# Supplementary material for: Computational Investigation of Substituent Effects on the Alcohol + Carbonyl Channel of Peroxy Radical Self- and Cross-Reactions
Source: J Phys Chem A. 2023 Feb 8;127(7):1686–96. doi: 10.1021/acs.jpca.2c08927 (PMC9969516; doi:10.1021/acs.jpca.2c08927)
Supplement: Supplementary file 2 — jp2c08927_si_002.zip [file jp2c08927_si_002.zip › EtO--OiPr/RO-iprO-reactant.log]

 Entering Gaussian System, Link 0=/appl/chem/G16RevA.03/g16/g16
 Initial command:
 /appl/chem/G16RevA.03/g16/l1.exe "/wrk/hasangal/46826727.GAUSS_SCRDIR/Gau-19011.inp" -scrdir="/wrk/hasangal/46826727.GAUSS_SCRDIR/"
 Entering Link 1 = /appl/chem/G16RevA.03/g16/l1.exe PID=     19013.
  
 Copyright (c) 1988,1990,1992,1993,1995,1998,2003,2009,2016,
            Gaussian, Inc.  All Rights Reserved.
  
 This is part of the Gaussian(R) 16 program.  It is based on
 the Gaussian(R) 09 system (copyright 2009, Gaussian, Inc.),
 the Gaussian(R) 03 system (copyright 2003, Gaussian, Inc.),
 the Gaussian(R) 98 system (copyright 1998, Gaussian, Inc.),
 the Gaussian(R) 94 system (copyright 1995, Gaussian, Inc.),
 the Gaussian 92(TM) system (copyright 1992, Gaussian, Inc.),
 the Gaussian 90(TM) system (copyright 1990, Gaussian, Inc.),
 the Gaussian 88(TM) system (copyright 1988, Gaussian, Inc.),
 the Gaussian 86(TM) system (copyright 1986, Carnegie Mellon
 University), and the Gaussian 82(TM) system (copyright 1983,
 Carnegie Mellon University). Gaussian is a federally registered
 trademark of Gaussian, Inc.
  
 This software contains proprietary and confidential information,
 including trade secrets, belonging to Gaussian, Inc.
  
 This software is provided under written license and may be
 used, copied, transmitted, or stored only in accord with that
 written license.
  
 The following legend is applicable only to US Government
 contracts under FAR:
  
                    RESTRICTED RIGHTS LEGEND
  
 Use, reproduction and disclosure by the US Government is
 subject to restrictions as set forth in subparagraphs (a)
 and (c) of the Commercial Computer Software - Restricted
 Rights clause in FAR 52.227-19.
  
 Gaussian, Inc.
 340 Quinnipiac St., Bldg. 40, Wallingford CT 06492
  
  
 ---------------------------------------------------------------
 Warning -- This program may not be used in any manner that
 competes with the business of Gaussian, Inc. or will provide
 assistance to any competitor of Gaussian, Inc.  The licensee
 of this program is prohibited from giving any competitor of
 Gaussian, Inc. access to this program.  By using this program,
 the user acknowledges that Gaussian, Inc. is engaged in the
 business of creating and licensing software in the field of
 computational chemistry and represents and warrants to the
 licensee that it is not a competitor of Gaussian, Inc. and that
 it will not use this program in any manner prohibited above.
 ---------------------------------------------------------------
  

 Cite this work as:
 Gaussian 16, Revision A.03,
 M. J. Frisch, G. W. Trucks, H. B. Schlegel, G. E. Scuseria, 
 M. A. Robb, J. R. Cheeseman, G. Scalmani, V. Barone, 
 G. A. Petersson, H. Nakatsuji, X. Li, M. Caricato, A. V. Marenich, 
 J. Bloino, B. G. Janesko, R. Gomperts, B. Mennucci, H. P. Hratchian, 
 J. V. Ortiz, A. F. Izmaylov, J. L. Sonnenberg, D. Williams-Young, 
 F. Ding, F. Lipparini, F. Egidi, J. Goings, B. Peng, A. Petrone, 
 T. Henderson, D. Ranasinghe, V. G. Zakrzewski, J. Gao, N. Rega, 
 G. Zheng, W. Liang, M. Hada, M. Ehara, K. Toyota, R. Fukuda, 
 J. Hasegawa, M. Ishida, T. Nakajima, Y. Honda, O. Kitao, H. Nakai, 
 T. Vreven, K. Throssell, J. A. Montgomery, Jr., J. E. Peralta, 
 F. Ogliaro, M. J. Bearpark, J. J. Heyd, E. N. Brothers, K. N. Kudin, 
 V. N. Staroverov, T. A. Keith, R. Kobayashi, J. Normand, 
 K. Raghavachari, A. P. Rendell, J. C. Burant, S. S. Iyengar, 
 J. Tomasi, M. Cossi, J. M. Millam, M. Klene, C. Adamo, R. Cammi, 
 J. W. Ochterski, R. L. Martin, K. Morokuma, O. Farkas, 
 J. B. Foresman, and D. J. Fox, Gaussian, Inc., Wallingford CT, 2016.
 
 ******************************************
 Gaussian 16:  ES64L-G16RevA.03 25-Dec-2016
                 4-Feb-2020 
 ******************************************
 %mem=12GB
 %NProcShared=16
 Will use up to   16 processors via shared memory.
 %chk=alkoxypropane-opt--higher-ultrafine-freq
 ----------------------------------------------------------------------
 #wB97XD Aug-cc-pVTZ Opt=verytight Integral(Grid=SuperFineGrid) Freq Ma
 xDisk=32GB
 ----------------------------------------------------------------------
 1/7=1,18=20,19=15,26=5,38=1/1,3;
 2/9=110,12=2,17=6,18=5,40=1/2;
 3/5=16,6=1,7=10,11=2,25=1,30=1,71=1,74=-58,75=-7/1,2,3;
 4//1;
 5/5=2,38=5/2;
 6/7=2,8=2,9=2,10=2,28=1/1;
 7//1,2,3,16;
 1/7=1,18=20,19=15,26=5/3(2);
 2/9=110/2;
 99//99;
 2/9=110/2;
 3/5=16,6=1,7=10,11=2,25=1,30=1,71=1,74=-58,75=-7/1,2,3;
 4/5=5,16=3,69=1/1;
 5/5=2,38=5/2;
 7//1,2,3,16;
 1/7=1,18=20,19=15,26=5/3(-5);
 2/9=110/2;
 6/7=2,8=2,9=2,10=2,19=2,28=1/1;
 99/9=1/99;
 -----
 Title
 -----
 Symbolic Z-matrix:
 Charge =  0 Multiplicity = 2
 H                    -1.05673  -1.74478   0.32404 
 C                    -1.18063  -0.74048  -0.09286 
 H                    -1.2016   -0.80631  -1.1844 
 H                    -2.12351  -0.31733   0.26113 
 C                     0.02048   0.12689   0.36667 
 H                    -0.02156   0.17388   1.46897 
 C                     1.35187  -0.4604   -0.10017 
 H                     1.36055  -0.56521  -1.19025 
 H                     1.51692  -1.44488   0.35247 
 H                     2.17972   0.19362   0.19026 
 O                    -0.22552   1.36937  -0.158 
 

 GradGradGradGradGradGradGradGradGradGradGradGradGradGradGradGradGradGrad
 Berny optimization.
 Initialization pass.
                           ----------------------------
                           !    Initial Parameters    !
                           ! (Angstroms and Degrees)  !
 --------------------------                            --------------------------
 ! Name  Definition              Value          Derivative Info.                !
 --------------------------------------------------------------------------------
 ! R1    R(1,2)                  1.0944         estimate D2E/DX2                !
 ! R2    R(2,3)                  1.0937         estimate D2E/DX2                !
 ! R3    R(2,4)                  1.0924         estimate D2E/DX2                !
 ! R4    R(2,5)                  1.5512         estimate D2E/DX2                !
 ! R5    R(5,6)                  1.1041         estimate D2E/DX2                !
 ! R6    R(5,7)                  1.5282         estimate D2E/DX2                !
 ! R7    R(5,11)                 1.371          estimate D2E/DX2                !
 ! R8    R(7,8)                  1.0951         estimate D2E/DX2                !
 ! R9    R(7,9)                  1.0961         estimate D2E/DX2                !
 ! R10   R(7,10)                 1.0943         estimate D2E/DX2                !
 ! A1    A(1,2,3)              109.0937         estimate D2E/DX2                !
 ! A2    A(1,2,4)              109.2521         estimate D2E/DX2                !
 ! A3    A(1,2,5)              108.2166         estimate D2E/DX2                !
 ! A4    A(3,2,4)              109.2781         estimate D2E/DX2                !
 ! A5    A(3,2,5)              110.1302         estimate D2E/DX2                !
 ! A6    A(4,2,5)              110.8384         estimate D2E/DX2                !
 ! A7    A(2,5,6)              106.8626         estimate D2E/DX2                !
 ! A8    A(2,5,7)              111.6667         estimate D2E/DX2                !
 ! A9    A(2,5,11)             104.7406         estimate D2E/DX2                !
 ! A10   A(6,5,7)              110.7636         estimate D2E/DX2                !
 ! A11   A(6,5,11)             109.6743         estimate D2E/DX2                !
 ! A12   A(7,5,11)             112.8114         estimate D2E/DX2                !
 ! A13   A(5,7,8)              110.3496         estimate D2E/DX2                !
 ! A14   A(5,7,9)              110.4999         estimate D2E/DX2                !
 ! A15   A(5,7,10)             110.3848         estimate D2E/DX2                !
 ! A16   A(8,7,9)              108.8997         estimate D2E/DX2                !
 ! A17   A(8,7,10)             108.385          estimate D2E/DX2                !
 ! A18   A(9,7,10)             108.259          estimate D2E/DX2                !
 ! D1    D(1,2,5,6)            -61.9389         estimate D2E/DX2                !
 ! D2    D(1,2,5,7)             59.3277         estimate D2E/DX2                !
 ! D3    D(1,2,5,11)          -178.2677         estimate D2E/DX2                !
 ! D4    D(3,2,5,6)            178.8905         estimate D2E/DX2                !
 ! D5    D(3,2,5,7)            -59.8428         estimate D2E/DX2                !
 ! D6    D(3,2,5,11)            62.5618         estimate D2E/DX2                !
 ! D7    D(4,2,5,6)             57.842          estimate D2E/DX2                !
 ! D8    D(4,2,5,7)            179.1086         estimate D2E/DX2                !
 ! D9    D(4,2,5,11)           -58.4867         estimate D2E/DX2                !
 ! D10   D(2,5,7,8)             57.3065         estimate D2E/DX2                !
 ! D11   D(2,5,7,9)            -63.1911         estimate D2E/DX2                !
 ! D12   D(2,5,7,10)           177.088          estimate D2E/DX2                !
 ! D13   D(6,5,7,8)            176.2818         estimate D2E/DX2                !
 ! D14   D(6,5,7,9)             55.7842         estimate D2E/DX2                !
 ! D15   D(6,5,7,10)           -63.9367         estimate D2E/DX2                !
 ! D16   D(11,5,7,8)           -60.3462         estimate D2E/DX2                !
 ! D17   D(11,5,7,9)           179.1562         estimate D2E/DX2                !
 ! D18   D(11,5,7,10)           59.4353         estimate D2E/DX2                !
 --------------------------------------------------------------------------------
 Trust Radius=3.00D-01 FncErr=1.00D-07 GrdErr=1.00D-07 EigMax=2.50D+02 EigMin=1.00D-04
 Number of steps in this run=     56 maximum allowed number of steps=    100.
 GradGradGradGradGradGradGradGradGradGradGradGradGradGradGradGradGradGrad

                          Input orientation:                          
 ---------------------------------------------------------------------
 Center     Atomic      Atomic             Coordinates (Angstroms)
 Number     Number       Type             X           Y           Z
 ---------------------------------------------------------------------
      1          1           0       -1.056730   -1.744781    0.324041
      2          6           0       -1.180627   -0.740481   -0.092862
      3          1           0       -1.201599   -0.806305   -1.184402
      4          1           0       -2.123510   -0.317328    0.261126
      5          6           0        0.020484    0.126889    0.366670
      6          1           0       -0.021558    0.173881    1.468972
      7          6           0        1.351874   -0.460400   -0.100173
      8          1           0        1.360545   -0.565212   -1.190251
      9          1           0        1.516916   -1.444881    0.352471
     10          1           0        2.179716    0.193620    0.190262
     11          8           0       -0.225521    1.369370   -0.158004
 ---------------------------------------------------------------------
                    Distance matrix (angstroms):
                    1          2          3          4          5
     1  H    0.000000
     2  C    1.094430   0.000000
     3  H    1.782449   1.093724   0.000000
     4  H    1.783143   1.092426   1.782854   0.000000
     5  C    2.159943   1.551183   2.184070   2.192072   0.000000
     6  H    2.462461   2.149145   3.064907   2.473536   1.104104
     7  C    2.762420   2.547952   2.795609   3.497042   1.528218
     8  H    3.086694   2.773542   2.573469   3.782404   2.167665
     9  H    2.591216   2.823338   3.187488   3.812141   2.170247
    10  H    3.774901   3.499230   3.784553   4.334033   2.167454
    11  O    3.259020   2.316882   2.596109   2.573516   1.370971
                    6          7          8          9         10
     6  H    0.000000
     7  C    2.179643   0.000000
     8  H    3.086735   1.095140   0.000000
     9  H    2.496771   1.096051   1.782768   0.000000
    10  H    2.545800   1.094266   1.775580   1.774909   0.000000
    11  O    2.029248   2.416522   2.706242   3.349131   2.699786
                   11
    11  O    0.000000
 Stoichiometry    C3H7O(2)
 Framework group  C1[X(C3H7O)]
 Deg. of freedom    27
 Full point group                 C1      NOp   1
 Largest Abelian subgroup         C1      NOp   1
 Largest concise Abelian subgroup C1      NOp   1
                         Standard orientation:                         
 ---------------------------------------------------------------------
 Center     Atomic      Atomic             Coordinates (Angstroms)
 Number     Number       Type             X           Y           Z
 ---------------------------------------------------------------------
      1          1           0       -1.056728   -1.744782    0.324041
      2          6           0       -1.180626   -0.740482   -0.092862
      3          1           0       -1.201598   -0.806306   -1.184402
      4          1           0       -2.123510   -0.317330    0.261126
      5          6           0        0.020484    0.126889    0.366670
      6          1           0       -0.021558    0.173881    1.468972
      7          6           0        1.351874   -0.460399   -0.100173
      8          1           0        1.360546   -0.565211   -1.190251
      9          1           0        1.516917   -1.444880    0.352471
     10          1           0        2.179716    0.193622    0.190262
     11          8           0       -0.225522    1.369370   -0.158004
 ---------------------------------------------------------------------
 Rotational constants (GHZ):           9.5712081           7.9942722           5.0100560
 Standard basis: Aug-CC-pVTZ (5D, 7F)
 There are   395 symmetry adapted cartesian basis functions of A   symmetry.
 There are   345 symmetry adapted basis functions of A   symmetry.
   345 basis functions,   477 primitive gaussians,   395 cartesian basis functions
    17 alpha electrons       16 beta electrons
       nuclear repulsion energy       126.0394554931 Hartrees.
 NAtoms=   11 NActive=   11 NUniq=   11 SFac= 1.00D+00 NAtFMM=   60 NAOKFM=F Big=F
 Integral buffers will be    131072 words long.
 Raffenetti 2 integral format.
 Two-electron integral symmetry is turned on.
 Nuclear repulsion after empirical dispersion term =      126.0354289857 Hartrees.
 One-electron integrals computed using PRISM.
 NBasis=   345 RedAO= T EigKep=  1.61D-05  NBF=   345
 NBsUse=   345 1.00D-06 EigRej= -1.00D+00 NBFU=   345
 ExpMin= 2.53D-02 ExpMax= 1.53D+04 ExpMxC= 5.22D+02 IAcc=3 IRadAn=         7 AccDes= 0.00D+00
 Harris functional with IExCor= 4639 and IRadAn=       7 diagonalized for initial guess.
 HarFok:  IExCor= 4639 AccDes= 0.00D+00 IRadAn=         7 IDoV= 1 UseB2=F ITyADJ=14
 ICtDFT=  3500011 ScaDFX=  1.000000  1.000000  1.000000  1.000000
 FoFCou: FMM=F IPFlag=           0 FMFlag=      100000 FMFlg1=           0
         NFxFlg=           0 DoJE=T BraDBF=F KetDBF=T FulRan=T
         wScrn=  0.000000 ICntrl=       500 IOpCl=  0 I1Cent=   200000004 NGrid=           0
         NMat0=    1 NMatS0=      1 NMatT0=    0 NMatD0=    1 NMtDS0=    0 NMtDT0=    0
 Petite list used in FoFCou.
 Initial guess <Sx>= 0.0000 <Sy>= 0.0000 <Sz>= 0.5000 <S**2>= 0.7500 S= 0.5000
 Requested convergence on RMS density matrix=1.00D-08 within 128 cycles.
 Requested convergence on MAX density matrix=1.00D-06.
 Requested convergence on             energy=1.00D-06.
 No special actions if energy rises.
 Restarting incremental Fock formation.
 SCF Done:  E(UwB97XD) =  -193.698992710     A.U. after   22 cycles
            NFock= 22  Conv=0.70D-08     -V/T= 2.0065
 <Sx>= 0.0000 <Sy>= 0.0000 <Sz>= 0.5000 <S**2>= 0.7543 S= 0.5022
 <L.S>= 0.000000000000E+00
 Annihilation of the first spin contaminant:
 S**2 before annihilation     0.7543,   after     0.7500

 **********************************************************************

            Population analysis using the SCF density.

 **********************************************************************

 Orbital symmetries:
 Alpha Orbitals:
       Occupied  (A) (A) (A) (A) (A) (A) (A) (A) (A) (A) (A) (A)
                 (A) (A) (A) (A) (A)
       Virtual   (A) (A) (A) (A) (A) (A) (A) (A) (A) (A) (A) (A)
                 (A) (A) (A) (A) (A) (A) (A) (A) (A) (A) (A) (A)
                 (A) (A) (A) (A) (A) (A) (A) (A) (A) (A) (A) (A)
                 (A) (A) (A) (A) (A) (A) (A) (A) (A) (A) (A) (A)
                 (A) (A) (A) (A) (A) (A) (A) (A) (A) (A) (A) (A)
                 (A) (A) (A) (A) (A) (A) (A) (A) (A) (A) (A) (A)
                 (A) (A) (A) (A) (A) (A) (A) (A) (A) (A) (A) (A)
                 (A) (A) (A) (A) (A) (A) (A) (A) (A) (A) (A) (A)
                 (A) (A) (A) (A) (A) (A) (A) (A) (A) (A) (A) (A)
                 (A) (A) (A) (A) (A) (A) (A) (A) (A) (A) (A) (A)
                 (A) (A) (A) (A) (A) (A) (A) (A) (A) (A) (A) (A)
                 (A) (A) (A) (A) (A) (A) (A) (A) (A) (A) (A) (A)
                 (A) (A) (A) (A) (A) (A) (A) (A) (A) (A) (A) (A)
                 (A) (A) (A) (A) (A) (A) (A) (A) (A) (A) (A) (A)
                 (A) (A) (A) (A) (A) (A) (A) (A) (A) (A) (A) (A)
                 (A) (A) (A) (A) (A) (A) (A) (A) (A) (A) (A) (A)
                 (A) (A) (A) (A) (A) (A) (A) (A) (A) (A) (A) (A)
                 (A) (A) (A) (A) (A) (A) (A) (A) (A) (A) (A) (A)
                 (A) (A) (A) (A) (A) (A) (A) (A) (A) (A) (A) (A)
                 (A) (A) (A) (A) (A) (A) (A) (A) (A) (A) (A) (A)
                 (A) (A) (A) (A) (A) (A) (A) (A) (A) (A) (A) (A)
                 (A) (A) (A) (A) (A) (A) (A) (A) (A) (A) (A) (A)
                 (A) (A) (A) (A) (A) (A) (A) (A) (A) (A) (A) (A)
                 (A) (A) (A) (A) (A) (A) (A) (A) (A) (A) (A) (A)
                 (A) (A) (A) (A) (A) (A) (A) (A) (A) (A) (A) (A)
                 (A) (A) (A) (A) (A) (A) (A) (A) (A) (A) (A) (A)
                 (A) (A) (A) (A) (A) (A) (A) (A) (A) (A) (A) (A)
                 (A) (A) (A) (A)
 Beta  Orbitals:
       Occupied  (A) (A) (A) (A) (A) (A) (A) (A) (A) (A) (A) (A)
                 (A) (A) (A) (A)
       Virtual   (A) (A) (A) (A) (A) (A) (A) (A) (A) (A) (A) (A)
                 (A) (A) (A) (A) (A) (A) (A) (A) (A) (A) (A) (A)
                 (A) (A) (A) (A) (A) (A) (A) (A) (A) (A) (A) (A)
                 (A) (A) (A) (A) (A) (A) (A) (A) (A) (A) (A) (A)
                 (A) (A) (A) (A) (A) (A) (A) (A) (A) (A) (A) (A)
                 (A) (A) (A) (A) (A) (A) (A) (A) (A) (A) (A) (A)
                 (A) (A) (A) (A) (A) (A) (A) (A) (A) (A) (A) (A)
                 (A) (A) (A) (A) (A) (A) (A) (A) (A) (A) (A) (A)
                 (A) (A) (A) (A) (A) (A) (A) (A) (A) (A) (A) (A)
                 (A) (A) (A) (A) (A) (A) (A) (A) (A) (A) (A) (A)
                 (A) (A) (A) (A) (A) (A) (A) (A) (A) (A) (A) (A)
                 (A) (A) (A) (A) (A) (A) (A) (A) (A) (A) (A) (A)
                 (A) (A) (A) (A) (A) (A) (A) (A) (A) (A) (A) (A)
                 (A) (A) (A) (A) (A) (A) (A) (A) (A) (A) (A) (A)
                 (A) (A) (A) (A) (A) (A) (A) (A) (A) (A) (A) (A)
                 (A) (A) (A) (A) (A) (A) (A) (A) (A) (A) (A) (A)
                 (A) (A) (A) (A) (A) (A) (A) (A) (A) (A) (A) (A)
                 (A) (A) (A) (A) (A) (A) (A) (A) (A) (A) (A) (A)
                 (A) (A) (A) (A) (A) (A) (A) (A) (A) (A) (A) (A)
                 (A) (A) (A) (A) (A) (A) (A) (A) (A) (A) (A) (A)
                 (A) (A) (A) (A) (A) (A) (A) (A) (A) (A) (A) (A)
                 (A) (A) (A) (A) (A) (A) (A) (A) (A) (A) (A) (A)
                 (A) (A) (A) (A) (A) (A) (A) (A) (A) (A) (A) (A)
                 (A) (A) (A) (A) (A) (A) (A) (A) (A) (A) (A) (A)
                 (A) (A) (A) (A) (A) (A) (A) (A) (A) (A) (A) (A)
                 (A) (A) (A) (A) (A) (A) (A) (A) (A) (A) (A) (A)
                 (A) (A) (A) (A) (A) (A) (A) (A) (A) (A) (A) (A)
                 (A) (A) (A) (A) (A)
 The electronic state is 2-A.
 Alpha  occ. eigenvalues --  -19.29202 -10.34860 -10.29936 -10.28207  -1.13296
 Alpha  occ. eigenvalues --   -0.87121  -0.80066  -0.67714  -0.58085  -0.54550
 Alpha  occ. eigenvalues --   -0.54277  -0.48697  -0.47722  -0.46628  -0.45726
 Alpha  occ. eigenvalues --   -0.39784  -0.36850
 Alpha virt. eigenvalues --    0.03085   0.04094   0.04151   0.04864   0.06444
 Alpha virt. eigenvalues --    0.06469   0.06686   0.09560   0.10651   0.11970
 Alpha virt. eigenvalues --    0.12339   0.12572   0.12924   0.13443   0.14206
 Alpha virt. eigenvalues --    0.14839   0.15281   0.16796   0.18188   0.18688
 Alpha virt. eigenvalues --    0.20507   0.20857   0.21109   0.23540   0.24165
 Alpha virt. eigenvalues --    0.24775   0.25846   0.26495   0.28406   0.29452
 Alpha virt. eigenvalues --    0.29854   0.30783   0.30815   0.33057   0.34000
 Alpha virt. eigenvalues --    0.34106   0.34404   0.35243   0.35515   0.36492
 Alpha virt. eigenvalues --    0.36566   0.36772   0.37344   0.38188   0.39610
 Alpha virt. eigenvalues --    0.40033   0.40313   0.40690   0.41673   0.42926
 Alpha virt. eigenvalues --    0.43798   0.44668   0.44869   0.46237   0.46685
 Alpha virt. eigenvalues --    0.48865   0.49047   0.50763   0.50876   0.51516
 Alpha virt. eigenvalues --    0.51897   0.53320   0.54264   0.55890   0.55958
 Alpha virt. eigenvalues --    0.58981   0.59830   0.60456   0.63262   0.64867
 Alpha virt. eigenvalues --    0.66678   0.67654   0.69689   0.71113   0.71627
 Alpha virt. eigenvalues --    0.72977   0.73291   0.75555   0.76988   0.77753
 Alpha virt. eigenvalues --    0.78594   0.78769   0.80595   0.82279   0.83237
 Alpha virt. eigenvalues --    0.83952   0.85383   0.85811   0.86296   0.87551
 Alpha virt. eigenvalues --    0.88268   0.89524   0.89869   0.91573   0.92806
 Alpha virt. eigenvalues --    0.93813   0.95009   0.97605   0.98277   0.98832
 Alpha virt. eigenvalues --    0.98909   0.99640   1.03280   1.04143   1.05444
 Alpha virt. eigenvalues --    1.06025   1.07319   1.07663   1.08710   1.10809
 Alpha virt. eigenvalues --    1.12356   1.12551   1.13905   1.14326   1.15467
 Alpha virt. eigenvalues --    1.17004   1.17877   1.18387   1.20522   1.20939
 Alpha virt. eigenvalues --    1.22838   1.27031   1.27397   1.27688   1.30167
 Alpha virt. eigenvalues --    1.34671   1.35560   1.35893   1.36808   1.37891
 Alpha virt. eigenvalues --    1.38664   1.40143   1.40718   1.42058   1.42364
 Alpha virt. eigenvalues --    1.43787   1.46916   1.48196   1.49138   1.53038
 Alpha virt. eigenvalues --    1.54301   1.55443   1.56348   1.56946   1.57964
 Alpha virt. eigenvalues --    1.59326   1.59810   1.60443   1.60766   1.61853
 Alpha virt. eigenvalues --    1.66287   1.67974   1.70952   1.71860   1.72353
 Alpha virt. eigenvalues --    1.73200   1.74939   1.75899   1.76579   1.79003
 Alpha virt. eigenvalues --    1.80405   1.80889   1.81154   1.81668   1.85432
 Alpha virt. eigenvalues --    1.88903   1.91577   1.95301   1.96588   1.98652
 Alpha virt. eigenvalues --    2.00984   2.02586   2.07108   2.08287   2.08970
 Alpha virt. eigenvalues --    2.09424   2.10160   2.12103   2.14974   2.18178
 Alpha virt. eigenvalues --    2.22120   2.23584   2.24582   2.29194   2.29952
 Alpha virt. eigenvalues --    2.32497   2.38368   2.41294   2.42518   2.45936
 Alpha virt. eigenvalues --    2.47031   2.50228   2.52249   2.61208   2.65513
 Alpha virt. eigenvalues --    2.74246   2.78557   2.79912   2.83889   2.85841
 Alpha virt. eigenvalues --    2.95173   2.98084   3.03751   3.10936   3.15355
 Alpha virt. eigenvalues --    3.18756   3.21288   3.21485   3.22769   3.28982
 Alpha virt. eigenvalues --    3.33854   3.36537   3.37072   3.37768   3.38846
 Alpha virt. eigenvalues --    3.42497   3.42735   3.45905   3.45963   3.47122
 Alpha virt. eigenvalues --    3.47671   3.51927   3.53655   3.55981   3.57815
 Alpha virt. eigenvalues --    3.60122   3.61004   3.65934   3.69532   3.70055
 Alpha virt. eigenvalues --    3.70651   3.72081   3.74172   3.76397   3.80402
 Alpha virt. eigenvalues --    3.82284   3.85376   3.88429   3.90097   3.92076
 Alpha virt. eigenvalues --    3.94890   3.95513   3.99153   4.00780   4.01361
 Alpha virt. eigenvalues --    4.04047   4.04875   4.06194   4.07516   4.13932
 Alpha virt. eigenvalues --    4.18620   4.20462   4.24722   4.27516   4.30020
 Alpha virt. eigenvalues --    4.34748   4.37618   4.40493   4.42203   4.43950
 Alpha virt. eigenvalues --    4.50120   4.51145   4.55728   4.56714   4.56907
 Alpha virt. eigenvalues --    4.60062   4.61845   4.63849   4.65380   4.72958
 Alpha virt. eigenvalues --    4.74677   4.77391   4.78543   4.84544   4.87064
 Alpha virt. eigenvalues --    4.88417   4.90985   4.96048   4.98296   5.00548
 Alpha virt. eigenvalues --    5.01593   5.06923   5.10911   5.12358   5.13910
 Alpha virt. eigenvalues --    5.14478   5.16466   5.17106   5.20938   5.24114
 Alpha virt. eigenvalues --    5.34740   5.36696   5.42997   5.46472   5.48330
 Alpha virt. eigenvalues --    5.53993   5.56337   5.59350   5.74077   5.76247
 Alpha virt. eigenvalues --    5.78911   5.82112   5.83933   5.86967   5.89689
 Alpha virt. eigenvalues --    5.96970   5.98453   6.22906   6.29042   6.31850
 Alpha virt. eigenvalues --    6.43749   6.45618   6.49662   6.54563   6.61745
 Alpha virt. eigenvalues --    6.63891   6.73337   6.78440   6.93212   6.96096
 Alpha virt. eigenvalues --    7.07029   7.37133   7.40053   7.43077  13.86890
 Alpha virt. eigenvalues --   16.71631  16.96847  17.76252
  Beta  occ. eigenvalues --  -19.27214 -10.34907 -10.29735 -10.28186  -1.07955
  Beta  occ. eigenvalues --   -0.85724  -0.79647  -0.66722  -0.56659  -0.53491
  Beta  occ. eigenvalues --   -0.51534  -0.48418  -0.46302  -0.45381  -0.44271
  Beta  occ. eigenvalues --   -0.34819
  Beta virt. eigenvalues --   -0.05961   0.03173   0.04169   0.04226   0.04913
  Beta virt. eigenvalues --    0.06487   0.06552   0.06714   0.09691   0.10734
  Beta virt. eigenvalues --    0.12012   0.12455   0.12652   0.12990   0.13524
  Beta virt. eigenvalues --    0.14271   0.14957   0.15377   0.16873   0.18241
  Beta virt. eigenvalues --    0.18794   0.20579   0.21044   0.21180   0.23962
  Beta virt. eigenvalues --    0.24474   0.24837   0.25905   0.26645   0.28647
  Beta virt. eigenvalues --    0.29539   0.30071   0.30810   0.30949   0.33260
  Beta virt. eigenvalues --    0.34017   0.34156   0.34477   0.35329   0.35551
  Beta virt. eigenvalues --    0.36588   0.36692   0.36937   0.37424   0.38265
  Beta virt. eigenvalues --    0.39799   0.40209   0.40448   0.40900   0.41797
  Beta virt. eigenvalues --    0.43098   0.44014   0.44746   0.44896   0.46379
  Beta virt. eigenvalues --    0.46829   0.48884   0.49166   0.50821   0.50904
  Beta virt. eigenvalues --    0.51602   0.51970   0.53377   0.54345   0.56003
  Beta virt. eigenvalues --    0.56382   0.59195   0.60170   0.60539   0.63685
  Beta virt. eigenvalues --    0.65110   0.66846   0.67779   0.69921   0.71259
  Beta virt. eigenvalues --    0.71723   0.73086   0.73563   0.75668   0.77101
  Beta virt. eigenvalues --    0.77814   0.78709   0.78896   0.80793   0.82369
  Beta virt. eigenvalues --    0.83355   0.84018   0.85522   0.85887   0.86460
  Beta virt. eigenvalues --    0.87668   0.88591   0.89627   0.90119   0.91761
  Beta virt. eigenvalues --    0.92864   0.93934   0.95120   0.97658   0.98357
  Beta virt. eigenvalues --    0.98872   0.99184   0.99928   1.03524   1.04205
  Beta virt. eigenvalues --    1.05524   1.06189   1.07410   1.07720   1.08897
  Beta virt. eigenvalues --    1.10807   1.12377   1.12557   1.14112   1.14593
  Beta virt. eigenvalues --    1.15755   1.17085   1.17931   1.18400   1.20538
  Beta virt. eigenvalues --    1.21054   1.23000   1.27075   1.27567   1.27785
  Beta virt. eigenvalues --    1.30278   1.34923   1.35613   1.36106   1.36977
  Beta virt. eigenvalues --    1.38124   1.38934   1.40326   1.40857   1.42391
  Beta virt. eigenvalues --    1.43008   1.43914   1.47174   1.48341   1.49206
  Beta virt. eigenvalues --    1.53181   1.54319   1.55570   1.56424   1.56977
  Beta virt. eigenvalues --    1.58113   1.59571   1.59826   1.60590   1.60885
  Beta virt. eigenvalues --    1.61893   1.66491   1.68182   1.71508   1.71956
  Beta virt. eigenvalues --    1.72567   1.73452   1.75116   1.76142   1.76774
  Beta virt. eigenvalues --    1.79115   1.80597   1.81056   1.81331   1.82028
  Beta virt. eigenvalues --    1.85598   1.89139   1.91691   1.95541   1.96938
  Beta virt. eigenvalues --    1.99116   2.01290   2.03154   2.07197   2.08494
  Beta virt. eigenvalues --    2.09094   2.09864   2.10576   2.12401   2.15402
  Beta virt. eigenvalues --    2.18575   2.23047   2.24046   2.25213   2.29644
  Beta virt. eigenvalues --    2.30246   2.32786   2.38876   2.42258   2.43554
  Beta virt. eigenvalues --    2.46684   2.47556   2.51308   2.54283   2.62032
  Beta virt. eigenvalues --    2.66403   2.75711   2.79679   2.80809   2.84762
  Beta virt. eigenvalues --    2.86609   2.95896   2.98703   3.04092   3.11065
  Beta virt. eigenvalues --    3.15553   3.18957   3.21405   3.21769   3.23106
  Beta virt. eigenvalues --    3.29077   3.34082   3.36861   3.37211   3.37928
  Beta virt. eigenvalues --    3.38948   3.42749   3.42830   3.46078   3.46145
  Beta virt. eigenvalues --    3.47267   3.47926   3.52176   3.53867   3.56137
  Beta virt. eigenvalues --    3.58150   3.60248   3.61208   3.66145   3.69640
  Beta virt. eigenvalues --    3.70265   3.70810   3.72268   3.74237   3.76580
  Beta virt. eigenvalues --    3.80773   3.82461   3.86154   3.88601   3.90339
  Beta virt. eigenvalues --    3.92255   3.95118   3.95676   3.99398   4.00959
  Beta virt. eigenvalues --    4.01576   4.04269   4.05008   4.06596   4.07692
  Beta virt. eigenvalues --    4.14880   4.19299   4.20935   4.25577   4.27863
  Beta virt. eigenvalues --    4.30673   4.34944   4.37767   4.40702   4.42290
  Beta virt. eigenvalues --    4.44078   4.50307   4.51611   4.55814   4.56870
  Beta virt. eigenvalues --    4.57240   4.60469   4.62008   4.64150   4.65519
  Beta virt. eigenvalues --    4.73279   4.74820   4.77766   4.78861   4.85889
  Beta virt. eigenvalues --    4.87444   4.89220   4.91643   4.96639   4.98507
  Beta virt. eigenvalues --    5.01065   5.01919   5.07160   5.11119   5.12692
  Beta virt. eigenvalues --    5.14175   5.14696   5.16651   5.17857   5.21564
  Beta virt. eigenvalues --    5.24417   5.34908   5.36870   5.43289   5.46629
  Beta virt. eigenvalues --    5.48543   5.54336   5.56600   5.59707   5.74186
  Beta virt. eigenvalues --    5.76525   5.79630   5.82452   5.84912   5.87311
  Beta virt. eigenvalues --    5.90286   5.97105   5.98818   6.23429   6.35455
  Beta virt. eigenvalues --    6.37488   6.44336   6.45854   6.50033   6.55530
  Beta virt. eigenvalues --    6.65951   6.67943   6.78115   6.79780   7.01010
  Beta virt. eigenvalues --    7.02272   7.10493   7.40111   7.43705   7.48583
  Beta virt. eigenvalues --   13.90299  16.71676  16.97067  17.76357
          Condensed to atoms (all electrons):
               1          2          3          4          5          6
     1  H    0.334325   0.360468  -0.006909   0.001606   0.008301  -0.002657
     2  C    0.360468   5.673185   0.366113   0.439124   0.017107  -0.056209
     3  H   -0.006909   0.366113   0.379988  -0.001562   0.012211   0.000812
     4  H    0.001606   0.439124  -0.001562   0.345640  -0.041246  -0.012722
     5  C    0.008301   0.017107   0.012211  -0.041246   5.037666   0.479453
     6  H   -0.002657  -0.056209   0.000812  -0.012722   0.479453   0.426791
     7  C    0.012288   0.085894  -0.024474   0.008788   0.030144  -0.061489
     8  H    0.004880  -0.017662  -0.020810  -0.000023  -0.006322  -0.001673
     9  H   -0.007554   0.006752   0.004332   0.001667   0.031779   0.002143
    10  H    0.002876   0.008720  -0.000600   0.000496  -0.063817  -0.017105
    11  O   -0.005567   0.055145   0.015667   0.004693  -0.216051  -0.030998
               7          8          9         10         11
     1  H    0.012288   0.004880  -0.007554   0.002876  -0.005567
     2  C    0.085894  -0.017662   0.006752   0.008720   0.055145
     3  H   -0.024474  -0.020810   0.004332  -0.000600   0.015667
     4  H    0.008788  -0.000023   0.001667   0.000496   0.004693
     5  C    0.030144  -0.006322   0.031779  -0.063817  -0.216051
     6  H   -0.061489  -0.001673   0.002143  -0.017105  -0.030998
     7  C    5.741828   0.375454   0.348862   0.454901   0.037907
     8  H    0.375454   0.386949  -0.013130   0.001903   0.016937
     9  H    0.348862  -0.013130   0.348742  -0.004476  -0.011008
    10  H    0.454901   0.001903  -0.004476   0.361169   0.017416
    11  O    0.037907   0.016937  -0.011008   0.017416   8.782161
          Atomic-Atomic Spin Densities.
               1          2          3          4          5          6
     1  H    0.009024  -0.007588  -0.005177  -0.005948   0.014253   0.004328
     2  C   -0.007588   0.118667   0.011511   0.008305  -0.011854  -0.003443
     3  H   -0.005177   0.011511   0.006194   0.004771  -0.017481  -0.002865
     4  H   -0.005948   0.008305   0.004771   0.002724  -0.011894  -0.003896
     5  C    0.014253  -0.011854  -0.017481  -0.011894   0.046153   0.014924
     6  H    0.004328  -0.003443  -0.002865  -0.003896   0.014924   0.015255
     7  C    0.003075   0.002258   0.000069  -0.000998  -0.014513  -0.000012
     8  H    0.002251  -0.005562  -0.003799  -0.001106  -0.000862   0.001942
     9  H   -0.003922   0.004345   0.002537   0.001405   0.008539  -0.002157
    10  H    0.000280   0.000902   0.000142  -0.000053  -0.003233   0.000185
    11  O   -0.007935   0.006353   0.012447   0.010900  -0.131128  -0.004899
               7          8          9         10         11
     1  H    0.003075   0.002251  -0.003922   0.000280  -0.007935
     2  C    0.002258  -0.005562   0.004345   0.000902   0.006353
     3  H    0.000069  -0.003799   0.002537   0.000142   0.012447
     4  H   -0.000998  -0.001106   0.001405  -0.000053   0.010900
     5  C   -0.014513  -0.000862   0.008539  -0.003233  -0.131128
     6  H   -0.000012   0.001942  -0.002157   0.000185  -0.004899
     7  C    0.028925   0.001619  -0.012116   0.003897   0.009945
     8  H    0.001619   0.015585  -0.009556  -0.000764  -0.000045
     9  H   -0.012116  -0.009556   0.014134  -0.001315  -0.002069
    10  H    0.003897  -0.000764  -0.001315   0.000719  -0.000771
    11  O    0.009945  -0.000045  -0.002069  -0.000771   1.034179
 Mulliken charges and spin densities:
               1          2
     1  H    0.297942   0.002641
     2  C   -0.938638   0.123894
     3  H    0.275231   0.008347
     4  H    0.253538   0.004211
     5  C    0.710774  -0.107096
     6  H    0.273655   0.019362
     7  C   -1.010104   0.022147
     8  H    0.273498  -0.000299
     9  H    0.291891  -0.000175
    10  H    0.238517  -0.000011
    11  O   -0.666304   0.926979
 Sum of Mulliken charges =  -0.00000   1.00000
 Mulliken charges and spin densities with hydrogens summed into heavy atoms:
               1          2
     2  C   -0.111927   0.139093
     5  C    0.984429  -0.087735
     7  C   -0.206198   0.021663
    11  O   -0.666304   0.926979
 Electronic spatial extent (au):  <R**2>=            301.8063
 Charge=             -0.0000 electrons
 Dipole moment (field-independent basis, Debye):
    X=              0.1342    Y=             -2.0707    Z=              0.6361  Tot=              2.1704
 Quadrupole moment (field-independent basis, Debye-Ang):
   XX=            -24.8920   YY=            -28.7279   ZZ=            -25.3630
   XY=              1.0848   XZ=              0.2405   YZ=              0.6865
 Traceless Quadrupole moment (field-independent basis, Debye-Ang):
   XX=              1.4356   YY=             -2.4003   ZZ=              0.9646
   XY=              1.0848   XZ=              0.2405   YZ=              0.6865
 Octapole moment (field-independent basis, Debye-Ang**2):
  XXX=             -2.0942  YYY=             -1.5962  ZZZ=             -0.6794  XYY=              1.3012
  XXY=              2.2520  XXZ=              0.3348  XZZ=             -0.6140  YZZ=              0.9340
  YYZ=              1.6934  XYZ=              0.3099
 Hexadecapole moment (field-independent basis, Debye-Ang**3):
 XXXX=           -197.4394 YYYY=           -145.6508 ZZZZ=            -53.0961 XXXY=              0.7276
 XXXZ=              0.0435 YYYX=              1.8925 YYYZ=             -2.0845 ZZZX=              0.2446
 ZZZY=              1.4658 XXYY=            -58.0093 XXZZ=            -43.1714 YYZZ=            -33.8007
 XXYZ=             -0.0780 YYXZ=              1.1682 ZZXY=             -0.3260
 N-N= 1.260354289857D+02 E-N=-7.037690279595D+02  KE= 1.924442947384D+02
                          Isotropic Fermi Contact Couplings
        Atom                 a.u.       MegaHertz       Gauss      10(-4) cm-1
     1  H(1)               0.00623      27.83585       9.93252       9.28504
     2  C(13)              0.07454      83.79533      29.90026      27.95111
     3  H(1)              -0.00167      -7.46722      -2.66449      -2.49080
     4  H(1)              -0.00154      -6.89170      -2.45913      -2.29882
     5  C(13)             -0.02948     -33.14501     -11.82696     -11.05599
     6  H(1)               0.01261      56.37722      20.11679      18.80542
     7  C(13)              0.00481       5.40476       1.92855       1.80283
     8  H(1)              -0.00006      -0.25547      -0.09116      -0.08522
     9  H(1)               0.00032       1.41144       0.50364       0.47081
    10  H(1)              -0.00038      -1.68768      -0.60221      -0.56295
    11  O(17)              0.03260     -19.76354      -7.05212      -6.59241
 --------------------------------------------------------
       Center         ----  Spin Dipole Couplings  ----
                      3XX-RR        3YY-RR        3ZZ-RR
 --------------------------------------------------------
     1   Atom       -0.006014      0.012436     -0.006422
     2   Atom        0.019555      0.049767     -0.069322
     3   Atom       -0.009955      0.003956      0.005999
     4   Atom        0.016116     -0.002651     -0.013465
     5   Atom       -0.002535      0.021982     -0.019446
     6   Atom       -0.011356     -0.002868      0.014224
     7   Atom        0.010469      0.005566     -0.016036
     8   Atom        0.000760      0.001659     -0.002419
     9   Atom        0.000208      0.004056     -0.004264
    10   Atom        0.009884     -0.002305     -0.007578
    11   Atom        1.467953     -0.895201     -0.572752
 --------------------------------------------------------
                        XY            XZ            YZ
 --------------------------------------------------------
     1   Atom        0.000726      0.003314     -0.007453
     2   Atom        0.109144      0.025380      0.029373
     3   Atom        0.009177      0.007139      0.010457
     4   Atom        0.008442     -0.006383     -0.001753
     5   Atom        0.009765      0.032042     -0.009272
     6   Atom       -0.002484     -0.000167     -0.016020
     7   Atom       -0.024623     -0.005311      0.003115
     8   Atom       -0.007630     -0.005351      0.005583
     9   Atom       -0.005137      0.000548     -0.001876
    10   Atom       -0.007299      0.001556     -0.000571
    11   Atom        1.671164      1.960861      1.011000
 --------------------------------------------------------


 ---------------------------------------------------------------------------------
              Anisotropic Spin Dipole Couplings in Principal Axis System
 ---------------------------------------------------------------------------------

       Atom             a.u.   MegaHertz   Gauss  10(-4) cm-1        Axes

              Baa    -0.0112    -5.977    -2.133    -1.994 -0.5451  0.2673  0.7946
     1 H(1)   Bbb    -0.0038    -2.044    -0.730    -0.682  0.8382  0.1958  0.5091
              Bcc     0.0150     8.021     2.862     2.676 -0.0195  0.9435 -0.3308
 
              Baa    -0.0762   -10.222    -3.648    -3.410  0.0620 -0.2774  0.9588
     2 C(13)  Bbb    -0.0755   -10.130    -3.614    -3.379  0.7601 -0.6095 -0.2255
              Bcc     0.1517    20.352     7.262     6.789  0.6469  0.7427  0.1730
 
              Baa    -0.0147    -7.860    -2.805    -2.622  0.9163 -0.3810 -0.1234
     3 H(1)   Bbb    -0.0052    -2.758    -0.984    -0.920 -0.1760 -0.6599  0.7304
              Bcc     0.0199    10.618     3.789     3.542  0.3597  0.6476  0.6718
 
              Baa    -0.0148    -7.888    -2.815    -2.631  0.2021  0.0009  0.9794
     4 H(1)   Bbb    -0.0058    -3.119    -1.113    -1.040 -0.3403  0.9377  0.0693
              Bcc     0.0206    11.006     3.927     3.671  0.9183  0.3473 -0.1898
 
              Baa    -0.0467    -6.268    -2.237    -2.091 -0.6037  0.1903  0.7742
     5 C(13)  Bbb     0.0210     2.816     1.005     0.939  0.6274 -0.4858  0.6086
              Bcc     0.0257     3.452     1.232     1.151  0.4919  0.8531  0.1739
 
              Baa    -0.0142    -7.585    -2.707    -2.530  0.6169  0.6842  0.3890
     6 H(1)   Bbb    -0.0097    -5.151    -1.838    -1.718  0.7864 -0.5155 -0.3404
              Bcc     0.0239    12.737     4.545     4.249  0.0323 -0.5159  0.8561
 
              Baa    -0.0180    -2.415    -0.862    -0.805  0.5329  0.4633  0.7081
     7 C(13)  Bbb    -0.0155    -2.080    -0.742    -0.694 -0.4142 -0.5869  0.6957
              Bcc     0.0335     4.495     1.604     1.499  0.7379 -0.6640 -0.1209
 
              Baa    -0.0065    -3.448    -1.230    -1.150  0.7885  0.4606  0.4075
     8 H(1)   Bbb    -0.0063    -3.373    -1.204    -1.125 -0.0551 -0.6071  0.7927
              Bcc     0.0128     6.822     2.434     2.276 -0.6125  0.6475  0.4533
 
              Baa    -0.0048    -2.563    -0.915    -0.855  0.2418  0.3331  0.9114
     9 H(1)   Bbb    -0.0031    -1.652    -0.590    -0.551  0.7950  0.4706 -0.3829
              Bcc     0.0079     4.215     1.504     1.406 -0.5564  0.8171 -0.1511
 
              Baa    -0.0077    -4.118    -1.469    -1.374 -0.1007 -0.0309  0.9944
    10 H(1)   Bbb    -0.0057    -3.046    -1.087    -1.016  0.4171  0.9061  0.0704
              Bcc     0.0134     7.164     2.556     2.390  0.9033 -0.4219  0.0784
 
              Baa    -1.7641   127.650    45.549    42.579 -0.6180  0.4033  0.6749
    11 O(17)  Bbb    -1.7576   127.182    45.382    42.423 -0.0816  0.8209 -0.5653
              Bcc     3.5217  -254.831   -90.930   -85.003  0.7820  0.4044  0.4743
 

 ---------------------------------------------------------------------------------

 Calling FoFJK, ICntrl=      2127 FMM=F ISym2X=0 I1Cent= 0 IOpClX= 1 NMat=1 NMatS=1 NMatT=0.
 ***** Axes restored to original set *****
 -------------------------------------------------------------------
 Center     Atomic                   Forces (Hartrees/Bohr)
 Number     Number              X              Y              Z
 -------------------------------------------------------------------
      1        1          -0.000221299    0.003135532   -0.001247227
      2        6          -0.000899364   -0.000701528    0.000021881
      3        1           0.000285009    0.000346599    0.003218791
      4        1           0.002991046   -0.001169266   -0.001017295
      5        6          -0.000384679    0.001717883   -0.001107249
      6        1           0.000141031   -0.000387853   -0.002529435
      7        6           0.000980200   -0.000430490    0.000000805
      8        1          -0.000259248    0.000296284    0.003232239
      9        1          -0.000609165    0.002998187   -0.001360498
     10        1          -0.002609549   -0.001904863   -0.000767428
     11        8           0.000586017   -0.003900485    0.001555416
 -------------------------------------------------------------------
 Cartesian Forces:  Max     0.003900485 RMS     0.001718921

 GradGradGradGradGradGradGradGradGradGradGradGradGradGradGradGradGradGrad
 Berny optimization.
 FormGI is forming the generalized inverse of G from B-inverse, IUseBI=4.
 Internal  Forces:  Max     0.004235327 RMS     0.001528919
 Search for a local minimum.
 Step number   1 out of a maximum of   56
 All quantities printed in internal units (Hartrees-Bohrs-Radians)
 Mixed Optimization -- RFO/linear search
 Second derivative matrix not updated -- first step.
 ITU=  0
     Eigenvalues ---    0.00230   0.00393   0.04430   0.05129   0.05529
     Eigenvalues ---    0.05632   0.05666   0.05800   0.09113   0.16000
     Eigenvalues ---    0.16000   0.16000   0.16000   0.16000   0.16000
     Eigenvalues ---    0.16402   0.23333   0.27551   0.29589   0.33232
     Eigenvalues ---    0.34123   0.34225   0.34306   0.34324   0.34386
     Eigenvalues ---    0.34534   0.50791
 RFO step:  Lambda=-3.10162667D-04 EMin= 2.30000000D-03
 Linear search not attempted -- first point.
 Iteration  1 RMS(Cart)=  0.00680777 RMS(Int)=  0.00000721
 Iteration  2 RMS(Cart)=  0.00000807 RMS(Int)=  0.00000064
 Iteration  3 RMS(Cart)=  0.00000000 RMS(Int)=  0.00000064
 Variable       Old X    -DE/DX   Delta X   Delta X   Delta X     New X
                                 (Linear)    (Quad)   (Total)
    R1        2.06817  -0.00338   0.00000  -0.00984  -0.00984   2.05834
    R2        2.06684  -0.00324   0.00000  -0.00941  -0.00941   2.05743
    R3        2.06439  -0.00336   0.00000  -0.00973  -0.00973   2.05465
    R4        2.93131  -0.00286   0.00000  -0.01037  -0.01037   2.92094
    R5        2.08645  -0.00255   0.00000  -0.00766  -0.00766   2.07880
    R6        2.88791  -0.00288   0.00000  -0.00973  -0.00973   2.87818
    R7        2.59076  -0.00424   0.00000  -0.00833  -0.00833   2.58243
    R8        2.06951  -0.00325   0.00000  -0.00948  -0.00948   2.06003
    R9        2.07124  -0.00335   0.00000  -0.00980  -0.00980   2.06144
   R10        2.06786  -0.00332   0.00000  -0.00965  -0.00965   2.05821
    A1        1.90404   0.00021   0.00000   0.00108   0.00108   1.90513
    A2        1.90681   0.00019   0.00000   0.00151   0.00151   1.90832
    A3        1.88874  -0.00014   0.00000  -0.00081  -0.00082   1.88792
    A4        1.90726   0.00024   0.00000   0.00134   0.00133   1.90860
    A5        1.92213  -0.00033   0.00000  -0.00225  -0.00226   1.91988
    A6        1.93449  -0.00015   0.00000  -0.00082  -0.00083   1.93367
    A7        1.86510  -0.00005   0.00000  -0.00148  -0.00148   1.86362
    A8        1.94895   0.00008   0.00000  -0.00007  -0.00007   1.94888
    A9        1.82807  -0.00018   0.00000  -0.00060  -0.00060   1.82747
   A10        1.93319  -0.00014   0.00000  -0.00163  -0.00163   1.93156
   A11        1.91418   0.00011   0.00000   0.00203   0.00203   1.91621
   A12        1.96893   0.00017   0.00000   0.00169   0.00169   1.97062
   A13        1.92596  -0.00025   0.00000  -0.00162  -0.00162   1.92434
   A14        1.92859  -0.00008   0.00000  -0.00064  -0.00064   1.92795
   A15        1.92658  -0.00015   0.00000  -0.00070  -0.00070   1.92588
   A16        1.90066   0.00013   0.00000   0.00037   0.00037   1.90103
   A17        1.89168   0.00024   0.00000   0.00176   0.00176   1.89344
   A18        1.88948   0.00013   0.00000   0.00093   0.00093   1.89041
    D1       -1.08104   0.00003   0.00000  -0.00159  -0.00159  -1.08262
    D2        1.03546  -0.00013   0.00000  -0.00459  -0.00459   1.03087
    D3       -3.11136   0.00001   0.00000  -0.00296  -0.00296  -3.11431
    D4        3.12223   0.00005   0.00000  -0.00110  -0.00110   3.12113
    D5       -1.04445  -0.00010   0.00000  -0.00411  -0.00411  -1.04856
    D6        1.09191   0.00004   0.00000  -0.00247  -0.00247   1.08944
    D7        1.00953   0.00007   0.00000  -0.00073  -0.00073   1.00880
    D8        3.12604  -0.00008   0.00000  -0.00374  -0.00374   3.12229
    D9       -1.02079   0.00006   0.00000  -0.00210  -0.00210  -1.02289
   D10        1.00019  -0.00002   0.00000  -0.00024  -0.00024   0.99994
   D11       -1.10289   0.00004   0.00000   0.00077   0.00077  -1.10213
   D12        3.09077   0.00002   0.00000   0.00046   0.00046   3.09123
   D13        3.07670  -0.00012   0.00000  -0.00324  -0.00324   3.07346
   D14        0.97362  -0.00007   0.00000  -0.00223  -0.00223   0.97139
   D15       -1.11591  -0.00008   0.00000  -0.00253  -0.00253  -1.11844
   D16       -1.05324   0.00004   0.00000  -0.00057  -0.00057  -1.05381
   D17        3.12687   0.00009   0.00000   0.00044   0.00044   3.12731
   D18        1.03734   0.00008   0.00000   0.00014   0.00014   1.03748
         Item               Value     Threshold  Converged?
 Maximum Force            0.004235     0.000002     NO 
 RMS     Force            0.001529     0.000001     NO 
 Maximum Displacement     0.017966     0.000006     NO 
 RMS     Displacement     0.006806     0.000004     NO 
 Predicted change in Energy=-1.552383D-04
 GradGradGradGradGradGradGradGradGradGradGradGradGradGradGradGradGradGrad

                          Input orientation:                          
 ---------------------------------------------------------------------
 Center     Atomic      Atomic             Coordinates (Angstroms)
 Number     Number       Type             X           Y           Z
 ---------------------------------------------------------------------
      1          1           0       -1.050026   -1.739187    0.320618
      2          6           0       -1.176207   -0.739274   -0.092498
      3          1           0       -1.197071   -0.801734   -1.179249
      4          1           0       -2.114003   -0.318800    0.262337
      5          6           0        0.020597    0.125607    0.364472
      6          1           0       -0.021253    0.170700    1.462802
      7          6           0        1.347552   -0.460730   -0.099358
      8          1           0        1.354822   -0.566410   -1.184322
      9          1           0        1.510481   -1.440134    0.352539
     10          1           0        2.171101    0.190795    0.189683
     11          8           0       -0.226003    1.363538   -0.159173
 ---------------------------------------------------------------------
                    Distance matrix (angstroms):
                    1          2          3          4          5
     1  H    0.000000
     2  C    1.089225   0.000000
     3  H    1.774835   1.088744   0.000000
     4  H    1.775653   1.087275   1.775433   0.000000
     5  C    2.150723   1.545697   2.173879   2.182760   0.000000
     6  H    2.451658   2.140311   3.051001   2.461773   1.100052
     7  C    2.749402   2.539093   2.785238   3.483292   1.523069
     8  H    3.069779   2.761896   2.562725   3.766547   2.158195
     9  H    2.578109   2.812037   3.175652   3.795050   2.161351
    10  H    3.757344   3.485559   3.768775   4.315910   2.158580
    11  O    3.245938   2.308496   2.583008   2.563683   1.366561
                    6          7          8          9         10
     6  H    0.000000
     7  C    2.170870   0.000000
     8  H    3.073138   1.090123   0.000000
     9  H    2.484689   1.090866   1.774701   0.000000
    10  H    2.535281   1.089157   1.768491   1.767164   0.000000
    11  O    2.023755   2.409897   2.697154   3.337334   2.691307
                   11
    11  O    0.000000
 Stoichiometry    C3H7O(2)
 Framework group  C1[X(C3H7O)]
 Deg. of freedom    27
 Full point group                 C1      NOp   1
 Largest Abelian subgroup         C1      NOp   1
 Largest concise Abelian subgroup C1      NOp   1
                         Standard orientation:                         
 ---------------------------------------------------------------------
 Center     Atomic      Atomic             Coordinates (Angstroms)
 Number     Number       Type             X           Y           Z
 ---------------------------------------------------------------------
      1          1           0       -1.044461   -1.741508    0.319323
      2          6           0       -1.173890   -0.741490   -0.092532
      3          1           0       -1.194988   -0.802698   -1.179349
      4          1           0       -2.112839   -0.324342    0.263179
      5          6           0        0.020419    0.126527    0.365020
      6          1           0       -0.021138    0.170161    1.463420
      7          6           0        1.348994   -0.455150   -0.100038
      8          1           0        1.356164   -0.559493   -1.185131
      9          1           0        1.515123   -1.434592    0.350609
     10          1           0        2.170643    0.198564    0.189472
     11          8           0       -0.230206    1.364324   -0.157028
 ---------------------------------------------------------------------
 Rotational constants (GHZ):           9.6396975           8.0523757           5.0451868
 Standard basis: Aug-CC-pVTZ (5D, 7F)
 There are   395 symmetry adapted cartesian basis functions of A   symmetry.
 There are   345 symmetry adapted basis functions of A   symmetry.
   345 basis functions,   477 primitive gaussians,   395 cartesian basis functions
    17 alpha electrons       16 beta electrons
       nuclear repulsion energy       126.5075326660 Hartrees.
 NAtoms=   11 NActive=   11 NUniq=   11 SFac= 1.00D+00 NAtFMM=   60 NAOKFM=F Big=F
 Integral buffers will be    131072 words long.
 Raffenetti 2 integral format.
 Two-electron integral symmetry is turned on.
 Nuclear repulsion after empirical dispersion term =      126.5035116431 Hartrees.
 One-electron integrals computed using PRISM.
 NBasis=   345 RedAO= T EigKep=  1.54D-05  NBF=   345
 NBsUse=   345 1.00D-06 EigRej= -1.00D+00 NBFU=   345
 Initial guess from the checkpoint file:  "alkoxypropane-opt--higher-ultrafine-freq.chk"
 B after Tr=     0.000000   -0.000000    0.000000
         Rot=    0.999999   -0.000303   -0.000146   -0.001630 Ang=  -0.19 deg.
 Initial guess <Sx>= 0.0000 <Sy>= 0.0000 <Sz>= 0.5000 <S**2>= 0.7543 S= 0.5021
 Requested convergence on RMS density matrix=1.00D-08 within 128 cycles.
 Requested convergence on MAX density matrix=1.00D-06.
 Requested convergence on             energy=1.00D-06.
 No special actions if energy rises.
 SCF Done:  E(UwB97XD) =  -193.699146213     A.U. after   16 cycles
            NFock= 16  Conv=0.41D-08     -V/T= 2.0061
 <Sx>= 0.0000 <Sy>= 0.0000 <Sz>= 0.5000 <S**2>= 0.7543 S= 0.5021
 <L.S>= 0.000000000000E+00
 Annihilation of the first spin contaminant:
 S**2 before annihilation     0.7543,   after     0.7500
 Calling FoFJK, ICntrl=      2127 FMM=F ISym2X=0 I1Cent= 0 IOpClX= 1 NMat=1 NMatS=1 NMatT=0.
 ***** Axes restored to original set *****
 -------------------------------------------------------------------
 Center     Atomic                   Forces (Hartrees/Bohr)
 Number     Number              X              Y              Z
 -------------------------------------------------------------------
      1        1          -0.000020004   -0.000008325   -0.000022281
      2        6          -0.000364132   -0.000215158    0.000018128
      3        1          -0.000032228   -0.000026588   -0.000044622
      4        1          -0.000034221   -0.000029385   -0.000026352
      5        6           0.000021630    0.001258391   -0.000446447
      6        1          -0.000018080   -0.000072305    0.000201863
      7        6           0.000269847   -0.000121444    0.000032100
      8        1           0.000044001   -0.000040546   -0.000040664
      9        1           0.000025680    0.000001137   -0.000017827
     10        1           0.000015019   -0.000021409   -0.000010498
     11        8           0.000092488   -0.000724368    0.000356600
 -------------------------------------------------------------------
 Cartesian Forces:  Max     0.001258391 RMS     0.000289844

 GradGradGradGradGradGradGradGradGradGradGradGradGradGradGradGradGradGrad
 Berny optimization.
 Using GEDIIS/GDIIS optimizer.
 FormGI is forming the generalized inverse of G from B-inverse, IUseBI=4.
 Internal  Forces:  Max     0.000809495 RMS     0.000160735
 Search for a local minimum.
 Step number   2 out of a maximum of   56
 All quantities printed in internal units (Hartrees-Bohrs-Radians)
 Mixed Optimization -- En-DIIS/RFO-DIIS
 Update second derivatives using D2CorX and points    1    2
 DE= -1.54D-04 DEPred=-1.55D-04 R= 9.89D-01
 TightC=F SS=  1.41D+00  RLast= 3.19D-02 DXNew= 5.0454D-01 9.5792D-02
 Trust test= 9.89D-01 RLast= 3.19D-02 DXMaxT set to 3.00D-01
 ITU=  1  0
 Use linear search instead of GDIIS.
     Eigenvalues ---    0.00230   0.00393   0.04422   0.05124   0.05544
     Eigenvalues ---    0.05644   0.05674   0.05812   0.09103   0.15998
     Eigenvalues ---    0.16000   0.16000   0.16000   0.16000   0.16050
     Eigenvalues ---    0.16388   0.23326   0.28048   0.30172   0.33282
     Eigenvalues ---    0.34124   0.34247   0.34314   0.34327   0.34493
     Eigenvalues ---    0.34860   0.49111
 RFO step:  Lambda=-3.43162100D-06 EMin= 2.30023486D-03
 Quartic linear search produced a step of -0.01442.
 Iteration  1 RMS(Cart)=  0.00094858 RMS(Int)=  0.00000039
 Iteration  2 RMS(Cart)=  0.00000039 RMS(Int)=  0.00000013
 Variable       Old X    -DE/DX   Delta X   Delta X   Delta X     New X
                                 (Linear)    (Quad)   (Total)
    R1        2.05834  -0.00000   0.00014  -0.00026  -0.00012   2.05822
    R2        2.05743   0.00005   0.00014  -0.00011   0.00003   2.05746
    R3        2.05465   0.00001   0.00014  -0.00022  -0.00008   2.05457
    R4        2.92094   0.00053   0.00015   0.00162   0.00177   2.92271
    R5        2.07880   0.00020   0.00011   0.00039   0.00050   2.07930
    R6        2.87818   0.00039   0.00014   0.00105   0.00119   2.87937
    R7        2.58243  -0.00081   0.00012  -0.00178  -0.00166   2.58076
    R8        2.06003   0.00004   0.00014  -0.00011   0.00002   2.06006
    R9        2.06144  -0.00000   0.00014  -0.00026  -0.00012   2.06131
   R10        2.05821  -0.00000   0.00014  -0.00026  -0.00012   2.05809
    A1        1.90513  -0.00004  -0.00002  -0.00027  -0.00029   1.90484
    A2        1.90832  -0.00004  -0.00002  -0.00012  -0.00014   1.90818
    A3        1.88792   0.00002   0.00001   0.00012   0.00013   1.88805
    A4        1.90860  -0.00005  -0.00002  -0.00026  -0.00028   1.90832
    A5        1.91988   0.00004   0.00003   0.00014   0.00017   1.92005
    A6        1.93367   0.00006   0.00001   0.00039   0.00040   1.93407
    A7        1.86362  -0.00006   0.00002  -0.00098  -0.00096   1.86266
    A8        1.94888   0.00009   0.00000   0.00047   0.00047   1.94935
    A9        1.82747  -0.00005   0.00001   0.00017   0.00018   1.82765
   A10        1.93156  -0.00005   0.00002  -0.00075  -0.00072   1.93083
   A11        1.91621   0.00001  -0.00003   0.00017   0.00014   1.91635
   A12        1.97062   0.00006  -0.00002   0.00088   0.00085   1.97148
   A13        1.92434   0.00007   0.00002   0.00040   0.00042   1.92477
   A14        1.92795   0.00002   0.00001   0.00008   0.00009   1.92804
   A15        1.92588   0.00002   0.00001   0.00014   0.00015   1.92602
   A16        1.90103  -0.00005  -0.00001  -0.00032  -0.00033   1.90070
   A17        1.89344  -0.00004  -0.00003  -0.00010  -0.00012   1.89331
   A18        1.89041  -0.00003  -0.00001  -0.00022  -0.00023   1.89018
    D1       -1.08262   0.00000   0.00002   0.00010   0.00013  -1.08250
    D2        1.03087  -0.00005   0.00007  -0.00117  -0.00111   1.02976
    D3       -3.11431   0.00003   0.00004   0.00027   0.00031  -3.11400
    D4        3.12113   0.00001   0.00002   0.00028   0.00030   3.12143
    D5       -1.04856  -0.00004   0.00006  -0.00099  -0.00093  -1.04949
    D6        1.08944   0.00004   0.00004   0.00045   0.00048   1.08992
    D7        1.00880   0.00001   0.00001   0.00026   0.00027   1.00907
    D8        3.12229  -0.00004   0.00005  -0.00102  -0.00096   3.12133
    D9       -1.02289   0.00004   0.00003   0.00042   0.00045  -1.02244
   D10        0.99994   0.00002   0.00000   0.00001   0.00001   0.99995
   D11       -1.10213   0.00003  -0.00001   0.00009   0.00008  -1.10204
   D12        3.09123   0.00003  -0.00001   0.00022   0.00022   3.09145
   D13        3.07346  -0.00003   0.00005  -0.00142  -0.00137   3.07209
   D14        0.97139  -0.00003   0.00003  -0.00133  -0.00130   0.97009
   D15       -1.11844  -0.00002   0.00004  -0.00120  -0.00116  -1.11960
   D16       -1.05381  -0.00001   0.00001  -0.00112  -0.00111  -1.05492
   D17        3.12731  -0.00001  -0.00001  -0.00103  -0.00104   3.12627
   D18        1.03748  -0.00000  -0.00000  -0.00090  -0.00090   1.03657
         Item               Value     Threshold  Converged?
 Maximum Force            0.000809     0.000002     NO 
 RMS     Force            0.000161     0.000001     NO 
 Maximum Displacement     0.003119     0.000006     NO 
 RMS     Displacement     0.000948     0.000004     NO 
 Predicted change in Energy=-1.748404D-06
 GradGradGradGradGradGradGradGradGradGradGradGradGradGradGradGradGradGrad

                          Input orientation:                          
 ---------------------------------------------------------------------
 Center     Atomic      Atomic             Coordinates (Angstroms)
 Number     Number       Type             X           Y           Z
 ---------------------------------------------------------------------
      1          1           0       -1.050704   -1.739179    0.320196
      2          6           0       -1.177077   -0.739225   -0.092594
      3          1           0       -1.198721   -0.801771   -1.179340
      4          1           0       -2.114844   -0.319108    0.262608
      5          6           0        0.020722    0.126158    0.363984
      6          1           0       -0.021194    0.170376    1.462615
      7          6           0        1.348381   -0.460587   -0.099383
      8          1           0        1.356307   -0.567161   -1.184267
      9          1           0        1.511365   -1.439654    0.353065
     10          1           0        2.171875    0.190975    0.189490
     11          8           0       -0.226119    1.363549   -0.158525
 ---------------------------------------------------------------------
                    Distance matrix (angstroms):
                    1          2          3          4          5
     1  H    0.000000
     2  C    1.089162   0.000000
     3  H    1.774612   1.088759   0.000000
     4  H    1.775475   1.087232   1.775235   0.000000
     5  C    2.151594   1.546634   2.174843   2.183845   0.000000
     6  H    2.451818   2.140587   3.051485   2.462311   1.100319
     7  C    2.750718   2.540792   2.787551   3.484964   1.523699
     8  H    3.070950   2.763945   2.565781   3.768801   2.159064
     9  H    2.579728   2.813705   3.178007   3.796472   2.161922
    10  H    3.758669   3.487166   3.770963   4.317579   2.159192
    11  O    3.245926   2.308750   2.583917   2.564365   1.365680
                    6          7          8          9         10
     6  H    0.000000
     7  C    2.171103   0.000000
     8  H    3.073671   1.090134   0.000000
     9  H    2.484358   1.090801   1.774451   0.000000
    10  H    2.535907   1.089093   1.768370   1.766913   0.000000
    11  O    2.023302   2.410398   2.698862   3.337443   2.691918
                   11
    11  O    0.000000
 Stoichiometry    C3H7O(2)
 Framework group  C1[X(C3H7O)]
 Deg. of freedom    27
 Full point group                 C1      NOp   1
 Largest Abelian subgroup         C1      NOp   1
 Largest concise Abelian subgroup C1      NOp   1
                         Standard orientation:                         
 ---------------------------------------------------------------------
 Center     Atomic      Atomic             Coordinates (Angstroms)
 Number     Number       Type             X           Y           Z
 ---------------------------------------------------------------------
      1          1           0       -1.045660   -1.741151    0.319652
      2          6           0       -1.174978   -0.741238   -0.092325
      3          1           0       -1.196887   -0.803018   -1.179109
      4          1           0       -2.113763   -0.323997    0.263575
      5          6           0        0.020598    0.127122    0.364430
      6          1           0       -0.020996    0.170387    1.463111
      7          6           0        1.349694   -0.455580   -0.099919
      8          1           0        1.357476   -0.561307   -1.184886
      9          1           0        1.515580   -1.434535    0.351718
     10          1           0        2.171492    0.198047    0.189119
     11          8           0       -0.229891    1.364219   -0.157037
 ---------------------------------------------------------------------
 Rotational constants (GHZ):           9.6411766           8.0442776           5.0417207
 Standard basis: Aug-CC-pVTZ (5D, 7F)
 There are   395 symmetry adapted cartesian basis functions of A   symmetry.
 There are   345 symmetry adapted basis functions of A   symmetry.
   345 basis functions,   477 primitive gaussians,   395 cartesian basis functions
    17 alpha electrons       16 beta electrons
       nuclear repulsion energy       126.4879803256 Hartrees.
 NAtoms=   11 NActive=   11 NUniq=   11 SFac= 1.00D+00 NAtFMM=   60 NAOKFM=F Big=F
 Integral buffers will be    131072 words long.
 Raffenetti 2 integral format.
 Two-electron integral symmetry is turned on.
 Nuclear repulsion after empirical dispersion term =      126.4839597995 Hartrees.
 One-electron integrals computed using PRISM.
 NBasis=   345 RedAO= T EigKep=  1.55D-05  NBF=   345
 NBsUse=   345 1.00D-06 EigRej= -1.00D+00 NBFU=   345
 Initial guess from the checkpoint file:  "alkoxypropane-opt--higher-ultrafine-freq.chk"
 B after Tr=    -0.000000    0.000000   -0.000000
         Rot=    1.000000    0.000141   -0.000018    0.000151 Ang=   0.02 deg.
 Initial guess <Sx>= 0.0000 <Sy>= 0.0000 <Sz>= 0.5000 <S**2>= 0.7543 S= 0.5021
 Requested convergence on RMS density matrix=1.00D-08 within 128 cycles.
 Requested convergence on MAX density matrix=1.00D-06.
 Requested convergence on             energy=1.00D-06.
 No special actions if energy rises.
 SCF Done:  E(UwB97XD) =  -193.699148560     A.U. after   14 cycles
            NFock= 14  Conv=0.55D-08     -V/T= 2.0061
 <Sx>= 0.0000 <Sy>= 0.0000 <Sz>= 0.5000 <S**2>= 0.7543 S= 0.5021
 <L.S>= 0.000000000000E+00
 Annihilation of the first spin contaminant:
 S**2 before annihilation     0.7543,   after     0.7500
 Calling FoFJK, ICntrl=      2127 FMM=F ISym2X=0 I1Cent= 0 IOpClX= 1 NMat=1 NMatS=1 NMatT=0.
 ***** Axes restored to original set *****
 -------------------------------------------------------------------
 Center     Atomic                   Forces (Hartrees/Bohr)
 Number     Number              X              Y              Z
 -------------------------------------------------------------------
      1        1           0.000029599   -0.000027599    0.000014891
      2        6          -0.000116160   -0.000128685   -0.000012627
      3        1           0.000012513    0.000008237   -0.000038109
      4        1          -0.000003758    0.000041366    0.000017217
      5        6           0.000083238    0.000662724   -0.000241465
      6        1          -0.000036405   -0.000064429    0.000093621
      7        6          -0.000016997   -0.000092116    0.000007044
      8        1           0.000007491   -0.000013242   -0.000042721
      9        1           0.000001559   -0.000037905    0.000013747
     10        1           0.000004687    0.000042415    0.000016154
     11        8           0.000034233   -0.000390765    0.000172247
 -------------------------------------------------------------------
 Cartesian Forces:  Max     0.000662724 RMS     0.000151014

 GradGradGradGradGradGradGradGradGradGradGradGradGradGradGradGradGradGrad
 Berny optimization.
 Using GEDIIS/GDIIS optimizer.
 FormGI is forming the generalized inverse of G from B-inverse, IUseBI=4.
 Internal  Forces:  Max     0.000426127 RMS     0.000072563
 Search for a local minimum.
 Step number   3 out of a maximum of   56
 All quantities printed in internal units (Hartrees-Bohrs-Radians)
 Mixed Optimization -- En-DIIS/RFO-DIIS
 Swapping is turned off.
 Update second derivatives using D2CorX and points    1    2    3
 DE= -2.35D-06 DEPred=-1.75D-06 R= 1.34D+00
 TightC=F SS=  1.41D+00  RLast= 4.76D-03 DXNew= 5.0454D-01 1.4293D-02
 Trust test= 1.34D+00 RLast= 4.76D-03 DXMaxT set to 3.00D-01
 ITU=  1  1  0
     Eigenvalues ---    0.00230   0.00390   0.03705   0.05235   0.05542
     Eigenvalues ---    0.05644   0.05680   0.05812   0.08897   0.15530
     Eigenvalues ---    0.16000   0.16000   0.16000   0.16000   0.16206
     Eigenvalues ---    0.16755   0.23102   0.26810   0.30878   0.32910
     Eigenvalues ---    0.34171   0.34238   0.34315   0.34380   0.34519
     Eigenvalues ---    0.34757   0.40069
 En-DIIS/RFO-DIIS/Sim-DIIS IScMMF=       -3 using points:     3    2
 RFO step:  Lambda=-1.46638964D-06.
 DidBck=F Rises=F RFO-DIIS coefs:    1.91321   -0.91321
 Iteration  1 RMS(Cart)=  0.00062489 RMS(Int)=  0.00000053
 Iteration  2 RMS(Cart)=  0.00000050 RMS(Int)=  0.00000026
 Variable       Old X    -DE/DX   Delta X   Delta X   Delta X     New X
                                 (Linear)    (Quad)   (Total)
    R1        2.05822   0.00003  -0.00011   0.00016   0.00005   2.05827
    R2        2.05746   0.00004   0.00003   0.00007   0.00010   2.05756
    R3        2.05457   0.00002  -0.00008   0.00009   0.00001   2.05459
    R4        2.92271   0.00013   0.00162  -0.00057   0.00104   2.92376
    R5        2.07930   0.00009   0.00046   0.00003   0.00049   2.07979
    R6        2.87937   0.00004   0.00109  -0.00068   0.00041   2.87978
    R7        2.58076  -0.00043  -0.00152  -0.00023  -0.00175   2.57901
    R8        2.06006   0.00004   0.00002   0.00011   0.00013   2.06018
    R9        2.06131   0.00004  -0.00011   0.00019   0.00007   2.06139
   R10        2.05809   0.00003  -0.00011   0.00015   0.00004   2.05813
    A1        1.90484   0.00002  -0.00027   0.00038   0.00012   1.90495
    A2        1.90818   0.00004  -0.00013   0.00050   0.00037   1.90855
    A3        1.88805  -0.00002   0.00012  -0.00027  -0.00015   1.88789
    A4        1.90832   0.00003  -0.00025   0.00039   0.00013   1.90845
    A5        1.92005  -0.00001   0.00016  -0.00028  -0.00012   1.91993
    A6        1.93407  -0.00004   0.00037  -0.00070  -0.00034   1.93373
    A7        1.86266  -0.00002  -0.00088  -0.00039  -0.00127   1.86139
    A8        1.94935  -0.00007   0.00043  -0.00091  -0.00049   1.94886
    A9        1.82765  -0.00000   0.00016  -0.00002   0.00014   1.82779
   A10        1.93083   0.00002  -0.00066   0.00036  -0.00031   1.93053
   A11        1.91635  -0.00000   0.00013   0.00054   0.00067   1.91701
   A12        1.97148   0.00007   0.00078   0.00037   0.00115   1.97263
   A13        1.92477   0.00002   0.00039  -0.00007   0.00032   1.92508
   A14        1.92804   0.00000   0.00008  -0.00003   0.00005   1.92808
   A15        1.92602  -0.00005   0.00013  -0.00058  -0.00045   1.92557
   A16        1.90070  -0.00001  -0.00030   0.00021  -0.00009   1.90061
   A17        1.89331   0.00001  -0.00011   0.00017   0.00006   1.89337
   A18        1.89018   0.00002  -0.00021   0.00033   0.00012   1.89030
    D1       -1.08250   0.00001   0.00012  -0.00010   0.00001  -1.08249
    D2        1.02976  -0.00003  -0.00101  -0.00046  -0.00147   1.02830
    D3       -3.11400   0.00001   0.00028  -0.00053  -0.00025  -3.11425
    D4        3.12143   0.00001   0.00027  -0.00024   0.00003   3.12146
    D5       -1.04949  -0.00003  -0.00085  -0.00059  -0.00145  -1.05094
    D6        1.08992   0.00001   0.00044  -0.00067  -0.00023   1.08970
    D7        1.00907   0.00001   0.00025  -0.00008   0.00017   1.00923
    D8        3.12133  -0.00002  -0.00088  -0.00043  -0.00131   3.12002
    D9       -1.02244   0.00002   0.00041  -0.00051  -0.00009  -1.02253
   D10        0.99995   0.00002   0.00001   0.00017   0.00018   1.00013
   D11       -1.10204   0.00001   0.00008  -0.00002   0.00005  -1.10199
   D12        3.09145   0.00002   0.00020  -0.00003   0.00017   3.09161
   D13        3.07209  -0.00004  -0.00125  -0.00067  -0.00193   3.07016
   D14        0.97009  -0.00004  -0.00119  -0.00087  -0.00206   0.96804
   D15       -1.11960  -0.00004  -0.00106  -0.00088  -0.00194  -1.12154
   D16       -1.05492   0.00002  -0.00102   0.00057  -0.00044  -1.05536
   D17        3.12627   0.00002  -0.00095   0.00038  -0.00057   3.12570
   D18        1.03657   0.00002  -0.00083   0.00037  -0.00046   1.03612
         Item               Value     Threshold  Converged?
 Maximum Force            0.000426     0.000002     NO 
 RMS     Force            0.000073     0.000001     NO 
 Maximum Displacement     0.001802     0.000006     NO 
 RMS     Displacement     0.000625     0.000004     NO 
 Predicted change in Energy=-7.331299D-07
 GradGradGradGradGradGradGradGradGradGradGradGradGradGradGradGradGradGrad

                          Input orientation:                          
 ---------------------------------------------------------------------
 Center     Atomic      Atomic             Coordinates (Angstroms)
 Number     Number       Type             X           Y           Z
 ---------------------------------------------------------------------
      1          1           0       -1.049923   -1.739175    0.319708
      2          6           0       -1.177197   -0.739165   -0.092736
      3          1           0       -1.199345   -0.801285   -1.179549
      4          1           0       -2.114795   -0.319283    0.263212
      5          6           0        0.020868    0.126971    0.363586
      6          1           0       -0.021554    0.169983    1.462503
      7          6           0        1.348495   -0.460688   -0.099422
      8          1           0        1.356731   -0.568115   -1.184287
      9          1           0        1.511190   -1.439505    0.353767
     10          1           0        2.171937    0.191070    0.189247
     11          8           0       -0.226417    1.363566   -0.158179
 ---------------------------------------------------------------------
                    Distance matrix (angstroms):
                    1          2          3          4          5
     1  H    0.000000
     2  C    1.089187   0.000000
     3  H    1.774750   1.088812   0.000000
     4  H    1.775736   1.087240   1.775369   0.000000
     5  C    2.151980   1.547185   2.175280   2.184095   0.000000
     6  H    2.451205   2.140287   3.051392   2.461572   1.100576
     7  C    2.750019   2.541006   2.788219   3.485093   1.523913
     8  H    3.070076   2.764332   2.566694   3.769438   2.159534
     9  H    2.578810   2.813763   3.178896   3.796164   2.162175
    10  H    3.758091   3.487341   3.771460   4.317638   2.159074
    11  O    3.245541   2.308623   2.583866   2.564278   1.364755
                    6          7          8          9         10
     6  H    0.000000
     7  C    2.171264   0.000000
     8  H    3.074078   1.090202   0.000000
     9  H    2.483757   1.090840   1.774482   0.000000
    10  H    2.536341   1.089117   1.768479   1.767039   0.000000
    11  O    2.023171   2.410747   2.700119   3.337449   2.692128
                   11
    11  O    0.000000
 Stoichiometry    C3H7O(2)
 Framework group  C1[X(C3H7O)]
 Deg. of freedom    27
 Full point group                 C1      NOp   1
 Largest Abelian subgroup         C1      NOp   1
 Largest concise Abelian subgroup C1      NOp   1
                         Standard orientation:                         
 ---------------------------------------------------------------------
 Center     Atomic      Atomic             Coordinates (Angstroms)
 Number     Number       Type             X           Y           Z
 ---------------------------------------------------------------------
      1          1           0       -1.043747   -1.741819    0.319718
      2          6           0       -1.174596   -0.742057   -0.092208
      3          1           0       -1.196995   -0.803749   -1.179040
      4          1           0       -2.113464   -0.325530    0.264333
      5          6           0        0.020712    0.127936    0.364008
      6          1           0       -0.021389    0.170294    1.462963
      7          6           0        1.350131   -0.454991   -0.099836
      8          1           0        1.358271   -0.561887   -1.184754
      9          1           0        1.516346   -1.433459    0.352829
     10          1           0        2.171476    0.199429    0.188787
     11          8           0       -0.230998    1.363924   -0.157078
 ---------------------------------------------------------------------
 Rotational constants (GHZ):           9.6419284           8.0432841           5.0411606
 Standard basis: Aug-CC-pVTZ (5D, 7F)
 There are   395 symmetry adapted cartesian basis functions of A   symmetry.
 There are   345 symmetry adapted basis functions of A   symmetry.
   345 basis functions,   477 primitive gaussians,   395 cartesian basis functions
    17 alpha electrons       16 beta electrons
       nuclear repulsion energy       126.4898499781 Hartrees.
 NAtoms=   11 NActive=   11 NUniq=   11 SFac= 1.00D+00 NAtFMM=   60 NAOKFM=F Big=F
 Integral buffers will be    131072 words long.
 Raffenetti 2 integral format.
 Two-electron integral symmetry is turned on.
 Nuclear repulsion after empirical dispersion term =      126.4858287849 Hartrees.
 One-electron integrals computed using PRISM.
 NBasis=   345 RedAO= T EigKep=  1.55D-05  NBF=   345
 NBsUse=   345 1.00D-06 EigRej= -1.00D+00 NBFU=   345
 Initial guess from the checkpoint file:  "alkoxypropane-opt--higher-ultrafine-freq.chk"
 B after Tr=    -0.000000   -0.000000   -0.000000
         Rot=    1.000000    0.000115   -0.000018   -0.000324 Ang=   0.04 deg.
 Initial guess <Sx>= 0.0000 <Sy>= 0.0000 <Sz>= 0.5000 <S**2>= 0.7543 S= 0.5021
 Requested convergence on RMS density matrix=1.00D-08 within 128 cycles.
 Requested convergence on MAX density matrix=1.00D-06.
 Requested convergence on             energy=1.00D-06.
 No special actions if energy rises.
 SCF Done:  E(UwB97XD) =  -193.699149357     A.U. after   15 cycles
            NFock= 15  Conv=0.33D-08     -V/T= 2.0061
 <Sx>= 0.0000 <Sy>= 0.0000 <Sz>= 0.5000 <S**2>= 0.7543 S= 0.5022
 <L.S>= 0.000000000000E+00
 Annihilation of the first spin contaminant:
 S**2 before annihilation     0.7543,   after     0.7500
 Calling FoFJK, ICntrl=      2127 FMM=F ISym2X=0 I1Cent= 0 IOpClX= 1 NMat=1 NMatS=1 NMatT=0.
 ***** Axes restored to original set *****
 -------------------------------------------------------------------
 Center     Atomic                   Forces (Hartrees/Bohr)
 Number     Number              X              Y              Z
 -------------------------------------------------------------------
      1        1           0.000020936    0.000004488    0.000011442
      2        6          -0.000044630   -0.000047680   -0.000036119
      3        1           0.000011392    0.000010440    0.000001429
      4        1          -0.000001314    0.000016712    0.000007285
      5        6           0.000056829    0.000050569    0.000006967
      6        1          -0.000006384   -0.000005209   -0.000010722
      7        6          -0.000048449   -0.000005371   -0.000001094
      8        1          -0.000006304    0.000008140   -0.000002544
      9        1          -0.000009371   -0.000002165    0.000009776
     10        1           0.000019598    0.000015027   -0.000000456
     11        8           0.000007697   -0.000044952    0.000014037
 -------------------------------------------------------------------
 Cartesian Forces:  Max     0.000056829 RMS     0.000023560

 GradGradGradGradGradGradGradGradGradGradGradGradGradGradGradGradGradGrad
 Berny optimization.
 Using GEDIIS/GDIIS optimizer.
 FormGI is forming the generalized inverse of G from B-inverse, IUseBI=4.
 Internal  Forces:  Max     0.000047469 RMS     0.000014715
 Search for a local minimum.
 Step number   4 out of a maximum of   56
 All quantities printed in internal units (Hartrees-Bohrs-Radians)
 Mixed Optimization -- En-DIIS/RFO-DIIS
 Swapping is turned off.
 Update second derivatives using D2CorX and points    1    2    3    4
 DE= -7.97D-07 DEPred=-7.33D-07 R= 1.09D+00
 Trust test= 1.09D+00 RLast= 5.25D-03 DXMaxT set to 3.00D-01
 ITU=  0  1  1  0
     Eigenvalues ---    0.00230   0.00387   0.03681   0.05242   0.05545
     Eigenvalues ---    0.05647   0.05683   0.05813   0.08796   0.15199
     Eigenvalues ---    0.16000   0.16000   0.16000   0.16128   0.16241
     Eigenvalues ---    0.16640   0.22317   0.26396   0.32245   0.32894
     Eigenvalues ---    0.34166   0.34245   0.34332   0.34475   0.34516
     Eigenvalues ---    0.35723   0.38612
 En-DIIS/RFO-DIIS/Sim-DIIS IScMMF=       -3 using points:     4    3    2
 RFO step:  Lambda=-5.14810724D-08.
 DidBck=F Rises=F RFO-DIIS coefs:    1.04022    0.04555   -0.08577
 Iteration  1 RMS(Cart)=  0.00015021 RMS(Int)=  0.00000004
 Iteration  2 RMS(Cart)=  0.00000002 RMS(Int)=  0.00000003
 Variable       Old X    -DE/DX   Delta X   Delta X   Delta X     New X
                                 (Linear)    (Quad)   (Total)
    R1        2.05827   0.00000  -0.00001   0.00001  -0.00000   2.05826
    R2        2.05756  -0.00000   0.00001  -0.00002  -0.00001   2.05755
    R3        2.05459   0.00001  -0.00001   0.00003   0.00002   2.05460
    R4        2.92376   0.00002   0.00019  -0.00001   0.00019   2.92394
    R5        2.07979  -0.00001   0.00006  -0.00006  -0.00000   2.07979
    R6        2.87978  -0.00005   0.00012  -0.00022  -0.00010   2.87968
    R7        2.57901  -0.00005  -0.00021  -0.00001  -0.00022   2.57879
    R8        2.06018   0.00000   0.00001  -0.00000   0.00000   2.06019
    R9        2.06139   0.00000  -0.00001   0.00001   0.00000   2.06139
   R10        2.05813   0.00002  -0.00001   0.00007   0.00006   2.05819
    A1        1.90495   0.00002  -0.00002   0.00013   0.00011   1.90507
    A2        1.90855   0.00002   0.00000   0.00013   0.00014   1.90869
    A3        1.88789  -0.00003   0.00000  -0.00018  -0.00018   1.88772
    A4        1.90845   0.00001  -0.00002   0.00010   0.00008   1.90854
    A5        1.91993  -0.00001   0.00001  -0.00009  -0.00008   1.91985
    A6        1.93373  -0.00001   0.00002  -0.00009  -0.00007   1.93366
    A7        1.86139   0.00000  -0.00013   0.00004  -0.00009   1.86130
    A8        1.94886  -0.00003   0.00002  -0.00016  -0.00014   1.94872
    A9        1.82779   0.00001   0.00002  -0.00002  -0.00000   1.82779
   A10        1.93053   0.00001  -0.00007   0.00013   0.00005   1.93058
   A11        1.91701  -0.00000   0.00004   0.00006   0.00010   1.91711
   A12        1.97263   0.00001   0.00012  -0.00005   0.00007   1.97271
   A13        1.92508  -0.00001   0.00005  -0.00010  -0.00006   1.92503
   A14        1.92808  -0.00002   0.00001  -0.00010  -0.00009   1.92799
   A15        1.92557   0.00001  -0.00001   0.00006   0.00006   1.92563
   A16        1.90061   0.00001  -0.00003   0.00009   0.00006   1.90067
   A17        1.89337  -0.00000  -0.00001  -0.00001  -0.00002   1.89335
   A18        1.89030   0.00001  -0.00001   0.00006   0.00005   1.89035
    D1       -1.08249   0.00000   0.00001   0.00012   0.00013  -1.08235
    D2        1.02830   0.00000  -0.00015   0.00021   0.00006   1.02835
    D3       -3.11425  -0.00000   0.00002   0.00005   0.00006  -3.11419
    D4        3.12146   0.00000   0.00003   0.00012   0.00015   3.12161
    D5       -1.05094   0.00000  -0.00014   0.00021   0.00007  -1.05087
    D6        1.08970  -0.00000   0.00003   0.00005   0.00008   1.08978
    D7        1.00923   0.00000   0.00003   0.00011   0.00014   1.00938
    D8        3.12002   0.00000  -0.00014   0.00020   0.00007   3.12008
    D9       -1.02253  -0.00000   0.00004   0.00004   0.00008  -1.02246
   D10        1.00013  -0.00000   0.00001  -0.00019  -0.00018   0.99995
   D11       -1.10199   0.00000   0.00001  -0.00017  -0.00016  -1.10215
   D12        3.09161  -0.00000   0.00003  -0.00023  -0.00020   3.09141
   D13        3.07016  -0.00001  -0.00020  -0.00016  -0.00035   3.06981
   D14        0.96804  -0.00000  -0.00019  -0.00014  -0.00034   0.96770
   D15       -1.12154  -0.00001  -0.00018  -0.00020  -0.00038  -1.12192
   D16       -1.05536   0.00001  -0.00011  -0.00002  -0.00013  -1.05549
   D17        3.12570   0.00001  -0.00011   0.00000  -0.00011   3.12559
   D18        1.03612   0.00000  -0.00010  -0.00006  -0.00015   1.03596
         Item               Value     Threshold  Converged?
 Maximum Force            0.000047     0.000002     NO 
 RMS     Force            0.000015     0.000001     NO 
 Maximum Displacement     0.000453     0.000006     NO 
 RMS     Displacement     0.000150     0.000004     NO 
 Predicted change in Energy=-2.557941D-08
 GradGradGradGradGradGradGradGradGradGradGradGradGradGradGradGradGradGrad

                          Input orientation:                          
 ---------------------------------------------------------------------
 Center     Atomic      Atomic             Coordinates (Angstroms)
 Number     Number       Type             X           Y           Z
 ---------------------------------------------------------------------
      1          1           0       -1.049740   -1.739131    0.319743
      2          6           0       -1.177179   -0.739183   -0.092796
      3          1           0       -1.199166   -0.801267   -1.179610
      4          1           0       -2.114784   -0.319258    0.263114
      5          6           0        0.020907    0.127043    0.363637
      6          1           0       -0.021597    0.169884    1.462557
      7          6           0        1.348427   -0.460680   -0.099423
      8          1           0        1.356491   -0.568221   -1.184279
      9          1           0        1.511059   -1.439446    0.353904
     10          1           0        2.171974    0.191088    0.189039
     11          8           0       -0.226401    1.363543   -0.158035
 ---------------------------------------------------------------------
                    Distance matrix (angstroms):
                    1          2          3          4          5
     1  H    0.000000
     2  C    1.089186   0.000000
     3  H    1.774816   1.088807   0.000000
     4  H    1.775827   1.087250   1.775427   0.000000
     5  C    2.151934   1.547284   2.175304   2.184139   0.000000
     6  H    2.451008   2.140303   3.051369   2.461576   1.100576
     7  C    2.749790   2.540924   2.788017   3.485006   1.523862
     8  H    3.069701   2.764064   2.566266   3.769175   2.159450
     9  H    2.578501   2.813633   3.178719   3.796024   2.162067
    10  H    3.757961   3.487357   3.771280   4.317666   2.159092
    11  O    3.245419   2.308613   2.583852   2.564211   1.364638
                    6          7          8          9         10
     6  H    0.000000
     7  C    2.171258   0.000000
     8  H    3.074031   1.090204   0.000000
     9  H    2.483563   1.090842   1.774523   0.000000
    10  H    2.536543   1.089147   1.768492   1.767096   0.000000
    11  O    2.023138   2.410667   2.700081   3.337304   2.692084
                   11
    11  O    0.000000
 Stoichiometry    C3H7O(2)
 Framework group  C1[X(C3H7O)]
 Deg. of freedom    27
 Full point group                 C1      NOp   1
 Largest Abelian subgroup         C1      NOp   1
 Largest concise Abelian subgroup C1      NOp   1
                         Standard orientation:                         
 ---------------------------------------------------------------------
 Center     Atomic      Atomic             Coordinates (Angstroms)
 Number     Number       Type             X           Y           Z
 ---------------------------------------------------------------------
      1          1           0       -1.043610   -1.741721    0.319901
      2          6           0       -1.174600   -0.742057   -0.092214
      3          1           0       -1.196852   -0.803816   -1.179041
      4          1           0       -2.113461   -0.325428    0.264258
      5          6           0        0.020756    0.128038    0.364018
      6          1           0       -0.021413    0.170332    1.462972
      7          6           0        1.350049   -0.455034   -0.099836
      8          1           0        1.358003   -0.562149   -1.184735
      9          1           0        1.516178   -1.433412    0.353060
     10          1           0        2.171518    0.199402    0.188508
     11          8           0       -0.230949    1.363888   -0.157091
 ---------------------------------------------------------------------
 Rotational constants (GHZ):           9.6420379           8.0438409           5.0414380
 Standard basis: Aug-CC-pVTZ (5D, 7F)
 There are   395 symmetry adapted cartesian basis functions of A   symmetry.
 There are   345 symmetry adapted basis functions of A   symmetry.
   345 basis functions,   477 primitive gaussians,   395 cartesian basis functions
    17 alpha electrons       16 beta electrons
       nuclear repulsion energy       126.4924055875 Hartrees.
 NAtoms=   11 NActive=   11 NUniq=   11 SFac= 1.00D+00 NAtFMM=   60 NAOKFM=F Big=F
 Integral buffers will be    131072 words long.
 Raffenetti 2 integral format.
 Two-electron integral symmetry is turned on.
 Nuclear repulsion after empirical dispersion term =      126.4883841635 Hartrees.
 One-electron integrals computed using PRISM.
 NBasis=   345 RedAO= T EigKep=  1.55D-05  NBF=   345
 NBsUse=   345 1.00D-06 EigRej= -1.00D+00 NBFU=   345
 Initial guess from the checkpoint file:  "alkoxypropane-opt--higher-ultrafine-freq.chk"
 B after Tr=     0.000000    0.000000    0.000000
         Rot=    1.000000    0.000025   -0.000005    0.000014 Ang=   0.00 deg.
 Initial guess <Sx>= 0.0000 <Sy>= 0.0000 <Sz>= 0.5000 <S**2>= 0.7543 S= 0.5022
 Requested convergence on RMS density matrix=1.00D-08 within 128 cycles.
 Requested convergence on MAX density matrix=1.00D-06.
 Requested convergence on             energy=1.00D-06.
 No special actions if energy rises.
 SCF Done:  E(UwB97XD) =  -193.699149386     A.U. after    7 cycles
            NFock=  7  Conv=0.86D-08     -V/T= 2.0061
 <Sx>= 0.0000 <Sy>= 0.0000 <Sz>= 0.5000 <S**2>= 0.7543 S= 0.5022
 <L.S>= 0.000000000000E+00
 Annihilation of the first spin contaminant:
 S**2 before annihilation     0.7543,   after     0.7500
 Calling FoFJK, ICntrl=      2127 FMM=F ISym2X=0 I1Cent= 0 IOpClX= 1 NMat=1 NMatS=1 NMatT=0.
 ***** Axes restored to original set *****
 -------------------------------------------------------------------
 Center     Atomic                   Forces (Hartrees/Bohr)
 Number     Number              X              Y              Z
 -------------------------------------------------------------------
      1        1           0.000006737    0.000001665    0.000005113
      2        6          -0.000018158   -0.000017750   -0.000015782
      3        1           0.000005143    0.000005435    0.000002101
      4        1           0.000002486    0.000004470    0.000002767
      5        6           0.000024504   -0.000000374    0.000018616
      6        1          -0.000004147   -0.000001878   -0.000006079
      7        6          -0.000016520   -0.000002559   -0.000001082
      8        1          -0.000000776    0.000003404   -0.000001442
      9        1           0.000000152   -0.000001854    0.000003226
     10        1           0.000004097    0.000001738   -0.000001221
     11        8          -0.000003517    0.000007703   -0.000006216
 -------------------------------------------------------------------
 Cartesian Forces:  Max     0.000024504 RMS     0.000008717

 GradGradGradGradGradGradGradGradGradGradGradGradGradGradGradGradGradGrad
 Berny optimization.
 Using GEDIIS/GDIIS optimizer.
 FormGI is forming the generalized inverse of G from B-inverse, IUseBI=4.
 Internal  Forces:  Max     0.000012261 RMS     0.000004676
 Search for a local minimum.
 Step number   5 out of a maximum of   56
 All quantities printed in internal units (Hartrees-Bohrs-Radians)
 Mixed Optimization -- En-DIIS/RFO-DIIS
 Swapping is turned off.
 Update second derivatives using D2CorX and points    1    2    3    4    5
 DE= -2.92D-08 DEPred=-2.56D-08 R= 1.14D+00
 Trust test= 1.14D+00 RLast= 9.32D-04 DXMaxT set to 3.00D-01
 ITU=  0  0  1  1  0
     Eigenvalues ---    0.00231   0.00386   0.03625   0.05021   0.05546
     Eigenvalues ---    0.05659   0.05663   0.05822   0.08451   0.13708
     Eigenvalues ---    0.15832   0.16000   0.16000   0.16186   0.16226
     Eigenvalues ---    0.16531   0.21917   0.26982   0.31078   0.32964
     Eigenvalues ---    0.34177   0.34243   0.34337   0.34417   0.34541
     Eigenvalues ---    0.35230   0.42308
 En-DIIS/RFO-DIIS/Sim-DIIS IScMMF=       -3 using points:     5    4    3    2
 RFO step:  Lambda=-4.65327051D-09.
 DIIS inversion failure, remove point   4.
 DIIS inversion failure, remove point   3.
 RFO-DIIS uses    2 points instead of    4
 DidBck=F Rises=F RFO-DIIS coefs:    1.26105   -0.26105    0.00000    0.00000
 Iteration  1 RMS(Cart)=  0.00006590 RMS(Int)=  0.00000000
 Iteration  2 RMS(Cart)=  0.00000000 RMS(Int)=  0.00000000
 Variable       Old X    -DE/DX   Delta X   Delta X   Delta X     New X
                                 (Linear)    (Quad)   (Total)
    R1        2.05826   0.00000  -0.00000   0.00000   0.00000   2.05826
    R2        2.05755  -0.00000  -0.00000  -0.00001  -0.00001   2.05754
    R3        2.05460   0.00000   0.00000  -0.00000   0.00000   2.05460
    R4        2.92394   0.00001   0.00005   0.00002   0.00007   2.92401
    R5        2.07979  -0.00001  -0.00000  -0.00002  -0.00002   2.07977
    R6        2.87968  -0.00001  -0.00003  -0.00001  -0.00004   2.87965
    R7        2.57879   0.00001  -0.00006   0.00005  -0.00000   2.57879
    R8        2.06019   0.00000   0.00000   0.00000   0.00000   2.06019
    R9        2.06139   0.00000   0.00000   0.00001   0.00001   2.06140
   R10        2.05819   0.00000   0.00001  -0.00000   0.00001   2.05820
    A1        1.90507   0.00001   0.00003   0.00004   0.00007   1.90514
    A2        1.90869   0.00001   0.00004   0.00002   0.00005   1.90874
    A3        1.88772  -0.00001  -0.00005  -0.00003  -0.00008   1.88764
    A4        1.90854   0.00001   0.00002   0.00003   0.00005   1.90859
    A5        1.91985  -0.00001  -0.00002  -0.00003  -0.00005   1.91980
    A6        1.93366  -0.00001  -0.00002  -0.00002  -0.00004   1.93362
    A7        1.86130   0.00000  -0.00002  -0.00000  -0.00003   1.86127
    A8        1.94872  -0.00001  -0.00004  -0.00005  -0.00008   1.94864
    A9        1.82779   0.00000  -0.00000  -0.00002  -0.00002   1.82777
   A10        1.93058   0.00001   0.00001   0.00005   0.00006   1.93064
   A11        1.91711  -0.00000   0.00003   0.00002   0.00004   1.91716
   A12        1.97271   0.00000   0.00002  -0.00000   0.00002   1.97273
   A13        1.92503  -0.00000  -0.00001  -0.00001  -0.00003   1.92500
   A14        1.92799  -0.00000  -0.00002   0.00002  -0.00001   1.92799
   A15        1.92563   0.00000   0.00001   0.00001   0.00003   1.92566
   A16        1.90067   0.00000   0.00002   0.00001   0.00003   1.90070
   A17        1.89335  -0.00000  -0.00000  -0.00002  -0.00003   1.89332
   A18        1.89035  -0.00000   0.00001  -0.00001  -0.00000   1.89035
    D1       -1.08235   0.00000   0.00003  -0.00003   0.00001  -1.08235
    D2        1.02835   0.00000   0.00001   0.00000   0.00001   1.02837
    D3       -3.11419  -0.00000   0.00002  -0.00004  -0.00002  -3.11421
    D4        3.12161  -0.00000   0.00004  -0.00004  -0.00000   3.12161
    D5       -1.05087   0.00000   0.00002  -0.00001   0.00001  -1.05086
    D6        1.08978  -0.00000   0.00002  -0.00005  -0.00003   1.08975
    D7        1.00938  -0.00000   0.00004  -0.00004  -0.00000   1.00937
    D8        3.12008   0.00000   0.00002  -0.00001   0.00000   3.12009
    D9       -1.02246  -0.00000   0.00002  -0.00005  -0.00003  -1.02249
   D10        0.99995   0.00000  -0.00005   0.00000  -0.00004   0.99991
   D11       -1.10215  -0.00000  -0.00004  -0.00002  -0.00006  -1.10221
   D12        3.09141  -0.00000  -0.00005  -0.00002  -0.00007   3.09134
   D13        3.06981  -0.00000  -0.00009   0.00000  -0.00009   3.06972
   D14        0.96770  -0.00000  -0.00009  -0.00002  -0.00011   0.96759
   D15       -1.12192  -0.00000  -0.00010  -0.00002  -0.00012  -1.12204
   D16       -1.05549   0.00000  -0.00003   0.00006   0.00003  -1.05547
   D17        3.12559   0.00000  -0.00003   0.00004   0.00001   3.12560
   D18        1.03596   0.00000  -0.00004   0.00004  -0.00000   1.03596
         Item               Value     Threshold  Converged?
 Maximum Force            0.000012     0.000002     NO 
 RMS     Force            0.000005     0.000001     NO 
 Maximum Displacement     0.000210     0.000006     NO 
 RMS     Displacement     0.000066     0.000004     NO 
 Predicted change in Energy=-3.385325D-09
 GradGradGradGradGradGradGradGradGradGradGradGradGradGradGradGradGradGrad

                          Input orientation:                          
 ---------------------------------------------------------------------
 Center     Atomic      Atomic             Coordinates (Angstroms)
 Number     Number       Type             X           Y           Z
 ---------------------------------------------------------------------
      1          1           0       -1.049637   -1.739120    0.319752
      2          6           0       -1.177161   -0.739195   -0.092817
      3          1           0       -1.199069   -0.801225   -1.179629
      4          1           0       -2.114766   -0.319271    0.263096
      5          6           0        0.020917    0.127074    0.363676
      6          1           0       -0.021644    0.169878    1.462586
      7          6           0        1.348386   -0.460691   -0.099417
      8          1           0        1.356380   -0.568243   -1.184275
      9          1           0        1.511007   -1.439449    0.353941
     10          1           0        2.171987    0.191057    0.188962
     11          8           0       -0.226411    1.363556   -0.158025
 ---------------------------------------------------------------------
                    Distance matrix (angstroms):
                    1          2          3          4          5
     1  H    0.000000
     2  C    1.089186   0.000000
     3  H    1.774859   1.088802   0.000000
     4  H    1.775861   1.087250   1.775453   0.000000
     5  C    2.151906   1.547320   2.175292   2.184143   0.000000
     6  H    2.450941   2.140306   3.051339   2.461544   1.100567
     7  C    2.749655   2.540865   2.787894   3.484944   1.523843
     8  H    3.069523   2.763935   2.566052   3.769048   2.159416
     9  H    2.578347   2.813574   3.178629   3.795956   2.162049
    10  H    3.757866   3.487342   3.771165   4.317659   2.159101
    11  O    3.245393   2.308623   2.583799   2.564202   1.364635
                    6          7          8          9         10
     6  H    0.000000
     7  C    2.171279   0.000000
     8  H    3.074028   1.090205   0.000000
     9  H    2.483555   1.090846   1.774547   0.000000
    10  H    2.536648   1.089154   1.768482   1.767105   0.000000
    11  O    2.023160   2.410663   2.700048   3.337299   2.692111
                   11
    11  O    0.000000
 Stoichiometry    C3H7O(2)
 Framework group  C1[X(C3H7O)]
 Deg. of freedom    27
 Full point group                 C1      NOp   1
 Largest Abelian subgroup         C1      NOp   1
 Largest concise Abelian subgroup C1      NOp   1
                         Standard orientation:                         
 ---------------------------------------------------------------------
 Center     Atomic      Atomic             Coordinates (Angstroms)
 Number     Number       Type             X           Y           Z
 ---------------------------------------------------------------------
      1          1           0       -1.043437   -1.741749    0.319926
      2          6           0       -1.174551   -0.742117   -0.092228
      3          1           0       -1.196727   -0.803832   -1.179053
      4          1           0       -2.113426   -0.325520    0.264248
      5          6           0        0.020767    0.128070    0.364049
      6          1           0       -0.021456    0.170334    1.462994
      7          6           0        1.350028   -0.455000   -0.099838
      8          1           0        1.357911   -0.562136   -1.184738
      9          1           0        1.516186   -1.433359    0.353097
     10          1           0        2.171529    0.199450    0.188413
     11          8           0       -0.231006    1.363887   -0.157099
 ---------------------------------------------------------------------
 Rotational constants (GHZ):           9.6418206           8.0441168           5.0415324
 Standard basis: Aug-CC-pVTZ (5D, 7F)
 There are   395 symmetry adapted cartesian basis functions of A   symmetry.
 There are   345 symmetry adapted basis functions of A   symmetry.
   345 basis functions,   477 primitive gaussians,   395 cartesian basis functions
    17 alpha electrons       16 beta electrons
       nuclear repulsion energy       126.4927639773 Hartrees.
 NAtoms=   11 NActive=   11 NUniq=   11 SFac= 1.00D+00 NAtFMM=   60 NAOKFM=F Big=F
 Integral buffers will be    131072 words long.
 Raffenetti 2 integral format.
 Two-electron integral symmetry is turned on.
 Nuclear repulsion after empirical dispersion term =      126.4887424559 Hartrees.
 One-electron integrals computed using PRISM.
 NBasis=   345 RedAO= T EigKep=  1.55D-05  NBF=   345
 NBsUse=   345 1.00D-06 EigRej= -1.00D+00 NBFU=   345
 Initial guess from the checkpoint file:  "alkoxypropane-opt--higher-ultrafine-freq.chk"
 B after Tr=    -0.000000   -0.000000   -0.000000
         Rot=    1.000000    0.000003   -0.000001   -0.000019 Ang=   0.00 deg.
 Initial guess <Sx>= 0.0000 <Sy>= 0.0000 <Sz>= 0.5000 <S**2>= 0.7543 S= 0.5022
 Requested convergence on RMS density matrix=1.00D-08 within 128 cycles.
 Requested convergence on MAX density matrix=1.00D-06.
 Requested convergence on             energy=1.00D-06.
 No special actions if energy rises.
 SCF Done:  E(UwB97XD) =  -193.699149390     A.U. after   13 cycles
            NFock= 13  Conv=0.36D-08     -V/T= 2.0061
 <Sx>= 0.0000 <Sy>= 0.0000 <Sz>= 0.5000 <S**2>= 0.7543 S= 0.5022
 <L.S>= 0.000000000000E+00
 Annihilation of the first spin contaminant:
 S**2 before annihilation     0.7543,   after     0.7500
 Calling FoFJK, ICntrl=      2127 FMM=F ISym2X=0 I1Cent= 0 IOpClX= 1 NMat=1 NMatS=1 NMatT=0.
 ***** Axes restored to original set *****
 -------------------------------------------------------------------
 Center     Atomic                   Forces (Hartrees/Bohr)
 Number     Number              X              Y              Z
 -------------------------------------------------------------------
      1        1           0.000000500    0.000000911    0.000000857
      2        6          -0.000004083   -0.000002092   -0.000004879
      3        1           0.000000510    0.000000692    0.000000591
      4        1           0.000000688   -0.000000256    0.000000262
      5        6           0.000003185   -0.000003685    0.000011150
      6        1           0.000001068   -0.000000365   -0.000001992
      7        6          -0.000001742    0.000001332   -0.000001682
      8        1           0.000000149    0.000000490   -0.000000053
      9        1          -0.000000130    0.000000739    0.000000183
     10        1           0.000000408   -0.000000610   -0.000000092
     11        8          -0.000000555    0.000002843   -0.000004346
 -------------------------------------------------------------------
 Cartesian Forces:  Max     0.000011150 RMS     0.000002685

 GradGradGradGradGradGradGradGradGradGradGradGradGradGradGradGradGradGrad
 Berny optimization.
 Using GEDIIS/GDIIS optimizer.
 FormGI is forming the generalized inverse of G from B-inverse, IUseBI=4.
 Internal  Forces:  Max     0.000004360 RMS     0.000001147
 Search for a local minimum.
 Step number   6 out of a maximum of   56
 All quantities printed in internal units (Hartrees-Bohrs-Radians)
 Mixed Optimization -- En-DIIS/RFO-DIIS
 Swapping is turned off.
 Update second derivatives using D2CorX and points    1    2    3    4    5
                                                      6
 DE= -4.09D-09 DEPred=-3.39D-09 R= 1.21D+00
 Trust test= 1.21D+00 RLast= 3.10D-04 DXMaxT set to 3.00D-01
 ITU=  0  0  0  1  1  0
     Eigenvalues ---    0.00231   0.00391   0.03796   0.04157   0.05547
     Eigenvalues ---    0.05662   0.05700   0.05815   0.08979   0.13103
     Eigenvalues ---    0.15720   0.16000   0.16004   0.16164   0.16320
     Eigenvalues ---    0.16590   0.21880   0.26846   0.29922   0.32870
     Eigenvalues ---    0.34198   0.34244   0.34344   0.34428   0.34565
     Eigenvalues ---    0.35748   0.41276
 En-DIIS/RFO-DIIS/Sim-DIIS IScMMF=       -3 using points:     6    5    4    3    2
 RFO step:  Lambda=-3.65718975D-10.
 DIIS inversion failure, remove point   5.
 DIIS inversion failure, remove point   4.
 DIIS inversion failure, remove point   3.
 DIIS inversion failure, remove point   2.
 Use linear search instead of GDIIS.
 RFO step:  Lambda= 0.00000000D+00 EMin= 2.31248253D-03
 Quartic linear search produced a step of  0.12725.
 Iteration  1 RMS(Cart)=  0.00002887 RMS(Int)=  0.00000000
 Iteration  2 RMS(Cart)=  0.00000000 RMS(Int)=  0.00000000
 Variable       Old X    -DE/DX   Delta X   Delta X   Delta X     New X
                                 (Linear)    (Quad)   (Total)
    R1        2.05826  -0.00000   0.00000  -0.00000  -0.00000   2.05826
    R2        2.05754  -0.00000  -0.00000  -0.00000  -0.00000   2.05753
    R3        2.05460  -0.00000   0.00000  -0.00000  -0.00000   2.05460
    R4        2.92401   0.00000   0.00001   0.00000   0.00001   2.92402
    R5        2.07977  -0.00000  -0.00000  -0.00001  -0.00001   2.07976
    R6        2.87965  -0.00000  -0.00000  -0.00001  -0.00001   2.87964
    R7        2.57879   0.00000  -0.00000   0.00002   0.00002   2.57880
    R8        2.06019  -0.00000   0.00000  -0.00000   0.00000   2.06019
    R9        2.06140  -0.00000   0.00000  -0.00000  -0.00000   2.06140
   R10        2.05820  -0.00000   0.00000  -0.00000   0.00000   2.05820
    A1        1.90514   0.00000   0.00001   0.00001   0.00001   1.90515
    A2        1.90874   0.00000   0.00001  -0.00000   0.00000   1.90874
    A3        1.88764  -0.00000  -0.00001  -0.00001  -0.00002   1.88762
    A4        1.90859   0.00000   0.00001   0.00000   0.00001   1.90860
    A5        1.91980  -0.00000  -0.00001   0.00000  -0.00001   1.91979
    A6        1.93362  -0.00000  -0.00000   0.00000  -0.00000   1.93362
    A7        1.86127   0.00000  -0.00000   0.00003   0.00003   1.86130
    A8        1.94864  -0.00000  -0.00001  -0.00000  -0.00001   1.94862
    A9        1.82777  -0.00000  -0.00000  -0.00002  -0.00002   1.82775
   A10        1.93064   0.00000   0.00001   0.00001   0.00002   1.93066
   A11        1.91716   0.00000   0.00001   0.00001   0.00002   1.91718
   A12        1.97273  -0.00000   0.00000  -0.00003  -0.00002   1.97270
   A13        1.92500  -0.00000  -0.00000   0.00000  -0.00000   1.92500
   A14        1.92799  -0.00000  -0.00000  -0.00001  -0.00001   1.92798
   A15        1.92566   0.00000   0.00000   0.00001   0.00001   1.92567
   A16        1.90070   0.00000   0.00000   0.00000   0.00001   1.90071
   A17        1.89332  -0.00000  -0.00000   0.00000  -0.00000   1.89332
   A18        1.89035  -0.00000  -0.00000  -0.00001  -0.00001   1.89034
    D1       -1.08235   0.00000   0.00000   0.00003   0.00003  -1.08232
    D2        1.02837   0.00000   0.00000   0.00006   0.00006   1.02842
    D3       -3.11421  -0.00000  -0.00000   0.00001   0.00001  -3.11420
    D4        3.12161   0.00000  -0.00000   0.00003   0.00003   3.12164
    D5       -1.05086   0.00000   0.00000   0.00005   0.00005  -1.05081
    D6        1.08975  -0.00000  -0.00000   0.00001   0.00000   1.08975
    D7        1.00937   0.00000  -0.00000   0.00002   0.00002   1.00940
    D8        3.12009   0.00000   0.00000   0.00005   0.00005   3.12014
    D9       -1.02249  -0.00000  -0.00000   0.00000  -0.00000  -1.02249
   D10        0.99991  -0.00000  -0.00001   0.00002   0.00002   0.99993
   D11       -1.10221  -0.00000  -0.00001   0.00002   0.00002  -1.10220
   D12        3.09134  -0.00000  -0.00001   0.00003   0.00002   3.09135
   D13        3.06972   0.00000  -0.00001   0.00006   0.00005   3.06977
   D14        0.96759   0.00000  -0.00001   0.00006   0.00005   0.96764
   D15       -1.12204   0.00000  -0.00002   0.00007   0.00005  -1.12199
   D16       -1.05547   0.00000   0.00000   0.00007   0.00007  -1.05540
   D17        3.12560   0.00000   0.00000   0.00006   0.00007   3.12566
   D18        1.03596   0.00000  -0.00000   0.00007   0.00007   1.03603
         Item               Value     Threshold  Converged?
 Maximum Force            0.000004     0.000002     NO 
 RMS     Force            0.000001     0.000001     NO 
 Maximum Displacement     0.000088     0.000006     NO 
 RMS     Displacement     0.000029     0.000004     NO 
 Predicted change in Energy=-3.247371D-10
 GradGradGradGradGradGradGradGradGradGradGradGradGradGradGradGradGradGrad

                          Input orientation:                          
 ---------------------------------------------------------------------
 Center     Atomic      Atomic             Coordinates (Angstroms)
 Number     Number       Type             X           Y           Z
 ---------------------------------------------------------------------
      1          1           0       -1.049642   -1.739114    0.319788
      2          6           0       -1.177158   -0.739201   -0.092815
      3          1           0       -1.199031   -0.801247   -1.179626
      4          1           0       -2.114767   -0.319264    0.263069
      5          6           0        0.020918    0.127072    0.363697
      6          1           0       -0.021634    0.169888    1.462602
      7          6           0        1.348376   -0.460687   -0.099420
      8          1           0        1.356364   -0.568196   -1.184282
      9          1           0        1.510986   -1.439460    0.353905
     10          1           0        2.171991    0.191037    0.188978
     11          8           0       -0.226413    1.363546   -0.158044
 ---------------------------------------------------------------------
                    Distance matrix (angstroms):
                    1          2          3          4          5
     1  H    0.000000
     2  C    1.089186   0.000000
     3  H    1.774866   1.088801   0.000000
     4  H    1.775861   1.087249   1.775457   0.000000
     5  C    2.151900   1.547327   2.175293   2.184147   0.000000
     6  H    2.450941   2.140327   3.051350   2.461576   1.100562
     7  C    2.749655   2.540854   2.787850   3.484934   1.523838
     8  H    3.069550   2.763925   2.566004   3.769025   2.159410
     9  H    2.578327   2.813546   3.178557   3.795942   2.162040
    10  H    3.757860   3.487342   3.771140   4.317661   2.159104
    11  O    3.245385   2.308618   2.583785   2.564190   1.364644
                    6          7          8          9         10
     6  H    0.000000
     7  C    2.171282   0.000000
     8  H    3.074027   1.090205   0.000000
     9  H    2.483573   1.090846   1.774551   0.000000
    10  H    2.536643   1.089155   1.768481   1.767102   0.000000
    11  O    2.023177   2.410647   2.699995   3.337287   2.692126
                   11
    11  O    0.000000
 Stoichiometry    C3H7O(2)
 Framework group  C1[X(C3H7O)]
 Deg. of freedom    27
 Full point group                 C1      NOp   1
 Largest Abelian subgroup         C1      NOp   1
 Largest concise Abelian subgroup C1      NOp   1
                         Standard orientation:                         
 ---------------------------------------------------------------------
 Center     Atomic      Atomic             Coordinates (Angstroms)
 Number     Number       Type             X           Y           Z
 ---------------------------------------------------------------------
      1          1           0       -1.043463   -1.741729    0.319944
      2          6           0       -1.174557   -0.742104   -0.092233
      3          1           0       -1.196697   -0.803825   -1.179057
      4          1           0       -2.113430   -0.325486    0.264216
      5          6           0        0.020771    0.128066    0.364073
      6          1           0       -0.021443    0.170334    1.463012
      7          6           0        1.350014   -0.455009   -0.099843
      8          1           0        1.357890   -0.562092   -1.184749
      9          1           0        1.516146   -1.433391    0.353049
     10          1           0        2.171537    0.199402    0.188434
     11          8           0       -0.230988    1.363884   -0.157103
 ---------------------------------------------------------------------
 Rotational constants (GHZ):           9.6418227           8.0441518           5.0415782
 Standard basis: Aug-CC-pVTZ (5D, 7F)
 There are   395 symmetry adapted cartesian basis functions of A   symmetry.
 There are   345 symmetry adapted basis functions of A   symmetry.
   345 basis functions,   477 primitive gaussians,   395 cartesian basis functions
    17 alpha electrons       16 beta electrons
       nuclear repulsion energy       126.4928375631 Hartrees.
 NAtoms=   11 NActive=   11 NUniq=   11 SFac= 1.00D+00 NAtFMM=   60 NAOKFM=F Big=F
 Integral buffers will be    131072 words long.
 Raffenetti 2 integral format.
 Two-electron integral symmetry is turned on.
 Nuclear repulsion after empirical dispersion term =      126.4888160323 Hartrees.
 One-electron integrals computed using PRISM.
 NBasis=   345 RedAO= T EigKep=  1.55D-05  NBF=   345
 NBsUse=   345 1.00D-06 EigRej= -1.00D+00 NBFU=   345
 Initial guess from the checkpoint file:  "alkoxypropane-opt--higher-ultrafine-freq.chk"
 B after Tr=    -0.000000   -0.000000    0.000000
         Rot=    1.000000   -0.000002    0.000000    0.000006 Ang=  -0.00 deg.
 Initial guess <Sx>= 0.0000 <Sy>= 0.0000 <Sz>= 0.5000 <S**2>= 0.7543 S= 0.5022
 Requested convergence on RMS density matrix=1.00D-08 within 128 cycles.
 Requested convergence on MAX density matrix=1.00D-06.
 Requested convergence on             energy=1.00D-06.
 No special actions if energy rises.
 SCF Done:  E(UwB97XD) =  -193.699149391     A.U. after    4 cycles
            NFock=  4  Conv=0.89D-08     -V/T= 2.0061
 <Sx>= 0.0000 <Sy>= 0.0000 <Sz>= 0.5000 <S**2>= 0.7543 S= 0.5022
 <L.S>= 0.000000000000E+00
 Annihilation of the first spin contaminant:
 S**2 before annihilation     0.7543,   after     0.7500
 Calling FoFJK, ICntrl=      2127 FMM=F ISym2X=0 I1Cent= 0 IOpClX= 1 NMat=1 NMatS=1 NMatT=0.
 ***** Axes restored to original set *****
 -------------------------------------------------------------------
 Center     Atomic                   Forces (Hartrees/Bohr)
 Number     Number              X              Y              Z
 -------------------------------------------------------------------
      1        1          -0.000000437   -0.000000052   -0.000000251
      2        6          -0.000000678   -0.000000099    0.000000006
      3        1           0.000000060    0.000000079    0.000000393
      4        1           0.000000145   -0.000000381    0.000000025
      5        6           0.000000018    0.000001083   -0.000001756
      6        1          -0.000000238    0.000000235   -0.000000357
      7        6           0.000001432   -0.000000690    0.000000577
      8        1          -0.000000248    0.000000034    0.000000485
      9        1           0.000000699   -0.000000050   -0.000000303
     10        1          -0.000000230   -0.000000288   -0.000000008
     11        8          -0.000000522    0.000000129    0.000001189
 -------------------------------------------------------------------
 Cartesian Forces:  Max     0.000001756 RMS     0.000000581

 GradGradGradGradGradGradGradGradGradGradGradGradGradGradGradGradGradGrad
 Berny optimization.
 Using GEDIIS/GDIIS optimizer.
 FormGI is forming the generalized inverse of G from B-inverse, IUseBI=4.
 Internal  Forces:  Max     0.000001644 RMS     0.000000463
 Search for a local minimum.
 Step number   7 out of a maximum of   56
 All quantities printed in internal units (Hartrees-Bohrs-Radians)
 Mixed Optimization -- En-DIIS/RFO-DIIS
 Swapping is turned off.
 Update second derivatives using D2CorX and points    1    2    3    4    5
                                                      6    7
 DE= -2.50D-10 DEPred=-3.25D-10 R= 7.71D-01
 Trust test= 7.71D-01 RLast= 1.94D-04 DXMaxT set to 3.00D-01
 ITU=  0  0  0  0  1  1  0
     Eigenvalues ---    0.00231   0.00369   0.03723   0.05359   0.05550
     Eigenvalues ---    0.05667   0.05791   0.05850   0.08890   0.12552
     Eigenvalues ---    0.15805   0.16001   0.16016   0.16228   0.16500
     Eigenvalues ---    0.17150   0.21818   0.27137   0.31366   0.32944
     Eigenvalues ---    0.34224   0.34265   0.34333   0.34468   0.34595
     Eigenvalues ---    0.36742   0.40213
 En-DIIS/RFO-DIIS/Sim-DIIS IScMMF=       -3 using points:     7    6    5    4    3    2
 RFO step:  Lambda=-4.04475245D-11.
 DIIS inversion failure, remove point   6.
 DIIS inversion failure, remove point   5.
 DIIS inversion failure, remove point   4.
 DIIS inversion failure, remove point   3.
 DIIS inversion failure, remove point   2.
 Use linear search instead of GDIIS.
 RFO step:  Lambda= 0.00000000D+00 EMin= 2.31093646D-03
 Quartic linear search produced a step of -0.20461.
 Iteration  1 RMS(Cart)=  0.00000845 RMS(Int)=  0.00000000
 Iteration  2 RMS(Cart)=  0.00000000 RMS(Int)=  0.00000000
 Variable       Old X    -DE/DX   Delta X   Delta X   Delta X     New X
                                 (Linear)    (Quad)   (Total)
    R1        2.05826  -0.00000   0.00000  -0.00000  -0.00000   2.05826
    R2        2.05753  -0.00000   0.00000  -0.00000  -0.00000   2.05753
    R3        2.05460  -0.00000   0.00000  -0.00000  -0.00000   2.05460
    R4        2.92402   0.00000  -0.00000   0.00000   0.00000   2.92403
    R5        2.07976  -0.00000   0.00000  -0.00000  -0.00000   2.07976
    R6        2.87964   0.00000   0.00000   0.00000   0.00000   2.87964
    R7        2.57880  -0.00000  -0.00000   0.00000  -0.00000   2.57880
    R8        2.06019  -0.00000  -0.00000  -0.00000  -0.00000   2.06019
    R9        2.06140   0.00000   0.00000  -0.00000   0.00000   2.06140
   R10        2.05820  -0.00000  -0.00000  -0.00000  -0.00000   2.05820
    A1        1.90515  -0.00000  -0.00000   0.00000  -0.00000   1.90515
    A2        1.90874  -0.00000  -0.00000  -0.00000  -0.00000   1.90874
    A3        1.88762   0.00000   0.00000   0.00000   0.00000   1.88762
    A4        1.90860   0.00000  -0.00000   0.00000  -0.00000   1.90860
    A5        1.91979  -0.00000   0.00000  -0.00000  -0.00000   1.91979
    A6        1.93362   0.00000   0.00000  -0.00000   0.00000   1.93362
    A7        1.86130  -0.00000  -0.00001   0.00000  -0.00000   1.86129
    A8        1.94862   0.00000   0.00000   0.00000   0.00000   1.94863
    A9        1.82775  -0.00000   0.00000  -0.00000   0.00000   1.82775
   A10        1.93066  -0.00000  -0.00000   0.00000  -0.00000   1.93066
   A11        1.91718  -0.00000  -0.00000  -0.00000  -0.00001   1.91717
   A12        1.97270   0.00000   0.00000   0.00000   0.00001   1.97271
   A13        1.92500  -0.00000   0.00000  -0.00000  -0.00000   1.92500
   A14        1.92798   0.00000   0.00000   0.00000   0.00001   1.92799
   A15        1.92567   0.00000  -0.00000   0.00000  -0.00000   1.92567
   A16        1.90071  -0.00000  -0.00000  -0.00000  -0.00000   1.90071
   A17        1.89332   0.00000   0.00000  -0.00000   0.00000   1.89332
   A18        1.89034  -0.00000   0.00000  -0.00000  -0.00000   1.89034
    D1       -1.08232  -0.00000  -0.00001  -0.00000  -0.00001  -1.08232
    D2        1.02842  -0.00000  -0.00001   0.00000  -0.00001   1.02841
    D3       -3.11420   0.00000  -0.00000   0.00000   0.00000  -3.11420
    D4        3.12164  -0.00000  -0.00001  -0.00000  -0.00001   3.12163
    D5       -1.05081  -0.00000  -0.00001  -0.00000  -0.00001  -1.05082
    D6        1.08975   0.00000  -0.00000   0.00000  -0.00000   1.08975
    D7        1.00940  -0.00000  -0.00000  -0.00000  -0.00001   1.00939
    D8        3.12014  -0.00000  -0.00001  -0.00000  -0.00001   3.12013
    D9       -1.02249   0.00000   0.00000  -0.00000  -0.00000  -1.02249
   D10        0.99993   0.00000  -0.00000  -0.00001  -0.00001   0.99992
   D11       -1.10220   0.00000  -0.00000  -0.00001  -0.00001  -1.10221
   D12        3.09135   0.00000  -0.00000  -0.00001  -0.00001   3.09134
   D13        3.06977   0.00000  -0.00001  -0.00000  -0.00001   3.06975
   D14        0.96764   0.00000  -0.00001  -0.00000  -0.00001   0.96763
   D15       -1.12199  -0.00000  -0.00001  -0.00000  -0.00001  -1.12200
   D16       -1.05540  -0.00000  -0.00001  -0.00000  -0.00002  -1.05542
   D17        3.12566  -0.00000  -0.00001  -0.00000  -0.00002   3.12565
   D18        1.03603  -0.00000  -0.00001  -0.00001  -0.00002   1.03601
         Item               Value     Threshold  Converged?
 Maximum Force            0.000002     0.000002     NO 
 RMS     Force            0.000000     0.000001     YES
 Maximum Displacement     0.000025     0.000006     NO 
 RMS     Displacement     0.000008     0.000004     NO 
 Predicted change in Energy=-3.248317D-11
 GradGradGradGradGradGradGradGradGradGradGradGradGradGradGradGradGradGrad

                          Input orientation:                          
 ---------------------------------------------------------------------
 Center     Atomic      Atomic             Coordinates (Angstroms)
 Number     Number       Type             X           Y           Z
 ---------------------------------------------------------------------
      1          1           0       -1.049646   -1.739115    0.319778
      2          6           0       -1.177161   -0.739200   -0.092817
      3          1           0       -1.199040   -0.801240   -1.179628
      4          1           0       -2.114768   -0.319266    0.263074
      5          6           0        0.020919    0.127071    0.363693
      6          1           0       -0.021636    0.169886    1.462598
      7          6           0        1.348380   -0.460688   -0.099418
      8          1           0        1.356366   -0.568209   -1.184279
      9          1           0        1.510999   -1.439457    0.353915
     10          1           0        2.171992    0.191042    0.188971
     11          8           0       -0.226414    1.363548   -0.158038
 ---------------------------------------------------------------------
                    Distance matrix (angstroms):
                    1          2          3          4          5
     1  H    0.000000
     2  C    1.089186   0.000000
     3  H    1.774865   1.088800   0.000000
     4  H    1.775859   1.087249   1.775457   0.000000
     5  C    2.151904   1.547328   2.175293   2.184147   0.000000
     6  H    2.450944   2.140325   3.051348   2.461571   1.100561
     7  C    2.749660   2.540861   2.787863   3.484939   1.523840
     8  H    3.069544   2.763926   2.566013   3.769028   2.159410
     9  H    2.578344   2.813562   3.178582   3.795954   2.162046
    10  H    3.757868   3.487346   3.771146   4.317664   2.159105
    11  O    3.245387   2.308619   2.583786   2.564191   1.364643
                    6          7          8          9         10
     6  H    0.000000
     7  C    2.171282   0.000000
     8  H    3.074025   1.090205   0.000000
     9  H    2.483572   1.090846   1.774549   0.000000
    10  H    2.536647   1.089154   1.768480   1.767101   0.000000
    11  O    2.023172   2.410653   2.700008   3.337294   2.692125
                   11
    11  O    0.000000
 Stoichiometry    C3H7O(2)
 Framework group  C1[X(C3H7O)]
 Deg. of freedom    27
 Full point group                 C1      NOp   1
 Largest Abelian subgroup         C1      NOp   1
 Largest concise Abelian subgroup C1      NOp   1
                         Standard orientation:                         
 ---------------------------------------------------------------------
 Center     Atomic      Atomic             Coordinates (Angstroms)
 Number     Number       Type             X           Y           Z
 ---------------------------------------------------------------------
      1          1           0       -1.043458   -1.741736    0.319941
      2          6           0       -1.174556   -0.742110   -0.092232
      3          1           0       -1.196703   -0.803827   -1.179056
      4          1           0       -2.113429   -0.325497    0.264225
      5          6           0        0.020771    0.128066    0.364068
      6          1           0       -0.021444    0.170336    1.463007
      7          6           0        1.350020   -0.455005   -0.099842
      8          1           0        1.357893   -0.562102   -1.184745
      9          1           0        1.516167   -1.433380    0.353061
     10          1           0        2.171537    0.199419    0.188423
     11          8           0       -0.230997    1.363884   -0.157102
 ---------------------------------------------------------------------
 Rotational constants (GHZ):           9.6418236           8.0441192           5.0415588
 Standard basis: Aug-CC-pVTZ (5D, 7F)
 There are   395 symmetry adapted cartesian basis functions of A   symmetry.
 There are   345 symmetry adapted basis functions of A   symmetry.
   345 basis functions,   477 primitive gaussians,   395 cartesian basis functions
    17 alpha electrons       16 beta electrons
       nuclear repulsion energy       126.4927427374 Hartrees.
 NAtoms=   11 NActive=   11 NUniq=   11 SFac= 1.00D+00 NAtFMM=   60 NAOKFM=F Big=F
 Integral buffers will be    131072 words long.
 Raffenetti 2 integral format.
 Two-electron integral symmetry is turned on.
 Nuclear repulsion after empirical dispersion term =      126.4887212124 Hartrees.
 One-electron integrals computed using PRISM.
 NBasis=   345 RedAO= T EigKep=  1.55D-05  NBF=   345
 NBsUse=   345 1.00D-06 EigRej= -1.00D+00 NBFU=   345
 Initial guess from the checkpoint file:  "alkoxypropane-opt--higher-ultrafine-freq.chk"
 B after Tr=     0.000000   -0.000000    0.000000
         Rot=    1.000000    0.000001   -0.000000   -0.000002 Ang=   0.00 deg.
 Initial guess <Sx>= 0.0000 <Sy>= 0.0000 <Sz>= 0.5000 <S**2>= 0.7543 S= 0.5022
 Requested convergence on RMS density matrix=1.00D-08 within 128 cycles.
 Requested convergence on MAX density matrix=1.00D-06.
 Requested convergence on             energy=1.00D-06.
 No special actions if energy rises.
 SCF Done:  E(UwB97XD) =  -193.699149391     A.U. after    2 cycles
            NFock=  2  Conv=0.10D-07     -V/T= 2.0061
 <Sx>= 0.0000 <Sy>= 0.0000 <Sz>= 0.5000 <S**2>= 0.7543 S= 0.5022
 <L.S>= 0.000000000000E+00
 Annihilation of the first spin contaminant:
 S**2 before annihilation     0.7543,   after     0.7500
 Calling FoFJK, ICntrl=      2127 FMM=F ISym2X=0 I1Cent= 0 IOpClX= 1 NMat=1 NMatS=1 NMatT=0.
 ***** Axes restored to original set *****
 -------------------------------------------------------------------
 Center     Atomic                   Forces (Hartrees/Bohr)
 Number     Number              X              Y              Z
 -------------------------------------------------------------------
      1        1          -0.000000038   -0.000000002   -0.000000053
      2        6          -0.000000246    0.000000070   -0.000000252
      3        1           0.000000077    0.000000044    0.000000046
      4        1           0.000000064   -0.000000116   -0.000000008
      5        6           0.000000248    0.000000034    0.000000633
      6        1          -0.000000010   -0.000000179    0.000000102
      7        6           0.000000185    0.000000046   -0.000000131
      8        1           0.000000048    0.000000099   -0.000000014
      9        1           0.000000009    0.000000044   -0.000000144
     10        1          -0.000000095   -0.000000071    0.000000109
     11        8          -0.000000243    0.000000030   -0.000000288
 -------------------------------------------------------------------
 Cartesian Forces:  Max     0.000000633 RMS     0.000000167

 GradGradGradGradGradGradGradGradGradGradGradGradGradGradGradGradGradGrad
 Berny optimization.
 Using GEDIIS/GDIIS optimizer.
 FormGI is forming the generalized inverse of G from B-inverse, IUseBI=4.
 Internal  Forces:  Max     0.000000270 RMS     0.000000093
 Search for a local minimum.
 Step number   8 out of a maximum of   56
 All quantities printed in internal units (Hartrees-Bohrs-Radians)
 Mixed Optimization -- En-DIIS/RFO-DIIS
 Swapping is turned off.
 Update second derivatives using D2CorX and points    1    2    3    4    5
                                                      6    7    8
 DE= -3.82D-11 DEPred=-3.25D-11 R= 1.18D+00
 Trust test= 1.18D+00 RLast= 5.18D-05 DXMaxT set to 3.00D-01
 ITU=  0  0  0  0  0  1  1  0
     Eigenvalues ---    0.00236   0.00408   0.03722   0.05509   0.05591
     Eigenvalues ---    0.05671   0.05785   0.06426   0.09037   0.13364
     Eigenvalues ---    0.15151   0.15963   0.16014   0.16160   0.16295
     Eigenvalues ---    0.16550   0.22025   0.26780   0.31196   0.31966
     Eigenvalues ---    0.34227   0.34278   0.34352   0.34444   0.34614
     Eigenvalues ---    0.35424   0.40010
 En-DIIS/RFO-DIIS/Sim-DIIS IScMMF=       -3 using points:     8    7    6    5    4    3    2
 RFO step:  Lambda=-2.31222499D-12.
 DIIS inversion failure, remove point   7.
 DIIS inversion failure, remove point   6.
 DIIS inversion failure, remove point   5.
 DIIS inversion failure, remove point   4.
 DIIS inversion failure, remove point   3.
 DIIS inversion failure, remove point   2.
 Use linear search instead of GDIIS.
 RFO step:  Lambda= 0.00000000D+00 EMin= 2.36343762D-03
 Skip linear search -- no minimum in search direction.
 Iteration  1 RMS(Cart)=  0.00000476 RMS(Int)=  0.00000000
 Iteration  2 RMS(Cart)=  0.00000000 RMS(Int)=  0.00000000
 Variable       Old X    -DE/DX   Delta X   Delta X   Delta X     New X
                                 (Linear)    (Quad)   (Total)
    R1        2.05826  -0.00000   0.00000  -0.00000  -0.00000   2.05826
    R2        2.05753  -0.00000   0.00000  -0.00000  -0.00000   2.05753
    R3        2.05460  -0.00000   0.00000  -0.00000  -0.00000   2.05460
    R4        2.92403   0.00000   0.00000   0.00000   0.00000   2.92403
    R5        2.07976   0.00000   0.00000  -0.00000  -0.00000   2.07976
    R6        2.87964   0.00000   0.00000   0.00000   0.00000   2.87964
    R7        2.57880   0.00000   0.00000   0.00000   0.00000   2.57880
    R8        2.06019   0.00000   0.00000  -0.00000  -0.00000   2.06019
    R9        2.06140  -0.00000   0.00000  -0.00000  -0.00000   2.06140
   R10        2.05820  -0.00000   0.00000  -0.00000  -0.00000   2.05820
    A1        1.90515   0.00000   0.00000   0.00000   0.00000   1.90515
    A2        1.90874  -0.00000   0.00000  -0.00000  -0.00000   1.90874
    A3        1.88762   0.00000   0.00000   0.00000   0.00000   1.88762
    A4        1.90860   0.00000   0.00000   0.00000   0.00000   1.90860
    A5        1.91979  -0.00000   0.00000  -0.00000  -0.00000   1.91979
    A6        1.93362   0.00000   0.00000  -0.00000  -0.00000   1.93362
    A7        1.86129  -0.00000   0.00000   0.00000   0.00000   1.86129
    A8        1.94863   0.00000   0.00000   0.00000   0.00000   1.94863
    A9        1.82775  -0.00000   0.00000  -0.00000  -0.00000   1.82775
   A10        1.93066  -0.00000   0.00000   0.00000   0.00000   1.93066
   A11        1.91717   0.00000   0.00000   0.00000   0.00000   1.91717
   A12        1.97271   0.00000   0.00000   0.00000   0.00000   1.97271
   A13        1.92500   0.00000   0.00000  -0.00000  -0.00000   1.92500
   A14        1.92799   0.00000   0.00000   0.00000   0.00000   1.92799
   A15        1.92567  -0.00000   0.00000   0.00000   0.00000   1.92567
   A16        1.90071  -0.00000   0.00000  -0.00000  -0.00000   1.90071
   A17        1.89332   0.00000   0.00000   0.00000   0.00000   1.89332
   A18        1.89034  -0.00000   0.00000  -0.00000  -0.00000   1.89034
    D1       -1.08232   0.00000   0.00000   0.00000   0.00000  -1.08232
    D2        1.02841   0.00000   0.00000   0.00001   0.00001   1.02842
    D3       -3.11420  -0.00000   0.00000   0.00000   0.00000  -3.11420
    D4        3.12163   0.00000   0.00000   0.00000   0.00000   3.12163
    D5       -1.05082   0.00000   0.00000   0.00001   0.00001  -1.05081
    D6        1.08975  -0.00000   0.00000   0.00000   0.00000   1.08975
    D7        1.00939  -0.00000   0.00000   0.00000   0.00000   1.00939
    D8        3.12013   0.00000   0.00000   0.00001   0.00001   3.12013
    D9       -1.02249  -0.00000   0.00000   0.00000   0.00000  -1.02249
   D10        0.99992  -0.00000   0.00000   0.00001   0.00001   0.99992
   D11       -1.10221  -0.00000   0.00000   0.00001   0.00001  -1.10220
   D12        3.09134  -0.00000   0.00000   0.00001   0.00001   3.09135
   D13        3.06975  -0.00000   0.00000   0.00001   0.00001   3.06976
   D14        0.96763  -0.00000   0.00000   0.00001   0.00001   0.96764
   D15       -1.12200   0.00000   0.00000   0.00001   0.00001  -1.12200
   D16       -1.05542   0.00000   0.00000   0.00001   0.00001  -1.05540
   D17        3.12565   0.00000   0.00000   0.00001   0.00001   3.12566
   D18        1.03601   0.00000   0.00000   0.00001   0.00001   1.03602
         Item               Value     Threshold  Converged?
 Maximum Force            0.000000     0.000002     YES
 RMS     Force            0.000000     0.000001     YES
 Maximum Displacement     0.000015     0.000006     NO 
 RMS     Displacement     0.000005     0.000004     NO 
 Predicted change in Energy=-3.359272D-12
 GradGradGradGradGradGradGradGradGradGradGradGradGradGradGradGradGradGrad

                          Input orientation:                          
 ---------------------------------------------------------------------
 Center     Atomic      Atomic             Coordinates (Angstroms)
 Number     Number       Type             X           Y           Z
 ---------------------------------------------------------------------
      1          1           0       -1.049649   -1.739114    0.319784
      2          6           0       -1.177162   -0.739201   -0.092816
      3          1           0       -1.199037   -0.801245   -1.179626
      4          1           0       -2.114769   -0.319263    0.263072
      5          6           0        0.020919    0.127071    0.363694
      6          1           0       -0.021635    0.169887    1.462598
      7          6           0        1.348381   -0.460688   -0.099419
      8          1           0        1.356368   -0.568201   -1.184280
      9          1           0        1.510997   -1.439460    0.353907
     10          1           0        2.171993    0.191039    0.188976
     11          8           0       -0.226417    1.363546   -0.158041
 ---------------------------------------------------------------------
                    Distance matrix (angstroms):
                    1          2          3          4          5
     1  H    0.000000
     2  C    1.089186   0.000000
     3  H    1.774866   1.088800   0.000000
     4  H    1.775858   1.087249   1.775457   0.000000
     5  C    2.151904   1.547328   2.175293   2.184148   0.000000
     6  H    2.450943   2.140326   3.051348   2.461573   1.100561
     7  C    2.749664   2.540862   2.787861   3.484940   1.523840
     8  H    3.069555   2.763930   2.566014   3.769030   2.159410
     9  H    2.578346   2.813561   3.178574   3.795955   2.162047
    10  H    3.757869   3.487347   3.771147   4.317664   2.159106
    11  O    3.245386   2.308618   2.583785   2.564188   1.364644
                    6          7          8          9         10
     6  H    0.000000
     7  C    2.171282   0.000000
     8  H    3.074026   1.090205   0.000000
     9  H    2.483577   1.090846   1.774549   0.000000
    10  H    2.536644   1.089154   1.768480   1.767100   0.000000
    11  O    2.023173   2.410654   2.700004   3.337296   2.692130
                   11
    11  O    0.000000
 Stoichiometry    C3H7O(2)
 Framework group  C1[X(C3H7O)]
 Deg. of freedom    27
 Full point group                 C1      NOp   1
 Largest Abelian subgroup         C1      NOp   1
 Largest concise Abelian subgroup C1      NOp   1
                         Standard orientation:                         
 ---------------------------------------------------------------------
 Center     Atomic      Atomic             Coordinates (Angstroms)
 Number     Number       Type             X           Y           Z
 ---------------------------------------------------------------------
      1          1           0       -1.043458   -1.741736    0.319944
      2          6           0       -1.174555   -0.742111   -0.092232
      3          1           0       -1.196698   -0.803832   -1.179056
      4          1           0       -2.113429   -0.325498    0.264221
      5          6           0        0.020771    0.128066    0.364069
      6          1           0       -0.021444    0.170335    1.463008
      7          6           0        1.350022   -0.455002   -0.099843
      8          1           0        1.357897   -0.562090   -1.184747
      9          1           0        1.516168   -1.433381    0.353053
     10          1           0        2.171538    0.199419    0.188431
     11          8           0       -0.231001    1.363883   -0.157102
 ---------------------------------------------------------------------
 Rotational constants (GHZ):           9.6418307           8.0441097           5.0415582
 Standard basis: Aug-CC-pVTZ (5D, 7F)
 There are   395 symmetry adapted cartesian basis functions of A   symmetry.
 There are   345 symmetry adapted basis functions of A   symmetry.
   345 basis functions,   477 primitive gaussians,   395 cartesian basis functions
    17 alpha electrons       16 beta electrons
       nuclear repulsion energy       126.4927273513 Hartrees.
 NAtoms=   11 NActive=   11 NUniq=   11 SFac= 1.00D+00 NAtFMM=   60 NAOKFM=F Big=F
 Integral buffers will be    131072 words long.
 Raffenetti 2 integral format.
 Two-electron integral symmetry is turned on.
 Nuclear repulsion after empirical dispersion term =      126.4887058275 Hartrees.
 One-electron integrals computed using PRISM.
 NBasis=   345 RedAO= T EigKep=  1.55D-05  NBF=   345
 NBsUse=   345 1.00D-06 EigRej= -1.00D+00 NBFU=   345
 Initial guess from the checkpoint file:  "alkoxypropane-opt--higher-ultrafine-freq.chk"
 B after Tr=    -0.000000    0.000000   -0.000000
         Rot=    1.000000   -0.000000    0.000000   -0.000001 Ang=  -0.00 deg.
 Initial guess <Sx>= 0.0000 <Sy>= 0.0000 <Sz>= 0.5000 <S**2>= 0.7543 S= 0.5022
 Requested convergence on RMS density matrix=1.00D-08 within 128 cycles.
 Requested convergence on MAX density matrix=1.00D-06.
 Requested convergence on             energy=1.00D-06.
 No special actions if energy rises.
 SCF Done:  E(UwB97XD) =  -193.699149391     A.U. after    2 cycles
            NFock=  2  Conv=0.57D-08     -V/T= 2.0061
 <Sx>= 0.0000 <Sy>= 0.0000 <Sz>= 0.5000 <S**2>= 0.7543 S= 0.5022
 <L.S>= 0.000000000000E+00
 Annihilation of the first spin contaminant:
 S**2 before annihilation     0.7543,   after     0.7500
 Calling FoFJK, ICntrl=      2127 FMM=F ISym2X=0 I1Cent= 0 IOpClX= 1 NMat=1 NMatS=1 NMatT=0.
 ***** Axes restored to original set *****
 -------------------------------------------------------------------
 Center     Atomic                   Forces (Hartrees/Bohr)
 Number     Number              X              Y              Z
 -------------------------------------------------------------------
      1        1           0.000000041   -0.000000071   -0.000000119
      2        6           0.000000101    0.000000014    0.000000007
      3        1          -0.000000047    0.000000053   -0.000000141
      4        1          -0.000000014   -0.000000047    0.000000043
      5        6          -0.000000046    0.000000007    0.000000120
      6        1           0.000000033   -0.000000150    0.000000094
      7        6          -0.000000038    0.000000113    0.000000010
      8        1           0.000000009    0.000000000   -0.000000076
      9        1          -0.000000040    0.000000089    0.000000019
     10        1          -0.000000058    0.000000083    0.000000006
     11        8           0.000000059   -0.000000089    0.000000037
 -------------------------------------------------------------------
 Cartesian Forces:  Max     0.000000150 RMS     0.000000070

 GradGradGradGradGradGradGradGradGradGradGradGradGradGradGradGradGradGrad
 Berny optimization.
 Using GEDIIS/GDIIS optimizer.
 FormGI is forming the generalized inverse of G from B-inverse, IUseBI=4.
 Internal  Forces:  Max     0.000000167 RMS     0.000000059
 Search for a local minimum.
 Step number   9 out of a maximum of   56
 All quantities printed in internal units (Hartrees-Bohrs-Radians)
 Mixed Optimization -- En-DIIS/RFO-DIIS
 Swapping is turned off.
 Update second derivatives using D2CorX and points    1    2    3    4    5
                                                      6    7    8    9
 DE= -1.17D-11 DEPred=-3.36D-12 R= 3.49D+00
 Trust test= 3.49D+00 RLast= 3.13D-05 DXMaxT set to 3.00D-01
 ITU=  0  0  0  0  0  0  1  1  0
     Eigenvalues ---    0.00254   0.00739   0.03818   0.05462   0.05567
     Eigenvalues ---    0.05675   0.05716   0.06074   0.09459   0.13470
     Eigenvalues ---    0.14149   0.15996   0.16027   0.16320   0.16570
     Eigenvalues ---    0.17124   0.21652   0.26322   0.31611   0.32998
     Eigenvalues ---    0.34207   0.34304   0.34436   0.34632   0.34974
     Eigenvalues ---    0.35466   0.40513
 En-DIIS/RFO-DIIS/Sim-DIIS IScMMF=       -3 using points:     9    8    7    6    5    4    3    2
 RFO step:  Lambda=-8.68728500D-13.
 DIIS inversion failure, remove point   8.
 DIIS inversion failure, remove point   7.
 DIIS inversion failure, remove point   6.
 DIIS inversion failure, remove point   5.
 DIIS inversion failure, remove point   4.
 DIIS inversion failure, remove point   3.
 DIIS inversion failure, remove point   2.
 Use linear search instead of GDIIS.
 RFO step:  Lambda= 0.00000000D+00 EMin= 2.54070196D-03
 Skip linear search -- no minimum in search direction.
 Iteration  1 RMS(Cart)=  0.00000344 RMS(Int)=  0.00000000
 Iteration  2 RMS(Cart)=  0.00000000 RMS(Int)=  0.00000000
 Variable       Old X    -DE/DX   Delta X   Delta X   Delta X     New X
                                 (Linear)    (Quad)   (Total)
    R1        2.05826   0.00000   0.00000   0.00000   0.00000   2.05826
    R2        2.05753   0.00000   0.00000   0.00000   0.00000   2.05753
    R3        2.05460   0.00000   0.00000   0.00000   0.00000   2.05460
    R4        2.92403  -0.00000   0.00000   0.00000   0.00000   2.92403
    R5        2.07976   0.00000   0.00000   0.00000   0.00000   2.07976
    R6        2.87964  -0.00000   0.00000  -0.00000  -0.00000   2.87964
    R7        2.57880  -0.00000   0.00000  -0.00000  -0.00000   2.57880
    R8        2.06019   0.00000   0.00000   0.00000   0.00000   2.06019
    R9        2.06140  -0.00000   0.00000  -0.00000  -0.00000   2.06140
   R10        2.05820  -0.00000   0.00000  -0.00000  -0.00000   2.05820
    A1        1.90515  -0.00000   0.00000  -0.00000  -0.00000   1.90515
    A2        1.90874   0.00000   0.00000  -0.00000  -0.00000   1.90874
    A3        1.88762   0.00000   0.00000   0.00000   0.00000   1.88762
    A4        1.90860  -0.00000   0.00000  -0.00000  -0.00000   1.90860
    A5        1.91979   0.00000   0.00000   0.00000   0.00000   1.91979
    A6        1.93362  -0.00000   0.00000  -0.00000  -0.00000   1.93362
    A7        1.86129   0.00000   0.00000   0.00000   0.00000   1.86129
    A8        1.94863   0.00000   0.00000  -0.00000  -0.00000   1.94863
    A9        1.82775  -0.00000   0.00000  -0.00000  -0.00000   1.82775
   A10        1.93066  -0.00000   0.00000  -0.00000  -0.00000   1.93066
   A11        1.91717   0.00000   0.00000   0.00000   0.00000   1.91717
   A12        1.97271  -0.00000   0.00000  -0.00000  -0.00000   1.97271
   A13        1.92500   0.00000   0.00000   0.00000   0.00000   1.92500
   A14        1.92799  -0.00000   0.00000  -0.00000  -0.00000   1.92799
   A15        1.92567  -0.00000   0.00000  -0.00000  -0.00000   1.92567
   A16        1.90071   0.00000   0.00000   0.00000   0.00000   1.90071
   A17        1.89332   0.00000   0.00000   0.00000   0.00000   1.89332
   A18        1.89034   0.00000   0.00000   0.00000   0.00000   1.89034
    D1       -1.08232   0.00000   0.00000  -0.00001  -0.00001  -1.08233
    D2        1.02842  -0.00000   0.00000  -0.00001  -0.00001   1.02841
    D3       -3.11420  -0.00000   0.00000  -0.00001  -0.00001  -3.11420
    D4        3.12163   0.00000   0.00000  -0.00001  -0.00001   3.12163
    D5       -1.05081  -0.00000   0.00000  -0.00001  -0.00001  -1.05082
    D6        1.08975  -0.00000   0.00000  -0.00001  -0.00001   1.08975
    D7        1.00939   0.00000   0.00000  -0.00001  -0.00001   1.00939
    D8        3.12013  -0.00000   0.00000  -0.00001  -0.00001   3.12013
    D9       -1.02249  -0.00000   0.00000  -0.00001  -0.00001  -1.02249
   D10        0.99992  -0.00000   0.00000  -0.00000  -0.00000   0.99992
   D11       -1.10220  -0.00000   0.00000  -0.00000  -0.00000  -1.10220
   D12        3.09135  -0.00000   0.00000  -0.00000  -0.00000   3.09135
   D13        3.06976  -0.00000   0.00000  -0.00000  -0.00000   3.06976
   D14        0.96764  -0.00000   0.00000  -0.00000  -0.00000   0.96763
   D15       -1.12200  -0.00000   0.00000  -0.00000  -0.00000  -1.12200
   D16       -1.05540  -0.00000   0.00000  -0.00000  -0.00000  -1.05541
   D17        3.12566  -0.00000   0.00000  -0.00000  -0.00000   3.12565
   D18        1.03602  -0.00000   0.00000  -0.00000  -0.00000   1.03602
         Item               Value     Threshold  Converged?
 Maximum Force            0.000000     0.000002     YES
 RMS     Force            0.000000     0.000001     YES
 Maximum Displacement     0.000010     0.000006     NO 
 RMS     Displacement     0.000003     0.000004     YES
 Predicted change in Energy=-1.696692D-12
 GradGradGradGradGradGradGradGradGradGradGradGradGradGradGradGradGradGrad

                          Input orientation:                          
 ---------------------------------------------------------------------
 Center     Atomic      Atomic             Coordinates (Angstroms)
 Number     Number       Type             X           Y           Z
 ---------------------------------------------------------------------
      1          1           0       -1.049647   -1.739116    0.319779
      2          6           0       -1.177162   -0.739200   -0.092816
      3          1           0       -1.199040   -0.801239   -1.179627
      4          1           0       -2.114768   -0.319266    0.263075
      5          6           0        0.020919    0.127071    0.363694
      6          1           0       -0.021636    0.169888    1.462598
      7          6           0        1.348381   -0.460688   -0.099418
      8          1           0        1.356368   -0.568206   -1.184279
      9          1           0        1.510998   -1.439458    0.353912
     10          1           0        2.171993    0.191040    0.188974
     11          8           0       -0.226416    1.363546   -0.158042
 ---------------------------------------------------------------------
                    Distance matrix (angstroms):
                    1          2          3          4          5
     1  H    0.000000
     2  C    1.089186   0.000000
     3  H    1.774866   1.088800   0.000000
     4  H    1.775858   1.087249   1.775457   0.000000
     5  C    2.151905   1.547328   2.175293   2.184148   0.000000
     6  H    2.450946   2.140326   3.051348   2.461571   1.100561
     7  C    2.749662   2.540862   2.787863   3.484940   1.523840
     8  H    3.069548   2.763929   2.566016   3.769030   2.159410
     9  H    2.578345   2.813562   3.178581   3.795954   2.162047
    10  H    3.757868   3.487347   3.771147   4.317664   2.159106
    11  O    3.245386   2.308617   2.583782   2.564190   1.364644
                    6          7          8          9         10
     6  H    0.000000
     7  C    2.171282   0.000000
     8  H    3.074026   1.090205   0.000000
     9  H    2.483575   1.090846   1.774549   0.000000
    10  H    2.536646   1.089154   1.768481   1.767100   0.000000
    11  O    2.023173   2.410654   2.700006   3.337295   2.692128
                   11
    11  O    0.000000
 Stoichiometry    C3H7O(2)
 Framework group  C1[X(C3H7O)]
 Deg. of freedom    27
 Full point group                 C1      NOp   1
 Largest Abelian subgroup         C1      NOp   1
 Largest concise Abelian subgroup C1      NOp   1
                         Standard orientation:                         
 ---------------------------------------------------------------------
 Center     Atomic      Atomic             Coordinates (Angstroms)
 Number     Number       Type             X           Y           Z
 ---------------------------------------------------------------------
      1          1           0       -1.043455   -1.741738    0.319939
      2          6           0       -1.174555   -0.742111   -0.092232
      3          1           0       -1.196702   -0.803826   -1.179056
      4          1           0       -2.113428   -0.325501    0.264226
      5          6           0        0.020772    0.128066    0.364069
      6          1           0       -0.021444    0.170334    1.463008
      7          6           0        1.350022   -0.455002   -0.099843
      8          1           0        1.357896   -0.562094   -1.184746
      9          1           0        1.516170   -1.433379    0.353056
     10          1           0        2.171538    0.199421    0.188427
     11          8           0       -0.231001    1.363883   -0.157102
 ---------------------------------------------------------------------
 Rotational constants (GHZ):           9.6418335           8.0441092           5.0415592
 Standard basis: Aug-CC-pVTZ (5D, 7F)
 There are   395 symmetry adapted cartesian basis functions of A   symmetry.
 There are   345 symmetry adapted basis functions of A   symmetry.
   345 basis functions,   477 primitive gaussians,   395 cartesian basis functions
    17 alpha electrons       16 beta electrons
       nuclear repulsion energy       126.4927323932 Hartrees.
 NAtoms=   11 NActive=   11 NUniq=   11 SFac= 1.00D+00 NAtFMM=   60 NAOKFM=F Big=F
 Integral buffers will be    131072 words long.
 Raffenetti 2 integral format.
 Two-electron integral symmetry is turned on.
 Nuclear repulsion after empirical dispersion term =      126.4887108694 Hartrees.
 One-electron integrals computed using PRISM.
 NBasis=   345 RedAO= T EigKep=  1.55D-05  NBF=   345
 NBsUse=   345 1.00D-06 EigRej= -1.00D+00 NBFU=   345
 Initial guess from the checkpoint file:  "alkoxypropane-opt--higher-ultrafine-freq.chk"
 B after Tr=     0.000000   -0.000000   -0.000000
         Rot=    1.000000   -0.000000   -0.000000   -0.000000 Ang=  -0.00 deg.
 Initial guess <Sx>= 0.0000 <Sy>= 0.0000 <Sz>= 0.5000 <S**2>= 0.7543 S= 0.5022
 Requested convergence on RMS density matrix=1.00D-08 within 128 cycles.
 Requested convergence on MAX density matrix=1.00D-06.
 Requested convergence on             energy=1.00D-06.
 No special actions if energy rises.
 SCF Done:  E(UwB97XD) =  -193.699149391     A.U. after    2 cycles
            NFock=  2  Conv=0.48D-08     -V/T= 2.0061
 <Sx>= 0.0000 <Sy>= 0.0000 <Sz>= 0.5000 <S**2>= 0.7543 S= 0.5022
 <L.S>= 0.000000000000E+00
 Annihilation of the first spin contaminant:
 S**2 before annihilation     0.7543,   after     0.7500
 Calling FoFJK, ICntrl=      2127 FMM=F ISym2X=0 I1Cent= 0 IOpClX= 1 NMat=1 NMatS=1 NMatT=0.
 ***** Axes restored to original set *****
 -------------------------------------------------------------------
 Center     Atomic                   Forces (Hartrees/Bohr)
 Number     Number              X              Y              Z
 -------------------------------------------------------------------
      1        1           0.000000031   -0.000000051   -0.000000048
      2        6           0.000000074    0.000000055   -0.000000031
      3        1          -0.000000003    0.000000001   -0.000000093
      4        1          -0.000000025   -0.000000019   -0.000000022
      5        6          -0.000000007   -0.000000041    0.000000232
      6        1           0.000000047   -0.000000140    0.000000008
      7        6          -0.000000059    0.000000086   -0.000000026
      8        1           0.000000027    0.000000086   -0.000000044
      9        1          -0.000000034    0.000000032   -0.000000032
     10        1          -0.000000019    0.000000057    0.000000045
     11        8          -0.000000034   -0.000000066    0.000000011
 -------------------------------------------------------------------
 Cartesian Forces:  Max     0.000000232 RMS     0.000000065

 GradGradGradGradGradGradGradGradGradGradGradGradGradGradGradGradGradGrad
 Berny optimization.
 Using GEDIIS/GDIIS optimizer.
 FormGI is forming the generalized inverse of G from B-inverse, IUseBI=4.
 Internal  Forces:  Max     0.000000113 RMS     0.000000037
 Search for a local minimum.
 Step number  10 out of a maximum of   56
 All quantities printed in internal units (Hartrees-Bohrs-Radians)
 Mixed Optimization -- En-DIIS/RFO-DIIS
 Swapping is turned off.
 Update second derivatives using D2CorX and points    1    2    3    4    5
                                                      6    7    8    9   10
 DE= -1.44D-11 DEPred=-1.70D-12 R= 8.49D+00
 Trust test= 8.49D+00 RLast= 2.15D-05 DXMaxT set to 3.00D-01
 ITU=  0  0  0  0  0  0  0  1  1  0
     Eigenvalues ---    0.00362   0.00826   0.03870   0.04612   0.05552
     Eigenvalues ---    0.05674   0.05685   0.05851   0.09162   0.13600
     Eigenvalues ---    0.14426   0.16019   0.16086   0.16275   0.16605
     Eigenvalues ---    0.16708   0.21275   0.26056   0.32194   0.33342
     Eigenvalues ---    0.34136   0.34261   0.34434   0.34501   0.34654
     Eigenvalues ---    0.36231   0.42413
 En-DIIS/RFO-DIIS/Sim-DIIS IScMMF=       -3 using points:    10    9    8    7    6    5    4    3    2
 RFO step:  Lambda=-3.24499178D-13.
 DIIS inversion failure, remove point   9.
 DIIS inversion failure, remove point   8.
 DIIS inversion failure, remove point   7.
 DIIS inversion failure, remove point   6.
 DIIS inversion failure, remove point   5.
 DIIS inversion failure, remove point   4.
 DIIS inversion failure, remove point   3.
 DIIS inversion failure, remove point   2.
 Use linear search instead of GDIIS.
 RFO step:  Lambda= 0.00000000D+00 EMin= 3.61578358D-03
 Skip linear search -- no minimum in search direction.
 Iteration  1 RMS(Cart)=  0.00000117 RMS(Int)=  0.00000000
 Iteration  2 RMS(Cart)=  0.00000000 RMS(Int)=  0.00000000
 Variable       Old X    -DE/DX   Delta X   Delta X   Delta X     New X
                                 (Linear)    (Quad)   (Total)
    R1        2.05826   0.00000   0.00000   0.00000   0.00000   2.05826
    R2        2.05753   0.00000   0.00000   0.00000   0.00000   2.05753
    R3        2.05460   0.00000   0.00000   0.00000   0.00000   2.05460
    R4        2.92403  -0.00000   0.00000   0.00000   0.00000   2.92403
    R5        2.07976  -0.00000   0.00000  -0.00000  -0.00000   2.07976
    R6        2.87964  -0.00000   0.00000  -0.00000  -0.00000   2.87964
    R7        2.57880  -0.00000   0.00000  -0.00000  -0.00000   2.57880
    R8        2.06019   0.00000   0.00000   0.00000   0.00000   2.06019
    R9        2.06140  -0.00000   0.00000  -0.00000  -0.00000   2.06140
   R10        2.05820   0.00000   0.00000  -0.00000  -0.00000   2.05820
    A1        1.90515  -0.00000   0.00000   0.00000   0.00000   1.90515
    A2        1.90874   0.00000   0.00000  -0.00000  -0.00000   1.90874
    A3        1.88762  -0.00000   0.00000   0.00000   0.00000   1.88762
    A4        1.90860  -0.00000   0.00000  -0.00000  -0.00000   1.90860
    A5        1.91979   0.00000   0.00000   0.00000   0.00000   1.91979
    A6        1.93362  -0.00000   0.00000  -0.00000  -0.00000   1.93362
    A7        1.86129   0.00000   0.00000   0.00000   0.00000   1.86129
    A8        1.94863   0.00000   0.00000  -0.00000  -0.00000   1.94863
    A9        1.82775  -0.00000   0.00000  -0.00000  -0.00000   1.82775
   A10        1.93066  -0.00000   0.00000  -0.00000  -0.00000   1.93066
   A11        1.91717   0.00000   0.00000   0.00000   0.00000   1.91717
   A12        1.97271  -0.00000   0.00000  -0.00000  -0.00000   1.97271
   A13        1.92500   0.00000   0.00000   0.00000   0.00000   1.92500
   A14        1.92799  -0.00000   0.00000  -0.00000  -0.00000   1.92799
   A15        1.92567  -0.00000   0.00000  -0.00000  -0.00000   1.92567
   A16        1.90071   0.00000   0.00000   0.00000   0.00000   1.90071
   A17        1.89332  -0.00000   0.00000   0.00000   0.00000   1.89332
   A18        1.89034   0.00000   0.00000   0.00000   0.00000   1.89034
    D1       -1.08233   0.00000   0.00000   0.00000   0.00000  -1.08232
    D2        1.02841   0.00000   0.00000   0.00000   0.00000   1.02842
    D3       -3.11420  -0.00000   0.00000   0.00000   0.00000  -3.11420
    D4        3.12163   0.00000   0.00000   0.00000   0.00000   3.12163
    D5       -1.05082   0.00000   0.00000   0.00000   0.00000  -1.05082
    D6        1.08975  -0.00000   0.00000   0.00000   0.00000   1.08975
    D7        1.00939   0.00000   0.00000   0.00000   0.00000   1.00939
    D8        3.12013   0.00000   0.00000   0.00000   0.00000   3.12013
    D9       -1.02249  -0.00000   0.00000   0.00000   0.00000  -1.02249
   D10        0.99992  -0.00000   0.00000  -0.00000  -0.00000   0.99992
   D11       -1.10220  -0.00000   0.00000  -0.00000  -0.00000  -1.10221
   D12        3.09135  -0.00000   0.00000  -0.00000  -0.00000   3.09135
   D13        3.06976   0.00000   0.00000  -0.00000  -0.00000   3.06976
   D14        0.96763  -0.00000   0.00000  -0.00000  -0.00000   0.96763
   D15       -1.12200   0.00000   0.00000  -0.00000  -0.00000  -1.12200
   D16       -1.05541   0.00000   0.00000  -0.00000  -0.00000  -1.05541
   D17        3.12565   0.00000   0.00000  -0.00000  -0.00000   3.12565
   D18        1.03602   0.00000   0.00000  -0.00000  -0.00000   1.03602
         Item               Value     Threshold  Converged?
 Maximum Force            0.000000     0.000002     YES
 RMS     Force            0.000000     0.000001     YES
 Maximum Displacement     0.000003     0.000006     YES
 RMS     Displacement     0.000001     0.000004     YES
 Predicted change in Energy=-3.612780D-13
 Optimization completed.
    -- Stationary point found.
                           ----------------------------
                           !   Optimized Parameters   !
                           ! (Angstroms and Degrees)  !
 --------------------------                            --------------------------
 ! Name  Definition              Value          Derivative Info.                !
 --------------------------------------------------------------------------------
 ! R1    R(1,2)                  1.0892         -DE/DX =    0.0                 !
 ! R2    R(2,3)                  1.0888         -DE/DX =    0.0                 !
 ! R3    R(2,4)                  1.0872         -DE/DX =    0.0                 !
 ! R4    R(2,5)                  1.5473         -DE/DX =    0.0                 !
 ! R5    R(5,6)                  1.1006         -DE/DX =    0.0                 !
 ! R6    R(5,7)                  1.5238         -DE/DX =    0.0                 !
 ! R7    R(5,11)                 1.3646         -DE/DX =    0.0                 !
 ! R8    R(7,8)                  1.0902         -DE/DX =    0.0                 !
 ! R9    R(7,9)                  1.0908         -DE/DX =    0.0                 !
 ! R10   R(7,10)                 1.0892         -DE/DX =    0.0                 !
 ! A1    A(1,2,3)              109.1572         -DE/DX =    0.0                 !
 ! A2    A(1,2,4)              109.3625         -DE/DX =    0.0                 !
 ! A3    A(1,2,5)              108.1529         -DE/DX =    0.0                 !
 ! A4    A(3,2,4)              109.3546         -DE/DX =    0.0                 !
 ! A5    A(3,2,5)              109.9958         -DE/DX =    0.0                 !
 ! A6    A(4,2,5)              110.7882         -DE/DX =    0.0                 !
 ! A7    A(2,5,6)              106.6442         -DE/DX =    0.0                 !
 ! A8    A(2,5,7)              111.648          -DE/DX =    0.0                 !
 ! A9    A(2,5,11)             104.7223         -DE/DX =    0.0                 !
 ! A10   A(6,5,7)              110.6184         -DE/DX =    0.0                 !
 ! A11   A(6,5,11)             109.8458         -DE/DX =    0.0                 !
 ! A12   A(7,5,11)             113.0279         -DE/DX =    0.0                 !
 ! A13   A(5,7,8)              110.2943         -DE/DX =    0.0                 !
 ! A14   A(5,7,9)              110.4656         -DE/DX =    0.0                 !
 ! A15   A(5,7,10)             110.3327         -DE/DX =    0.0                 !
 ! A16   A(8,7,9)              108.9025         -DE/DX =    0.0                 !
 ! A17   A(8,7,10)             108.4793         -DE/DX =    0.0                 !
 ! A18   A(9,7,10)             108.3085         -DE/DX =    0.0                 !
 ! D1    D(1,2,5,6)            -62.0127         -DE/DX =    0.0                 !
 ! D2    D(1,2,5,7)             58.9238         -DE/DX =    0.0                 !
 ! D3    D(1,2,5,11)          -178.4308         -DE/DX =    0.0                 !
 ! D4    D(3,2,5,6)            178.856          -DE/DX =    0.0                 !
 ! D5    D(3,2,5,7)            -60.2075         -DE/DX =    0.0                 !
 ! D6    D(3,2,5,11)            62.4379         -DE/DX =    0.0                 !
 ! D7    D(4,2,5,6)             57.8336         -DE/DX =    0.0                 !
 ! D8    D(4,2,5,7)            178.7701         -DE/DX =    0.0                 !
 ! D9    D(4,2,5,11)           -58.5845         -DE/DX =    0.0                 !
 ! D10   D(2,5,7,8)             57.2912         -DE/DX =    0.0                 !
 ! D11   D(2,5,7,9)            -63.1517         -DE/DX =    0.0                 !
 ! D12   D(2,5,7,10)           177.1212         -DE/DX =    0.0                 !
 ! D13   D(6,5,7,8)            175.8842         -DE/DX =    0.0                 !
 ! D14   D(6,5,7,9)             55.4413         -DE/DX =    0.0                 !
 ! D15   D(6,5,7,10)           -64.2859         -DE/DX =    0.0                 !
 ! D16   D(11,5,7,8)           -60.4704         -DE/DX =    0.0                 !
 ! D17   D(11,5,7,9)           179.0867         -DE/DX =    0.0                 !
 ! D18   D(11,5,7,10)           59.3595         -DE/DX =    0.0                 !
 --------------------------------------------------------------------------------
 GradGradGradGradGradGradGradGradGradGradGradGradGradGradGradGradGradGrad

                          Input orientation:                          
 ---------------------------------------------------------------------
 Center     Atomic      Atomic             Coordinates (Angstroms)
 Number     Number       Type             X           Y           Z
 ---------------------------------------------------------------------
      1          1           0       -1.049647   -1.739116    0.319779
      2          6           0       -1.177162   -0.739200   -0.092816
      3          1           0       -1.199040   -0.801239   -1.179627
      4          1           0       -2.114768   -0.319266    0.263075
      5          6           0        0.020919    0.127071    0.363694
      6          1           0       -0.021636    0.169888    1.462598
      7          6           0        1.348381   -0.460688   -0.099418
      8          1           0        1.356368   -0.568206   -1.184279
      9          1           0        1.510998   -1.439458    0.353912
     10          1           0        2.171993    0.191040    0.188974
     11          8           0       -0.226416    1.363546   -0.158042
 ---------------------------------------------------------------------
                    Distance matrix (angstroms):
                    1          2          3          4          5
     1  H    0.000000
     2  C    1.089186   0.000000
     3  H    1.774866   1.088800   0.000000
     4  H    1.775858   1.087249   1.775457   0.000000
     5  C    2.151905   1.547328   2.175293   2.184148   0.000000
     6  H    2.450946   2.140326   3.051348   2.461571   1.100561
     7  C    2.749662   2.540862   2.787863   3.484940   1.523840
     8  H    3.069548   2.763929   2.566016   3.769030   2.159410
     9  H    2.578345   2.813562   3.178581   3.795954   2.162047
    10  H    3.757868   3.487347   3.771147   4.317664   2.159106
    11  O    3.245386   2.308617   2.583782   2.564190   1.364644
                    6          7          8          9         10
     6  H    0.000000
     7  C    2.171282   0.000000
     8  H    3.074026   1.090205   0.000000
     9  H    2.483575   1.090846   1.774549   0.000000
    10  H    2.536646   1.089154   1.768481   1.767100   0.000000
    11  O    2.023173   2.410654   2.700006   3.337295   2.692128
                   11
    11  O    0.000000
 Stoichiometry    C3H7O(2)
 Framework group  C1[X(C3H7O)]
 Deg. of freedom    27
 Full point group                 C1      NOp   1
 Largest Abelian subgroup         C1      NOp   1
 Largest concise Abelian subgroup C1      NOp   1
                         Standard orientation:                         
 ---------------------------------------------------------------------
 Center     Atomic      Atomic             Coordinates (Angstroms)
 Number     Number       Type             X           Y           Z
 ---------------------------------------------------------------------
      1          1           0       -1.043455   -1.741738    0.319939
      2          6           0       -1.174555   -0.742111   -0.092232
      3          1           0       -1.196702   -0.803826   -1.179056
      4          1           0       -2.113428   -0.325501    0.264226
      5          6           0        0.020772    0.128066    0.364069
      6          1           0       -0.021444    0.170334    1.463008
      7          6           0        1.350022   -0.455002   -0.099843
      8          1           0        1.357896   -0.562094   -1.184746
      9          1           0        1.516170   -1.433379    0.353056
     10          1           0        2.171538    0.199421    0.188427
     11          8           0       -0.231001    1.363883   -0.157102
 ---------------------------------------------------------------------
 Rotational constants (GHZ):           9.6418335           8.0441092           5.0415592

 **********************************************************************

            Population analysis using the SCF density.

 **********************************************************************

 Orbital symmetries:
 Alpha Orbitals:
       Occupied  (A) (A) (A) (A) (A) (A) (A) (A) (A) (A) (A) (A)
                 (A) (A) (A) (A) (A)
       Virtual   (A) (A) (A) (A) (A) (A) (A) (A) (A) (A) (A) (A)
                 (A) (A) (A) (A) (A) (A) (A) (A) (A) (A) (A) (A)
                 (A) (A) (A) (A) (A) (A) (A) (A) (A) (A) (A) (A)
                 (A) (A) (A) (A) (A) (A) (A) (A) (A) (A) (A) (A)
                 (A) (A) (A) (A) (A) (A) (A) (A) (A) (A) (A) (A)
                 (A) (A) (A) (A) (A) (A) (A) (A) (A) (A) (A) (A)
                 (A) (A) (A) (A) (A) (A) (A) (A) (A) (A) (A) (A)
                 (A) (A) (A) (A) (A) (A) (A) (A) (A) (A) (A) (A)
                 (A) (A) (A) (A) (A) (A) (A) (A) (A) (A) (A) (A)
                 (A) (A) (A) (A) (A) (A) (A) (A) (A) (A) (A) (A)
                 (A) (A) (A) (A) (A) (A) (A) (A) (A) (A) (A) (A)
                 (A) (A) (A) (A) (A) (A) (A) (A) (A) (A) (A) (A)
                 (A) (A) (A) (A) (A) (A) (A) (A) (A) (A) (A) (A)
                 (A) (A) (A) (A) (A) (A) (A) (A) (A) (A) (A) (A)
                 (A) (A) (A) (A) (A) (A) (A) (A) (A) (A) (A) (A)
                 (A) (A) (A) (A) (A) (A) (A) (A) (A) (A) (A) (A)
                 (A) (A) (A) (A) (A) (A) (A) (A) (A) (A) (A) (A)
                 (A) (A) (A) (A) (A) (A) (A) (A) (A) (A) (A) (A)
                 (A) (A) (A) (A) (A) (A) (A) (A) (A) (A) (A) (A)
                 (A) (A) (A) (A) (A) (A) (A) (A) (A) (A) (A) (A)
                 (A) (A) (A) (A) (A) (A) (A) (A) (A) (A) (A) (A)
                 (A) (A) (A) (A) (A) (A) (A) (A) (A) (A) (A) (A)
                 (A) (A) (A) (A) (A) (A) (A) (A) (A) (A) (A) (A)
                 (A) (A) (A) (A) (A) (A) (A) (A) (A) (A) (A) (A)
                 (A) (A) (A) (A) (A) (A) (A) (A) (A) (A) (A) (A)
                 (A) (A) (A) (A) (A) (A) (A) (A) (A) (A) (A) (A)
                 (A) (A) (A) (A) (A) (A) (A) (A) (A) (A) (A) (A)
                 (A) (A) (A) (A)
 Beta  Orbitals:
       Occupied  (A) (A) (A) (A) (A) (A) (A) (A) (A) (A) (A) (A)
                 (A) (A) (A) (A)
       Virtual   (A) (A) (A) (A) (A) (A) (A) (A) (A) (A) (A) (A)
                 (A) (A) (A) (A) (A) (A) (A) (A) (A) (A) (A) (A)
                 (A) (A) (A) (A) (A) (A) (A) (A) (A) (A) (A) (A)
                 (A) (A) (A) (A) (A) (A) (A) (A) (A) (A) (A) (A)
                 (A) (A) (A) (A) (A) (A) (A) (A) (A) (A) (A) (A)
                 (A) (A) (A) (A) (A) (A) (A) (A) (A) (A) (A) (A)
                 (A) (A) (A) (A) (A) (A) (A) (A) (A) (A) (A) (A)
                 (A) (A) (A) (A) (A) (A) (A) (A) (A) (A) (A) (A)
                 (A) (A) (A) (A) (A) (A) (A) (A) (A) (A) (A) (A)
                 (A) (A) (A) (A) (A) (A) (A) (A) (A) (A) (A) (A)
                 (A) (A) (A) (A) (A) (A) (A) (A) (A) (A) (A) (A)
                 (A) (A) (A) (A) (A) (A) (A) (A) (A) (A) (A) (A)
                 (A) (A) (A) (A) (A) (A) (A) (A) (A) (A) (A) (A)
                 (A) (A) (A) (A) (A) (A) (A) (A) (A) (A) (A) (A)
                 (A) (A) (A) (A) (A) (A) (A) (A) (A) (A) (A) (A)
                 (A) (A) (A) (A) (A) (A) (A) (A) (A) (A) (A) (A)
                 (A) (A) (A) (A) (A) (A) (A) (A) (A) (A) (A) (A)
                 (A) (A) (A) (A) (A) (A) (A) (A) (A) (A) (A) (A)
                 (A) (A) (A) (A) (A) (A) (A) (A) (A) (A) (A) (A)
                 (A) (A) (A) (A) (A) (A) (A) (A) (A) (A) (A) (A)
                 (A) (A) (A) (A) (A) (A) (A) (A) (A) (A) (A) (A)
                 (A) (A) (A) (A) (A) (A) (A) (A) (A) (A) (A) (A)
                 (A) (A) (A) (A) (A) (A) (A) (A) (A) (A) (A) (A)
                 (A) (A) (A) (A) (A) (A) (A) (A) (A) (A) (A) (A)
                 (A) (A) (A) (A) (A) (A) (A) (A) (A) (A) (A) (A)
                 (A) (A) (A) (A) (A) (A) (A) (A) (A) (A) (A) (A)
                 (A) (A) (A) (A) (A) (A) (A) (A) (A) (A) (A) (A)
                 (A) (A) (A) (A) (A)
 The electronic state is 2-A.
 Alpha  occ. eigenvalues --  -19.29133 -10.34694 -10.29751 -10.27981  -1.13515
 Alpha  occ. eigenvalues --   -0.87277  -0.80228  -0.67780  -0.58243  -0.54692
 Alpha  occ. eigenvalues --   -0.54404  -0.48805  -0.47819  -0.46711  -0.45797
 Alpha  occ. eigenvalues --   -0.39710  -0.36799
 Alpha virt. eigenvalues --    0.03088   0.04094   0.04151   0.04863   0.06445
 Alpha virt. eigenvalues --    0.06474   0.06684   0.09558   0.10656   0.11989
 Alpha virt. eigenvalues --    0.12352   0.12583   0.12941   0.13451   0.14210
 Alpha virt. eigenvalues --    0.14843   0.15287   0.16849   0.18241   0.18738
 Alpha virt. eigenvalues --    0.20569   0.20947   0.21167   0.23578   0.24302
 Alpha virt. eigenvalues --    0.24862   0.25912   0.26532   0.28524   0.29517
 Alpha virt. eigenvalues --    0.29925   0.30807   0.30854   0.33095   0.34041
 Alpha virt. eigenvalues --    0.34176   0.34495   0.35306   0.35574   0.36557
 Alpha virt. eigenvalues --    0.36629   0.36864   0.37422   0.38283   0.39711
 Alpha virt. eigenvalues --    0.40146   0.40397   0.40786   0.41826   0.43061
 Alpha virt. eigenvalues --    0.43955   0.44722   0.44956   0.46341   0.46811
 Alpha virt. eigenvalues --    0.48938   0.49109   0.50836   0.50922   0.51613
 Alpha virt. eigenvalues --    0.51961   0.53395   0.54324   0.55954   0.56028
 Alpha virt. eigenvalues --    0.59086   0.60007   0.60557   0.63288   0.65036
 Alpha virt. eigenvalues --    0.66759   0.67677   0.69737   0.71251   0.71735
 Alpha virt. eigenvalues --    0.73014   0.73399   0.75580   0.77019   0.77798
 Alpha virt. eigenvalues --    0.78676   0.78815   0.80739   0.82373   0.83339
 Alpha virt. eigenvalues --    0.84002   0.85447   0.85858   0.86382   0.87682
 Alpha virt. eigenvalues --    0.88335   0.89590   0.89927   0.91672   0.92913
 Alpha virt. eigenvalues --    0.93983   0.95152   0.97820   0.98440   0.98980
 Alpha virt. eigenvalues --    0.99079   0.99779   1.03444   1.04310   1.05609
 Alpha virt. eigenvalues --    1.06137   1.07526   1.07904   1.08858   1.10990
 Alpha virt. eigenvalues --    1.12584   1.12811   1.14090   1.14563   1.15694
 Alpha virt. eigenvalues --    1.17239   1.18092   1.18614   1.20661   1.21097
 Alpha virt. eigenvalues --    1.23036   1.27153   1.27547   1.27859   1.30404
 Alpha virt. eigenvalues --    1.34879   1.35761   1.36035   1.36999   1.38017
 Alpha virt. eigenvalues --    1.38798   1.40172   1.41032   1.42263   1.42613
 Alpha virt. eigenvalues --    1.44047   1.47139   1.48405   1.49344   1.53161
 Alpha virt. eigenvalues --    1.54471   1.55616   1.56494   1.57133   1.58002
 Alpha virt. eigenvalues --    1.59352   1.60088   1.60610   1.60935   1.62059
 Alpha virt. eigenvalues --    1.66485   1.68107   1.71207   1.72240   1.72583
 Alpha virt. eigenvalues --    1.73429   1.75371   1.76135   1.76958   1.79351
 Alpha virt. eigenvalues --    1.80713   1.81240   1.81501   1.82058   1.85778
 Alpha virt. eigenvalues --    1.89376   1.92001   1.95725   1.96957   1.98975
 Alpha virt. eigenvalues --    2.01382   2.02930   2.07409   2.08508   2.09198
 Alpha virt. eigenvalues --    2.09721   2.10459   2.12363   2.15435   2.18703
 Alpha virt. eigenvalues --    2.22415   2.23985   2.24819   2.29618   2.30451
 Alpha virt. eigenvalues --    2.32857   2.38741   2.41528   2.42662   2.46303
 Alpha virt. eigenvalues --    2.47096   2.50490   2.52526   2.61658   2.65799
 Alpha virt. eigenvalues --    2.74719   2.79081   2.80393   2.84034   2.86287
 Alpha virt. eigenvalues --    2.95520   2.98395   3.04158   3.11138   3.15011
 Alpha virt. eigenvalues --    3.18829   3.21304   3.21807   3.22715   3.29055
 Alpha virt. eigenvalues --    3.33982   3.36625   3.37327   3.37913   3.39537
 Alpha virt. eigenvalues --    3.42919   3.43056   3.46108   3.46168   3.47375
 Alpha virt. eigenvalues --    3.48055   3.52175   3.53777   3.56331   3.57954
 Alpha virt. eigenvalues --    3.60441   3.61589   3.66249   3.69928   3.70536
 Alpha virt. eigenvalues --    3.71194   3.72397   3.74696   3.77042   3.80698
 Alpha virt. eigenvalues --    3.82622   3.85691   3.88909   3.90558   3.92762
 Alpha virt. eigenvalues --    3.95338   3.96161   3.99735   4.01642   4.02138
 Alpha virt. eigenvalues --    4.04752   4.05812   4.07351   4.08354   4.14685
 Alpha virt. eigenvalues --    4.19624   4.21546   4.25586   4.28419   4.30929
 Alpha virt. eigenvalues --    4.35705   4.38642   4.41284   4.43191   4.45055
 Alpha virt. eigenvalues --    4.51127   4.51934   4.56436   4.57401   4.57907
 Alpha virt. eigenvalues --    4.61009   4.62892   4.65030   4.66419   4.73980
 Alpha virt. eigenvalues --    4.75926   4.78356   4.79378   4.85614   4.87868
 Alpha virt. eigenvalues --    4.89754   4.92378   4.97173   4.99272   5.01860
 Alpha virt. eigenvalues --    5.02871   5.07776   5.11746   5.13559   5.15109
 Alpha virt. eigenvalues --    5.15404   5.17487   5.18238   5.22187   5.25872
 Alpha virt. eigenvalues --    5.36501   5.38516   5.44743   5.48383   5.50188
 Alpha virt. eigenvalues --    5.55839   5.58377   5.61081   5.76056   5.77953
 Alpha virt. eigenvalues --    5.80134   5.83930   5.85450   5.88851   5.91536
 Alpha virt. eigenvalues --    5.98961   6.00025   6.23356   6.29227   6.32263
 Alpha virt. eigenvalues --    6.43996   6.45946   6.50070   6.54880   6.62151
 Alpha virt. eigenvalues --    6.64440   6.74323   6.79436   6.93875   6.96670
 Alpha virt. eigenvalues --    7.08157   7.37364   7.40696   7.43817  13.96748
 Alpha virt. eigenvalues --   16.84260  17.10006  17.87265
  Beta  occ. eigenvalues --  -19.27152 -10.34740 -10.29546 -10.27960  -1.08219
  Beta  occ. eigenvalues --   -0.85872  -0.79801  -0.66777  -0.56806  -0.53618
  Beta  occ. eigenvalues --   -0.51671  -0.48520  -0.46401  -0.45448  -0.44331
  Beta  occ. eigenvalues --   -0.34778
  Beta virt. eigenvalues --   -0.05950   0.03179   0.04170   0.04229   0.04914
  Beta virt. eigenvalues --    0.06491   0.06558   0.06713   0.09692   0.10741
  Beta virt. eigenvalues --    0.12033   0.12468   0.12665   0.13009   0.13535
  Beta virt. eigenvalues --    0.14276   0.14961   0.15385   0.16926   0.18293
  Beta virt. eigenvalues --    0.18845   0.20639   0.21115   0.21257   0.23998
  Beta virt. eigenvalues --    0.24603   0.24929   0.25975   0.26680   0.28759
  Beta virt. eigenvalues --    0.29606   0.30140   0.30838   0.30986   0.33298
  Beta virt. eigenvalues --    0.34058   0.34227   0.34567   0.35403   0.35602
  Beta virt. eigenvalues --    0.36660   0.36749   0.37026   0.37505   0.38364
  Beta virt. eigenvalues --    0.39898   0.40323   0.40526   0.41009   0.41945
  Beta virt. eigenvalues --    0.43242   0.44168   0.44805   0.44983   0.46496
  Beta virt. eigenvalues --    0.46960   0.48958   0.49231   0.50890   0.50957
  Beta virt. eigenvalues --    0.51703   0.52034   0.53451   0.54405   0.56079
  Beta virt. eigenvalues --    0.56455   0.59307   0.60354   0.60642   0.63705
  Beta virt. eigenvalues --    0.65278   0.66939   0.67807   0.69963   0.71410
  Beta virt. eigenvalues --    0.71829   0.73127   0.73674   0.75693   0.77132
  Beta virt. eigenvalues --    0.77861   0.78783   0.78951   0.80940   0.82466
  Beta virt. eigenvalues --    0.83456   0.84067   0.85577   0.85942   0.86553
  Beta virt. eigenvalues --    0.87793   0.88660   0.89685   0.90178   0.91864
  Beta virt. eigenvalues --    0.92975   0.94106   0.95270   0.97879   0.98517
  Beta virt. eigenvalues --    0.99067   0.99319   1.00050   1.03699   1.04372
  Beta virt. eigenvalues --    1.05691   1.06300   1.07629   1.07949   1.09046
  Beta virt. eigenvalues --    1.10987   1.12603   1.12818   1.14307   1.14833
  Beta virt. eigenvalues --    1.15970   1.17321   1.18143   1.18629   1.20679
  Beta virt. eigenvalues --    1.21215   1.23201   1.27192   1.27701   1.27974
  Beta virt. eigenvalues --    1.30517   1.35137   1.35827   1.36261   1.37178
  Beta virt. eigenvalues --    1.38251   1.39045   1.40353   1.41190   1.42639
  Beta virt. eigenvalues --    1.43193   1.44169   1.47400   1.48547   1.49412
  Beta virt. eigenvalues --    1.53306   1.54488   1.55753   1.56553   1.57171
  Beta virt. eigenvalues --    1.58156   1.59582   1.60105   1.60759   1.61052
  Beta virt. eigenvalues --    1.62105   1.66696   1.68312   1.71775   1.72326
  Beta virt. eigenvalues --    1.72807   1.73687   1.75551   1.76377   1.77148
  Beta virt. eigenvalues --    1.79468   1.80921   1.81412   1.81683   1.82390
  Beta virt. eigenvalues --    1.85947   1.89614   1.92121   1.95973   1.97273
  Beta virt. eigenvalues --    1.99446   2.01692   2.03499   2.07502   2.08735
  Beta virt. eigenvalues --    2.09327   2.10156   2.10849   2.12663   2.15855
  Beta virt. eigenvalues --    2.19116   2.23332   2.24450   2.25420   2.30067
  Beta virt. eigenvalues --    2.30747   2.33140   2.39228   2.42470   2.43746
  Beta virt. eigenvalues --    2.47035   2.47567   2.51608   2.54550   2.62455
  Beta virt. eigenvalues --    2.66672   2.76211   2.80217   2.81293   2.84888
  Beta virt. eigenvalues --    2.87090   2.96250   2.99000   3.04497   3.11270
  Beta virt. eigenvalues --    3.15218   3.19044   3.21437   3.22111   3.23042
  Beta virt. eigenvalues --    3.29153   3.34218   3.36944   3.37476   3.38081
  Beta virt. eigenvalues --    3.39633   3.43146   3.43184   3.46278   3.46352
  Beta virt. eigenvalues --    3.47536   3.48317   3.52436   3.53994   3.56507
  Beta virt. eigenvalues --    3.58272   3.60575   3.61793   3.66458   3.70047
  Beta virt. eigenvalues --    3.70761   3.71363   3.72580   3.74765   3.77225
  Beta virt. eigenvalues --    3.81069   3.82800   3.86526   3.89085   3.90806
  Beta virt. eigenvalues --    3.92919   3.95558   3.96334   3.99977   4.01818
  Beta virt. eigenvalues --    4.02364   4.04928   4.05986   4.07776   4.08543
  Beta virt. eigenvalues --    4.15640   4.20257   4.22104   4.26382   4.28761
  Beta virt. eigenvalues --    4.31565   4.35902   4.38790   4.41497   4.43281
  Beta virt. eigenvalues --    4.45189   4.51311   4.52385   4.56529   4.57574
  Beta virt. eigenvalues --    4.58214   4.61455   4.63079   4.65309   4.66557
  Beta virt. eigenvalues --    4.74327   4.76067   4.78761   4.79654   4.86883
  Beta virt. eigenvalues --    4.88299   4.90524   4.93063   4.97739   4.99491
  Beta virt. eigenvalues --    5.02333   5.03267   5.08013   5.11949   5.13871
  Beta virt. eigenvalues --    5.15394   5.15642   5.17737   5.18902   5.22861
  Beta virt. eigenvalues --    5.26180   5.36673   5.38705   5.45042   5.48547
  Beta virt. eigenvalues --    5.50413   5.56209   5.58651   5.61442   5.76177
  Beta virt. eigenvalues --    5.78274   5.80905   5.84451   5.86244   5.89210
  Beta virt. eigenvalues --    5.92007   5.99189   6.00312   6.23892   6.35609
  Beta virt. eigenvalues --    6.37890   6.44595   6.46173   6.50440   6.55812
  Beta virt. eigenvalues --    6.66362   6.68459   6.79086   6.80742   7.01578
  Beta virt. eigenvalues --    7.02901   7.11508   7.40346   7.44332   7.49300
  Beta virt. eigenvalues --   14.00126  16.84309  17.10228  17.87371
          Condensed to atoms (all electrons):
               1          2          3          4          5          6
     1  H    0.335029   0.359873  -0.007028   0.001039   0.009635  -0.002759
     2  C    0.359873   5.676178   0.365412   0.442178   0.004785  -0.056250
     3  H   -0.007028   0.365412   0.381567  -0.001219   0.012515   0.000662
     4  H    0.001039   0.442178  -0.001219   0.346230  -0.042133  -0.013206
     5  C    0.009635   0.004785   0.012515  -0.042133   5.053347   0.481305
     6  H   -0.002759  -0.056250   0.000662  -0.013206   0.481305   0.427390
     7  C    0.012996   0.089174  -0.024584   0.008932   0.017317  -0.062185
     8  H    0.005079  -0.017494  -0.021816  -0.000122  -0.006000  -0.001730
     9  H   -0.008026   0.007230   0.004522   0.001803   0.034150   0.002317
    10  H    0.003065   0.008778  -0.000698   0.000544  -0.065973  -0.017911
    11  O   -0.005919   0.057268   0.016367   0.005108  -0.228069  -0.031516
               7          8          9         10         11
     1  H    0.012996   0.005079  -0.008026   0.003065  -0.005919
     2  C    0.089174  -0.017494   0.007230   0.008778   0.057268
     3  H   -0.024584  -0.021816   0.004522  -0.000698   0.016367
     4  H    0.008932  -0.000122   0.001803   0.000544   0.005108
     5  C    0.017317  -0.006000   0.034150  -0.065973  -0.228069
     6  H   -0.062185  -0.001730   0.002317  -0.017911  -0.031516
     7  C    5.747359   0.375024   0.347614   0.459360   0.038804
     8  H    0.375024   0.389014  -0.013864   0.002198   0.017159
     9  H    0.347614  -0.013864   0.350729  -0.005522  -0.011542
    10  H    0.459360   0.002198  -0.005522   0.362819   0.018141
    11  O    0.038804   0.017159  -0.011542   0.018141   8.800759
          Atomic-Atomic Spin Densities.
               1          2          3          4          5          6
     1  H    0.009567  -0.008482  -0.005256  -0.006343   0.014561   0.004593
     2  C   -0.008482   0.122069   0.011736   0.008824  -0.012425  -0.003720
     3  H   -0.005256   0.011736   0.006383   0.004927  -0.017745  -0.002979
     4  H   -0.006343   0.008824   0.004927   0.003052  -0.012238  -0.004128
     5  C    0.014561  -0.012425  -0.017745  -0.012238   0.050088   0.015143
     6  H    0.004593  -0.003720  -0.002979  -0.004128   0.015143   0.015745
     7  C    0.003373   0.002283   0.000122  -0.001072  -0.016001   0.000169
     8  H    0.002348  -0.005788  -0.003931  -0.001170  -0.000772   0.002092
     9  H   -0.004174   0.004572   0.002625   0.001494   0.009168  -0.002371
    10  H    0.000313   0.000928   0.000151  -0.000052  -0.003448   0.000185
    11  O   -0.008196   0.006665   0.012593   0.011166  -0.133674  -0.004950
               7          8          9         10         11
     1  H    0.003373   0.002348  -0.004174   0.000313  -0.008196
     2  C    0.002283  -0.005788   0.004572   0.000928   0.006665
     3  H    0.000122  -0.003931   0.002625   0.000151   0.012593
     4  H   -0.001072  -0.001170   0.001494  -0.000052   0.011166
     5  C   -0.016001  -0.000772   0.009168  -0.003448  -0.133674
     6  H    0.000169   0.002092  -0.002371   0.000185  -0.004950
     7  C    0.030176   0.001647  -0.012932   0.004139   0.010461
     8  H    0.001647   0.016083  -0.009932  -0.000814  -0.000126
     9  H   -0.012932  -0.009932   0.014940  -0.001395  -0.002167
    10  H    0.004139  -0.000814  -0.001395   0.000812  -0.000792
    11  O    0.010461  -0.000126  -0.002167  -0.000792   1.032680
 Mulliken charges and spin densities:
               1          2
     1  H    0.297016   0.002304
     2  C   -0.937131   0.126661
     3  H    0.274300   0.008626
     4  H    0.250846   0.004461
     5  C    0.729119  -0.107343
     6  H    0.273883   0.019779
     7  C   -1.009812   0.022363
     8  H    0.272551  -0.000364
     9  H    0.290590  -0.000173
    10  H    0.235198   0.000026
    11  O   -0.676560   0.923660
 Sum of Mulliken charges =  -0.00000   1.00000
 Mulliken charges and spin densities with hydrogens summed into heavy atoms:
               1          2
     2  C   -0.114970   0.142051
     5  C    1.003002  -0.087564
     7  C   -0.211473   0.021853
    11  O   -0.676560   0.923660
 Electronic spatial extent (au):  <R**2>=            300.1029
 Charge=             -0.0000 electrons
 Dipole moment (field-independent basis, Debye):
    X=              0.1410    Y=             -2.0706    Z=              0.6356  Tot=              2.1705
 Quadrupole moment (field-independent basis, Debye-Ang):
   XX=            -24.8824   YY=            -28.6793   ZZ=            -25.3424
   XY=              1.0990   XZ=              0.2382   YZ=              0.6830
 Traceless Quadrupole moment (field-independent basis, Debye-Ang):
   XX=              1.4189   YY=             -2.3779   ZZ=              0.9590
   XY=              1.0990   XZ=              0.2382   YZ=              0.6830
 Octapole moment (field-independent basis, Debye-Ang**2):
  XXX=             -2.1160  YYY=             -1.6017  ZZZ=             -0.6734  XYY=              1.3219
  XXY=              2.2101  XXZ=              0.3461  XZZ=             -0.6201  YZZ=              0.9147
  YYZ=              1.6875  XYZ=              0.3024
 Hexadecapole moment (field-independent basis, Debye-Ang**3):
 XXXX=           -196.0768 YYYY=           -144.6232 ZZZZ=            -52.8057 XXXY=              0.7415
 XXXZ=              0.0418 YYYX=              1.8726 YYYZ=             -2.0057 ZZZX=              0.2494
 ZZZY=              1.4282 XXYY=            -57.6217 XXZZ=            -42.8419 YYZZ=            -33.5688
 XXYZ=             -0.0866 YYXZ=              1.1606 ZZXY=             -0.3357
 N-N= 1.264887108694D+02 E-N=-7.047276598616D+02  KE= 1.925188102272D+02
                          Isotropic Fermi Contact Couplings
        Atom                 a.u.       MegaHertz       Gauss      10(-4) cm-1
     1  H(1)               0.00629      28.11205      10.03108       9.37717
     2  C(13)              0.07578      85.18572      30.39638      28.41490
     3  H(1)              -0.00170      -7.59776      -2.71107      -2.53434
     4  H(1)              -0.00156      -6.98668      -2.49302      -2.33051
     5  C(13)             -0.02963     -33.30642     -11.88456     -11.10983
     6  H(1)               0.01301      58.16003      20.75295      19.40010
     7  C(13)              0.00472       5.30812       1.89407       1.77060
     8  H(1)              -0.00003      -0.14500      -0.05174      -0.04837
     9  H(1)               0.00032       1.42467       0.50836       0.47522
    10  H(1)              -0.00036      -1.62718      -0.58062      -0.54277
    11  O(17)              0.03275     -19.85234      -7.08381      -6.62203
 --------------------------------------------------------
       Center         ----  Spin Dipole Couplings  ----
                      3XX-RR        3YY-RR        3ZZ-RR
 --------------------------------------------------------
     1   Atom       -0.006098      0.012747     -0.006649
     2   Atom        0.019386      0.051559     -0.070945
     3   Atom       -0.010193      0.003910      0.006282
     4   Atom        0.016418     -0.002728     -0.013691
     5   Atom       -0.002625      0.022569     -0.019944
     6   Atom       -0.011390     -0.003026      0.014416
     7   Atom        0.010887      0.005274     -0.016161
     8   Atom        0.000843      0.001586     -0.002429
     9   Atom        0.000294      0.004035     -0.004329
    10   Atom        0.009997     -0.002361     -0.007636
    11   Atom        1.437529     -0.871611     -0.565918
 --------------------------------------------------------
                        XY            XZ            YZ
 --------------------------------------------------------
     1   Atom        0.000599      0.003485     -0.007586
     2   Atom        0.111612      0.025853      0.030069
     3   Atom        0.009307      0.007341      0.010624
     4   Atom        0.008546     -0.006568     -0.001755
     5   Atom        0.010165      0.033066     -0.009067
     6   Atom       -0.002550     -0.000187     -0.016057
     7   Atom       -0.024750     -0.005270      0.003001
     8   Atom       -0.007670     -0.005433      0.005600
     9   Atom       -0.005218      0.000552     -0.001886
    10   Atom       -0.007279      0.001534     -0.000554
    11   Atom        1.681035      1.950737      1.023962
 --------------------------------------------------------


 ---------------------------------------------------------------------------------
              Anisotropic Spin Dipole Couplings in Principal Axis System
 ---------------------------------------------------------------------------------

       Atom             a.u.   MegaHertz   Gauss  10(-4) cm-1        Axes

              Baa    -0.0115    -6.145    -2.193    -2.050 -0.5423  0.2629  0.7980
     1 H(1)   Bbb    -0.0039    -2.060    -0.735    -0.687  0.8397  0.2003  0.5047
              Bcc     0.0154     8.205     2.928     2.737 -0.0271  0.9438 -0.3294
 
              Baa    -0.0779   -10.458    -3.732    -3.488  0.0559 -0.2713  0.9609
     2 C(13)  Bbb    -0.0773   -10.368    -3.699    -3.458  0.7623 -0.6099 -0.2165
              Bcc     0.1552    20.825     7.431     6.947  0.6448  0.7446  0.1727
 
              Baa    -0.0151    -8.032    -2.866    -2.679  0.9167 -0.3789 -0.1267
     3 H(1)   Bbb    -0.0052    -2.790    -0.996    -0.931 -0.1747 -0.6655  0.7256
              Bcc     0.0203    10.822     3.862     3.610  0.3593  0.6431  0.6763
 
              Baa    -0.0151    -8.036    -2.867    -2.680  0.2049 -0.0027  0.9788
     4 H(1)   Bbb    -0.0059    -3.167    -1.130    -1.056 -0.3373  0.9386  0.0732
              Bcc     0.0210    11.203     3.997     3.737  0.9188  0.3451 -0.1914
 
              Baa    -0.0480    -6.442    -2.299    -2.149 -0.6055  0.1866  0.7737
     5 C(13)  Bbb     0.0213     2.859     1.020     0.954  0.5992 -0.5330  0.5975
              Bcc     0.0267     3.583     1.279     1.195  0.5238  0.8253  0.2109
 
              Baa    -0.0144    -7.662    -2.734    -2.556  0.6144  0.6873  0.3875
     6 H(1)   Bbb    -0.0096    -5.146    -1.836    -1.717  0.7883 -0.5146 -0.3373
              Bcc     0.0240    12.808     4.570     4.272  0.0324 -0.5127  0.8579
 
              Baa    -0.0181    -2.430    -0.867    -0.811  0.5287  0.4687  0.7077
     7 C(13)  Bbb    -0.0156    -2.091    -0.746    -0.698 -0.4111 -0.5880  0.6966
              Bcc     0.0337     4.522     1.613     1.508  0.7426 -0.6592 -0.1182
 
              Baa    -0.0065    -3.471    -1.239    -1.158  0.7777  0.4041  0.4815
     8 H(1)   Bbb    -0.0064    -3.397    -1.212    -1.133 -0.1264 -0.6498  0.7496
              Bcc     0.0129     6.868     2.451     2.291 -0.6157  0.6438  0.4543
 
              Baa    -0.0049    -2.600    -0.928    -0.867  0.2388  0.3330  0.9122
     9 H(1)   Bbb    -0.0031    -1.663    -0.593    -0.555  0.7918  0.4771 -0.3814
              Bcc     0.0080     4.263     1.521     1.422 -0.5622  0.8133 -0.1497
 
              Baa    -0.0078    -4.146    -1.479    -1.383 -0.0983 -0.0303  0.9947
    10 H(1)   Bbb    -0.0057    -3.052    -1.089    -1.018  0.4137  0.9078  0.0685
              Bcc     0.0135     7.198     2.569     2.401  0.9051 -0.4183  0.0767
 
              Baa    -1.7584   127.235    45.401    42.441  0.6274 -0.4975 -0.5991
    11 O(17)  Bbb    -1.7541   126.923    45.289    42.337 -0.0090  0.7647 -0.6443
              Bcc     3.5124  -254.158   -90.690   -84.778  0.7787  0.4096  0.4753
 

 ---------------------------------------------------------------------------------

 1\1\GINC-C878\FOpt\UwB97XD\Aug-CC-pVTZ\C3H7O1(2)\HASANGAL\04-Feb-2020\
 0\\#wB97XD Aug-cc-pVTZ Opt=verytight Integral(Grid=SuperFineGrid) Freq
  MaxDisk=32GB\\Title\\0,2\H,-1.0496467118,-1.7391156098,0.3197788583\C
 ,-1.1771616793,-0.7392002797,-0.0928161564\H,-1.1990403108,-0.80123949
 96,-1.179626935\H,-2.114768307,-0.3192656517,0.263075493\C,0.020919025
 4,0.1270712777,0.3636937137\H,-0.0216356068,0.1698875331,1.4625982928\
 C,1.3483810149,-0.4606881399,-0.0994183816\H,1.3563675379,-0.568205650
 6,-1.1842790738\H,1.5109984381,-1.4394583014,0.353912057\H,2.171992678
 5,0.191040436,0.1889741972\O,-0.2264160793,1.3635458859,-0.1580420651\
 \Version=ES64L-G16RevA.03\State=2-A\HF=-193.6991494\S2=0.75431\S2-1=0.
 \S2A=0.750015\RMSD=4.841e-09\RMSF=6.488e-08\Dipole=0.0525821,-0.814724
 9,0.2503968\Quadrupole=1.0603201,-1.7730932,0.7127731,0.8072933,0.1786
 97,0.5084235\PG=C01 [X(C3H7O1)]\\@


 10 WHATSOEVER THY HAND FINDETH TO DO, DO IT WITH THY  
 MIGHT. FOR THERE IS NO WORK, NOR DEVICE, NOR KNOWLEDGE, NOR  
 WISDOM, IN THE GRAVE, WHITHER THOU GOEST.                    
 11 I RETURNED AND SAW UNDER THE SUN, THAT THE RACE IS NOT TO 
 THE SWIFT, NOR THE BATTLE TO THE STRONG, NEITHER YET BREAD TO
 THE WISE, NOR YET RICHES TO MEN OF UNDERSTANDING, NOR YET    
 FAVOR TO MEN OF SKILL. BUT TIME AND CHANCE HAPPEN TO THEM ALL.
 12 FOR MAN ALSO KNOWETH NOT HIS TIME. AS THE FISHES   
 THAT ARE TAKEN IN AN EVIL NET, AND AS THE BIRDS THAT ARE     
 CAUGHT IN THE SNARE. SO ARE THE SONS OF MEN SNARED IN AN EVIL
 TIME, WHEN IT FALLETH SUDDENLY UPON THEM.
                                         ECCLESIASTES 9
 Job cpu time:       0 days  9 hours 15 minutes  7.3 seconds.
 Elapsed time:       0 days  0 hours 35 minutes 23.2 seconds.
 File lengths (MBytes):  RWF=    132 Int=      0 D2E=      0 Chk=     12 Scr=      1
 Normal termination of Gaussian 16 at Tue Feb  4 12:39:13 2020.
 Link1:  Proceeding to internal job step number  2.
 ----------------------------------------------------------------------
 #N Geom=AllCheck Guess=TCheck SCRF=Check GenChk UwB97XD/Aug-CC-pVTZ Fr
 eq
 ----------------------------------------------------------------------
 1/7=1,10=4,29=7,30=1,38=1,40=1/1,3;
 2/12=2,40=1/2;
 3/5=16,6=1,7=10,11=2,14=-4,25=1,30=1,70=2,71=2,74=-58,75=-7,116=2,140=1/1,2,3;
 4/5=101/1;
 5/5=2,38=6,98=1/2;
 8/6=4,10=90,11=11/1;
 11/6=1,8=1,9=11,15=111,16=1/1,2,10;
 10/6=1/2;
 6/7=2,8=2,9=2,10=2,28=1/1;
 7/8=1,10=1,25=1/1,2,3,16;
 1/7=1,10=4,30=1/3;
 99//99;
 Structure from the checkpoint file:  "alkoxypropane-opt--higher-ultrafine-freq.chk"
 -----
 Title
 -----
 Charge =  0 Multiplicity = 2
 Redundant internal coordinates found in file.  (old form).
 H,0,-1.0496467118,-1.7391156098,0.3197788583
 C,0,-1.1771616793,-0.7392002797,-0.0928161564
 H,0,-1.1990403108,-0.8012394996,-1.179626935
 H,0,-2.114768307,-0.3192656517,0.263075493
 C,0,0.0209190254,0.1270712777,0.3636937137
 H,0,-0.0216356068,0.1698875331,1.4625982928
 C,0,1.3483810149,-0.4606881399,-0.0994183816
 H,0,1.3563675379,-0.5682056506,-1.1842790738
 H,0,1.5109984381,-1.4394583014,0.353912057
 H,0,2.1719926785,0.191040436,0.1889741972
 O,0,-0.2264160793,1.3635458859,-0.1580420651
 Recover connectivity data from disk.

 GradGradGradGradGradGradGradGradGradGradGradGradGradGradGradGradGradGrad
 Berny optimization.
 Initialization pass.
                           ----------------------------
                           !    Initial Parameters    !
                           ! (Angstroms and Degrees)  !
 --------------------------                            --------------------------
 ! Name  Definition              Value          Derivative Info.                !
 --------------------------------------------------------------------------------
 ! R1    R(1,2)                  1.0892         calculate D2E/DX2 analytically  !
 ! R2    R(2,3)                  1.0888         calculate D2E/DX2 analytically  !
 ! R3    R(2,4)                  1.0872         calculate D2E/DX2 analytically  !
 ! R4    R(2,5)                  1.5473         calculate D2E/DX2 analytically  !
 ! R5    R(5,6)                  1.1006         calculate D2E/DX2 analytically  !
 ! R6    R(5,7)                  1.5238         calculate D2E/DX2 analytically  !
 ! R7    R(5,11)                 1.3646         calculate D2E/DX2 analytically  !
 ! R8    R(7,8)                  1.0902         calculate D2E/DX2 analytically  !
 ! R9    R(7,9)                  1.0908         calculate D2E/DX2 analytically  !
 ! R10   R(7,10)                 1.0892         calculate D2E/DX2 analytically  !
 ! A1    A(1,2,3)              109.1572         calculate D2E/DX2 analytically  !
 ! A2    A(1,2,4)              109.3625         calculate D2E/DX2 analytically  !
 ! A3    A(1,2,5)              108.1529         calculate D2E/DX2 analytically  !
 ! A4    A(3,2,4)              109.3546         calculate D2E/DX2 analytically  !
 ! A5    A(3,2,5)              109.9958         calculate D2E/DX2 analytically  !
 ! A6    A(4,2,5)              110.7882         calculate D2E/DX2 analytically  !
 ! A7    A(2,5,6)              106.6442         calculate D2E/DX2 analytically  !
 ! A8    A(2,5,7)              111.648          calculate D2E/DX2 analytically  !
 ! A9    A(2,5,11)             104.7223         calculate D2E/DX2 analytically  !
 ! A10   A(6,5,7)              110.6184         calculate D2E/DX2 analytically  !
 ! A11   A(6,5,11)             109.8458         calculate D2E/DX2 analytically  !
 ! A12   A(7,5,11)             113.0279         calculate D2E/DX2 analytically  !
 ! A13   A(5,7,8)              110.2943         calculate D2E/DX2 analytically  !
 ! A14   A(5,7,9)              110.4656         calculate D2E/DX2 analytically  !
 ! A15   A(5,7,10)             110.3327         calculate D2E/DX2 analytically  !
 ! A16   A(8,7,9)              108.9025         calculate D2E/DX2 analytically  !
 ! A17   A(8,7,10)             108.4793         calculate D2E/DX2 analytically  !
 ! A18   A(9,7,10)             108.3085         calculate D2E/DX2 analytically  !
 ! D1    D(1,2,5,6)            -62.0127         calculate D2E/DX2 analytically  !
 ! D2    D(1,2,5,7)             58.9238         calculate D2E/DX2 analytically  !
 ! D3    D(1,2,5,11)          -178.4308         calculate D2E/DX2 analytically  !
 ! D4    D(3,2,5,6)            178.856          calculate D2E/DX2 analytically  !
 ! D5    D(3,2,5,7)            -60.2075         calculate D2E/DX2 analytically  !
 ! D6    D(3,2,5,11)            62.4379         calculate D2E/DX2 analytically  !
 ! D7    D(4,2,5,6)             57.8336         calculate D2E/DX2 analytically  !
 ! D8    D(4,2,5,7)            178.7701         calculate D2E/DX2 analytically  !
 ! D9    D(4,2,5,11)           -58.5845         calculate D2E/DX2 analytically  !
 ! D10   D(2,5,7,8)             57.2912         calculate D2E/DX2 analytically  !
 ! D11   D(2,5,7,9)            -63.1517         calculate D2E/DX2 analytically  !
 ! D12   D(2,5,7,10)           177.1212         calculate D2E/DX2 analytically  !
 ! D13   D(6,5,7,8)            175.8842         calculate D2E/DX2 analytically  !
 ! D14   D(6,5,7,9)             55.4413         calculate D2E/DX2 analytically  !
 ! D15   D(6,5,7,10)           -64.2859         calculate D2E/DX2 analytically  !
 ! D16   D(11,5,7,8)           -60.4704         calculate D2E/DX2 analytically  !
 ! D17   D(11,5,7,9)           179.0867         calculate D2E/DX2 analytically  !
 ! D18   D(11,5,7,10)           59.3595         calculate D2E/DX2 analytically  !
 --------------------------------------------------------------------------------
 Trust Radius=3.00D-01 FncErr=1.00D-07 GrdErr=1.00D-07 EigMax=2.50D+02 EigMin=1.00D-04
 Number of steps in this run=      2 maximum allowed number of steps=      2.
 GradGradGradGradGradGradGradGradGradGradGradGradGradGradGradGradGradGrad

                          Input orientation:                          
 ---------------------------------------------------------------------
 Center     Atomic      Atomic             Coordinates (Angstroms)
 Number     Number       Type             X           Y           Z
 ---------------------------------------------------------------------
      1          1           0       -1.049647   -1.739116    0.319779
      2          6           0       -1.177162   -0.739200   -0.092816
      3          1           0       -1.199040   -0.801239   -1.179627
      4          1           0       -2.114768   -0.319266    0.263075
      5          6           0        0.020919    0.127071    0.363694
      6          1           0       -0.021636    0.169888    1.462598
      7          6           0        1.348381   -0.460688   -0.099418
      8          1           0        1.356368   -0.568206   -1.184279
      9          1           0        1.510998   -1.439458    0.353912
     10          1           0        2.171993    0.191040    0.188974
     11          8           0       -0.226416    1.363546   -0.158042
 ---------------------------------------------------------------------
                    Distance matrix (angstroms):
                    1          2          3          4          5
     1  H    0.000000
     2  C    1.089186   0.000000
     3  H    1.774866   1.088800   0.000000
     4  H    1.775858   1.087249   1.775457   0.000000
     5  C    2.151905   1.547328   2.175293   2.184148   0.000000
     6  H    2.450946   2.140326   3.051348   2.461571   1.100561
     7  C    2.749662   2.540862   2.787863   3.484940   1.523840
     8  H    3.069548   2.763929   2.566016   3.769030   2.159410
     9  H    2.578345   2.813562   3.178581   3.795954   2.162047
    10  H    3.757868   3.487347   3.771147   4.317664   2.159106
    11  O    3.245386   2.308617   2.583782   2.564190   1.364644
                    6          7          8          9         10
     6  H    0.000000
     7  C    2.171282   0.000000
     8  H    3.074026   1.090205   0.000000
     9  H    2.483575   1.090846   1.774549   0.000000
    10  H    2.536646   1.089154   1.768481   1.767100   0.000000
    11  O    2.023173   2.410654   2.700006   3.337295   2.692128
                   11
    11  O    0.000000
 Stoichiometry    C3H7O(2)
 Framework group  C1[X(C3H7O)]
 Deg. of freedom    27
 Full point group                 C1      NOp   1
 Largest Abelian subgroup         C1      NOp   1
 Largest concise Abelian subgroup C1      NOp   1
                         Standard orientation:                         
 ---------------------------------------------------------------------
 Center     Atomic      Atomic             Coordinates (Angstroms)
 Number     Number       Type             X           Y           Z
 ---------------------------------------------------------------------
      1          1           0       -1.043455   -1.741738    0.319939
      2          6           0       -1.174555   -0.742111   -0.092232
      3          1           0       -1.196702   -0.803826   -1.179056
      4          1           0       -2.113428   -0.325501    0.264226
      5          6           0        0.020772    0.128066    0.364069
      6          1           0       -0.021444    0.170334    1.463008
      7          6           0        1.350022   -0.455002   -0.099843
      8          1           0        1.357896   -0.562094   -1.184746
      9          1           0        1.516170   -1.433379    0.353056
     10          1           0        2.171538    0.199421    0.188427
     11          8           0       -0.231001    1.363883   -0.157102
 ---------------------------------------------------------------------
 Rotational constants (GHZ):           9.6418335           8.0441092           5.0415592
 Standard basis: Aug-CC-pVTZ (5D, 7F)
 There are   395 symmetry adapted cartesian basis functions of A   symmetry.
 There are   345 symmetry adapted basis functions of A   symmetry.
   345 basis functions,   477 primitive gaussians,   395 cartesian basis functions
    17 alpha electrons       16 beta electrons
       nuclear repulsion energy       126.4927323932 Hartrees.
 NAtoms=   11 NActive=   11 NUniq=   11 SFac= 1.00D+00 NAtFMM=   60 NAOKFM=F Big=F
 Integral buffers will be    131072 words long.
 Raffenetti 2 integral format.
 Two-electron integral symmetry is turned on.
 Nuclear repulsion after empirical dispersion term =      126.4887108694 Hartrees.
 One-electron integrals computed using PRISM.
 NBasis=   345 RedAO= T EigKep=  1.55D-05  NBF=   345
 NBsUse=   345 1.00D-06 EigRej= -1.00D+00 NBFU=   345
 Initial guess from the checkpoint file:  "alkoxypropane-opt--higher-ultrafine-freq.chk"
 B after Tr=    -0.000000    0.000000    0.000000
         Rot=    1.000000   -0.000000   -0.000000    0.000000 Ang=   0.00 deg.
 Initial guess <Sx>= 0.0000 <Sy>= 0.0000 <Sz>= 0.5000 <S**2>= 0.7543 S= 0.5022
 Requested convergence on RMS density matrix=1.00D-08 within 128 cycles.
 Requested convergence on MAX density matrix=1.00D-06.
 Requested convergence on             energy=1.00D-06.
 No special actions if energy rises.
 SCF Done:  E(UwB97XD) =  -193.699149391     A.U. after    1 cycles
            NFock=  1  Conv=0.37D-08     -V/T= 2.0061
 <Sx>= 0.0000 <Sy>= 0.0000 <Sz>= 0.5000 <S**2>= 0.7543 S= 0.5022
 <L.S>= 0.000000000000E+00
 Annihilation of the first spin contaminant:
 S**2 before annihilation     0.7543,   after     0.7500
 DoSCS=F DFT=T ScalE2(SS,OS)=  1.000000  1.000000
 Range of M.O.s used for correlation:     1   345
 NBasis=   345 NAE=    17 NBE=    16 NFC=     0 NFV=     0
 NROrb=    345 NOA=    17 NOB=    16 NVA=   328 NVB=   329

 **** Warning!!: The largest alpha MO coefficient is  0.50308206D+02


 **** Warning!!: The largest beta MO coefficient is  0.48883878D+02

 Symmetrizing basis deriv contribution to polar:
 IMax=3 JMax=2 DiffMx= 0.00D+00
 G2DrvN: will do    12 centers at a time, making    1 passes.
 Calling FoFCou, ICntrl=  3107 FMM=F I1Cent=   0 AccDes= 0.00D+00.
 End of G2Drv F.D. properties file   721 does not exist.
 End of G2Drv F.D. properties file   722 does not exist.
 End of G2Drv F.D. properties file   788 does not exist.
          IDoAtm=11111111111
          Differentiating once with respect to electric field.
                with respect to dipole field.
          Differentiating once with respect to nuclear coordinates.
 CalDSu exits because no D1Ps are significant.
          There are    36 degrees of freedom in the 1st order CPHF.  IDoFFX=6 NUNeed=     3.
     33 vectors produced by pass  0 Test12= 3.01D-14 2.78D-09 XBig12= 3.50D+01 1.86D+00.
 AX will form    33 AO Fock derivatives at one time.
     33 vectors produced by pass  1 Test12= 3.01D-14 2.78D-09 XBig12= 4.01D+00 2.79D-01.
     33 vectors produced by pass  2 Test12= 3.01D-14 2.78D-09 XBig12= 2.78D-01 1.04D-01.
     33 vectors produced by pass  3 Test12= 3.01D-14 2.78D-09 XBig12= 3.85D-03 8.76D-03.
     33 vectors produced by pass  4 Test12= 3.01D-14 2.78D-09 XBig12= 3.85D-05 6.73D-04.
     33 vectors produced by pass  5 Test12= 3.01D-14 2.78D-09 XBig12= 4.31D-07 6.64D-05.
     33 vectors produced by pass  6 Test12= 3.01D-14 2.78D-09 XBig12= 4.95D-09 6.60D-06.
     15 vectors produced by pass  7 Test12= 3.01D-14 2.78D-09 XBig12= 4.81D-11 7.83D-07.
      3 vectors produced by pass  8 Test12= 3.01D-14 2.78D-09 XBig12= 4.72D-13 6.71D-08.
      1 vectors produced by pass  9 Test12= 3.01D-14 2.78D-09 XBig12= 4.15D-15 5.74D-09.
 InvSVY:  IOpt=1 It=  1 EMax= 2.66D-15
 Solved reduced A of dimension   250 with    36 vectors.
 Isotropic polarizability for W=    0.000000       44.77 Bohr**3.
 End of Minotr F.D. properties file   721 does not exist.
 End of Minotr F.D. properties file   722 does not exist.
 End of Minotr F.D. properties file   788 does not exist.

 **********************************************************************

            Population analysis using the SCF density.

 **********************************************************************

 Orbital symmetries:
 Alpha Orbitals:
       Occupied  (A) (A) (A) (A) (A) (A) (A) (A) (A) (A) (A) (A)
                 (A) (A) (A) (A) (A)
       Virtual   (A) (A) (A) (A) (A) (A) (A) (A) (A) (A) (A) (A)
                 (A) (A) (A) (A) (A) (A) (A) (A) (A) (A) (A) (A)
                 (A) (A) (A) (A) (A) (A) (A) (A) (A) (A) (A) (A)
                 (A) (A) (A) (A) (A) (A) (A) (A) (A) (A) (A) (A)
                 (A) (A) (A) (A) (A) (A) (A) (A) (A) (A) (A) (A)
                 (A) (A) (A) (A) (A) (A) (A) (A) (A) (A) (A) (A)
                 (A) (A) (A) (A) (A) (A) (A) (A) (A) (A) (A) (A)
                 (A) (A) (A) (A) (A) (A) (A) (A) (A) (A) (A) (A)
                 (A) (A) (A) (A) (A) (A) (A) (A) (A) (A) (A) (A)
                 (A) (A) (A) (A) (A) (A) (A) (A) (A) (A) (A) (A)
                 (A) (A) (A) (A) (A) (A) (A) (A) (A) (A) (A) (A)
                 (A) (A) (A) (A) (A) (A) (A) (A) (A) (A) (A) (A)
                 (A) (A) (A) (A) (A) (A) (A) (A) (A) (A) (A) (A)
                 (A) (A) (A) (A) (A) (A) (A) (A) (A) (A) (A) (A)
                 (A) (A) (A) (A) (A) (A) (A) (A) (A) (A) (A) (A)
                 (A) (A) (A) (A) (A) (A) (A) (A) (A) (A) (A) (A)
                 (A) (A) (A) (A) (A) (A) (A) (A) (A) (A) (A) (A)
                 (A) (A) (A) (A) (A) (A) (A) (A) (A) (A) (A) (A)
                 (A) (A) (A) (A) (A) (A) (A) (A) (A) (A) (A) (A)
                 (A) (A) (A) (A) (A) (A) (A) (A) (A) (A) (A) (A)
                 (A) (A) (A) (A) (A) (A) (A) (A) (A) (A) (A) (A)
                 (A) (A) (A) (A) (A) (A) (A) (A) (A) (A) (A) (A)
                 (A) (A) (A) (A) (A) (A) (A) (A) (A) (A) (A) (A)
                 (A) (A) (A) (A) (A) (A) (A) (A) (A) (A) (A) (A)
                 (A) (A) (A) (A) (A) (A) (A) (A) (A) (A) (A) (A)
                 (A) (A) (A) (A) (A) (A) (A) (A) (A) (A) (A) (A)
                 (A) (A) (A) (A) (A) (A) (A) (A) (A) (A) (A) (A)
                 (A) (A) (A) (A)
 Beta  Orbitals:
       Occupied  (A) (A) (A) (A) (A) (A) (A) (A) (A) (A) (A) (A)
                 (A) (A) (A) (A)
       Virtual   (A) (A) (A) (A) (A) (A) (A) (A) (A) (A) (A) (A)
                 (A) (A) (A) (A) (A) (A) (A) (A) (A) (A) (A) (A)
                 (A) (A) (A) (A) (A) (A) (A) (A) (A) (A) (A) (A)
                 (A) (A) (A) (A) (A) (A) (A) (A) (A) (A) (A) (A)
                 (A) (A) (A) (A) (A) (A) (A) (A) (A) (A) (A) (A)
                 (A) (A) (A) (A) (A) (A) (A) (A) (A) (A) (A) (A)
                 (A) (A) (A) (A) (A) (A) (A) (A) (A) (A) (A) (A)
                 (A) (A) (A) (A) (A) (A) (A) (A) (A) (A) (A) (A)
                 (A) (A) (A) (A) (A) (A) (A) (A) (A) (A) (A) (A)
                 (A) (A) (A) (A) (A) (A) (A) (A) (A) (A) (A) (A)
                 (A) (A) (A) (A) (A) (A) (A) (A) (A) (A) (A) (A)
                 (A) (A) (A) (A) (A) (A) (A) (A) (A) (A) (A) (A)
                 (A) (A) (A) (A) (A) (A) (A) (A) (A) (A) (A) (A)
                 (A) (A) (A) (A) (A) (A) (A) (A) (A) (A) (A) (A)
                 (A) (A) (A) (A) (A) (A) (A) (A) (A) (A) (A) (A)
                 (A) (A) (A) (A) (A) (A) (A) (A) (A) (A) (A) (A)
                 (A) (A) (A) (A) (A) (A) (A) (A) (A) (A) (A) (A)
                 (A) (A) (A) (A) (A) (A) (A) (A) (A) (A) (A) (A)
                 (A) (A) (A) (A) (A) (A) (A) (A) (A) (A) (A) (A)
                 (A) (A) (A) (A) (A) (A) (A) (A) (A) (A) (A) (A)
                 (A) (A) (A) (A) (A) (A) (A) (A) (A) (A) (A) (A)
                 (A) (A) (A) (A) (A) (A) (A) (A) (A) (A) (A) (A)
                 (A) (A) (A) (A) (A) (A) (A) (A) (A) (A) (A) (A)
                 (A) (A) (A) (A) (A) (A) (A) (A) (A) (A) (A) (A)
                 (A) (A) (A) (A) (A) (A) (A) (A) (A) (A) (A) (A)
                 (A) (A) (A) (A) (A) (A) (A) (A) (A) (A) (A) (A)
                 (A) (A) (A) (A) (A) (A) (A) (A) (A) (A) (A) (A)
                 (A) (A) (A) (A) (A)
 The electronic state is 2-A.
 Alpha  occ. eigenvalues --  -19.29133 -10.34694 -10.29751 -10.27981  -1.13515
 Alpha  occ. eigenvalues --   -0.87277  -0.80228  -0.67780  -0.58243  -0.54692
 Alpha  occ. eigenvalues --   -0.54404  -0.48805  -0.47819  -0.46711  -0.45797
 Alpha  occ. eigenvalues --   -0.39710  -0.36799
 Alpha virt. eigenvalues --    0.03088   0.04094   0.04151   0.04863   0.06445
 Alpha virt. eigenvalues --    0.06474   0.06684   0.09558   0.10656   0.11989
 Alpha virt. eigenvalues --    0.12352   0.12583   0.12941   0.13451   0.14210
 Alpha virt. eigenvalues --    0.14843   0.15287   0.16849   0.18241   0.18738
 Alpha virt. eigenvalues --    0.20569   0.20947   0.21167   0.23578   0.24302
 Alpha virt. eigenvalues --    0.24862   0.25912   0.26532   0.28524   0.29517
 Alpha virt. eigenvalues --    0.29925   0.30807   0.30854   0.33095   0.34041
 Alpha virt. eigenvalues --    0.34176   0.34495   0.35306   0.35574   0.36557
 Alpha virt. eigenvalues --    0.36629   0.36864   0.37422   0.38283   0.39711
 Alpha virt. eigenvalues --    0.40146   0.40397   0.40786   0.41826   0.43061
 Alpha virt. eigenvalues --    0.43955   0.44722   0.44956   0.46341   0.46811
 Alpha virt. eigenvalues --    0.48938   0.49109   0.50836   0.50922   0.51613
 Alpha virt. eigenvalues --    0.51961   0.53395   0.54324   0.55954   0.56028
 Alpha virt. eigenvalues --    0.59086   0.60007   0.60557   0.63288   0.65036
 Alpha virt. eigenvalues --    0.66759   0.67677   0.69737   0.71251   0.71735
 Alpha virt. eigenvalues --    0.73014   0.73399   0.75580   0.77019   0.77798
 Alpha virt. eigenvalues --    0.78676   0.78815   0.80739   0.82373   0.83339
 Alpha virt. eigenvalues --    0.84002   0.85447   0.85858   0.86382   0.87682
 Alpha virt. eigenvalues --    0.88335   0.89590   0.89927   0.91672   0.92913
 Alpha virt. eigenvalues --    0.93983   0.95152   0.97820   0.98440   0.98980
 Alpha virt. eigenvalues --    0.99079   0.99779   1.03444   1.04310   1.05609
 Alpha virt. eigenvalues --    1.06137   1.07527   1.07904   1.08858   1.10990
 Alpha virt. eigenvalues --    1.12584   1.12811   1.14090   1.14563   1.15694
 Alpha virt. eigenvalues --    1.17239   1.18092   1.18614   1.20661   1.21097
 Alpha virt. eigenvalues --    1.23036   1.27153   1.27547   1.27859   1.30404
 Alpha virt. eigenvalues --    1.34879   1.35761   1.36035   1.36999   1.38017
 Alpha virt. eigenvalues --    1.38798   1.40172   1.41032   1.42263   1.42613
 Alpha virt. eigenvalues --    1.44047   1.47139   1.48405   1.49344   1.53161
 Alpha virt. eigenvalues --    1.54471   1.55616   1.56494   1.57133   1.58002
 Alpha virt. eigenvalues --    1.59352   1.60088   1.60610   1.60935   1.62059
 Alpha virt. eigenvalues --    1.66485   1.68107   1.71207   1.72240   1.72583
 Alpha virt. eigenvalues --    1.73429   1.75371   1.76135   1.76958   1.79351
 Alpha virt. eigenvalues --    1.80713   1.81240   1.81501   1.82058   1.85778
 Alpha virt. eigenvalues --    1.89376   1.92001   1.95725   1.96957   1.98975
 Alpha virt. eigenvalues --    2.01382   2.02930   2.07409   2.08508   2.09198
 Alpha virt. eigenvalues --    2.09721   2.10459   2.12363   2.15435   2.18703
 Alpha virt. eigenvalues --    2.22415   2.23985   2.24819   2.29618   2.30451
 Alpha virt. eigenvalues --    2.32857   2.38741   2.41528   2.42662   2.46303
 Alpha virt. eigenvalues --    2.47096   2.50490   2.52526   2.61658   2.65799
 Alpha virt. eigenvalues --    2.74719   2.79081   2.80393   2.84034   2.86287
 Alpha virt. eigenvalues --    2.95520   2.98395   3.04158   3.11138   3.15011
 Alpha virt. eigenvalues --    3.18829   3.21304   3.21807   3.22715   3.29055
 Alpha virt. eigenvalues --    3.33982   3.36625   3.37327   3.37913   3.39537
 Alpha virt. eigenvalues --    3.42919   3.43056   3.46108   3.46168   3.47375
 Alpha virt. eigenvalues --    3.48055   3.52175   3.53777   3.56331   3.57954
 Alpha virt. eigenvalues --    3.60441   3.61589   3.66249   3.69928   3.70536
 Alpha virt. eigenvalues --    3.71194   3.72397   3.74696   3.77042   3.80698
 Alpha virt. eigenvalues --    3.82622   3.85691   3.88909   3.90558   3.92762
 Alpha virt. eigenvalues --    3.95338   3.96161   3.99735   4.01642   4.02138
 Alpha virt. eigenvalues --    4.04752   4.05812   4.07352   4.08354   4.14685
 Alpha virt. eigenvalues --    4.19624   4.21546   4.25586   4.28419   4.30929
 Alpha virt. eigenvalues --    4.35705   4.38642   4.41284   4.43191   4.45055
 Alpha virt. eigenvalues --    4.51127   4.51934   4.56436   4.57401   4.57907
 Alpha virt. eigenvalues --    4.61009   4.62892   4.65030   4.66419   4.73980
 Alpha virt. eigenvalues --    4.75926   4.78356   4.79378   4.85614   4.87868
 Alpha virt. eigenvalues --    4.89754   4.92378   4.97173   4.99272   5.01860
 Alpha virt. eigenvalues --    5.02871   5.07776   5.11746   5.13559   5.15109
 Alpha virt. eigenvalues --    5.15404   5.17487   5.18238   5.22187   5.25872
 Alpha virt. eigenvalues --    5.36501   5.38516   5.44743   5.48383   5.50188
 Alpha virt. eigenvalues --    5.55839   5.58377   5.61081   5.76056   5.77953
 Alpha virt. eigenvalues --    5.80134   5.83930   5.85450   5.88851   5.91536
 Alpha virt. eigenvalues --    5.98961   6.00025   6.23356   6.29227   6.32263
 Alpha virt. eigenvalues --    6.43996   6.45946   6.50070   6.54880   6.62151
 Alpha virt. eigenvalues --    6.64440   6.74323   6.79436   6.93875   6.96670
 Alpha virt. eigenvalues --    7.08157   7.37364   7.40696   7.43817  13.96748
 Alpha virt. eigenvalues --   16.84260  17.10006  17.87265
  Beta  occ. eigenvalues --  -19.27152 -10.34740 -10.29546 -10.27960  -1.08219
  Beta  occ. eigenvalues --   -0.85872  -0.79801  -0.66777  -0.56806  -0.53618
  Beta  occ. eigenvalues --   -0.51671  -0.48520  -0.46401  -0.45448  -0.44331
  Beta  occ. eigenvalues --   -0.34778
  Beta virt. eigenvalues --   -0.05950   0.03179   0.04170   0.04229   0.04914
  Beta virt. eigenvalues --    0.06491   0.06558   0.06713   0.09692   0.10741
  Beta virt. eigenvalues --    0.12033   0.12468   0.12665   0.13009   0.13535
  Beta virt. eigenvalues --    0.14276   0.14961   0.15385   0.16926   0.18293
  Beta virt. eigenvalues --    0.18845   0.20639   0.21115   0.21257   0.23998
  Beta virt. eigenvalues --    0.24603   0.24929   0.25975   0.26680   0.28759
  Beta virt. eigenvalues --    0.29606   0.30140   0.30838   0.30986   0.33298
  Beta virt. eigenvalues --    0.34058   0.34227   0.34567   0.35403   0.35602
  Beta virt. eigenvalues --    0.36660   0.36749   0.37026   0.37505   0.38364
  Beta virt. eigenvalues --    0.39898   0.40323   0.40526   0.41009   0.41945
  Beta virt. eigenvalues --    0.43242   0.44168   0.44805   0.44983   0.46496
  Beta virt. eigenvalues --    0.46960   0.48958   0.49231   0.50890   0.50957
  Beta virt. eigenvalues --    0.51703   0.52034   0.53451   0.54405   0.56079
  Beta virt. eigenvalues --    0.56455   0.59307   0.60354   0.60642   0.63705
  Beta virt. eigenvalues --    0.65278   0.66939   0.67807   0.69963   0.71410
  Beta virt. eigenvalues --    0.71829   0.73127   0.73674   0.75693   0.77132
  Beta virt. eigenvalues --    0.77861   0.78783   0.78951   0.80940   0.82466
  Beta virt. eigenvalues --    0.83456   0.84067   0.85577   0.85942   0.86553
  Beta virt. eigenvalues --    0.87793   0.88660   0.89685   0.90178   0.91864
  Beta virt. eigenvalues --    0.92975   0.94106   0.95270   0.97879   0.98517
  Beta virt. eigenvalues --    0.99067   0.99319   1.00050   1.03699   1.04372
  Beta virt. eigenvalues --    1.05691   1.06300   1.07629   1.07949   1.09046
  Beta virt. eigenvalues --    1.10987   1.12603   1.12818   1.14307   1.14833
  Beta virt. eigenvalues --    1.15970   1.17321   1.18143   1.18629   1.20679
  Beta virt. eigenvalues --    1.21215   1.23201   1.27192   1.27701   1.27974
  Beta virt. eigenvalues --    1.30517   1.35137   1.35827   1.36261   1.37178
  Beta virt. eigenvalues --    1.38251   1.39045   1.40353   1.41190   1.42639
  Beta virt. eigenvalues --    1.43193   1.44169   1.47400   1.48547   1.49412
  Beta virt. eigenvalues --    1.53306   1.54488   1.55753   1.56553   1.57171
  Beta virt. eigenvalues --    1.58156   1.59582   1.60105   1.60759   1.61052
  Beta virt. eigenvalues --    1.62105   1.66696   1.68312   1.71775   1.72326
  Beta virt. eigenvalues --    1.72807   1.73687   1.75551   1.76377   1.77148
  Beta virt. eigenvalues --    1.79468   1.80921   1.81412   1.81683   1.82390
  Beta virt. eigenvalues --    1.85947   1.89614   1.92121   1.95973   1.97273
  Beta virt. eigenvalues --    1.99446   2.01692   2.03499   2.07502   2.08735
  Beta virt. eigenvalues --    2.09327   2.10156   2.10849   2.12663   2.15855
  Beta virt. eigenvalues --    2.19116   2.23332   2.24450   2.25420   2.30067
  Beta virt. eigenvalues --    2.30747   2.33140   2.39228   2.42470   2.43746
  Beta virt. eigenvalues --    2.47035   2.47567   2.51608   2.54550   2.62455
  Beta virt. eigenvalues --    2.66672   2.76211   2.80217   2.81293   2.84888
  Beta virt. eigenvalues --    2.87090   2.96250   2.99000   3.04497   3.11270
  Beta virt. eigenvalues --    3.15218   3.19044   3.21437   3.22111   3.23042
  Beta virt. eigenvalues --    3.29153   3.34218   3.36944   3.37476   3.38081
  Beta virt. eigenvalues --    3.39633   3.43146   3.43184   3.46278   3.46352
  Beta virt. eigenvalues --    3.47536   3.48317   3.52436   3.53994   3.56507
  Beta virt. eigenvalues --    3.58272   3.60575   3.61793   3.66458   3.70047
  Beta virt. eigenvalues --    3.70761   3.71363   3.72580   3.74765   3.77225
  Beta virt. eigenvalues --    3.81069   3.82800   3.86526   3.89085   3.90806
  Beta virt. eigenvalues --    3.92919   3.95558   3.96334   3.99977   4.01818
  Beta virt. eigenvalues --    4.02364   4.04928   4.05986   4.07776   4.08543
  Beta virt. eigenvalues --    4.15640   4.20257   4.22104   4.26382   4.28761
  Beta virt. eigenvalues --    4.31565   4.35902   4.38790   4.41497   4.43281
  Beta virt. eigenvalues --    4.45189   4.51311   4.52385   4.56529   4.57574
  Beta virt. eigenvalues --    4.58214   4.61455   4.63079   4.65309   4.66557
  Beta virt. eigenvalues --    4.74327   4.76067   4.78761   4.79654   4.86883
  Beta virt. eigenvalues --    4.88299   4.90524   4.93063   4.97739   4.99491
  Beta virt. eigenvalues --    5.02333   5.03267   5.08013   5.11949   5.13871
  Beta virt. eigenvalues --    5.15394   5.15642   5.17737   5.18902   5.22861
  Beta virt. eigenvalues --    5.26180   5.36673   5.38705   5.45042   5.48547
  Beta virt. eigenvalues --    5.50413   5.56209   5.58651   5.61442   5.76177
  Beta virt. eigenvalues --    5.78274   5.80905   5.84451   5.86244   5.89210
  Beta virt. eigenvalues --    5.92007   5.99189   6.00312   6.23892   6.35609
  Beta virt. eigenvalues --    6.37890   6.44595   6.46173   6.50440   6.55812
  Beta virt. eigenvalues --    6.66362   6.68459   6.79086   6.80742   7.01578
  Beta virt. eigenvalues --    7.02901   7.11508   7.40346   7.44332   7.49300
  Beta virt. eigenvalues --   14.00126  16.84309  17.10228  17.87371
          Condensed to atoms (all electrons):
               1          2          3          4          5          6
     1  H    0.335029   0.359873  -0.007028   0.001039   0.009635  -0.002759
     2  C    0.359873   5.676178   0.365412   0.442178   0.004785  -0.056250
     3  H   -0.007028   0.365412   0.381567  -0.001219   0.012515   0.000662
     4  H    0.001039   0.442178  -0.001219   0.346230  -0.042133  -0.013206
     5  C    0.009635   0.004785   0.012515  -0.042133   5.053346   0.481305
     6  H   -0.002759  -0.056250   0.000662  -0.013206   0.481305   0.427390
     7  C    0.012996   0.089174  -0.024584   0.008932   0.017317  -0.062185
     8  H    0.005079  -0.017494  -0.021816  -0.000122  -0.006000  -0.001730
     9  H   -0.008026   0.007230   0.004522   0.001803   0.034150   0.002317
    10  H    0.003065   0.008778  -0.000698   0.000544  -0.065973  -0.017911
    11  O   -0.005919   0.057268   0.016367   0.005108  -0.228069  -0.031516
               7          8          9         10         11
     1  H    0.012996   0.005079  -0.008026   0.003065  -0.005919
     2  C    0.089174  -0.017494   0.007230   0.008778   0.057268
     3  H   -0.024584  -0.021816   0.004522  -0.000698   0.016367
     4  H    0.008932  -0.000122   0.001803   0.000544   0.005108
     5  C    0.017317  -0.006000   0.034150  -0.065973  -0.228069
     6  H   -0.062185  -0.001730   0.002317  -0.017911  -0.031516
     7  C    5.747359   0.375024   0.347614   0.459360   0.038804
     8  H    0.375024   0.389014  -0.013864   0.002198   0.017159
     9  H    0.347614  -0.013864   0.350729  -0.005522  -0.011542
    10  H    0.459360   0.002198  -0.005522   0.362819   0.018141
    11  O    0.038804   0.017159  -0.011542   0.018141   8.800759
          Atomic-Atomic Spin Densities.
               1          2          3          4          5          6
     1  H    0.009567  -0.008482  -0.005256  -0.006343   0.014561   0.004593
     2  C   -0.008482   0.122069   0.011736   0.008824  -0.012425  -0.003720
     3  H   -0.005256   0.011736   0.006383   0.004927  -0.017745  -0.002979
     4  H   -0.006343   0.008824   0.004927   0.003052  -0.012238  -0.004128
     5  C    0.014561  -0.012425  -0.017745  -0.012238   0.050088   0.015143
     6  H    0.004593  -0.003720  -0.002979  -0.004128   0.015143   0.015745
     7  C    0.003373   0.002283   0.000122  -0.001072  -0.016002   0.000169
     8  H    0.002348  -0.005788  -0.003931  -0.001170  -0.000772   0.002092
     9  H   -0.004174   0.004572   0.002626   0.001494   0.009168  -0.002371
    10  H    0.000313   0.000928   0.000151  -0.000052  -0.003448   0.000185
    11  O   -0.008196   0.006665   0.012593   0.011166  -0.133674  -0.004950
               7          8          9         10         11
     1  H    0.003373   0.002348  -0.004174   0.000313  -0.008196
     2  C    0.002283  -0.005788   0.004572   0.000928   0.006665
     3  H    0.000122  -0.003931   0.002626   0.000151   0.012593
     4  H   -0.001072  -0.001170   0.001494  -0.000052   0.011166
     5  C   -0.016002  -0.000772   0.009168  -0.003448  -0.133674
     6  H    0.000169   0.002092  -0.002371   0.000185  -0.004950
     7  C    0.030176   0.001647  -0.012932   0.004139   0.010461
     8  H    0.001647   0.016083  -0.009932  -0.000814  -0.000126
     9  H   -0.012932  -0.009932   0.014940  -0.001395  -0.002167
    10  H    0.004139  -0.000814  -0.001395   0.000812  -0.000792
    11  O    0.010461  -0.000126  -0.002167  -0.000792   1.032680
 Mulliken charges and spin densities:
               1          2
     1  H    0.297016   0.002304
     2  C   -0.937132   0.126661
     3  H    0.274300   0.008626
     4  H    0.250846   0.004461
     5  C    0.729120  -0.107343
     6  H    0.273883   0.019779
     7  C   -1.009812   0.022364
     8  H    0.272551  -0.000364
     9  H    0.290590  -0.000173
    10  H    0.235198   0.000026
    11  O   -0.676560   0.923660
 Sum of Mulliken charges =  -0.00000   1.00000
 Mulliken charges and spin densities with hydrogens summed into heavy atoms:
               1          2
     2  C   -0.114970   0.142051
     5  C    1.003003  -0.087564
     7  C   -0.211473   0.021853
    11  O   -0.676560   0.923660
 APT charges:
               1
     1  H   -0.003129
     2  C    0.117042
     3  H   -0.002182
     4  H   -0.001377
     5  C    0.140400
     6  H   -0.031534
     7  C    0.046488
     8  H    0.000283
     9  H   -0.022972
    10  H   -0.010451
    11  O   -0.232569
 Sum of APT charges =   0.00000
 APT charges with hydrogens summed into heavy atoms:
               1
     2  C    0.110354
     5  C    0.108866
     7  C    0.013348
    11  O   -0.232569
 Electronic spatial extent (au):  <R**2>=            300.1029
 Charge=             -0.0000 electrons
 Dipole moment (field-independent basis, Debye):
    X=              0.1410    Y=             -2.0706    Z=              0.6356  Tot=              2.1705
 Quadrupole moment (field-independent basis, Debye-Ang):
   XX=            -24.8824   YY=            -28.6793   ZZ=            -25.3424
   XY=              1.0990   XZ=              0.2382   YZ=              0.6830
 Traceless Quadrupole moment (field-independent basis, Debye-Ang):
   XX=              1.4189   YY=             -2.3779   ZZ=              0.9590
   XY=              1.0990   XZ=              0.2382   YZ=              0.6830
 Octapole moment (field-independent basis, Debye-Ang**2):
  XXX=             -2.1160  YYY=             -1.6017  ZZZ=             -0.6734  XYY=              1.3219
  XXY=              2.2101  XXZ=              0.3461  XZZ=             -0.6201  YZZ=              0.9147
  YYZ=              1.6875  XYZ=              0.3024
 Hexadecapole moment (field-independent basis, Debye-Ang**3):
 XXXX=           -196.0768 YYYY=           -144.6232 ZZZZ=            -52.8057 XXXY=              0.7415
 XXXZ=              0.0418 YYYX=              1.8726 YYYZ=             -2.0057 ZZZX=              0.2494
 ZZZY=              1.4282 XXYY=            -57.6217 XXZZ=            -42.8419 YYZZ=            -33.5688
 XXYZ=             -0.0866 YYXZ=              1.1606 ZZXY=             -0.3357
 N-N= 1.264887108694D+02 E-N=-7.047276554703D+02  KE= 1.925188092614D+02
  Exact polarizability:  46.615   0.230  46.051  -1.055  -0.238  41.657
 Approx polarizability:  43.422   0.237  47.947   0.157  -1.669  43.612
                          Isotropic Fermi Contact Couplings
        Atom                 a.u.       MegaHertz       Gauss      10(-4) cm-1
     1  H(1)               0.00629      28.11209      10.03109       9.37718
     2  C(13)              0.07578      85.18578      30.39641      28.41492
     3  H(1)              -0.00170      -7.59776      -2.71107      -2.53434
     4  H(1)              -0.00156      -6.98669      -2.49303      -2.33051
     5  C(13)             -0.02963     -33.30642     -11.88456     -11.10983
     6  H(1)               0.01301      58.15968      20.75282      19.39998
     7  C(13)              0.00472       5.30821       1.89410       1.77063
     8  H(1)              -0.00003      -0.14501      -0.05174      -0.04837
     9  H(1)               0.00032       1.42469       0.50836       0.47523
    10  H(1)              -0.00036      -1.62719      -0.58062      -0.54277
    11  O(17)              0.03275     -19.85234      -7.08381      -6.62203
 --------------------------------------------------------
       Center         ----  Spin Dipole Couplings  ----
                      3XX-RR        3YY-RR        3ZZ-RR
 --------------------------------------------------------
     1   Atom       -0.006098      0.012747     -0.006649
     2   Atom        0.019386      0.051559     -0.070945
     3   Atom       -0.010193      0.003910      0.006282
     4   Atom        0.016418     -0.002728     -0.013691
     5   Atom       -0.002625      0.022569     -0.019944
     6   Atom       -0.011390     -0.003026      0.014416
     7   Atom        0.010887      0.005274     -0.016161
     8   Atom        0.000843      0.001586     -0.002429
     9   Atom        0.000294      0.004035     -0.004329
    10   Atom        0.009997     -0.002361     -0.007636
    11   Atom        1.437537     -0.871612     -0.565926
 --------------------------------------------------------
                        XY            XZ            YZ
 --------------------------------------------------------
     1   Atom        0.000599      0.003485     -0.007586
     2   Atom        0.111612      0.025853      0.030069
     3   Atom        0.009307      0.007341      0.010624
     4   Atom        0.008546     -0.006568     -0.001755
     5   Atom        0.010165      0.033066     -0.009067
     6   Atom       -0.002550     -0.000187     -0.016057
     7   Atom       -0.024750     -0.005270      0.003001
     8   Atom       -0.007670     -0.005433      0.005600
     9   Atom       -0.005218      0.000552     -0.001886
    10   Atom       -0.007279      0.001534     -0.000554
    11   Atom        1.681036      1.950733      1.023959
 --------------------------------------------------------


 ---------------------------------------------------------------------------------
              Anisotropic Spin Dipole Couplings in Principal Axis System
 ---------------------------------------------------------------------------------

       Atom             a.u.   MegaHertz   Gauss  10(-4) cm-1        Axes

              Baa    -0.0115    -6.145    -2.193    -2.050 -0.5423  0.2629  0.7980
     1 H(1)   Bbb    -0.0039    -2.060    -0.735    -0.687  0.8397  0.2003  0.5047
              Bcc     0.0154     8.205     2.928     2.737 -0.0271  0.9438 -0.3294
 
              Baa    -0.0779   -10.458    -3.732    -3.488  0.0559 -0.2713  0.9609
     2 C(13)  Bbb    -0.0773   -10.368    -3.699    -3.458  0.7623 -0.6099 -0.2166
              Bcc     0.1552    20.825     7.431     6.947  0.6448  0.7446  0.1727
 
              Baa    -0.0151    -8.032    -2.866    -2.679  0.9167 -0.3789 -0.1267
     3 H(1)   Bbb    -0.0052    -2.790    -0.996    -0.931 -0.1747 -0.6655  0.7256
              Bcc     0.0203    10.822     3.862     3.610  0.3593  0.6431  0.6763
 
              Baa    -0.0151    -8.036    -2.867    -2.680  0.2049 -0.0027  0.9788
     4 H(1)   Bbb    -0.0059    -3.167    -1.130    -1.056 -0.3373  0.9386  0.0732
              Bcc     0.0210    11.203     3.997     3.737  0.9188  0.3451 -0.1914
 
              Baa    -0.0480    -6.442    -2.299    -2.149 -0.6055  0.1866  0.7737
     5 C(13)  Bbb     0.0213     2.859     1.020     0.954  0.5992 -0.5330  0.5975
              Bcc     0.0267     3.583     1.279     1.195  0.5238  0.8253  0.2109
 
              Baa    -0.0144    -7.662    -2.734    -2.556  0.6144  0.6873  0.3875
     6 H(1)   Bbb    -0.0096    -5.146    -1.836    -1.717  0.7883 -0.5146 -0.3373
              Bcc     0.0240    12.808     4.570     4.272  0.0324 -0.5127  0.8579
 
              Baa    -0.0181    -2.430    -0.867    -0.811  0.5287  0.4687  0.7077
     7 C(13)  Bbb    -0.0156    -2.091    -0.746    -0.698 -0.4111 -0.5880  0.6966
              Bcc     0.0337     4.522     1.613     1.508  0.7426 -0.6592 -0.1182
 
              Baa    -0.0065    -3.471    -1.239    -1.158  0.7777  0.4041  0.4815
     8 H(1)   Bbb    -0.0064    -3.397    -1.212    -1.133 -0.1264 -0.6497  0.7496
              Bcc     0.0129     6.868     2.451     2.291 -0.6157  0.6438  0.4543
 
              Baa    -0.0049    -2.600    -0.928    -0.867  0.2388  0.3330  0.9122
     9 H(1)   Bbb    -0.0031    -1.663    -0.593    -0.555  0.7918  0.4771 -0.3814
              Bcc     0.0080     4.263     1.521     1.422 -0.5622  0.8133 -0.1497
 
              Baa    -0.0078    -4.146    -1.479    -1.383 -0.0983 -0.0303  0.9947
    10 H(1)   Bbb    -0.0057    -3.052    -1.089    -1.018  0.4137  0.9078  0.0685
              Bcc     0.0135     7.198     2.569     2.401  0.9051 -0.4183  0.0767
 
              Baa    -1.7584   127.235    45.401    42.441  0.6274 -0.4975 -0.5991
    11 O(17)  Bbb    -1.7541   126.923    45.289    42.337 -0.0090  0.7647 -0.6443
              Bcc     3.5124  -254.158   -90.690   -84.778  0.7787  0.4096  0.4753
 

 ---------------------------------------------------------------------------------

 Calling FoFJK, ICntrl=    100127 FMM=F ISym2X=0 I1Cent= 0 IOpClX= 1 NMat=1 NMatS=1 NMatT=0.
 Full mass-weighted force constant matrix:
 Low frequencies ---   -8.5980   -3.9346    0.0006    0.0009    0.0011    3.9915
 Low frequencies ---  203.7639  248.7618  352.7202
 Diagonal vibrational polarizability:
        1.9844646       0.8708246       0.8301820
 Harmonic frequencies (cm**-1), IR intensities (KM/Mole), Raman scattering
 activities (A**4/AMU), depolarization ratios for plane and unpolarized
 incident light, reduced masses (AMU), force constants (mDyne/A),
 and normal coordinates:
                      1                      2                      3
                      A                      A                      A
 Frequencies --    203.7630               248.7616               352.7202
 Red. masses --      1.0259                 1.0851                 2.3735
 Frc consts  --      0.0251                 0.0396                 0.1740
 IR Inten    --      0.0405                 0.3249                 1.0077
  Atom  AN      X      Y      Z        X      Y      Z        X      Y      Z
     1   1    -0.19   0.11   0.37     0.21  -0.10  -0.29     0.46  -0.08  -0.01
     2   6     0.01  -0.01   0.02    -0.01   0.00   0.03     0.16  -0.12  -0.01
     3   1     0.23  -0.35   0.04    -0.27   0.31   0.02     0.24  -0.15  -0.01
     4   1    -0.02   0.20  -0.31     0.03  -0.20   0.38     0.01  -0.42  -0.06
     5   6     0.00   0.00   0.01     0.00   0.01  -0.01    -0.04   0.13   0.01
     6   1     0.02  -0.00   0.01    -0.00   0.05  -0.01    -0.05   0.15   0.00
     7   6    -0.00   0.01  -0.03     0.01  -0.00   0.03    -0.15  -0.11  -0.02
     8   1     0.10   0.41  -0.06     0.17   0.37  -0.00    -0.24  -0.16  -0.01
     9   1    -0.17  -0.17  -0.36    -0.18  -0.18  -0.27    -0.40  -0.14  -0.00
    10   1     0.04  -0.19   0.31     0.05  -0.20   0.39     0.04  -0.33  -0.08
    11   8    -0.01  -0.00  -0.00    -0.01  -0.01  -0.06     0.02   0.15   0.03
                      4                      5                      6
                      A                      A                      A
 Frequencies --    393.2655               424.5884               826.8089
 Red. masses --      3.5619                 3.1262                 2.7206
 Frc consts  --      0.3246                 0.3321                 1.0958
 IR Inten    --      6.7028                 0.9630                 1.1038
  Atom  AN      X      Y      Z        X      Y      Z        X      Y      Z
     1   1     0.01  -0.12   0.19     0.06  -0.06  -0.16    -0.19  -0.18  -0.16
     2   6    -0.15  -0.20   0.06     0.03  -0.01  -0.02    -0.21  -0.13  -0.04
     3   1    -0.36  -0.39   0.07     0.23   0.17  -0.04     0.03   0.01  -0.05
     4   1    -0.12  -0.23   0.18    -0.08  -0.17  -0.12    -0.32  -0.24  -0.21
     5   6    -0.13  -0.06  -0.17    -0.08  -0.02   0.25     0.02   0.12   0.15
     6   1    -0.22  -0.05  -0.17    -0.06  -0.00   0.24    -0.07   0.27   0.13
     7   6    -0.00   0.11   0.01    -0.15   0.14  -0.04     0.21  -0.06  -0.01
     8   1     0.20   0.15   0.01    -0.51   0.36  -0.07    -0.17   0.04  -0.02
     9   1     0.17   0.14   0.01     0.12   0.09  -0.26     0.26  -0.16  -0.23
    10   1    -0.21   0.31   0.15    -0.16   0.23  -0.21     0.41  -0.18  -0.28
    11   8     0.24   0.13   0.05     0.18  -0.12  -0.10    -0.02   0.08  -0.03
                      7                      8                      9
                      A                      A                      A
 Frequencies --    904.3544               932.9305               948.2815
 Red. masses --      2.0548                 1.1579                 1.4035
 Frc consts  --      0.9902                 0.5938                 0.7436
 IR Inten    --      5.7318                 3.7619                 0.2707
  Atom  AN      X      Y      Z        X      Y      Z        X      Y      Z
     1   1    -0.27  -0.17  -0.24     0.08  -0.04  -0.11     0.57   0.30   0.23
     2   6     0.10   0.01   0.09    -0.06   0.01   0.04    -0.01   0.12  -0.02
     3   1     0.31   0.30   0.06     0.32   0.13   0.02     0.02  -0.23   0.01
     4   1     0.06   0.12  -0.13    -0.27  -0.25  -0.22    -0.18  -0.31   0.03
     5   6    -0.09  -0.16  -0.01    -0.02   0.01   0.03    -0.08   0.03  -0.00
     6   1     0.01   0.27  -0.04     0.44  -0.01   0.05    -0.22  -0.07  -0.00
     7   6     0.01  -0.11   0.02    -0.01  -0.00  -0.08     0.05  -0.09  -0.01
     8   1     0.00   0.16  -0.01     0.49  -0.16  -0.06     0.06   0.12  -0.03
     9   1     0.51  -0.12  -0.21    -0.10   0.12   0.23     0.42  -0.09  -0.14
    10   1    -0.24   0.21   0.01    -0.18   0.06   0.27    -0.14   0.15  -0.01
    11   8    -0.04   0.14  -0.04     0.01  -0.00  -0.00    -0.01  -0.04   0.01
                     10                     11                     12
                      A                      A                      A
 Frequencies --   1055.6548              1105.5854              1169.6184
 Red. masses --      2.2654                 1.9262                 1.8950
 Frc consts  --      1.4875                 1.3872                 1.5274
 IR Inten    --      4.1519                12.3424                 8.1943
  Atom  AN      X      Y      Z        X      Y      Z        X      Y      Z
     1   1    -0.02   0.12   0.22    -0.01   0.05   0.13    -0.26  -0.09   0.05
     2   6     0.07   0.02  -0.05    -0.03  -0.04  -0.11     0.06  -0.09  -0.03
     3   1    -0.33  -0.18  -0.02    -0.36  -0.27  -0.08    -0.18   0.17  -0.03
     4   1     0.18   0.05   0.25     0.09   0.00   0.16     0.32   0.38   0.12
     5   6    -0.15  -0.12   0.17     0.18   0.00   0.09    -0.08   0.19   0.05
     6   1     0.02  -0.54   0.17     0.47  -0.11   0.09    -0.36   0.17   0.06
     7   6     0.10   0.02  -0.08    -0.11  -0.08   0.03    -0.00  -0.08  -0.10
     8   1     0.22  -0.24  -0.05     0.02   0.21   0.01     0.44  -0.02  -0.10
     9   1    -0.21   0.06   0.15     0.32   0.00   0.02     0.22   0.04   0.08
    10   1     0.22  -0.20   0.06    -0.42   0.28   0.15    -0.24   0.13   0.15
    11   8    -0.01   0.11  -0.08    -0.03   0.08  -0.04     0.02  -0.06   0.03
                     13                     14                     15
                      A                      A                      A
 Frequencies --   1280.6722              1365.2534              1390.1683
 Red. masses --      1.2106                 1.3826                 1.3197
 Frc consts  --      1.1699                 1.5184                 1.5026
 IR Inten    --      5.5026                10.5269                14.3884
  Atom  AN      X      Y      Z        X      Y      Z        X      Y      Z
     1   1    -0.01   0.08   0.08     0.15   0.06   0.19     0.45   0.12   0.17
     2   6     0.02   0.02  -0.07    -0.02  -0.06  -0.01    -0.09  -0.05  -0.03
     3   1    -0.22  -0.18  -0.05     0.13   0.32  -0.03     0.38   0.18  -0.05
     4   1     0.06  -0.04   0.11     0.15   0.26   0.06     0.19   0.34   0.22
     5   6    -0.08  -0.04   0.01    -0.12   0.08  -0.06     0.05  -0.07   0.03
     6   1     0.43   0.82  -0.00     0.67  -0.36   0.00    -0.20   0.21   0.00
     7   6     0.02   0.02  -0.00     0.02  -0.02   0.08    -0.07   0.05  -0.01
     8   1    -0.01  -0.07   0.01    -0.10   0.10   0.05     0.28  -0.21   0.02
     9   1    -0.05  -0.01  -0.03     0.09  -0.11  -0.15     0.22   0.03  -0.12
    10   1     0.07  -0.05  -0.00     0.09   0.03  -0.20     0.15  -0.23  -0.01
    11   8     0.01  -0.03   0.04     0.01  -0.02   0.00    -0.01   0.03  -0.01
                     16                     17                     18
                      A                      A                      A
 Frequencies --   1409.1602              1477.5079              1487.4204
 Red. masses --      1.2349                 1.0485                 1.0464
 Frc consts  --      1.4448                 1.3486                 1.3640
 IR Inten    --      2.7926                 4.1047                 3.4698
  Atom  AN      X      Y      Z        X      Y      Z        X      Y      Z
     1   1    -0.24  -0.08  -0.14    -0.32   0.17   0.51    -0.23   0.04   0.12
     2   6     0.05   0.03   0.02     0.02  -0.01  -0.04    -0.00   0.01  -0.03
     3   1    -0.21  -0.17   0.03     0.05   0.43  -0.05     0.25   0.01  -0.02
     4   1    -0.11  -0.19  -0.11    -0.10  -0.40   0.14     0.02  -0.22   0.31
     5   6    -0.01   0.03  -0.01     0.03  -0.01  -0.00    -0.00  -0.01  -0.01
     6   1     0.09  -0.14   0.00    -0.10   0.03  -0.01    -0.03   0.03  -0.02
     7   6    -0.10   0.05   0.05     0.01   0.02   0.02    -0.03  -0.04   0.00
     8   1     0.44  -0.21   0.07     0.05  -0.25   0.04     0.22   0.56  -0.06
     9   1     0.43  -0.04  -0.31    -0.12  -0.13  -0.27    -0.01   0.16   0.39
    10   1     0.28  -0.29  -0.22    -0.11   0.17  -0.01     0.19  -0.12  -0.36
    11   8     0.00  -0.01   0.00    -0.00   0.00  -0.00     0.00  -0.00   0.00
                     19                     20                     21
                      A                      A                      A
 Frequencies --   1493.5789              1514.9317              2961.0366
 Red. masses --      1.0445                 1.0607                 1.0776
 Frc consts  --      1.3728                 1.4342                 5.5669
 IR Inten    --      3.6313                10.6251                27.7249
  Atom  AN      X      Y      Z        X      Y      Z        X      Y      Z
     1   1     0.04   0.10   0.27    -0.27  -0.05  -0.11    -0.01   0.03  -0.01
     2   6     0.02  -0.02   0.00    -0.01   0.03  -0.02    -0.00  -0.00   0.00
     3   1    -0.27   0.35  -0.01     0.40  -0.24  -0.01     0.00  -0.00  -0.04
     4   1    -0.12  -0.06  -0.29     0.10  -0.14   0.46     0.02  -0.01  -0.01
     5   6     0.00  -0.01  -0.02    -0.02   0.04  -0.02     0.00  -0.01  -0.08
     6   1     0.02   0.02  -0.02     0.08  -0.09  -0.01    -0.04   0.04   0.99
     7   6    -0.02   0.01  -0.03     0.01   0.02  -0.02     0.00  -0.00   0.00
     8   1    -0.27   0.11  -0.03    -0.34  -0.20   0.00    -0.00  -0.00  -0.04
     9   1     0.37   0.21   0.29     0.28   0.06  -0.01     0.00   0.02  -0.01
    10   1     0.16  -0.36   0.32    -0.00  -0.17   0.42    -0.02  -0.02  -0.01
    11   8    -0.00   0.00   0.00     0.00  -0.01   0.00    -0.00   0.00  -0.00
                     22                     23                     24
                      A                      A                      A
 Frequencies --   3047.7518              3060.2391              3126.1123
 Red. masses --      1.0349                 1.0324                 1.1024
 Frc consts  --      5.6640                 5.6965                 6.3476
 IR Inten    --     16.8031                13.4100                16.8083
  Atom  AN      X      Y      Z        X      Y      Z        X      Y      Z
     1   1     0.01  -0.05   0.02    -0.08   0.56  -0.24     0.01  -0.06   0.02
     2   6     0.00   0.00   0.00    -0.03  -0.03  -0.02    -0.00   0.00  -0.01
     3   1     0.00  -0.00  -0.04     0.00   0.03   0.60    -0.00   0.00   0.08
     4   1    -0.03   0.02   0.01     0.43  -0.20  -0.17     0.01  -0.00  -0.01
     5   6    -0.00   0.00  -0.00     0.00  -0.00   0.00    -0.00  -0.00   0.00
     6   1     0.00  -0.00  -0.00     0.00  -0.00  -0.01     0.00  -0.00  -0.03
     7   6     0.04  -0.03  -0.02     0.00  -0.00  -0.00    -0.01  -0.06   0.07
     8   1     0.01   0.05   0.58    -0.00   0.00   0.05    -0.00  -0.07  -0.57
     9   1    -0.09   0.56  -0.26    -0.01   0.03  -0.01    -0.11   0.68  -0.31
    10   1    -0.37  -0.31  -0.14    -0.03  -0.03  -0.01     0.22   0.16   0.09
    11   8     0.00  -0.00   0.00    -0.00   0.00  -0.00     0.00   0.00  -0.00
                     25                     26                     27
                      A                      A                      A
 Frequencies --   3135.0532              3144.9842              3157.6836
 Red. masses --      1.1031                 1.1034                 1.1042
 Frc consts  --      6.3876                 6.4302                 6.4867
 IR Inten    --     19.0070                16.9479                15.4794
  Atom  AN      X      Y      Z        X      Y      Z        X      Y      Z
     1   1    -0.00   0.04  -0.02     0.09  -0.66   0.27     0.03  -0.26   0.12
     2   6    -0.00  -0.00   0.01    -0.01   0.05  -0.07    -0.06   0.05   0.05
     3   1     0.00  -0.00  -0.06     0.01   0.05   0.67    -0.02  -0.01  -0.42
     4   1     0.02  -0.01  -0.01     0.08  -0.03  -0.04     0.74  -0.33  -0.28
     5   6    -0.00  -0.00  -0.00    -0.00   0.00  -0.01    -0.00   0.00   0.00
     6   1    -0.00   0.00   0.04    -0.00   0.00   0.05     0.00  -0.00  -0.03
     7   6    -0.05  -0.05  -0.06    -0.00   0.00  -0.01     0.00   0.00   0.00
     8   1    -0.01   0.04   0.56    -0.00   0.01   0.09     0.00  -0.00  -0.02
     9   1    -0.03   0.11  -0.07     0.01  -0.07   0.03     0.00   0.00   0.00
    10   1     0.61   0.49   0.21     0.02   0.02   0.01    -0.02  -0.01  -0.01
    11   8    -0.00   0.00   0.00     0.00   0.00   0.00     0.00  -0.00  -0.00

 -------------------
 - Thermochemistry -
 -------------------
 Temperature   298.150 Kelvin.  Pressure   1.00000 Atm.
 Atom     1 has atomic number  1 and mass   1.00783
 Atom     2 has atomic number  6 and mass  12.00000
 Atom     3 has atomic number  1 and mass   1.00783
 Atom     4 has atomic number  1 and mass   1.00783
 Atom     5 has atomic number  6 and mass  12.00000
 Atom     6 has atomic number  1 and mass   1.00783
 Atom     7 has atomic number  6 and mass  12.00000
 Atom     8 has atomic number  1 and mass   1.00783
 Atom     9 has atomic number  1 and mass   1.00783
 Atom    10 has atomic number  1 and mass   1.00783
 Atom    11 has atomic number  8 and mass  15.99491
 Molecular mass:    59.04969 amu.
 Principal axes and moments of inertia in atomic units:
                           1         2         3
     Eigenvalues --   187.17822 224.35563 357.97283
           X            0.99619   0.08718  -0.00326
           Y           -0.08710   0.99601   0.01933
           Z            0.00493  -0.01897   0.99981
 This molecule is an asymmetric top.
 Rotational symmetry number  1.
 Rotational temperatures (Kelvin)      0.46274     0.38606     0.24196
 Rotational constants (GHZ):           9.64183     8.04411     5.04156
 Zero-point vibrational energy     248930.2 (Joules/Mol)
                                   59.49576 (Kcal/Mol)
 Warning -- explicit consideration of   5 degrees of freedom as
           vibrations may cause significant error
 Vibrational temperatures:    293.17   357.91   507.49   565.82   610.89
          (Kelvin)           1189.59  1301.16  1342.28  1364.37  1518.85
                             1590.69  1682.82  1842.60  1964.30  2000.14
                             2027.47  2125.80  2140.07  2148.93  2179.65
                             4260.27  4385.04  4403.00  4497.78  4510.64
                             4524.93  4543.20
 
 Zero-point correction=                           0.094813 (Hartree/Particle)
 Thermal correction to Energy=                    0.099994
 Thermal correction to Enthalpy=                  0.100938
 Thermal correction to Gibbs Free Energy=         0.066974
 Sum of electronic and zero-point Energies=           -193.604337
 Sum of electronic and thermal Energies=              -193.599155
 Sum of electronic and thermal Enthalpies=            -193.598211
 Sum of electronic and thermal Free Energies=         -193.632175
 
                     E (Thermal)             CV                S
                      KCal/Mol        Cal/Mol-Kelvin    Cal/Mol-Kelvin
 Total                   62.747             17.645             71.483
 Electronic               0.000              0.000              1.377
 Translational            0.889              2.981             38.148
 Rotational               0.889              2.981             24.223
 Vibrational             60.970             11.684              7.735
 Vibration     1          0.639              1.835              2.099
 Vibration     2          0.662              1.765              1.739
 Vibration     3          0.729              1.570              1.154
 Vibration     4          0.760              1.485              0.988
 Vibration     5          0.787              1.417              0.877
                       Q            Log10(Q)             Ln(Q)
 Total Bot       0.156314D-30        -30.806002        -70.933441
 Total V=0       0.637811D+13         12.804692         29.483894
 Vib (Bot)       0.998438D-43        -43.000679        -99.012722
 Vib (Bot)    1  0.977144D+00         -0.010041         -0.023121
 Vib (Bot)    2  0.785032D+00         -0.105113         -0.242031
 Vib (Bot)    3  0.522150D+00         -0.282205         -0.649801
 Vib (Bot)    4  0.455444D+00         -0.341565         -0.786484
 Vib (Bot)    5  0.412097D+00         -0.385001         -0.886497
 Vib (V=0)       0.407395D+01          0.610015          1.404612
 Vib (V=0)    1  0.159764D+01          0.203479          0.468527
 Vib (V=0)    2  0.143074D+01          0.155560          0.358191
 Vib (V=0)    3  0.122294D+01          0.087405          0.201257
 Vib (V=0)    4  0.117633D+01          0.070531          0.162404
 Vib (V=0)    5  0.114794D+01          0.059918          0.137967
 Electronic      0.200000D+01          0.301030          0.693147
 Translational   0.178353D+08          7.251280         16.696690
 Rotational      0.438901D+05          4.642367         10.689445
 ***** Axes restored to original set *****
 -------------------------------------------------------------------
 Center     Atomic                   Forces (Hartrees/Bohr)
 Number     Number              X              Y              Z
 -------------------------------------------------------------------
      1        1           0.000000035   -0.000000050   -0.000000065
      2        6           0.000000143    0.000000107   -0.000000064
      3        1          -0.000000026    0.000000017   -0.000000069
      4        1          -0.000000022   -0.000000041   -0.000000019
      5        6          -0.000000002    0.000000069    0.000000382
      6        1           0.000000072   -0.000000172   -0.000000106
      7        6          -0.000000149    0.000000121   -0.000000048
      8        1           0.000000034    0.000000080   -0.000000015
      9        1          -0.000000027    0.000000041   -0.000000024
     10        1          -0.000000021    0.000000050    0.000000025
     11        8          -0.000000036   -0.000000222    0.000000002
 -------------------------------------------------------------------
 Cartesian Forces:  Max     0.000000382 RMS     0.000000103
 FormGI is forming the generalized inverse of G from B-inverse, IUseBI=4.

 GradGradGradGradGradGradGradGradGradGradGradGradGradGradGradGradGradGrad
 Berny optimization.
 Internal  Forces:  Max     0.000000192 RMS     0.000000062
 Search for a local minimum.
 Step number   1 out of a maximum of    2
 All quantities printed in internal units (Hartrees-Bohrs-Radians)
 Second derivative matrix not updated -- analytic derivatives used.
 ITU=  0
     Eigenvalues ---    0.00193   0.00268   0.03270   0.03846   0.04395
     Eigenvalues ---    0.04437   0.04516   0.04618   0.07346   0.11278
     Eigenvalues ---    0.11946   0.12304   0.13476   0.14118   0.14537
     Eigenvalues ---    0.16356   0.20329   0.26683   0.28983   0.30470
     Eigenvalues ---    0.33942   0.34087   0.34309   0.34524   0.34662
     Eigenvalues ---    0.35061   0.38766
 Angle between quadratic step and forces=  62.51 degrees.
 Linear search not attempted -- first point.
 Iteration  1 RMS(Cart)=  0.00000146 RMS(Int)=  0.00000000
 Iteration  2 RMS(Cart)=  0.00000000 RMS(Int)=  0.00000000
 Variable       Old X    -DE/DX   Delta X   Delta X   Delta X     New X
                                 (Linear)    (Quad)   (Total)
    R1        2.05826   0.00000   0.00000   0.00000   0.00000   2.05826
    R2        2.05753   0.00000   0.00000   0.00000   0.00000   2.05753
    R3        2.05460   0.00000   0.00000   0.00000   0.00000   2.05460
    R4        2.92403  -0.00000   0.00000  -0.00000  -0.00000   2.92403
    R5        2.07976  -0.00000   0.00000  -0.00000  -0.00000   2.07976
    R6        2.87964  -0.00000   0.00000  -0.00000  -0.00000   2.87964
    R7        2.57880  -0.00000   0.00000  -0.00000  -0.00000   2.57880
    R8        2.06019   0.00000   0.00000  -0.00000  -0.00000   2.06019
    R9        2.06140  -0.00000   0.00000  -0.00000  -0.00000   2.06140
   R10        2.05820  -0.00000   0.00000   0.00000   0.00000   2.05820
    A1        1.90515  -0.00000   0.00000   0.00000   0.00000   1.90515
    A2        1.90874   0.00000   0.00000  -0.00000  -0.00000   1.90874
    A3        1.88762  -0.00000   0.00000  -0.00000  -0.00000   1.88762
    A4        1.90860  -0.00000   0.00000  -0.00000  -0.00000   1.90860
    A5        1.91979   0.00000   0.00000   0.00000   0.00000   1.91979
    A6        1.93362  -0.00000   0.00000   0.00000   0.00000   1.93362
    A7        1.86129   0.00000   0.00000   0.00000   0.00000   1.86129
    A8        1.94863   0.00000   0.00000  -0.00000  -0.00000   1.94863
    A9        1.82775  -0.00000   0.00000  -0.00000  -0.00000   1.82775
   A10        1.93066  -0.00000   0.00000  -0.00000  -0.00000   1.93066
   A11        1.91717   0.00000   0.00000   0.00000   0.00000   1.91717
   A12        1.97271  -0.00000   0.00000  -0.00000  -0.00000   1.97271
   A13        1.92500   0.00000   0.00000   0.00000   0.00000   1.92500
   A14        1.92799  -0.00000   0.00000  -0.00000  -0.00000   1.92799
   A15        1.92567  -0.00000   0.00000  -0.00000  -0.00000   1.92567
   A16        1.90071   0.00000   0.00000   0.00000   0.00000   1.90071
   A17        1.89332  -0.00000   0.00000   0.00000   0.00000   1.89332
   A18        1.89034   0.00000   0.00000  -0.00000  -0.00000   1.89034
    D1       -1.08233   0.00000   0.00000   0.00000   0.00000  -1.08232
    D2        1.02841   0.00000   0.00000   0.00000   0.00000   1.02842
    D3       -3.11420  -0.00000   0.00000   0.00000   0.00000  -3.11420
    D4        3.12163   0.00000   0.00000   0.00000   0.00000   3.12163
    D5       -1.05082   0.00000   0.00000   0.00000   0.00000  -1.05082
    D6        1.08975  -0.00000   0.00000   0.00000   0.00000   1.08975
    D7        1.00939   0.00000   0.00000   0.00000   0.00000   1.00939
    D8        3.12013   0.00000   0.00000   0.00000   0.00000   3.12013
    D9       -1.02249  -0.00000   0.00000   0.00000   0.00000  -1.02249
   D10        0.99992  -0.00000   0.00000  -0.00000  -0.00000   0.99992
   D11       -1.10220  -0.00000   0.00000  -0.00000  -0.00000  -1.10221
   D12        3.09135  -0.00000   0.00000  -0.00000  -0.00000   3.09134
   D13        3.06976  -0.00000   0.00000  -0.00000  -0.00000   3.06976
   D14        0.96763  -0.00000   0.00000  -0.00000  -0.00000   0.96763
   D15       -1.12200   0.00000   0.00000  -0.00000  -0.00000  -1.12200
   D16       -1.05541   0.00000   0.00000  -0.00000  -0.00000  -1.05541
   D17        3.12565   0.00000   0.00000  -0.00000  -0.00000   3.12565
   D18        1.03602   0.00000   0.00000   0.00000   0.00000   1.03602
         Item               Value     Threshold  Converged?
 Maximum Force            0.000000     0.000002     YES
 RMS     Force            0.000000     0.000001     YES
 Maximum Displacement     0.000003     0.000006     YES
 RMS     Displacement     0.000001     0.000004     YES
 Predicted change in Energy=-1.012568D-12
 Optimization completed.
    -- Stationary point found.
                           ----------------------------
                           !   Optimized Parameters   !
                           ! (Angstroms and Degrees)  !
 --------------------------                            --------------------------
 ! Name  Definition              Value          Derivative Info.                !
 --------------------------------------------------------------------------------
 ! R1    R(1,2)                  1.0892         -DE/DX =    0.0                 !
 ! R2    R(2,3)                  1.0888         -DE/DX =    0.0                 !
 ! R3    R(2,4)                  1.0872         -DE/DX =    0.0                 !
 ! R4    R(2,5)                  1.5473         -DE/DX =    0.0                 !
 ! R5    R(5,6)                  1.1006         -DE/DX =    0.0                 !
 ! R6    R(5,7)                  1.5238         -DE/DX =    0.0                 !
 ! R7    R(5,11)                 1.3646         -DE/DX =    0.0                 !
 ! R8    R(7,8)                  1.0902         -DE/DX =    0.0                 !
 ! R9    R(7,9)                  1.0908         -DE/DX =    0.0                 !
 ! R10   R(7,10)                 1.0892         -DE/DX =    0.0                 !
 ! A1    A(1,2,3)              109.1572         -DE/DX =    0.0                 !
 ! A2    A(1,2,4)              109.3625         -DE/DX =    0.0                 !
 ! A3    A(1,2,5)              108.1529         -DE/DX =    0.0                 !
 ! A4    A(3,2,4)              109.3546         -DE/DX =    0.0                 !
 ! A5    A(3,2,5)              109.9958         -DE/DX =    0.0                 !
 ! A6    A(4,2,5)              110.7882         -DE/DX =    0.0                 !
 ! A7    A(2,5,6)              106.6442         -DE/DX =    0.0                 !
 ! A8    A(2,5,7)              111.648          -DE/DX =    0.0                 !
 ! A9    A(2,5,11)             104.7223         -DE/DX =    0.0                 !
 ! A10   A(6,5,7)              110.6184         -DE/DX =    0.0                 !
 ! A11   A(6,5,11)             109.8458         -DE/DX =    0.0                 !
 ! A12   A(7,5,11)             113.0279         -DE/DX =    0.0                 !
 ! A13   A(5,7,8)              110.2943         -DE/DX =    0.0                 !
 ! A14   A(5,7,9)              110.4656         -DE/DX =    0.0                 !
 ! A15   A(5,7,10)             110.3327         -DE/DX =    0.0                 !
 ! A16   A(8,7,9)              108.9025         -DE/DX =    0.0                 !
 ! A17   A(8,7,10)             108.4793         -DE/DX =    0.0                 !
 ! A18   A(9,7,10)             108.3085         -DE/DX =    0.0                 !
 ! D1    D(1,2,5,6)            -62.0127         -DE/DX =    0.0                 !
 ! D2    D(1,2,5,7)             58.9238         -DE/DX =    0.0                 !
 ! D3    D(1,2,5,11)          -178.4308         -DE/DX =    0.0                 !
 ! D4    D(3,2,5,6)            178.856          -DE/DX =    0.0                 !
 ! D5    D(3,2,5,7)            -60.2075         -DE/DX =    0.0                 !
 ! D6    D(3,2,5,11)            62.4379         -DE/DX =    0.0                 !
 ! D7    D(4,2,5,6)             57.8336         -DE/DX =    0.0                 !
 ! D8    D(4,2,5,7)            178.7701         -DE/DX =    0.0                 !
 ! D9    D(4,2,5,11)           -58.5845         -DE/DX =    0.0                 !
 ! D10   D(2,5,7,8)             57.2912         -DE/DX =    0.0                 !
 ! D11   D(2,5,7,9)            -63.1517         -DE/DX =    0.0                 !
 ! D12   D(2,5,7,10)           177.1212         -DE/DX =    0.0                 !
 ! D13   D(6,5,7,8)            175.8842         -DE/DX =    0.0                 !
 ! D14   D(6,5,7,9)             55.4413         -DE/DX =    0.0                 !
 ! D15   D(6,5,7,10)           -64.2859         -DE/DX =    0.0                 !
 ! D16   D(11,5,7,8)           -60.4704         -DE/DX =    0.0                 !
 ! D17   D(11,5,7,9)           179.0867         -DE/DX =    0.0                 !
 ! D18   D(11,5,7,10)           59.3595         -DE/DX =    0.0                 !
 --------------------------------------------------------------------------------
 GradGradGradGradGradGradGradGradGradGradGradGradGradGradGradGradGradGrad


 ----------------------------------------------------------------------

 Electric dipole moment (input orientation):
 (Debye = 10**-18 statcoulomb cm , SI units = C m)
                  (au)            (Debye)         (10**-30 SI)
   Tot        0.853955D+00      0.217054D+01      0.724013D+01
   x          0.525822D-01      0.133651D+00      0.445811D+00
   y         -0.814725D+00     -0.207082D+01     -0.690752D+01
   z          0.250397D+00      0.636445D+00      0.212295D+01

 Dipole polarizability, Alpha (input orientation).
 (esu units = cm**3 , SI units = C**2 m**2 J**-1)
 Alpha(0;0):
               (au)            (10**-24 esu)      (10**-40 SI)
   iso        0.447744D+02      0.663488D+01      0.738230D+01
   aniso      0.507624D+01      0.752221D+00      0.836959D+00
   xx         0.466176D+02      0.690802D+01      0.768620D+01
   yx         0.228169D+00      0.338112D-01      0.376201D-01
   yy         0.460489D+02      0.682374D+01      0.759244D+01
   zx        -0.105385D+01     -0.156164D+00     -0.173756D+00
   zy        -0.235800D+00     -0.349419D-01     -0.388781D-01
   zz         0.416566D+02      0.617287D+01      0.686825D+01

 ----------------------------------------------------------------------

 Dipole orientation:
     1         -2.16423010         -0.48686071          3.19052732
     6         -2.27064660         -0.68208110          1.14430901
     1         -2.19073465         -2.67810360          0.65140660
     1         -4.04263463          0.11408779          0.47530565
     6          0.00800424          0.72861849         -0.02513951
     1         -0.19636935          2.73015584          0.50162402
     6          2.51262172         -0.32131546          0.93238922
     1          2.64467427         -2.33671014          0.52603583
     1          2.68225298         -0.03780556          2.96714089
     1          4.08684833          0.63406971          0.01301501
     8         -0.29116907          0.45873057         -2.57227117

 Electric dipole moment (dipole orientation):
 (Debye = 10**-18 statcoulomb cm , SI units = C m)
                  (au)            (Debye)         (10**-30 SI)
   Tot        0.853955D+00      0.217054D+01      0.724013D+01
   x          0.000000D+00      0.000000D+00      0.000000D+00
   y          0.000000D+00      0.000000D+00      0.000000D+00
   z          0.853955D+00      0.217054D+01      0.724013D+01

 Dipole polarizability, Alpha (dipole orientation).
 (esu units = cm**3 , SI units = C**2 m**2 J**-1)
 Alpha(0;0):
               (au)            (10**-24 esu)      (10**-40 SI)
   iso        0.447744D+02      0.663488D+01      0.738230D+01
   aniso      0.507624D+01      0.752221D+00      0.836959D+00
   xx         0.467490D+02      0.692749D+01      0.770787D+01
   yx        -0.653823D+00     -0.968866D-01     -0.107801D+00
   yy         0.418336D+02      0.619910D+01      0.689743D+01
   zx        -0.423293D+00     -0.627256D-01     -0.697916D-01
   zy        -0.111467D+01     -0.165176D+00     -0.183783D+00
   zz         0.457405D+02      0.677804D+01      0.754159D+01

 ----------------------------------------------------------------------
 1\1\GINC-C878\Freq\UwB97XD\Aug-CC-pVTZ\C3H7O1(2)\HASANGAL\04-Feb-2020\
 0\\#N Geom=AllCheck Guess=TCheck SCRF=Check GenChk UwB97XD/Aug-CC-pVTZ
  Freq\\Title\\0,2\H,-1.0496467118,-1.7391156098,0.3197788583\C,-1.1771
 616793,-0.7392002797,-0.0928161564\H,-1.1990403108,-0.8012394996,-1.17
 9626935\H,-2.114768307,-0.3192656517,0.263075493\C,0.0209190254,0.1270
 712777,0.3636937137\H,-0.0216356068,0.1698875331,1.4625982928\C,1.3483
 810149,-0.4606881399,-0.0994183816\H,1.3563675379,-0.5682056506,-1.184
 2790738\H,1.5109984381,-1.4394583014,0.353912057\H,2.1719926785,0.1910
 40436,0.1889741972\O,-0.2264160793,1.3635458859,-0.1580420651\\Version
 =ES64L-G16RevA.03\State=2-A\HF=-193.6991494\S2=0.75431\S2-1=0.\S2A=0.7
 50015\RMSD=3.733e-09\RMSF=1.035e-07\ZeroPoint=0.0948125\Thermal=0.0999
 942\Dipole=0.0525822,-0.8147245,0.2503968\DipoleDeriv=0.0536565,-0.007
 4099,-0.02898,0.0086275,-0.0872508,0.0410779,-0.0101723,0.0298267,0.02
 42084,0.0877126,0.1361153,-0.0594686,0.0322598,0.0894585,-0.0144891,-0
 .0441964,0.109333,0.173955,0.040883,-0.0224463,0.0354173,-0.0222242,0.
 0513032,0.0038645,-0.0321409,-0.0408049,-0.0987335,-0.0983332,0.012115
 6,0.0345269,0.0567669,0.0442029,-0.0316729,0.0498792,-0.0296222,0.0499
 995,0.3291722,-0.2550575,0.1444227,-0.261866,0.0128871,-0.0563504,0.20
 87002,-0.1088468,0.0791405,0.0400226,0.0450267,-0.0587605,-0.033851,0.
 055032,0.0445264,0.0110015,0.0056492,-0.1896551,-0.0870653,0.0963231,0
 .0229411,0.0592321,0.0528205,-0.0740726,-0.0150966,0.0335883,0.1737093
 ,0.0492714,0.0021788,-0.045653,0.0139094,0.0664542,-0.0101765,0.022304
 ,-0.0337232,-0.1148779,0.0237822,0.0207426,0.0508514,0.0648559,-0.1019
 002,0.0508298,0.0049382,0.0805903,0.0092028,-0.0799253,-0.0426553,-0.0
 251591,-0.0998564,-0.005419,-0.0340685,-0.0337009,-0.0452534,0.0539927
 ,-0.3591767,0.0150668,-0.0701383,0.182146,-0.1775883,0.0805313,-0.1615
 16,-0.000737,-0.1609417\Polar=46.6176019,0.2281695,46.0488905,-1.05384
 63,-0.2357995,41.6566145\Quadrupole=1.0603201,-1.7730929,0.7127728,0.8
 072935,0.1786964,0.5084232\PG=C01 [X(C3H7O1)]\NImag=0\\0.05245177,-0.0
 3214253,0.29606050,0.01525145,-0.10402828,0.08854034,-0.04730345,0.031
 77773,-0.01163416,0.49051993,0.03251900,-0.27347018,0.09583003,-0.0749
 0532,0.52276815,-0.01062343,0.09698312,-0.08401660,-0.03968626,-0.0212
 2670,0.55838205,-0.00095338,-0.00041930,-0.00395914,-0.04750922,0.0023
 1764,-0.00160496,0.05017298,0.00015128,0.00356913,0.02968107,0.0018553
 6,-0.04695460,-0.01246361,0.00197356,0.04829149,0.00044870,-0.00170841
 ,-0.00982916,-0.00186909,-0.01298890,-0.31866508,0.00460849,0.01591635
 ,0.34333740,-0.00166772,0.00029519,0.00084108,-0.24799566,0.09354164,0
 .07845564,0.00232856,-0.00092987,-0.00077124,0.27006313,0.02473787,-0.
 00934446,-0.01085181,0.09542386,-0.08933129,-0.03679256,0.00015590,-0.
 00098511,0.00042799,-0.09976857,0.09389603,-0.01211767,0.00429822,0.00
 396297,0.07950415,-0.03628073,-0.07983714,0.02804875,-0.01281941,-0.00
 818674,-0.08439006,0.04017413,0.08085176,-0.00152489,0.00320467,0.0006
 2016,-0.10924759,-0.03961981,-0.02424355,-0.00305652,-0.00185056,-0.00
 171837,-0.02081133,-0.01694737,-0.00897283,0.42386392,-0.02881640,-0.0
 1914865,-0.01324467,-0.00117861,-0.07190337,-0.00487794,-0.00390853,-0
 .00569635,-0.00259909,0.00690802,0.00477473,0.00505216,-0.06568200,0.3
 9691736,0.00698647,0.00500782,-0.00313646,-0.03266350,-0.03406030,-0.0
 5723489,-0.02322639,-0.01815716,-0.00855177,0.00866072,0.00819801,0.00
 161983,0.01192539,-0.01685258,0.50071057,0.00051148,-0.00017399,-0.000
 65742,-0.00580437,-0.00780792,-0.02058518,-0.00272270,-0.00244452,-0.0
 0122117,0.00103664,0.00109305,-0.00025042,-0.04565564,0.01250677,-0.00
 452746,0.05369611,0.00172845,0.00131696,0.00170457,-0.00264553,0.00024
 441,-0.02614490,-0.00353938,-0.00162445,-0.00131842,0.00030696,0.00049
 089,0.00087717,0.00186564,-0.03865002,-0.00368282,-0.00174103,0.055203
 96,0.00019784,-0.00059908,0.00015456,-0.00018804,-0.00156732,-0.010083
 61,-0.00150725,-0.00106432,0.00068300,-0.00023903,0.00052705,0.0004299
 2,0.01401081,-0.02628943,-0.27797651,-0.01058566,0.01117614,0.31126687
 ,0.00091592,0.00106999,0.00024265,-0.03185549,0.00751172,0.00911815,0.
 00176994,0.00135150,0.00063259,-0.00312468,-0.00242055,-0.00141362,-0.
 15978013,0.02911639,0.03322120,-0.00198088,0.00064604,0.00001308,0.499
 14048,0.00015287,0.00063053,-0.00037861,-0.02074650,0.00672015,0.00641
 892,0.00063207,0.00024255,0.00066104,-0.00368284,-0.00210344,-0.001551
 88,0.03654476,-0.07301122,-0.02120534,0.00114320,0.00272213,-0.0022925
 2,0.03880664,0.56027894,0.00073796,0.00115651,0.00187432,-0.00583188,0
 .00262396,-0.00402209,-0.00191297,0.00056270,0.00054986,-0.00226121,-0
 .00110254,-0.00003188,0.02708671,-0.00782279,-0.07955862,0.03515560,-0
 .01795490,-0.00897774,0.03180766,-0.01278525,0.56268083,-0.00007462,-0
 .00009862,-0.00015257,0.00167676,0.00027953,0.00189435,-0.00038962,-0.
 00010389,-0.00071386,0.00025244,0.00003143,-0.00036442,-0.00105269,0.0
 0124474,0.03155310,-0.00550060,0.00291409,0.00163893,-0.04726050,-0.00
 014271,-0.00230876,0.05079749,-0.00000175,-0.00004642,0.00013013,-0.00
 056958,-0.00004714,0.00066115,-0.00003372,0.00035805,0.00022788,-0.000
 04132,-0.00012387,0.00000096,0.00020082,-0.00231108,-0.01427157,0.0023
 9285,-0.00037996,-0.00063895,-0.00070339,-0.04956618,-0.02468341,-0.00
 087572,0.04829945,0.00008712,-0.00003705,0.00000630,-0.00064188,0.0003
 8200,0.00045257,0.00067209,0.00032633,0.00030407,-0.00008016,-0.000015
 33,0.00039150,-0.00042724,0.00005088,-0.01157155,0.00236668,-0.0010925
 0,0.00080810,-0.00086162,-0.02582979,-0.31257366,-0.00087312,0.0288672
 2,0.33829956,-0.00076460,-0.00027715,0.00065245,0.00256972,0.00075543,
 -0.00257284,-0.00029875,0.00000336,-0.00014547,0.00027326,-0.00023697,
 0.00032562,-0.00500719,0.02355248,-0.00896343,0.00261080,-0.00226527,0
 .00078045,-0.05267062,0.03414063,-0.01713237,-0.00100382,-0.00048827,-
 0.00012358,0.05470303,0.00024400,0.00044192,-0.00023793,-0.00169614,-0
 .00021107,0.00111202,0.00013585,0.00006766,0.00001367,0.00004014,0.000
 22953,-0.00029459,-0.00031634,-0.00946701,0.00248861,-0.00087004,0.001
 08443,-0.00068236,0.03491782,-0.26132119,0.10074222,-0.00119313,0.0046
 1660,-0.00213875,-0.03826426,0.28243069,-0.00025392,-0.00013512,-0.000
 05409,-0.00096868,-0.00027070,0.00089149,0.00010881,0.00012129,0.00011
 603,0.00001206,-0.00009340,-0.00009386,0.00334052,-0.00959972,0.000091
 48,-0.00155786,0.00114736,-0.00016960,-0.01595890,0.09931431,-0.092775
 49,-0.00469398,0.02919582,-0.01060586,0.01692555,-0.10999912,0.0967371
 0,0.00051901,0.00017762,0.00023054,-0.00519183,0.00291108,0.00191800,0
 .00025634,0.00021212,0.00011680,-0.00122899,-0.00094252,-0.00058533,-0
 .02088738,-0.01512135,-0.00895320,0.00075131,-0.00016361,0.00040407,-0
 .19822250,-0.12197637,-0.05480728,0.00062461,0.00111690,0.00049520,0.0
 0457227,0.00389425,0.00219774,0.21642885,0.00013597,0.00029002,-0.0001
 4413,0.00232021,-0.00089863,-0.00058334,0.00000092,-0.00013115,-0.0000
 1714,0.00059017,0.00061007,0.00005273,0.01177698,0.00641723,0.00566334
 ,-0.00063760,0.00008447,0.00037732,-0.12381335,-0.14631896,-0.04465775
 ,-0.00080174,-0.00185851,0.00000962,-0.02179129,-0.01606401,-0.0088914
 4,0.13268492,0.15547870,-0.00017378,-0.00036729,-0.00017714,0.00169511
 ,-0.00084957,0.00010601,0.00044164,0.00003099,0.00031764,0.00050509,0.
 00013730,0.00065560,0.00865762,0.00675739,0.00152483,-0.00061158,0.000
 80321,0.00029506,-0.05490888,-0.04473084,-0.06754404,-0.02450214,-0.01
 999921,-0.00699341,0.01157275,0.00793699,0.00325237,0.05815841,0.04907
 296,0.06845963,-0.00210953,-0.00341361,-0.00143505,0.00014119,-0.01750
 298,0.00793007,0.00040236,-0.00021835,0.00063263,0.00087434,-0.0011261
 4,0.00021581,-0.05684056,0.04137848,-0.01401290,0.00305787,0.00289364,
 -0.00452518,-0.00693154,0.03512824,-0.01053345,0.00193054,-0.00099683,
 -0.00061349,-0.00498410,0.00310785,0.00084867,0.00237830,-0.00046520,-
 0.00083424,0.06208112,0.00129124,-0.00029935,0.00153963,-0.02963548,-0
 .04691643,-0.00308617,0.00268498,0.00286278,0.00138504,0.00274045,0.00
 188691,0.00049123,0.07082321,-0.18792163,0.08687199,-0.00346077,-0.020
 49281,0.02105348,0.01351719,-0.03827330,0.00392124,-0.00125398,0.00105
 905,-0.00052262,0.00487131,-0.00180754,-0.00078929,-0.00279303,0.00239
 077,0.00120808,-0.05878512,0.28751155,-0.00054075,-0.00057044,0.002674
 94,0.01228421,0.00840823,-0.00597273,-0.00166908,-0.00213423,-0.000075
 26,-0.00073290,-0.00060884,0.00023805,-0.03027921,0.06942579,-0.065916
 91,0.00247448,0.03448510,-0.01643003,-0.00189230,0.00237996,0.00037849
 ,-0.00147750,0.00050999,0.00148237,-0.00131912,0.00105923,0.00261042,0
 .00082505,-0.00088217,0.00010344,0.02232713,-0.11207262,0.08090722\\-0
 .00000003,0.00000005,0.00000006,-0.00000014,-0.00000011,0.00000006,0.0
 0000003,-0.00000002,0.00000007,0.00000002,0.00000004,0.00000002,0.,-0.
 00000007,-0.00000038,-0.00000007,0.00000017,0.00000011,0.00000015,-0.0
 0000012,0.00000005,-0.00000003,-0.00000008,0.00000002,0.00000003,-0.00
 000004,0.00000002,0.00000002,-0.00000005,-0.00000003,0.00000004,0.0000
 0022,0.\\\@


 You never know when you're making a memory.
                        -- Rickie Lee Jones
 Job cpu time:       0 days  6 hours 33 minutes 35.0 seconds.
 Elapsed time:       0 days  0 hours 24 minutes 43.4 seconds.
 File lengths (MBytes):  RWF=    170 Int=      0 D2E=      0 Chk=     14 Scr=      1
 Normal termination of Gaussian 16 at Tue Feb  4 13:04:00 2020.
