# Supplementary material for: Computational Investigation of Substituent Effects on the Alcohol + Carbonyl Channel of Peroxy Radical Self- and Cross-Reactions
Source: J Phys Chem A. 2023 Feb 8;127(7):1686–96. doi: 10.1021/acs.jpca.2c08927 (PMC9969516; doi:10.1021/acs.jpca.2c08927)
Supplement: Supplementary file 2 — jp2c08927_si_002.zip [file jp2c08927_si_002.zip › EtO--OiPr/Forward-IRC-wb-TS2-opt.log]

 Entering Gaussian System, Link 0=/appl/soft/chem/gaussian/G16RevB.01/g16/g16
 Initial command:
 /appl/soft/chem/gaussian/G16RevB.01/g16/l1.exe "/scratch/kurten/scratch_galib/third-paper/eto-ipro/ts-cacl/eto-ipr-11_1_1122/eto-ipr-ts-set1/wb-ts/irc-cal/eto-ipr-ts-set1-M0001-copt-TS-opt-IRC/Forward-b3lyp-opt/Forward-wb-opt/10662930.GAUSS_SCRDIR/Gau-92286.inp" -scrdir="/scratch/kurten/scratch_galib/third-paper/eto-ipro/ts-cacl/eto-ipr-11_1_1122/eto-ipr-ts-set1/wb-ts/irc-cal/eto-ipr-ts-set1-M0001-copt-TS-opt-IRC/Forward-b3lyp-opt/Forward-wb-opt/10662930.GAUSS_SCRDIR/"
 Entering Link 1 = /appl/soft/chem/gaussian/G16RevB.01/g16/l1.exe PID=     92299.
  
 Copyright (c) 1988-2017, Gaussian, Inc.  All Rights Reserved.
  
 This is part of the Gaussian(R) 16 program.  It is based on
 the Gaussian(R) 09 system (copyright 2009, Gaussian, Inc.),
 the Gaussian(R) 03 system (copyright 2003, Gaussian, Inc.),
 the Gaussian(R) 98 system (copyright 1998, Gaussian, Inc.),
 the Gaussian(R) 94 system (copyright 1995, Gaussian, Inc.),
 the Gaussian 92(TM) system (copyright 1992, Gaussian, Inc.),
 the Gaussian 90(TM) system (copyright 1990, Gaussian, Inc.),
 the Gaussian 88(TM) system (copyright 1988, Gaussian, Inc.),
 the Gaussian 86(TM) system (copyright 1986, Carnegie Mellon
 University), and the Gaussian 82(TM) system (copyright 1983,
 Carnegie Mellon University). Gaussian is a federally registered
 trademark of Gaussian, Inc.
  
 This software contains proprietary and confidential information,
 including trade secrets, belonging to Gaussian, Inc.
  
 This software is provided under written license and may be
 used, copied, transmitted, or stored only in accord with that
 written license.
  
 The following legend is applicable only to US Government
 contracts under FAR:
  
                    RESTRICTED RIGHTS LEGEND
  
 Use, reproduction and disclosure by the US Government is
 subject to restrictions as set forth in subparagraphs (a)
 and (c) of the Commercial Computer Software - Restricted
 Rights clause in FAR 52.227-19.
  
 Gaussian, Inc.
 340 Quinnipiac St., Bldg. 40, Wallingford CT 06492
  
  
 ---------------------------------------------------------------
 Warning -- This program may not be used in any manner that
 competes with the business of Gaussian, Inc. or will provide
 assistance to any competitor of Gaussian, Inc.  The licensee
 of this program is prohibited from giving any competitor of
 Gaussian, Inc. access to this program.  By using this program,
 the user acknowledges that Gaussian, Inc. is engaged in the
 business of creating and licensing software in the field of
 computational chemistry and represents and warrants to the
 licensee that it is not a competitor of Gaussian, Inc. and that
 it will not use this program in any manner prohibited above.
 ---------------------------------------------------------------
  

 Cite this work as:
 Gaussian 16, Revision B.01,
 M. J. Frisch, G. W. Trucks, H. B. Schlegel, G. E. Scuseria, 
 M. A. Robb, J. R. Cheeseman, G. Scalmani, V. Barone, 
 G. A. Petersson, H. Nakatsuji, X. Li, M. Caricato, A. V. Marenich, 
 J. Bloino, B. G. Janesko, R. Gomperts, B. Mennucci, H. P. Hratchian, 
 J. V. Ortiz, A. F. Izmaylov, J. L. Sonnenberg, D. Williams-Young, 
 F. Ding, F. Lipparini, F. Egidi, J. Goings, B. Peng, A. Petrone, 
 T. Henderson, D. Ranasinghe, V. G. Zakrzewski, J. Gao, N. Rega, 
 G. Zheng, W. Liang, M. Hada, M. Ehara, K. Toyota, R. Fukuda, 
 J. Hasegawa, M. Ishida, T. Nakajima, Y. Honda, O. Kitao, H. Nakai, 
 T. Vreven, K. Throssell, J. A. Montgomery, Jr., J. E. Peralta, 
 F. Ogliaro, M. J. Bearpark, J. J. Heyd, E. N. Brothers, K. N. Kudin, 
 V. N. Staroverov, T. A. Keith, R. Kobayashi, J. Normand, 
 K. Raghavachari, A. P. Rendell, J. C. Burant, S. S. Iyengar, 
 J. Tomasi, M. Cossi, J. M. Millam, M. Klene, C. Adamo, R. Cammi, 
 J. W. Ochterski, R. L. Martin, K. Morokuma, O. Farkas, 
 J. B. Foresman, and D. J. Fox, Gaussian, Inc., Wallingford CT, 2016.
 
 ******************************************
 Gaussian 16:  ES64L-G16RevB.01 20-Dec-2017
                18-Feb-2022 
 ******************************************
 %mem=12GB
 %NprocShared=16
 Will use up to   16 processors via shared memory.
 %chk=Forward-wb-opt
 ----------------------------------------------------------------------
 #wB97XD Aug-cc-pVTZ Opt Integral(Grid=SuperFineGrid) Freq MaxDisk=32GB
 ----------------------------------------------------------------------
 1/18=20,19=15,26=5,38=1/1,3;
 2/9=110,12=2,17=6,18=5,40=1/2;
 3/5=16,6=1,7=10,11=2,25=1,30=1,71=1,74=-58,75=-7/1,2,3;
 4//1;
 5/5=2,38=5/2;
 6/7=2,8=2,9=2,10=2,28=1/1;
 7//1,2,3,16;
 1/18=20,19=15,26=5/3(2);
 2/9=110/2;
 99//99;
 2/9=110/2;
 3/5=16,6=1,7=10,11=2,25=1,30=1,71=1,74=-58,75=-7/1,2,3;
 4/5=5,16=3,69=1/1;
 5/5=2,38=5/2;
 7//1,2,3,16;
 1/18=20,19=15,26=5/3(-5);
 2/9=110/2;
 6/7=2,8=2,9=2,10=2,19=2,28=1/1;
 99/9=1/99;
 --------------
 Forward-wb-opt
 --------------
 Symbolic Z-matrix:
 Charge =  0 Multiplicity = 3
 H                    -1.99669   1.47631   0.65188 
 C                    -2.82943   0.89967   0.22933 
 H                    -3.7068    1.05968   0.86984 
 H                    -3.05095   1.29649  -0.76797 
 C                    -2.4858   -0.58625   0.15066 
 H                    -2.28427  -0.98434   1.15797 
 H                    -3.32948  -1.15069  -0.26041 
 O                    -1.39041  -0.8618   -0.72189 
 H                     1.63993   0.02409  -2.01204 
 C                     1.8817    0.7433   -1.22331 
 H                     2.95866   0.97378  -1.26407 
 H                     1.32236   1.66524  -1.40551 
 C                     1.50431   0.12969   0.12215 
 C                     2.10317  -1.22876   0.47568 
 H                     3.19913  -1.16412   0.57246 
 H                     1.85571  -1.93468  -0.32316 
 H                     1.69407  -1.60599   1.41723 
 O                     1.54445   0.99423   1.12024 
 H                    -0.57777  -0.46111  -0.34998 
 
 Add virtual bond connecting atoms H19        and C13        Dist= 4.19D+00.

 GradGradGradGradGradGradGradGradGradGradGradGradGradGradGradGradGradGrad
 Berny optimization.
 Initialization pass.
                           ----------------------------
                           !    Initial Parameters    !
                           ! (Angstroms and Degrees)  !
 --------------------------                            --------------------------
 ! Name  Definition              Value          Derivative Info.                !
 --------------------------------------------------------------------------------
 ! R1    R(1,2)                  1.0975         estimate D2E/DX2                !
 ! R2    R(2,3)                  1.098          estimate D2E/DX2                !
 ! R3    R(2,4)                  1.096          estimate D2E/DX2                !
 ! R4    R(2,5)                  1.5272         estimate D2E/DX2                !
 ! R5    R(5,6)                  1.1017         estimate D2E/DX2                !
 ! R6    R(5,7)                  1.0952         estimate D2E/DX2                !
 ! R7    R(5,8)                  1.4273         estimate D2E/DX2                !
 ! R8    R(8,19)                 0.9794         estimate D2E/DX2                !
 ! R9    R(9,10)                 1.0944         estimate D2E/DX2                !
 ! R10   R(10,11)                1.1021         estimate D2E/DX2                !
 ! R11   R(10,12)                1.0936         estimate D2E/DX2                !
 ! R12   R(10,13)                1.5262         estimate D2E/DX2                !
 ! R13   R(13,14)                1.5261         estimate D2E/DX2                !
 ! R14   R(13,18)                1.3211         estimate D2E/DX2                !
 ! R15   R(13,19)                2.2152         estimate D2E/DX2                !
 ! R16   R(14,15)                1.1021         estimate D2E/DX2                !
 ! R17   R(14,16)                1.0944         estimate D2E/DX2                !
 ! R18   R(14,17)                1.0937         estimate D2E/DX2                !
 ! A1    A(1,2,3)              107.766          estimate D2E/DX2                !
 ! A2    A(1,2,4)              108.2687         estimate D2E/DX2                !
 ! A3    A(1,2,5)              111.1201         estimate D2E/DX2                !
 ! A4    A(3,2,4)              108.4543         estimate D2E/DX2                !
 ! A5    A(3,2,5)              110.5875         estimate D2E/DX2                !
 ! A6    A(4,2,5)              110.5423         estimate D2E/DX2                !
 ! A7    A(2,5,6)              110.2209         estimate D2E/DX2                !
 ! A8    A(2,5,7)              110.3327         estimate D2E/DX2                !
 ! A9    A(2,5,8)              113.0806         estimate D2E/DX2                !
 ! A10   A(6,5,7)              107.3302         estimate D2E/DX2                !
 ! A11   A(6,5,8)              110.4142         estimate D2E/DX2                !
 ! A12   A(7,5,8)              105.2045         estimate D2E/DX2                !
 ! A13   A(5,8,19)             109.0054         estimate D2E/DX2                !
 ! A14   A(9,10,11)            109.0651         estimate D2E/DX2                !
 ! A15   A(9,10,12)            108.7193         estimate D2E/DX2                !
 ! A16   A(9,10,13)            108.4512         estimate D2E/DX2                !
 ! A17   A(11,10,12)           108.5013         estimate D2E/DX2                !
 ! A18   A(11,10,13)           110.9973         estimate D2E/DX2                !
 ! A19   A(12,10,13)           111.0597         estimate D2E/DX2                !
 ! A20   A(10,13,14)           117.7153         estimate D2E/DX2                !
 ! A21   A(10,13,18)           113.2926         estimate D2E/DX2                !
 ! A22   A(10,13,19)            98.7287         estimate D2E/DX2                !
 ! A23   A(14,13,18)           113.3026         estimate D2E/DX2                !
 ! A24   A(14,13,19)           100.4164         estimate D2E/DX2                !
 ! A25   A(18,13,19)           111.3537         estimate D2E/DX2                !
 ! A26   A(13,14,15)           110.999          estimate D2E/DX2                !
 ! A27   A(13,14,16)           108.442          estimate D2E/DX2                !
 ! A28   A(13,14,17)           111.0797         estimate D2E/DX2                !
 ! A29   A(15,14,16)           109.0735         estimate D2E/DX2                !
 ! A30   A(15,14,17)           108.457          estimate D2E/DX2                !
 ! A31   A(16,14,17)           108.7436         estimate D2E/DX2                !
 ! A32   L(8,19,13,1,-1)       193.3153         estimate D2E/DX2                !
 ! A33   L(8,19,13,1,-2)       184.6525         estimate D2E/DX2                !
 ! D1    D(1,2,5,6)             60.9149         estimate D2E/DX2                !
 ! D2    D(1,2,5,7)            179.2762         estimate D2E/DX2                !
 ! D3    D(1,2,5,8)            -63.2116         estimate D2E/DX2                !
 ! D4    D(3,2,5,6)            -58.7227         estimate D2E/DX2                !
 ! D5    D(3,2,5,7)             59.6387         estimate D2E/DX2                !
 ! D6    D(3,2,5,8)            177.1509         estimate D2E/DX2                !
 ! D7    D(4,2,5,6)           -178.8459         estimate D2E/DX2                !
 ! D8    D(4,2,5,7)            -60.4846         estimate D2E/DX2                !
 ! D9    D(4,2,5,8)             57.0276         estimate D2E/DX2                !
 ! D10   D(2,5,8,19)            65.6527         estimate D2E/DX2                !
 ! D11   D(6,5,8,19)           -58.368          estimate D2E/DX2                !
 ! D12   D(7,5,8,19)          -173.8686         estimate D2E/DX2                !
 ! D13   D(5,8,13,10)         -133.0129         estimate D2E/DX2                !
 ! D14   D(5,8,13,14)          107.6589         estimate D2E/DX2                !
 ! D15   D(5,8,13,18)          -13.1353         estimate D2E/DX2                !
 ! D16   D(9,10,13,14)          55.262          estimate D2E/DX2                !
 ! D17   D(9,10,13,18)        -169.2847         estimate D2E/DX2                !
 ! D18   D(9,10,13,19)         -51.4334         estimate D2E/DX2                !
 ! D19   D(11,10,13,14)        -64.5326         estimate D2E/DX2                !
 ! D20   D(11,10,13,18)         70.9207         estimate D2E/DX2                !
 ! D21   D(11,10,13,19)       -171.228          estimate D2E/DX2                !
 ! D22   D(12,10,13,14)        174.6693         estimate D2E/DX2                !
 ! D23   D(12,10,13,18)        -49.8774         estimate D2E/DX2                !
 ! D24   D(12,10,13,19)         67.9738         estimate D2E/DX2                !
 ! D25   D(10,13,14,15)         64.2758         estimate D2E/DX2                !
 ! D26   D(10,13,14,16)        -55.5244         estimate D2E/DX2                !
 ! D27   D(10,13,14,17)       -174.9677         estimate D2E/DX2                !
 ! D28   D(18,13,14,15)        -71.1733         estimate D2E/DX2                !
 ! D29   D(18,13,14,16)        169.0266         estimate D2E/DX2                !
 ! D30   D(18,13,14,17)         49.5833         estimate D2E/DX2                !
 ! D31   D(19,13,14,15)        169.9918         estimate D2E/DX2                !
 ! D32   D(19,13,14,16)         50.1917         estimate D2E/DX2                !
 ! D33   D(19,13,14,17)        -69.2516         estimate D2E/DX2                !
 --------------------------------------------------------------------------------
 Trust Radius=3.00D-01 FncErr=1.00D-07 GrdErr=1.00D-07 EigMax=2.50D+02 EigMin=1.00D-04
 Number of steps in this run=     94 maximum allowed number of steps=    114.
 GradGradGradGradGradGradGradGradGradGradGradGradGradGradGradGradGradGrad

                          Input orientation:                          
 ---------------------------------------------------------------------
 Center     Atomic      Atomic             Coordinates (Angstroms)
 Number     Number       Type             X           Y           Z
 ---------------------------------------------------------------------
      1          1           0       -1.996690    1.476310    0.651880
      2          6           0       -2.829430    0.899670    0.229330
      3          1           0       -3.706800    1.059680    0.869840
      4          1           0       -3.050950    1.296490   -0.767970
      5          6           0       -2.485800   -0.586250    0.150660
      6          1           0       -2.284270   -0.984340    1.157970
      7          1           0       -3.329480   -1.150690   -0.260410
      8          8           0       -1.390410   -0.861800   -0.721890
      9          1           0        1.639930    0.024090   -2.012040
     10          6           0        1.881700    0.743300   -1.223310
     11          1           0        2.958660    0.973780   -1.264070
     12          1           0        1.322360    1.665240   -1.405510
     13          6           0        1.504310    0.129690    0.122150
     14          6           0        2.103170   -1.228760    0.475680
     15          1           0        3.199130   -1.164120    0.572460
     16          1           0        1.855710   -1.934680   -0.323160
     17          1           0        1.694070   -1.605990    1.417230
     18          8           0        1.544450    0.994230    1.120240
     19          1           0       -0.577770   -0.461110   -0.349980
 ---------------------------------------------------------------------
                    Distance matrix (angstroms):
                    1          2          3          4          5
     1  H    0.000000
     2  C    1.097505   0.000000
     3  H    1.773574   1.098014   0.000000
     4  H    1.777575   1.095967   1.780067   0.000000
     5  C    2.178211   1.527164   2.171899   2.169789   0.000000
     6  H    2.528562   2.170038   2.506916   3.082082   1.101709
     7  H    3.083785   2.166534   2.511090   2.514734   1.095156
     8  O    2.778773   2.465436   3.404608   2.723551   1.427288
     9  H    4.736076   5.075979   6.161591   5.017078   4.698025
    10  C    4.369846   4.932480   5.976011   4.984415   4.767657
    11  H    5.336562   5.978104   6.999236   6.038681   5.837576
    12  H    3.909558   4.527268   5.553051   4.434893   4.689665
    13  C    3.788271   4.402915   5.345988   4.785826   4.053932
    14  C    4.915008   5.377866   6.256842   5.872692   4.645116
    15  H    5.828784   6.381262   7.261239   6.849442   5.729771
    16  H    5.237036   5.503574   6.428916   5.891827   4.570720
    17  H    4.869091   5.305798   6.047713   5.976178   4.485018
    18  O    3.604363   4.464694   5.257624   4.977389   4.436318
    19  H    2.602048   2.693937   3.686678   3.062759   1.976583
                    6          7          8          9         10
     6  H    0.000000
     7  H    1.769728   0.000000
     8  O    2.085156   2.014054   0.000000
     9  H    5.144438   5.398458   3.410608   0.000000
    10  C    5.100053   5.627679   3.678923   1.094445   0.000000
    11  H    6.098264   6.712780   4.751602   1.788972   1.102100
    12  H    5.157469   5.557007   3.769932   1.778230   1.093632
    13  C    4.082563   5.015102   3.174092   2.141100   1.526173
    14  C    4.446897   5.482847   3.711325   2.823646   2.612401
    15  H    5.517501   6.581535   4.778139   3.243854   2.932348
    16  H    4.498480   5.244499   3.441998   2.595314   2.825336
    17  H    4.034954   5.315809   3.826705   3.797365   3.539325
    18  O    4.309903   5.501097   3.930864   3.280467   2.380951
    19  H    2.336627   2.838213   0.979415   2.813549   2.874422
                   11         12         13         14         15
    11  H    0.000000
    12  H    1.782021   0.000000
    13  C    2.179272   2.173652   0.000000
    14  C    2.934242   3.538895   1.526107   0.000000
    15  H    2.828654   3.929365   2.179252   1.102122   0.000000
    16  H    3.249762   3.796758   2.140889   1.094397   1.789043
    17  H    3.929856   4.336701   2.173897   1.093701   1.781598
    18  O    2.772245   2.622783   1.321069   2.381031   2.774257
    19  H    3.924386   3.040724   2.215177   2.908340   3.950961
                   16         17         18         19
    16  H    0.000000
    17  H    1.778517   0.000000
    18  O    3.280061   2.621399   0.000000
    19  H    2.844987   3.097586   2.963677   0.000000
 Stoichiometry    C5H12O2(3)
 Framework group  C1[X(C5H12O2)]
 Deg. of freedom    51
 Full point group                 C1      NOp   1
 Largest Abelian subgroup         C1      NOp   1
 Largest concise Abelian subgroup C1      NOp   1
                         Standard orientation:                         
 ---------------------------------------------------------------------
 Center     Atomic      Atomic             Coordinates (Angstroms)
 Number     Number       Type             X           Y           Z
 ---------------------------------------------------------------------
      1          1           0       -1.996688   -1.476311   -0.651878
      2          6           0       -2.829428   -0.899671   -0.229328
      3          1           0       -3.706798   -1.059682   -0.869838
      4          1           0       -3.050948   -1.296491    0.767972
      5          6           0       -2.485799    0.586249   -0.150658
      6          1           0       -2.284269    0.984339   -1.157968
      7          1           0       -3.329479    1.150689    0.260412
      8          8           0       -1.390409    0.861799    0.721892
      9          1           0        1.639931   -0.024089    2.012042
     10          6           0        1.881702   -0.743299    1.223312
     11          1           0        2.958662   -0.973779    1.264072
     12          1           0        1.322362   -1.665239    1.405512
     13          6           0        1.504311   -0.129689   -0.122148
     14          6           0        2.103171    1.228761   -0.475678
     15          1           0        3.199131    1.164121   -0.572458
     16          1           0        1.855711    1.934681    0.323162
     17          1           0        1.694071    1.605991   -1.417228
     18          8           0        1.544452   -0.994229   -1.120238
     19          1           0       -0.577769    0.461110    0.349982
 ---------------------------------------------------------------------
 Rotational constants (GHZ):           3.3998696           1.0137224           0.9663948
 Standard basis: Aug-CC-pVTZ (5D, 7F)
 There are   685 symmetry adapted cartesian basis functions of A   symmetry.
 There are   598 symmetry adapted basis functions of A   symmetry.
   598 basis functions,   828 primitive gaussians,   685 cartesian basis functions
    30 alpha electrons       28 beta electrons
       nuclear repulsion energy       301.7266229232 Hartrees.
 NAtoms=   19 NActive=   19 NUniq=   19 SFac= 1.00D+00 NAtFMM=   60 NAOKFM=F Big=F
 Integral buffers will be    131072 words long.
 Raffenetti 2 integral format.
 Two-electron integral symmetry is turned on.
 Nuclear repulsion after empirical dispersion term =      301.7182776914 Hartrees.
 One-electron integrals computed using PRISM.
 NBasis=   598 RedAO= T EigKep=  8.11D-06  NBF=   598
 NBsUse=   598 1.00D-06 EigRej= -1.00D+00 NBFU=   598
 ExpMin= 2.53D-02 ExpMax= 1.53D+04 ExpMxC= 5.22D+02 IAcc=3 IRadAn=         7 AccDes= 0.00D+00
 Harris functional with IExCor= 4639 and IRadAn=       7 diagonalized for initial guess.
 HarFok:  IExCor= 4639 AccDes= 0.00D+00 IRadAn=         7 IDoV= 1 UseB2=F ITyADJ=14
 ICtDFT=  3500011 ScaDFX=  1.000000  1.000000  1.000000  1.000000
 FoFCou: FMM=F IPFlag=           0 FMFlag=      100000 FMFlg1=           0
         NFxFlg=           0 DoJE=T BraDBF=F KetDBF=T FulRan=T
         wScrn=  0.000000 ICntrl=       500 IOpCl=  0 I1Cent=   200000004 NGrid=           0
         NMat0=    1 NMatS0=      1 NMatT0=    0 NMatD0=    1 NMtDS0=    0 NMtDT0=    0
 Petite list used in FoFCou.
 Initial guess <Sx>= 0.0000 <Sy>= 0.0000 <Sz>= 1.0000 <S**2>= 2.0000 S= 1.0000
 Requested convergence on RMS density matrix=1.00D-08 within 128 cycles.
 Requested convergence on MAX density matrix=1.00D-06.
 Requested convergence on             energy=1.00D-06.
 No special actions if energy rises.
 SCF Done:  E(UwB97XD) =  -348.105686885     A.U. after   15 cycles
            NFock= 15  Conv=0.46D-08     -V/T= 2.0067
 <Sx>= 0.0000 <Sy>= 0.0000 <Sz>= 1.0000 <S**2>= 2.0070 S= 1.0023
 <L.S>=  0.00000000000    
 Annihilation of the first spin contaminant:
 S**2 before annihilation     2.0070,   after     2.0000

 **********************************************************************

            Population analysis using the SCF Density.

 **********************************************************************

 Orbital symmetries:
 Alpha Orbitals:
       Occupied  (A) (A) (A) (A) (A) (A) (A) (A) (A) (A) (A) (A)
                 (A) (A) (A) (A) (A) (A) (A) (A) (A) (A) (A) (A)
                 (A) (A) (A) (A) (A) (A)
       Virtual   (A) (A) (A) (A) (A) (A) (A) (A) (A) (A) (A) (A)
                 (A) (A) (A) (A) (A) (A) (A) (A) (A) (A) (A) (A)
                 (A) (A) (A) (A) (A) (A) (A) (A) (A) (A) (A) (A)
                 (A) (A) (A) (A) (A) (A) (A) (A) (A) (A) (A) (A)
                 (A) (A) (A) (A) (A) (A) (A) (A) (A) (A) (A) (A)
                 (A) (A) (A) (A) (A) (A) (A) (A) (A) (A) (A) (A)
                 (A) (A) (A) (A) (A) (A) (A) (A) (A) (A) (A) (A)
                 (A) (A) (A) (A) (A) (A) (A) (A) (A) (A) (A) (A)
                 (A) (A) (A) (A) (A) (A) (A) (A) (A) (A) (A) (A)
                 (A) (A) (A) (A) (A) (A) (A) (A) (A) (A) (A) (A)
                 (A) (A) (A) (A) (A) (A) (A) (A) (A) (A) (A) (A)
                 (A) (A) (A) (A) (A) (A) (A) (A) (A) (A) (A) (A)
                 (A) (A) (A) (A) (A) (A) (A) (A) (A) (A) (A) (A)
                 (A) (A) (A) (A) (A) (A) (A) (A) (A) (A) (A) (A)
                 (A) (A) (A) (A) (A) (A) (A) (A) (A) (A) (A) (A)
                 (A) (A) (A) (A) (A) (A) (A) (A) (A) (A) (A) (A)
                 (A) (A) (A) (A) (A) (A) (A) (A) (A) (A) (A) (A)
                 (A) (A) (A) (A) (A) (A) (A) (A) (A) (A) (A) (A)
                 (A) (A) (A) (A) (A) (A) (A) (A) (A) (A) (A) (A)
                 (A) (A) (A) (A) (A) (A) (A) (A) (A) (A) (A) (A)
                 (A) (A) (A) (A) (A) (A) (A) (A) (A) (A) (A) (A)
                 (A) (A) (A) (A) (A) (A) (A) (A) (A) (A) (A) (A)
                 (A) (A) (A) (A) (A) (A) (A) (A) (A) (A) (A) (A)
                 (A) (A) (A) (A) (A) (A) (A) (A) (A) (A) (A) (A)
                 (A) (A) (A) (A) (A) (A) (A) (A) (A) (A) (A) (A)
                 (A) (A) (A) (A) (A) (A) (A) (A) (A) (A) (A) (A)
                 (A) (A) (A) (A) (A) (A) (A) (A) (A) (A) (A) (A)
                 (A) (A) (A) (A) (A) (A) (A) (A) (A) (A) (A) (A)
                 (A) (A) (A) (A) (A) (A) (A) (A) (A) (A) (A) (A)
                 (A) (A) (A) (A) (A) (A) (A) (A) (A) (A) (A) (A)
                 (A) (A) (A) (A) (A) (A) (A) (A) (A) (A) (A) (A)
                 (A) (A) (A) (A) (A) (A) (A) (A) (A) (A) (A) (A)
                 (A) (A) (A) (A) (A) (A) (A) (A) (A) (A) (A) (A)
                 (A) (A) (A) (A) (A) (A) (A) (A) (A) (A) (A) (A)
                 (A) (A) (A) (A) (A) (A) (A) (A) (A) (A) (A) (A)
                 (A) (A) (A) (A) (A) (A) (A) (A) (A) (A) (A) (A)
                 (A) (A) (A) (A) (A) (A) (A) (A) (A) (A) (A) (A)
                 (A) (A) (A) (A) (A) (A) (A) (A) (A) (A) (A) (A)
                 (A) (A) (A) (A) (A) (A) (A) (A) (A) (A) (A) (A)
                 (A) (A) (A) (A) (A) (A) (A) (A) (A) (A) (A) (A)
                 (A) (A) (A) (A) (A) (A) (A) (A) (A) (A) (A) (A)
                 (A) (A) (A) (A) (A) (A) (A) (A) (A) (A) (A) (A)
                 (A) (A) (A) (A) (A) (A) (A) (A) (A) (A) (A) (A)
                 (A) (A) (A) (A) (A) (A) (A) (A) (A) (A) (A) (A)
                 (A) (A) (A) (A) (A) (A) (A) (A) (A) (A) (A) (A)
                 (A) (A) (A) (A) (A) (A) (A) (A) (A) (A) (A) (A)
                 (A) (A) (A) (A) (A) (A) (A) (A) (A) (A) (A) (A)
                 (A) (A) (A) (A)
 Beta  Orbitals:
       Occupied  (A) (A) (A) (A) (A) (A) (A) (A) (A) (A) (A) (A)
                 (A) (A) (A) (A) (A) (A) (A) (A) (A) (A) (A) (A)
                 (A) (A) (A) (A)
       Virtual   (A) (A) (A) (A) (A) (A) (A) (A) (A) (A) (A) (A)
                 (A) (A) (A) (A) (A) (A) (A) (A) (A) (A) (A) (A)
                 (A) (A) (A) (A) (A) (A) (A) (A) (A) (A) (A) (A)
                 (A) (A) (A) (A) (A) (A) (A) (A) (A) (A) (A) (A)
                 (A) (A) (A) (A) (A) (A) (A) (A) (A) (A) (A) (A)
                 (A) (A) (A) (A) (A) (A) (A) (A) (A) (A) (A) (A)
                 (A) (A) (A) (A) (A) (A) (A) (A) (A) (A) (A) (A)
                 (A) (A) (A) (A) (A) (A) (A) (A) (A) (A) (A) (A)
                 (A) (A) (A) (A) (A) (A) (A) (A) (A) (A) (A) (A)
                 (A) (A) (A) (A) (A) (A) (A) (A) (A) (A) (A) (A)
                 (A) (A) (A) (A) (A) (A) (A) (A) (A) (A) (A) (A)
                 (A) (A) (A) (A) (A) (A) (A) (A) (A) (A) (A) (A)
                 (A) (A) (A) (A) (A) (A) (A) (A) (A) (A) (A) (A)
                 (A) (A) (A) (A) (A) (A) (A) (A) (A) (A) (A) (A)
                 (A) (A) (A) (A) (A) (A) (A) (A) (A) (A) (A) (A)
                 (A) (A) (A) (A) (A) (A) (A) (A) (A) (A) (A) (A)
                 (A) (A) (A) (A) (A) (A) (A) (A) (A) (A) (A) (A)
                 (A) (A) (A) (A) (A) (A) (A) (A) (A) (A) (A) (A)
                 (A) (A) (A) (A) (A) (A) (A) (A) (A) (A) (A) (A)
                 (A) (A) (A) (A) (A) (A) (A) (A) (A) (A) (A) (A)
                 (A) (A) (A) (A) (A) (A) (A) (A) (A) (A) (A) (A)
                 (A) (A) (A) (A) (A) (A) (A) (A) (A) (A) (A) (A)
                 (A) (A) (A) (A) (A) (A) (A) (A) (A) (A) (A) (A)
                 (A) (A) (A) (A) (A) (A) (A) (A) (A) (A) (A) (A)
                 (A) (A) (A) (A) (A) (A) (A) (A) (A) (A) (A) (A)
                 (A) (A) (A) (A) (A) (A) (A) (A) (A) (A) (A) (A)
                 (A) (A) (A) (A) (A) (A) (A) (A) (A) (A) (A) (A)
                 (A) (A) (A) (A) (A) (A) (A) (A) (A) (A) (A) (A)
                 (A) (A) (A) (A) (A) (A) (A) (A) (A) (A) (A) (A)
                 (A) (A) (A) (A) (A) (A) (A) (A) (A) (A) (A) (A)
                 (A) (A) (A) (A) (A) (A) (A) (A) (A) (A) (A) (A)
                 (A) (A) (A) (A) (A) (A) (A) (A) (A) (A) (A) (A)
                 (A) (A) (A) (A) (A) (A) (A) (A) (A) (A) (A) (A)
                 (A) (A) (A) (A) (A) (A) (A) (A) (A) (A) (A) (A)
                 (A) (A) (A) (A) (A) (A) (A) (A) (A) (A) (A) (A)
                 (A) (A) (A) (A) (A) (A) (A) (A) (A) (A) (A) (A)
                 (A) (A) (A) (A) (A) (A) (A) (A) (A) (A) (A) (A)
                 (A) (A) (A) (A) (A) (A) (A) (A) (A) (A) (A) (A)
                 (A) (A) (A) (A) (A) (A) (A) (A) (A) (A) (A) (A)
                 (A) (A) (A) (A) (A) (A) (A) (A) (A) (A) (A) (A)
                 (A) (A) (A) (A) (A) (A) (A) (A) (A) (A) (A) (A)
                 (A) (A) (A) (A) (A) (A) (A) (A) (A) (A) (A) (A)
                 (A) (A) (A) (A) (A) (A) (A) (A) (A) (A) (A) (A)
                 (A) (A) (A) (A) (A) (A) (A) (A) (A) (A) (A) (A)
                 (A) (A) (A) (A) (A) (A) (A) (A) (A) (A) (A) (A)
                 (A) (A) (A) (A) (A) (A) (A) (A) (A) (A) (A) (A)
                 (A) (A) (A) (A) (A) (A) (A) (A) (A) (A) (A) (A)
                 (A) (A) (A) (A) (A) (A)
 The electronic state is 3-A.
 Alpha  occ. eigenvalues --  -19.34043 -19.23717 -10.35886 -10.32329 -10.30966
 Alpha  occ. eigenvalues --  -10.30931 -10.27040  -1.18472  -1.10395  -0.88330
 Alpha  occ. eigenvalues --   -0.83616  -0.81958  -0.70876  -0.66672  -0.58820
 Alpha  occ. eigenvalues --   -0.58355  -0.56836  -0.56429  -0.53030  -0.50730
 Alpha  occ. eigenvalues --   -0.50014  -0.49712  -0.48072  -0.47539  -0.45924
 Alpha  occ. eigenvalues --   -0.44563  -0.42956  -0.40043  -0.34964  -0.26555
 Alpha virt. eigenvalues --    0.02811   0.03675   0.03826   0.04687   0.05136
 Alpha virt. eigenvalues --    0.05163   0.05679   0.06522   0.07124   0.07327
 Alpha virt. eigenvalues --    0.07708   0.08802   0.09883   0.10986   0.11437
 Alpha virt. eigenvalues --    0.11792   0.12420   0.12641   0.12883   0.13133
 Alpha virt. eigenvalues --    0.13518   0.13615   0.13989   0.14711   0.15003
 Alpha virt. eigenvalues --    0.15763   0.15903   0.16061   0.17123   0.17337
 Alpha virt. eigenvalues --    0.18052   0.18848   0.19215   0.20472   0.21414
 Alpha virt. eigenvalues --    0.21534   0.22793   0.23431   0.23515   0.24222
 Alpha virt. eigenvalues --    0.24803   0.25238   0.25997   0.26346   0.27124
 Alpha virt. eigenvalues --    0.27482   0.27824   0.28893   0.29187   0.29495
 Alpha virt. eigenvalues --    0.29657   0.30109   0.31419   0.31934   0.32094
 Alpha virt. eigenvalues --    0.32644   0.33414   0.33508   0.34524   0.34657
 Alpha virt. eigenvalues --    0.34960   0.35363   0.35632   0.36355   0.36636
 Alpha virt. eigenvalues --    0.37068   0.37707   0.37952   0.38291   0.38525
 Alpha virt. eigenvalues --    0.39174   0.39586   0.40035   0.40283   0.40486
 Alpha virt. eigenvalues --    0.41050   0.41468   0.41557   0.41899   0.42101
 Alpha virt. eigenvalues --    0.42828   0.43243   0.43618   0.44465   0.45316
 Alpha virt. eigenvalues --    0.45644   0.46046   0.46770   0.47222   0.47868
 Alpha virt. eigenvalues --    0.48219   0.49086   0.50013   0.50393   0.50792
 Alpha virt. eigenvalues --    0.51258   0.51698   0.52175   0.52725   0.53156
 Alpha virt. eigenvalues --    0.53346   0.53835   0.55283   0.56213   0.56504
 Alpha virt. eigenvalues --    0.56943   0.57329   0.57999   0.58167   0.59118
 Alpha virt. eigenvalues --    0.59701   0.60345   0.61952   0.62247   0.62711
 Alpha virt. eigenvalues --    0.64474   0.66523   0.67768   0.67939   0.69084
 Alpha virt. eigenvalues --    0.69603   0.70590   0.71369   0.72376   0.72743
 Alpha virt. eigenvalues --    0.73279   0.73738   0.74332   0.75238   0.76257
 Alpha virt. eigenvalues --    0.76525   0.77155   0.77606   0.78001   0.78264
 Alpha virt. eigenvalues --    0.78806   0.80374   0.80838   0.81584   0.82026
 Alpha virt. eigenvalues --    0.82323   0.82894   0.83448   0.84384   0.85135
 Alpha virt. eigenvalues --    0.85738   0.86233   0.86768   0.87606   0.88536
 Alpha virt. eigenvalues --    0.89616   0.89995   0.90319   0.90540   0.91241
 Alpha virt. eigenvalues --    0.91807   0.92323   0.93439   0.94114   0.94477
 Alpha virt. eigenvalues --    0.94942   0.96448   0.97176   0.97291   0.98223
 Alpha virt. eigenvalues --    0.98402   0.99032   0.99455   0.99753   1.01380
 Alpha virt. eigenvalues --    1.01499   1.02345   1.02873   1.04192   1.04334
 Alpha virt. eigenvalues --    1.05136   1.05395   1.05982   1.06576   1.07197
 Alpha virt. eigenvalues --    1.07950   1.08764   1.10493   1.11143   1.11300
 Alpha virt. eigenvalues --    1.12261   1.12606   1.13470   1.14031   1.15044
 Alpha virt. eigenvalues --    1.15640   1.15822   1.16434   1.16772   1.17181
 Alpha virt. eigenvalues --    1.18756   1.19081   1.19480   1.21472   1.21745
 Alpha virt. eigenvalues --    1.22464   1.23365   1.24394   1.24959   1.25968
 Alpha virt. eigenvalues --    1.26474   1.28386   1.28897   1.29411   1.29707
 Alpha virt. eigenvalues --    1.30828   1.32186   1.32945   1.33525   1.34097
 Alpha virt. eigenvalues --    1.34694   1.35687   1.35933   1.36946   1.37602
 Alpha virt. eigenvalues --    1.38173   1.39432   1.39750   1.41220   1.41719
 Alpha virt. eigenvalues --    1.43317   1.43712   1.43852   1.45938   1.47102
 Alpha virt. eigenvalues --    1.47758   1.49449   1.49483   1.50259   1.51297
 Alpha virt. eigenvalues --    1.52281   1.53594   1.53876   1.54627   1.55601
 Alpha virt. eigenvalues --    1.57362   1.57648   1.57816   1.57994   1.58492
 Alpha virt. eigenvalues --    1.59823   1.60247   1.60510   1.61619   1.62116
 Alpha virt. eigenvalues --    1.62321   1.63201   1.63477   1.63827   1.64561
 Alpha virt. eigenvalues --    1.65325   1.66321   1.67439   1.68252   1.70247
 Alpha virt. eigenvalues --    1.70660   1.71161   1.71373   1.72495   1.73114
 Alpha virt. eigenvalues --    1.74164   1.74975   1.75490   1.76979   1.78336
 Alpha virt. eigenvalues --    1.78822   1.79427   1.79766   1.81004   1.82444
 Alpha virt. eigenvalues --    1.82598   1.83835   1.84572   1.85293   1.87199
 Alpha virt. eigenvalues --    1.88014   1.88985   1.90732   1.91488   1.91978
 Alpha virt. eigenvalues --    1.92782   1.94397   1.95256   1.97100   1.97693
 Alpha virt. eigenvalues --    2.00578   2.00937   2.02748   2.04295   2.05201
 Alpha virt. eigenvalues --    2.05857   2.06855   2.09152   2.10290   2.10906
 Alpha virt. eigenvalues --    2.12062   2.12527   2.13099   2.13751   2.14867
 Alpha virt. eigenvalues --    2.16355   2.17288   2.18199   2.19462   2.20988
 Alpha virt. eigenvalues --    2.22417   2.23504   2.25896   2.27948   2.29704
 Alpha virt. eigenvalues --    2.31335   2.32188   2.33581   2.38447   2.39509
 Alpha virt. eigenvalues --    2.43465   2.44258   2.46478   2.49303   2.49917
 Alpha virt. eigenvalues --    2.52174   2.53236   2.54521   2.54956   2.58115
 Alpha virt. eigenvalues --    2.60177   2.63741   2.66665   2.69594   2.72591
 Alpha virt. eigenvalues --    2.75475   2.77348   2.78231   2.79048   2.80106
 Alpha virt. eigenvalues --    2.86662   2.89189   2.91623   2.94781   2.96630
 Alpha virt. eigenvalues --    2.97962   2.98397   3.00195   3.01841   3.04228
 Alpha virt. eigenvalues --    3.07534   3.11930   3.14665   3.17134   3.18618
 Alpha virt. eigenvalues --    3.19381   3.22659   3.24086   3.25330   3.27678
 Alpha virt. eigenvalues --    3.29449   3.30418   3.31469   3.34788   3.35498
 Alpha virt. eigenvalues --    3.37134   3.38422   3.39899   3.40342   3.41825
 Alpha virt. eigenvalues --    3.42435   3.43327   3.44207   3.45601   3.46326
 Alpha virt. eigenvalues --    3.47689   3.48639   3.50632   3.51326   3.51866
 Alpha virt. eigenvalues --    3.52733   3.54287   3.55415   3.56145   3.57791
 Alpha virt. eigenvalues --    3.59379   3.60197   3.60835   3.63839   3.64058
 Alpha virt. eigenvalues --    3.65015   3.67133   3.68158   3.69451   3.70769
 Alpha virt. eigenvalues --    3.71624   3.72002   3.72219   3.72995   3.74693
 Alpha virt. eigenvalues --    3.76043   3.77621   3.79365   3.80832   3.81983
 Alpha virt. eigenvalues --    3.82487   3.83371   3.83778   3.85716   3.88242
 Alpha virt. eigenvalues --    3.90176   3.91327   3.92790   3.93594   3.93779
 Alpha virt. eigenvalues --    3.95481   3.96524   3.98519   3.99659   4.00075
 Alpha virt. eigenvalues --    4.01249   4.02465   4.04510   4.05815   4.06481
 Alpha virt. eigenvalues --    4.08832   4.10878   4.14023   4.15310   4.17133
 Alpha virt. eigenvalues --    4.17450   4.19913   4.20463   4.23790   4.23965
 Alpha virt. eigenvalues --    4.27213   4.28075   4.31045   4.31401   4.33938
 Alpha virt. eigenvalues --    4.34731   4.35267   4.37281   4.39372   4.40363
 Alpha virt. eigenvalues --    4.41650   4.44335   4.45893   4.47395   4.48699
 Alpha virt. eigenvalues --    4.52324   4.53041   4.54577   4.56606   4.56840
 Alpha virt. eigenvalues --    4.57698   4.59250   4.59808   4.61313   4.61670
 Alpha virt. eigenvalues --    4.63002   4.63808   4.66046   4.69740   4.70708
 Alpha virt. eigenvalues --    4.72717   4.73450   4.74805   4.74942   4.75323
 Alpha virt. eigenvalues --    4.79583   4.80389   4.82445   4.83055   4.84899
 Alpha virt. eigenvalues --    4.88291   4.90416   4.93141   4.95529   4.95931
 Alpha virt. eigenvalues --    4.97007   4.98982   5.00317   5.01808   5.07034
 Alpha virt. eigenvalues --    5.08501   5.09253   5.10482   5.10955   5.12240
 Alpha virt. eigenvalues --    5.14865   5.15066   5.16582   5.17319   5.20539
 Alpha virt. eigenvalues --    5.22037   5.23119   5.24265   5.28169   5.31781
 Alpha virt. eigenvalues --    5.34012   5.34669   5.35926   5.37345   5.40409
 Alpha virt. eigenvalues --    5.42937   5.43877   5.45302   5.46633   5.47879
 Alpha virt. eigenvalues --    5.50266   5.57071   5.70435   5.71024   5.71301
 Alpha virt. eigenvalues --    5.76192   5.77273   5.80255   5.82087   5.83053
 Alpha virt. eigenvalues --    5.84211   5.87031   5.87528   5.88726   5.89893
 Alpha virt. eigenvalues --    5.93649   5.94174   5.97750   6.08334   6.24312
 Alpha virt. eigenvalues --    6.26387   6.36927   6.44305   6.44874   6.47047
 Alpha virt. eigenvalues --    6.50876   6.53118   6.55235   6.56604   6.58972
 Alpha virt. eigenvalues --    6.60341   6.62543   6.64963   6.71022   6.79606
 Alpha virt. eigenvalues --    6.80559   6.91567   6.92649   7.03318   7.04592
 Alpha virt. eigenvalues --    7.09320   7.14965   7.16780   7.23745   7.29107
 Alpha virt. eigenvalues --    7.32366   7.44371   7.47130   7.59910   7.86301
 Alpha virt. eigenvalues --    8.14981  13.92168  15.58964  16.29144  16.66910
 Alpha virt. eigenvalues --   16.71877  17.53772  18.19669
  Beta  occ. eigenvalues --  -19.31580 -19.23630 -10.34937 -10.32329 -10.30810
  Beta  occ. eigenvalues --  -10.30775 -10.27040  -1.11696  -1.10163  -0.85964
  Beta  occ. eigenvalues --   -0.83578  -0.80970  -0.70781  -0.63091  -0.58186
  Beta  occ. eigenvalues --   -0.55156  -0.53912  -0.52920  -0.52475  -0.50636
  Beta  occ. eigenvalues --   -0.49298  -0.47762  -0.46305  -0.45898  -0.44530
  Beta  occ. eigenvalues --   -0.43044  -0.39806  -0.34883
  Beta virt. eigenvalues --   -0.09408   0.01618   0.03501   0.04068   0.04288
  Beta virt. eigenvalues --    0.04860   0.05574   0.05604   0.05978   0.06695
  Beta virt. eigenvalues --    0.07368   0.07886   0.07956   0.09296   0.10281
  Beta virt. eigenvalues --    0.11273   0.11795   0.11981   0.12849   0.12935
  Beta virt. eigenvalues --    0.13211   0.13517   0.13774   0.13942   0.14270
  Beta virt. eigenvalues --    0.15029   0.15192   0.15960   0.16123   0.16448
  Beta virt. eigenvalues --    0.17452   0.17720   0.18265   0.19132   0.19343
  Beta virt. eigenvalues --    0.20922   0.21647   0.21979   0.22955   0.23660
  Beta virt. eigenvalues --    0.23946   0.24529   0.25058   0.25611   0.26363
  Beta virt. eigenvalues --    0.26755   0.27392   0.28057   0.28160   0.29098
  Beta virt. eigenvalues --    0.29400   0.29856   0.30229   0.30685   0.31792
  Beta virt. eigenvalues --    0.32235   0.32374   0.33149   0.33575   0.33979
  Beta virt. eigenvalues --    0.34754   0.34842   0.35140   0.35627   0.35786
  Beta virt. eigenvalues --    0.36725   0.36874   0.37206   0.38061   0.38322
  Beta virt. eigenvalues --    0.38668   0.38771   0.39437   0.39659   0.40335
  Beta virt. eigenvalues --    0.40549   0.40694   0.41335   0.41707   0.41910
  Beta virt. eigenvalues --    0.42681   0.42776   0.43035   0.43579   0.44179
  Beta virt. eigenvalues --    0.44706   0.45778   0.45911   0.46322   0.47113
  Beta virt. eigenvalues --    0.47409   0.48059   0.48404   0.49247   0.50179
  Beta virt. eigenvalues --    0.50644   0.50931   0.51375   0.51782   0.52264
  Beta virt. eigenvalues --    0.52906   0.53394   0.53496   0.54294   0.55604
  Beta virt. eigenvalues --    0.56278   0.56581   0.57093   0.57478   0.58153
  Beta virt. eigenvalues --    0.58373   0.59482   0.60132   0.60494   0.62148
  Beta virt. eigenvalues --    0.62755   0.63391   0.64967   0.66725   0.68018
  Beta virt. eigenvalues --    0.68459   0.69306   0.69976   0.70901   0.71593
  Beta virt. eigenvalues --    0.72687   0.73173   0.73581   0.73844   0.74643
  Beta virt. eigenvalues --    0.75494   0.76493   0.76647   0.77356   0.77866
  Beta virt. eigenvalues --    0.78083   0.78485   0.78982   0.80456   0.80930
  Beta virt. eigenvalues --    0.81665   0.82206   0.82502   0.83165   0.83665
  Beta virt. eigenvalues --    0.84502   0.85297   0.86006   0.86366   0.86914
  Beta virt. eigenvalues --    0.87722   0.88622   0.89798   0.90170   0.90471
  Beta virt. eigenvalues --    0.90800   0.91377   0.91989   0.92618   0.93643
  Beta virt. eigenvalues --    0.94235   0.94647   0.95163   0.96568   0.97344
  Beta virt. eigenvalues --    0.97625   0.98394   0.98707   0.99289   0.99807
  Beta virt. eigenvalues --    1.00127   1.01655   1.01729   1.02438   1.02985
  Beta virt. eigenvalues --    1.04386   1.04564   1.05293   1.05564   1.06204
  Beta virt. eigenvalues --    1.06788   1.07451   1.08058   1.08841   1.10674
  Beta virt. eigenvalues --    1.11341   1.11505   1.12384   1.12738   1.13672
  Beta virt. eigenvalues --    1.14238   1.15192   1.15669   1.15896   1.16523
  Beta virt. eigenvalues --    1.16781   1.17477   1.19022   1.19199   1.19880
  Beta virt. eigenvalues --    1.21556   1.21913   1.22579   1.23509   1.24610
  Beta virt. eigenvalues --    1.25027   1.26071   1.26473   1.28540   1.29076
  Beta virt. eigenvalues --    1.29569   1.29905   1.31208   1.32325   1.33012
  Beta virt. eigenvalues --    1.33674   1.34205   1.34983   1.35898   1.36193
  Beta virt. eigenvalues --    1.37255   1.37815   1.38702   1.39683   1.40361
  Beta virt. eigenvalues --    1.41722   1.41931   1.43471   1.44002   1.44285
  Beta virt. eigenvalues --    1.46138   1.47393   1.47887   1.49721   1.49865
  Beta virt. eigenvalues --    1.50489   1.51493   1.52458   1.53744   1.54190
  Beta virt. eigenvalues --    1.54911   1.55727   1.57478   1.57801   1.57915
  Beta virt. eigenvalues --    1.58067   1.58694   1.59966   1.60407   1.60746
  Beta virt. eigenvalues --    1.61752   1.62419   1.62600   1.63451   1.63812
  Beta virt. eigenvalues --    1.64124   1.64894   1.65585   1.66621   1.67745
  Beta virt. eigenvalues --    1.68940   1.70531   1.70704   1.71576   1.71717
  Beta virt. eigenvalues --    1.72681   1.73504   1.74360   1.75123   1.75691
  Beta virt. eigenvalues --    1.77107   1.78775   1.79133   1.79652   1.80013
  Beta virt. eigenvalues --    1.81354   1.82658   1.83174   1.84174   1.84864
  Beta virt. eigenvalues --    1.85438   1.87762   1.88418   1.89055   1.90930
  Beta virt. eigenvalues --    1.91979   1.92221   1.93330   1.94775   1.95848
  Beta virt. eigenvalues --    1.97253   1.97999   2.01146   2.01251   2.03352
  Beta virt. eigenvalues --    2.04624   2.05473   2.06580   2.07078   2.09306
  Beta virt. eigenvalues --    2.10573   2.11154   2.12321   2.12672   2.13323
  Beta virt. eigenvalues --    2.14130   2.15130   2.16743   2.17915   2.18356
  Beta virt. eigenvalues --    2.19722   2.21353   2.23358   2.24139   2.27012
  Beta virt. eigenvalues --    2.28075   2.30587   2.31800   2.32528   2.34473
  Beta virt. eigenvalues --    2.39306   2.39952   2.44038   2.45296   2.47406
  Beta virt. eigenvalues --    2.50595   2.51350   2.52792   2.54132   2.54885
  Beta virt. eigenvalues --    2.55750   2.59087   2.60649   2.64341   2.67182
  Beta virt. eigenvalues --    2.70487   2.73187   2.76264   2.78825   2.79213
  Beta virt. eigenvalues --    2.80229   2.80589   2.87484   2.90199   2.92236
  Beta virt. eigenvalues --    2.95497   2.97280   2.98896   2.99367   3.00432
  Beta virt. eigenvalues --    3.02220   3.04597   3.08969   3.12106   3.15553
  Beta virt. eigenvalues --    3.17451   3.18948   3.19636   3.23916   3.24363
  Beta virt. eigenvalues --    3.25770   3.27904   3.29662   3.31009   3.32166
  Beta virt. eigenvalues --    3.35135   3.36059   3.37385   3.39008   3.40270
  Beta virt. eigenvalues --    3.40674   3.42012   3.42724   3.43836   3.44598
  Beta virt. eigenvalues --    3.46180   3.46736   3.48082   3.48938   3.50914
  Beta virt. eigenvalues --    3.52010   3.52579   3.53032   3.54550   3.55664
  Beta virt. eigenvalues --    3.56713   3.58323   3.59828   3.60951   3.61874
  Beta virt. eigenvalues --    3.64389   3.65243   3.65616   3.67876   3.69260
  Beta virt. eigenvalues --    3.70148   3.71465   3.72067   3.72425   3.73160
  Beta virt. eigenvalues --    3.73713   3.75137   3.76921   3.78039   3.79793
  Beta virt. eigenvalues --    3.81025   3.82706   3.82934   3.84196   3.84572
  Beta virt. eigenvalues --    3.86517   3.88815   3.90273   3.91668   3.93023
  Beta virt. eigenvalues --    3.93936   3.94420   3.95988   3.96848   3.98627
  Beta virt. eigenvalues --    4.00114   4.00561   4.01545   4.02813   4.05131
  Beta virt. eigenvalues --    4.06626   4.07737   4.09426   4.11207   4.14885
  Beta virt. eigenvalues --    4.15942   4.17702   4.18243   4.20321   4.20965
  Beta virt. eigenvalues --    4.23974   4.24386   4.28129   4.28350   4.31775
  Beta virt. eigenvalues --    4.31976   4.34379   4.35564   4.36045   4.37750
  Beta virt. eigenvalues --    4.39888   4.40862   4.42169   4.44501   4.46638
  Beta virt. eigenvalues --    4.47511   4.48844   4.53216   4.54203   4.54909
  Beta virt. eigenvalues --    4.56824   4.57562   4.58115   4.59356   4.60335
  Beta virt. eigenvalues --    4.61799   4.62178   4.63883   4.64071   4.66645
  Beta virt. eigenvalues --    4.70029   4.70848   4.73277   4.74108   4.75000
  Beta virt. eigenvalues --    4.75621   4.75801   4.79749   4.80437   4.83444
  Beta virt. eigenvalues --    4.84918   4.85087   4.88589   4.90615   4.93369
  Beta virt. eigenvalues --    4.95962   4.96774   4.97783   4.99197   5.00592
  Beta virt. eigenvalues --    5.02210   5.07268   5.09134   5.09737   5.10669
  Beta virt. eigenvalues --    5.11245   5.12431   5.15332   5.15755   5.17765
  Beta virt. eigenvalues --    5.18728   5.20820   5.22539   5.23533   5.24358
  Beta virt. eigenvalues --    5.28233   5.31848   5.34154   5.34872   5.36039
  Beta virt. eigenvalues --    5.37643   5.40544   5.43697   5.43995   5.45704
  Beta virt. eigenvalues --    5.47496   5.48289   5.50306   5.57089   5.70888
  Beta virt. eigenvalues --    5.71063   5.71754   5.77243   5.77601   5.80512
  Beta virt. eigenvalues --    5.82285   5.83684   5.84996   5.87379   5.87668
  Beta virt. eigenvalues --    5.88866   5.91608   5.94052   5.94388   5.97834
  Beta virt. eigenvalues --    6.08363   6.31577   6.33113   6.37051   6.44487
  Beta virt. eigenvalues --    6.45130   6.47693   6.51252   6.53721   6.55556
  Beta virt. eigenvalues --    6.57667   6.62352   6.63014   6.64993   6.65332
  Beta virt. eigenvalues --    6.73305   6.79851   6.85324   6.99074   6.99782
  Beta virt. eigenvalues --    7.04975   7.05734   7.13069   7.15281   7.17284
  Beta virt. eigenvalues --    7.24013   7.33032   7.35885   7.47291   7.51365
  Beta virt. eigenvalues --    7.60145   7.86494   8.15286  13.96016  15.59508
  Beta virt. eigenvalues --   16.30610  16.67033  16.72028  17.53782  18.20068
          Condensed to atoms (all electrons):
               1          2          3          4          5          6
     1  H    0.351284   0.352663  -0.019802   0.010498  -0.007845  -0.007083
     2  C    0.352663   5.662607   0.409897   0.405217   0.069944   0.000676
     3  H   -0.019802   0.409897   0.364740  -0.003745  -0.003164   0.002556
     4  H    0.010498   0.405217  -0.003745   0.356060  -0.010319   0.000979
     5  C   -0.007845   0.069944  -0.003164  -0.010319   5.315997   0.396014
     6  H   -0.007083   0.000676   0.002556   0.000979   0.396014   0.370471
     7  H    0.006094  -0.020008  -0.004332  -0.007779   0.382502  -0.012786
     8  O    0.004339   0.009638  -0.000629   0.000311   0.042619  -0.019057
     9  H    0.000133   0.000208   0.000075   0.000040   0.000849   0.000031
    10  C    0.000933   0.006717   0.000206   0.000294  -0.003244  -0.000326
    11  H   -0.000215   0.000484   0.000000   0.000016  -0.000745   0.000069
    12  H    0.000627   0.002461   0.000028   0.000305  -0.002164  -0.000207
    13  C    0.002127  -0.003205  -0.002218   0.000807  -0.019358   0.001319
    14  C   -0.000999  -0.001915   0.000023  -0.000232   0.008704   0.000187
    15  H   -0.000106  -0.000505  -0.000011  -0.000036   0.001612  -0.000142
    16  H    0.000048   0.000084  -0.000001   0.000064  -0.000099   0.000249
    17  H    0.000006   0.000328  -0.000122   0.000007  -0.001606   0.000182
    18  O    0.000140  -0.005276   0.001102  -0.000169   0.015905   0.000513
    19  H   -0.007820   0.005698  -0.003831   0.009229  -0.017203   0.008125
               7          8          9         10         11         12
     1  H    0.006094   0.004339   0.000133   0.000933  -0.000215   0.000627
     2  C   -0.020008   0.009638   0.000208   0.006717   0.000484   0.002461
     3  H   -0.004332  -0.000629   0.000075   0.000206   0.000000   0.000028
     4  H   -0.007779   0.000311   0.000040   0.000294   0.000016   0.000305
     5  C    0.382502   0.042619   0.000849  -0.003244  -0.000745  -0.002164
     6  H   -0.012786  -0.019057   0.000031  -0.000326   0.000069  -0.000207
     7  H    0.400974  -0.000241  -0.000056   0.000169  -0.000036  -0.000084
     8  O   -0.000241   8.801533   0.001979  -0.005581   0.000278  -0.004382
     9  H   -0.000056   0.001979   0.343879   0.356282  -0.006933   0.007146
    10  C    0.000169  -0.005581   0.356282   5.719025   0.408023   0.423652
    11  H   -0.000036   0.000278  -0.006933   0.408023   0.373842   0.003141
    12  H   -0.000084  -0.004382   0.007146   0.423652   0.003141   0.344227
    13  C    0.001062  -0.005805   0.004238  -0.058701  -0.027683  -0.040051
    14  C    0.000759  -0.004402   0.008752   0.021249  -0.016437  -0.002972
    15  H    0.000130   0.000102   0.000234  -0.016894  -0.002927  -0.002244
    16  H   -0.000294   0.002547  -0.001747   0.010290   0.001372   0.000174
    17  H    0.000137  -0.003725  -0.000199   0.000541  -0.001192   0.000585
    18  O   -0.000538   0.013364  -0.002726   0.046528   0.005781   0.011180
    19  H   -0.016371  -0.092043  -0.003524  -0.008278   0.002007  -0.004547
              13         14         15         16         17         18
     1  H    0.002127  -0.000999  -0.000106   0.000048   0.000006   0.000140
     2  C   -0.003205  -0.001915  -0.000505   0.000084   0.000328  -0.005276
     3  H   -0.002218   0.000023  -0.000011  -0.000001  -0.000122   0.001102
     4  H    0.000807  -0.000232  -0.000036   0.000064   0.000007  -0.000169
     5  C   -0.019358   0.008704   0.001612  -0.000099  -0.001606   0.015905
     6  H    0.001319   0.000187  -0.000142   0.000249   0.000182   0.000513
     7  H    0.001062   0.000759   0.000130  -0.000294   0.000137  -0.000538
     8  O   -0.005805  -0.004402   0.000102   0.002547  -0.003725   0.013364
     9  H    0.004238   0.008752   0.000234  -0.001747  -0.000199  -0.002726
    10  C   -0.058701   0.021249  -0.016894   0.010290   0.000541   0.046528
    11  H   -0.027683  -0.016437  -0.002927   0.001372  -0.001192   0.005781
    12  H   -0.040051  -0.002972  -0.002244   0.000174   0.000585   0.011180
    13  C    5.466077  -0.034254  -0.021417   0.006450  -0.044705  -0.334566
    14  C   -0.034254   5.733234   0.418346   0.353592   0.413191   0.031841
    15  H   -0.021417   0.418346   0.382615  -0.008147  -0.009453  -0.001688
    16  H    0.006450   0.353592  -0.008147   0.342831   0.006912  -0.004268
    17  H   -0.044705   0.413191  -0.009453   0.006912   0.369180   0.008560
    18  O   -0.334566   0.031841  -0.001688  -0.004268   0.008560   8.900152
    19  H    0.080232  -0.000823   0.002368  -0.000574  -0.006271   0.025748
              19
     1  H   -0.007820
     2  C    0.005698
     3  H   -0.003831
     4  H    0.009229
     5  C   -0.017203
     6  H    0.008125
     7  H   -0.016371
     8  O   -0.092043
     9  H   -0.003524
    10  C   -0.008278
    11  H    0.002007
    12  H   -0.004547
    13  C    0.080232
    14  C   -0.000823
    15  H    0.002368
    16  H   -0.000574
    17  H   -0.006271
    18  O    0.025748
    19  H    0.685781
          Atomic-Atomic Spin Densities.
               1          2          3          4          5          6
     1  H    0.000275  -0.002320   0.000806   0.000122   0.002817   0.000405
     2  C   -0.002320  -0.003190   0.002774  -0.000269   0.006113   0.000343
     3  H    0.000806   0.002774  -0.001408  -0.000285  -0.002373  -0.000387
     4  H    0.000122  -0.000269  -0.000285   0.000414  -0.000486   0.000170
     5  C    0.002817   0.006113  -0.002373  -0.000486  -0.015036  -0.002086
     6  H    0.000405   0.000343  -0.000387   0.000170  -0.002086   0.001235
     7  H    0.000193  -0.000823  -0.000113   0.000011   0.002858   0.000240
     8  O   -0.001028  -0.001748   0.000397   0.000083   0.004986   0.000609
     9  H    0.000092  -0.000124  -0.000032   0.000038   0.000126  -0.000051
    10  C    0.000509   0.000837   0.000097  -0.000106  -0.000829  -0.000099
    11  H   -0.000080   0.000100   0.000020  -0.000019  -0.000121  -0.000002
    12  H    0.000227   0.000333   0.000021  -0.000002  -0.000323   0.000007
    13  C   -0.002107  -0.002991   0.000282   0.000203   0.005655   0.002061
    14  C    0.000111  -0.000294  -0.000006   0.000012   0.001520  -0.000363
    15  H   -0.000058  -0.000159  -0.000010  -0.000003   0.000296  -0.000003
    16  H    0.000121   0.000409   0.000015   0.000006  -0.001091  -0.000035
    17  H    0.000030  -0.000223   0.000010  -0.000010   0.001001   0.000005
    18  O    0.000277   0.001982  -0.000169   0.000007  -0.003666  -0.000813
    19  H   -0.000462  -0.000410   0.000293  -0.000038  -0.001194  -0.000931
               7          8          9         10         11         12
     1  H    0.000193  -0.001028   0.000092   0.000509  -0.000080   0.000227
     2  C   -0.000823  -0.001748  -0.000124   0.000837   0.000100   0.000333
     3  H   -0.000113   0.000397  -0.000032   0.000097   0.000020   0.000021
     4  H    0.000011   0.000083   0.000038  -0.000106  -0.000019  -0.000002
     5  C    0.002858   0.004986   0.000126  -0.000829  -0.000121  -0.000323
     6  H    0.000240   0.000609  -0.000051  -0.000099  -0.000002   0.000007
     7  H   -0.000490   0.000085   0.000019  -0.000050  -0.000014   0.000007
     8  O    0.000085   0.032282  -0.001141   0.001540   0.000456   0.000000
     9  H    0.000019  -0.001141   0.021711  -0.018425  -0.012561  -0.001121
    10  C   -0.000050   0.001540  -0.018425   0.142849   0.025183   0.015163
    11  H   -0.000014   0.000456  -0.012561   0.025183   0.025315  -0.000756
    12  H    0.000007   0.000000  -0.001121   0.015163  -0.000756   0.009740
    13  C   -0.000326  -0.005200   0.006009  -0.083347  -0.019048  -0.018763
    14  C    0.000025  -0.000172   0.011259   0.001320  -0.006030  -0.001237
    15  H    0.000018   0.000093   0.001542  -0.005478  -0.001636  -0.001132
    16  H   -0.000049  -0.000159  -0.003935   0.009989   0.001814   0.001462
    17  H    0.000052  -0.000236   0.001692  -0.001361  -0.001293  -0.000133
    18  O   -0.000009  -0.000279  -0.006720   0.024819   0.009301   0.006202
    19  H   -0.000821   0.003115  -0.003700  -0.004057   0.002420  -0.002085
              13         14         15         16         17         18
     1  H   -0.002107   0.000111  -0.000058   0.000121   0.000030   0.000277
     2  C   -0.002991  -0.000294  -0.000159   0.000409  -0.000223   0.001982
     3  H    0.000282  -0.000006  -0.000010   0.000015   0.000010  -0.000169
     4  H    0.000203   0.000012  -0.000003   0.000006  -0.000010   0.000007
     5  C    0.005655   0.001520   0.000296  -0.001091   0.001001  -0.003666
     6  H    0.002061  -0.000363  -0.000003  -0.000035   0.000005  -0.000813
     7  H   -0.000326   0.000025   0.000018  -0.000049   0.000052  -0.000009
     8  O   -0.005200  -0.000172   0.000093  -0.000159  -0.000236  -0.000279
     9  H    0.006009   0.011259   0.001542  -0.003935   0.001692  -0.006720
    10  C   -0.083347   0.001320  -0.005478   0.009989  -0.001361   0.024819
    11  H   -0.019048  -0.006030  -0.001636   0.001814  -0.001293   0.009301
    12  H   -0.018763  -0.001237  -0.001132   0.001462  -0.000133   0.006202
    13  C    1.142745  -0.090619  -0.024307   0.014556  -0.013303  -0.303203
    14  C   -0.090619   0.157172   0.030053  -0.023362   0.013590   0.028103
    15  H   -0.024307   0.030053   0.021527  -0.011862   0.001852   0.010749
    16  H    0.014556  -0.023362  -0.011862   0.020154  -0.001805  -0.007204
    17  H   -0.013303   0.013590   0.001852  -0.001805   0.005032   0.004916
    18  O   -0.303203   0.028103   0.010749  -0.007204   0.004916   1.299494
    19  H    0.029345  -0.005313   0.001288  -0.002358  -0.000941  -0.009482
              19
     1  H   -0.000462
     2  C   -0.000410
     3  H    0.000293
     4  H   -0.000038
     5  C   -0.001194
     6  H   -0.000931
     7  H   -0.000821
     8  O    0.003115
     9  H   -0.003700
    10  C   -0.004057
    11  H    0.002420
    12  H   -0.002085
    13  C    0.029345
    14  C   -0.005313
    15  H    0.001288
    16  H   -0.002358
    17  H   -0.000941
    18  O   -0.009482
    19  H   -0.007611
 Mulliken charges and spin densities:
               1          2
     1  H    0.314979  -0.000072
     2  C   -0.895714   0.000340
     3  H    0.259229  -0.000069
     4  H    0.238452  -0.000152
     5  C   -0.168399  -0.001833
     6  H    0.258231   0.000305
     7  H    0.270699   0.000814
     8  O   -0.740847   0.033685
     9  H    0.291338  -0.005322
    10  C   -0.900887   0.108557
    11  H    0.261153   0.023050
    12  H    0.263127   0.007612
    13  C    1.029648   0.637641
    14  C   -0.927846   0.115770
    15  H    0.258163   0.022772
    16  H    0.290515  -0.003336
    17  H    0.267643   0.008875
    18  O   -0.711582   1.054304
    19  H    0.342096  -0.002941
 Sum of Mulliken charges =   0.00000   2.00000
 Mulliken charges and spin densities with hydrogens summed into heavy atoms:
               1          2
     2  C   -0.083054   0.000046
     5  C    0.360530  -0.000715
     8  O   -0.398751   0.030744
    10  C   -0.085268   0.133897
    13  C    1.029648   0.637641
    14  C   -0.111524   0.144081
    18  O   -0.711582   1.054304
 Electronic spatial extent (au):  <R**2>=           1331.6679
 Charge=              0.0000 electrons
 Dipole moment (field-independent basis, Debye):
    X=              1.3881    Y=              0.0563    Z=             -0.0887  Tot=              1.3921
 Quadrupole moment (field-independent basis, Debye-Ang):
   XX=            -40.7829   YY=            -46.4555   ZZ=            -46.7237
   XY=              2.9663   XZ=              4.2227   YZ=             -3.7658
 Traceless Quadrupole moment (field-independent basis, Debye-Ang):
   XX=              3.8711   YY=             -1.8014   ZZ=             -2.0697
   XY=              2.9663   XZ=              4.2227   YZ=             -3.7658
 Octapole moment (field-independent basis, Debye-Ang**2):
  XXX=             -2.2178  YYY=             -1.1902  ZZZ=             -1.1969  XYY=              3.3839
  XXY=              4.2406  XXZ=              0.8208  XZZ=              2.2849  YZZ=              1.3859
  YYZ=              0.5156  XYZ=             -1.6795
 Hexadecapole moment (field-independent basis, Debye-Ang**3):
 XXXX=          -1209.8536 YYYY=           -291.3374 ZZZZ=           -220.1466 XXXY=            -12.7706
 XXXZ=             -1.6425 YYYX=             -7.5888 YYYZ=              0.6507 ZZZX=             -3.9639
 ZZZY=             -0.0560 XXYY=           -262.3015 XXZZ=           -250.9207 YYZZ=            -85.1702
 XXYZ=             -5.8155 YYXZ=              1.2549 ZZXY=              3.6671
 N-N= 3.017182776914D+02 E-N=-1.415920184210D+03  KE= 3.457845690866D+02
                          Isotropic Fermi Contact Couplings
        Atom                 a.u.       MegaHertz       Gauss      10(-4) cm-1
     1  H(1)               0.00008       0.18380       0.06559       0.06131
     2  C(13)             -0.00027      -0.15059      -0.05374      -0.05023
     3  H(1)               0.00004       0.09004       0.03213       0.03003
     4  H(1)              -0.00001      -0.02108      -0.00752      -0.00703
     5  C(13)             -0.00059      -0.33064      -0.11798      -0.11029
     6  H(1)               0.00001       0.01559       0.00556       0.00520
     7  H(1)               0.00061       1.36237       0.48613       0.45444
     8  O(17)              0.01728      -5.23680      -1.86862      -1.74681
     9  H(1)               0.00530      11.83984       4.22475       3.94935
    10  C(13)              0.05930      33.33079      11.89326      11.11796
    11  H(1)               0.01638      36.61907      13.06659      12.21481
    12  H(1)               0.00222       4.96731       1.77246       1.65692
    13  C(13)              0.10820      60.81780      21.70130      20.28663
    14  C(13)              0.05939      33.38153      11.91136      11.13488
    15  H(1)               0.01638      36.61015      13.06341      12.21183
    16  H(1)               0.00531      11.87300       4.23658       3.96041
    17  H(1)               0.00218       4.86499       1.73595       1.62279
    18  O(17)              0.05797     -17.57055      -6.26961      -5.86090
    19  H(1)              -0.00309      -6.91044      -2.46582      -2.30507
 --------------------------------------------------------
       Center         ----  Spin Dipole Couplings  ----
                      3XX-RR        3YY-RR        3ZZ-RR
 --------------------------------------------------------
     1   Atom        0.009482     -0.004012     -0.005470
     2   Atom        0.006439     -0.002914     -0.003526
     3   Atom        0.003769     -0.001838     -0.001931
     4   Atom        0.004221     -0.002040     -0.002182
     5   Atom        0.009436     -0.004935     -0.004501
     6   Atom        0.006011     -0.003108     -0.002903
     7   Atom        0.004089     -0.001961     -0.002128
     8   Atom        0.065780     -0.037536     -0.028244
     9   Atom       -0.016122     -0.010465      0.026587
    10   Atom       -0.069354     -0.068368      0.137722
    11   Atom        0.008095     -0.015463      0.007368
    12   Atom       -0.019965      0.004686      0.015280
    13   Atom        0.818038     -0.391643     -0.426395
    14   Atom       -0.046359      0.127367     -0.081008
    15   Atom        0.013652      0.004198     -0.017850
    16   Atom       -0.014060      0.021908     -0.007848
    17   Atom       -0.020563      0.022026     -0.001463
    18   Atom       -0.770332      0.785333     -0.015001
    19   Atom        0.050278     -0.023757     -0.026521
 --------------------------------------------------------
                        XY            XZ            YZ
 --------------------------------------------------------
     1   Atom        0.004326      0.000317      0.000703
     2   Atom        0.001114     -0.000348      0.000223
     3   Atom        0.000770      0.000469      0.000206
     4   Atom        0.001593     -0.001902     -0.000292
     5   Atom       -0.002560      0.001546      0.000315
     6   Atom       -0.003947      0.002457     -0.000650
     7   Atom       -0.001999     -0.000536      0.000506
     8   Atom       -0.071361     -0.080238      0.040647
     9   Atom       -0.004081      0.003069      0.008834
    10   Atom       -0.017618      0.066485     -0.052956
    11   Atom       -0.008375      0.016800     -0.006515
    12   Atom        0.005239     -0.003501     -0.023789
    13   Atom       -0.226743     -0.100294      0.012661
    14   Atom        0.095452     -0.007144     -0.010224
    15   Atom        0.017443     -0.002758     -0.000339
    16   Atom        0.006824     -0.002640      0.014828
    17   Atom        0.003736     -0.000254     -0.021544
    18   Atom        0.128085     -0.345255     -2.576975
    19   Atom       -0.031631     -0.027399      0.010906
 --------------------------------------------------------


 ---------------------------------------------------------------------------------
              Anisotropic Spin Dipole Couplings in Principal Axis System
 ---------------------------------------------------------------------------------

       Atom             a.u.   MegaHertz   Gauss  10(-4) cm-1        Axes

              Baa    -0.0060    -3.189    -1.138    -1.064  0.1589 -0.6238  0.7653
     1 H(1)   Bbb    -0.0048    -2.555    -0.912    -0.852 -0.2353  0.7289  0.6429
              Bcc     0.0108     5.744     2.050     1.916  0.9589  0.2822  0.0309
 
              Baa    -0.0036    -0.490    -0.175    -0.163  0.0748 -0.3916  0.9171
     2 C(13)  Bbb    -0.0029    -0.393    -0.140    -0.131 -0.0938  0.9128  0.3974
              Bcc     0.0066     0.883     0.315     0.295  0.9928  0.1157 -0.0316
 
              Baa    -0.0021    -1.120    -0.400    -0.374  0.0287 -0.6705  0.7413
     3 H(1)   Bbb    -0.0018    -0.969    -0.346    -0.323 -0.1565  0.7295  0.6659
              Bcc     0.0039     2.089     0.745     0.697  0.9873  0.1351  0.0840
 
              Baa    -0.0028    -1.471    -0.525    -0.491  0.3201 -0.3524  0.8794
     4 H(1)   Bbb    -0.0024    -1.254    -0.448    -0.418 -0.1040  0.9096  0.4023
              Bcc     0.0051     2.725     0.972     0.909  0.9417  0.2202 -0.2545
 
              Baa    -0.0057    -0.764    -0.272    -0.255  0.1938  0.8563 -0.4788
     5 C(13)  Bbb    -0.0043    -0.582    -0.208    -0.194 -0.0070  0.4892  0.8721
              Bcc     0.0100     1.346     0.480     0.449  0.9810 -0.1657  0.1008
 
              Baa    -0.0046    -2.471    -0.882    -0.824  0.3813  0.9019 -0.2027
     6 H(1)   Bbb    -0.0034    -1.833    -0.654    -0.611 -0.1346  0.2711  0.9531
              Bcc     0.0081     4.303     1.536     1.435  0.9146 -0.3361  0.2248
 
              Baa    -0.0028    -1.469    -0.524    -0.490  0.2060  0.8398 -0.5022
     7 H(1)   Bbb    -0.0020    -1.067    -0.381    -0.356  0.2263  0.4584  0.8594
              Bcc     0.0048     2.536     0.905     0.846  0.9520 -0.2907 -0.0956
 
              Baa    -0.0743     5.377     1.919     1.794  0.5965  0.3704  0.7120
     8 O(17)  Bbb    -0.0738     5.339     1.905     1.781  0.1198  0.8361 -0.5353
              Bcc     0.1481   -10.716    -3.824    -3.575  0.7936 -0.4046 -0.4544
 
              Baa    -0.0194   -10.329    -3.686    -3.445  0.8281  0.5376 -0.1587
     9 H(1)   Bbb    -0.0093    -4.975    -1.775    -1.660 -0.5585  0.8153 -0.1528
              Bcc     0.0287    15.304     5.461     5.105  0.0472  0.2152  0.9754
 
              Baa    -0.0893   -11.988    -4.278    -3.999  0.9468  0.2320 -0.2231
    10 C(13)  Bbb    -0.0809   -10.860    -3.875    -3.622 -0.1659  0.9457  0.2795
              Bcc     0.1703    22.848     8.153     7.621  0.2758 -0.2276  0.9339
 
              Baa    -0.0182    -9.721    -3.469    -3.243  0.2582  0.9631  0.0757
    11 H(1)   Bbb    -0.0089    -4.763    -1.699    -1.589 -0.6666  0.1209  0.7356
              Bcc     0.0271    14.484     5.168     4.831  0.6993 -0.2404  0.6732
 
              Baa    -0.0211   -11.284    -4.026    -3.764  0.9576 -0.2745 -0.0873
    12 H(1)   Bbb    -0.0139    -7.397    -2.639    -2.467  0.2668  0.7307  0.6285
              Bcc     0.0350    18.681     6.666     6.231 -0.1088 -0.6251  0.7729
 
              Baa    -0.4390   -58.907   -21.019   -19.649  0.1746  0.6350  0.7525
    13 C(13)  Bbb    -0.4280   -57.439   -20.496   -19.160  0.0842  0.7518 -0.6539
              Bcc     0.8670   116.346    41.515    38.809  0.9810 -0.1775 -0.0778
 
              Baa    -0.0893   -11.983    -4.276    -3.997  0.8789 -0.3732  0.2970
    14 C(13)  Bbb    -0.0809   -10.850    -3.872    -3.619 -0.2531  0.1628  0.9536
              Bcc     0.1702    22.834     8.148     7.617  0.4043  0.9134 -0.0487
 
              Baa    -0.0182    -9.708    -3.464    -3.238  0.1348 -0.0900  0.9868
    15 H(1)   Bbb    -0.0089    -4.765    -1.700    -1.589 -0.5923  0.7910  0.1531
              Bcc     0.0271    14.473     5.164     4.828  0.7943  0.6051 -0.0533
 
              Baa    -0.0194   -10.336    -3.688    -3.448  0.7280 -0.3352  0.5981
    16 H(1)   Bbb    -0.0093    -4.978    -1.776    -1.660 -0.6742 -0.1913  0.7134
              Bcc     0.0287    15.313     5.464     5.108  0.1247  0.9225  0.3653
 
              Baa    -0.0212   -11.298    -4.031    -3.769  0.9698 -0.1707 -0.1740
    17 H(1)   Bbb    -0.0138    -7.387    -2.636    -2.464  0.2362  0.4821  0.8437
              Bcc     0.0350    18.685     6.667     6.233  0.0601  0.8593 -0.5079
 
              Baa    -2.2447   162.424    57.957    54.179  0.1220  0.6400  0.7586
    18 O(17)  Bbb    -0.7757    56.130    20.029    18.723  0.9889 -0.1437 -0.0379
              Bcc     3.0204  -218.554   -77.986   -72.902  0.0847  0.7548 -0.6504
 
              Baa    -0.0362   -19.289    -6.883    -6.434  0.0519  0.7311 -0.6803
    19 H(1)   Bbb    -0.0347   -18.527    -6.611    -6.180  0.4385  0.5953  0.6733
              Bcc     0.0709    37.816    13.494    12.614  0.8972 -0.3333 -0.2897
 

 ---------------------------------------------------------------------------------

 Calling FoFJK, ICntrl=      2127 FMM=F ISym2X=0 I1Cent= 0 IOpClX= 1 NMat=1 NMatS=1 NMatT=0.
 ***** Axes restored to original set *****
 -------------------------------------------------------------------
 Center     Atomic                   Forces (Hartrees/Bohr)
 Number     Number              X              Y              Z
 -------------------------------------------------------------------
      1        1          -0.002422122   -0.002689056   -0.001550526
      2        6           0.000163399   -0.000251842   -0.000065266
      3        1           0.003427565   -0.001050995   -0.002498420
      4        1           0.000886082   -0.001788136    0.003490763
      5        6           0.004111438   -0.000232714   -0.002580721
      6        1          -0.000646678    0.001685280   -0.003504811
      7        1           0.002251730    0.002109133    0.001519130
      8        8           0.003615770    0.006460791    0.008843405
      9        1           0.000617640    0.002308492    0.003141190
     10        6          -0.000485597   -0.000467820    0.001026401
     11        1          -0.004172650   -0.001267748    0.000688589
     12        1           0.001560297   -0.003342451    0.000987123
     13        6           0.004546841    0.003546726    0.003434159
     14        6          -0.000654199    0.001021518   -0.000247332
     15        1          -0.004356416    0.000321976   -0.000657588
     16        1           0.000573818    0.002837899    0.002669864
     17        1           0.001029385    0.001631528   -0.003330609
     18        8          -0.000616864   -0.006691055   -0.007684677
     19        1          -0.009429438   -0.004141525   -0.003680674
 -------------------------------------------------------------------
 Cartesian Forces:  Max     0.009429438 RMS     0.003261322

 GradGradGradGradGradGradGradGradGradGradGradGradGradGradGradGradGradGrad
 Berny optimization.
 FormGI is forming the generalized inverse of G from B-inverse, IUseBI=4.
 Internal  Forces:  Max     0.012569655 RMS     0.002881750
 Search for a local minimum.
 Step number   1 out of a maximum of   94
 All quantities printed in internal units (Hartrees-Bohrs-Radians)
 Mixed Optimization -- RFO/linear search
 Second derivative matrix not updated -- first step.
 ITU=  0
     Eigenvalues ---    0.00230   0.00230   0.00230   0.00407   0.00420
     Eigenvalues ---    0.00421   0.01331   0.03077   0.03242   0.04725
     Eigenvalues ---    0.05239   0.05573   0.05573   0.05574   0.05618
     Eigenvalues ---    0.05749   0.05842   0.05843   0.08258   0.11790
     Eigenvalues ---    0.14019   0.15997   0.16000   0.16000   0.16000
     Eigenvalues ---    0.16000   0.16000   0.16000   0.16000   0.16000
     Eigenvalues ---    0.16000   0.16502   0.18463   0.22029   0.29687
     Eigenvalues ---    0.29780   0.29786   0.33449   0.33451   0.33494
     Eigenvalues ---    0.33903   0.33959   0.34132   0.34224   0.34304
     Eigenvalues ---    0.34309   0.34388   0.34396   0.41381   0.51498
     Eigenvalues ---    0.61666
 RFO step:  Lambda=-2.29062820D-03 EMin= 2.30000000D-03
 Linear search not attempted -- first point.
 Iteration  1 RMS(Cart)=  0.16427115 RMS(Int)=  0.00842408
 Iteration  2 RMS(Cart)=  0.03855991 RMS(Int)=  0.00039059
 Iteration  3 RMS(Cart)=  0.00050559 RMS(Int)=  0.00028663
 Iteration  4 RMS(Cart)=  0.00000014 RMS(Int)=  0.00028663
 Variable       Old X    -DE/DX   Delta X   Delta X   Delta X     New X
                                 (Linear)    (Quad)   (Total)
    R1        2.07398  -0.00385   0.00000  -0.01126  -0.01126   2.06273
    R2        2.07495  -0.00435   0.00000  -0.01274  -0.01274   2.06220
    R3        2.07108  -0.00400   0.00000  -0.01165  -0.01165   2.05943
    R4        2.88592  -0.00612   0.00000  -0.02047  -0.02047   2.86545
    R5        2.08193  -0.00393   0.00000  -0.01166  -0.01166   2.07027
    R6        2.06955  -0.00339   0.00000  -0.00985  -0.00985   2.05970
    R7        2.69718  -0.00956   0.00000  -0.02297  -0.02297   2.67421
    R8        1.85083  -0.01257   0.00000  -0.02430  -0.02430   1.82653
    R9        2.06820  -0.00392   0.00000  -0.01134  -0.01134   2.05686
   R10        2.08267  -0.00437   0.00000  -0.01297  -0.01297   2.06970
   R11        2.06667  -0.00378   0.00000  -0.01092  -0.01092   2.05575
   R12        2.88405  -0.00688   0.00000  -0.02292  -0.02292   2.86113
   R13        2.88392  -0.00687   0.00000  -0.02290  -0.02290   2.86102
   R14        2.49646  -0.01020   0.00000  -0.01649  -0.01649   2.47997
   R15        4.18608  -0.00186   0.00000  -0.05630  -0.05630   4.12978
   R16        2.08271  -0.00437   0.00000  -0.01298  -0.01298   2.06973
   R17        2.06811  -0.00391   0.00000  -0.01132  -0.01132   2.05679
   R18        2.06680  -0.00382   0.00000  -0.01102  -0.01102   2.05577
    A1        1.88087   0.00070   0.00000   0.00438   0.00438   1.88525
    A2        1.88965   0.00059   0.00000   0.00275   0.00274   1.89238
    A3        1.93941  -0.00104   0.00000  -0.00683  -0.00684   1.93258
    A4        1.89288   0.00039   0.00000   0.00323   0.00323   1.89612
    A5        1.93012  -0.00030   0.00000  -0.00139  -0.00139   1.92872
    A6        1.92933  -0.00027   0.00000  -0.00170  -0.00170   1.92762
    A7        1.92372   0.00010   0.00000  -0.00333  -0.00336   1.92035
    A8        1.92567   0.00028   0.00000   0.00260   0.00263   1.92829
    A9        1.97363  -0.00215   0.00000  -0.01040  -0.01042   1.96321
   A10        1.87327  -0.00002   0.00000   0.00285   0.00285   1.87612
   A11        1.92709   0.00075   0.00000   0.00004  -0.00003   1.92706
   A12        1.83617   0.00118   0.00000   0.00948   0.00950   1.84566
   A13        1.90250  -0.00416   0.00000  -0.02561  -0.02561   1.87690
   A14        1.90354   0.00055   0.00000   0.00312   0.00311   1.90666
   A15        1.89751   0.00041   0.00000   0.00197   0.00196   1.89947
   A16        1.89283  -0.00049   0.00000  -0.00341  -0.00342   1.88941
   A17        1.89371   0.00069   0.00000   0.00506   0.00506   1.89876
   A18        1.93727  -0.00066   0.00000  -0.00378  -0.00379   1.93348
   A19        1.93836  -0.00047   0.00000  -0.00275  -0.00275   1.93560
   A20        2.05452   0.00050   0.00000   0.00437   0.00388   2.05840
   A21        1.97733  -0.00004   0.00000   0.00313   0.00260   1.97993
   A22        1.72314  -0.00041   0.00000  -0.00771  -0.00783   1.71531
   A23        1.97750  -0.00004   0.00000   0.00313   0.00394   1.98145
   A24        1.75260  -0.00032   0.00000  -0.00693  -0.00670   1.74589
   A25        1.94349   0.00020   0.00000   0.00059   0.00058   1.94407
   A26        1.93730  -0.00067   0.00000  -0.00389  -0.00389   1.93341
   A27        1.89267  -0.00048   0.00000  -0.00336  -0.00337   1.88930
   A28        1.93871  -0.00043   0.00000  -0.00252  -0.00253   1.93618
   A29        1.90369   0.00055   0.00000   0.00308   0.00307   1.90676
   A30        1.89293   0.00067   0.00000   0.00488   0.00487   1.89781
   A31        1.89793   0.00041   0.00000   0.00202   0.00202   1.89995
   A32        3.37399  -0.00113   0.00000  -0.24838  -0.24839   3.12560
   A33        3.22279  -0.00015   0.00000  -0.03439  -0.03413   3.18866
    D1        1.06317  -0.00018   0.00000  -0.00040  -0.00039   1.06278
    D2        3.12896   0.00003   0.00000   0.00266   0.00266   3.13162
    D3       -1.10325   0.00034   0.00000   0.00972   0.00971  -1.09354
    D4       -1.02490  -0.00019   0.00000  -0.00054  -0.00052  -1.02542
    D5        1.04089   0.00003   0.00000   0.00253   0.00253   1.04342
    D6        3.09187   0.00033   0.00000   0.00959   0.00957   3.10144
    D7       -3.12145  -0.00031   0.00000  -0.00257  -0.00255  -3.12400
    D8       -1.05565  -0.00009   0.00000   0.00050   0.00050  -1.05516
    D9        0.99532   0.00022   0.00000   0.00756   0.00755   1.00287
   D10        1.14585  -0.00064   0.00000  -0.02914  -0.02912   1.11673
   D11       -1.01871   0.00025   0.00000  -0.01714  -0.01713  -1.03585
   D12       -3.03458  -0.00073   0.00000  -0.02563  -0.02566  -3.06024
   D13       -2.32151   0.00029   0.00000   0.01834   0.01818  -2.30334
   D14        1.87900  -0.00022   0.00000   0.00076  -0.00074   1.87826
   D15       -0.22925   0.00001   0.00000  -0.00132   0.00035  -0.22891
   D16        0.96450  -0.00028   0.00000  -0.00630  -0.00638   0.95812
   D17       -2.95457   0.00019   0.00000   0.00747   0.00767  -2.94691
   D18       -0.89768   0.00018   0.00000   0.00503   0.00493  -0.89276
   D19       -1.12631  -0.00025   0.00000  -0.00569  -0.00578  -1.13208
   D20        1.23780   0.00022   0.00000   0.00808   0.00827   1.24607
   D21       -2.98849   0.00021   0.00000   0.00564   0.00553  -2.98296
   D22        3.04855  -0.00036   0.00000  -0.00767  -0.00776   3.04079
   D23       -0.87053   0.00010   0.00000   0.00609   0.00629  -0.86424
   D24        1.18637   0.00010   0.00000   0.00366   0.00355   1.18992
   D25        1.12182   0.00026   0.00000   0.00536   0.00533   1.12715
   D26       -0.96908   0.00030   0.00000   0.00605   0.00602  -0.96306
   D27       -3.05376   0.00037   0.00000   0.00720   0.00717  -3.04659
   D28       -1.24221  -0.00021   0.00000  -0.00841  -0.00816  -1.25037
   D29        2.95007  -0.00017   0.00000  -0.00772  -0.00747   2.94260
   D30        0.86539  -0.00010   0.00000  -0.00657  -0.00632   0.85907
   D31        2.96692  -0.00024   0.00000  -0.00639  -0.00662   2.96030
   D32        0.87601  -0.00020   0.00000  -0.00570  -0.00592   0.87009
   D33       -1.20867  -0.00014   0.00000  -0.00455  -0.00477  -1.21344
         Item               Value     Threshold  Converged?
 Maximum Force            0.012570     0.000450     NO 
 RMS     Force            0.002882     0.000300     NO 
 Maximum Displacement     0.705493     0.001800     NO 
 RMS     Displacement     0.200695     0.001200     NO 
 Predicted change in Energy=-1.231245D-03
 GradGradGradGradGradGradGradGradGradGradGradGradGradGradGradGradGradGrad

                          Input orientation:                          
 ---------------------------------------------------------------------
 Center     Atomic      Atomic             Coordinates (Angstroms)
 Number     Number       Type             X           Y           Z
 ---------------------------------------------------------------------
      1          1           0       -1.623359    1.336476    0.605079
      2          6           0       -2.559801    0.896836    0.256837
      3          1           0       -3.338935    1.146332    0.979039
      4          1           0       -2.816291    1.347277   -0.701800
      5          6           0       -2.427199   -0.607180    0.116787
      6          1           0       -2.187044   -1.054672    1.087500
      7          1           0       -3.367201   -1.043097   -0.221380
      8          8           0       -1.462288   -0.977708   -0.849779
      9          1           0        1.647104    0.005966   -1.998509
     10          6           0        1.755866    0.749525   -1.211110
     11          1           0        2.799619    1.078415   -1.166879
     12          1           0        1.128315    1.606014   -1.447826
     13          6           0        1.335761    0.117757    0.099123
     14          6           0        2.016626   -1.168315    0.516974
     15          1           0        3.083253   -1.001129    0.701192
     16          1           0        1.900572   -1.892322   -0.287375
     17          1           0        1.564890   -1.571402    1.420807
     18          8           0        1.204276    0.982703    1.077300
     19          1           0       -0.602273   -0.666739   -0.536880
 ---------------------------------------------------------------------
                    Distance matrix (angstroms):
                    1          2          3          4          5
     1  H    0.000000
     2  C    1.091549   0.000000
     3  H    1.766125   1.091271   0.000000
     4  H    1.769502   1.089803   1.771652   0.000000
     5  C    2.159257   1.516332   2.156281   2.154387   0.000000
     6  H    2.503609   2.153446   2.486570   3.060540   1.095540
     7  H    3.063721   2.154977   2.497078   2.499639   1.089946
     8  O    2.738248   2.437837   3.373117   2.694583   1.415130
     9  H    4.386896   4.855748   5.918345   4.837610   4.631454
    10  C    3.881007   4.560872   5.559784   4.639108   4.593690
    11  H    4.771705   5.548272   6.503185   5.641546   5.639916
    12  H    3.443658   4.124441   5.104635   4.022862   4.470785
    13  C    3.240009   3.975832   4.866723   4.403718   3.832194
    14  C    4.419415   5.027544   5.852616   5.583073   4.496954
    15  H    5.256028   5.970241   6.777409   6.502924   5.555340
    16  H    4.862068   5.288714   6.187863   5.737208   4.532608
    17  H    4.391594   4.945715   5.623942   5.676169   4.308940
    18  O    2.888541   3.853415   4.547218   4.411697   4.078961
    19  H    2.521817   2.628055   3.615875   2.997556   1.939377
                    6          7          8          9         10
     6  H    0.000000
     7  H    1.762404   0.000000
     8  O    2.069842   2.006952   0.000000
     9  H    5.034789   5.422359   3.457674   0.000000
    10  C    4.907675   5.517143   3.670205   1.088443   0.000000
    11  H    5.873593   6.589723   4.742577   1.780462   1.095237
    12  H    4.949619   5.360188   3.707357   1.769901   1.087855
    13  C    3.842087   4.854704   3.151116   2.123556   1.514043
    14  C    4.243732   5.435663   3.742617   2.800560   2.594683
    15  H    5.284708   6.516230   4.802916   3.219495   2.912669
    16  H    4.393239   5.336194   3.530105   2.568214   2.802425
    17  H    3.801988   5.225074   3.830383   3.766506   3.514279
    18  O    3.956268   5.166124   3.829805   3.257409   2.365469
    19  H    2.302304   2.808204   0.966557   2.765608   2.832174
                   11         12         13         14         15
    11  H    0.000000
    12  H    1.774979   0.000000
    13  C    2.160672   2.156616   0.000000
    14  C    2.914830   3.513750   1.513988   0.000000
    15  H    2.809740   3.903493   2.160584   1.095254   0.000000
    16  H    3.226002   3.765818   2.123396   1.088408   1.780512
    17  H    3.904126   4.302979   2.156990   1.087869   1.774397
    18  O    2.755108   2.602028   1.312346   2.366592   2.758188
    19  H    3.874962   2.998360   2.185385   2.867196   3.902273
                   16         17         18         19
    16  H    0.000000
    17  H    1.770186   0.000000
    18  O    3.257750   2.602209   0.000000
    19  H    2.797952   3.057375   2.930846   0.000000
 Stoichiometry    C5H12O2(3)
 Framework group  C1[X(C5H12O2)]
 Deg. of freedom    51
 Full point group                 C1      NOp   1
 Largest Abelian subgroup         C1      NOp   1
 Largest concise Abelian subgroup C1      NOp   1
                         Standard orientation:                         
 ---------------------------------------------------------------------
 Center     Atomic      Atomic             Coordinates (Angstroms)
 Number     Number       Type             X           Y           Z
 ---------------------------------------------------------------------
      1          1           0       -1.543471   -1.436723   -0.474082
      2          6           0       -2.488832   -0.976653   -0.180643
      3          1           0       -3.259864   -1.318521   -0.873109
      4          1           0       -2.743142   -1.321151    0.821513
      5          6           0       -2.381532    0.535602   -0.209550
      6          1           0       -2.143443    0.875541   -1.223434
      7          1           0       -3.330338    0.990783    0.074282
      8          8           0       -1.428050    1.028212    0.712838
      9          1           0        1.690689    0.231782    1.975645
     10          6           0        1.815831   -0.593347    1.276925
     11          1           0        2.865032   -0.907527    1.273551
     12          1           0        1.201053   -1.428365    1.605894
     13          6           0        1.392596   -0.119438   -0.097342
     14          6           0        2.054658    1.123012   -0.654255
     15          1           0        3.124853    0.954201   -0.814773
     16          1           0        1.922452    1.930490    0.063473
     17          1           0        1.601320    1.414691   -1.599171
     18          8           0        1.280541   -1.090576   -0.972891
     19          1           0       -0.561394    0.698659    0.439826
 ---------------------------------------------------------------------
 Rotational constants (GHZ):           3.3440580           1.1403603           1.0763569
 Standard basis: Aug-CC-pVTZ (5D, 7F)
 There are   685 symmetry adapted cartesian basis functions of A   symmetry.
 There are   598 symmetry adapted basis functions of A   symmetry.
   598 basis functions,   828 primitive gaussians,   685 cartesian basis functions
    30 alpha electrons       28 beta electrons
       nuclear repulsion energy       308.4335100512 Hartrees.
 NAtoms=   19 NActive=   19 NUniq=   19 SFac= 1.00D+00 NAtFMM=   60 NAOKFM=F Big=F
 Integral buffers will be    131072 words long.
 Raffenetti 2 integral format.
 Two-electron integral symmetry is turned on.
 Nuclear repulsion after empirical dispersion term =      308.4245025441 Hartrees.
 One-electron integrals computed using PRISM.
 NBasis=   598 RedAO= T EigKep=  7.23D-06  NBF=   598
 NBsUse=   598 1.00D-06 EigRej= -1.00D+00 NBFU=   598
 Initial guess from the checkpoint file:  "Forward-wb-opt.chk"
 B after Tr=     0.000000    0.000000    0.000000
         Rot=    0.998381    0.056748   -0.002325   -0.003116 Ang=   6.52 deg.
 Initial guess <Sx>= 0.0000 <Sy>= 0.0000 <Sz>= 1.0000 <S**2>= 2.0071 S= 1.0024
 ExpMin= 2.53D-02 ExpMax= 1.53D+04 ExpMxC= 5.22D+02 IAcc=3 IRadAn=         7 AccDes= 0.00D+00
 Harris functional with IExCor= 4639 and IRadAn=       7 diagonalized for initial guess.
 HarFok:  IExCor= 4639 AccDes= 0.00D+00 IRadAn=         7 IDoV= 1 UseB2=F ITyADJ=14
 ICtDFT=  3500011 ScaDFX=  1.000000  1.000000  1.000000  1.000000
 FoFCou: FMM=F IPFlag=           0 FMFlag=      100000 FMFlg1=           0
         NFxFlg=           0 DoJE=T BraDBF=F KetDBF=T FulRan=T
         wScrn=  0.000000 ICntrl=       500 IOpCl=  0 I1Cent=   200000004 NGrid=           0
         NMat0=    1 NMatS0=      1 NMatT0=    0 NMatD0=    1 NMtDS0=    0 NMtDT0=    0
 Petite list used in FoFCou.
 Requested convergence on RMS density matrix=1.00D-08 within 128 cycles.
 Requested convergence on MAX density matrix=1.00D-06.
 Requested convergence on             energy=1.00D-06.
 No special actions if energy rises.
 SCF Done:  E(UwB97XD) =  -348.106895183     A.U. after   16 cycles
            NFock= 16  Conv=0.59D-08     -V/T= 2.0060
 <Sx>= 0.0000 <Sy>= 0.0000 <Sz>= 1.0000 <S**2>= 2.0069 S= 1.0023
 <L.S>=  0.00000000000    
 Annihilation of the first spin contaminant:
 S**2 before annihilation     2.0069,   after     2.0000
 Calling FoFJK, ICntrl=      2127 FMM=F ISym2X=0 I1Cent= 0 IOpClX= 1 NMat=1 NMatS=1 NMatT=0.
 ***** Axes restored to original set *****
 -------------------------------------------------------------------
 Center     Atomic                   Forces (Hartrees/Bohr)
 Number     Number              X              Y              Z
 -------------------------------------------------------------------
      1        1          -0.000100792   -0.000196218    0.000064365
      2        6          -0.000454984    0.000851318    0.000582095
      3        1           0.000045781    0.000345372   -0.000039383
      4        1          -0.000160245   -0.000017683   -0.000078865
      5        6           0.001005511   -0.000280588   -0.001564953
      6        1          -0.000418126   -0.000327525    0.000463414
      7        1          -0.000342005   -0.000011967    0.000378998
      8        8           0.000376949   -0.000755038    0.000750767
      9        1           0.000134406    0.000145400   -0.000281676
     10        6          -0.000838214   -0.000097128    0.000245019
     11        1           0.000121158    0.000028468   -0.000216442
     12        1          -0.000045656   -0.000032144   -0.000157088
     13        6           0.000034821    0.001253200    0.001479789
     14        6          -0.000844275    0.000210543    0.000031554
     15        1           0.000188283   -0.000270227    0.000005814
     16        1           0.000283713   -0.000273891    0.000060459
     17        1           0.000102098   -0.000178838    0.000036716
     18        8          -0.000053993   -0.001353237   -0.001322308
     19        1           0.000965571    0.000960182   -0.000438276
 -------------------------------------------------------------------
 Cartesian Forces:  Max     0.001564953 RMS     0.000569574

 GradGradGradGradGradGradGradGradGradGradGradGradGradGradGradGradGradGrad
 Berny optimization.
 Using GEDIIS/GDIIS optimizer.
 FormGI is forming the generalized inverse of G from B-inverse, IUseBI=4.
 Internal  Forces:  Max     0.001872066 RMS     0.000371213
 Search for a local minimum.
 Step number   2 out of a maximum of   94
 All quantities printed in internal units (Hartrees-Bohrs-Radians)
 Mixed Optimization -- En-DIIS/RFO-DIIS
 Update second derivatives using D2CorX and points    1    2
 DE= -1.21D-03 DEPred=-1.23D-03 R= 9.81D-01
 TightC=F SS=  1.41D+00  RLast= 2.73D-01 DXNew= 5.0454D-01 8.2039D-01
 Trust test= 9.81D-01 RLast= 2.73D-01 DXMaxT set to 5.05D-01
 ITU=  1  0
 Use linear search instead of GDIIS.
     Eigenvalues ---    0.00226   0.00230   0.00298   0.00407   0.00420
     Eigenvalues ---    0.00421   0.01324   0.02881   0.03157   0.04811
     Eigenvalues ---    0.05225   0.05602   0.05604   0.05623   0.05637
     Eigenvalues ---    0.05772   0.05880   0.05881   0.08475   0.11702
     Eigenvalues ---    0.13973   0.15898   0.16000   0.16000   0.16000
     Eigenvalues ---    0.16000   0.16000   0.16000   0.16000   0.16000
     Eigenvalues ---    0.16431   0.16466   0.18577   0.22132   0.29442
     Eigenvalues ---    0.29781   0.30241   0.33191   0.33450   0.33581
     Eigenvalues ---    0.33699   0.33932   0.34113   0.34227   0.34255
     Eigenvalues ---    0.34307   0.34360   0.34393   0.41070   0.50500
     Eigenvalues ---    0.60153
 RFO step:  Lambda=-2.82301016D-04 EMin= 2.26474757D-03
 Quartic linear search produced a step of -0.03941.
 Iteration  1 RMS(Cart)=  0.13595854 RMS(Int)=  0.00724660
 Iteration  2 RMS(Cart)=  0.01520404 RMS(Int)=  0.00023118
 Iteration  3 RMS(Cart)=  0.00010470 RMS(Int)=  0.00022392
 Iteration  4 RMS(Cart)=  0.00000002 RMS(Int)=  0.00022392
 Variable       Old X    -DE/DX   Delta X   Delta X   Delta X     New X
                                 (Linear)    (Quad)   (Total)
    R1        2.06273  -0.00014   0.00044  -0.00275  -0.00230   2.06042
    R2        2.06220   0.00002   0.00050  -0.00259  -0.00209   2.06012
    R3        2.05943   0.00010   0.00046  -0.00214  -0.00168   2.05775
    R4        2.86545   0.00108   0.00081  -0.00074   0.00007   2.86552
    R5        2.07027   0.00045   0.00046  -0.00112  -0.00066   2.06961
    R6        2.05970   0.00018   0.00039  -0.00153  -0.00114   2.05856
    R7        2.67421   0.00025   0.00091  -0.00418  -0.00328   2.67093
    R8        1.82653  -0.00001   0.00096  -0.00505  -0.00411   1.82242
    R9        2.05686   0.00009   0.00045  -0.00210  -0.00165   2.05521
   R10        2.06970   0.00012   0.00051  -0.00236  -0.00185   2.06785
   R11        2.05575   0.00004   0.00043  -0.00217  -0.00174   2.05401
   R12        2.86113   0.00020   0.00090  -0.00412  -0.00322   2.85791
   R13        2.86102   0.00035   0.00090  -0.00362  -0.00272   2.85830
   R14        2.47997  -0.00187   0.00065  -0.00634  -0.00569   2.47429
   R15        4.12978  -0.00105   0.00222  -0.04506  -0.04283   4.08694
   R16        2.06973   0.00014   0.00051  -0.00228  -0.00177   2.06796
   R17        2.05679   0.00011   0.00045  -0.00205  -0.00160   2.05519
   R18        2.05577   0.00005   0.00043  -0.00214  -0.00170   2.05407
    A1        1.88525  -0.00014  -0.00017   0.00005  -0.00012   1.88512
    A2        1.89238   0.00018  -0.00011   0.00145   0.00134   1.89372
    A3        1.93258  -0.00026   0.00027  -0.00310  -0.00283   1.92974
    A4        1.89612  -0.00020  -0.00013  -0.00036  -0.00049   1.89563
    A5        1.92872   0.00054   0.00005   0.00306   0.00311   1.93184
    A6        1.92762  -0.00011   0.00007  -0.00104  -0.00098   1.92665
    A7        1.92035  -0.00014   0.00013  -0.00160  -0.00147   1.91888
    A8        1.92829  -0.00030  -0.00010  -0.00183  -0.00194   1.92635
    A9        1.96321   0.00060   0.00041   0.00166   0.00207   1.96528
   A10        1.87612  -0.00018  -0.00011  -0.00414  -0.00426   1.87186
   A11        1.92706  -0.00005   0.00000   0.00182   0.00182   1.92889
   A12        1.84566   0.00004  -0.00037   0.00400   0.00362   1.84929
   A13        1.87690   0.00094   0.00101   0.00030   0.00131   1.87821
   A14        1.90666  -0.00031  -0.00012  -0.00126  -0.00138   1.90527
   A15        1.89947  -0.00025  -0.00008  -0.00131  -0.00139   1.89809
   A16        1.88941   0.00039   0.00013   0.00151   0.00165   1.89106
   A17        1.89876  -0.00011  -0.00020   0.00068   0.00048   1.89924
   A18        1.93348   0.00022   0.00015   0.00063   0.00078   1.93426
   A19        1.93560   0.00004   0.00011  -0.00032  -0.00021   1.93539
   A20        2.05840   0.00064  -0.00015   0.00573   0.00536   2.06376
   A21        1.97993  -0.00007  -0.00010   0.00250   0.00185   1.98178
   A22        1.71531  -0.00051   0.00031  -0.00889  -0.00869   1.70661
   A23        1.98145  -0.00021  -0.00016   0.00255   0.00300   1.98445
   A24        1.74589  -0.00002   0.00026  -0.00413  -0.00367   1.74222
   A25        1.94407   0.00010  -0.00002  -0.00134  -0.00139   1.94268
   A26        1.93341   0.00027   0.00015   0.00067   0.00082   1.93423
   A27        1.88930   0.00041   0.00013   0.00176   0.00189   1.89119
   A28        1.93618   0.00017   0.00010   0.00069   0.00079   1.93697
   A29        1.90676  -0.00039  -0.00012  -0.00211  -0.00223   1.90453
   A30        1.89781  -0.00023  -0.00019  -0.00031  -0.00051   1.89730
   A31        1.89995  -0.00025  -0.00008  -0.00076  -0.00084   1.89911
   A32        3.12560   0.00067   0.00979   0.15185   0.16155   3.28715
   A33        3.18866  -0.00038   0.00135  -0.15683  -0.15529   3.03337
    D1        1.06278   0.00027   0.00002   0.00597   0.00598   1.06875
    D2        3.13162  -0.00023  -0.00010  -0.00127  -0.00137   3.13025
    D3       -1.09354   0.00001  -0.00038   0.00361   0.00322  -1.09032
    D4       -1.02542   0.00027   0.00002   0.00593   0.00595  -1.01948
    D5        1.04342  -0.00023  -0.00010  -0.00130  -0.00140   1.04202
    D6        3.10144   0.00001  -0.00038   0.00357   0.00320   3.10464
    D7       -3.12400   0.00024   0.00010   0.00508   0.00518  -3.11882
    D8       -1.05516  -0.00026  -0.00002  -0.00216  -0.00217  -1.05733
    D9        1.00287  -0.00002  -0.00030   0.00272   0.00242   1.00529
   D10        1.11673  -0.00004   0.00115  -0.01364  -0.01250   1.10423
   D11       -1.03585  -0.00025   0.00068  -0.01410  -0.01343  -1.04928
   D12       -3.06024  -0.00003   0.00101  -0.01234  -0.01133  -3.07156
   D13       -2.30334   0.00040  -0.00072   0.05411   0.05297  -2.25037
   D14        1.87826  -0.00008   0.00003   0.05836   0.05741   1.93567
   D15       -0.22891   0.00019  -0.00001   0.08273   0.08411  -0.14480
   D16        0.95812  -0.00016   0.00025  -0.01040  -0.01022   0.94791
   D17       -2.94691   0.00017  -0.00030   0.00358   0.00346  -2.94345
   D18       -0.89276  -0.00003  -0.00019  -0.00202  -0.00234  -0.89509
   D19       -1.13208  -0.00016   0.00023  -0.01018  -0.01002  -1.14211
   D20        1.24607   0.00017  -0.00033   0.00379   0.00365   1.24972
   D21       -2.98296  -0.00002  -0.00022  -0.00181  -0.00214  -2.98510
   D22        3.04079  -0.00019   0.00031  -0.01125  -0.01101   3.02978
   D23       -0.86424   0.00013  -0.00025   0.00273   0.00266  -0.86157
   D24        1.18992  -0.00006  -0.00014  -0.00288  -0.00313   1.18678
   D25        1.12715   0.00025  -0.00021   0.00948   0.00924   1.13639
   D26       -0.96306   0.00031  -0.00024   0.01057   0.01030  -0.95276
   D27       -3.04659   0.00026  -0.00028   0.00999   0.00968  -3.03691
   D28       -1.25037  -0.00013   0.00032  -0.00449  -0.00398  -1.25435
   D29        2.94260  -0.00008   0.00029  -0.00340  -0.00292   2.93968
   D30        0.85907  -0.00013   0.00025  -0.00398  -0.00354   0.85553
   D31        2.96030  -0.00015   0.00026  -0.00159  -0.00148   2.95882
   D32        0.87009  -0.00009   0.00023  -0.00050  -0.00042   0.86967
   D33       -1.21344  -0.00014   0.00019  -0.00107  -0.00104  -1.21448
         Item               Value     Threshold  Converged?
 Maximum Force            0.001872     0.000450     NO 
 RMS     Force            0.000371     0.000300     NO 
 Maximum Displacement     0.349372     0.001800     NO 
 RMS     Displacement     0.142966     0.001200     NO 
 Predicted change in Energy=-1.639606D-04
 GradGradGradGradGradGradGradGradGradGradGradGradGradGradGradGradGradGrad

                          Input orientation:                          
 ---------------------------------------------------------------------
 Center     Atomic      Atomic             Coordinates (Angstroms)
 Number     Number       Type             X           Y           Z
 ---------------------------------------------------------------------
      1          1           0       -1.789392    1.469282    0.430735
      2          6           0       -2.678612    0.896186    0.166791
      3          1           0       -3.465212    1.147657    0.878470
      4          1           0       -3.001171    1.197668   -0.828598
      5          6           0       -2.382883   -0.590727    0.198528
      6          1           0       -2.081643   -0.890234    1.207979
      7          1           0       -3.276204   -1.160519   -0.054412
      8          8           0       -1.400514   -0.969448   -0.744452
      9          1           0        1.640785    0.093164   -1.984662
     10          6           0        1.807444    0.786218   -1.163258
     11          1           0        2.866396    1.060359   -1.133799
     12          1           0        1.217915    1.682643   -1.337347
     13          6           0        1.391481    0.108647    0.123230
     14          6           0        2.002083   -1.234945    0.454476
     15          1           0        3.079417   -1.141861    0.622450
     16          1           0        1.828877   -1.905897   -0.383742
     17          1           0        1.546006   -1.660925    1.344440
     18          8           0        1.325782    0.923435    1.146051
     19          1           0       -0.578665   -0.525964   -0.503781
 ---------------------------------------------------------------------
                    Distance matrix (angstroms):
                    1          2          3          4          5
     1  H    0.000000
     2  C    1.090330   0.000000
     3  H    1.764167   1.090167   0.000000
     4  H    1.768644   1.088915   1.769722   0.000000
     5  C    2.156337   1.516368   2.157716   2.153050   0.000000
     6  H    2.501367   2.152148   2.485123   3.058188   1.095191
     7  H    3.059711   2.153156   2.496732   2.497209   1.089341
     8  O    2.734903   2.438132   3.373275   2.695473   1.413396
     9  H    4.415196   4.891911   5.948167   4.909600   4.628599
    10  C    3.993071   4.680366   5.665703   4.837775   4.616197
    11  H    4.928625   5.697860   6.644254   5.877104   5.661812
    12  H    3.495072   4.250161   5.208429   4.277232   4.526905
    13  C    3.473304   4.145814   5.023683   4.624644   3.839351
    14  C    4.657112   5.151057   5.978953   5.709329   4.439420
    15  H    5.528121   6.125044   6.938271   6.674765   5.506376
    16  H    5.014686   5.335936   6.240573   5.758418   4.450577
    17  H    4.664540   5.076719   5.763468   5.794002   4.230202
    18  O    3.242520   4.122483   4.803697   4.764133   4.116392
    19  H    2.513998   2.623348   3.611617   2.990811   1.937171
                    6          7          8          9         10
     6  H    0.000000
     7  H    1.758881   0.000000
     8  O    2.069347   2.007704   0.000000
     9  H    5.001650   5.429030   3.452067   0.000000
    10  C    4.853684   5.555430   3.680863   1.087568   0.000000
    11  H    5.811354   6.620341   4.741122   1.778077   1.094259
    12  H    4.897496   5.470521   3.773762   1.767563   1.086936
    13  C    3.773199   4.840415   3.116151   2.122640   1.512342
    14  C    4.166943   5.303284   3.617400   2.800679   2.596160
    15  H    5.200260   6.391589   4.686996   3.223659   2.919616
    16  H    4.342501   5.169710   3.381718   2.567989   2.802782
    17  H    3.711121   5.045880   3.677444   3.764138   3.513603
    18  O    3.860541   5.192519   3.819647   3.254219   2.362992
    19  H    2.306894   2.807367   0.964384   2.739030   2.801829
                   11         12         13         14         15
    11  H    0.000000
    12  H    1.773742   0.000000
    13  C    2.158994   2.154269   0.000000
    14  C    2.921999   3.512531   1.512547   0.000000
    15  H    2.824812   3.909452   2.159194   1.094317   0.000000
    16  H    3.230744   3.763011   2.122904   1.087560   1.777646
    17  H    3.910305   4.298729   2.155601   1.086969   1.772582
    18  O    2.754988   2.599095   1.309336   2.365220   2.759500
    19  H    3.844710   2.966560   2.162718   2.842740   3.876763
                   16         17         18         19
    16  H    0.000000
    17  H    1.768232   0.000000
    18  O    3.255533   2.601302   0.000000
    19  H    2.777568   3.036163   2.906824   0.000000
 Stoichiometry    C5H12O2(3)
 Framework group  C1[X(C5H12O2)]
 Deg. of freedom    51
 Full point group                 C1      NOp   1
 Largest Abelian subgroup         C1      NOp   1
 Largest concise Abelian subgroup C1      NOp   1
                         Standard orientation:                         
 ---------------------------------------------------------------------
 Center     Atomic      Atomic             Coordinates (Angstroms)
 Number     Number       Type             X           Y           Z
 ---------------------------------------------------------------------
      1          1           0       -1.751523   -1.488754   -0.461600
      2          6           0       -2.643857   -0.924067   -0.190145
      3          1           0       -3.427089   -1.165372   -0.909021
      4          1           0       -2.968547   -1.245137    0.798402
      5          6           0       -2.353851    0.564307   -0.193405
      6          1           0       -2.050424    0.883581   -1.196121
      7          1           0       -3.250236    1.125878    0.066974
      8          8           0       -1.376122    0.929319    0.759748
      9          1           0        1.665167   -0.144301    1.990467
     10          6           0        1.837277   -0.821406    1.156973
     11          1           0        2.897388   -1.090871    1.126062
     12          1           0        1.250688   -1.723162    1.312467
     13          6           0        1.422952   -0.121780   -0.118188
     14          6           0        2.029386    1.230049   -0.422480
     15          1           0        3.107631    1.144240   -0.588476
     16          1           0        1.850760    1.884720    0.427394
     17          1           0        1.574612    1.670644   -1.305972
     18          8           0        1.363855   -0.917771   -1.156102
     19          1           0       -0.551744    0.493532    0.513727
 ---------------------------------------------------------------------
 Rotational constants (GHZ):           3.3869875           1.1139202           1.0513255
 Standard basis: Aug-CC-pVTZ (5D, 7F)
 There are   685 symmetry adapted cartesian basis functions of A   symmetry.
 There are   598 symmetry adapted basis functions of A   symmetry.
   598 basis functions,   828 primitive gaussians,   685 cartesian basis functions
    30 alpha electrons       28 beta electrons
       nuclear repulsion energy       307.6810816851 Hartrees.
 NAtoms=   19 NActive=   19 NUniq=   19 SFac= 1.00D+00 NAtFMM=   60 NAOKFM=F Big=F
 Integral buffers will be    131072 words long.
 Raffenetti 2 integral format.
 Two-electron integral symmetry is turned on.
 Nuclear repulsion after empirical dispersion term =      307.6722258906 Hartrees.
 One-electron integrals computed using PRISM.
 NBasis=   598 RedAO= T EigKep=  7.29D-06  NBF=   598
 NBsUse=   598 1.00D-06 EigRej= -1.00D+00 NBFU=   598
 Initial guess from the checkpoint file:  "Forward-wb-opt.chk"
 B after Tr=     0.000000    0.000000    0.000000
         Rot=    0.997640   -0.068551   -0.000044    0.003873 Ang=  -7.87 deg.
 Initial guess <Sx>= 0.0000 <Sy>= 0.0000 <Sz>= 1.0000 <S**2>= 2.0070 S= 1.0023
 ExpMin= 2.53D-02 ExpMax= 1.53D+04 ExpMxC= 5.22D+02 IAcc=3 IRadAn=         7 AccDes= 0.00D+00
 Harris functional with IExCor= 4639 and IRadAn=       7 diagonalized for initial guess.
 HarFok:  IExCor= 4639 AccDes= 0.00D+00 IRadAn=         7 IDoV= 1 UseB2=F ITyADJ=14
 ICtDFT=  3500011 ScaDFX=  1.000000  1.000000  1.000000  1.000000
 FoFCou: FMM=F IPFlag=           0 FMFlag=      100000 FMFlg1=           0
         NFxFlg=           0 DoJE=T BraDBF=F KetDBF=T FulRan=T
         wScrn=  0.000000 ICntrl=       500 IOpCl=  0 I1Cent=   200000004 NGrid=           0
         NMat0=    1 NMatS0=      1 NMatT0=    0 NMatD0=    1 NMtDS0=    0 NMtDT0=    0
 Petite list used in FoFCou.
 Requested convergence on RMS density matrix=1.00D-08 within 128 cycles.
 Requested convergence on MAX density matrix=1.00D-06.
 Requested convergence on             energy=1.00D-06.
 No special actions if energy rises.
 SCF Done:  E(UwB97XD) =  -348.106852729     A.U. after   16 cycles
            NFock= 16  Conv=0.33D-08     -V/T= 2.0059
 <Sx>= 0.0000 <Sy>= 0.0000 <Sz>= 1.0000 <S**2>= 2.0069 S= 1.0023
 <L.S>=  0.00000000000    
 Annihilation of the first spin contaminant:
 S**2 before annihilation     2.0069,   after     2.0000
 Calling FoFJK, ICntrl=      2127 FMM=F ISym2X=0 I1Cent= 0 IOpClX= 1 NMat=1 NMatS=1 NMatT=0.
 ***** Axes restored to original set *****
 -------------------------------------------------------------------
 Center     Atomic                   Forces (Hartrees/Bohr)
 Number     Number              X              Y              Z
 -------------------------------------------------------------------
      1        1           0.000681134    0.000548547    0.000263085
      2        6          -0.000327441   -0.000014420   -0.000028436
      3        1          -0.000369844    0.000275912    0.000459650
      4        1          -0.000152787    0.000310594   -0.000584319
      5        6           0.000152366   -0.000327044   -0.000429919
      6        1           0.000150124   -0.000301923    0.000741186
      7        1          -0.000559410   -0.000310965   -0.000153285
      8        8          -0.002098677   -0.000947241   -0.000795293
      9        1           0.000062625   -0.000418848   -0.000622582
     10        6          -0.000297587   -0.000184074    0.000079257
     11        1           0.000802932    0.000396985   -0.000308588
     12        1          -0.000197023    0.000740994   -0.000227000
     13        6          -0.001248587   -0.000102437   -0.000301223
     14        6          -0.000306177    0.000109321   -0.000107329
     15        1           0.000832790   -0.000029815    0.000186684
     16        1          -0.000225068   -0.000450387   -0.000375317
     17        1          -0.000322812   -0.000302313    0.000399953
     18        8          -0.000094267    0.000587209    0.000926783
     19        1           0.003517709    0.000419904    0.000876693
 -------------------------------------------------------------------
 Cartesian Forces:  Max     0.003517709 RMS     0.000715667

 GradGradGradGradGradGradGradGradGradGradGradGradGradGradGradGradGradGrad
 Berny optimization.
 Using GEDIIS/GDIIS optimizer.
 FormGI is forming the generalized inverse of G from B-inverse, IUseBI=4.
 Internal  Forces:  Max     0.002636909 RMS     0.000516728
 Search for a local minimum.
 Step number   3 out of a maximum of   94
 All quantities printed in internal units (Hartrees-Bohrs-Radians)
 Mixed Optimization -- En-DIIS/RFO-DIIS
 Swapping is turned off.
 Update second derivatives using D2CorX and points    1    2    3
 DE=  4.25D-05 DEPred=-1.64D-04 R=-2.59D-01
 Trust test=-2.59D-01 RLast= 2.59D-01 DXMaxT set to 2.52D-01
 ITU= -1  1  0
     Eigenvalues ---    0.00196   0.00238   0.00406   0.00419   0.00421
     Eigenvalues ---    0.00895   0.01203   0.02017   0.03110   0.04792
     Eigenvalues ---    0.05230   0.05590   0.05598   0.05622   0.05642
     Eigenvalues ---    0.05753   0.05871   0.05884   0.08570   0.11691
     Eigenvalues ---    0.13987   0.15718   0.16000   0.16000   0.16000
     Eigenvalues ---    0.16000   0.16000   0.16000   0.16000   0.16085
     Eigenvalues ---    0.16442   0.16595   0.18374   0.22137   0.29399
     Eigenvalues ---    0.29820   0.30751   0.33436   0.33450   0.33650
     Eigenvalues ---    0.33923   0.34032   0.34159   0.34248   0.34306
     Eigenvalues ---    0.34359   0.34390   0.35832   0.40868   0.52735
     Eigenvalues ---    0.59029
 En-DIIS/RFO-DIIS/Sim-DIIS IScMMF=       -3 using points:     3    2
 RFO step:  Lambda=-2.96831130D-04.
 DidBck=T Rises=T En-DIIS coefs:    0.46660    0.53340
 Iteration  1 RMS(Cart)=  0.10389383 RMS(Int)=  0.00334116
 Iteration  2 RMS(Cart)=  0.00753028 RMS(Int)=  0.00003675
 Iteration  3 RMS(Cart)=  0.00001396 RMS(Int)=  0.00003629
 Iteration  4 RMS(Cart)=  0.00000000 RMS(Int)=  0.00003629
 Variable       Old X    -DE/DX   Delta X   Delta X   Delta X     New X
                                 (Linear)    (Quad)   (Total)
    R1        2.06042   0.00091   0.00123  -0.00093   0.00030   2.06073
    R2        2.06012   0.00063   0.00111  -0.00104   0.00007   2.06019
    R3        2.05775   0.00067   0.00090  -0.00060   0.00030   2.05805
    R4        2.86552   0.00113  -0.00004   0.00226   0.00222   2.86774
    R5        2.06961   0.00081   0.00035   0.00067   0.00102   2.07063
    R6        2.05856   0.00066   0.00061  -0.00010   0.00051   2.05907
    R7        2.67093   0.00052   0.00175  -0.00234  -0.00059   2.67034
    R8        1.82242   0.00264   0.00219  -0.00140   0.00079   1.82322
    R9        2.05521   0.00073   0.00088  -0.00050   0.00038   2.05559
   R10        2.06785   0.00087   0.00099  -0.00045   0.00053   2.06838
   R11        2.05401   0.00075   0.00093  -0.00057   0.00036   2.05437
   R12        2.85791   0.00126   0.00172  -0.00091   0.00081   2.85872
   R13        2.85830   0.00061   0.00145  -0.00139   0.00006   2.85836
   R14        2.47429   0.00109   0.00303  -0.00474  -0.00171   2.47258
   R15        4.08694  -0.00090   0.02285  -0.05603  -0.03319   4.05376
   R16        2.06796   0.00085   0.00094  -0.00040   0.00054   2.06850
   R17        2.05519   0.00060   0.00085  -0.00062   0.00024   2.05543
   R18        2.05407   0.00058   0.00091  -0.00076   0.00015   2.05422
    A1        1.88512  -0.00015   0.00007  -0.00090  -0.00084   1.88429
    A2        1.89372  -0.00011  -0.00071   0.00099   0.00028   1.89400
    A3        1.92974   0.00005   0.00151  -0.00279  -0.00128   1.92847
    A4        1.89563  -0.00008   0.00026  -0.00054  -0.00028   1.89535
    A5        1.93184   0.00012  -0.00166   0.00363   0.00197   1.93380
    A6        1.92665   0.00015   0.00052  -0.00041   0.00011   1.92676
    A7        1.91888  -0.00009   0.00079  -0.00186  -0.00108   1.91780
    A8        1.92635   0.00007   0.00104  -0.00168  -0.00064   1.92571
    A9        1.96528   0.00009  -0.00111   0.00259   0.00148   1.96676
   A10        1.87186  -0.00002   0.00227  -0.00471  -0.00243   1.86943
   A11        1.92889  -0.00002  -0.00097   0.00172   0.00074   1.92963
   A12        1.84929  -0.00003  -0.00193   0.00375   0.00181   1.85110
   A13        1.87821   0.00005  -0.00070   0.00208   0.00138   1.87959
   A14        1.90527  -0.00029   0.00074  -0.00242  -0.00168   1.90359
   A15        1.89809  -0.00009   0.00074  -0.00154  -0.00080   1.89729
   A16        1.89106   0.00009  -0.00088   0.00210   0.00122   1.89228
   A17        1.89924  -0.00037  -0.00026  -0.00078  -0.00103   1.89821
   A18        1.93426   0.00044  -0.00042   0.00206   0.00164   1.93590
   A19        1.93539   0.00020   0.00011   0.00046   0.00058   1.93596
   A20        2.06376   0.00013  -0.00286   0.00609   0.00337   2.06714
   A21        1.98178   0.00005  -0.00099   0.00305   0.00204   1.98382
   A22        1.70661   0.00020   0.00464  -0.00835  -0.00372   1.70289
   A23        1.98445  -0.00006  -0.00160   0.00271   0.00103   1.98548
   A24        1.74222  -0.00043   0.00196  -0.00658  -0.00464   1.73758
   A25        1.94268   0.00009   0.00074  -0.00114  -0.00039   1.94229
   A26        1.93423   0.00019  -0.00044   0.00173   0.00130   1.93552
   A27        1.89119   0.00001  -0.00101   0.00199   0.00098   1.89217
   A28        1.93697  -0.00004  -0.00042   0.00060   0.00018   1.93715
   A29        1.90453  -0.00002   0.00119  -0.00210  -0.00091   1.90362
   A30        1.89730  -0.00005   0.00027  -0.00061  -0.00034   1.89696
   A31        1.89911  -0.00011   0.00045  -0.00173  -0.00128   1.89783
   A32        3.28715  -0.00134  -0.08617  -0.04884  -0.13502   3.15213
   A33        3.03337   0.00084   0.08283  -0.00423   0.07859   3.11196
    D1        1.06875  -0.00002  -0.00319   0.00581   0.00262   1.07138
    D2        3.13025  -0.00006   0.00073  -0.00214  -0.00141   3.12884
    D3       -1.09032   0.00001  -0.00172   0.00312   0.00140  -1.08892
    D4       -1.01948   0.00006  -0.00317   0.00640   0.00323  -1.01625
    D5        1.04202   0.00002   0.00075  -0.00155  -0.00081   1.04121
    D6        3.10464   0.00009  -0.00171   0.00371   0.00200   3.10664
    D7       -3.11882  -0.00003  -0.00276   0.00498   0.00222  -3.11661
    D8       -1.05733  -0.00007   0.00116  -0.00298  -0.00182  -1.05915
    D9        1.00529   0.00000  -0.00129   0.00229   0.00099   1.00628
   D10        1.10423  -0.00032   0.00667  -0.02080  -0.01413   1.09010
   D11       -1.04928  -0.00025   0.00716  -0.02153  -0.01436  -1.06364
   D12       -3.07156  -0.00020   0.00604  -0.01891  -0.01287  -3.08443
   D13       -2.25037  -0.00001  -0.02825   0.05776   0.02934  -2.22103
   D14        1.93567  -0.00014  -0.03062   0.05113   0.02073   1.95640
   D15       -0.14480  -0.00001  -0.04486   0.05172   0.00679  -0.13801
   D16        0.94791  -0.00019   0.00545  -0.01285  -0.00739   0.94052
   D17       -2.94345  -0.00008  -0.00185   0.00291   0.00106  -2.94238
   D18       -0.89509   0.00016   0.00125  -0.00194  -0.00070  -0.89580
   D19       -1.14211  -0.00016   0.00535  -0.01243  -0.00708  -1.14918
   D20        1.24972  -0.00005  -0.00195   0.00332   0.00138   1.25110
   D21       -2.98510   0.00019   0.00114  -0.00152  -0.00039  -2.98549
   D22        3.02978  -0.00013   0.00587  -0.01315  -0.00726   3.02252
   D23       -0.86157  -0.00001  -0.00142   0.00261   0.00119  -0.86038
   D24        1.18678   0.00022   0.00167  -0.00224  -0.00058   1.18620
   D25        1.13639   0.00007  -0.00493   0.01074   0.00581   1.14220
   D26       -0.95276  -0.00004  -0.00549   0.01103   0.00553  -0.94723
   D27       -3.03691   0.00012  -0.00516   0.01154   0.00638  -3.03054
   D28       -1.25435  -0.00010   0.00212  -0.00518  -0.00306  -1.25742
   D29        2.93968  -0.00020   0.00156  -0.00489  -0.00334   2.93634
   D30        0.85553  -0.00005   0.00189  -0.00437  -0.00250   0.85303
   D31        2.95882   0.00008   0.00079  -0.00111  -0.00030   2.95852
   D32        0.86967  -0.00002   0.00022  -0.00082  -0.00058   0.86909
   D33       -1.21448   0.00013   0.00055  -0.00031   0.00027  -1.21422
         Item               Value     Threshold  Converged?
 Maximum Force            0.002637     0.000450     NO 
 RMS     Force            0.000517     0.000300     NO 
 Maximum Displacement     0.338631     0.001800     NO 
 RMS     Displacement     0.108279     0.001200     NO 
 Predicted change in Energy=-1.524623D-04
 GradGradGradGradGradGradGradGradGradGradGradGradGradGradGradGradGradGrad

                          Input orientation:                          
 ---------------------------------------------------------------------
 Center     Atomic      Atomic             Coordinates (Angstroms)
 Number     Number       Type             X           Y           Z
 ---------------------------------------------------------------------
      1          1           0       -1.614120    1.382594    0.500509
      2          6           0       -2.547385    0.908303    0.195165
      3          1           0       -3.320408    1.197956    0.907264
      4          1           0       -2.821975    1.286601   -0.788484
      5          6           0       -2.388672   -0.600414    0.156166
      6          1           0       -2.137571   -0.974638    1.154930
      7          1           0       -3.326117   -1.072326   -0.136668
      8          8           0       -1.426475   -1.022990   -0.788510
      9          1           0        1.607328    0.061016   -1.985195
     10          6           0        1.717808    0.778110   -1.174756
     11          1           0        2.756990    1.119922   -1.138927
     12          1           0        1.075566    1.632115   -1.374870
     13          6           0        1.327276    0.100112    0.119954
     14          6           0        2.007163   -1.200673    0.485477
     15          1           0        3.074840   -1.044863    0.669720
     16          1           0        1.887156   -1.895601   -0.342614
     17          1           0        1.560238   -1.637070    1.375134
     18          8           0        1.193948    0.926104    1.125913
     19          1           0       -0.573698   -0.659517   -0.521107
 ---------------------------------------------------------------------
                    Distance matrix (angstroms):
                    1          2          3          4          5
     1  H    0.000000
     2  C    1.090490   0.000000
     3  H    1.763790   1.090205   0.000000
     4  H    1.769076   1.089071   1.769704   0.000000
     5  C    2.156577   1.517544   2.160188   2.154284   0.000000
     6  H    2.501761   2.152804   2.486082   3.059161   1.095730
     7  H    3.059993   2.153934   2.498801   2.498712   1.089613
     8  O    2.735619   2.440071   3.375682   2.698450   1.413083
     9  H    4.278203   4.767967   5.825936   4.748990   4.581586
    10  C    3.778049   4.481685   5.467604   4.584474   4.531540
    11  H    4.675826   5.473662   6.413092   5.592445   5.578052
    12  H    3.288422   4.014310   4.972043   3.956521   4.396499
    13  C    3.231314   3.958765   4.840049   4.410136   3.781576
    14  C    4.448279   5.027521   5.857843   5.579434   4.448833
    15  H    5.282758   5.970718   6.781287   6.506498   5.505564
    16  H    4.869944   5.274110   6.184740   5.700976   4.495441
    17  H    4.467650   4.974316   5.663655   5.694989   4.260802
    18  O    2.912862   3.855410   4.527816   4.463465   4.013208
    19  H    2.509262   2.620410   3.610383   2.985568   1.938124
                    6          7          8          9         10
     6  H    0.000000
     7  H    1.757956   0.000000
     8  O    2.070013   2.008973   0.000000
     9  H    4.995721   5.388914   3.436726   0.000000
    10  C    4.833581   5.472012   3.644127   1.087769   0.000000
    11  H    5.797041   6.543292   4.713411   1.777407   1.094541
    12  H    4.849670   5.312435   3.695079   1.767377   1.087127
    13  C    3.772456   4.805677   3.109632   2.124056   1.512769
    14  C    4.204531   5.370979   3.666672   2.802846   2.599169
    15  H    5.235417   6.451610   4.731675   3.228798   2.926920
    16  H    4.391951   5.281895   3.455492   2.569966   2.805329
    17  H    3.763124   5.145965   3.738838   3.765306   3.515660
    18  O    3.835712   5.100865   3.785578   3.255496   2.364193
    19  H    2.313893   2.809630   0.964804   2.723893   2.782988
                   11         12         13         14         15
    11  H    0.000000
    12  H    1.773471   0.000000
    13  C    2.160758   2.155201   0.000000
    14  C    2.930203   3.514747   1.512579   0.000000
    15  H    2.838754   3.917098   2.160368   1.094604   0.000000
    16  H    3.237917   3.764175   2.123749   1.087686   1.777405
    17  H    3.918383   4.299419   2.155818   1.087049   1.772664
    18  O    2.758653   2.601227   1.308431   2.365302   2.762349
    19  H    3.826432   2.949671   2.145156   2.822570   3.857251
                   16         17         18         19
    16  H    0.000000
    17  H    1.767589   0.000000
    18  O    3.255630   2.601181   0.000000
    19  H    2.759631   3.017454   2.889886   0.000000
 Stoichiometry    C5H12O2(3)
 Framework group  C1[X(C5H12O2)]
 Deg. of freedom    51
 Full point group                 C1      NOp   1
 Largest Abelian subgroup         C1      NOp   1
 Largest concise Abelian subgroup C1      NOp   1
                         Standard orientation:                         
 ---------------------------------------------------------------------
 Center     Atomic      Atomic             Coordinates (Angstroms)
 Number     Number       Type             X           Y           Z
 ---------------------------------------------------------------------
      1          1           0       -1.546430   -1.438147   -0.468272
      2          6           0       -2.486239   -0.960965   -0.188583
      3          1           0       -3.250321   -1.282513   -0.896632
      4          1           0       -2.766844   -1.305867    0.805590
      5          6           0       -2.339985    0.549449   -0.202644
      6          1           0       -2.082696    0.889539   -1.211983
      7          1           0       -3.283840    1.023768    0.064593
      8          8           0       -1.389952    1.013782    0.734712
      9          1           0        1.641281   -0.001085    1.996757
     10          6           0        1.764967   -0.745956    1.213744
     11          1           0        2.807140   -1.080159    1.199547
     12          1           0        1.127770   -1.597526    1.438811
     13          6           0        1.380964   -0.118309   -0.108024
     14          6           0        2.053748    1.174092   -0.514174
     15          1           0        3.124292    1.020656   -0.683141
     16          1           0        1.920551    1.897369    0.287194
     17          1           0        1.611560    1.574423   -1.422953
     18          8           0        1.263536   -0.981077   -1.084667
     19          1           0       -0.531861    0.648038    0.488220
 ---------------------------------------------------------------------
 Rotational constants (GHZ):           3.3468699           1.1655440           1.0949407
 Standard basis: Aug-CC-pVTZ (5D, 7F)
 There are   685 symmetry adapted cartesian basis functions of A   symmetry.
 There are   598 symmetry adapted basis functions of A   symmetry.
   598 basis functions,   828 primitive gaussians,   685 cartesian basis functions
    30 alpha electrons       28 beta electrons
       nuclear repulsion energy       309.7117979488 Hartrees.
 NAtoms=   19 NActive=   19 NUniq=   19 SFac= 1.00D+00 NAtFMM=   60 NAOKFM=F Big=F
 Integral buffers will be    131072 words long.
 Raffenetti 2 integral format.
 Two-electron integral symmetry is turned on.
 Nuclear repulsion after empirical dispersion term =      309.7026481504 Hartrees.
 One-electron integrals computed using PRISM.
 NBasis=   598 RedAO= T EigKep=  7.21D-06  NBF=   598
 NBsUse=   598 1.00D-06 EigRej= -1.00D+00 NBFU=   598
 Initial guess from the checkpoint file:  "Forward-wb-opt.chk"
 B after Tr=     0.000000    0.000000    0.000000
         Rot=    0.999589    0.028626    0.001297    0.000159 Ang=   3.28 deg.
 Initial guess <Sx>= 0.0000 <Sy>= 0.0000 <Sz>= 1.0000 <S**2>= 2.0069 S= 1.0023
 ExpMin= 2.53D-02 ExpMax= 1.53D+04 ExpMxC= 5.22D+02 IAcc=3 IRadAn=         7 AccDes= 0.00D+00
 Harris functional with IExCor= 4639 and IRadAn=       7 diagonalized for initial guess.
 HarFok:  IExCor= 4639 AccDes= 0.00D+00 IRadAn=         7 IDoV= 1 UseB2=F ITyADJ=14
 ICtDFT=  3500011 ScaDFX=  1.000000  1.000000  1.000000  1.000000
 FoFCou: FMM=F IPFlag=           0 FMFlag=      100000 FMFlg1=           0
         NFxFlg=           0 DoJE=T BraDBF=F KetDBF=T FulRan=T
         wScrn=  0.000000 ICntrl=       500 IOpCl=  0 I1Cent=   200000004 NGrid=           0
         NMat0=    1 NMatS0=      1 NMatT0=    0 NMatD0=    1 NMtDS0=    0 NMtDT0=    0
 Petite list used in FoFCou.
 Requested convergence on RMS density matrix=1.00D-08 within 128 cycles.
 Requested convergence on MAX density matrix=1.00D-06.
 Requested convergence on             energy=1.00D-06.
 No special actions if energy rises.
 SCF Done:  E(UwB97XD) =  -348.107034627     A.U. after   15 cycles
            NFock= 15  Conv=0.64D-08     -V/T= 2.0060
 <Sx>= 0.0000 <Sy>= 0.0000 <Sz>= 1.0000 <S**2>= 2.0069 S= 1.0023
 <L.S>=  0.00000000000    
 Annihilation of the first spin contaminant:
 S**2 before annihilation     2.0069,   after     2.0000
 Calling FoFJK, ICntrl=      2127 FMM=F ISym2X=0 I1Cent= 0 IOpClX= 1 NMat=1 NMatS=1 NMatT=0.
 ***** Axes restored to original set *****
 -------------------------------------------------------------------
 Center     Atomic                   Forces (Hartrees/Bohr)
 Number     Number              X              Y              Z
 -------------------------------------------------------------------
      1        1           0.000477695    0.000408906    0.000248272
      2        6           0.000209789   -0.000129127   -0.000227825
      3        1          -0.000404711    0.000045964    0.000416187
      4        1          -0.000161328    0.000269698   -0.000554055
      5        6          -0.000236918    0.000136158    0.000294345
      6        1           0.000196777   -0.000205951    0.000465322
      7        1          -0.000323359   -0.000257390   -0.000393219
      8        8          -0.002043894   -0.001329589   -0.000989429
      9        1          -0.000039375   -0.000420489   -0.000400178
     10        6           0.000028709   -0.000096806    0.000093580
     11        1           0.000630049    0.000337433   -0.000099297
     12        1          -0.000350867    0.000499521   -0.000072201
     13        6          -0.001186569   -0.001031250   -0.001193833
     14        6           0.000058410    0.000102625   -0.000088502
     15        1           0.000677567   -0.000019047    0.000187121
     16        1          -0.000074724   -0.000350529   -0.000467324
     17        1          -0.000263416   -0.000192409    0.000490533
     18        8           0.000051852    0.001029003    0.001352065
     19        1           0.002754311    0.001203280    0.000938437
 -------------------------------------------------------------------
 Cartesian Forces:  Max     0.002754311 RMS     0.000703255

 GradGradGradGradGradGradGradGradGradGradGradGradGradGradGradGradGradGrad
 Berny optimization.
 Using GEDIIS/GDIIS optimizer.
 FormGI is forming the generalized inverse of G from B-inverse, IUseBI=4.
 Internal  Forces:  Max     0.002625319 RMS     0.000437124
 Search for a local minimum.
 Step number   4 out of a maximum of   94
 All quantities printed in internal units (Hartrees-Bohrs-Radians)
 Mixed Optimization -- En-DIIS/RFO-DIIS
 Swapping is turned off.
 Update second derivatives using D2CorX and points    1    2    3    4
 DE= -1.82D-04 DEPred=-1.52D-04 R= 1.19D+00
 TightC=F SS=  1.41D+00  RLast= 1.67D-01 DXNew= 4.2426D-01 5.0062D-01
 Trust test= 1.19D+00 RLast= 1.67D-01 DXMaxT set to 4.24D-01
 ITU=  1 -1  1  0
     Eigenvalues ---    0.00154   0.00275   0.00408   0.00417   0.00420
     Eigenvalues ---    0.00940   0.01265   0.01876   0.03148   0.04804
     Eigenvalues ---    0.05218   0.05584   0.05586   0.05618   0.05655
     Eigenvalues ---    0.05849   0.05872   0.05952   0.08661   0.11725
     Eigenvalues ---    0.14005   0.15870   0.16000   0.16000   0.16000
     Eigenvalues ---    0.16000   0.16000   0.16000   0.16046   0.16155
     Eigenvalues ---    0.16424   0.16596   0.18428   0.22100   0.29593
     Eigenvalues ---    0.29823   0.30235   0.33450   0.33491   0.33608
     Eigenvalues ---    0.33916   0.34032   0.34171   0.34247   0.34309
     Eigenvalues ---    0.34355   0.34394   0.35414   0.40850   0.54060
     Eigenvalues ---    0.63561
 En-DIIS/RFO-DIIS/Sim-DIIS IScMMF=       -3 using points:     4    3    2
 RFO step:  Lambda=-1.11468317D-04.
 DidBck=F Rises=F RFO-DIIS coefs:    1.84130   -0.47257   -0.36873
 Iteration  1 RMS(Cart)=  0.08201025 RMS(Int)=  0.00289449
 Iteration  2 RMS(Cart)=  0.00556700 RMS(Int)=  0.00002869
 Iteration  3 RMS(Cart)=  0.00000796 RMS(Int)=  0.00002817
 Iteration  4 RMS(Cart)=  0.00000000 RMS(Int)=  0.00002817
 Variable       Old X    -DE/DX   Delta X   Delta X   Delta X     New X
                                 (Linear)    (Quad)   (Total)
    R1        2.06073   0.00066  -0.00059   0.00132   0.00073   2.06145
    R2        2.06019   0.00057  -0.00071   0.00098   0.00027   2.06046
    R3        2.05805   0.00063  -0.00037   0.00119   0.00082   2.05887
    R4        2.86774   0.00057   0.00189   0.00016   0.00205   2.86979
    R5        2.07063   0.00054   0.00062   0.00073   0.00134   2.07197
    R6        2.05907   0.00050   0.00001   0.00081   0.00082   2.05989
    R7        2.67034   0.00041  -0.00171  -0.00036  -0.00207   2.66827
    R8        1.82322   0.00263  -0.00085   0.00383   0.00298   1.82620
    R9        2.05559   0.00058  -0.00029   0.00101   0.00072   2.05630
   R10        2.06838   0.00070  -0.00023   0.00131   0.00108   2.06946
   R11        2.05437   0.00061  -0.00034   0.00115   0.00081   2.05518
   R12        2.85872   0.00062  -0.00051   0.00055   0.00004   2.85876
   R13        2.85836   0.00060  -0.00095   0.00062  -0.00033   2.85803
   R14        2.47258   0.00168  -0.00354   0.00236  -0.00118   2.47140
   R15        4.05376  -0.00052  -0.04371  -0.01509  -0.05880   3.99496
   R16        2.06850   0.00069  -0.00020   0.00127   0.00107   2.06957
   R17        2.05543   0.00059  -0.00039   0.00106   0.00067   2.05610
   R18        2.05422   0.00059  -0.00050   0.00110   0.00060   2.05483
    A1        1.88429  -0.00004  -0.00075  -0.00024  -0.00099   1.88329
    A2        1.89400  -0.00008   0.00073   0.00030   0.00102   1.89502
    A3        1.92847   0.00022  -0.00212   0.00157  -0.00054   1.92792
    A4        1.89535   0.00004  -0.00041   0.00029  -0.00012   1.89522
    A5        1.93380  -0.00023   0.00280  -0.00262   0.00018   1.93398
    A6        1.92676   0.00009  -0.00026   0.00072   0.00045   1.92722
    A7        1.91780   0.00002  -0.00145   0.00096  -0.00050   1.91731
    A8        1.92571   0.00009  -0.00126   0.00085  -0.00042   1.92529
    A9        1.96676   0.00003   0.00201  -0.00135   0.00066   1.96742
   A10        1.86943   0.00006  -0.00362   0.00233  -0.00130   1.86813
   A11        1.92963   0.00000   0.00130   0.00005   0.00135   1.93098
   A12        1.85110  -0.00021   0.00286  -0.00274   0.00012   1.85122
   A13        1.87959   0.00026   0.00165  -0.00045   0.00120   1.88079
   A14        1.90359  -0.00005  -0.00192   0.00060  -0.00133   1.90227
   A15        1.89729   0.00006  -0.00118   0.00056  -0.00062   1.89667
   A16        1.89228  -0.00008   0.00163  -0.00107   0.00056   1.89284
   A17        1.89821  -0.00010  -0.00069  -0.00023  -0.00092   1.89729
   A18        1.93590   0.00025   0.00167   0.00118   0.00285   1.93875
   A19        1.93596  -0.00008   0.00041  -0.00102  -0.00062   1.93535
   A20        2.06714   0.00005   0.00481  -0.00078   0.00405   2.07119
   A21        1.98382  -0.00001   0.00240  -0.00059   0.00167   1.98549
   A22        1.70289  -0.00003  -0.00633   0.00032  -0.00600   1.69689
   A23        1.98548  -0.00007   0.00197  -0.00090   0.00102   1.98650
   A24        1.73758  -0.00002  -0.00526   0.00037  -0.00485   1.73273
   A25        1.94229   0.00011  -0.00084   0.00249   0.00166   1.94395
   A26        1.93552   0.00021   0.00139   0.00105   0.00244   1.93797
   A27        1.89217  -0.00006   0.00152  -0.00093   0.00059   1.89277
   A28        1.93715  -0.00011   0.00044  -0.00116  -0.00072   1.93643
   A29        1.90362  -0.00004  -0.00159   0.00058  -0.00102   1.90260
   A30        1.89696  -0.00006  -0.00047   0.00001  -0.00047   1.89649
   A31        1.89783   0.00005  -0.00139   0.00048  -0.00091   1.89692
   A32        3.15213   0.00025  -0.05402   0.08680   0.03277   3.18490
   A33        3.11196   0.00029   0.00886   0.11460   0.12346   3.23542
    D1        1.07138  -0.00010   0.00441  -0.00528  -0.00087   1.07051
    D2        3.12884   0.00005  -0.00169  -0.00132  -0.00301   3.12582
    D3       -1.08892  -0.00014   0.00237  -0.00509  -0.00272  -1.09164
    D4       -1.01625  -0.00004   0.00491  -0.00430   0.00061  -1.01564
    D5        1.04121   0.00010  -0.00120  -0.00035  -0.00154   1.03967
    D6        3.10664  -0.00008   0.00286  -0.00411  -0.00125   3.10539
    D7       -3.11661   0.00000   0.00377  -0.00342   0.00035  -3.11626
    D8       -1.05915   0.00014  -0.00233   0.00053  -0.00180  -1.06095
    D9        1.00628  -0.00004   0.00173  -0.00323  -0.00151   1.00478
   D10        1.09010  -0.00004  -0.01650  -0.00324  -0.01975   1.07035
   D11       -1.06364  -0.00009  -0.01703  -0.00355  -0.02059  -1.08423
   D12       -3.08443  -0.00005  -0.01500  -0.00480  -0.01980  -3.10423
   D13       -2.22103   0.00011   0.04421   0.04258   0.08664  -2.13439
   D14        1.95640   0.00010   0.03861   0.05357   0.09223   2.04863
   D15       -0.13801   0.00012   0.03673   0.03787   0.07471  -0.06330
   D16        0.94052   0.00002  -0.00998  -0.00112  -0.01112   0.92939
   D17       -2.94238  -0.00005   0.00217  -0.00436  -0.00216  -2.94454
   D18       -0.89580   0.00006  -0.00145  -0.00153  -0.00299  -0.89878
   D19       -1.14918  -0.00002  -0.00965  -0.00189  -0.01156  -1.16074
   D20        1.25110  -0.00009   0.00251  -0.00513  -0.00259   1.24851
   D21       -2.98549   0.00002  -0.00112  -0.00230  -0.00342  -2.98892
   D22        3.02252  -0.00001  -0.01017  -0.00171  -0.01190   3.01061
   D23       -0.86038  -0.00008   0.00198  -0.00495  -0.00294  -0.86332
   D24        1.18620   0.00003  -0.00164  -0.00212  -0.00377   1.18244
   D25        1.14220   0.00002   0.00829   0.00087   0.00917   1.15137
   D26       -0.94723  -0.00002   0.00845   0.00011   0.00857  -0.93866
   D27       -3.03054   0.00002   0.00893   0.00080   0.00974  -3.02080
   D28       -1.25742   0.00007  -0.00405   0.00398  -0.00006  -1.25748
   D29        2.93634   0.00003  -0.00389   0.00323  -0.00066   2.93568
   D30        0.85303   0.00007  -0.00341   0.00392   0.00051   0.85354
   D31        2.95852  -0.00002  -0.00080   0.00122   0.00042   2.95894
   D32        0.86909  -0.00006  -0.00064   0.00047  -0.00018   0.86891
   D33       -1.21422  -0.00002  -0.00016   0.00116   0.00099  -1.21322
         Item               Value     Threshold  Converged?
 Maximum Force            0.002625     0.000450     NO 
 RMS     Force            0.000437     0.000300     NO 
 Maximum Displacement     0.259305     0.001800     NO 
 RMS     Displacement     0.082578     0.001200     NO 
 Predicted change in Energy=-5.777359D-05
 GradGradGradGradGradGradGradGradGradGradGradGradGradGradGradGradGradGrad

                          Input orientation:                          
 ---------------------------------------------------------------------
 Center     Atomic      Atomic             Coordinates (Angstroms)
 Number     Number       Type             X           Y           Z
 ---------------------------------------------------------------------
      1          1           0       -1.610612    1.362113    0.573874
      2          6           0       -2.525599    0.921756    0.175266
      3          1           0       -3.352602    1.230317    0.815354
      4          1           0       -2.694287    1.318250   -0.825414
      5          6           0       -2.411674   -0.592009    0.133186
      6          1           0       -2.268010   -0.982959    1.147436
      7          1           0       -3.333047   -1.030275   -0.250469
      8          8           0       -1.380913   -1.037861   -0.722652
      9          1           0        1.507730    0.050346   -1.968992
     10          6           0        1.648416    0.771760   -1.166599
     11          1           0        2.680414    1.137216   -1.192813
     12          1           0        0.976836    1.611167   -1.331387
     13          6           0        1.346058    0.089373    0.149252
     14          6           0        2.059069   -1.203570    0.476783
     15          1           0        3.133817   -1.037864    0.606623
     16          1           0        1.904518   -1.899711   -0.345007
     17          1           0        1.662757   -1.646188    1.387493
     18          8           0        1.254377    0.912912    1.161053
     19          1           0       -0.545359   -0.690031   -0.383889
 ---------------------------------------------------------------------
                    Distance matrix (angstroms):
                    1          2          3          4          5
     1  H    0.000000
     2  C    1.090874   0.000000
     3  H    1.763579   1.090347   0.000000
     4  H    1.770390   1.089506   1.770093   0.000000
     5  C    2.157429   1.518629   2.161382   2.155893   0.000000
     6  H    2.502101   2.153928   2.487008   3.060949   1.096442
     7  H    3.061020   2.154911   2.499327   2.500829   1.090044
     8  O    2.737447   2.440627   3.376041   2.699402   1.411988
     9  H    4.232134   4.650263   5.724312   4.535670   4.493718
    10  C    3.741527   4.386970   5.398943   4.390231   4.475895
    11  H    4.645930   5.387081   6.359142   5.390284   5.538759
    12  H    3.222877   3.874577   4.847430   3.717385   4.298949
    13  C    3.246855   3.960211   4.880865   4.334108   3.819043
    14  C    4.478695   5.062322   5.943452   5.536216   4.525440
    15  H    5.317007   6.004596   6.874725   6.447386   5.583493
    16  H    4.882620   5.278002   6.227425   5.633389   4.535225
    17  H    4.519601   5.060253   5.809944   5.715652   4.391534
    18  O    2.958837   3.906414   4.630821   4.438726   4.094047
    19  H    2.502673   2.613783   3.606457   2.974227   1.939099
                    6          7          8          9         10
     6  H    0.000000
     7  H    1.758033   0.000000
     8  O    2.070552   2.008442   0.000000
     9  H    5.003605   5.249208   3.328937   0.000000
    10  C    4.875673   5.376020   3.556494   1.088148   0.000000
    11  H    5.870163   6.461249   4.631025   1.777338   1.095110
    12  H    4.837673   5.169207   3.598179   1.767641   1.087557
    13  C    3.899712   4.827775   3.076889   2.124763   1.512790
    14  C    4.384297   5.443697   3.646859   2.803230   2.602166
    15  H    5.429109   6.523419   4.706353   3.234525   2.936915
    16  H    4.525242   5.310080   3.417523   2.568558   2.806663
    17  H    3.993549   5.293423   3.753226   3.764074   3.517110
    18  O    4.000215   5.178110   3.781350   3.256592   2.364984
    19  H    2.323422   2.811542   0.966383   2.697385   2.749930
                   11         12         13         14         15
    11  H    0.000000
    12  H    1.773699   0.000000
    13  C    2.163243   2.155104   0.000000
    14  C    2.941581   3.516170   1.512403   0.000000
    15  H    2.859111   3.927571   2.162391   1.095171   0.000000
    16  H    3.247109   3.762952   2.124294   1.088043   1.777514
    17  H    3.929496   4.298041   2.155391   1.087367   1.773086
    18  O    2.761264   2.603237   1.307808   2.365428   2.764998
    19  H    3.794575   2.917250   2.114041   2.790614   3.826021
                   16         17         18         19
    16  H    0.000000
    17  H    1.767563   0.000000
    18  O    3.256032   2.601353   0.000000
    19  H    2.732533   2.987944   2.862747   0.000000
 Stoichiometry    C5H12O2(3)
 Framework group  C1[X(C5H12O2)]
 Deg. of freedom    51
 Full point group                 C1      NOp   1
 Largest Abelian subgroup         C1      NOp   1
 Largest concise Abelian subgroup C1      NOp   1
                         Standard orientation:                         
 ---------------------------------------------------------------------
 Center     Atomic      Atomic             Coordinates (Angstroms)
 Number     Number       Type             X           Y           Z
 ---------------------------------------------------------------------
      1          1           0       -1.560460   -1.406190   -0.560702
      2          6           0       -2.483238   -0.954823   -0.193613
      3          1           0       -3.297038   -1.281374   -0.841648
      4          1           0       -2.672708   -1.322939    0.814164
      5          6           0       -2.369423    0.559534   -0.191910
      6          1           0       -2.204694    0.921724   -1.213608
      7          1           0       -3.298278    1.008388    0.160162
      8          8           0       -1.356281    1.029422    0.672069
      9          1           0        1.505513   -0.023001    2.007869
     10          6           0        1.662326   -0.766756    1.229213
     11          1           0        2.693377   -1.131259    1.286986
     12          1           0        0.987062   -1.601224    1.403739
     13          6           0        1.387491   -0.121783   -0.111313
     14          6           0        2.107764    1.161452   -0.460422
     15          1           0        3.184873    0.992219   -0.563362
     16          1           0        1.936677    1.880490    0.338045
     17          1           0        1.730526    1.578175   -1.391228
     18          8           0        1.316247   -0.973545   -1.101156
     19          1           0       -0.514105    0.672228    0.360542
 ---------------------------------------------------------------------
 Rotational constants (GHZ):           3.3651951           1.1661974           1.0925420
 Standard basis: Aug-CC-pVTZ (5D, 7F)
 There are   685 symmetry adapted cartesian basis functions of A   symmetry.
 There are   598 symmetry adapted basis functions of A   symmetry.
   598 basis functions,   828 primitive gaussians,   685 cartesian basis functions
    30 alpha electrons       28 beta electrons
       nuclear repulsion energy       309.8574846687 Hartrees.
 NAtoms=   19 NActive=   19 NUniq=   19 SFac= 1.00D+00 NAtFMM=   60 NAOKFM=F Big=F
 Integral buffers will be    131072 words long.
 Raffenetti 2 integral format.
 Two-electron integral symmetry is turned on.
 Nuclear repulsion after empirical dispersion term =      309.8483108972 Hartrees.
 One-electron integrals computed using PRISM.
 NBasis=   598 RedAO= T EigKep=  7.33D-06  NBF=   598
 NBsUse=   598 1.00D-06 EigRej= -1.00D+00 NBFU=   598
 Initial guess from the checkpoint file:  "Forward-wb-opt.chk"
 B after Tr=     0.000000    0.000000    0.000000
         Rot=    0.999966   -0.003036    0.006617    0.003915 Ang=  -0.95 deg.
 Initial guess <Sx>= 0.0000 <Sy>= 0.0000 <Sz>= 1.0000 <S**2>= 2.0068 S= 1.0023
 ExpMin= 2.53D-02 ExpMax= 1.53D+04 ExpMxC= 5.22D+02 IAcc=3 IRadAn=         7 AccDes= 0.00D+00
 Harris functional with IExCor= 4639 and IRadAn=       7 diagonalized for initial guess.
 HarFok:  IExCor= 4639 AccDes= 0.00D+00 IRadAn=         7 IDoV= 1 UseB2=F ITyADJ=14
 ICtDFT=  3500011 ScaDFX=  1.000000  1.000000  1.000000  1.000000
 FoFCou: FMM=F IPFlag=           0 FMFlag=      100000 FMFlg1=           0
         NFxFlg=           0 DoJE=T BraDBF=F KetDBF=T FulRan=T
         wScrn=  0.000000 ICntrl=       500 IOpCl=  0 I1Cent=   200000004 NGrid=           0
         NMat0=    1 NMatS0=      1 NMatT0=    0 NMatD0=    1 NMtDS0=    0 NMtDT0=    0
 Petite list used in FoFCou.
 Requested convergence on RMS density matrix=1.00D-08 within 128 cycles.
 Requested convergence on MAX density matrix=1.00D-06.
 Requested convergence on             energy=1.00D-06.
 No special actions if energy rises.
 SCF Done:  E(UwB97XD) =  -348.107109048     A.U. after   15 cycles
            NFock= 15  Conv=0.61D-08     -V/T= 2.0060
 <Sx>= 0.0000 <Sy>= 0.0000 <Sz>= 1.0000 <S**2>= 2.0069 S= 1.0023
 <L.S>=  0.00000000000    
 Annihilation of the first spin contaminant:
 S**2 before annihilation     2.0069,   after     2.0000
 Calling FoFJK, ICntrl=      2127 FMM=F ISym2X=0 I1Cent= 0 IOpClX= 1 NMat=1 NMatS=1 NMatT=0.
 ***** Axes restored to original set *****
 -------------------------------------------------------------------
 Center     Atomic                   Forces (Hartrees/Bohr)
 Number     Number              X              Y              Z
 -------------------------------------------------------------------
      1        1           0.000380791    0.000400716    0.000066494
      2        6           0.000354707   -0.000453746   -0.000131546
      3        1          -0.000395345   -0.000023048    0.000280325
      4        1           0.000019019    0.000183755   -0.000313992
      5        6          -0.001112334    0.000321391    0.000693218
      6        1           0.000169484   -0.000050091    0.000083068
      7        1          -0.000143941   -0.000076105   -0.000343056
      8        8          -0.001178857   -0.001162023   -0.000651705
      9        1          -0.000255237   -0.000308387   -0.000054710
     10        6           0.000404264    0.000083307   -0.000256639
     11        1           0.000304406    0.000168621    0.000157703
     12        1          -0.000284085    0.000219967    0.000017059
     13        6          -0.001209590   -0.001464188   -0.001484392
     14        6           0.000520648   -0.000163258   -0.000103058
     15        1           0.000330191    0.000063998    0.000117003
     16        1          -0.000132027   -0.000115878   -0.000380409
     17        1          -0.000101778   -0.000093079    0.000418932
     18        8           0.000235264    0.001531799    0.001787848
     19        1           0.002094421    0.000936247    0.000097856
 -------------------------------------------------------------------
 Cartesian Forces:  Max     0.002094421 RMS     0.000653689

 GradGradGradGradGradGradGradGradGradGradGradGradGradGradGradGradGradGrad
 Berny optimization.
 Using GEDIIS/GDIIS optimizer.
 FormGI is forming the generalized inverse of G from B-inverse, IUseBI=4.
 Internal  Forces:  Max     0.002331252 RMS     0.000403690
 Search for a local minimum.
 Step number   5 out of a maximum of   94
 All quantities printed in internal units (Hartrees-Bohrs-Radians)
 Mixed Optimization -- En-DIIS/RFO-DIIS
 Swapping is turned off.
 Update second derivatives using D2CorX and points    1    2    3    4    5
 DE= -7.44D-05 DEPred=-5.78D-05 R= 1.29D+00
 TightC=F SS=  1.41D+00  RLast= 2.08D-01 DXNew= 7.1352D-01 6.2532D-01
 Trust test= 1.29D+00 RLast= 2.08D-01 DXMaxT set to 6.25D-01
 ITU=  1  1 -1  1  0
     Eigenvalues ---    0.00055   0.00404   0.00414   0.00420   0.00518
     Eigenvalues ---    0.00925   0.01119   0.01999   0.03230   0.04793
     Eigenvalues ---    0.05260   0.05573   0.05577   0.05622   0.05667
     Eigenvalues ---    0.05845   0.05878   0.06150   0.08823   0.11721
     Eigenvalues ---    0.14008   0.15951   0.16000   0.16000   0.16000
     Eigenvalues ---    0.16000   0.16000   0.16014   0.16038   0.16377
     Eigenvalues ---    0.16709   0.17235   0.18565   0.22427   0.29703
     Eigenvalues ---    0.29920   0.31060   0.33450   0.33495   0.33764
     Eigenvalues ---    0.33932   0.34061   0.34161   0.34251   0.34318
     Eigenvalues ---    0.34370   0.34411   0.34776   0.42124   0.52400
     Eigenvalues ---    0.68512
 En-DIIS/RFO-DIIS/Sim-DIIS IScMMF=       -3 using points:     5    4    3    2
 RFO step:  Lambda=-1.48600992D-04.
 DidBck=F Rises=F RFO-DIIS coefs:    1.46344    0.60202   -0.34041   -0.72505
 Iteration  1 RMS(Cart)=  0.07868641 RMS(Int)=  0.00152039
 Iteration  2 RMS(Cart)=  0.00279853 RMS(Int)=  0.00008465
 Iteration  3 RMS(Cart)=  0.00000257 RMS(Int)=  0.00008463
 Iteration  4 RMS(Cart)=  0.00000000 RMS(Int)=  0.00008463
 Variable       Old X    -DE/DX   Delta X   Delta X   Delta X     New X
                                 (Linear)    (Quad)   (Total)
    R1        2.06145   0.00051  -0.00101   0.00209   0.00108   2.06253
    R2        2.06046   0.00046  -0.00131   0.00196   0.00065   2.06110
    R3        2.05887   0.00035  -0.00052   0.00153   0.00101   2.05988
    R4        2.86979   0.00008   0.00337  -0.00100   0.00236   2.87216
    R5        2.07197   0.00012   0.00123   0.00017   0.00140   2.07337
    R6        2.05989   0.00027   0.00010   0.00093   0.00102   2.06091
    R7        2.66827   0.00083  -0.00396   0.00288  -0.00108   2.66719
    R8        1.82620   0.00207  -0.00075   0.00478   0.00403   1.83023
    R9        2.05630   0.00028  -0.00046   0.00130   0.00084   2.05714
   R10        2.06946   0.00034  -0.00027   0.00150   0.00123   2.07069
   R11        2.05518   0.00034  -0.00050   0.00149   0.00099   2.05617
   R12        2.85876   0.00023  -0.00145   0.00163   0.00018   2.85894
   R13        2.85803   0.00057  -0.00206   0.00249   0.00043   2.85846
   R14        2.47140   0.00233  -0.00649   0.00630  -0.00019   2.47121
   R15        3.99496  -0.00014  -0.09367   0.03077  -0.06290   3.93206
   R16        2.06957   0.00035  -0.00021   0.00147   0.00126   2.07083
   R17        2.05610   0.00038  -0.00059   0.00154   0.00094   2.05704
   R18        2.05483   0.00043  -0.00079   0.00171   0.00092   2.05574
    A1        1.88329   0.00001  -0.00144   0.00065  -0.00078   1.88251
    A2        1.89502  -0.00019   0.00174  -0.00129   0.00044   1.89546
    A3        1.92792   0.00034  -0.00367   0.00372   0.00006   1.92798
    A4        1.89522   0.00008  -0.00071   0.00048  -0.00023   1.89499
    A5        1.93398  -0.00028   0.00443  -0.00421   0.00022   1.93421
    A6        1.92722   0.00005  -0.00038   0.00065   0.00027   1.92749
    A7        1.91731   0.00007  -0.00244   0.00186  -0.00061   1.91670
    A8        1.92529   0.00010  -0.00229   0.00185  -0.00045   1.92484
    A9        1.96742  -0.00024   0.00339  -0.00296   0.00043   1.96785
   A10        1.86813   0.00008  -0.00628   0.00507  -0.00123   1.86690
   A11        1.93098   0.00003   0.00274  -0.00147   0.00127   1.93225
   A12        1.85122  -0.00003   0.00461  -0.00408   0.00054   1.85175
   A13        1.88079   0.00035   0.00298  -0.00016   0.00282   1.88361
   A14        1.90227   0.00027  -0.00341   0.00302  -0.00040   1.90187
   A15        1.89667   0.00012  -0.00214   0.00123  -0.00091   1.89576
   A16        1.89284  -0.00030   0.00275  -0.00274   0.00001   1.89284
   A17        1.89729   0.00010  -0.00118   0.00065  -0.00053   1.89677
   A18        1.93875  -0.00008   0.00363  -0.00102   0.00261   1.94136
   A19        1.93535  -0.00010   0.00017  -0.00102  -0.00085   1.93450
   A20        2.07119  -0.00018   0.00936  -0.00579   0.00346   2.07465
   A21        1.98549   0.00001   0.00429  -0.00297   0.00091   1.98640
   A22        1.69689  -0.00019  -0.01305   0.00533  -0.00768   1.68921
   A23        1.98650   0.00001   0.00375  -0.00252   0.00121   1.98771
   A24        1.73273   0.00024  -0.00985   0.00631  -0.00339   1.72934
   A25        1.94395   0.00017  -0.00066   0.00402   0.00339   1.94733
   A26        1.93797   0.00004   0.00311  -0.00070   0.00240   1.94037
   A27        1.89277  -0.00023   0.00269  -0.00236   0.00033   1.89310
   A28        1.93643  -0.00001   0.00043  -0.00084  -0.00041   1.93602
   A29        1.90260   0.00011  -0.00306   0.00205  -0.00102   1.90158
   A30        1.89649  -0.00004  -0.00095   0.00014  -0.00081   1.89568
   A31        1.89692   0.00014  -0.00239   0.00182  -0.00057   1.89635
   A32        3.18490  -0.00010  -0.01154  -0.00069  -0.01226   3.17263
   A33        3.23542  -0.00028   0.02836  -0.00205   0.02638   3.26180
    D1        1.07051  -0.00008   0.00673  -0.00616   0.00055   1.07106
    D2        3.12582   0.00012  -0.00390   0.00230  -0.00159   3.12423
    D3       -1.09164   0.00000   0.00257  -0.00351  -0.00095  -1.09259
    D4       -1.01564  -0.00013   0.00803  -0.00668   0.00135  -1.01429
    D5        1.03967   0.00008  -0.00259   0.00178  -0.00080   1.03887
    D6        3.10539  -0.00005   0.00387  -0.00403  -0.00015   3.10524
    D7       -3.11626  -0.00007   0.00627  -0.00495   0.00132  -3.11494
    D8       -1.06095   0.00013  -0.00435   0.00351  -0.00083  -1.06178
    D9        1.00478   0.00001   0.00212  -0.00230  -0.00019   1.00459
   D10        1.07035  -0.00011  -0.03327   0.00844  -0.02484   1.04551
   D11       -1.08423  -0.00005  -0.03458   0.00927  -0.02531  -1.10954
   D12       -3.10423  -0.00014  -0.03110   0.00630  -0.02479  -3.12902
   D13       -2.13439   0.00012   0.10982   0.01246   0.12199  -2.01239
   D14        2.04863   0.00030   0.10646   0.01574   0.12200   2.17063
   D15       -0.06330   0.00010   0.10284   0.01377   0.11708   0.05377
   D16        0.92939   0.00017  -0.02043   0.01097  -0.00952   0.91987
   D17       -2.94454  -0.00003   0.00264  -0.00455  -0.00182  -2.94637
   D18       -0.89878   0.00006  -0.00383   0.00197  -0.00188  -0.90066
   D19       -1.16074   0.00008  -0.02016   0.00960  -0.01062  -1.17136
   D20        1.24851  -0.00012   0.00291  -0.00591  -0.00292   1.24559
   D21       -2.98892  -0.00004  -0.00356   0.00061  -0.00297  -2.99189
   D22        3.01061   0.00007  -0.02124   0.01016  -0.01114   2.99947
   D23       -0.86332  -0.00013   0.00184  -0.00536  -0.00344  -0.86676
   D24        1.18244  -0.00004  -0.00463   0.00117  -0.00350   1.17894
   D25        1.15137  -0.00001   0.01714  -0.00863   0.00852   1.15989
   D26       -0.93866  -0.00002   0.01733  -0.00924   0.00811  -0.93055
   D27       -3.02080  -0.00004   0.01832  -0.00949   0.00885  -3.01195
   D28       -1.25748   0.00019  -0.00618   0.00707   0.00093  -1.25655
   D29        2.93568   0.00018  -0.00598   0.00646   0.00052   2.93620
   D30        0.85354   0.00016  -0.00499   0.00621   0.00126   0.85480
   D31        2.95894  -0.00015  -0.00120  -0.00030  -0.00155   2.95739
   D32        0.86891  -0.00016  -0.00100  -0.00090  -0.00196   0.86695
   D33       -1.21322  -0.00018  -0.00001  -0.00116  -0.00122  -1.21445
         Item               Value     Threshold  Converged?
 Maximum Force            0.002331     0.000450     NO 
 RMS     Force            0.000404     0.000300     NO 
 Maximum Displacement     0.228723     0.001800     NO 
 RMS     Displacement     0.079235     0.001200     NO 
 Predicted change in Energy=-6.119840D-05
 GradGradGradGradGradGradGradGradGradGradGradGradGradGradGradGradGradGrad

                          Input orientation:                          
 ---------------------------------------------------------------------
 Center     Atomic      Atomic             Coordinates (Angstroms)
 Number     Number       Type             X           Y           Z
 ---------------------------------------------------------------------
      1          1           0       -1.556319    1.364449    0.534969
      2          6           0       -2.469327    0.936512    0.117191
      3          1           0       -3.310187    1.298556    0.710049
      4          1           0       -2.585352    1.295586   -0.905449
      5          6           0       -2.404488   -0.581775    0.142411
      6          1           0       -2.315161   -0.933147    1.177963
      7          1           0       -3.325229   -1.006262   -0.259362
      8          8           0       -1.357191   -1.096609   -0.651448
      9          1           0        1.417626    0.079160   -1.941946
     10          6           0        1.562563    0.786929   -1.127645
     11          1           0        2.579735    1.190592   -1.183386
     12          1           0        0.855801    1.605304   -1.248750
     13          6           0        1.330665    0.064822    0.181404
     14          6           0        2.086614   -1.217073    0.452211
     15          1           0        3.161333   -1.028838    0.554197
     16          1           0        1.924308   -1.896078   -0.382972
     17          1           0        1.729643   -1.693735    1.362588
     18          8           0        1.249500    0.860405    1.216083
     19          1           0       -0.522644   -0.744058   -0.309009
 ---------------------------------------------------------------------
                    Distance matrix (angstroms):
                    1          2          3          4          5
     1  H    0.000000
     2  C    1.091444   0.000000
     3  H    1.763815   1.090689   0.000000
     4  H    1.771569   1.090041   1.770657   0.000000
     5  C    2.159000   1.519880   2.162903   2.157594   0.000000
     6  H    2.503643   2.155140   2.487875   3.062819   1.097182
     7  H    3.062723   2.156092   2.500434   2.502669   1.090585
     8  O    2.739351   2.441563   3.377082   2.701018   1.411416
     9  H    4.078164   4.481461   5.556277   4.310203   4.403400
    10  C    3.581235   4.222337   5.232836   4.184890   4.384505
    11  H    4.482178   5.220065   6.187724   5.173625   5.453577
    12  H    3.009650   3.656440   4.613723   3.472077   4.165108
    13  C    3.185705   3.899218   4.831053   4.246319   3.790906
    14  C    4.465654   5.050422   5.959893   5.475762   4.546380
    15  H    5.290032   5.979791   6.879071   6.368509   5.598910
    16  H    4.856791   5.251453   6.228991   5.549482   4.554327
    17  H    4.564536   5.108871   5.897415   5.718323   4.451553
    18  O    2.930972   3.878534   4.608556   4.404131   4.072380
    19  H    2.495312   2.606824   3.602935   2.961529   1.942022
                    6          7          8          9         10
     6  H    0.000000
     7  H    1.758262   0.000000
     8  O    2.071513   2.008748   0.000000
     9  H    4.969134   5.148194   3.278326   0.000000
    10  C    4.828171   5.278254   3.507056   1.088590   0.000000
    11  H    5.834916   6.367778   4.584063   1.777974   1.095760
    12  H    4.731561   5.027940   3.543224   1.767847   1.088079
    13  C    3.909107   4.797796   3.044196   2.125178   1.512886
    14  C    4.470229   5.462492   3.618337   2.803525   2.605110
    15  H    5.512734   6.537422   4.677097   3.240201   2.946466
    16  H    4.619183   5.325852   3.388136   2.566845   2.807833
    17  H    4.119833   5.353044   3.733824   3.763038   3.518930
    18  O    3.990625   5.156504   3.756649   3.257568   2.365685
    19  H    2.336655   2.815262   0.968517   2.666236   2.713333
                   11         12         13         14         15
    11  H    0.000000
    12  H    1.774318   0.000000
    13  C    2.165684   2.154976   0.000000
    14  C    2.952152   3.517667   1.512630   0.000000
    15  H    2.878076   3.937613   2.164812   1.095836   0.000000
    16  H    3.255423   3.761776   2.125103   1.088541   1.777814
    17  H    3.940049   4.297248   2.155667   1.087851   1.773505
    18  O    2.763331   2.604855   1.307708   2.366469   2.768111
    19  H    3.759277   2.881445   2.080756   2.758881   3.794458
                   16         17         18         19
    16  H    0.000000
    17  H    1.767998   0.000000
    18  O    3.257383   2.603004   0.000000
    19  H    2.705587   2.961237   2.835613   0.000000
 Stoichiometry    C5H12O2(3)
 Framework group  C1[X(C5H12O2)]
 Deg. of freedom    51
 Full point group                 C1      NOp   1
 Largest Abelian subgroup         C1      NOp   1
 Largest concise Abelian subgroup C1      NOp   1
                         Standard orientation:                         
 ---------------------------------------------------------------------
 Center     Atomic      Atomic             Coordinates (Angstroms)
 Number     Number       Type             X           Y           Z
 ---------------------------------------------------------------------
      1          1           0       -1.514368   -1.389662   -0.569254
      2          6           0       -2.436747   -0.953767   -0.181357
      3          1           0       -3.260561   -1.305865   -0.803418
      4          1           0       -2.590890   -1.314366    0.835697
      5          6           0       -2.356134    0.563861   -0.199853
      6          1           0       -2.228312    0.917057   -1.230737
      7          1           0       -3.285735    0.996425    0.171776
      8          8           0       -1.331318    1.066155    0.630536
      9          1           0        1.386457   -0.140558    2.010741
     10          6           0        1.551924   -0.847583    1.199714
     11          1           0        2.562597   -1.261490    1.288661
     12          1           0        0.833436   -1.659204    1.294387
     13          6           0        1.371642   -0.119754   -0.114283
     14          6           0        2.148926    1.155267   -0.355528
     15          1           0        3.224578    0.956620   -0.421627
     16          1           0        1.965112    1.833648    0.475696
     17          1           0        1.827723    1.637856   -1.276048
     18          8           0        1.317750   -0.911759   -1.153477
     19          1           0       -0.489161    0.706224    0.315503
 ---------------------------------------------------------------------
 Rotational constants (GHZ):           3.3705800           1.1937075           1.1104872
 Standard basis: Aug-CC-pVTZ (5D, 7F)
 There are   685 symmetry adapted cartesian basis functions of A   symmetry.
 There are   598 symmetry adapted basis functions of A   symmetry.
   598 basis functions,   828 primitive gaussians,   685 cartesian basis functions
    30 alpha electrons       28 beta electrons
       nuclear repulsion energy       311.0194070504 Hartrees.
 NAtoms=   19 NActive=   19 NUniq=   19 SFac= 1.00D+00 NAtFMM=   60 NAOKFM=F Big=F
 Integral buffers will be    131072 words long.
 Raffenetti 2 integral format.
 Two-electron integral symmetry is turned on.
 Nuclear repulsion after empirical dispersion term =      311.0100259309 Hartrees.
 One-electron integrals computed using PRISM.
 NBasis=   598 RedAO= T EigKep=  7.34D-06  NBF=   598
 NBsUse=   598 1.00D-06 EigRej= -1.00D+00 NBFU=   598
 Initial guess from the checkpoint file:  "Forward-wb-opt.chk"
 B after Tr=     0.000000    0.000000    0.000000
         Rot=    0.999838   -0.016244    0.006138    0.004686 Ang=  -2.06 deg.
 Initial guess <Sx>= 0.0000 <Sy>= 0.0000 <Sz>= 1.0000 <S**2>= 2.0068 S= 1.0023
 ExpMin= 2.53D-02 ExpMax= 1.53D+04 ExpMxC= 5.22D+02 IAcc=3 IRadAn=         7 AccDes= 0.00D+00
 Harris functional with IExCor= 4639 and IRadAn=       7 diagonalized for initial guess.
 HarFok:  IExCor= 4639 AccDes= 0.00D+00 IRadAn=         7 IDoV= 1 UseB2=F ITyADJ=14
 ICtDFT=  3500011 ScaDFX=  1.000000  1.000000  1.000000  1.000000
 FoFCou: FMM=F IPFlag=           0 FMFlag=      100000 FMFlg1=           0
         NFxFlg=           0 DoJE=T BraDBF=F KetDBF=T FulRan=T
         wScrn=  0.000000 ICntrl=       500 IOpCl=  0 I1Cent=   200000004 NGrid=           0
         NMat0=    1 NMatS0=      1 NMatT0=    0 NMatD0=    1 NMtDS0=    0 NMtDT0=    0
 Petite list used in FoFCou.
 Requested convergence on RMS density matrix=1.00D-08 within 128 cycles.
 Requested convergence on MAX density matrix=1.00D-06.
 Requested convergence on             energy=1.00D-06.
 No special actions if energy rises.
 SCF Done:  E(UwB97XD) =  -348.107166019     A.U. after   15 cycles
            NFock= 15  Conv=0.28D-08     -V/T= 2.0060
 <Sx>= 0.0000 <Sy>= 0.0000 <Sz>= 1.0000 <S**2>= 2.0069 S= 1.0023
 <L.S>=  0.00000000000    
 Annihilation of the first spin contaminant:
 S**2 before annihilation     2.0069,   after     2.0000
 Calling FoFJK, ICntrl=      2127 FMM=F ISym2X=0 I1Cent= 0 IOpClX= 1 NMat=1 NMatS=1 NMatT=0.
 ***** Axes restored to original set *****
 -------------------------------------------------------------------
 Center     Atomic                   Forces (Hartrees/Bohr)
 Number     Number              X              Y              Z
 -------------------------------------------------------------------
      1        1           0.000091684    0.000227230   -0.000047643
      2        6           0.000374091   -0.000702994   -0.000136933
      3        1          -0.000217725   -0.000107150    0.000120001
      4        1           0.000090636    0.000040500   -0.000047291
      5        6          -0.001358287    0.000730373    0.001044589
      6        1           0.000290830    0.000139116   -0.000323222
      7        1           0.000157829    0.000077302   -0.000305162
      8        8          -0.000318294   -0.000918007   -0.000504376
      9        1          -0.000265997   -0.000165091    0.000228690
     10        6           0.000702691    0.000305789   -0.000532787
     11        1          -0.000073478   -0.000038605    0.000335892
     12        1          -0.000127230   -0.000009045    0.000089633
     13        6          -0.000802382   -0.001600095   -0.001597398
     14        6           0.000880785   -0.000319889   -0.000090875
     15        1          -0.000118023    0.000173061    0.000039893
     16        1          -0.000166292    0.000138525   -0.000167725
     17        1          -0.000020649    0.000061355    0.000170268
     18        8           0.000389793    0.001580022    0.001862121
     19        1           0.000490019    0.000387603   -0.000137674
 -------------------------------------------------------------------
 Cartesian Forces:  Max     0.001862121 RMS     0.000596591

 GradGradGradGradGradGradGradGradGradGradGradGradGradGradGradGradGradGrad
 Berny optimization.
 Using GEDIIS/GDIIS optimizer.
 FormGI is forming the generalized inverse of G from B-inverse, IUseBI=4.
 Internal  Forces:  Max     0.002410407 RMS     0.000351345
 Search for a local minimum.
 Step number   6 out of a maximum of   94
 All quantities printed in internal units (Hartrees-Bohrs-Radians)
 Mixed Optimization -- En-DIIS/RFO-DIIS
 Swapping is turned off.
 Update second derivatives using D2CorX and points    2    3    4    5    6
 DE= -5.70D-05 DEPred=-6.12D-05 R= 9.31D-01
 TightC=F SS=  1.41D+00  RLast= 2.26D-01 DXNew= 1.0517D+00 6.7698D-01
 Trust test= 9.31D-01 RLast= 2.26D-01 DXMaxT set to 6.77D-01
 ITU=  1  1  1 -1  1  0
     Eigenvalues ---    0.00055   0.00405   0.00419   0.00421   0.00546
     Eigenvalues ---    0.00891   0.01355   0.02647   0.03411   0.04782
     Eigenvalues ---    0.05293   0.05563   0.05566   0.05619   0.05667
     Eigenvalues ---    0.05845   0.05876   0.06169   0.08883   0.11722
     Eigenvalues ---    0.14017   0.15987   0.15997   0.16000   0.16000
     Eigenvalues ---    0.16000   0.16000   0.16029   0.16117   0.16323
     Eigenvalues ---    0.16756   0.17356   0.18702   0.22226   0.29703
     Eigenvalues ---    0.29876   0.31066   0.33450   0.33489   0.33881
     Eigenvalues ---    0.33931   0.34042   0.34157   0.34262   0.34312
     Eigenvalues ---    0.34376   0.34401   0.35681   0.41861   0.51365
     Eigenvalues ---    0.66888
 En-DIIS/RFO-DIIS/Sim-DIIS IScMMF=       -3 using points:     6    5    4    3    2
 RFO step:  Lambda=-7.87410965D-05.
 DidBck=F Rises=F RFO-DIIS coefs:    2.54642   -1.66662   -0.20511    0.13429    0.19102
 Iteration  1 RMS(Cart)=  0.10657760 RMS(Int)=  0.00287980
 Iteration  2 RMS(Cart)=  0.00528781 RMS(Int)=  0.00001796
 Iteration  3 RMS(Cart)=  0.00000925 RMS(Int)=  0.00001701
 Iteration  4 RMS(Cart)=  0.00000000 RMS(Int)=  0.00001701
 Variable       Old X    -DE/DX   Delta X   Delta X   Delta X     New X
                                 (Linear)    (Quad)   (Total)
    R1        2.06253   0.00015   0.00192  -0.00107   0.00085   2.06338
    R2        2.06110   0.00020   0.00134  -0.00058   0.00077   2.06187
    R3        2.05988   0.00005   0.00169  -0.00095   0.00075   2.06062
    R4        2.87216  -0.00055   0.00267  -0.00214   0.00053   2.87269
    R5        2.07337  -0.00033   0.00180  -0.00153   0.00026   2.07364
    R6        2.06091  -0.00005   0.00153  -0.00101   0.00052   2.06143
    R7        2.66719   0.00074  -0.00060   0.00122   0.00062   2.66781
    R8        1.83023   0.00103   0.00640  -0.00230   0.00410   1.83433
    R9        2.05714  -0.00003   0.00140  -0.00091   0.00049   2.05763
   R10        2.07069  -0.00010   0.00195  -0.00150   0.00045   2.07113
   R11        2.05617   0.00007   0.00164  -0.00080   0.00084   2.05701
   R12        2.85894  -0.00002   0.00063   0.00002   0.00065   2.85959
   R13        2.85846   0.00023   0.00120  -0.00047   0.00073   2.85919
   R14        2.47121   0.00241   0.00149   0.00094   0.00244   2.47365
   R15        3.93206   0.00048  -0.07122   0.03678  -0.03444   3.89762
   R16        2.07083  -0.00008   0.00198  -0.00145   0.00052   2.07135
   R17        2.05704   0.00007   0.00160  -0.00095   0.00065   2.05770
   R18        2.05574   0.00012   0.00162  -0.00091   0.00071   2.05645
    A1        1.88251   0.00003  -0.00079   0.00005  -0.00074   1.88177
    A2        1.89546  -0.00016   0.00021  -0.00029  -0.00007   1.89539
    A3        1.92798   0.00031   0.00111  -0.00009   0.00102   1.92900
    A4        1.89499   0.00011  -0.00016   0.00016   0.00000   1.89499
    A5        1.93421  -0.00030  -0.00091   0.00048  -0.00043   1.93377
    A6        1.92749   0.00002   0.00052  -0.00032   0.00020   1.92768
    A7        1.91670   0.00007  -0.00024   0.00009  -0.00015   1.91655
    A8        1.92484   0.00003  -0.00007  -0.00084  -0.00091   1.92393
    A9        1.96785  -0.00016  -0.00030   0.00071   0.00041   1.96826
   A10        1.86690   0.00018  -0.00014   0.00140   0.00126   1.86816
   A11        1.93225  -0.00003   0.00121  -0.00108   0.00013   1.93238
   A12        1.85175  -0.00006  -0.00047  -0.00025  -0.00071   1.85104
   A13        1.88361   0.00000   0.00351  -0.00188   0.00164   1.88524
   A14        1.90187   0.00042   0.00035   0.00128   0.00164   1.90351
   A15        1.89576   0.00016  -0.00081   0.00032  -0.00049   1.89527
   A16        1.89284  -0.00037  -0.00077  -0.00040  -0.00117   1.89167
   A17        1.89677   0.00021  -0.00046   0.00063   0.00018   1.89694
   A18        1.94136  -0.00031   0.00301  -0.00236   0.00065   1.94201
   A19        1.93450  -0.00008  -0.00139   0.00060  -0.00079   1.93371
   A20        2.07465  -0.00033   0.00274  -0.00268   0.00014   2.07479
   A21        1.98640   0.00001   0.00019  -0.00131  -0.00106   1.98535
   A22        1.68921  -0.00012  -0.00829   0.00300  -0.00530   1.68391
   A23        1.98771   0.00005   0.00084  -0.00126  -0.00041   1.98731
   A24        1.72934   0.00031  -0.00245   0.00280   0.00031   1.72965
   A25        1.94733   0.00018   0.00543   0.00156   0.00698   1.95431
   A26        1.94037  -0.00020   0.00285  -0.00248   0.00037   1.94074
   A27        1.89310  -0.00031  -0.00024  -0.00055  -0.00079   1.89230
   A28        1.93602  -0.00002  -0.00075   0.00044  -0.00031   1.93571
   A29        1.90158   0.00025  -0.00073   0.00120   0.00047   1.90205
   A30        1.89568   0.00009  -0.00098   0.00087  -0.00011   1.89557
   A31        1.89635   0.00021  -0.00020   0.00060   0.00040   1.89675
   A32        3.17263   0.00003  -0.00984  -0.00123  -0.01106   3.16157
   A33        3.26180  -0.00025   0.03005  -0.00261   0.02742   3.28922
    D1        1.07106  -0.00013  -0.00103  -0.00339  -0.00442   1.06664
    D2        3.12423   0.00015  -0.00138  -0.00213  -0.00352   3.12071
    D3       -1.09259  -0.00002  -0.00221  -0.00256  -0.00477  -1.09736
    D4       -1.01429  -0.00017  -0.00017  -0.00371  -0.00388  -1.01817
    D5        1.03887   0.00010  -0.00052  -0.00245  -0.00297   1.03590
    D6        3.10524  -0.00006  -0.00135  -0.00287  -0.00422   3.10101
    D7       -3.11494  -0.00012   0.00029  -0.00401  -0.00372  -3.11866
    D8       -1.06178   0.00016  -0.00006  -0.00275  -0.00282  -1.06460
    D9        1.00459  -0.00001  -0.00089  -0.00318  -0.00407   1.00052
   D10        1.04551  -0.00001  -0.02905   0.00874  -0.02031   1.02520
   D11       -1.10954   0.00005  -0.02943   0.00892  -0.02051  -1.13005
   D12       -3.12902  -0.00011  -0.02961   0.00795  -0.02167   3.13250
   D13       -2.01239   0.00009   0.15858   0.00930   0.16785  -1.84455
   D14        2.17063   0.00040   0.15987   0.01063   0.17059   2.34122
   D15        0.05377   0.00012   0.15380   0.01040   0.16414   0.21791
   D16        0.91987   0.00024  -0.00904   0.00679  -0.00224   0.91763
   D17       -2.94637  -0.00009  -0.00357  -0.00058  -0.00416  -2.95052
   D18       -0.90066   0.00005  -0.00187   0.00242   0.00054  -0.90012
   D19       -1.17136   0.00015  -0.01082   0.00690  -0.00390  -1.17526
   D20        1.24559  -0.00018  -0.00535  -0.00046  -0.00582   1.23977
   D21       -2.99189  -0.00005  -0.00365   0.00253  -0.00112  -2.99301
   D22        2.99947   0.00016  -0.01133   0.00729  -0.00403   2.99544
   D23       -0.86676  -0.00018  -0.00586  -0.00008  -0.00595  -0.87271
   D24        1.17894  -0.00004  -0.00417   0.00292  -0.00125   1.17769
   D25        1.15989  -0.00009   0.00842  -0.00643   0.00198   1.16187
   D26       -0.93055  -0.00009   0.00774  -0.00606   0.00168  -0.92887
   D27       -3.01195  -0.00013   0.00859  -0.00670   0.00188  -3.01007
   D28       -1.25655   0.00026   0.00320   0.00096   0.00416  -1.25239
   D29        2.93620   0.00026   0.00253   0.00133   0.00386   2.94006
   D30        0.85480   0.00022   0.00337   0.00069   0.00406   0.85886
   D31        2.95739  -0.00015  -0.00207  -0.00198  -0.00404   2.95334
   D32        0.86695  -0.00014  -0.00275  -0.00161  -0.00434   0.86261
   D33       -1.21445  -0.00019  -0.00190  -0.00226  -0.00415  -1.21859
         Item               Value     Threshold  Converged?
 Maximum Force            0.002410     0.000450     NO 
 RMS     Force            0.000351     0.000300     NO 
 Maximum Displacement     0.301172     0.001800     NO 
 RMS     Displacement     0.107421     0.001200     NO 
 Predicted change in Energy=-3.844673D-05
 GradGradGradGradGradGradGradGradGradGradGradGradGradGradGradGradGradGrad

                          Input orientation:                          
 ---------------------------------------------------------------------
 Center     Atomic      Atomic             Coordinates (Angstroms)
 Number     Number       Type             X           Y           Z
 ---------------------------------------------------------------------
      1          1           0       -1.505870    1.378297    0.457769
      2          6           0       -2.413142    0.950262    0.026635
      3          1           0       -3.267448    1.381573    0.550676
      4          1           0       -2.468410    1.238178   -1.023650
      5          6           0       -2.404825   -0.563791    0.162535
      6          1           0       -2.372702   -0.841765    1.223578
      7          1           0       -3.322557   -0.984688   -0.250496
      8          8           0       -1.344217   -1.170134   -0.544911
      9          1           0        1.297905    0.126738   -1.894473
     10          6           0        1.463722    0.808923   -1.062173
     11          1           0        2.463030    1.249535   -1.154109
     12          1           0        0.724749    1.606452   -1.114631
     13          6           0        1.323530    0.030690    0.228008
     14          6           0        2.129988   -1.236753    0.408112
     15          1           0        3.202926   -1.019363    0.462956
     16          1           0        1.943613   -1.887312   -0.444947
     17          1           0        1.834701   -1.759246    1.315882
     18          8           0        1.277342    0.785341    1.296577
     19          1           0       -0.510447   -0.808199   -0.204236
 ---------------------------------------------------------------------
                    Distance matrix (angstroms):
                    1          2          3          4          5
     1  H    0.000000
     2  C    1.091894   0.000000
     3  H    1.764030   1.091094   0.000000
     4  H    1.772208   1.090436   1.771306   0.000000
     5  C    2.160321   1.520163   2.163149   2.158280   0.000000
     6  H    2.503305   2.155381   2.489297   3.063553   1.097321
     7  H    3.063607   2.155892   2.498820   2.503690   1.090862
     8  O    2.743356   2.442406   3.377920   2.700550   1.411744
     9  H    3.867893   4.259192   5.328773   4.022283   4.291658
    10  C    3.384211   4.029337   5.031221   3.955681   4.283680
    11  H    4.285662   5.026010   5.980143   4.933179   5.358892
    12  H    2.738641   3.402856   4.331449   3.215613   4.016882
    13  C    3.142346   3.853425   4.796466   4.171749   3.776020
    14  C    4.478885   5.056540   6.000690   5.414841   4.591048
    15  H    5.284085   5.967413   6.902024   6.282559   5.634241
    16  H    4.835083   5.220683   6.231536   5.437788   4.585811
    17  H    4.662611   5.200746   6.040051   5.742363   4.553340
    18  O    2.966726   3.906357   4.644026   4.429354   4.082225
    19  H    2.491963   2.601103   3.600840   2.948342   1.944974
                    6          7          8          9         10
     6  H    0.000000
     7  H    1.759417   0.000000
     8  O    2.071994   2.008706   0.000000
     9  H    4.912595   5.028578   3.237902   0.000000
    10  C    4.761048   5.175358   3.474011   1.088851   0.000000
    11  H    5.780245   6.267479   4.552039   1.779418   1.095996
    12  H    4.588593   4.882767   3.509221   1.768110   1.088525
    13  C    3.926126   4.779758   3.025931   2.124808   1.513231
    14  C    4.592953   5.497959   3.603165   2.802387   2.605847
    15  H    5.630072   6.564461   4.659940   3.240389   2.948470
    16  H    4.744230   5.346503   3.366625   2.564072   2.807302
    17  H    4.307265   5.445254   3.730298   3.761843   3.519696
    18  O    3.996951   5.165802   3.753337   3.258371   2.366219
    19  H    2.346864   2.818022   0.970685   2.645968   2.692301
                   11         12         13         14         15
    11  H    0.000000
    12  H    1.774985   0.000000
    13  C    2.166632   2.155051   0.000000
    14  C    2.955178   3.518133   1.513018   0.000000
    15  H    2.882749   3.940183   2.165627   1.096112   0.000000
    16  H    3.257685   3.760384   2.125112   1.088886   1.778620
    17  H    3.943148   4.297360   2.156069   1.088227   1.773964
    18  O    2.761738   2.606436   1.308997   2.367539   2.767626
    19  H    3.738729   2.860955   2.062533   2.744181   3.778740
                   16         17         18         19
    16  H    0.000000
    17  H    1.768836   0.000000
    18  O    3.258818   2.604985   0.000000
    19  H    2.691624   2.952113   2.826305   0.000000
 Stoichiometry    C5H12O2(3)
 Framework group  C1[X(C5H12O2)]
 Deg. of freedom    51
 Full point group                 C1      NOp   1
 Largest Abelian subgroup         C1      NOp   1
 Largest concise Abelian subgroup C1      NOp   1
                         Standard orientation:                         
 ---------------------------------------------------------------------
 Center     Atomic      Atomic             Coordinates (Angstroms)
 Number     Number       Type             X           Y           Z
 ---------------------------------------------------------------------
      1          1           0       -1.479919   -1.383898   -0.550672
      2          6           0       -2.399052   -0.952479   -0.149044
      3          1           0       -3.233840   -1.341125   -0.734341
      4          1           0       -2.515663   -1.282247    0.883770
      5          6           0       -2.350658    0.565270   -0.219692
      6          1           0       -2.256806    0.886107   -1.264856
      7          1           0       -3.279438    0.990559    0.163030
      8          8           0       -1.315726    1.116208    0.566695
      9          1           0        1.223012   -0.298371    1.994203
     10          6           0        1.417429   -0.949271    1.143246
     11          1           0        2.400702   -1.417124    1.267727
     12          1           0        0.659537   -1.730357    1.123499
     13          6           0        1.362167   -0.115128   -0.118110
     14          6           0        2.204366    1.139005   -0.202218
     15          1           0        3.273717    0.898434   -0.210880
     16          1           0        1.987646    1.757947    0.667043
     17          1           0        1.968608    1.705575   -1.100915
     18          8           0        1.355754   -0.823546   -1.218826
     19          1           0       -0.473289    0.748827    0.254351
 ---------------------------------------------------------------------
 Rotational constants (GHZ):           3.3859927           1.2136651           1.1190468
 Standard basis: Aug-CC-pVTZ (5D, 7F)
 There are   685 symmetry adapted cartesian basis functions of A   symmetry.
 There are   598 symmetry adapted basis functions of A   symmetry.
   598 basis functions,   828 primitive gaussians,   685 cartesian basis functions
    30 alpha electrons       28 beta electrons
       nuclear repulsion energy       311.8139507774 Hartrees.
 NAtoms=   19 NActive=   19 NUniq=   19 SFac= 1.00D+00 NAtFMM=   60 NAOKFM=F Big=F
 Integral buffers will be    131072 words long.
 Raffenetti 2 integral format.
 Two-electron integral symmetry is turned on.
 Nuclear repulsion after empirical dispersion term =      311.8043310408 Hartrees.
 One-electron integrals computed using PRISM.
 NBasis=   598 RedAO= T EigKep=  7.33D-06  NBF=   598
 NBsUse=   598 1.00D-06 EigRej= -1.00D+00 NBFU=   598
 Initial guess from the checkpoint file:  "Forward-wb-opt.chk"
 B after Tr=     0.000000    0.000000    0.000000
         Rot=    0.999725   -0.020957    0.008962    0.005522 Ang=  -2.69 deg.
 Initial guess <Sx>= 0.0000 <Sy>= 0.0000 <Sz>= 1.0000 <S**2>= 2.0069 S= 1.0023
 ExpMin= 2.53D-02 ExpMax= 1.53D+04 ExpMxC= 5.22D+02 IAcc=3 IRadAn=         7 AccDes= 0.00D+00
 Harris functional with IExCor= 4639 and IRadAn=       7 diagonalized for initial guess.
 HarFok:  IExCor= 4639 AccDes= 0.00D+00 IRadAn=         7 IDoV= 1 UseB2=F ITyADJ=14
 ICtDFT=  3500011 ScaDFX=  1.000000  1.000000  1.000000  1.000000
 FoFCou: FMM=F IPFlag=           0 FMFlag=      100000 FMFlg1=           0
         NFxFlg=           0 DoJE=T BraDBF=F KetDBF=T FulRan=T
         wScrn=  0.000000 ICntrl=       500 IOpCl=  0 I1Cent=   200000004 NGrid=           0
         NMat0=    1 NMatS0=      1 NMatT0=    0 NMatD0=    1 NMtDS0=    0 NMtDT0=    0
 Petite list used in FoFCou.
 Requested convergence on RMS density matrix=1.00D-08 within 128 cycles.
 Requested convergence on MAX density matrix=1.00D-06.
 Requested convergence on             energy=1.00D-06.
 No special actions if energy rises.
 SCF Done:  E(UwB97XD) =  -348.107248049     A.U. after   15 cycles
            NFock= 15  Conv=0.60D-08     -V/T= 2.0060
 <Sx>= 0.0000 <Sy>= 0.0000 <Sz>= 1.0000 <S**2>= 2.0069 S= 1.0023
 <L.S>=  0.00000000000    
 Annihilation of the first spin contaminant:
 S**2 before annihilation     2.0069,   after     2.0000
 Calling FoFJK, ICntrl=      2127 FMM=F ISym2X=0 I1Cent= 0 IOpClX= 1 NMat=1 NMatS=1 NMatT=0.
 ***** Axes restored to original set *****
 -------------------------------------------------------------------
 Center     Atomic                   Forces (Hartrees/Bohr)
 Number     Number              X              Y              Z
 -------------------------------------------------------------------
      1        1          -0.000101861    0.000064795   -0.000066203
      2        6           0.000219494   -0.000577917   -0.000059897
      3        1           0.000023803   -0.000160766   -0.000032760
      4        1           0.000097285   -0.000028463    0.000152000
      5        6          -0.001030700    0.000733000    0.000728271
      6        1           0.000280487    0.000137140   -0.000480034
      7        1           0.000289263    0.000113711   -0.000130959
      8        8           0.000630006   -0.000254053    0.000072448
      9        1          -0.000180842   -0.000008149    0.000333131
     10        6           0.000592305    0.000374977   -0.000551822
     11        1          -0.000246328   -0.000201406    0.000345156
     12        1           0.000065032   -0.000165416    0.000060219
     13        6          -0.000229469   -0.000748774   -0.000683841
     14        6           0.000755400   -0.000329425   -0.000120843
     15        1          -0.000355214    0.000165489   -0.000016854
     16        1          -0.000100340    0.000221102    0.000049819
     17        1           0.000042697    0.000154300   -0.000058922
     18        8           0.000361914    0.000857509    0.000945648
     19        1          -0.001112934   -0.000347655   -0.000484557
 -------------------------------------------------------------------
 Cartesian Forces:  Max     0.001112934 RMS     0.000420383

 GradGradGradGradGradGradGradGradGradGradGradGradGradGradGradGradGradGrad
 Berny optimization.
 Using GEDIIS/GDIIS optimizer.
 FormGI is forming the generalized inverse of G from B-inverse, IUseBI=4.
 Internal  Forces:  Max     0.001253568 RMS     0.000251566
 Search for a local minimum.
 Step number   7 out of a maximum of   94
 All quantities printed in internal units (Hartrees-Bohrs-Radians)
 Mixed Optimization -- En-DIIS/RFO-DIIS
 Swapping is turned off.
 Update second derivatives using D2CorX and points    5    6    7
 DE= -8.20D-05 DEPred=-3.84D-05 R= 2.13D+00
 TightC=F SS=  1.41D+00  RLast= 2.97D-01 DXNew= 1.1385D+00 8.9030D-01
 Trust test= 2.13D+00 RLast= 2.97D-01 DXMaxT set to 8.90D-01
 ITU=  1  1  1  1 -1  1  0
     Eigenvalues ---    0.00044   0.00402   0.00420   0.00423   0.00525
     Eigenvalues ---    0.00927   0.01347   0.02996   0.03068   0.04788
     Eigenvalues ---    0.05180   0.05562   0.05564   0.05621   0.05659
     Eigenvalues ---    0.05858   0.05875   0.05935   0.08658   0.11722
     Eigenvalues ---    0.14017   0.15917   0.15995   0.15999   0.16000
     Eigenvalues ---    0.16000   0.16003   0.16013   0.16128   0.16304
     Eigenvalues ---    0.16680   0.16897   0.18521   0.22217   0.29492
     Eigenvalues ---    0.29888   0.31025   0.33449   0.33486   0.33696
     Eigenvalues ---    0.33938   0.34048   0.34165   0.34255   0.34310
     Eigenvalues ---    0.34363   0.34400   0.38031   0.41439   0.57474
     Eigenvalues ---    0.60731
 En-DIIS/RFO-DIIS/Sim-DIIS IScMMF=       -3 using points:     7    6    5    4    3    2
 RFO step:  Lambda=-8.65540838D-05.
 DidBck=F Rises=F RFO-DIIS coefs:    2.10806   -1.17371   -0.28022   -0.26820    0.12877
                  RFO-DIIS coefs:    0.48530
 Iteration  1 RMS(Cart)=  0.06864465 RMS(Int)=  0.00125926
 Iteration  2 RMS(Cart)=  0.00227099 RMS(Int)=  0.00009768
 Iteration  3 RMS(Cart)=  0.00000147 RMS(Int)=  0.00009768
 Iteration  4 RMS(Cart)=  0.00000000 RMS(Int)=  0.00009768
 Variable       Old X    -DE/DX   Delta X   Delta X   Delta X     New X
                                 (Linear)    (Quad)   (Total)
    R1        2.06338  -0.00009   0.00155  -0.00135   0.00021   2.06359
    R2        2.06187  -0.00010   0.00168  -0.00140   0.00028   2.06215
    R3        2.06062  -0.00016   0.00111  -0.00111   0.00000   2.06062
    R4        2.87269  -0.00070  -0.00167  -0.00026  -0.00193   2.87076
    R5        2.07364  -0.00049  -0.00057  -0.00085  -0.00142   2.07222
    R6        2.06143  -0.00024   0.00047  -0.00092  -0.00045   2.06098
    R7        2.66781   0.00034   0.00343  -0.00073   0.00270   2.67051
    R8        1.83433  -0.00042   0.00475  -0.00457   0.00017   1.83450
    R9        2.05763  -0.00022   0.00081  -0.00109  -0.00027   2.05736
   R10        2.07113  -0.00033   0.00061  -0.00142  -0.00080   2.07033
   R11        2.05701  -0.00017   0.00121  -0.00124  -0.00004   2.05698
   R12        2.85959  -0.00014   0.00176  -0.00057   0.00119   2.86078
   R13        2.85919  -0.00001   0.00218  -0.00088   0.00130   2.86049
   R14        2.47365   0.00125   0.00693  -0.00318   0.00375   2.47739
   R15        3.89762   0.00082   0.02748   0.01205   0.03953   3.93715
   R16        2.07135  -0.00032   0.00065  -0.00135  -0.00070   2.07065
   R17        2.05770  -0.00015   0.00106  -0.00112  -0.00006   2.05764
   R18        2.05645  -0.00013   0.00125  -0.00128  -0.00003   2.05642
    A1        1.88177   0.00002   0.00015  -0.00061  -0.00046   1.88131
    A2        1.89539  -0.00009  -0.00128   0.00062  -0.00066   1.89472
    A3        1.92900   0.00018   0.00347  -0.00168   0.00180   1.93080
    A4        1.89499   0.00008   0.00047  -0.00020   0.00027   1.89526
    A5        1.93377  -0.00022  -0.00327   0.00196  -0.00131   1.93246
    A6        1.92768   0.00002   0.00045  -0.00011   0.00034   1.92802
    A7        1.91655   0.00004   0.00142  -0.00100   0.00043   1.91698
    A8        1.92393   0.00003   0.00050  -0.00052  -0.00001   1.92392
    A9        1.96826  -0.00010  -0.00171   0.00172   0.00000   1.96827
   A10        1.86816   0.00014   0.00549  -0.00214   0.00336   1.87152
   A11        1.93238  -0.00005  -0.00175  -0.00001  -0.00176   1.93061
   A12        1.85104  -0.00005  -0.00374   0.00184  -0.00190   1.84914
   A13        1.88524  -0.00020  -0.00027  -0.00004  -0.00031   1.88493
   A14        1.90351   0.00037   0.00400  -0.00066   0.00335   1.90686
   A15        1.89527   0.00010   0.00090  -0.00075   0.00015   1.89542
   A16        1.89167  -0.00027  -0.00304   0.00115  -0.00189   1.88978
   A17        1.89694   0.00020   0.00095   0.00027   0.00122   1.89816
   A18        1.94201  -0.00038  -0.00182  -0.00116  -0.00298   1.93903
   A19        1.93371   0.00000  -0.00086   0.00113   0.00027   1.93398
   A20        2.07479  -0.00039  -0.00615   0.00042  -0.00549   2.06929
   A21        1.98535   0.00002  -0.00396   0.00058  -0.00311   1.98224
   A22        1.68391   0.00000   0.00321  -0.00115   0.00206   1.68597
   A23        1.98731   0.00011  -0.00297   0.00097  -0.00219   1.98512
   A24        1.72965   0.00022   0.00687  -0.00109   0.00560   1.73525
   A25        1.95431   0.00011   0.00785  -0.00061   0.00724   1.96155
   A26        1.94074  -0.00030  -0.00179  -0.00118  -0.00296   1.93778
   A27        1.89230  -0.00020  -0.00263   0.00138  -0.00125   1.89105
   A28        1.93571   0.00000  -0.00057   0.00094   0.00037   1.93608
   A29        1.90205   0.00023   0.00259  -0.00096   0.00164   1.90369
   A30        1.89557   0.00013   0.00055   0.00019   0.00074   1.89632
   A31        1.89675   0.00015   0.00198  -0.00040   0.00158   1.89833
   A32        3.16157  -0.00004  -0.01828   0.00027  -0.01796   3.14361
   A33        3.28922  -0.00009   0.01305   0.00122   0.01419   3.30342
    D1        1.06664  -0.00014  -0.00914  -0.00339  -0.01253   1.05411
    D2        3.12071   0.00008  -0.00122  -0.00694  -0.00816   3.11255
    D3       -1.09736  -0.00002  -0.00670  -0.00386  -0.01056  -1.10792
    D4       -1.01817  -0.00014  -0.00946  -0.00281  -0.01227  -1.03044
    D5        1.03590   0.00007  -0.00153  -0.00636  -0.00790   1.02800
    D6        3.10101  -0.00003  -0.00702  -0.00328  -0.01030   3.09072
    D7       -3.11866  -0.00012  -0.00820  -0.00378  -0.01197  -3.13064
    D8       -1.06460   0.00010  -0.00027  -0.00732  -0.00760  -1.07219
    D9        1.00052  -0.00001  -0.00576  -0.00424  -0.01000   0.99052
   D10        1.02520  -0.00004   0.00070  -0.00662  -0.00592   1.01928
   D11       -1.13005   0.00002   0.00139  -0.00656  -0.00516  -1.13521
   D12        3.13250  -0.00009  -0.00213  -0.00505  -0.00718   3.12531
   D13       -1.84455  -0.00001   0.10429   0.00023   0.10455  -1.74000
   D14        2.34122   0.00035   0.10852   0.00027   0.10929   2.45051
   D15        0.21791   0.00005   0.10336  -0.00011   0.10272   0.32064
   D16        0.91763   0.00020   0.01149   0.00114   0.01268   0.93031
   D17       -2.95052  -0.00009  -0.00607   0.00412  -0.00202  -2.95254
   D18       -0.90012   0.00004   0.00332   0.00299   0.00632  -0.89380
   D19       -1.17526   0.00015   0.00958   0.00193   0.01156  -1.16370
   D20        1.23977  -0.00014  -0.00798   0.00491  -0.00314   1.23663
   D21       -2.99301  -0.00001   0.00142   0.00378   0.00521  -2.98781
   D22        2.99544   0.00015   0.01019   0.00160   0.01185   3.00729
   D23       -0.87271  -0.00014  -0.00737   0.00458  -0.00285  -0.87557
   D24        1.17769   0.00000   0.00202   0.00345   0.00549   1.18318
   D25        1.16187  -0.00013  -0.00958  -0.00119  -0.01079   1.15108
   D26       -0.92887  -0.00010  -0.01003  -0.00018  -0.01022  -0.93909
   D27       -3.01007  -0.00016  -0.01048  -0.00111  -0.01160  -3.02167
   D28       -1.25239   0.00020   0.00838  -0.00402   0.00430  -1.24809
   D29        2.94006   0.00023   0.00794  -0.00300   0.00487   2.94493
   D30        0.85886   0.00017   0.00749  -0.00393   0.00349   0.86234
   D31        2.95334  -0.00011  -0.00362  -0.00307  -0.00661   2.94673
   D32        0.86261  -0.00008  -0.00406  -0.00206  -0.00604   0.85656
   D33       -1.21859  -0.00014  -0.00451  -0.00299  -0.00742  -1.22602
         Item               Value     Threshold  Converged?
 Maximum Force            0.001254     0.000450     NO 
 RMS     Force            0.000252     0.000300     YES
 Maximum Displacement     0.200437     0.001800     NO 
 RMS     Displacement     0.068748     0.001200     NO 
 Predicted change in Energy=-1.282007D-05
 GradGradGradGradGradGradGradGradGradGradGradGradGradGradGradGradGradGrad

                          Input orientation:                          
 ---------------------------------------------------------------------
 Center     Atomic      Atomic             Coordinates (Angstroms)
 Number     Number       Type             X           Y           Z
 ---------------------------------------------------------------------
      1          1           0       -1.479257    1.381514    0.403443
      2          6           0       -2.384461    0.953762   -0.032567
      3          1           0       -3.242022    1.430940    0.444609
      4          1           0       -2.402479    1.190634   -1.096809
      5          6           0       -2.420490   -0.550348    0.177546
      6          1           0       -2.413286   -0.776427    1.250533
      7          1           0       -3.340570   -0.966760   -0.234171
      8          8           0       -1.363357   -1.219893   -0.479143
      9          1           0        1.228624    0.159533   -1.858902
     10          6           0        1.414501    0.822693   -1.015725
     11          1           0        2.405833    1.276244   -1.124486
     12          1           0        0.665494    1.612486   -1.023509
     13          6           0        1.324406    0.008591    0.257418
     14          6           0        2.165515   -1.244284    0.376347
     15          1           0        3.233577   -1.000366    0.396136
     16          1           0        1.961058   -1.877501   -0.485534
     17          1           0        1.917382   -1.794573    1.281785
     18          8           0        1.307736    0.738402    1.346347
     19          1           0       -0.526313   -0.859908   -0.144218
 ---------------------------------------------------------------------
                    Distance matrix (angstroms):
                    1          2          3          4          5
     1  H    0.000000
     2  C    1.092003   0.000000
     3  H    1.763939   1.091241   0.000000
     4  H    1.771872   1.090433   1.771595   0.000000
     5  C    2.160796   1.519142   2.161421   2.157620   0.000000
     6  H    2.499337   2.154235   2.491743   3.062590   1.096569
     7  H    3.063565   2.154807   2.493876   2.505695   1.090623
     8  O    2.749492   2.442715   3.377812   2.696651   1.413174
     9  H    3.734175   4.125613   5.187419   3.850827   4.238760
    10  C    3.271109   3.926307   4.917901   3.835531   4.244560
    11  H    4.176071   4.923738   5.863809   4.809154   5.322134
    12  H    2.586405   3.273851   4.178158   3.097707   3.955208
    13  C    3.125182   3.838376   4.786479   4.137732   3.787220
    14  C    4.492205   5.069605   6.033485   5.381968   4.642467
    15  H    5.280550   5.963619   6.917151   6.228523   5.676158
    16  H    4.821538   5.206224   6.235623   5.369131   4.625902
    17  H    4.732459   5.271311   6.142007   5.764579   4.645919
    18  O    3.011642   3.947163   4.689674   4.465335   4.114199
    19  H    2.496399   2.598957   3.601358   2.938053   1.946090
                    6          7          8          9         10
     6  H    0.000000
     7  H    1.760803   0.000000
     8  O    2.071423   2.008347   0.000000
     9  H    4.879357   4.978536   3.244213   0.000000
    10  C    4.727057   5.140396   3.489495   1.088706   0.000000
    11  H    5.751355   6.232565   4.566613   1.781075   1.095571
    12  H    4.511879   4.829504   3.526320   1.768070   1.088506
    13  C    3.946248   4.791134   3.045614   2.123858   1.513861
    14  C    4.684924   5.546775   3.631170   2.800858   2.602745
    15  H    5.715523   6.604379   4.684668   3.232708   2.936994
    16  H    4.833341   5.385155   3.388839   2.563612   2.805508
    17  H    4.448852   5.534388   3.767542   3.762557   3.518740
    18  O    4.018693   5.197341   3.781807   3.258062   2.365985
    19  H    2.347971   2.817721   0.970776   2.656917   2.712459
                   11         12         13         14         15
    11  H    0.000000
    12  H    1.775397   0.000000
    13  C    2.164737   2.155787   0.000000
    14  C    2.943351   3.517214   1.513706   0.000000
    15  H    2.860140   3.929050   2.163833   1.095740   0.000000
    16  H    3.248413   3.761371   2.124770   1.088855   1.779329
    17  H    3.931748   4.299960   2.156931   1.088212   1.774122
    18  O    2.756829   2.606283   1.310979   2.368064   2.763164
    19  H    3.757865   2.882063   2.083450   2.768514   3.801116
                   16         17         18         19
    16  H    0.000000
    17  H    1.769803   0.000000
    18  O    3.259688   2.606108   0.000000
    19  H    2.709060   2.979720   2.853088   0.000000
 Stoichiometry    C5H12O2(3)
 Framework group  C1[X(C5H12O2)]
 Deg. of freedom    51
 Full point group                 C1      NOp   1
 Largest Abelian subgroup         C1      NOp   1
 Largest concise Abelian subgroup C1      NOp   1
                         Standard orientation:                         
 ---------------------------------------------------------------------
 Center     Atomic      Atomic             Coordinates (Angstroms)
 Number     Number       Type             X           Y           Z
 ---------------------------------------------------------------------
      1          1           0       -1.459445   -1.386107   -0.523885
      2          6           0       -2.379254   -0.958677   -0.119256
      3          1           0       -3.216709   -1.380925   -0.677092
      4          1           0       -2.471005   -1.258169    0.925220
      5          6           0       -2.363177    0.555718   -0.238186
      6          1           0       -2.281937    0.845283   -1.292707
      7          1           0       -3.296574    0.973726    0.140625
      8          8           0       -1.333094    1.153272    0.522681
      9          1           0        1.129574   -0.382151    1.972736
     10          6           0        1.351597   -0.998868    1.103457
     11          1           0        2.322020   -1.487178    1.245262
     12          1           0        0.583561   -1.765256    1.016202
     13          6           0        1.363611   -0.107741   -0.120275
     14          6           0        2.242502    1.124631   -0.109524
     15          1           0        3.303039    0.850912   -0.078119
     16          1           0        1.999985    1.710900    0.775393
     17          1           0        2.066684    1.735196   -0.992986
     18          8           0        1.397482   -0.770276   -1.251012
     19          1           0       -0.485972    0.789422    0.218702
 ---------------------------------------------------------------------
 Rotational constants (GHZ):           3.3949355           1.2120285           1.1123270
 Standard basis: Aug-CC-pVTZ (5D, 7F)
 There are   685 symmetry adapted cartesian basis functions of A   symmetry.
 There are   598 symmetry adapted basis functions of A   symmetry.
   598 basis functions,   828 primitive gaussians,   685 cartesian basis functions
    30 alpha electrons       28 beta electrons
       nuclear repulsion energy       311.6223251462 Hartrees.
 NAtoms=   19 NActive=   19 NUniq=   19 SFac= 1.00D+00 NAtFMM=   60 NAOKFM=F Big=F
 Integral buffers will be    131072 words long.
 Raffenetti 2 integral format.
 Two-electron integral symmetry is turned on.
 Nuclear repulsion after empirical dispersion term =      311.6126082688 Hartrees.
 One-electron integrals computed using PRISM.
 NBasis=   598 RedAO= T EigKep=  7.33D-06  NBF=   598
 NBsUse=   598 1.00D-06 EigRej= -1.00D+00 NBFU=   598
 Initial guess from the checkpoint file:  "Forward-wb-opt.chk"
 B after Tr=     0.000000    0.000000    0.000000
         Rot=    0.999932   -0.010105    0.005670    0.001510 Ang=  -1.34 deg.
 Initial guess <Sx>= 0.0000 <Sy>= 0.0000 <Sz>= 1.0000 <S**2>= 2.0069 S= 1.0023
 ExpMin= 2.53D-02 ExpMax= 1.53D+04 ExpMxC= 5.22D+02 IAcc=3 IRadAn=         7 AccDes= 0.00D+00
 Harris functional with IExCor= 4639 and IRadAn=       7 diagonalized for initial guess.
 HarFok:  IExCor= 4639 AccDes= 0.00D+00 IRadAn=         7 IDoV= 1 UseB2=F ITyADJ=14
 ICtDFT=  3500011 ScaDFX=  1.000000  1.000000  1.000000  1.000000
 FoFCou: FMM=F IPFlag=           0 FMFlag=      100000 FMFlg1=           0
         NFxFlg=           0 DoJE=T BraDBF=F KetDBF=T FulRan=T
         wScrn=  0.000000 ICntrl=       500 IOpCl=  0 I1Cent=   200000004 NGrid=           0
         NMat0=    1 NMatS0=      1 NMatT0=    0 NMatD0=    1 NMtDS0=    0 NMtDT0=    0
 Petite list used in FoFCou.
 Requested convergence on RMS density matrix=1.00D-08 within 128 cycles.
 Requested convergence on MAX density matrix=1.00D-06.
 Requested convergence on             energy=1.00D-06.
 No special actions if energy rises.
 SCF Done:  E(UwB97XD) =  -348.107318221     A.U. after   15 cycles
            NFock= 15  Conv=0.55D-08     -V/T= 2.0060
 <Sx>= 0.0000 <Sy>= 0.0000 <Sz>= 1.0000 <S**2>= 2.0069 S= 1.0023
 <L.S>=  0.00000000000    
 Annihilation of the first spin contaminant:
 S**2 before annihilation     2.0069,   after     2.0000
 Calling FoFJK, ICntrl=      2127 FMM=F ISym2X=0 I1Cent= 0 IOpClX= 1 NMat=1 NMatS=1 NMatT=0.
 ***** Axes restored to original set *****
 -------------------------------------------------------------------
 Center     Atomic                   Forces (Hartrees/Bohr)
 Number     Number              X              Y              Z
 -------------------------------------------------------------------
      1        1          -0.000174115   -0.000074095    0.000001614
      2        6           0.000014519   -0.000037569    0.000038031
      3        1           0.000128214   -0.000100125   -0.000087629
      4        1           0.000016300   -0.000034383    0.000130911
      5        6          -0.000003011    0.000137759   -0.000058524
      6        1           0.000023237   -0.000005605   -0.000168394
      7        1           0.000138640    0.000060920    0.000036707
      8        8           0.000841883    0.000363557    0.000541795
      9        1          -0.000025481    0.000081090    0.000107388
     10        6           0.000039612    0.000088951   -0.000144619
     11        1          -0.000111996   -0.000139906    0.000072336
     12        1           0.000170024   -0.000131176   -0.000033057
     13        6           0.000310308    0.000447449    0.000781001
     14        6           0.000065011   -0.000094639   -0.000091723
     15        1          -0.000157042    0.000032056   -0.000050132
     16        1           0.000036446    0.000082984    0.000111683
     17        1           0.000043841    0.000100729   -0.000131007
     18        8           0.000054228   -0.000272038   -0.000525572
     19        1          -0.001410616   -0.000505960   -0.000530809
 -------------------------------------------------------------------
 Cartesian Forces:  Max     0.001410616 RMS     0.000305573

 GradGradGradGradGradGradGradGradGradGradGradGradGradGradGradGradGradGrad
 Berny optimization.
 Using GEDIIS/GDIIS optimizer.
 FormGI is forming the generalized inverse of G from B-inverse, IUseBI=4.
 Internal  Forces:  Max     0.001115363 RMS     0.000175758
 Search for a local minimum.
 Step number   8 out of a maximum of   94
 All quantities printed in internal units (Hartrees-Bohrs-Radians)
 Mixed Optimization -- En-DIIS/RFO-DIIS
 Swapping is turned off.
 Update second derivatives using D2CorX and points    6    7    8
 DE= -7.02D-05 DEPred=-1.28D-05 R= 5.47D+00
 TightC=F SS=  1.41D+00  RLast= 1.95D-01 DXNew= 1.4973D+00 5.8412D-01
 Trust test= 5.47D+00 RLast= 1.95D-01 DXMaxT set to 8.90D-01
 ITU=  1  1  1  1  1 -1  1  0
     Eigenvalues ---    0.00078   0.00388   0.00413   0.00420   0.00691
     Eigenvalues ---    0.00945   0.01123   0.01491   0.03162   0.04794
     Eigenvalues ---    0.05124   0.05579   0.05580   0.05623   0.05656
     Eigenvalues ---    0.05851   0.05891   0.05986   0.08604   0.11727
     Eigenvalues ---    0.14013   0.15671   0.15996   0.16000   0.16000
     Eigenvalues ---    0.16002   0.16003   0.16037   0.16049   0.16265
     Eigenvalues ---    0.16669   0.16836   0.18324   0.22281   0.29463
     Eigenvalues ---    0.29905   0.30760   0.33449   0.33493   0.33629
     Eigenvalues ---    0.33935   0.34052   0.34164   0.34249   0.34313
     Eigenvalues ---    0.34368   0.34400   0.35542   0.41835   0.54782
     Eigenvalues ---    0.69011
 En-DIIS/RFO-DIIS/Sim-DIIS IScMMF=       -3 using points:     8    7    6    5    4    3    2
 RFO step:  Lambda=-3.48834196D-05.
 DidBck=F Rises=F RFO-DIIS coefs:    1.40196   -1.36740    1.93782   -0.96573   -0.82615
                  RFO-DIIS coefs:    0.40717    0.41233
 Iteration  1 RMS(Cart)=  0.04446280 RMS(Int)=  0.00040002
 Iteration  2 RMS(Cart)=  0.00075669 RMS(Int)=  0.00009970
 Iteration  3 RMS(Cart)=  0.00000039 RMS(Int)=  0.00009970
 Variable       Old X    -DE/DX   Delta X   Delta X   Delta X     New X
                                 (Linear)    (Quad)   (Total)
    R1        2.06359  -0.00017   0.00102  -0.00134  -0.00032   2.06326
    R2        2.06215  -0.00018   0.00080  -0.00085  -0.00005   2.06210
    R3        2.06062  -0.00014   0.00072  -0.00106  -0.00034   2.06028
    R4        2.87076  -0.00025  -0.00083  -0.00042  -0.00125   2.86951
    R5        2.07222  -0.00016  -0.00002  -0.00062  -0.00064   2.07158
    R6        2.06098  -0.00015   0.00036  -0.00076  -0.00040   2.06058
    R7        2.67051  -0.00019   0.00126  -0.00013   0.00113   2.67164
    R8        1.83450  -0.00112   0.00110  -0.00282  -0.00172   1.83278
    R9        2.05736  -0.00013   0.00060  -0.00085  -0.00025   2.05711
   R10        2.07033  -0.00017   0.00077  -0.00119  -0.00042   2.06991
   R11        2.05698  -0.00021   0.00056  -0.00106  -0.00050   2.05648
   R12        2.86078  -0.00005   0.00069  -0.00036   0.00033   2.86111
   R13        2.86049  -0.00012   0.00130  -0.00101   0.00029   2.86078
   R14        2.47739  -0.00059   0.00271  -0.00207   0.00064   2.47803
   R15        3.93715   0.00048   0.03244   0.00226   0.03470   3.97185
   R16        2.07065  -0.00015   0.00073  -0.00109  -0.00037   2.07028
   R17        2.05764  -0.00014   0.00073  -0.00101  -0.00028   2.05736
   R18        2.05642  -0.00017   0.00077  -0.00104  -0.00026   2.05616
    A1        1.88131   0.00000   0.00050  -0.00005   0.00045   1.88176
    A2        1.89472   0.00002  -0.00054   0.00003  -0.00051   1.89421
    A3        1.93080  -0.00001   0.00200  -0.00141   0.00059   1.93138
    A4        1.89526   0.00001   0.00031  -0.00021   0.00010   1.89536
    A5        1.93246  -0.00003  -0.00278   0.00228  -0.00050   1.93197
    A6        1.92802   0.00001   0.00052  -0.00065  -0.00012   1.92790
    A7        1.91698  -0.00003   0.00122  -0.00096   0.00027   1.91725
    A8        1.92392   0.00000   0.00176  -0.00155   0.00022   1.92413
    A9        1.96827   0.00013  -0.00205   0.00219   0.00014   1.96841
   A10        1.87152   0.00001   0.00268  -0.00182   0.00087   1.87239
   A11        1.93061  -0.00005  -0.00095   0.00016  -0.00079   1.92982
   A12        1.84914  -0.00007  -0.00253   0.00185  -0.00069   1.84845
   A13        1.88493   0.00018  -0.00063   0.00214   0.00151   1.88644
   A14        1.90686   0.00005   0.00132  -0.00045   0.00087   1.90773
   A15        1.89542  -0.00003   0.00087  -0.00060   0.00026   1.89568
   A16        1.88978  -0.00001  -0.00130   0.00072  -0.00057   1.88920
   A17        1.89816   0.00003   0.00045   0.00000   0.00045   1.89861
   A18        1.93903  -0.00014  -0.00094  -0.00082  -0.00176   1.93727
   A19        1.93398   0.00010  -0.00034   0.00113   0.00079   1.93477
   A20        2.06929  -0.00026  -0.00392   0.00032  -0.00382   2.06547
   A21        1.98224   0.00006  -0.00177   0.00095  -0.00079   1.98145
   A22        1.68597   0.00005   0.00507  -0.00232   0.00267   1.68864
   A23        1.98512   0.00012  -0.00138   0.00091  -0.00011   1.98501
   A24        1.73525   0.00002   0.00394  -0.00152   0.00245   1.73770
   A25        1.96155   0.00002   0.00037   0.00075   0.00109   1.96265
   A26        1.93778  -0.00011  -0.00059  -0.00082  -0.00141   1.93636
   A27        1.89105   0.00003  -0.00100   0.00052  -0.00048   1.89057
   A28        1.93608   0.00001  -0.00042   0.00078   0.00036   1.93644
   A29        1.90369   0.00002   0.00087  -0.00025   0.00062   1.90431
   A30        1.89632   0.00005   0.00010   0.00023   0.00033   1.89665
   A31        1.89833   0.00001   0.00109  -0.00046   0.00062   1.89895
   A32        3.14361   0.00021   0.03579   0.00063   0.03639   3.18000
   A33        3.30342   0.00017   0.00533   0.00221   0.00762   3.31104
    D1        1.05411  -0.00004  -0.00485   0.00232  -0.00252   1.05159
    D2        3.11255  -0.00004   0.00027  -0.00143  -0.00116   3.11139
    D3       -1.10792  -0.00004  -0.00306   0.00127  -0.00179  -1.10971
    D4       -1.03044  -0.00001  -0.00497   0.00183  -0.00314  -1.03358
    D5        1.02800  -0.00001   0.00015  -0.00192  -0.00178   1.02622
    D6        3.09072  -0.00002  -0.00318   0.00077  -0.00241   3.08831
    D7       -3.13064  -0.00001  -0.00389   0.00102  -0.00286  -3.13350
    D8       -1.07219  -0.00001   0.00123  -0.00273  -0.00150  -1.07370
    D9        0.99052  -0.00002  -0.00210  -0.00004  -0.00213   0.98839
   D10        1.01928  -0.00009   0.00968  -0.00735   0.00233   1.02161
   D11       -1.13521  -0.00010   0.01029  -0.00781   0.00247  -1.13274
   D12        3.12531  -0.00006   0.00901  -0.00677   0.00223   3.12754
   D13       -1.74000  -0.00015  -0.04671  -0.00112  -0.04764  -1.78764
   D14        2.45051   0.00011  -0.04217  -0.00051  -0.04329   2.40722
   D15        0.32064  -0.00004  -0.04308  -0.00135  -0.04401   0.27663
   D16        0.93031   0.00002   0.00819   0.00187   0.01005   0.94036
   D17       -2.95254  -0.00003  -0.00088   0.00501   0.00416  -2.94839
   D18       -0.89380   0.00004   0.00171   0.00493   0.00661  -0.88718
   D19       -1.16370   0.00004   0.00794   0.00246   0.01040  -1.15330
   D20        1.23663  -0.00001  -0.00113   0.00561   0.00451   1.24114
   D21       -2.98781   0.00006   0.00147   0.00553   0.00697  -2.98084
   D22        3.00729   0.00004   0.00823   0.00225   0.01048   3.01777
   D23       -0.87557  -0.00002  -0.00084   0.00539   0.00459  -0.87098
   D24        1.18318   0.00006   0.00176   0.00531   0.00704   1.19023
   D25        1.15108  -0.00004  -0.00647  -0.00018  -0.00667   1.14441
   D26       -0.93909  -0.00001  -0.00657   0.00030  -0.00629  -0.94538
   D27       -3.02167  -0.00004  -0.00702   0.00008  -0.00697  -3.02863
   D28       -1.24809   0.00004   0.00277  -0.00335  -0.00049  -1.24858
   D29        2.94493   0.00006   0.00268  -0.00287  -0.00010   2.94482
   D30        0.86234   0.00003   0.00222  -0.00309  -0.00078   0.86156
   D31        2.94673  -0.00005   0.00059  -0.00373  -0.00321   2.94352
   D32        0.85656  -0.00003   0.00050  -0.00325  -0.00282   0.85374
   D33       -1.22602  -0.00006   0.00005  -0.00347  -0.00350  -1.22952
         Item               Value     Threshold  Converged?
 Maximum Force            0.001115     0.000450     NO 
 RMS     Force            0.000176     0.000300     YES
 Maximum Displacement     0.138602     0.001800     NO 
 RMS     Displacement     0.044477     0.001200     NO 
 Predicted change in Energy=-1.027197D-05
 GradGradGradGradGradGradGradGradGradGradGradGradGradGradGradGradGradGrad

                          Input orientation:                          
 ---------------------------------------------------------------------
 Center     Atomic      Atomic             Coordinates (Angstroms)
 Number     Number       Type             X           Y           Z
 ---------------------------------------------------------------------
      1          1           0       -1.541313    1.389868    0.443978
      2          6           0       -2.434231    0.951040   -0.005717
      3          1           0       -3.305050    1.397339    0.477232
      4          1           0       -2.452475    1.210956   -1.064375
      5          6           0       -2.436973   -0.557156    0.170686
      6          1           0       -2.426881   -0.807113    1.237991
      7          1           0       -3.345770   -0.985020   -0.253601
      8          8           0       -1.362851   -1.188434   -0.497517
      9          1           0        1.261860    0.146920   -1.870361
     10          6           0        1.464565    0.816251   -1.036153
     11          1           0        2.468914    1.239094   -1.146941
     12          1           0        0.738839    1.626906   -1.056959
     13          6           0        1.348861    0.022080    0.247670
     14          6           0        2.166514   -1.244507    0.385426
     15          1           0        3.238443   -1.018839    0.401679
     16          1           0        1.950219   -1.885934   -0.467258
     17          1           0        1.908699   -1.776592    1.298837
     18          8           0        1.345491    0.768009    1.326159
     19          1           0       -0.534970   -0.820129   -0.151678
 ---------------------------------------------------------------------
                    Distance matrix (angstroms):
                    1          2          3          4          5
     1  H    0.000000
     2  C    1.091833   0.000000
     3  H    1.764067   1.091214   0.000000
     4  H    1.771258   1.090251   1.771490   0.000000
     5  C    2.160508   1.518480   2.160458   2.156812   0.000000
     6  H    2.498282   2.153594   2.491896   3.061724   1.096230
     7  H    3.063131   2.154223   2.492270   2.505522   1.090412
     8  O    2.750618   2.442759   3.377646   2.695493   1.413770
     9  H    3.841727   4.217179   5.285018   3.946907   4.282868
    10  C    3.399283   4.034920   5.037581   3.936977   4.308678
    11  H    4.316906   5.042440   6.000137   4.922162   5.387985
    12  H    2.740090   3.410320   4.331222   3.218315   4.045122
    13  C    3.203512   3.903711   4.858284   4.193453   3.830663
    14  C    4.548773   5.112757   6.076660   5.428286   4.659470
    15  H    5.352543   6.018773   6.975738   6.285527   5.698846
    16  H    4.873604   5.242599   6.268157   5.415809   4.628182
    17  H    4.760234   5.291775   6.158900   5.790514   4.652377
    18  O    3.081978   4.011694   4.769095   4.509479   4.171116
    19  H    2.500323   2.601065   3.603614   2.938562   1.946969
                    6          7          8          9         10
     6  H    0.000000
     7  H    1.760924   0.000000
     8  O    2.071124   2.008193   0.000000
     9  H    4.917199   5.012530   3.249150   0.000000
    10  C    4.790657   5.195795   3.507588   1.088576   0.000000
    11  H    5.817532   6.289300   4.582255   1.781337   1.095348
    12  H    4.605760   4.914424   3.557557   1.767917   1.088243
    13  C    3.990554   4.827534   3.061704   2.123491   1.514034
    14  C    4.692277   5.555265   3.638565   2.800544   2.600066
    15  H    5.730632   6.616826   4.691398   3.229247   2.929430
    16  H    4.819827   5.376318   3.385831   2.564182   2.803802
    17  H    4.443067   5.535891   3.778340   3.763259   3.517423
    18  O    4.088957   5.251350   3.806386   3.257374   2.365803
    19  H    2.347483   2.817476   0.969866   2.667893   2.730966
                   11         12         13         14         15
    11  H    0.000000
    12  H    1.775290   0.000000
    13  C    2.163465   2.156305   0.000000
    14  C    2.933917   3.516211   1.513861   0.000000
    15  H    2.844057   3.921175   2.162811   1.095546   0.000000
    16  H    3.239878   3.762344   2.124446   1.088707   1.779445
    17  H    3.923013   4.301412   2.157218   1.088073   1.774063
    18  O    2.756850   2.604800   1.311319   2.368391   2.762382
    19  H    3.775482   2.903464   2.101812   2.786861   3.818944
                   16         17         18         19
    16  H    0.000000
    17  H    1.769963   0.000000
    18  O    3.259670   2.606327   0.000000
    19  H    2.722443   2.998388   2.870943   0.000000
 Stoichiometry    C5H12O2(3)
 Framework group  C1[X(C5H12O2)]
 Deg. of freedom    51
 Full point group                 C1      NOp   1
 Largest Abelian subgroup         C1      NOp   1
 Largest concise Abelian subgroup C1      NOp   1
                         Standard orientation:                         
 ---------------------------------------------------------------------
 Center     Atomic      Atomic             Coordinates (Angstroms)
 Number     Number       Type             X           Y           Z
 ---------------------------------------------------------------------
      1          1           0       -1.521069   -1.394357   -0.551966
      2          6           0       -2.428735   -0.957135   -0.131159
      3          1           0       -3.279688   -1.356628   -0.685264
      4          1           0       -2.513729   -1.270142    0.909729
      5          6           0       -2.388548    0.557701   -0.228321
      6          1           0       -2.311406    0.861407   -1.278812
      7          1           0       -3.310832    0.985664    0.165682
      8          8           0       -1.341364    1.127420    0.531659
      9          1           0        1.170073   -0.340490    1.979038
     10          6           0        1.406045   -0.971228    1.123769
     11          1           0        2.392904   -1.423807    1.268918
     12          1           0        0.662905   -1.763745    1.061075
     13          6           0        1.381948   -0.110043   -0.121252
     14          6           0        2.233490    1.141370   -0.146117
     15          1           0        3.299417    0.890458   -0.113497
     16          1           0        1.982281    1.743641    0.725344
     17          1           0        2.040469    1.725514   -1.043570
     18          8           0        1.424683   -0.799723   -1.235735
     19          1           0       -0.503080    0.756917    0.214410
 ---------------------------------------------------------------------
 Rotational constants (GHZ):           3.3972230           1.1849322           1.0913461
 Standard basis: Aug-CC-pVTZ (5D, 7F)
 There are   685 symmetry adapted cartesian basis functions of A   symmetry.
 There are   598 symmetry adapted basis functions of A   symmetry.
   598 basis functions,   828 primitive gaussians,   685 cartesian basis functions
    30 alpha electrons       28 beta electrons
       nuclear repulsion energy       310.4317243687 Hartrees.
 NAtoms=   19 NActive=   19 NUniq=   19 SFac= 1.00D+00 NAtFMM=   60 NAOKFM=F Big=F
 Integral buffers will be    131072 words long.
 Raffenetti 2 integral format.
 Two-electron integral symmetry is turned on.
 Nuclear repulsion after empirical dispersion term =      310.4222407584 Hartrees.
 One-electron integrals computed using PRISM.
 NBasis=   598 RedAO= T EigKep=  7.44D-06  NBF=   598
 NBsUse=   598 1.00D-06 EigRej= -1.00D+00 NBFU=   598
 Initial guess from the checkpoint file:  "Forward-wb-opt.chk"
 B after Tr=     0.000000    0.000000    0.000000
         Rot=    0.999980    0.005528   -0.001855   -0.002246 Ang=   0.72 deg.
 Initial guess <Sx>= 0.0000 <Sy>= 0.0000 <Sz>= 1.0000 <S**2>= 2.0069 S= 1.0023
 ExpMin= 2.53D-02 ExpMax= 1.53D+04 ExpMxC= 5.22D+02 IAcc=3 IRadAn=         7 AccDes= 0.00D+00
 Harris functional with IExCor= 4639 and IRadAn=       7 diagonalized for initial guess.
 HarFok:  IExCor= 4639 AccDes= 0.00D+00 IRadAn=         7 IDoV= 1 UseB2=F ITyADJ=14
 ICtDFT=  3500011 ScaDFX=  1.000000  1.000000  1.000000  1.000000
 FoFCou: FMM=F IPFlag=           0 FMFlag=      100000 FMFlg1=           0
         NFxFlg=           0 DoJE=T BraDBF=F KetDBF=T FulRan=T
         wScrn=  0.000000 ICntrl=       500 IOpCl=  0 I1Cent=   200000004 NGrid=           0
         NMat0=    1 NMatS0=      1 NMatT0=    0 NMatD0=    1 NMtDS0=    0 NMtDT0=    0
 Petite list used in FoFCou.
 Requested convergence on RMS density matrix=1.00D-08 within 128 cycles.
 Requested convergence on MAX density matrix=1.00D-06.
 Requested convergence on             energy=1.00D-06.
 No special actions if energy rises.
 SCF Done:  E(UwB97XD) =  -348.107311571     A.U. after   14 cycles
            NFock= 14  Conv=0.81D-08     -V/T= 2.0060
 <Sx>= 0.0000 <Sy>= 0.0000 <Sz>= 1.0000 <S**2>= 2.0069 S= 1.0023
 <L.S>=  0.00000000000    
 Annihilation of the first spin contaminant:
 S**2 before annihilation     2.0069,   after     2.0000
 Calling FoFJK, ICntrl=      2127 FMM=F ISym2X=0 I1Cent= 0 IOpClX= 1 NMat=1 NMatS=1 NMatT=0.
 ***** Axes restored to original set *****
 -------------------------------------------------------------------
 Center     Atomic                   Forces (Hartrees/Bohr)
 Number     Number              X              Y              Z
 -------------------------------------------------------------------
      1        1           0.000077068   -0.000037211   -0.000010319
      2        6           0.000043754    0.000114357   -0.000016078
      3        1           0.000128440   -0.000039362   -0.000068129
      4        1          -0.000035064   -0.000002359    0.000039332
      5        6           0.000372498   -0.000139032   -0.000262027
      6        1          -0.000073369   -0.000081299    0.000009612
      7        1           0.000033081   -0.000005838    0.000042965
      8        8           0.000328613    0.000390896    0.000532138
      9        1           0.000028981    0.000071329   -0.000010065
     10        6          -0.000262226   -0.000063357   -0.000000662
     11        1          -0.000017514   -0.000043358   -0.000043803
     12        1           0.000023742   -0.000015634    0.000011811
     13        6           0.000246293    0.000706538    0.001052240
     14        6          -0.000180424   -0.000006563   -0.000003354
     15        1          -0.000022590   -0.000007552   -0.000049947
     16        1           0.000045853   -0.000007302    0.000077826
     17        1           0.000028913    0.000026726   -0.000092411
     18        8          -0.000018900   -0.000528546   -0.000773570
     19        1          -0.000747149   -0.000332434   -0.000435559
 -------------------------------------------------------------------
 Cartesian Forces:  Max     0.001052240 RMS     0.000277058

 GradGradGradGradGradGradGradGradGradGradGradGradGradGradGradGradGradGrad
 Berny optimization.
 Using GEDIIS/GDIIS optimizer.
 FormGI is forming the generalized inverse of G from B-inverse, IUseBI=4.
 Internal  Forces:  Max     0.000936844 RMS     0.000214264
 Search for a local minimum.
 Step number   9 out of a maximum of   94
 All quantities printed in internal units (Hartrees-Bohrs-Radians)
 Mixed Optimization -- En-DIIS/RFO-DIIS
 Swapping is turned off.
 Update second derivatives using D2CorX and points    6    7    8    9
 DE=  6.65D-06 DEPred=-1.03D-05 R=-6.47D-01
 Trust test=-6.47D-01 RLast= 9.73D-02 DXMaxT set to 4.45D-01
 ITU= -1  1  1  1  1  1 -1  1  0
     Eigenvalues ---    0.00046   0.00373   0.00406   0.00420   0.00668
     Eigenvalues ---    0.00944   0.01208   0.01890   0.03277   0.04818
     Eigenvalues ---    0.05081   0.05586   0.05588   0.05628   0.05658
     Eigenvalues ---    0.05850   0.05896   0.05981   0.08489   0.11730
     Eigenvalues ---    0.14014   0.15692   0.15998   0.15999   0.16000
     Eigenvalues ---    0.16000   0.16014   0.16036   0.16049   0.16599
     Eigenvalues ---    0.16661   0.17546   0.18325   0.23001   0.29491
     Eigenvalues ---    0.29907   0.30569   0.33448   0.33496   0.33616
     Eigenvalues ---    0.33953   0.34053   0.34162   0.34246   0.34314
     Eigenvalues ---    0.34366   0.34404   0.35012   0.42597   0.53796
     Eigenvalues ---    0.72806
 En-DIIS/RFO-DIIS/Sim-DIIS IScMMF=       -3 using points:     9    8    7    6    5    4    3    2
 RFO step:  Lambda=-6.47176348D-05.
 DIIS inversion failure, remove point   8.
 DIIS inversion failure, remove point   7.
 RFO-DIIS uses    6 points instead of    8
 EnCoef did   100 forward-backward iterations
 EnCoef did   100 forward-backward iterations
 EnCoef did   100 forward-backward iterations
 EnCoef did   100 forward-backward iterations
 EnCoef did   100 forward-backward iterations
 EnCoef did     2 forward-backward iterations
 DidBck=T Rises=T En-DIIS coefs:    0.44506    0.48285    0.07209    0.00000    0.00000
                  En-DIIS coefs:    0.00000    0.00000    0.00000
 Iteration  1 RMS(Cart)=  0.10020458 RMS(Int)=  0.00294171
 Iteration  2 RMS(Cart)=  0.00560885 RMS(Int)=  0.00002918
 Iteration  3 RMS(Cart)=  0.00001043 RMS(Int)=  0.00002846
 Iteration  4 RMS(Cart)=  0.00000000 RMS(Int)=  0.00002846
 Variable       Old X    -DE/DX   Delta X   Delta X   Delta X     New X
                                 (Linear)    (Quad)   (Total)
    R1        2.06326   0.00005   0.00016  -0.00028  -0.00012   2.06315
    R2        2.06210  -0.00015   0.00001  -0.00032  -0.00032   2.06178
    R3        2.06028  -0.00004   0.00019  -0.00043  -0.00024   2.06004
    R4        2.86951   0.00003   0.00083  -0.00264  -0.00180   2.86771
    R5        2.07158   0.00003   0.00046  -0.00164  -0.00118   2.07040
    R6        2.06058  -0.00004   0.00025  -0.00089  -0.00064   2.05994
    R7        2.67164  -0.00062  -0.00082   0.00140   0.00058   2.67222
    R8        1.83278  -0.00092   0.00094  -0.00266  -0.00172   1.83106
    R9        2.05711  -0.00004   0.00016  -0.00061  -0.00046   2.05665
   R10        2.06991  -0.00003   0.00029  -0.00120  -0.00091   2.06900
   R11        2.05648  -0.00003   0.00028  -0.00077  -0.00050   2.05599
   R12        2.86111  -0.00001  -0.00027   0.00092   0.00065   2.86176
   R13        2.86078  -0.00008  -0.00026   0.00084   0.00058   2.86137
   R14        2.47803  -0.00094  -0.00063   0.00179   0.00116   2.47920
   R15        3.97185  -0.00003  -0.02211   0.04656   0.02445   3.99630
   R16        2.07028  -0.00002   0.00025  -0.00096  -0.00071   2.06958
   R17        2.05736  -0.00007   0.00016  -0.00051  -0.00035   2.05701
   R18        2.05616  -0.00010   0.00015  -0.00057  -0.00042   2.05574
    A1        1.88176   0.00003  -0.00021  -0.00013  -0.00035   1.88141
    A2        1.89421   0.00003   0.00033  -0.00042  -0.00008   1.89413
    A3        1.93138  -0.00010  -0.00046   0.00153   0.00107   1.93245
    A4        1.89536  -0.00003  -0.00008   0.00013   0.00006   1.89542
    A5        1.93197   0.00005   0.00037  -0.00131  -0.00094   1.93103
    A6        1.92790   0.00002   0.00004   0.00019   0.00023   1.92813
    A7        1.91725   0.00010  -0.00018   0.00043   0.00025   1.91749
    A8        1.92413   0.00020  -0.00012   0.00056   0.00044   1.92457
    A9        1.96841  -0.00045  -0.00008  -0.00027  -0.00035   1.96806
   A10        1.87239  -0.00010  -0.00072   0.00288   0.00216   1.87455
   A11        1.92982   0.00013   0.00057  -0.00168  -0.00111   1.92871
   A12        1.84845   0.00014   0.00052  -0.00181  -0.00129   1.84716
   A13        1.88644  -0.00084  -0.00082   0.00053  -0.00028   1.88616
   A14        1.90773  -0.00007  -0.00072   0.00346   0.00274   1.91047
   A15        1.89568  -0.00002  -0.00016  -0.00023  -0.00038   1.89529
   A16        1.88920   0.00009   0.00045  -0.00189  -0.00144   1.88776
   A17        1.89861   0.00000  -0.00034   0.00162   0.00128   1.89989
   A18        1.93727   0.00002   0.00119  -0.00377  -0.00258   1.93469
   A19        1.93477  -0.00002  -0.00046   0.00091   0.00045   1.93522
   A20        2.06547   0.00010   0.00252  -0.00784  -0.00527   2.06020
   A21        1.98145  -0.00001   0.00066  -0.00287  -0.00230   1.97915
   A22        1.68864  -0.00021  -0.00163  -0.00263  -0.00429   1.68435
   A23        1.98501  -0.00002   0.00022  -0.00034  -0.00010   1.98491
   A24        1.73770   0.00003  -0.00177   0.00577   0.00400   1.74170
   A25        1.96265   0.00009  -0.00113   0.01146   0.01032   1.97297
   A26        1.93636  -0.00002   0.00100  -0.00351  -0.00251   1.93385
   A27        1.89057   0.00008   0.00035  -0.00098  -0.00063   1.88995
   A28        1.93644   0.00002  -0.00023   0.00080   0.00057   1.93702
   A29        1.90431  -0.00004  -0.00046   0.00115   0.00068   1.90500
   A30        1.89665   0.00001  -0.00024   0.00085   0.00061   1.89726
   A31        1.89895  -0.00005  -0.00046   0.00180   0.00134   1.90030
   A32        3.18000  -0.00064  -0.01890   0.00423  -0.01469   3.16531
   A33        3.31104   0.00004  -0.00525   0.07518   0.06995   3.38098
    D1        1.05159  -0.00003   0.00230  -0.01370  -0.01140   1.04019
    D2        3.11139   0.00003   0.00123  -0.00957  -0.00834   3.10305
    D3       -1.10971   0.00006   0.00176  -0.01165  -0.00989  -1.11960
    D4       -1.03358  -0.00003   0.00263  -0.01368  -0.01105  -1.04463
    D5        1.02622   0.00003   0.00156  -0.00954  -0.00799   1.01824
    D6        3.08831   0.00005   0.00208  -0.01162  -0.00954   3.07876
    D7       -3.13350  -0.00004   0.00245  -0.01311  -0.01066   3.13903
    D8       -1.07370   0.00002   0.00138  -0.00898  -0.00759  -1.08129
    D9        0.98839   0.00004   0.00190  -0.01105  -0.00915   0.97924
   D10        1.02161  -0.00021  -0.00087  -0.02756  -0.02842   0.99318
   D11       -1.13274  -0.00010  -0.00100  -0.02666  -0.02766  -1.16040
   D12        3.12754  -0.00013  -0.00072  -0.02822  -0.02893   3.09860
   D13       -1.78764   0.00017   0.01890   0.13481   0.15355  -1.63409
   D14        2.40722   0.00009   0.01615   0.14725   0.16340   2.57062
   D15        0.27663   0.00001   0.01702   0.12871   0.14587   0.42250
   D16        0.94036  -0.00005  -0.00649   0.02099   0.01450   0.95486
   D17       -2.94839   0.00004  -0.00216   0.00722   0.00508  -2.94331
   D18       -0.88718   0.00002  -0.00412   0.01788   0.01373  -0.87345
   D19       -1.15330  -0.00003  -0.00661   0.02021   0.01360  -1.13970
   D20        1.24114   0.00005  -0.00228   0.00643   0.00418   1.24532
   D21       -2.98084   0.00003  -0.00424   0.01709   0.01283  -2.96802
   D22        3.01777  -0.00003  -0.00667   0.02008   0.01341   3.03118
   D23       -0.87098   0.00005  -0.00234   0.00630   0.00399  -0.86699
   D24        1.19023   0.00003  -0.00430   0.01697   0.01264   1.20287
   D25        1.14441   0.00008   0.00448  -0.01372  -0.00925   1.13516
   D26       -0.94538   0.00009   0.00423  -0.01241  -0.00819  -0.95356
   D27       -3.02863   0.00009   0.00470  -0.01448  -0.00978  -3.03841
   D28       -1.24858  -0.00001  -0.00004   0.00112   0.00110  -1.24748
   D29        2.94482   0.00000  -0.00029   0.00243   0.00216   2.94699
   D30        0.86156   0.00000   0.00018   0.00036   0.00057   0.86213
   D31        2.94352  -0.00012   0.00226  -0.01573  -0.01349   2.93003
   D32        0.85374  -0.00011   0.00200  -0.01442  -0.01243   0.84131
   D33       -1.22952  -0.00011   0.00248  -0.01649  -0.01403  -1.24354
         Item               Value     Threshold  Converged?
 Maximum Force            0.000937     0.000450     NO 
 RMS     Force            0.000214     0.000300     YES
 Maximum Displacement     0.303532     0.001800     NO 
 RMS     Displacement     0.100776     0.001200     NO 
 Predicted change in Energy=-3.485556D-05
 GradGradGradGradGradGradGradGradGradGradGradGradGradGradGradGradGradGrad

                          Input orientation:                          
 ---------------------------------------------------------------------
 Center     Atomic      Atomic             Coordinates (Angstroms)
 Number     Number       Type             X           Y           Z
 ---------------------------------------------------------------------
      1          1           0       -1.494069    1.375570    0.433846
      2          6           0       -2.367538    0.954103   -0.067531
      3          1           0       -3.252605    1.456026    0.326312
      4          1           0       -2.291853    1.168363   -1.133710
      5          6           0       -2.451916   -0.542592    0.168416
      6          1           0       -2.524955   -0.746631    1.242375
      7          1           0       -3.347065   -0.949245   -0.302336
      8          8           0       -1.364385   -1.247746   -0.396961
      9          1           0        1.122533    0.167166   -1.813873
     10          6           0        1.369940    0.823297   -0.981557
     11          1           0        2.359407    1.262591   -1.144993
     12          1           0        0.633029    1.622581   -0.939016
     13          6           0        1.348559    0.001204    0.290073
     14          6           0        2.208006   -1.244109    0.347130
     15          1           0        3.271018   -0.985727    0.295679
     16          1           0        1.952323   -1.874764   -0.502449
     17          1           0        2.028088   -1.799878    1.264826
     18          8           0        1.399090    0.727937    1.381163
     19          1           0       -0.545719   -0.883405   -0.028295
 ---------------------------------------------------------------------
                    Distance matrix (angstroms):
                    1          2          3          4          5
     1  H    0.000000
     2  C    1.091770   0.000000
     3  H    1.763657   1.091047   0.000000
     4  H    1.771052   1.090125   1.771288   0.000000
     5  C    2.160386   1.517526   2.158821   2.156042   0.000000
     6  H    2.494029   2.152471   2.494061   3.060607   1.095607
     7  H    3.062731   2.153448   2.487860   2.507771   1.090076
     8  O    2.754786   2.441921   3.376223   2.690832   1.414078
     9  H    3.655009   3.981152   5.038193   3.622575   4.148483
    10  C    3.242054   3.849843   4.845492   3.681161   4.218373
    11  H    4.165906   4.857993   5.804898   4.652228   5.304014
    12  H    2.543680   3.195269   4.089859   2.966337   3.928264
    13  C    3.160709   3.852956   4.825819   4.079462   3.841110
    14  C    4.536033   5.093101   6.091752   5.316167   4.715818
    15  H    5.319856   5.973958   6.965684   6.134230   5.741475
    16  H    4.828969   5.181973   6.234764   5.260432   4.649953
    17  H    4.814518   5.355475   6.274348   5.764141   4.780515
    18  O    3.112428   4.041949   4.825048   4.487942   4.232641
    19  H    2.493173   2.587856   3.595263   2.912161   1.946391
                    6          7          8          9         10
     6  H    0.000000
     7  H    1.761548   0.000000
     8  O    2.070135   2.007256   0.000000
     9  H    4.845601   4.848549   3.192864   0.000000
    10  C    4.751921   5.084622   3.479585   1.088333   0.000000
    11  H    5.795989   6.177873   4.552799   1.782474   1.094868
    12  H    4.510487   4.781296   3.538681   1.767264   1.087980
    13  C    4.058355   4.827337   3.064630   2.122550   1.514377
    14  C    4.842506   5.600675   3.649063   2.799979   2.596523
    15  H    5.877644   6.645147   4.694184   3.224183   2.918561
    16  H    4.935901   5.383321   3.377105   2.564734   2.801473
    17  H    4.673332   5.663201   3.817756   3.763998   3.515742
    18  O    4.194250   5.307833   3.834298   3.255642   2.364823
    19  H    2.355989   2.815488   0.968955   2.659898   2.737022
                   11         12         13         14         15
    11  H    0.000000
    12  H    1.775500   0.000000
    13  C    2.161556   2.156735   0.000000
    14  C    2.921113   3.514632   1.514170   0.000000
    15  H    2.821613   3.909824   2.160998   1.095173   0.000000
    16  H    3.228247   3.763316   2.124118   1.088524   1.779424
    17  H    3.910974   4.303061   2.157730   1.087848   1.773968
    18  O    2.754910   2.602012   1.311935   2.369079   2.760260
    19  H    3.780486   2.915274   2.114753   2.802508   3.831828
                   16         17         18         19
    16  H    0.000000
    17  H    1.770482   0.000000
    18  O    3.260079   2.607493   0.000000
    19  H    2.729071   3.022675   2.892279   0.000000
 Stoichiometry    C5H12O2(3)
 Framework group  C1[X(C5H12O2)]
 Deg. of freedom    51
 Full point group                 C1      NOp   1
 Largest Abelian subgroup         C1      NOp   1
 Largest concise Abelian subgroup C1      NOp   1
                         Standard orientation:                         
 ---------------------------------------------------------------------
 Center     Atomic      Atomic             Coordinates (Angstroms)
 Number     Number       Type             X           Y           Z
 ---------------------------------------------------------------------
      1          1           0       -1.479436   -1.380728   -0.561560
      2          6           0       -2.376426   -0.965920   -0.097549
      3          1           0       -3.242592   -1.415216   -0.585682
      4          1           0       -2.384597   -1.249414    0.955037
      5          6           0       -2.405483    0.544562   -0.240677
      6          1           0       -2.394360    0.818273   -1.301486
      7          1           0       -3.322214    0.947179    0.190333
      8          8           0       -1.344923    1.179677    0.445949
      9          1           0        0.994851   -0.395819    1.941827
     10          6           0        1.286026   -1.005047    1.088288
     11          1           0        2.249438   -1.483193    1.293101
     12          1           0        0.534295   -1.777642    0.940989
     13          6           0        1.378744   -0.103828   -0.125197
     14          6           0        2.271201    1.116345   -0.039126
     15          1           0        3.320716    0.823557    0.071311
     16          1           0        1.969866    1.699313    0.829338
     17          1           0        2.173175    1.734226   -0.929086
     18          8           0        1.490842   -0.761215   -1.254998
     19          1           0       -0.510867    0.815093    0.113833
 ---------------------------------------------------------------------
 Rotational constants (GHZ):           3.4213148           1.1957620           1.0933130
 Standard basis: Aug-CC-pVTZ (5D, 7F)
 There are   685 symmetry adapted cartesian basis functions of A   symmetry.
 There are   598 symmetry adapted basis functions of A   symmetry.
   598 basis functions,   828 primitive gaussians,   685 cartesian basis functions
    30 alpha electrons       28 beta electrons
       nuclear repulsion energy       310.9937388181 Hartrees.
 NAtoms=   19 NActive=   19 NUniq=   19 SFac= 1.00D+00 NAtFMM=   60 NAOKFM=F Big=F
 Integral buffers will be    131072 words long.
 Raffenetti 2 integral format.
 Two-electron integral symmetry is turned on.
 Nuclear repulsion after empirical dispersion term =      310.9840050942 Hartrees.
 One-electron integrals computed using PRISM.
 NBasis=   598 RedAO= T EigKep=  7.46D-06  NBF=   598
 NBsUse=   598 1.00D-06 EigRej= -1.00D+00 NBFU=   598
 Initial guess from the checkpoint file:  "Forward-wb-opt.chk"
 B after Tr=     0.000000    0.000000    0.000000
         Rot=    0.999946   -0.005605    0.008526    0.001970 Ang=  -1.19 deg.
 Initial guess <Sx>= 0.0000 <Sy>= 0.0000 <Sz>= 1.0000 <S**2>= 2.0069 S= 1.0023
 ExpMin= 2.53D-02 ExpMax= 1.53D+04 ExpMxC= 5.22D+02 IAcc=3 IRadAn=         7 AccDes= 0.00D+00
 Harris functional with IExCor= 4639 and IRadAn=       7 diagonalized for initial guess.
 HarFok:  IExCor= 4639 AccDes= 0.00D+00 IRadAn=         7 IDoV= 1 UseB2=F ITyADJ=14
 ICtDFT=  3500011 ScaDFX=  1.000000  1.000000  1.000000  1.000000
 FoFCou: FMM=F IPFlag=           0 FMFlag=      100000 FMFlg1=           0
         NFxFlg=           0 DoJE=T BraDBF=F KetDBF=T FulRan=T
         wScrn=  0.000000 ICntrl=       500 IOpCl=  0 I1Cent=   200000004 NGrid=           0
         NMat0=    1 NMatS0=      1 NMatT0=    0 NMatD0=    1 NMtDS0=    0 NMtDT0=    0
 Petite list used in FoFCou.
 Requested convergence on RMS density matrix=1.00D-08 within 128 cycles.
 Requested convergence on MAX density matrix=1.00D-06.
 Requested convergence on             energy=1.00D-06.
 No special actions if energy rises.
 SCF Done:  E(UwB97XD) =  -348.107326962     A.U. after   15 cycles
            NFock= 15  Conv=0.65D-08     -V/T= 2.0060
 <Sx>= 0.0000 <Sy>= 0.0000 <Sz>= 1.0000 <S**2>= 2.0069 S= 1.0023
 <L.S>=  0.00000000000    
 Annihilation of the first spin contaminant:
 S**2 before annihilation     2.0069,   after     2.0000
 Calling FoFJK, ICntrl=      2127 FMM=F ISym2X=0 I1Cent= 0 IOpClX= 1 NMat=1 NMatS=1 NMatT=0.
 ***** Axes restored to original set *****
 -------------------------------------------------------------------
 Center     Atomic                   Forces (Hartrees/Bohr)
 Number     Number              X              Y              Z
 -------------------------------------------------------------------
      1        1           0.000023551   -0.000067048    0.000086359
      2        6          -0.000229574    0.000506274    0.000085803
      3        1           0.000097294    0.000080235   -0.000048656
      4        1          -0.000068944    0.000031488   -0.000102300
      5        6           0.000895250   -0.000626798   -0.000640967
      6        1          -0.000291125   -0.000145834    0.000316279
      7        1          -0.000228088   -0.000015898    0.000121398
      8        8          -0.000147841    0.000286371    0.000497019
      9        1           0.000069573    0.000041398   -0.000205500
     10        6          -0.000464257   -0.000239971    0.000201233
     11        1           0.000149790    0.000078840   -0.000250835
     12        1           0.000066114    0.000103782   -0.000054382
     13        6           0.000666590    0.001253909    0.001668987
     14        6          -0.000586292    0.000147482    0.000094049
     15        1           0.000213192   -0.000089037   -0.000061780
     16        1           0.000070428   -0.000134181    0.000009586
     17        1           0.000016281   -0.000080479   -0.000014560
     18        8          -0.000201003   -0.000944197   -0.001250460
     19        1          -0.000050937   -0.000186333   -0.000451274
 -------------------------------------------------------------------
 Cartesian Forces:  Max     0.001668987 RMS     0.000440590

 GradGradGradGradGradGradGradGradGradGradGradGradGradGradGradGradGradGrad
 Berny optimization.
 Using GEDIIS/GDIIS optimizer.
 FormGI is forming the generalized inverse of G from B-inverse, IUseBI=4.
 Internal  Forces:  Max     0.001570710 RMS     0.000224247
 Search for a local minimum.
 Step number  10 out of a maximum of   94
 All quantities printed in internal units (Hartrees-Bohrs-Radians)
 Mixed Optimization -- En-DIIS/RFO-DIIS
 Swapping is turned off.
 Update second derivatives using D2CorX and points    7    8    9   10
 DE= -1.54D-05 DEPred=-3.49D-05 R= 4.42D-01
 Trust test= 4.42D-01 RLast= 2.88D-01 DXMaxT set to 4.45D-01
 ITU=  0 -1  1  1  1  1  1 -1  1  0
     Eigenvalues ---    0.00097   0.00335   0.00405   0.00420   0.00670
     Eigenvalues ---    0.00963   0.01097   0.01904   0.03430   0.04825
     Eigenvalues ---    0.05083   0.05597   0.05601   0.05630   0.05654
     Eigenvalues ---    0.05872   0.05905   0.06093   0.08440   0.11730
     Eigenvalues ---    0.14011   0.15897   0.15998   0.15998   0.16000
     Eigenvalues ---    0.16002   0.16020   0.16035   0.16057   0.16600
     Eigenvalues ---    0.16857   0.17696   0.18302   0.23110   0.29575
     Eigenvalues ---    0.29923   0.30832   0.33449   0.33498   0.33819
     Eigenvalues ---    0.33957   0.34054   0.34163   0.34259   0.34317
     Eigenvalues ---    0.34391   0.34405   0.35333   0.42588   0.54033
     Eigenvalues ---    0.73957
 En-DIIS/RFO-DIIS/Sim-DIIS IScMMF=       -3 using points:    10    9    8    7    6    5    4    3    2
 RFO step:  Lambda=-3.88363930D-05.
 DIIS inversion failure, remove point   9.
 RFO-DIIS uses    8 points instead of    9
 DidBck=F Rises=F RFO-DIIS coefs:    1.17901   -0.00780   -1.33670    1.35244   -0.36602
                  RFO-DIIS coefs:   -0.48592    0.65532    0.00967    0.00000
 Iteration  1 RMS(Cart)=  0.09766560 RMS(Int)=  0.00291956
 Iteration  2 RMS(Cart)=  0.00576767 RMS(Int)=  0.00017745
 Iteration  3 RMS(Cart)=  0.00001204 RMS(Int)=  0.00017733
 Iteration  4 RMS(Cart)=  0.00000000 RMS(Int)=  0.00017733
 Variable       Old X    -DE/DX   Delta X   Delta X   Delta X     New X
                                 (Linear)    (Quad)   (Total)
    R1        2.06315   0.00003  -0.00084   0.00079  -0.00005   2.06310
    R2        2.06178  -0.00006  -0.00054   0.00035  -0.00019   2.06159
    R3        2.06004   0.00010  -0.00069   0.00087   0.00018   2.06022
    R4        2.86771   0.00053   0.00000   0.00165   0.00165   2.86936
    R5        2.07040   0.00036   0.00023   0.00103   0.00125   2.07165
    R6        2.05994   0.00014  -0.00029   0.00071   0.00042   2.06037
    R7        2.67222  -0.00035  -0.00116  -0.00023  -0.00139   2.67083
    R8        1.83106  -0.00018  -0.00275   0.00218  -0.00057   1.83048
    R9        2.05665   0.00012  -0.00034   0.00070   0.00036   2.05701
   R10        2.06900   0.00020  -0.00015   0.00093   0.00078   2.06978
   R11        2.05599   0.00003  -0.00070   0.00086   0.00016   2.05615
   R12        2.86176   0.00025  -0.00116   0.00138   0.00022   2.86198
   R13        2.86137  -0.00003  -0.00108   0.00038  -0.00070   2.86067
   R14        2.47920  -0.00157  -0.00276  -0.00017  -0.00293   2.47627
   R15        3.99630   0.00008   0.00850   0.00108   0.00958   4.00589
   R16        2.06958   0.00019  -0.00021   0.00082   0.00061   2.07018
   R17        2.05701   0.00005  -0.00054   0.00062   0.00008   2.05709
   R18        2.05574   0.00003  -0.00052   0.00059   0.00007   2.05580
    A1        1.88141  -0.00003   0.00122  -0.00076   0.00047   1.88187
    A2        1.89413   0.00008  -0.00010   0.00055   0.00045   1.89457
    A3        1.93245  -0.00017  -0.00125  -0.00029  -0.00153   1.93092
    A4        1.89542  -0.00009  -0.00016  -0.00021  -0.00036   1.89505
    A5        1.93103   0.00019   0.00101   0.00009   0.00110   1.93213
    A6        1.92813   0.00001  -0.00069   0.00059  -0.00010   1.92803
    A7        1.91749  -0.00004   0.00001   0.00011   0.00012   1.91762
    A8        1.92457  -0.00003   0.00032  -0.00004   0.00028   1.92485
    A9        1.96806   0.00018  -0.00049   0.00058   0.00008   1.96814
   A10        1.87455  -0.00013  -0.00204  -0.00059  -0.00263   1.87192
   A11        1.92871  -0.00002   0.00062   0.00010   0.00071   1.92942
   A12        1.84716   0.00002   0.00154  -0.00023   0.00131   1.84847
   A13        1.88616   0.00036  -0.00044  -0.00062  -0.00106   1.88509
   A14        1.91047  -0.00024  -0.00199  -0.00105  -0.00304   1.90743
   A15        1.89529  -0.00009   0.00030   0.00029   0.00059   1.89588
   A16        1.88776   0.00018   0.00125   0.00044   0.00169   1.88946
   A17        1.89989  -0.00015  -0.00036  -0.00091  -0.00127   1.89862
   A18        1.93469   0.00021   0.00046   0.00132   0.00178   1.93647
   A19        1.93522   0.00008   0.00031  -0.00012   0.00019   1.93541
   A20        2.06020   0.00014   0.00148   0.00153   0.00283   2.06303
   A21        1.97915   0.00005   0.00158   0.00079   0.00300   1.98215
   A22        1.68435  -0.00004   0.00170  -0.00025   0.00158   1.68594
   A23        1.98491  -0.00004   0.00153  -0.00043   0.00085   1.98576
   A24        1.74170  -0.00024  -0.00146  -0.00337  -0.00494   1.73675
   A25        1.97297   0.00008  -0.00680   0.00123  -0.00560   1.96737
   A26        1.93385   0.00016   0.00076   0.00095   0.00172   1.93557
   A27        1.88995   0.00015   0.00065   0.00013   0.00079   1.89073
   A28        1.93702   0.00004   0.00022  -0.00031  -0.00009   1.93693
   A29        1.90500  -0.00015  -0.00072  -0.00013  -0.00084   1.90415
   A30        1.89726  -0.00008  -0.00026  -0.00004  -0.00030   1.89697
   A31        1.90030  -0.00012  -0.00071  -0.00065  -0.00136   1.89894
   A32        3.16531   0.00007   0.00418  -0.00073   0.00357   3.16888
   A33        3.38098  -0.00004  -0.08518   0.00027  -0.08503   3.29596
    D1        1.04019   0.00010   0.01176   0.00010   0.01186   1.05205
    D2        3.10305  -0.00011   0.00946  -0.00058   0.00888   3.11194
    D3       -1.11960   0.00002   0.01130  -0.00053   0.01078  -1.10882
    D4       -1.04463   0.00012   0.01038   0.00117   0.01156  -1.03307
    D5        1.01824  -0.00009   0.00809   0.00049   0.00858   1.02681
    D6        3.07876   0.00004   0.00993   0.00055   0.01048   3.08924
    D7        3.13903   0.00010   0.01037   0.00099   0.01136  -3.13280
    D8       -1.08129  -0.00011   0.00808   0.00031   0.00838  -1.07291
    D9        0.97924   0.00002   0.00992   0.00036   0.01028   0.98952
   D10        0.99318  -0.00011   0.01613  -0.00173   0.01441   1.00760
   D11       -1.16040  -0.00018   0.01601  -0.00236   0.01365  -1.14674
   D12        3.09860  -0.00003   0.01725  -0.00159   0.01567   3.11427
   D13       -1.63409  -0.00011  -0.15089  -0.00029  -0.15030  -1.78439
   D14        2.57062  -0.00021  -0.15703  -0.00131  -0.15814   2.41248
   D15        0.42250  -0.00004  -0.14117   0.00070  -0.14152   0.28098
   D16        0.95486  -0.00016  -0.00170  -0.00188  -0.00354   0.95132
   D17       -2.94331   0.00002   0.00495   0.00022   0.00501  -2.93829
   D18       -0.87345   0.00011  -0.00135   0.00179   0.00055  -0.87290
   D19       -1.13970  -0.00010  -0.00033  -0.00166  -0.00195  -1.14165
   D20        1.24532   0.00007   0.00632   0.00044   0.00661   1.25193
   D21       -2.96802   0.00016   0.00002   0.00200   0.00215  -2.96587
   D22        3.03118  -0.00011  -0.00038  -0.00133  -0.00167   3.02951
   D23       -0.86699   0.00007   0.00627   0.00078   0.00689  -0.86010
   D24        1.20287   0.00016  -0.00003   0.00234   0.00243   1.20529
   D25        1.13516   0.00010   0.00247   0.00119   0.00369   1.13885
   D26       -0.95356   0.00010   0.00247   0.00069   0.00320  -0.95036
   D27       -3.03841   0.00013   0.00280   0.00159   0.00442  -3.03400
   D28       -1.24748  -0.00012  -0.00421  -0.00142  -0.00577  -1.25325
   D29        2.94699  -0.00012  -0.00421  -0.00192  -0.00626   2.94072
   D30        0.86213  -0.00008  -0.00388  -0.00103  -0.00504   0.85709
   D31        2.93003  -0.00004   0.00399  -0.00061   0.00348   2.93351
   D32        0.84131  -0.00004   0.00400  -0.00111   0.00299   0.84430
   D33       -1.24354  -0.00001   0.00433  -0.00022   0.00421  -1.23933
         Item               Value     Threshold  Converged?
 Maximum Force            0.001571     0.000450     NO 
 RMS     Force            0.000224     0.000300     YES
 Maximum Displacement     0.291886     0.001800     NO 
 RMS     Displacement     0.098356     0.001200     NO 
 Predicted change in Energy=-1.469717D-06
 GradGradGradGradGradGradGradGradGradGradGradGradGradGradGradGradGradGrad

                          Input orientation:                          
 ---------------------------------------------------------------------
 Center     Atomic      Atomic             Coordinates (Angstroms)
 Number     Number       Type             X           Y           Z
 ---------------------------------------------------------------------
      1          1           0       -1.522748    1.375645    0.441578
      2          6           0       -2.422567    0.948433   -0.005328
      3          1           0       -3.285924    1.405036    0.480772
      4          1           0       -2.441596    1.209296   -1.063708
      5          6           0       -2.442987   -0.559642    0.170271
      6          1           0       -2.432682   -0.810716    1.237354
      7          1           0       -3.357802   -0.976944   -0.251303
      8          8           0       -1.378480   -1.202887   -0.500997
      9          1           0        1.252954    0.149730   -1.868835
     10          6           0        1.461744    0.817890   -1.035257
     11          1           0        2.468484    1.234130   -1.148633
     12          1           0        0.741371    1.633108   -1.054464
     13          6           0        1.345297    0.024456    0.249497
     14          6           0        2.168634   -1.238332    0.387592
     15          1           0        3.239420   -1.007313    0.399938
     16          1           0        1.952978   -1.882384   -0.463093
     17          1           0        1.916124   -1.769789    1.302625
     18          8           0        1.337033    0.770202    1.326947
     19          1           0       -0.547363   -0.835180   -0.165856
 ---------------------------------------------------------------------
                    Distance matrix (angstroms):
                    1          2          3          4          5
     1  H    0.000000
     2  C    1.091746   0.000000
     3  H    1.763856   1.090946   0.000000
     4  H    1.771395   1.090220   1.771051   0.000000
     5  C    2.160042   1.518402   2.160304   2.156815   0.000000
     6  H    2.498282   2.153826   2.491986   3.061930   1.096271
     7  H    3.063034   2.154587   2.492976   2.505810   1.090299
     8  O    2.749198   2.442127   3.376903   2.695457   1.413343
     9  H    3.813843   4.197623   5.262875   3.926908   4.280320
    10  C    3.376289   4.020655   5.018310   3.923018   4.312518
    11  H    4.298690   5.031019   5.983091   4.910877   5.392557
    12  H    2.725924   3.402936   4.316025   3.211072   4.055646
    13  C    3.176207   3.887862   4.838150   4.179583   3.833868
    14  C    4.523504   5.100535   6.062036   5.417691   4.666357
    15  H    5.325267   6.003939   6.957448   6.271328   5.704639
    16  H    4.849108   5.231488   6.256525   5.406616   4.634145
    17  H    4.739304   5.284290   6.149493   5.784826   4.663532
    18  O    3.054307   3.992658   4.742443   4.492892   4.170724
    19  H    2.491606   2.592959   3.596723   2.928163   1.944812
                    6          7          8          9         10
     6  H    0.000000
     7  H    1.760562   0.000000
     8  O    2.070508   2.007762   0.000000
     9  H    4.914751   5.014466   3.259601   0.000000
    10  C    4.794129   5.202310   3.526450   1.088524   0.000000
    11  H    5.822006   6.296003   4.599742   1.781047   1.095279
    12  H    4.615119   4.925511   3.583709   1.767860   1.088066
    13  C    3.993307   4.834536   3.080353   2.124041   1.514493
    14  C    4.698623   5.569380   3.656893   2.802972   2.598507
    15  H    5.736956   6.629357   4.709027   3.229880   2.924257
    16  H    4.824314   5.391572   3.400260   2.568196   2.803597
    17  H    4.453785   5.554961   3.798532   3.765967   3.516850
    18  O    4.088775   5.252130   3.822104   3.256544   2.365974
    19  H    2.350325   2.815309   0.968651   2.666706   2.743174
                   11         12         13         14         15
    11  H    0.000000
    12  H    1.775097   0.000000
    13  C    2.163244   2.157035   0.000000
    14  C    2.926254   3.515931   1.513799   0.000000
    15  H    2.831338   3.915017   2.162147   1.095493   0.000000
    16  H    3.232393   3.765155   2.124405   1.088566   1.779187
    17  H    3.916286   4.302978   2.157369   1.087885   1.774071
    18  O    2.761142   2.602026   1.310384   2.368154   2.763690
    19  H    3.787245   2.922825   2.119824   2.800977   3.832685
                   16         17         18         19
    16  H    0.000000
    17  H    1.769688   0.000000
    18  O    3.258810   2.605282   0.000000
    19  H    2.727029   3.016405   2.890789   0.000000
 Stoichiometry    C5H12O2(3)
 Framework group  C1[X(C5H12O2)]
 Deg. of freedom    51
 Full point group                 C1      NOp   1
 Largest Abelian subgroup         C1      NOp   1
 Largest concise Abelian subgroup C1      NOp   1
                         Standard orientation:                         
 ---------------------------------------------------------------------
 Center     Atomic      Atomic             Coordinates (Angstroms)
 Number     Number       Type             X           Y           Z
 ---------------------------------------------------------------------
      1          1           0       -1.493733   -1.390071   -0.542833
      2          6           0       -2.410397   -0.965889   -0.128460
      3          1           0       -3.251849   -1.381412   -0.684755
      4          1           0       -2.495871   -1.275595    0.913345
      5          6           0       -2.393727    0.548857   -0.232426
      6          1           0       -2.316626    0.849373   -1.283881
      7          1           0       -3.324055    0.964636    0.155348
      8          8           0       -1.359006    1.137978    0.529038
      9          1           0        1.163557   -0.330929    1.979552
     10          6           0        1.408798   -0.963453    1.128286
     11          1           0        2.399639   -1.405115    1.279299
     12          1           0        0.674165   -1.763725    1.066908
     13          6           0        1.381738   -0.108491   -0.121512
     14          6           0        2.234041    1.142220   -0.151304
     15          1           0        3.299445    0.890113   -0.113094
     16          1           0        1.980519    1.750008    0.715470
     17          1           0        2.044914    1.721024   -1.052809
     18          8           0        1.423202   -0.802624   -1.232172
     19          1           0       -0.516388    0.769398    0.225018
 ---------------------------------------------------------------------
 Rotational constants (GHZ):           3.3886917           1.1852205           1.0908581
 Standard basis: Aug-CC-pVTZ (5D, 7F)
 There are   685 symmetry adapted cartesian basis functions of A   symmetry.
 There are   598 symmetry adapted basis functions of A   symmetry.
   598 basis functions,   828 primitive gaussians,   685 cartesian basis functions
    30 alpha electrons       28 beta electrons
       nuclear repulsion energy       310.3700073306 Hartrees.
 NAtoms=   19 NActive=   19 NUniq=   19 SFac= 1.00D+00 NAtFMM=   60 NAOKFM=F Big=F
 Integral buffers will be    131072 words long.
 Raffenetti 2 integral format.
 Two-electron integral symmetry is turned on.
 Nuclear repulsion after empirical dispersion term =      310.3605081129 Hartrees.
 One-electron integrals computed using PRISM.
 NBasis=   598 RedAO= T EigKep=  7.47D-06  NBF=   598
 NBsUse=   598 1.00D-06 EigRej= -1.00D+00 NBFU=   598
 Initial guess from the checkpoint file:  "Forward-wb-opt.chk"
 B after Tr=     0.000000    0.000000    0.000000
         Rot=    0.999927    0.007965   -0.008320   -0.003562 Ang=   1.38 deg.
 Initial guess <Sx>= 0.0000 <Sy>= 0.0000 <Sz>= 1.0000 <S**2>= 2.0070 S= 1.0023
 ExpMin= 2.53D-02 ExpMax= 1.53D+04 ExpMxC= 5.22D+02 IAcc=3 IRadAn=         7 AccDes= 0.00D+00
 Harris functional with IExCor= 4639 and IRadAn=       7 diagonalized for initial guess.
 HarFok:  IExCor= 4639 AccDes= 0.00D+00 IRadAn=         7 IDoV= 1 UseB2=F ITyADJ=14
 ICtDFT=  3500011 ScaDFX=  1.000000  1.000000  1.000000  1.000000
 FoFCou: FMM=F IPFlag=           0 FMFlag=      100000 FMFlg1=           0
         NFxFlg=           0 DoJE=T BraDBF=F KetDBF=T FulRan=T
         wScrn=  0.000000 ICntrl=       500 IOpCl=  0 I1Cent=   200000004 NGrid=           0
         NMat0=    1 NMatS0=      1 NMatT0=    0 NMatD0=    1 NMtDS0=    0 NMtDT0=    0
 Petite list used in FoFCou.
 Requested convergence on RMS density matrix=1.00D-08 within 128 cycles.
 Requested convergence on MAX density matrix=1.00D-06.
 Requested convergence on             energy=1.00D-06.
 No special actions if energy rises.
 SCF Done:  E(UwB97XD) =  -348.107322245     A.U. after   15 cycles
            NFock= 15  Conv=0.58D-08     -V/T= 2.0060
 <Sx>= 0.0000 <Sy>= 0.0000 <Sz>= 1.0000 <S**2>= 2.0069 S= 1.0023
 <L.S>=  0.00000000000    
 Annihilation of the first spin contaminant:
 S**2 before annihilation     2.0069,   after     2.0000
 Calling FoFJK, ICntrl=      2127 FMM=F ISym2X=0 I1Cent= 0 IOpClX= 1 NMat=1 NMatS=1 NMatT=0.
 ***** Axes restored to original set *****
 -------------------------------------------------------------------
 Center     Atomic                   Forces (Hartrees/Bohr)
 Number     Number              X              Y              Z
 -------------------------------------------------------------------
      1        1           0.000084672    0.000009795    0.000012082
      2        6           0.000024344    0.000035671   -0.000065863
      3        1           0.000009224    0.000020191    0.000024065
      4        1          -0.000003307   -0.000006763    0.000007312
      5        6           0.000163506   -0.000104063   -0.000074129
      6        1          -0.000065745    0.000001699    0.000030901
      7        1          -0.000044029    0.000017869   -0.000010748
      8        8           0.000119298    0.000108004    0.000049584
      9        1           0.000042632    0.000017571   -0.000048500
     10        6          -0.000239371   -0.000103704    0.000166688
     11        1           0.000034463    0.000021620   -0.000064723
     12        1          -0.000059647    0.000021013    0.000030202
     13        6          -0.000046795    0.000311079    0.000234889
     14        6          -0.000163258    0.000011385    0.000033903
     15        1           0.000047036   -0.000042798   -0.000017349
     16        1           0.000047131   -0.000059487   -0.000018034
     17        1          -0.000003279   -0.000011218    0.000002281
     18        8           0.000016343   -0.000166639   -0.000294620
     19        1           0.000036783   -0.000081226    0.000002058
 -------------------------------------------------------------------
 Cartesian Forces:  Max     0.000311079 RMS     0.000095547

 GradGradGradGradGradGradGradGradGradGradGradGradGradGradGradGradGradGrad
 Berny optimization.
 Using GEDIIS/GDIIS optimizer.
 FormGI is forming the generalized inverse of G from B-inverse, IUseBI=4.
 Internal  Forces:  Max     0.000495222 RMS     0.000121759
 Search for a local minimum.
 Step number  11 out of a maximum of   94
 All quantities printed in internal units (Hartrees-Bohrs-Radians)
 Mixed Optimization -- En-DIIS/RFO-DIIS
 Swapping is turned off.
 Update second derivatives using D2CorX and points    6    7    8    9   10
                                                     11
 DE=  4.72D-06 DEPred=-1.47D-06 R=-3.21D+00
 Trust test=-3.21D+00 RLast= 2.78D-01 DXMaxT set to 2.23D-01
 ITU= -1  0 -1  1  1  1  1  1 -1  1  0
     Eigenvalues ---    0.00090   0.00297   0.00411   0.00420   0.00778
     Eigenvalues ---    0.00880   0.01140   0.02012   0.03227   0.04761
     Eigenvalues ---    0.04827   0.05586   0.05588   0.05629   0.05661
     Eigenvalues ---    0.05864   0.05893   0.05951   0.08522   0.11785
     Eigenvalues ---    0.14009   0.15969   0.15998   0.15998   0.16000
     Eigenvalues ---    0.16008   0.16034   0.16055   0.16125   0.16549
     Eigenvalues ---    0.16616   0.17716   0.18790   0.23048   0.29557
     Eigenvalues ---    0.29921   0.30725   0.33450   0.33489   0.33663
     Eigenvalues ---    0.33950   0.34053   0.34166   0.34252   0.34313
     Eigenvalues ---    0.34363   0.34406   0.35752   0.42151   0.54013
     Eigenvalues ---    0.61595
 En-DIIS/RFO-DIIS/Sim-DIIS IScMMF=       -3 using points:    11   10    9    8    7    6    5    4    3    2
 RFO step:  Lambda=-3.84404439D-05.
 DIIS inversion failure, remove point  10.
 RFO-DIIS uses    9 points instead of   10
 EnCoef did   100 forward-backward iterations
 EnCoef did   100 forward-backward iterations
 EnCoef did   100 forward-backward iterations
 EnCoef did   100 forward-backward iterations
 EnCoef did   100 forward-backward iterations
 EnCoef did   100 forward-backward iterations
 EnCoef did     3 forward-backward iterations
 DidBck=T Rises=T En-DIIS coefs:    0.35665    0.40945    0.00000    0.23389    0.00000
                  En-DIIS coefs:    0.00000    0.00000    0.00000    0.00000    0.00000
 Iteration  1 RMS(Cart)=  0.05797075 RMS(Int)=  0.00111746
 Iteration  2 RMS(Cart)=  0.00201910 RMS(Int)=  0.00001638
 Iteration  3 RMS(Cart)=  0.00000115 RMS(Int)=  0.00001636
 Iteration  4 RMS(Cart)=  0.00000000 RMS(Int)=  0.00001636
 Variable       Old X    -DE/DX   Delta X   Delta X   Delta X     New X
                                 (Linear)    (Quad)   (Total)
    R1        2.06310   0.00008   0.00013  -0.00011   0.00002   2.06312
    R2        2.06159   0.00001   0.00021  -0.00038  -0.00017   2.06142
    R3        2.06022  -0.00001   0.00002  -0.00004  -0.00002   2.06020
    R4        2.86936   0.00006  -0.00035   0.00024  -0.00011   2.86925
    R5        2.07165   0.00003  -0.00038   0.00025  -0.00014   2.07152
    R6        2.06037   0.00003  -0.00003  -0.00004  -0.00007   2.06030
    R7        2.67083  -0.00017   0.00049  -0.00066  -0.00017   2.67066
    R8        1.83048  -0.00027   0.00117  -0.00173  -0.00056   1.82992
    R9        2.05701   0.00002  -0.00007  -0.00004  -0.00010   2.05691
   R10        2.06978   0.00005  -0.00019   0.00004  -0.00015   2.06963
   R11        2.05615   0.00005   0.00013  -0.00028  -0.00015   2.05599
   R12        2.86198  -0.00011  -0.00037   0.00047   0.00010   2.86208
   R13        2.86067   0.00005   0.00025  -0.00005   0.00020   2.86086
   R14        2.47627  -0.00034   0.00146  -0.00204  -0.00058   2.47569
   R15        4.00589  -0.00029  -0.02000   0.02265   0.00265   4.00853
   R16        2.07018   0.00004  -0.00014   0.00005  -0.00008   2.07010
   R17        2.05709   0.00004   0.00009  -0.00011  -0.00002   2.05707
   R18        2.05580   0.00001   0.00012  -0.00023  -0.00011   2.05569
    A1        1.88187   0.00000  -0.00032  -0.00004  -0.00037   1.88151
    A2        1.89457   0.00001  -0.00015   0.00036   0.00022   1.89479
    A3        1.93092  -0.00005   0.00060  -0.00055   0.00004   1.93097
    A4        1.89505   0.00000   0.00020  -0.00025  -0.00006   1.89500
    A5        1.93213   0.00003  -0.00037   0.00041   0.00004   1.93217
    A6        1.92803   0.00000   0.00004   0.00007   0.00011   1.92814
    A7        1.91762   0.00001  -0.00020  -0.00019  -0.00038   1.91723
    A8        1.92485   0.00008  -0.00033   0.00017  -0.00016   1.92469
    A9        1.96814  -0.00028  -0.00001   0.00029   0.00028   1.96842
   A10        1.87192  -0.00003   0.00098  -0.00104  -0.00006   1.87187
   A11        1.92942   0.00012  -0.00001   0.00013   0.00012   1.92954
   A12        1.84847   0.00011  -0.00038   0.00059   0.00021   1.84868
   A13        1.88509  -0.00050   0.00040   0.00064   0.00103   1.88613
   A14        1.90743  -0.00007   0.00111  -0.00051   0.00060   1.90803
   A15        1.89588   0.00000  -0.00035   0.00003  -0.00031   1.89557
   A16        1.88946   0.00007  -0.00062   0.00028  -0.00034   1.88912
   A17        1.89862   0.00000   0.00041  -0.00002   0.00040   1.89902
   A18        1.93647   0.00008  -0.00013  -0.00023  -0.00036   1.93611
   A19        1.93541  -0.00008  -0.00041   0.00043   0.00002   1.93543
   A20        2.06303   0.00023   0.00031  -0.00135  -0.00106   2.06196
   A21        1.98215  -0.00007  -0.00120   0.00090  -0.00024   1.98191
   A22        1.68594  -0.00019  -0.00064  -0.00457  -0.00520   1.68073
   A23        1.98576  -0.00006  -0.00050   0.00118   0.00066   1.98643
   A24        1.73675  -0.00001   0.00167  -0.00226  -0.00060   1.73615
   A25        1.96737   0.00010   0.00093   0.00557   0.00650   1.97387
   A26        1.93557   0.00006  -0.00019  -0.00013  -0.00032   1.93525
   A27        1.89073   0.00008  -0.00025   0.00036   0.00012   1.89085
   A28        1.93693  -0.00002  -0.00016   0.00042   0.00026   1.93719
   A29        1.90415  -0.00007   0.00024  -0.00057  -0.00033   1.90382
   A30        1.89697  -0.00002  -0.00003   0.00003   0.00000   1.89696
   A31        1.89894  -0.00003   0.00041  -0.00013   0.00028   1.89922
   A32        3.16888  -0.00046  -0.00737   0.00289  -0.00447   3.16441
   A33        3.29596   0.00024   0.03656   0.01863   0.05518   3.35114
    D1        1.05205   0.00000  -0.00437   0.00095  -0.00342   1.04863
    D2        3.11194   0.00001  -0.00349  -0.00033  -0.00382   3.10812
    D3       -1.10882   0.00003  -0.00420   0.00072  -0.00349  -1.11231
    D4       -1.03307   0.00000  -0.00412   0.00110  -0.00302  -1.03609
    D5        1.02681   0.00002  -0.00323  -0.00018  -0.00342   1.02340
    D6        3.08924   0.00003  -0.00394   0.00086  -0.00308   3.08616
    D7       -3.13280  -0.00002  -0.00415   0.00110  -0.00305  -3.13584
    D8       -1.07291   0.00000  -0.00326  -0.00018  -0.00345  -1.07636
    D9        0.98952   0.00001  -0.00397   0.00086  -0.00311   0.98640
   D10        1.00760  -0.00013  -0.00317  -0.01938  -0.02255   0.98505
   D11       -1.14674  -0.00004  -0.00289  -0.01945  -0.02234  -1.16908
   D12        3.11427  -0.00012  -0.00383  -0.01861  -0.02245   3.09183
   D13       -1.78439   0.00022   0.07192   0.00931   0.08132  -1.70307
   D14        2.41248   0.00003   0.07365   0.01329   0.08695   2.49942
   D15        0.28098  -0.00002   0.06722   0.00787   0.07500   0.35598
   D16        0.95132  -0.00005  -0.00346   0.00866   0.00521   0.95652
   D17       -2.93829   0.00003  -0.00539   0.01012   0.00471  -2.93358
   D18       -0.87290   0.00001  -0.00511   0.01431   0.00920  -0.86370
   D19       -1.14165  -0.00005  -0.00436   0.00925   0.00490  -1.13675
   D20        1.25193   0.00003  -0.00628   0.01070   0.00441   1.25633
   D21       -2.96587   0.00001  -0.00601   0.01490   0.00890  -2.95697
   D22        3.02951  -0.00006  -0.00451   0.00913   0.00462   3.03414
   D23       -0.86010   0.00003  -0.00644   0.01059   0.00413  -0.85597
   D24        1.20529   0.00000  -0.00617   0.01478   0.00862   1.21392
   D25        1.13885   0.00008   0.00135  -0.00326  -0.00190   1.13695
   D26       -0.95036   0.00008   0.00133  -0.00271  -0.00138  -0.95174
   D27       -3.03400   0.00008   0.00107  -0.00303  -0.00195  -3.03595
   D28       -1.25325   0.00000   0.00357  -0.00460  -0.00104  -1.25429
   D29        2.94072   0.00000   0.00355  -0.00405  -0.00052   2.94021
   D30        0.85709   0.00000   0.00329  -0.00437  -0.00109   0.85600
   D31        2.93351  -0.00008   0.00167  -0.01034  -0.00866   2.92485
   D32        0.84430  -0.00008   0.00164  -0.00979  -0.00814   0.83616
   D33       -1.23933  -0.00008   0.00139  -0.01011  -0.00871  -1.24804
         Item               Value     Threshold  Converged?
 Maximum Force            0.000495     0.000450     NO 
 RMS     Force            0.000122     0.000300     YES
 Maximum Displacement     0.202835     0.001800     NO 
 RMS     Displacement     0.058215     0.001200     NO 
 Predicted change in Energy=-1.932719D-05
 GradGradGradGradGradGradGradGradGradGradGradGradGradGradGradGradGradGrad

                          Input orientation:                          
 ---------------------------------------------------------------------
 Center     Atomic      Atomic             Coordinates (Angstroms)
 Number     Number       Type             X           Y           Z
 ---------------------------------------------------------------------
      1          1           0       -1.496571    1.360356    0.464269
      2          6           0       -2.380900    0.951635   -0.028521
      3          1           0       -3.257511    1.435436    0.404438
      4          1           0       -2.334261    1.201786   -1.088618
      5          6           0       -2.450674   -0.553412    0.159448
      6          1           0       -2.503089   -0.793047    1.227849
      7          1           0       -3.353101   -0.950843   -0.305685
      8          8           0       -1.370163   -1.231555   -0.448747
      9          1           0        1.166975    0.150071   -1.839989
     10          6           0        1.403234    0.816768   -1.012668
     11          1           0        2.400718    1.242858   -1.164126
     12          1           0        0.674967    1.624948   -0.999218
     13          6           0        1.345990    0.016713    0.272044
     14          6           0        2.191523   -1.235084    0.371943
     15          1           0        3.258550   -0.988905    0.342647
     16          1           0        1.951516   -1.878773   -0.472459
     17          1           0        1.983222   -1.773515    1.293933
     18          8           0        1.368857    0.758063    1.351941
     19          1           0       -0.547394   -0.868761   -0.089383
 ---------------------------------------------------------------------
                    Distance matrix (angstroms):
                    1          2          3          4          5
     1  H    0.000000
     2  C    1.091757   0.000000
     3  H    1.763555   1.090854   0.000000
     4  H    1.771532   1.090209   1.770932   0.000000
     5  C    2.160031   1.518344   2.160214   2.156836   0.000000
     6  H    2.496653   2.153442   2.492649   3.061679   1.096199
     7  H    3.062870   2.154394   2.491534   2.506956   1.090263
     8  O    2.750923   2.442232   3.376811   2.694451   1.413253
     9  H    3.724093   4.063415   5.125006   3.732199   4.192854
    10  C    3.299348   3.912340   4.910548   3.758041   4.254863
    11  H    4.225439   4.923239   5.874779   4.735759   5.339892
    12  H    2.631991   3.276267   4.179778   3.040149   3.982134
    13  C    3.149996   3.854105   4.818975   4.098785   3.840882
    14  C    4.510750   5.084208   6.068336   5.343621   4.696789
    15  H    5.305185   5.975522   6.952719   6.174721   5.728739
    16  H    4.822729   5.194047   6.235936   5.313885   4.640600
    17  H    4.755885   5.312334   6.209175   5.759307   4.736575
    18  O    3.059639   4.000478   4.770731   4.457162   4.210798
    19  H    2.485242   2.584433   3.591367   2.911791   1.945209
                    6          7          8          9         10
     6  H    0.000000
     7  H    1.760439   0.000000
     8  O    2.070455   2.007812   0.000000
     9  H    4.875497   4.898692   3.206480   0.000000
    10  C    4.782340   5.123182   3.493617   1.088468   0.000000
    11  H    5.823554   6.217369   4.566621   1.781319   1.095202
    12  H    4.572370   4.831254   3.556006   1.767549   1.087984
    13  C    4.047799   4.832327   3.074930   2.123798   1.514547
    14  C    4.792427   5.593105   3.655017   2.803747   2.597815
    15  H    5.832531   6.643471   4.702144   3.230457   2.922248
    16  H    4.890128   5.387748   3.384229   2.569407   2.803281
    17  H    4.592676   5.631333   3.817833   3.766685   3.516584
    18  O    4.172925   5.288191   3.834486   3.255584   2.365588
    19  H    2.359147   2.815229   0.968355   2.653620   2.738323
                   11         12         13         14         15
    11  H    0.000000
    12  H    1.775220   0.000000
    13  C    2.162977   2.157035   0.000000
    14  C    2.922920   3.515652   1.513903   0.000000
    15  H    2.826130   3.912510   2.161976   1.095449   0.000000
    16  H    3.228741   3.766048   2.124574   1.088556   1.778932
    17  H    3.913421   4.303443   2.157600   1.087825   1.773983
    18  O    2.762310   2.600178   1.310076   2.368504   2.764329
    19  H    3.782244   2.922422   2.121225   2.801549   3.832270
                   16         17         18         19
    16  H    0.000000
    17  H    1.769810   0.000000
    18  O    3.258962   2.605704   0.000000
    19  H    2.722393   3.022608   2.897583   0.000000
 Stoichiometry    C5H12O2(3)
 Framework group  C1[X(C5H12O2)]
 Deg. of freedom    51
 Full point group                 C1      NOp   1
 Largest Abelian subgroup         C1      NOp   1
 Largest concise Abelian subgroup C1      NOp   1
                         Standard orientation:                         
 ---------------------------------------------------------------------
 Center     Atomic      Atomic             Coordinates (Angstroms)
 Number     Number       Type             X           Y           Z
 ---------------------------------------------------------------------
      1          1           0       -1.469420   -1.375705   -0.568436
      2          6           0       -2.376760   -0.970742   -0.116030
      3          1           0       -3.231524   -1.413520   -0.629147
      4          1           0       -2.406434   -1.271682    0.931400
      5          6           0       -2.404365    0.542701   -0.234769
      6          1           0       -2.380098    0.833664   -1.291369
      7          1           0       -3.328117    0.938107    0.188326
      8          8           0       -1.354200    1.166645    0.475957
      9          1           0        1.056162   -0.336415    1.963397
     10          6           0        1.334498   -0.968482    1.122098
     11          1           0        2.311033   -1.423792    1.318412
     12          1           0        0.593163   -1.758377    1.021120
     13          6           0        1.379430   -0.107541   -0.123138
     14          6           0        2.254020    1.128052   -0.105773
     15          1           0        3.311654    0.856597   -0.017848
     16          1           0        1.970347    1.736421    0.751181
     17          1           0        2.118761    1.714025   -1.012253
     18          8           0        1.460435   -0.797382   -1.233930
     19          1           0       -0.516350    0.802640    0.154679
 ---------------------------------------------------------------------
 Rotational constants (GHZ):           3.4031503           1.1940063           1.0943232
 Standard basis: Aug-CC-pVTZ (5D, 7F)
 There are   685 symmetry adapted cartesian basis functions of A   symmetry.
 There are   598 symmetry adapted basis functions of A   symmetry.
   598 basis functions,   828 primitive gaussians,   685 cartesian basis functions
    30 alpha electrons       28 beta electrons
       nuclear repulsion energy       310.8318343568 Hartrees.
 NAtoms=   19 NActive=   19 NUniq=   19 SFac= 1.00D+00 NAtFMM=   60 NAOKFM=F Big=F
 Integral buffers will be    131072 words long.
 Raffenetti 2 integral format.
 Two-electron integral symmetry is turned on.
 Nuclear repulsion after empirical dispersion term =      310.8221803717 Hartrees.
 One-electron integrals computed using PRISM.
 NBasis=   598 RedAO= T EigKep=  7.52D-06  NBF=   598
 NBsUse=   598 1.00D-06 EigRej= -1.00D+00 NBFU=   598
 Initial guess from the checkpoint file:  "Forward-wb-opt.chk"
 B after Tr=     0.000000    0.000000    0.000000
         Rot=    0.999987    0.000672    0.004948    0.001232 Ang=   0.59 deg.
 Initial guess <Sx>= 0.0000 <Sy>= 0.0000 <Sz>= 1.0000 <S**2>= 2.0069 S= 1.0023
 ExpMin= 2.53D-02 ExpMax= 1.53D+04 ExpMxC= 5.22D+02 IAcc=3 IRadAn=         7 AccDes= 0.00D+00
 Harris functional with IExCor= 4639 and IRadAn=       7 diagonalized for initial guess.
 HarFok:  IExCor= 4639 AccDes= 0.00D+00 IRadAn=         7 IDoV= 1 UseB2=F ITyADJ=14
 ICtDFT=  3500011 ScaDFX=  1.000000  1.000000  1.000000  1.000000
 FoFCou: FMM=F IPFlag=           0 FMFlag=      100000 FMFlg1=           0
         NFxFlg=           0 DoJE=T BraDBF=F KetDBF=T FulRan=T
         wScrn=  0.000000 ICntrl=       500 IOpCl=  0 I1Cent=   200000004 NGrid=           0
         NMat0=    1 NMatS0=      1 NMatT0=    0 NMatD0=    1 NMtDS0=    0 NMtDT0=    0
 Petite list used in FoFCou.
 Requested convergence on RMS density matrix=1.00D-08 within 128 cycles.
 Requested convergence on MAX density matrix=1.00D-06.
 Requested convergence on             energy=1.00D-06.
 No special actions if energy rises.
 SCF Done:  E(UwB97XD) =  -348.107352178     A.U. after   15 cycles
            NFock= 15  Conv=0.31D-08     -V/T= 2.0060
 <Sx>= 0.0000 <Sy>= 0.0000 <Sz>= 1.0000 <S**2>= 2.0069 S= 1.0023
 <L.S>=  0.00000000000    
 Annihilation of the first spin contaminant:
 S**2 before annihilation     2.0069,   after     2.0000
 Calling FoFJK, ICntrl=      2127 FMM=F ISym2X=0 I1Cent= 0 IOpClX= 1 NMat=1 NMatS=1 NMatT=0.
 ***** Axes restored to original set *****
 -------------------------------------------------------------------
 Center     Atomic                   Forces (Hartrees/Bohr)
 Number     Number              X              Y              Z
 -------------------------------------------------------------------
      1        1           0.000077650    0.000020446   -0.000000402
      2        6           0.000006922    0.000054863    0.000002892
      3        1          -0.000029867    0.000022649    0.000022223
      4        1          -0.000005322    0.000012477   -0.000040658
      5        6           0.000154378   -0.000112389   -0.000075132
      6        1          -0.000054861   -0.000023873    0.000070661
      7        1          -0.000051734   -0.000005082   -0.000029686
      8        8          -0.000170242   -0.000037078    0.000021368
      9        1           0.000011270   -0.000012752   -0.000056800
     10        6          -0.000160451   -0.000115685    0.000135047
     11        1           0.000059030    0.000050660   -0.000067848
     12        1          -0.000055342    0.000042863    0.000023644
     13        6          -0.000014608    0.000168037    0.000149013
     14        6          -0.000179742    0.000040939    0.000023808
     15        1           0.000087044   -0.000039373   -0.000002902
     16        1           0.000012417   -0.000050308   -0.000039703
     17        1          -0.000004545   -0.000027547    0.000040701
     18        8           0.000057920   -0.000039471   -0.000106325
     19        1           0.000260084    0.000050625   -0.000069901
 -------------------------------------------------------------------
 Cartesian Forces:  Max     0.000260084 RMS     0.000080314

 GradGradGradGradGradGradGradGradGradGradGradGradGradGradGradGradGradGrad
 Berny optimization.
 Using GEDIIS/GDIIS optimizer.
 FormGI is forming the generalized inverse of G from B-inverse, IUseBI=4.
 Internal  Forces:  Max     0.000190408 RMS     0.000066780
 Search for a local minimum.
 Step number  12 out of a maximum of   94
 All quantities printed in internal units (Hartrees-Bohrs-Radians)
 Mixed Optimization -- En-DIIS/RFO-DIIS
 Swapping is turned off.
 Update second derivatives using D2CorX and points    6    7    8    9   10
                                                     11   12
 DE= -2.99D-05 DEPred=-1.93D-05 R= 1.55D+00
 TightC=F SS=  1.41D+00  RLast= 1.59D-01 DXNew= 3.7432D-01 4.7579D-01
 Trust test= 1.55D+00 RLast= 1.59D-01 DXMaxT set to 3.74D-01
 ITU=  1 -1  0 -1  1  1  1  1  1 -1  1  0
     Eigenvalues ---    0.00076   0.00282   0.00408   0.00420   0.00779
     Eigenvalues ---    0.00845   0.01143   0.01792   0.02791   0.04465
     Eigenvalues ---    0.04831   0.05586   0.05589   0.05627   0.05661
     Eigenvalues ---    0.05837   0.05896   0.05923   0.08442   0.11780
     Eigenvalues ---    0.14011   0.15648   0.15997   0.15998   0.16000
     Eigenvalues ---    0.16009   0.16015   0.16038   0.16054   0.16436
     Eigenvalues ---    0.16617   0.17726   0.18442   0.23059   0.29408
     Eigenvalues ---    0.29928   0.30554   0.33438   0.33460   0.33526
     Eigenvalues ---    0.33956   0.34049   0.34166   0.34244   0.34313
     Eigenvalues ---    0.34357   0.34402   0.35306   0.42387   0.54914
     Eigenvalues ---    0.61764
 En-DIIS/RFO-DIIS/Sim-DIIS IScMMF=       -3 using points:    12   11   10    9    8    7    6    5    4    3
 RFO step:  Lambda=-1.15251058D-05.
 DidBck=F Rises=F RFO-DIIS coefs:    1.89902   -0.74890   -0.27342   -0.18437    0.29825
                  RFO-DIIS coefs:   -0.22456    0.33168   -0.18157   -0.03094    0.11482
 Iteration  1 RMS(Cart)=  0.00808479 RMS(Int)=  0.00007256
 Iteration  2 RMS(Cart)=  0.00003968 RMS(Int)=  0.00006784
 Iteration  3 RMS(Cart)=  0.00000000 RMS(Int)=  0.00006784
 Variable       Old X    -DE/DX   Delta X   Delta X   Delta X     New X
                                 (Linear)    (Quad)   (Total)
    R1        2.06312   0.00007  -0.00007   0.00014   0.00008   2.06320
    R2        2.06142   0.00004  -0.00028   0.00026  -0.00002   2.06140
    R3        2.06020   0.00004  -0.00004   0.00015   0.00012   2.06031
    R4        2.86925   0.00011   0.00045  -0.00001   0.00045   2.86970
    R5        2.07152   0.00008   0.00027   0.00004   0.00031   2.07182
    R6        2.06030   0.00006   0.00006   0.00010   0.00015   2.06045
    R7        2.67066  -0.00011  -0.00081   0.00022  -0.00060   2.67006
    R8        1.82992   0.00010  -0.00076   0.00076   0.00000   1.82993
    R9        2.05691   0.00005  -0.00004   0.00016   0.00011   2.05702
   R10        2.06963   0.00008   0.00010   0.00016   0.00026   2.06989
   R11        2.05599   0.00007  -0.00011   0.00020   0.00009   2.05608
   R12        2.86208  -0.00005  -0.00030   0.00006  -0.00024   2.86184
   R13        2.86086   0.00002  -0.00021   0.00000  -0.00021   2.86065
   R14        2.47569  -0.00011  -0.00163   0.00085  -0.00078   2.47491
   R15        4.00853  -0.00014   0.00041   0.00019   0.00060   4.00913
   R16        2.07010   0.00008   0.00007   0.00017   0.00024   2.07034
   R17        2.05707   0.00006  -0.00002   0.00015   0.00012   2.05720
   R18        2.05569   0.00005  -0.00010   0.00018   0.00008   2.05577
    A1        1.88151   0.00001  -0.00007   0.00011   0.00004   1.88154
    A2        1.89479   0.00000   0.00038  -0.00031   0.00007   1.89486
    A3        1.93097  -0.00001  -0.00056   0.00042  -0.00015   1.93082
    A4        1.89500   0.00000  -0.00013   0.00004  -0.00008   1.89492
    A5        1.93217   0.00001   0.00037  -0.00025   0.00011   1.93228
    A6        1.92814   0.00000   0.00002  -0.00001   0.00001   1.92815
    A7        1.91723   0.00001  -0.00030   0.00015  -0.00015   1.91708
    A8        1.92469   0.00003   0.00005  -0.00029  -0.00024   1.92445
    A9        1.96842  -0.00010  -0.00002   0.00033   0.00031   1.96874
   A10        1.87187  -0.00002  -0.00104   0.00054  -0.00050   1.87136
   A11        1.92954   0.00005   0.00050  -0.00017   0.00033   1.92987
   A12        1.84868   0.00004   0.00077  -0.00056   0.00021   1.84889
   A13        1.88613  -0.00019  -0.00003   0.00027   0.00025   1.88637
   A14        1.90803  -0.00005  -0.00067   0.00027  -0.00040   1.90763
   A15        1.89557   0.00000  -0.00006  -0.00003  -0.00009   1.89548
   A16        1.88912   0.00003   0.00041  -0.00023   0.00018   1.88930
   A17        1.89902  -0.00002  -0.00004  -0.00012  -0.00016   1.89886
   A18        1.93611   0.00009   0.00051   0.00027   0.00077   1.93689
   A19        1.93543  -0.00006  -0.00017  -0.00016  -0.00032   1.93511
   A20        2.06196   0.00019   0.00093   0.00000   0.00070   2.06267
   A21        1.98191  -0.00006   0.00075  -0.00021   0.00055   1.98246
   A22        1.68073  -0.00014  -0.00333  -0.00054  -0.00389   1.67685
   A23        1.98643  -0.00006   0.00080  -0.00015   0.00084   1.98726
   A24        1.73615  -0.00006  -0.00205  -0.00106  -0.00306   1.73310
   A25        1.97387   0.00012   0.00193   0.00213   0.00404   1.97791
   A26        1.93525   0.00008   0.00054   0.00019   0.00073   1.93597
   A27        1.89085   0.00003   0.00051  -0.00034   0.00018   1.89103
   A28        1.93719  -0.00001   0.00011  -0.00020  -0.00009   1.93710
   A29        1.90382  -0.00005  -0.00074   0.00029  -0.00045   1.90337
   A30        1.89696  -0.00003  -0.00021  -0.00001  -0.00022   1.89674
   A31        1.89922  -0.00001  -0.00025   0.00008  -0.00017   1.89905
   A32        3.16441  -0.00018   0.00144   0.00036   0.00179   3.16620
   A33        3.35114   0.00002   0.00252  -0.00002   0.00255   3.35369
    D1        1.04863   0.00002   0.00187   0.00008   0.00195   1.05058
    D2        3.10812   0.00001   0.00044   0.00065   0.00110   3.10921
    D3       -1.11231   0.00002   0.00145  -0.00004   0.00141  -1.11090
    D4       -1.03609   0.00001   0.00208  -0.00016   0.00192  -1.03417
    D5        1.02340   0.00000   0.00066   0.00041   0.00107   1.02447
    D6        3.08616   0.00001   0.00166  -0.00028   0.00138   3.08754
    D7       -3.13584   0.00000   0.00199  -0.00004   0.00194  -3.13390
    D8       -1.07636   0.00000   0.00057   0.00053   0.00109  -1.07527
    D9        0.98640   0.00001   0.00157  -0.00017   0.00140   0.98780
   D10        0.98505  -0.00006  -0.00966  -0.00016  -0.00982   0.97523
   D11       -1.16908  -0.00003  -0.00963  -0.00047  -0.01010  -1.17918
   D12        3.09183  -0.00006  -0.00909  -0.00070  -0.00979   3.08203
   D13       -1.70307   0.00012   0.00729  -0.00032   0.00719  -1.69588
   D14        2.49942  -0.00004   0.00846  -0.00002   0.00800   2.50742
   D15        0.35598  -0.00001   0.00675  -0.00019   0.00677   0.36274
   D16        0.95652  -0.00005   0.00052  -0.00071  -0.00020   0.95633
   D17       -2.93358   0.00001   0.00396  -0.00123   0.00275  -2.93083
   D18       -0.86370   0.00005   0.00459   0.00084   0.00543  -0.85827
   D19       -1.13675  -0.00006   0.00078  -0.00106  -0.00029  -1.13704
   D20        1.25633   0.00000   0.00422  -0.00157   0.00266   1.25899
   D21       -2.95697   0.00004   0.00485   0.00049   0.00534  -2.95163
   D22        3.03414  -0.00006   0.00060  -0.00098  -0.00039   3.03375
   D23       -0.85597   0.00000   0.00404  -0.00149   0.00256  -0.85341
   D24        1.21392   0.00004   0.00467   0.00057   0.00524   1.21916
   D25        1.13695   0.00007   0.00107   0.00049   0.00156   1.13850
   D26       -0.95174   0.00006   0.00133   0.00023   0.00156  -0.95018
   D27       -3.03595   0.00007   0.00124   0.00047   0.00171  -3.03424
   D28       -1.25429   0.00001  -0.00235   0.00103  -0.00128  -1.25557
   D29        2.94021   0.00000  -0.00210   0.00077  -0.00128   2.93893
   D30        0.85600   0.00001  -0.00218   0.00101  -0.00113   0.85487
   D31        2.92485  -0.00007  -0.00376  -0.00077  -0.00457   2.92028
   D32        0.83616  -0.00008  -0.00350  -0.00102  -0.00457   0.83159
   D33       -1.24804  -0.00007  -0.00358  -0.00079  -0.00442  -1.25246
         Item               Value     Threshold  Converged?
 Maximum Force            0.000190     0.000450     YES
 RMS     Force            0.000067     0.000300     YES
 Maximum Displacement     0.029990     0.001800     NO 
 RMS     Displacement     0.008089     0.001200     NO 
 Predicted change in Energy=-3.268284D-06
 GradGradGradGradGradGradGradGradGradGradGradGradGradGradGradGradGradGrad

                          Input orientation:                          
 ---------------------------------------------------------------------
 Center     Atomic      Atomic             Coordinates (Angstroms)
 Number     Number       Type             X           Y           Z
 ---------------------------------------------------------------------
      1          1           0       -1.491491    1.355196    0.472469
      2          6           0       -2.373674    0.950946   -0.027887
      3          1           0       -3.251707    1.436820    0.399817
      4          1           0       -2.318390    1.203631   -1.087030
      5          6           0       -2.450070   -0.554553    0.155760
      6          1           0       -2.513154   -0.796478    1.223234
      7          1           0       -3.350008   -0.947583   -0.318044
      8          8           0       -1.366952   -1.235027   -0.444408
      9          1           0        1.152964    0.148254   -1.836239
     10          6           0        1.395730    0.816395   -1.011893
     11          1           0        2.392382    1.241615   -1.172029
     12          1           0        0.668126    1.625166   -0.994814
     13          6           0        1.346772    0.019264    0.274829
     14          6           0        2.191110   -1.233390    0.372369
     15          1           0        3.258592   -0.989443    0.336807
     16          1           0        1.945714   -1.878474   -0.469500
     17          1           0        1.986987   -1.769879    1.296472
     18          8           0        1.374686    0.762279    1.352962
     19          1           0       -0.545726   -0.869999   -0.083774
 ---------------------------------------------------------------------
                    Distance matrix (angstroms):
                    1          2          3          4          5
     1  H    0.000000
     2  C    1.091797   0.000000
     3  H    1.763604   1.090846   0.000000
     4  H    1.771658   1.090271   1.770924   0.000000
     5  C    2.160166   1.518581   2.160498   2.157099   0.000000
     6  H    2.497427   2.153659   2.492207   3.061975   1.096361
     7  H    3.062971   2.154491   2.492061   2.506651   1.090345
     8  O    2.750532   2.442428   3.376948   2.695413   1.412937
     9  H    3.712141   4.043715   5.105044   3.704786   4.176584
    10  C    3.290849   3.898049   4.896583   3.735009   4.246539
    11  H    4.219211   4.910075   5.862127   4.711692   5.332784
    12  H    2.624833   3.262219   4.164800   3.017528   3.974687
    13  C    3.143169   3.847257   4.813636   4.085438   3.841803
    14  C    4.502483   5.076296   6.062593   5.329588   4.695561
    15  H    5.298964   5.968294   6.948000   6.159514   5.728065
    16  H    4.812308   5.182447   6.225758   5.297481   4.633210
    17  H    4.748145   5.307747   6.207320   5.749706   4.739802
    18  O    3.056434   3.999068   4.771478   4.448277   4.218542
    19  H    2.481002   2.580767   3.588538   2.906682   1.945099
                    6          7          8          9         10
     6  H    0.000000
     7  H    1.760311   0.000000
     8  O    2.070539   2.007760   0.000000
     9  H    4.867578   4.876734   3.193844   0.000000
    10  C    4.782941   5.110291   3.487518   1.088528   0.000000
    11  H    5.827125   6.204589   4.560239   1.781227   1.095340
    12  H    4.572159   4.818968   3.553194   1.767578   1.088030
    13  C    4.057578   4.831773   3.074873   2.123866   1.514420
    14  C    4.800517   5.591274   3.650608   2.804396   2.598158
    15  H    5.842605   6.641097   4.697475   3.232669   2.924089
    16  H    4.890558   5.379048   3.374672   2.569836   2.803389
    17  H    4.604796   5.636164   3.816496   3.766790   3.516667
    18  O    4.190687   5.295151   3.838795   3.255333   2.365568
    19  H    2.363143   2.815120   0.968357   2.644527   2.733968
                   11         12         13         14         15
    11  H    0.000000
    12  H    1.775267   0.000000
    13  C    2.163525   2.156727   0.000000
    14  C    2.924265   3.515680   1.513791   0.000000
    15  H    2.829227   3.914065   2.162495   1.095578   0.000000
    16  H    3.229244   3.766122   2.124657   1.088621   1.778808
    17  H    3.914963   4.302989   2.157467   1.087866   1.773983
    18  O    2.764244   2.599202   1.309664   2.368713   2.765899
    19  H    3.778318   2.920493   2.121540   2.798284   3.829359
                   16         17         18         19
    16  H    0.000000
    17  H    1.769788   0.000000
    18  O    3.258990   2.605748   0.000000
    19  H    2.715341   3.021506   2.901124   0.000000
 Stoichiometry    C5H12O2(3)
 Framework group  C1[X(C5H12O2)]
 Deg. of freedom    51
 Full point group                 C1      NOp   1
 Largest Abelian subgroup         C1      NOp   1
 Largest concise Abelian subgroup C1      NOp   1
                         Standard orientation:                         
 ---------------------------------------------------------------------
 Center     Atomic      Atomic             Coordinates (Angstroms)
 Number     Number       Type             X           Y           Z
 ---------------------------------------------------------------------
      1          1           0       -1.462739   -1.373014   -0.573708
      2          6           0       -2.369527   -0.972704   -0.115987
      3          1           0       -3.225001   -1.419954   -0.623999
      4          1           0       -2.391557   -1.273688    0.931684
      5          6           0       -2.405456    0.540802   -0.234724
      6          1           0       -2.390834    0.831581   -1.291721
      7          1           0       -3.328343    0.931478    0.194816
      8          8           0       -1.353643    1.170281    0.468009
      9          1           0        1.039174   -0.327779    1.961624
     10          6           0        1.325485   -0.963403    1.125620
     11          1           0        2.300839   -1.416692    1.332944
     12          1           0        0.586001   -1.754771    1.022123
     13          6           0        1.379426   -0.108591   -0.123321
     14          6           0        2.251365    1.128735   -0.105693
     15          1           0        3.309236    0.860550   -0.009377
     16          1           0        1.960805    1.740604    0.746532
     17          1           0        2.120905    1.710326   -1.015740
     18          8           0        1.467426   -0.803015   -1.230232
     19          1           0       -0.516504    0.804198    0.147232
 ---------------------------------------------------------------------
 Rotational constants (GHZ):           3.4023088           1.1963222           1.0955730
 Standard basis: Aug-CC-pVTZ (5D, 7F)
 There are   685 symmetry adapted cartesian basis functions of A   symmetry.
 There are   598 symmetry adapted basis functions of A   symmetry.
   598 basis functions,   828 primitive gaussians,   685 cartesian basis functions
    30 alpha electrons       28 beta electrons
       nuclear repulsion energy       310.9335876082 Hartrees.
 NAtoms=   19 NActive=   19 NUniq=   19 SFac= 1.00D+00 NAtFMM=   60 NAOKFM=F Big=F
 Integral buffers will be    131072 words long.
 Raffenetti 2 integral format.
 Two-electron integral symmetry is turned on.
 Nuclear repulsion after empirical dispersion term =      310.9239052035 Hartrees.
 One-electron integrals computed using PRISM.
 NBasis=   598 RedAO= T EigKep=  7.54D-06  NBF=   598
 NBsUse=   598 1.00D-06 EigRej= -1.00D+00 NBFU=   598
 Initial guess from the checkpoint file:  "Forward-wb-opt.chk"
 B after Tr=     0.000000    0.000000    0.000000
         Rot=    0.999998    0.001633    0.000698   -0.000295 Ang=   0.21 deg.
 Initial guess <Sx>= 0.0000 <Sy>= 0.0000 <Sz>= 1.0000 <S**2>= 2.0069 S= 1.0023
 ExpMin= 2.53D-02 ExpMax= 1.53D+04 ExpMxC= 5.22D+02 IAcc=3 IRadAn=         7 AccDes= 0.00D+00
 Harris functional with IExCor= 4639 and IRadAn=       7 diagonalized for initial guess.
 HarFok:  IExCor= 4639 AccDes= 0.00D+00 IRadAn=         7 IDoV= 1 UseB2=F ITyADJ=14
 ICtDFT=  3500011 ScaDFX=  1.000000  1.000000  1.000000  1.000000
 FoFCou: FMM=F IPFlag=           0 FMFlag=      100000 FMFlg1=           0
         NFxFlg=           0 DoJE=T BraDBF=F KetDBF=T FulRan=T
         wScrn=  0.000000 ICntrl=       500 IOpCl=  0 I1Cent=   200000004 NGrid=           0
         NMat0=    1 NMatS0=      1 NMatT0=    0 NMatD0=    1 NMtDS0=    0 NMtDT0=    0
 Petite list used in FoFCou.
 Requested convergence on RMS density matrix=1.00D-08 within 128 cycles.
 Requested convergence on MAX density matrix=1.00D-06.
 Requested convergence on             energy=1.00D-06.
 No special actions if energy rises.
 SCF Done:  E(UwB97XD) =  -348.107356482     A.U. after   12 cycles
            NFock= 12  Conv=0.49D-08     -V/T= 2.0060
 <Sx>= 0.0000 <Sy>= 0.0000 <Sz>= 1.0000 <S**2>= 2.0069 S= 1.0023
 <L.S>=  0.00000000000    
 Annihilation of the first spin contaminant:
 S**2 before annihilation     2.0069,   after     2.0000
 Calling FoFJK, ICntrl=      2127 FMM=F ISym2X=0 I1Cent= 0 IOpClX= 1 NMat=1 NMatS=1 NMatT=0.
 ***** Axes restored to original set *****
 -------------------------------------------------------------------
 Center     Atomic                   Forces (Hartrees/Bohr)
 Number     Number              X              Y              Z
 -------------------------------------------------------------------
      1        1           0.000048907    0.000023673   -0.000007729
      2        6           0.000035306   -0.000051289   -0.000018031
      3        1          -0.000027810    0.000002144    0.000021346
      4        1           0.000005389    0.000008382   -0.000010928
      5        6          -0.000088175    0.000026289    0.000056151
      6        1           0.000008992    0.000004073    0.000000085
      7        1          -0.000010962    0.000003707   -0.000028274
      8        8          -0.000048021   -0.000065020   -0.000076852
      9        1           0.000000734   -0.000012209   -0.000013265
     10        6          -0.000062566   -0.000016250    0.000039871
     11        1           0.000005688    0.000018270   -0.000005138
     12        1          -0.000035321    0.000027054    0.000007453
     13        6          -0.000145580   -0.000104532   -0.000161717
     14        6          -0.000054454   -0.000015429    0.000028462
     15        1           0.000014402   -0.000005542    0.000008833
     16        1          -0.000008066   -0.000011220   -0.000019050
     17        1          -0.000002214   -0.000013293    0.000027210
     18        8           0.000132168    0.000153639    0.000159677
     19        1           0.000231582    0.000027553   -0.000008104
 -------------------------------------------------------------------
 Cartesian Forces:  Max     0.000231582 RMS     0.000063160

 GradGradGradGradGradGradGradGradGradGradGradGradGradGradGradGradGradGrad
 Berny optimization.
 Using GEDIIS/GDIIS optimizer.
 FormGI is forming the generalized inverse of G from B-inverse, IUseBI=4.
 Internal  Forces:  Max     0.000221485 RMS     0.000051975
 Search for a local minimum.
 Step number  13 out of a maximum of   94
 All quantities printed in internal units (Hartrees-Bohrs-Radians)
 Mixed Optimization -- En-DIIS/RFO-DIIS
 Swapping is turned off.
 Update second derivatives using D2CorX and points    6    7    8    9   10
                                                     11   12   13
 DE= -4.30D-06 DEPred=-3.27D-06 R= 1.32D+00
 TightC=F SS=  1.41D+00  RLast= 2.67D-02 DXNew= 6.2954D-01 8.0127D-02
 Trust test= 1.32D+00 RLast= 2.67D-02 DXMaxT set to 3.74D-01
 ITU=  1  1 -1  0 -1  1  1  1  1  1 -1  1  0
     Eigenvalues ---    0.00074   0.00264   0.00398   0.00420   0.00605
     Eigenvalues ---    0.00861   0.01099   0.01904   0.02510   0.04021
     Eigenvalues ---    0.04823   0.05586   0.05588   0.05627   0.05659
     Eigenvalues ---    0.05861   0.05896   0.06018   0.08501   0.11775
     Eigenvalues ---    0.14015   0.15661   0.15983   0.15998   0.16000
     Eigenvalues ---    0.16000   0.16014   0.16040   0.16088   0.16601
     Eigenvalues ---    0.16616   0.17932   0.17962   0.23161   0.29623
     Eigenvalues ---    0.29899   0.30685   0.33450   0.33483   0.33758
     Eigenvalues ---    0.33957   0.34052   0.34169   0.34253   0.34313
     Eigenvalues ---    0.34386   0.34402   0.35217   0.43128   0.54332
     Eigenvalues ---    0.71510
 En-DIIS/RFO-DIIS/Sim-DIIS IScMMF=       -3 using points:    13   12   11   10    9    8    7    6    5    4
 RFO step:  Lambda=-7.69062101D-06.
 DIIS inversion failure, remove point  10.
 DIIS inversion failure, remove point   9.
 RFO-DIIS uses    8 points instead of   10
 DidBck=F Rises=F RFO-DIIS coefs:    2.27076   -1.10021   -0.26195    0.06129    0.02233
                  RFO-DIIS coefs:   -0.01373    0.01215    0.00936    0.00000    0.00000
 Iteration  1 RMS(Cart)=  0.02285770 RMS(Int)=  0.00018920
 Iteration  2 RMS(Cart)=  0.00030718 RMS(Int)=  0.00001276
 Iteration  3 RMS(Cart)=  0.00000004 RMS(Int)=  0.00001276
 Variable       Old X    -DE/DX   Delta X   Delta X   Delta X     New X
                                 (Linear)    (Quad)   (Total)
    R1        2.06320   0.00005   0.00010   0.00003   0.00013   2.06333
    R2        2.06140   0.00003  -0.00004   0.00001  -0.00002   2.06138
    R3        2.06031   0.00001   0.00013  -0.00002   0.00012   2.06043
    R4        2.86970  -0.00001   0.00050  -0.00031   0.00019   2.86989
    R5        2.07182   0.00000   0.00032  -0.00015   0.00017   2.07199
    R6        2.06045   0.00002   0.00017  -0.00004   0.00013   2.06058
    R7        2.67006   0.00004  -0.00075   0.00036  -0.00039   2.66967
    R8        1.82993   0.00011  -0.00001   0.00013   0.00012   1.83004
    R9        2.05702   0.00002   0.00011  -0.00002   0.00009   2.05711
   R10        2.06989   0.00001   0.00028  -0.00014   0.00014   2.07003
   R11        2.05608   0.00004   0.00008   0.00003   0.00011   2.05619
   R12        2.86184  -0.00002  -0.00036   0.00021  -0.00015   2.86169
   R13        2.86065   0.00001  -0.00023   0.00000  -0.00022   2.86043
   R14        2.47491   0.00022  -0.00096   0.00066  -0.00030   2.47461
   R15        4.00913  -0.00012  -0.00120  -0.00027  -0.00147   4.00766
   R16        2.07034   0.00001   0.00028  -0.00012   0.00015   2.07050
   R17        2.05720   0.00002   0.00015  -0.00005   0.00011   2.05730
   R18        2.05577   0.00003   0.00008   0.00002   0.00010   2.05587
    A1        1.88154   0.00001  -0.00003   0.00004   0.00000   1.88155
    A2        1.89486  -0.00002   0.00010  -0.00013  -0.00003   1.89483
    A3        1.93082   0.00001  -0.00012   0.00018   0.00006   1.93088
    A4        1.89492   0.00001  -0.00009   0.00003  -0.00006   1.89485
    A5        1.93228  -0.00002   0.00011  -0.00022  -0.00010   1.93218
    A6        1.92815   0.00001   0.00003   0.00010   0.00012   1.92828
    A7        1.91708   0.00001  -0.00029   0.00005  -0.00024   1.91684
    A8        1.92445   0.00002  -0.00036   0.00015  -0.00021   1.92424
    A9        1.96874  -0.00010   0.00044  -0.00031   0.00013   1.96887
   A10        1.87136   0.00000  -0.00056   0.00039  -0.00017   1.87120
   A11        1.92987   0.00003   0.00045  -0.00034   0.00011   1.92998
   A12        1.84889   0.00004   0.00028   0.00010   0.00038   1.84927
   A13        1.88637  -0.00013   0.00058  -0.00007   0.00051   1.88689
   A14        1.90763   0.00000  -0.00031   0.00024  -0.00007   1.90756
   A15        1.89548   0.00001  -0.00021   0.00001  -0.00020   1.89528
   A16        1.88930   0.00000   0.00012  -0.00012   0.00000   1.88931
   A17        1.89886   0.00000  -0.00009  -0.00005  -0.00014   1.89872
   A18        1.93689   0.00002   0.00091  -0.00035   0.00056   1.93745
   A19        1.93511  -0.00002  -0.00044   0.00028  -0.00017   1.93494
   A20        2.06267   0.00015   0.00076   0.00005   0.00076   2.06343
   A21        1.98246  -0.00006   0.00054  -0.00039   0.00018   1.98264
   A22        1.67685  -0.00008  -0.00586  -0.00008  -0.00594   1.67091
   A23        1.98726  -0.00006   0.00115  -0.00057   0.00058   1.98785
   A24        1.73310  -0.00006  -0.00380  -0.00069  -0.00449   1.72860
   A25        1.97791   0.00012   0.00621   0.00210   0.00832   1.98623
   A26        1.93597   0.00001   0.00086  -0.00032   0.00054   1.93651
   A27        1.89103  -0.00001   0.00023  -0.00020   0.00004   1.89107
   A28        1.93710   0.00000  -0.00009   0.00010   0.00001   1.93711
   A29        1.90337   0.00000  -0.00061   0.00029  -0.00032   1.90305
   A30        1.89674  -0.00001  -0.00029   0.00004  -0.00025   1.89650
   A31        1.89905   0.00000  -0.00013   0.00010  -0.00003   1.89902
   A32        3.16620  -0.00011   0.00183   0.00048   0.00232   3.16851
   A33        3.35369   0.00003   0.01770   0.00006   0.01775   3.37144
    D1        1.05058  -0.00001   0.00148  -0.00028   0.00120   1.05178
    D2        3.10921   0.00002   0.00040   0.00032   0.00072   3.10993
    D3       -1.11090   0.00002   0.00079   0.00035   0.00114  -1.10976
    D4       -1.03417  -0.00001   0.00153  -0.00031   0.00122  -1.03295
    D5        1.02447   0.00001   0.00045   0.00030   0.00074   1.02521
    D6        3.08754   0.00001   0.00084   0.00033   0.00116   3.08870
    D7       -3.13390  -0.00001   0.00155  -0.00026   0.00128  -3.13262
    D8       -1.07527   0.00001   0.00046   0.00034   0.00081  -1.07446
    D9        0.98780   0.00001   0.00086   0.00037   0.00123   0.98903
   D10        0.97523  -0.00003  -0.01649   0.00026  -0.01623   0.95900
   D11       -1.17918   0.00001  -0.01677   0.00068  -0.01609  -1.19527
   D12        3.08203  -0.00003  -0.01649   0.00033  -0.01616   3.06587
   D13       -1.69588   0.00009   0.02868  -0.00020   0.02855  -1.66732
   D14        2.50742  -0.00004   0.03092  -0.00011   0.03076   2.53819
   D15        0.36274   0.00000   0.02653   0.00001   0.02651   0.38925
   D16        0.95633  -0.00003   0.00019  -0.00018   0.00002   0.95635
   D17       -2.93083  -0.00002   0.00373  -0.00157   0.00215  -2.92868
   D18       -0.85827   0.00005   0.00781   0.00066   0.00847  -0.84980
   D19       -1.13704  -0.00004  -0.00005  -0.00018  -0.00023  -1.13727
   D20        1.25899  -0.00003   0.00349  -0.00158   0.00190   1.26089
   D21       -2.95163   0.00004   0.00756   0.00065   0.00822  -2.94341
   D22        3.03375  -0.00003  -0.00025  -0.00007  -0.00032   3.03343
   D23       -0.85341  -0.00003   0.00329  -0.00147   0.00181  -0.85159
   D24        1.21916   0.00005   0.00737   0.00076   0.00813   1.22729
   D25        1.13850   0.00004   0.00186  -0.00035   0.00151   1.14001
   D26       -0.95018   0.00003   0.00195  -0.00039   0.00156  -0.94862
   D27       -3.03424   0.00003   0.00202  -0.00045   0.00157  -3.03267
   D28       -1.25557   0.00003  -0.00143   0.00097  -0.00047  -1.25604
   D29        2.93893   0.00002  -0.00134   0.00093  -0.00041   2.93852
   D30        0.85487   0.00003  -0.00128   0.00088  -0.00041   0.85447
   D31        2.92028  -0.00005  -0.00699  -0.00084  -0.00783   2.91245
   D32        0.83159  -0.00006  -0.00690  -0.00087  -0.00777   0.82382
   D33       -1.25246  -0.00006  -0.00684  -0.00093  -0.00777  -1.26023
         Item               Value     Threshold  Converged?
 Maximum Force            0.000221     0.000450     YES
 RMS     Force            0.000052     0.000300     YES
 Maximum Displacement     0.084346     0.001800     NO 
 RMS     Displacement     0.022901     0.001200     NO 
 Predicted change in Energy=-3.815309D-06
 GradGradGradGradGradGradGradGradGradGradGradGradGradGradGradGradGradGrad

                          Input orientation:                          
 ---------------------------------------------------------------------
 Center     Atomic      Atomic             Coordinates (Angstroms)
 Number     Number       Type             X           Y           Z
 ---------------------------------------------------------------------
      1          1           0       -1.481065    1.346463    0.487630
      2          6           0       -2.355377    0.950446   -0.032872
      3          1           0       -3.238404    1.444205    0.375031
      4          1           0       -2.273757    1.203048   -1.090395
      5          6           0       -2.449855   -0.554430    0.148274
      6          1           0       -2.540669   -0.795747    1.213976
      7          1           0       -3.342101   -0.938899   -0.346785
      8          8           0       -1.359191   -1.244686   -0.426008
      9          1           0        1.114658    0.145974   -1.823509
     10          6           0        1.372342    0.815758   -1.004985
     11          1           0        2.365325    1.241848   -1.184877
     12          1           0        0.644296    1.623858   -0.975687
     13          6           0        1.348007    0.020913    0.283760
     14          6           0        2.194480   -1.231070    0.368773
     15          1           0        3.261284   -0.987193    0.314716
     16          1           0        1.935174   -1.877579   -0.467891
     17          1           0        2.006363   -1.766340    1.297031
     18          8           0        1.392965    0.765689    1.359906
     19          1           0       -0.542585   -0.877517   -0.056989
 ---------------------------------------------------------------------
                    Distance matrix (angstroms):
                    1          2          3          4          5
     1  H    0.000000
     2  C    1.091867   0.000000
     3  H    1.763654   1.090835   0.000000
     4  H    1.771749   1.090333   1.770925   0.000000
     5  C    2.160350   1.518682   2.160503   2.157323   0.000000
     6  H    2.497879   2.153637   2.491596   3.062115   1.096449
     7  H    3.063100   2.154481   2.492179   2.506442   1.090414
     8  O    2.750208   2.442448   3.376869   2.696154   1.412728
     9  H    3.676998   3.986816   5.046596   3.624391   4.133309
    10  C    3.263660   3.854742   4.853697   3.667604   4.220972
    11  H    4.195585   4.867962   5.820313   4.640205   5.309412
    12  H    2.595265   3.215652   4.114860   2.950469   3.947404
    13  C    3.130862   3.831363   4.803047   4.050052   3.843583
    14  C    4.490816   5.061771   6.055854   5.293320   4.698542
    15  H    5.288263   5.951650   6.939833   6.116222   5.729929
    16  H    4.793554   5.157112   6.205698   5.252892   4.621565
    17  H    4.744136   5.307951   6.218140   5.730313   4.758807
    18  O    3.059119   4.003003   4.783298   4.431716   4.240051
    19  H    2.474559   2.574538   3.583919   2.897177   1.945301
                    6          7          8          9         10
     6  H    0.000000
     7  H    1.760329   0.000000
     8  O    2.070503   2.007913   0.000000
     9  H    4.845056   4.818751   3.163365   0.000000
    10  C    4.778325   5.073265   3.470147   1.088574   0.000000
    11  H    5.828813   6.167070   4.542109   1.781280   1.095412
    12  H    4.559946   4.780648   3.541843   1.767536   1.088088
    13  C    4.080936   4.828658   3.071552   2.123835   1.514343
    14  C    4.829648   5.590269   3.641489   2.805061   2.598581
    15  H    5.874349   6.636611   4.686552   3.234823   2.925807
    16  H    4.902266   5.361476   3.354870   2.570159   2.803447
    17  H    4.650209   5.656222   3.816797   3.766942   3.516886
    18  O    4.234720   5.314062   3.847787   3.255094   2.365511
    19  H    2.369468   2.815144   0.968418   2.629559   2.726320
                   11         12         13         14         15
    11  H    0.000000
    12  H    1.775284   0.000000
    13  C    2.163911   2.156583   0.000000
    14  C    2.925464   3.515858   1.513672   0.000000
    15  H    2.831986   3.915527   2.162837   1.095660   0.000000
    16  H    3.229539   3.766203   2.124621   1.088678   1.778715
    17  H    3.916365   4.302780   2.157411   1.087917   1.773934
    18  O    2.765526   2.598453   1.309506   2.368928   2.766882
    19  H    3.770912   2.917117   2.120761   2.792454   3.823560
                   16         17         18         19
    16  H    0.000000
    17  H    1.769857   0.000000
    18  O    3.259095   2.606028   0.000000
    19  H    2.703379   3.020019   2.907589   0.000000
 Stoichiometry    C5H12O2(3)
 Framework group  C1[X(C5H12O2)]
 Deg. of freedom    51
 Full point group                 C1      NOp   1
 Largest Abelian subgroup         C1      NOp   1
 Largest concise Abelian subgroup C1      NOp   1
                         Standard orientation:                         
 ---------------------------------------------------------------------
 Center     Atomic      Atomic             Coordinates (Angstroms)
 Number     Number       Type             X           Y           Z
 ---------------------------------------------------------------------
      1          1           0       -1.451077   -1.367317   -0.586537
      2          6           0       -2.353697   -0.975683   -0.113172
      3          1           0       -3.213393   -1.433726   -0.604130
      4          1           0       -2.353111   -1.274047    0.935544
      5          6           0       -2.408656    0.537086   -0.235249
      6          1           0       -2.418015    0.824708   -1.293260
      7          1           0       -3.327522    0.918619    0.210980
      8          8           0       -1.350504    1.180184    0.444854
      9          1           0        0.991338   -0.318202    1.953991
     10          6           0        1.295809   -0.958186    1.127729
     11          1           0        2.265637   -1.411673    1.359485
     12          1           0        0.557842   -1.749282    1.011509
     13          6           0        1.378488   -0.109641   -0.123818
     14          6           0        2.250532    1.127226   -0.093821
     15          1           0        3.306239    0.859523    0.025709
     16          1           0        1.942729    1.743234    0.749394
     17          1           0        2.139319    1.704706   -1.009088
     18          8           0        1.488133   -0.809377   -1.225251
     19          1           0       -0.515876    0.812191    0.119570
 ---------------------------------------------------------------------
 Rotational constants (GHZ):           3.4058959           1.2014884           1.0980308
 Standard basis: Aug-CC-pVTZ (5D, 7F)
 There are   685 symmetry adapted cartesian basis functions of A   symmetry.
 There are   598 symmetry adapted basis functions of A   symmetry.
   598 basis functions,   828 primitive gaussians,   685 cartesian basis functions
    30 alpha electrons       28 beta electrons
       nuclear repulsion energy       311.1880808058 Hartrees.
 NAtoms=   19 NActive=   19 NUniq=   19 SFac= 1.00D+00 NAtFMM=   60 NAOKFM=F Big=F
 Integral buffers will be    131072 words long.
 Raffenetti 2 integral format.
 Two-electron integral symmetry is turned on.
 Nuclear repulsion after empirical dispersion term =      311.1783207659 Hartrees.
 One-electron integrals computed using PRISM.
 NBasis=   598 RedAO= T EigKep=  7.53D-06  NBF=   598
 NBsUse=   598 1.00D-06 EigRej= -1.00D+00 NBFU=   598
 Initial guess from the checkpoint file:  "Forward-wb-opt.chk"
 B after Tr=     0.000000    0.000000    0.000000
         Rot=    0.999995    0.002153    0.002195   -0.000117 Ang=   0.35 deg.
 Initial guess <Sx>= 0.0000 <Sy>= 0.0000 <Sz>= 1.0000 <S**2>= 2.0069 S= 1.0023
 ExpMin= 2.53D-02 ExpMax= 1.53D+04 ExpMxC= 5.22D+02 IAcc=3 IRadAn=         7 AccDes= 0.00D+00
 Harris functional with IExCor= 4639 and IRadAn=       7 diagonalized for initial guess.
 HarFok:  IExCor= 4639 AccDes= 0.00D+00 IRadAn=         7 IDoV= 1 UseB2=F ITyADJ=14
 ICtDFT=  3500011 ScaDFX=  1.000000  1.000000  1.000000  1.000000
 FoFCou: FMM=F IPFlag=           0 FMFlag=      100000 FMFlg1=           0
         NFxFlg=           0 DoJE=T BraDBF=F KetDBF=T FulRan=T
         wScrn=  0.000000 ICntrl=       500 IOpCl=  0 I1Cent=   200000004 NGrid=           0
         NMat0=    1 NMatS0=      1 NMatT0=    0 NMatD0=    1 NMtDS0=    0 NMtDT0=    0
 Petite list used in FoFCou.
 Requested convergence on RMS density matrix=1.00D-08 within 128 cycles.
 Requested convergence on MAX density matrix=1.00D-06.
 Requested convergence on             energy=1.00D-06.
 No special actions if energy rises.
 SCF Done:  E(UwB97XD) =  -348.107359476     A.U. after   14 cycles
            NFock= 14  Conv=0.65D-08     -V/T= 2.0060
 <Sx>= 0.0000 <Sy>= 0.0000 <Sz>= 1.0000 <S**2>= 2.0069 S= 1.0023
 <L.S>=  0.00000000000    
 Annihilation of the first spin contaminant:
 S**2 before annihilation     2.0069,   after     2.0000
 Calling FoFJK, ICntrl=      2127 FMM=F ISym2X=0 I1Cent= 0 IOpClX= 1 NMat=1 NMatS=1 NMatT=0.
 ***** Axes restored to original set *****
 -------------------------------------------------------------------
 Center     Atomic                   Forces (Hartrees/Bohr)
 Number     Number              X              Y              Z
 -------------------------------------------------------------------
      1        1          -0.000013632    0.000009697   -0.000007882
      2        6           0.000008390   -0.000081650   -0.000008067
      3        1          -0.000020862   -0.000001037    0.000008924
      4        1           0.000006415    0.000005242    0.000007313
      5        6          -0.000189182    0.000125622    0.000136112
      6        1           0.000041285    0.000013259   -0.000034397
      7        1           0.000030994   -0.000003307   -0.000016925
      8        8           0.000021082   -0.000109041   -0.000140680
      9        1          -0.000012504   -0.000011698    0.000022039
     10        6           0.000048642    0.000055264   -0.000051446
     11        1          -0.000016246   -0.000009555    0.000041183
     12        1           0.000010167   -0.000005875   -0.000000519
     13        6          -0.000216775   -0.000192302   -0.000262294
     14        6           0.000037216   -0.000061113    0.000010829
     15        1          -0.000029848    0.000020439    0.000013083
     16        1          -0.000021074    0.000011180   -0.000000528
     17        1          -0.000003548    0.000004544    0.000008351
     18        8           0.000175188    0.000233049    0.000269094
     19        1           0.000144290   -0.000002717    0.000005809
 -------------------------------------------------------------------
 Cartesian Forces:  Max     0.000269094 RMS     0.000090204

 GradGradGradGradGradGradGradGradGradGradGradGradGradGradGradGradGradGrad
 Berny optimization.
 Using GEDIIS/GDIIS optimizer.
 FormGI is forming the generalized inverse of G from B-inverse, IUseBI=4.
 Internal  Forces:  Max     0.000359720 RMS     0.000058714
 Search for a local minimum.
 Step number  14 out of a maximum of   94
 All quantities printed in internal units (Hartrees-Bohrs-Radians)
 Mixed Optimization -- En-DIIS/RFO-DIIS
 Swapping is turned off.
 Update second derivatives using D2CorX and points    7    8    9   10   11
                                                     12   13   14
 DE= -2.99D-06 DEPred=-3.82D-06 R= 7.85D-01
 TightC=F SS=  1.41D+00  RLast= 6.42D-02 DXNew= 6.2954D-01 1.9246D-01
 Trust test= 7.85D-01 RLast= 6.42D-02 DXMaxT set to 3.74D-01
 ITU=  1  1  1 -1  0 -1  1  1  1  1  1 -1  1  0
     Eigenvalues ---    0.00091   0.00271   0.00390   0.00420   0.00574
     Eigenvalues ---    0.00870   0.01047   0.02068   0.02443   0.04018
     Eigenvalues ---    0.04850   0.05583   0.05586   0.05629   0.05658
     Eigenvalues ---    0.05861   0.05895   0.05999   0.08639   0.11782
     Eigenvalues ---    0.14015   0.15718   0.15977   0.15998   0.15999
     Eigenvalues ---    0.16001   0.16016   0.16041   0.16100   0.16579
     Eigenvalues ---    0.16654   0.17667   0.18220   0.23574   0.29667
     Eigenvalues ---    0.29921   0.30674   0.33449   0.33480   0.33746
     Eigenvalues ---    0.33957   0.34058   0.34168   0.34256   0.34313
     Eigenvalues ---    0.34374   0.34406   0.35404   0.43267   0.54236
     Eigenvalues ---    0.67824
 En-DIIS/RFO-DIIS/Sim-DIIS IScMMF=       -3 using points:    14   13   12   11   10    9    8    7    6    5
 RFO step:  Lambda=-1.91937639D-06.
 DIIS inversion failure, remove point  10.
 DIIS inversion failure, remove point   9.
 DIIS inversion failure, remove point   8.
 DIIS inversion failure, remove point   7.
 RFO-DIIS uses    6 points instead of   10
 DidBck=F Rises=F RFO-DIIS coefs:    0.90916    0.47028   -0.34245   -0.06581   -0.05626
                  RFO-DIIS coefs:    0.08509    0.00000    0.00000    0.00000    0.00000
 Iteration  1 RMS(Cart)=  0.00452158 RMS(Int)=  0.00000611
 Iteration  2 RMS(Cart)=  0.00001136 RMS(Int)=  0.00000278
 Iteration  3 RMS(Cart)=  0.00000000 RMS(Int)=  0.00000278
 Variable       Old X    -DE/DX   Delta X   Delta X   Delta X     New X
                                 (Linear)    (Quad)   (Total)
    R1        2.06333  -0.00001   0.00003   0.00000   0.00003   2.06336
    R2        2.06138   0.00002   0.00002   0.00002   0.00004   2.06142
    R3        2.06043  -0.00001   0.00005  -0.00004   0.00001   2.06044
    R4        2.86989  -0.00007   0.00025  -0.00027  -0.00001   2.86988
    R5        2.07199  -0.00004   0.00016  -0.00016   0.00001   2.07199
    R6        2.06058  -0.00002   0.00009  -0.00007   0.00001   2.06060
    R7        2.66967   0.00017  -0.00021   0.00028   0.00007   2.66974
    R8        1.83004   0.00013   0.00013   0.00000   0.00014   1.83018
    R9        2.05711  -0.00001   0.00006  -0.00004   0.00002   2.05713
   R10        2.07003  -0.00003   0.00014  -0.00011   0.00002   2.07005
   R11        2.05619  -0.00001   0.00006  -0.00003   0.00003   2.05622
   R12        2.86169   0.00001  -0.00014   0.00003  -0.00010   2.86159
   R13        2.86043   0.00001  -0.00008   0.00003  -0.00005   2.86038
   R14        2.47461   0.00036  -0.00030   0.00051   0.00020   2.47481
   R15        4.00766   0.00000  -0.00190   0.00005  -0.00185   4.00580
   R16        2.07050  -0.00003   0.00012  -0.00010   0.00002   2.07051
   R17        2.05730   0.00000   0.00006  -0.00003   0.00003   2.05734
   R18        2.05587   0.00001   0.00005  -0.00002   0.00003   2.05590
    A1        1.88155   0.00000   0.00002   0.00003   0.00005   1.88159
    A2        1.89483  -0.00002   0.00003  -0.00012  -0.00009   1.89474
    A3        1.93088   0.00003  -0.00011   0.00015   0.00004   1.93092
    A4        1.89485   0.00000  -0.00002   0.00002   0.00000   1.89485
    A5        1.93218  -0.00002   0.00010  -0.00014  -0.00004   1.93214
    A6        1.92828   0.00001  -0.00002   0.00006   0.00004   1.92831
    A7        1.91684   0.00000  -0.00008   0.00011   0.00003   1.91687
    A8        1.92424  -0.00002  -0.00012   0.00008  -0.00004   1.92420
    A9        1.96887   0.00006   0.00015  -0.00014   0.00000   1.96887
   A10        1.87120   0.00002  -0.00028   0.00035   0.00006   1.87126
   A11        1.92998  -0.00003   0.00019  -0.00021  -0.00001   1.92997
   A12        1.84927  -0.00003   0.00013  -0.00017  -0.00004   1.84923
   A13        1.88689   0.00011   0.00014  -0.00019  -0.00005   1.88683
   A14        1.90756   0.00004  -0.00027   0.00026  -0.00001   1.90755
   A15        1.89528   0.00001  -0.00001   0.00004   0.00003   1.89530
   A16        1.88931  -0.00003   0.00013  -0.00010   0.00003   1.88934
   A17        1.89872   0.00001  -0.00011   0.00005  -0.00006   1.89866
   A18        1.93745  -0.00004   0.00040  -0.00032   0.00008   1.93753
   A19        1.93494   0.00001  -0.00015   0.00007  -0.00008   1.93486
   A20        2.06343   0.00004   0.00053  -0.00014   0.00038   2.06381
   A21        1.98264  -0.00004   0.00029  -0.00039  -0.00010   1.98253
   A22        1.67091   0.00004  -0.00081   0.00008  -0.00073   1.67018
   A23        1.98785  -0.00003   0.00027  -0.00040  -0.00013   1.98772
   A24        1.72860  -0.00009  -0.00097  -0.00062  -0.00158   1.72702
   A25        1.98623   0.00010   0.00030   0.00186   0.00217   1.98840
   A26        1.93651  -0.00003   0.00038  -0.00027   0.00011   1.93662
   A27        1.89107  -0.00002   0.00010  -0.00009   0.00001   1.89107
   A28        1.93711   0.00000  -0.00007   0.00001  -0.00007   1.93704
   A29        1.90305   0.00003  -0.00019   0.00022   0.00003   1.90308
   A30        1.89650   0.00001  -0.00010   0.00006  -0.00005   1.89645
   A31        1.89902   0.00001  -0.00013   0.00009  -0.00004   1.89898
   A32        3.16851   0.00013   0.00145   0.00191   0.00336   3.17187
   A33        3.37144  -0.00002  -0.00210  -0.00013  -0.00223   3.36921
    D1        1.05178  -0.00001   0.00113  -0.00025   0.00088   1.05266
    D2        3.10993   0.00001   0.00066   0.00029   0.00095   3.11089
    D3       -1.10976  -0.00001   0.00083   0.00004   0.00088  -1.10889
    D4       -1.03295  -0.00001   0.00111  -0.00029   0.00082  -1.03212
    D5        1.02521   0.00001   0.00064   0.00025   0.00089   1.02610
    D6        3.08870  -0.00001   0.00081   0.00000   0.00082   3.08952
    D7       -3.13262   0.00000   0.00109  -0.00026   0.00083  -3.13179
    D8       -1.07446   0.00001   0.00062   0.00028   0.00090  -1.07356
    D9        0.98903  -0.00001   0.00079   0.00003   0.00082   0.98985
   D10        0.95900   0.00004  -0.00108   0.00076  -0.00032   0.95868
   D11       -1.19527   0.00002  -0.00124   0.00088  -0.00035  -1.19562
   D12        3.06587   0.00003  -0.00107   0.00067  -0.00040   3.06548
   D13       -1.66732  -0.00002  -0.00559  -0.00032  -0.00590  -1.67322
   D14        2.53819  -0.00005  -0.00589  -0.00008  -0.00598   2.53220
   D15        0.38925   0.00001  -0.00540   0.00010  -0.00529   0.38396
   D16        0.95635  -0.00001  -0.00102   0.00012  -0.00090   0.95545
   D17       -2.92868  -0.00006   0.00044  -0.00123  -0.00078  -2.92946
   D18       -0.84980   0.00007   0.00045   0.00082   0.00126  -0.84853
   D19       -1.13727  -0.00001  -0.00101   0.00005  -0.00096  -1.13823
   D20        1.26089  -0.00006   0.00045  -0.00130  -0.00084   1.26005
   D21       -2.94341   0.00006   0.00045   0.00075   0.00120  -2.94221
   D22        3.03343  -0.00001  -0.00104   0.00015  -0.00089   3.03254
   D23       -0.85159  -0.00006   0.00042  -0.00119  -0.00077  -0.85237
   D24        1.22729   0.00007   0.00042   0.00085   0.00127   1.22856
   D25        1.14001  -0.00001   0.00106  -0.00047   0.00059   1.14061
   D26       -0.94862  -0.00002   0.00100  -0.00052   0.00049  -0.94813
   D27       -3.03267  -0.00002   0.00114  -0.00057   0.00056  -3.03210
   D28       -1.25604   0.00004  -0.00041   0.00087   0.00047  -1.25557
   D29        2.93852   0.00003  -0.00047   0.00083   0.00036   2.93887
   D30        0.85447   0.00003  -0.00033   0.00077   0.00044   0.85490
   D31        2.91245  -0.00001  -0.00030  -0.00077  -0.00107   2.91138
   D32        0.82382  -0.00002  -0.00036  -0.00082  -0.00118   0.82264
   D33       -1.26023  -0.00002  -0.00022  -0.00088  -0.00110  -1.26133
         Item               Value     Threshold  Converged?
 Maximum Force            0.000360     0.000450     YES
 RMS     Force            0.000059     0.000300     YES
 Maximum Displacement     0.011836     0.001800     NO 
 RMS     Displacement     0.004522     0.001200     NO 
 Predicted change in Energy=-9.512833D-07
 GradGradGradGradGradGradGradGradGradGradGradGradGradGradGradGradGradGrad

                          Input orientation:                          
 ---------------------------------------------------------------------
 Center     Atomic      Atomic             Coordinates (Angstroms)
 Number     Number       Type             X           Y           Z
 ---------------------------------------------------------------------
      1          1           0       -1.484772    1.347236    0.489339
      2          6           0       -2.358997    0.949911   -0.030341
      3          1           0       -3.242642    1.440361    0.380263
      4          1           0       -2.280020    1.205034   -1.087465
      5          6           0       -2.449042   -0.555594    0.147752
      6          1           0       -2.538076   -0.799425    1.213035
      7          1           0       -3.340689   -0.941517   -0.347272
      8          8           0       -1.357005   -1.241589   -0.429112
      9          1           0        1.117725    0.145451   -1.824806
     10          6           0        1.376355    0.815839   -1.007062
     11          1           0        2.370369    1.239548   -1.186961
     12          1           0        0.650064    1.625593   -0.979355
     13          6           0        1.349395    0.022970    0.282782
     14          6           0        2.191905   -1.231480    0.370313
     15          1           0        3.259539   -0.991087    0.316874
     16          1           0        1.931271   -1.878429   -0.465620
     17          1           0        2.001280   -1.764799    1.299202
     18          8           0        1.396241    0.769349    1.357869
     19          1           0       -0.541012   -0.872631   -0.060334
 ---------------------------------------------------------------------
                    Distance matrix (angstroms):
                    1          2          3          4          5
     1  H    0.000000
     2  C    1.091881   0.000000
     3  H    1.763711   1.090856   0.000000
     4  H    1.771709   1.090338   1.770945   0.000000
     5  C    2.160384   1.518674   2.160486   2.157347   0.000000
     6  H    2.498267   2.153655   2.491298   3.062148   1.096452
     7  H    3.063124   2.154452   2.492440   2.506110   1.090422
     8  O    2.749889   2.442473   3.376917   2.696544   1.412765
     9  H    3.684094   3.994353   5.054891   3.634702   4.135732
    10  C    3.272254   3.863265   4.863110   3.677909   4.224700
    11  H    4.205198   4.877351   5.831158   4.651581   5.313258
    12  H    2.606160   3.226704   4.127473   2.962085   3.953783
    13  C    3.135100   3.835288   4.806798   4.055553   3.844619
    14  C    4.492426   5.062577   6.055834   5.297153   4.695182
    15  H    5.292068   5.954492   6.942213   6.122241   5.727665
    16  H    4.794394   5.157070   6.204777   5.256368   4.616628
    17  H    4.742700   5.305596   6.214195   5.731110   4.753249
    18  O    3.064071   4.007685   4.788027   4.436707   4.243354
    19  H    2.473991   2.574418   3.583694   2.897558   1.945351
                    6          7          8          9         10
     6  H    0.000000
     7  H    1.760378   0.000000
     8  O    2.070527   2.007920   0.000000
     9  H    4.846251   4.821002   3.161666   0.000000
    10  C    4.781285   5.076822   3.469625   1.088584   0.000000
    11  H    5.831829   6.170762   4.541332   1.781295   1.095425
    12  H    4.566347   4.787033   3.542855   1.767574   1.088103
    13  C    4.080948   4.829502   3.070913   2.123817   1.514287
    14  C    4.823854   5.586465   3.637849   2.805057   2.598807
    15  H    5.869598   6.633743   4.683132   3.235101   2.926460
    16  H    4.894609   5.355872   3.349576   2.570085   2.803600
    17  H    4.641673   5.650248   3.812991   3.766849   3.516970
    18  O    4.238028   5.317242   3.849355   3.255187   2.365472
    19  H    2.369619   2.815185   0.968489   2.627025   2.724614
                   11         12         13         14         15
    11  H    0.000000
    12  H    1.775269   0.000000
    13  C    2.163930   2.156491   0.000000
    14  C    2.926248   3.515927   1.513647   0.000000
    15  H    2.833351   3.916195   2.162897   1.095668   0.000000
    16  H    3.230313   3.766110   2.124618   1.088695   1.778755
    17  H    3.917057   4.302600   2.157356   1.087935   1.773926
    18  O    2.765171   2.598566   1.309614   2.368895   2.766710
    19  H    3.769181   2.916228   2.119781   2.789814   3.821061
                   16         17         18         19
    16  H    0.000000
    17  H    1.769861   0.000000
    18  O    3.259156   2.606036   0.000000
    19  H    2.699642   3.017872   2.908668   0.000000
 Stoichiometry    C5H12O2(3)
 Framework group  C1[X(C5H12O2)]
 Deg. of freedom    51
 Full point group                 C1      NOp   1
 Largest Abelian subgroup         C1      NOp   1
 Largest concise Abelian subgroup C1      NOp   1
                         Standard orientation:                         
 ---------------------------------------------------------------------
 Center     Atomic      Atomic             Coordinates (Angstroms)
 Number     Number       Type             X           Y           Z
 ---------------------------------------------------------------------
      1          1           0       -1.454715   -1.368493   -0.587222
      2          6           0       -2.357224   -0.975518   -0.114728
      3          1           0       -3.217197   -1.431112   -0.607522
      4          1           0       -2.358783   -1.275237    0.933605
      5          6           0       -2.408836    0.537508   -0.234982
      6          1           0       -2.416911    0.826480   -1.292638
      7          1           0       -3.327139    0.920448    0.211219
      8          8           0       -1.349701    1.177501    0.446595
      9          1           0        0.994521   -0.314359    1.954942
     10          6           0        1.299948   -0.955695    1.130067
     11          1           0        2.271166   -1.406054    1.362160
     12          1           0        0.563981   -1.749065    1.016554
     13          6           0        1.379182   -0.110289   -0.123758
     14          6           0        2.246833    1.129731   -0.098023
     15          1           0        3.303655    0.866217    0.021029
     16          1           0        1.937705    1.746947    0.743844
     17          1           0        2.132518    1.704321   -1.014746
     18          8           0        1.490628   -0.812796   -1.223372
     19          1           0       -0.515637    0.807839    0.121541
 ---------------------------------------------------------------------
 Rotational constants (GHZ):           3.4046251           1.2005707           1.0973644
 Standard basis: Aug-CC-pVTZ (5D, 7F)
 There are   685 symmetry adapted cartesian basis functions of A   symmetry.
 There are   598 symmetry adapted basis functions of A   symmetry.
   598 basis functions,   828 primitive gaussians,   685 cartesian basis functions
    30 alpha electrons       28 beta electrons
       nuclear repulsion energy       311.1419044503 Hartrees.
 NAtoms=   19 NActive=   19 NUniq=   19 SFac= 1.00D+00 NAtFMM=   60 NAOKFM=F Big=F
 Integral buffers will be    131072 words long.
 Raffenetti 2 integral format.
 Two-electron integral symmetry is turned on.
 Nuclear repulsion after empirical dispersion term =      311.1321580131 Hartrees.
 One-electron integrals computed using PRISM.
 NBasis=   598 RedAO= T EigKep=  7.53D-06  NBF=   598
 NBsUse=   598 1.00D-06 EigRej= -1.00D+00 NBFU=   598
 Initial guess from the checkpoint file:  "Forward-wb-opt.chk"
 B after Tr=     0.000000    0.000000    0.000000
         Rot=    1.000000    0.000593   -0.000128   -0.000225 Ang=   0.07 deg.
 Initial guess <Sx>= 0.0000 <Sy>= 0.0000 <Sz>= 1.0000 <S**2>= 2.0069 S= 1.0023
 Requested convergence on RMS density matrix=1.00D-08 within 128 cycles.
 Requested convergence on MAX density matrix=1.00D-06.
 Requested convergence on             energy=1.00D-06.
 No special actions if energy rises.
 SCF Done:  E(UwB97XD) =  -348.107360980     A.U. after   12 cycles
            NFock= 12  Conv=0.63D-08     -V/T= 2.0060
 <Sx>= 0.0000 <Sy>= 0.0000 <Sz>= 1.0000 <S**2>= 2.0069 S= 1.0023
 <L.S>=  0.00000000000    
 Annihilation of the first spin contaminant:
 S**2 before annihilation     2.0069,   after     2.0000
 Calling FoFJK, ICntrl=      2127 FMM=F ISym2X=0 I1Cent= 0 IOpClX= 1 NMat=1 NMatS=1 NMatT=0.
 ***** Axes restored to original set *****
 -------------------------------------------------------------------
 Center     Atomic                   Forces (Hartrees/Bohr)
 Number     Number              X              Y              Z
 -------------------------------------------------------------------
      1        1          -0.000013304    0.000005102   -0.000006982
      2        6           0.000016137   -0.000072645   -0.000015211
      3        1          -0.000008688   -0.000003850    0.000003436
      4        1           0.000005823    0.000001954    0.000011662
      5        6          -0.000179534    0.000114933    0.000119184
      6        1           0.000041994    0.000012869   -0.000036826
      7        1           0.000030756   -0.000004828   -0.000005151
      8        8           0.000046838   -0.000069433   -0.000122319
      9        1          -0.000011103   -0.000004304    0.000024573
     10        6           0.000046805    0.000055091   -0.000065666
     11        1          -0.000022237   -0.000014843    0.000042192
     12        1           0.000012476   -0.000007056   -0.000004248
     13        6          -0.000201056   -0.000140113   -0.000179924
     14        6           0.000044720   -0.000071517    0.000002691
     15        1          -0.000037675    0.000024322    0.000008586
     16        1          -0.000018187    0.000015404    0.000008022
     17        1          -0.000002539    0.000008232   -0.000001018
     18        8           0.000155014    0.000183585    0.000209935
     19        1           0.000093760   -0.000032903    0.000007065
 -------------------------------------------------------------------
 Cartesian Forces:  Max     0.000209935 RMS     0.000074842

 GradGradGradGradGradGradGradGradGradGradGradGradGradGradGradGradGradGrad
 Berny optimization.
 Using GEDIIS/GDIIS optimizer.
 FormGI is forming the generalized inverse of G from B-inverse, IUseBI=4.
 Internal  Forces:  Max     0.000282526 RMS     0.000045627
 Search for a local minimum.
 Step number  15 out of a maximum of   94
 All quantities printed in internal units (Hartrees-Bohrs-Radians)
 Mixed Optimization -- En-DIIS/RFO-DIIS
 Swapping is turned off.
 Update second derivatives using D2CorX and points    7    8    9   10   11
                                                     12   13   14   15
 DE= -1.50D-06 DEPred=-9.51D-07 R= 1.58D+00
 TightC=F SS=  1.41D+00  RLast= 1.22D-02 DXNew= 6.2954D-01 3.6474D-02
 Trust test= 1.58D+00 RLast= 1.22D-02 DXMaxT set to 3.74D-01
 ITU=  1  1  1  1 -1  0 -1  1  1  1  1  1 -1  1  0
     Eigenvalues ---    0.00095   0.00235   0.00398   0.00419   0.00533
     Eigenvalues ---    0.00869   0.01025   0.01759   0.02150   0.02894
     Eigenvalues ---    0.04860   0.05575   0.05583   0.05630   0.05658
     Eigenvalues ---    0.05848   0.05887   0.05894   0.08018   0.11772
     Eigenvalues ---    0.14014   0.15774   0.15954   0.15998   0.15999
     Eigenvalues ---    0.16001   0.16015   0.16043   0.16080   0.16261
     Eigenvalues ---    0.16591   0.17554   0.18228   0.23906   0.29510
     Eigenvalues ---    0.29941   0.30624   0.33448   0.33470   0.33601
     Eigenvalues ---    0.33961   0.34056   0.34168   0.34246   0.34313
     Eigenvalues ---    0.34366   0.34405   0.35432   0.42085   0.54720
     Eigenvalues ---    0.59352
 En-DIIS/RFO-DIIS/Sim-DIIS IScMMF=       -3 using points:    15   14   13   12   11   10    9    8    7    6
 RFO step:  Lambda=-4.44104849D-06.
 DIIS inversion failure, remove point  10.
 DIIS inversion failure, remove point   9.
 DIIS inversion failure, remove point   8.
 RFO-DIIS uses    7 points instead of   10
 DidBck=F Rises=F RFO-DIIS coefs:    3.00000   -1.46596   -1.39342    0.83457    0.18256
                  RFO-DIIS coefs:    0.00136   -0.15910    0.00000    0.00000    0.00000
 Iteration  1 RMS(Cart)=  0.01072310 RMS(Int)=  0.00004367
 Iteration  2 RMS(Cart)=  0.00006641 RMS(Int)=  0.00000421
 Iteration  3 RMS(Cart)=  0.00000000 RMS(Int)=  0.00000421
 Variable       Old X    -DE/DX   Delta X   Delta X   Delta X     New X
                                 (Linear)    (Quad)   (Total)
    R1        2.06336  -0.00001   0.00003   0.00001   0.00004   2.06340
    R2        2.06142   0.00001   0.00001   0.00006   0.00007   2.06148
    R3        2.06044  -0.00001  -0.00003   0.00002  -0.00001   2.06043
    R4        2.86988  -0.00007  -0.00033   0.00004  -0.00029   2.86959
    R5        2.07199  -0.00004  -0.00015   0.00002  -0.00013   2.07186
    R6        2.06060  -0.00002  -0.00007   0.00001  -0.00006   2.06054
    R7        2.66974   0.00014   0.00032   0.00028   0.00060   2.67034
    R8        1.83018   0.00008  -0.00002   0.00025   0.00023   1.83041
    R9        2.05713  -0.00001  -0.00003   0.00002  -0.00001   2.05712
   R10        2.07005  -0.00003  -0.00012   0.00005  -0.00008   2.06998
   R11        2.05622  -0.00001  -0.00001   0.00001   0.00000   2.05622
   R12        2.86159   0.00002   0.00005  -0.00006  -0.00001   2.86158
   R13        2.86038   0.00001  -0.00005   0.00007   0.00002   2.86039
   R14        2.47481   0.00028   0.00065   0.00023   0.00088   2.47570
   R15        4.00580   0.00000   0.00033  -0.00236  -0.00203   4.00378
   R16        2.07051  -0.00003  -0.00011   0.00002  -0.00009   2.07042
   R17        2.05734  -0.00001  -0.00003   0.00006   0.00003   2.05736
   R18        2.05590   0.00000   0.00000   0.00003   0.00003   2.05593
    A1        1.88159   0.00000   0.00009  -0.00003   0.00006   1.88165
    A2        1.89474  -0.00001  -0.00019  -0.00008  -0.00028   1.89447
    A3        1.93092   0.00002   0.00017  -0.00003   0.00014   1.93106
    A4        1.89485   0.00000  -0.00002  -0.00002  -0.00003   1.89482
    A5        1.93214  -0.00001  -0.00020   0.00011  -0.00009   1.93205
    A6        1.92831   0.00001   0.00015   0.00005   0.00020   1.92851
    A7        1.91687   0.00001   0.00013   0.00012   0.00026   1.91712
    A8        1.92420   0.00000   0.00013  -0.00004   0.00009   1.92430
    A9        1.96887   0.00001  -0.00025   0.00001  -0.00023   1.96864
   A10        1.87126   0.00001   0.00040   0.00001   0.00040   1.87166
   A11        1.92997  -0.00002  -0.00032   0.00002  -0.00031   1.92967
   A12        1.84923  -0.00002  -0.00007  -0.00013  -0.00020   1.84903
   A13        1.88683   0.00004  -0.00028  -0.00013  -0.00042   1.88642
   A14        1.90755   0.00004   0.00024   0.00006   0.00030   1.90785
   A15        1.89530   0.00000   0.00006   0.00002   0.00009   1.89539
   A16        1.88934  -0.00002  -0.00005   0.00010   0.00005   1.88939
   A17        1.89866   0.00001  -0.00006  -0.00010  -0.00016   1.89850
   A18        1.93753  -0.00005  -0.00032   0.00001  -0.00032   1.93721
   A19        1.93486   0.00002   0.00014  -0.00008   0.00006   1.93492
   A20        2.06381   0.00002   0.00019   0.00022   0.00041   2.06422
   A21        1.98253  -0.00003  -0.00047  -0.00015  -0.00063   1.98190
   A22        1.67018   0.00003  -0.00159  -0.00175  -0.00335   1.66683
   A23        1.98772  -0.00002  -0.00056  -0.00022  -0.00078   1.98694
   A24        1.72702  -0.00008  -0.00306  -0.00425  -0.00732   1.71970
   A25        1.98840   0.00009   0.00590   0.00628   0.01218   2.00058
   A26        1.93662  -0.00004  -0.00025   0.00004  -0.00020   1.93641
   A27        1.89107  -0.00002  -0.00009   0.00011   0.00001   1.89108
   A28        1.93704   0.00000   0.00003  -0.00014  -0.00012   1.93693
   A29        1.90308   0.00003   0.00026   0.00005   0.00031   1.90339
   A30        1.89645   0.00002   0.00002   0.00001   0.00003   1.89648
   A31        1.89898   0.00001   0.00005  -0.00006  -0.00001   1.89897
   A32        3.17187   0.00006   0.00476   0.00436   0.00911   3.18099
   A33        3.36921  -0.00001  -0.00083  -0.00063  -0.00145   3.36776
    D1        1.05266  -0.00001   0.00087   0.00058   0.00145   1.05411
    D2        3.11089   0.00001   0.00152   0.00063   0.00216   3.11304
    D3       -1.10889   0.00000   0.00137   0.00045   0.00182  -1.10706
    D4       -1.03212  -0.00001   0.00078   0.00057   0.00135  -1.03077
    D5        1.02610   0.00001   0.00143   0.00063   0.00206   1.02816
    D6        3.08952   0.00000   0.00128   0.00045   0.00172   3.09124
    D7       -3.13179  -0.00001   0.00084   0.00049   0.00132  -3.13047
    D8       -1.07356   0.00001   0.00149   0.00054   0.00203  -1.07153
    D9        0.98985   0.00000   0.00133   0.00036   0.00170   0.99155
   D10        0.95868   0.00003  -0.00256  -0.00057  -0.00313   0.95555
   D11       -1.19562   0.00003  -0.00231  -0.00075  -0.00306  -1.19868
   D12        3.06548   0.00003  -0.00258  -0.00069  -0.00328   3.06220
   D13       -1.67322  -0.00001  -0.00403  -0.00429  -0.00834  -1.68156
   D14        2.53220  -0.00003  -0.00352  -0.00352  -0.00705   2.52515
   D15        0.38396   0.00001  -0.00322  -0.00309  -0.00628   0.37768
   D16        0.95545  -0.00001   0.00000  -0.00059  -0.00058   0.95486
   D17       -2.92946  -0.00005  -0.00129  -0.00089  -0.00218  -2.93163
   D18       -0.84853   0.00006   0.00443   0.00530   0.00973  -0.83880
   D19       -1.13823  -0.00001  -0.00007  -0.00073  -0.00079  -1.13903
   D20        1.26005  -0.00006  -0.00136  -0.00103  -0.00239   1.25766
   D21       -2.94221   0.00006   0.00436   0.00516   0.00952  -2.93270
   D22        3.03254   0.00000   0.00013  -0.00055  -0.00041   3.03213
   D23       -0.85237  -0.00005  -0.00116  -0.00085  -0.00200  -0.85437
   D24        1.22856   0.00006   0.00457   0.00534   0.00990   1.23846
   D25        1.14061  -0.00001  -0.00018   0.00026   0.00007   1.14068
   D26       -0.94813  -0.00002  -0.00029   0.00011  -0.00019  -0.94832
   D27       -3.03210  -0.00002  -0.00031   0.00020  -0.00011  -3.03221
   D28       -1.25557   0.00003   0.00107   0.00053   0.00161  -1.25396
   D29        2.93887   0.00003   0.00096   0.00039   0.00135   2.94022
   D30        0.85490   0.00003   0.00094   0.00048   0.00143   0.85633
   D31        2.91138  -0.00002  -0.00378  -0.00419  -0.00796   2.90342
   D32        0.82264  -0.00002  -0.00388  -0.00434  -0.00822   0.81442
   D33       -1.26133  -0.00002  -0.00390  -0.00424  -0.00814  -1.26947
         Item               Value     Threshold  Converged?
 Maximum Force            0.000283     0.000450     YES
 RMS     Force            0.000046     0.000300     YES
 Maximum Displacement     0.036371     0.001800     NO 
 RMS     Displacement     0.010732     0.001200     NO 
 Predicted change in Energy=-2.101681D-06
 GradGradGradGradGradGradGradGradGradGradGradGradGradGradGradGradGradGrad

                          Input orientation:                          
 ---------------------------------------------------------------------
 Center     Atomic      Atomic             Coordinates (Angstroms)
 Number     Number       Type             X           Y           Z
 ---------------------------------------------------------------------
      1          1           0       -1.493425    1.347467    0.495206
      2          6           0       -2.365112    0.947457   -0.026718
      3          1           0       -3.251802    1.431203    0.385364
      4          1           0       -2.286731    1.207766   -1.082618
      5          6           0       -2.447009   -0.559119    0.144819
      6          1           0       -2.536873   -0.808208    1.208743
      7          1           0       -3.335005   -0.948143   -0.354259
      8          8           0       -1.349310   -1.236327   -0.432453
      9          1           0        1.113336    0.146021   -1.823034
     10          6           0        1.381937    0.817274   -1.009227
     11          1           0        2.378873    1.231284   -1.195195
     12          1           0        0.663254    1.633782   -0.981311
     13          6           0        1.354063    0.029864    0.283931
     14          6           0        2.184851   -1.232294    0.372828
     15          1           0        3.254390   -1.002256    0.313196
     16          1           0        1.913748   -1.880392   -0.458892
     17          1           0        1.993654   -1.759589    1.305050
     18          8           0        1.415487    0.780885    1.355617
     19          1           0       -0.536438   -0.861933   -0.061947
 ---------------------------------------------------------------------
                    Distance matrix (angstroms):
                    1          2          3          4          5
     1  H    0.000000
     2  C    1.091902   0.000000
     3  H    1.763793   1.090891   0.000000
     4  H    1.771547   1.090334   1.770949   0.000000
     5  C    2.160362   1.518520   2.160309   2.157353   0.000000
     6  H    2.498971   2.153654   2.490791   3.062198   1.096383
     7  H    3.063141   2.154362   2.493040   2.505459   1.090392
     8  O    2.749057   2.442414   3.376984   2.697233   1.413081
     9  H    3.689568   3.996079   5.057978   3.638127   4.128647
    10  C    3.288181   3.875906   4.877841   3.690121   4.229316
    11  H    4.226777   4.894005   5.851720   4.667021   5.318865
    12  H    2.629324   3.248582   4.151687   2.982308   3.968718
    13  C    3.144663   3.843272   4.815396   4.063286   3.848949
    14  C    4.494425   5.060940   6.054054   5.297854   4.686074
    15  H    5.300573   5.957829   6.946760   6.126705   5.721073
    16  H    4.789385   5.147052   6.193734   5.250693   4.596350
    17  H    4.740186   5.300994   6.208203   5.729559   4.744129
    18  O    3.085951   4.028837   4.811226   4.453497   4.263863
    19  H    2.471375   2.572777   3.582145   2.896368   1.945439
                    6          7          8          9         10
     6  H    0.000000
     7  H    1.760561   0.000000
     8  O    2.070535   2.008022   0.000000
     9  H    4.840067   4.810637   3.147892   0.000000
    10  C    4.787344   5.078900   3.465496   1.088581   0.000000
    11  H    5.839778   6.172963   4.535441   1.781449   1.095385
    12  H    4.582627   4.800584   3.548124   1.767627   1.088104
    13  C    4.086199   4.832302   3.069963   2.123851   1.514282
    14  C    4.813864   5.574784   3.624747   2.805300   2.599130
    15  H    5.863308   6.623334   4.669565   3.235140   2.926700
    16  H    4.872228   5.331927   3.326118   2.570582   2.804122
    17  H    4.630343   5.639713   3.803699   3.767123   3.517144
    18  O    4.262387   5.336702   3.861404   3.255483   2.365362
    19  H    2.370502   2.815113   0.968611   2.615177   2.719787
                   11         12         13         14         15
    11  H    0.000000
    12  H    1.775133   0.000000
    13  C    2.163668   2.156527   0.000000
    14  C    2.926698   3.516154   1.513656   0.000000
    15  H    2.833810   3.916431   2.162723   1.095621   0.000000
    16  H    3.231256   3.766441   2.124644   1.088709   1.778922
    17  H    3.917262   4.302601   2.157290   1.087949   1.773917
    18  O    2.763623   2.598946   1.310082   2.368688   2.765465
    19  H    3.763621   2.917719   2.118709   2.780578   3.811929
                   16         17         18         19
    16  H    0.000000
    17  H    1.769878   0.000000
    18  O    3.259310   2.605924   0.000000
    19  H    2.682953   3.012612   2.918621   0.000000
 Stoichiometry    C5H12O2(3)
 Framework group  C1[X(C5H12O2)]
 Deg. of freedom    51
 Full point group                 C1      NOp   1
 Largest Abelian subgroup         C1      NOp   1
 Largest concise Abelian subgroup C1      NOp   1
                         Standard orientation:                         
 ---------------------------------------------------------------------
 Center     Atomic      Atomic             Coordinates (Angstroms)
 Number     Number       Type             X           Y           Z
 ---------------------------------------------------------------------
      1          1           0       -1.462329   -1.371730   -0.590362
      2          6           0       -2.363693   -0.976675   -0.117365
      3          1           0       -3.225068   -1.429306   -0.610519
      4          1           0       -2.365817   -1.277744    0.930577
      5          6           0       -2.411199    0.536462   -0.235942
      6          1           0       -2.420105    0.826820   -1.293141
      7          1           0       -3.327329    0.921678    0.212688
      8          8           0       -1.348574    1.172564    0.444501
      9          1           0        0.986600   -0.303117    1.953989
     10          6           0        1.303771   -0.947866    1.136242
     11          1           0        2.278527   -1.385633    1.377235
     12          1           0        0.577297   -1.750281    1.025177
     13          6           0        1.381065   -0.112106   -0.124148
     14          6           0        2.234234    1.138038   -0.104211
     15          1           0        3.293206    0.887582    0.023203
     16          1           0        1.912935    1.759022    0.730315
     17          1           0        2.118738    1.703162   -1.026669
     18          8           0        1.509168   -0.823314   -1.216892
     19          1           0       -0.516471    0.798430    0.119179
 ---------------------------------------------------------------------
 Rotational constants (GHZ):           3.4013456           1.1983999           1.0951084
 Standard basis: Aug-CC-pVTZ (5D, 7F)
 There are   685 symmetry adapted cartesian basis functions of A   symmetry.
 There are   598 symmetry adapted basis functions of A   symmetry.
   598 basis functions,   828 primitive gaussians,   685 cartesian basis functions
    30 alpha electrons       28 beta electrons
       nuclear repulsion energy       311.0267087553 Hartrees.
 NAtoms=   19 NActive=   19 NUniq=   19 SFac= 1.00D+00 NAtFMM=   60 NAOKFM=F Big=F
 Integral buffers will be    131072 words long.
 Raffenetti 2 integral format.
 Two-electron integral symmetry is turned on.
 Nuclear repulsion after empirical dispersion term =      311.0169835190 Hartrees.
 One-electron integrals computed using PRISM.
 NBasis=   598 RedAO= T EigKep=  7.55D-06  NBF=   598
 NBsUse=   598 1.00D-06 EigRej= -1.00D+00 NBFU=   598
 Initial guess from the checkpoint file:  "Forward-wb-opt.chk"
 B after Tr=     0.000000    0.000000    0.000000
         Rot=    0.999997    0.002147    0.000512   -0.000997 Ang=   0.28 deg.
 Initial guess <Sx>= 0.0000 <Sy>= 0.0000 <Sz>= 1.0000 <S**2>= 2.0069 S= 1.0023
 ExpMin= 2.53D-02 ExpMax= 1.53D+04 ExpMxC= 5.22D+02 IAcc=3 IRadAn=         7 AccDes= 0.00D+00
 Harris functional with IExCor= 4639 and IRadAn=       7 diagonalized for initial guess.
 HarFok:  IExCor= 4639 AccDes= 0.00D+00 IRadAn=         7 IDoV= 1 UseB2=F ITyADJ=14
 ICtDFT=  3500011 ScaDFX=  1.000000  1.000000  1.000000  1.000000
 FoFCou: FMM=F IPFlag=           0 FMFlag=      100000 FMFlg1=           0
         NFxFlg=           0 DoJE=T BraDBF=F KetDBF=T FulRan=T
         wScrn=  0.000000 ICntrl=       500 IOpCl=  0 I1Cent=   200000004 NGrid=           0
         NMat0=    1 NMatS0=      1 NMatT0=    0 NMatD0=    1 NMtDS0=    0 NMtDT0=    0
 Petite list used in FoFCou.
 Requested convergence on RMS density matrix=1.00D-08 within 128 cycles.
 Requested convergence on MAX density matrix=1.00D-06.
 Requested convergence on             energy=1.00D-06.
 No special actions if energy rises.
 SCF Done:  E(UwB97XD) =  -348.107363772     A.U. after   13 cycles
            NFock= 13  Conv=0.46D-08     -V/T= 2.0060
 <Sx>= 0.0000 <Sy>= 0.0000 <Sz>= 1.0000 <S**2>= 2.0069 S= 1.0023
 <L.S>=  0.00000000000    
 Annihilation of the first spin contaminant:
 S**2 before annihilation     2.0069,   after     2.0000
 Calling FoFJK, ICntrl=      2127 FMM=F ISym2X=0 I1Cent= 0 IOpClX= 1 NMat=1 NMatS=1 NMatT=0.
 ***** Axes restored to original set *****
 -------------------------------------------------------------------
 Center     Atomic                   Forces (Hartrees/Bohr)
 Number     Number              X              Y              Z
 -------------------------------------------------------------------
      1        1           0.000005570   -0.000005360   -0.000003968
      2        6           0.000008019    0.000005260   -0.000016338
      3        1           0.000011848   -0.000003298   -0.000007282
      4        1           0.000001723   -0.000011515    0.000010534
      5        6          -0.000014613   -0.000000648   -0.000005604
      6        1           0.000018445    0.000012033   -0.000009987
      7        1           0.000004976   -0.000013755    0.000023504
      8        8           0.000031416    0.000067154   -0.000038220
      9        1          -0.000001551    0.000006197    0.000009248
     10        6           0.000034353    0.000014856   -0.000048045
     11        1          -0.000007062   -0.000016187    0.000008789
     12        1          -0.000013251   -0.000007006    0.000007865
     13        6          -0.000077779    0.000153306    0.000158920
     14        6           0.000009525   -0.000067761   -0.000024192
     15        1          -0.000017856    0.000011033   -0.000007358
     16        1          -0.000001212    0.000007312    0.000012240
     17        1          -0.000000482    0.000007639   -0.000011750
     18        8           0.000030559   -0.000064983   -0.000091192
     19        1          -0.000022628   -0.000094278    0.000032836
 -------------------------------------------------------------------
 Cartesian Forces:  Max     0.000158920 RMS     0.000041649

 GradGradGradGradGradGradGradGradGradGradGradGradGradGradGradGradGradGrad
 Berny optimization.
 Using GEDIIS/GDIIS optimizer.
 FormGI is forming the generalized inverse of G from B-inverse, IUseBI=4.
 Internal  Forces:  Max     0.000119710 RMS     0.000027554
 Search for a local minimum.
 Step number  16 out of a maximum of   94
 All quantities printed in internal units (Hartrees-Bohrs-Radians)
 Mixed Optimization -- En-DIIS/RFO-DIIS
 Swapping is turned off.
 Update second derivatives using D2CorX and points    7    8    9   10   11
                                                     12   13   14   15   16
 DE= -2.79D-06 DEPred=-2.10D-06 R= 1.33D+00
 TightC=F SS=  1.41D+00  RLast= 3.20D-02 DXNew= 6.2954D-01 9.6052D-02
 Trust test= 1.33D+00 RLast= 3.20D-02 DXMaxT set to 3.74D-01
 ITU=  1  1  1  1  1 -1  0 -1  1  1  1  1  1 -1  1  0
     Eigenvalues ---    0.00075   0.00244   0.00398   0.00416   0.00575
     Eigenvalues ---    0.00873   0.01004   0.01284   0.02119   0.02796
     Eigenvalues ---    0.04859   0.05576   0.05586   0.05628   0.05660
     Eigenvalues ---    0.05809   0.05881   0.05896   0.07977   0.11769
     Eigenvalues ---    0.14013   0.15535   0.15984   0.15999   0.16000
     Eigenvalues ---    0.16010   0.16020   0.16041   0.16101   0.16293
     Eigenvalues ---    0.16586   0.17846   0.18148   0.23709   0.29349
     Eigenvalues ---    0.29957   0.30658   0.33446   0.33465   0.33530
     Eigenvalues ---    0.33958   0.34056   0.34169   0.34245   0.34314
     Eigenvalues ---    0.34360   0.34408   0.35162   0.42325   0.54680
     Eigenvalues ---    0.60589
 En-DIIS/RFO-DIIS/Sim-DIIS IScMMF=       -3 using points:    16   15   14   13   12   11   10    9    8    7
 RFO step:  Lambda=-2.14462218D-06.
 DIIS inversion failure, remove point  10.
 DIIS inversion failure, remove point   9.
 DIIS inversion failure, remove point   8.
 DIIS inversion failure, remove point   7.
 RFO-DIIS uses    6 points instead of   10
 DidBck=F Rises=F RFO-DIIS coefs:    1.33345   -2.00000    2.30296   -1.22315    0.40022
                  RFO-DIIS coefs:    0.18653    0.00000    0.00000    0.00000    0.00000
 Iteration  1 RMS(Cart)=  0.00793325 RMS(Int)=  0.00002657
 Iteration  2 RMS(Cart)=  0.00003678 RMS(Int)=  0.00000414
 Iteration  3 RMS(Cart)=  0.00000000 RMS(Int)=  0.00000414
 Variable       Old X    -DE/DX   Delta X   Delta X   Delta X     New X
                                 (Linear)    (Quad)   (Total)
    R1        2.06340   0.00000   0.00001   0.00001   0.00001   2.06341
    R2        2.06148  -0.00001  -0.00002   0.00000  -0.00002   2.06147
    R3        2.06043  -0.00001  -0.00001  -0.00002  -0.00002   2.06041
    R4        2.86959  -0.00001  -0.00020   0.00008  -0.00011   2.86947
    R5        2.07186  -0.00001  -0.00010   0.00003  -0.00007   2.07179
    R6        2.06054  -0.00001  -0.00004  -0.00001  -0.00005   2.06050
    R7        2.67034  -0.00004   0.00021  -0.00002   0.00019   2.67053
    R8        1.83041  -0.00006   0.00003  -0.00009  -0.00006   1.83035
    R9        2.05712  -0.00001  -0.00003   0.00001  -0.00002   2.05711
   R10        2.06998  -0.00001  -0.00010   0.00005  -0.00005   2.06992
   R11        2.05622   0.00000   0.00000  -0.00001  -0.00001   2.05621
   R12        2.86158   0.00002   0.00020  -0.00005   0.00015   2.86173
   R13        2.86039   0.00003   0.00003   0.00014   0.00017   2.86056
   R14        2.47570  -0.00011   0.00033  -0.00028   0.00005   2.47575
   R15        4.00378  -0.00002   0.00063   0.00024   0.00087   4.00465
   R16        2.07042  -0.00001  -0.00008   0.00003  -0.00006   2.07037
   R17        2.05736  -0.00001  -0.00004   0.00003  -0.00001   2.05735
   R18        2.05593  -0.00001  -0.00001  -0.00002  -0.00003   2.05590
    A1        1.88165   0.00000  -0.00001   0.00004   0.00003   1.88168
    A2        1.89447   0.00001  -0.00004  -0.00005  -0.00009   1.89437
    A3        1.93106  -0.00001   0.00009  -0.00008   0.00001   1.93107
    A4        1.89482   0.00000   0.00001  -0.00003  -0.00002   1.89480
    A5        1.93205   0.00001  -0.00011   0.00019   0.00008   1.93213
    A6        1.92851  -0.00001   0.00006  -0.00007  -0.00001   1.92850
    A7        1.91712   0.00002   0.00004   0.00008   0.00012   1.91725
    A8        1.92430   0.00003   0.00014  -0.00001   0.00013   1.92442
    A9        1.96864  -0.00008  -0.00023   0.00009  -0.00014   1.96850
   A10        1.87166  -0.00001   0.00023  -0.00012   0.00011   1.87177
   A11        1.92967   0.00002  -0.00023   0.00004  -0.00019   1.92948
   A12        1.84903   0.00003   0.00008  -0.00009  -0.00001   1.84902
   A13        1.88642  -0.00012  -0.00007  -0.00019  -0.00026   1.88616
   A14        1.90785   0.00001   0.00019   0.00000   0.00019   1.90804
   A15        1.89539   0.00000  -0.00003   0.00003   0.00000   1.89539
   A16        1.88939   0.00000  -0.00008   0.00005  -0.00002   1.88937
   A17        1.89850   0.00002  -0.00003   0.00016   0.00013   1.89863
   A18        1.93721  -0.00001  -0.00027   0.00004  -0.00023   1.93698
   A19        1.93492  -0.00002   0.00023  -0.00029  -0.00006   1.93485
   A20        2.06422  -0.00002  -0.00022  -0.00012  -0.00034   2.06388
   A21        1.98190   0.00000  -0.00020   0.00007  -0.00015   1.98175
   A22        1.66683   0.00002  -0.00043  -0.00137  -0.00180   1.66503
   A23        1.98694   0.00001  -0.00029   0.00007  -0.00022   1.98672
   A24        1.71970  -0.00004  -0.00076  -0.00364  -0.00439   1.71530
   A25        2.00058   0.00003   0.00216   0.00497   0.00714   2.00771
   A26        1.93641  -0.00002  -0.00027   0.00003  -0.00024   1.93617
   A27        1.89108   0.00000  -0.00012   0.00014   0.00002   1.89111
   A28        1.93693   0.00000   0.00009  -0.00009   0.00000   1.93693
   A29        1.90339   0.00001   0.00017  -0.00004   0.00012   1.90351
   A30        1.89648   0.00001   0.00006   0.00004   0.00010   1.89658
   A31        1.89897   0.00000   0.00008  -0.00008   0.00001   1.89898
   A32        3.18099  -0.00008  -0.00130   0.00440   0.00310   3.18408
   A33        3.36776   0.00001   0.00274   0.00104   0.00378   3.37153
    D1        1.05411  -0.00001  -0.00073   0.00088   0.00015   1.05426
    D2        3.11304   0.00001  -0.00034   0.00077   0.00043   3.11347
    D3       -1.10706   0.00001  -0.00030   0.00071   0.00040  -1.10666
    D4       -1.03077  -0.00001  -0.00071   0.00076   0.00005  -1.03072
    D5        1.02816   0.00000  -0.00032   0.00065   0.00033   1.02849
    D6        3.09124   0.00001  -0.00028   0.00058   0.00030   3.09155
    D7       -3.13047  -0.00001  -0.00069   0.00072   0.00003  -3.13044
    D8       -1.07153   0.00000  -0.00030   0.00061   0.00031  -1.07122
    D9        0.99155   0.00000  -0.00026   0.00054   0.00028   0.99183
   D10        0.95555   0.00002  -0.00086   0.00001  -0.00086   0.95470
   D11       -1.19868   0.00004  -0.00058  -0.00019  -0.00077  -1.19945
   D12        3.06220   0.00003  -0.00078  -0.00001  -0.00079   3.06141
   D13       -1.68156   0.00001   0.00584   0.00227   0.00808  -1.67348
   D14        2.52515   0.00003   0.00629   0.00326   0.00956   2.53471
   D15        0.37768   0.00003   0.00563   0.00360   0.00925   0.38693
   D16        0.95486  -0.00001   0.00046   0.00027   0.00073   0.95559
   D17       -2.93163  -0.00001  -0.00054   0.00031  -0.00023  -2.93186
   D18       -0.83880   0.00003   0.00163   0.00529   0.00691  -0.83189
   D19       -1.13903  -0.00001   0.00044   0.00020   0.00065  -1.13838
   D20        1.25766  -0.00001  -0.00056   0.00025  -0.00031   1.25735
   D21       -2.93270   0.00003   0.00161   0.00522   0.00683  -2.92586
   D22        3.03213  -0.00002   0.00051   0.00017   0.00068   3.03281
   D23       -0.85437  -0.00002  -0.00050   0.00022  -0.00028  -0.85465
   D24        1.23846   0.00003   0.00168   0.00519   0.00686   1.24533
   D25        1.14068   0.00000  -0.00056  -0.00039  -0.00096   1.13972
   D26       -0.94832   0.00000  -0.00054  -0.00044  -0.00098  -0.94929
   D27       -3.03221   0.00000  -0.00062  -0.00038  -0.00100  -3.03321
   D28       -1.25396   0.00000   0.00041  -0.00043  -0.00002  -1.25399
   D29        2.94022   0.00001   0.00044  -0.00048  -0.00004   2.94018
   D30        0.85633   0.00001   0.00035  -0.00042  -0.00007   0.85626
   D31        2.90342  -0.00001  -0.00155  -0.00411  -0.00567   2.89775
   D32        0.81442  -0.00001  -0.00153  -0.00416  -0.00569   0.80873
   D33       -1.26947  -0.00001  -0.00161  -0.00410  -0.00571  -1.27518
         Item               Value     Threshold  Converged?
 Maximum Force            0.000120     0.000450     YES
 RMS     Force            0.000028     0.000300     YES
 Maximum Displacement     0.028217     0.001800     NO 
 RMS     Displacement     0.007939     0.001200     NO 
 Predicted change in Energy=-8.239348D-07
 GradGradGradGradGradGradGradGradGradGradGradGradGradGradGradGradGradGrad

                          Input orientation:                          
 ---------------------------------------------------------------------
 Center     Atomic      Atomic             Coordinates (Angstroms)
 Number     Number       Type             X           Y           Z
 ---------------------------------------------------------------------
      1          1           0       -1.495396    1.348688    0.492232
      2          6           0       -2.364547    0.946252   -0.032064
      3          1           0       -3.253354    1.430807    0.374445
      4          1           0       -2.281701    1.203006   -1.088480
      5          6           0       -2.446083   -0.559734    0.144234
      6          1           0       -2.540484   -0.805392    1.208524
      7          1           0       -3.331360   -0.951281   -0.357641
      8          8           0       -1.345009   -1.237918   -0.425663
      9          1           0        1.100383    0.150195   -1.816382
     10          6           0        1.378326    0.819824   -1.004387
     11          1           0        2.375668    1.229413   -1.197652
     12          1           0        0.663499    1.639477   -0.970424
     13          6           0        1.356995    0.031826    0.288632
     14          6           0        2.183744   -1.233575    0.370286
     15          1           0        3.253526   -1.007336    0.301711
     16          1           0        1.903213   -1.880453   -0.459246
     17          1           0        1.998405   -1.760342    1.303970
     18          8           0        1.430419    0.782157    1.360079
     19          1           0       -0.534355   -0.860873   -0.053073
 ---------------------------------------------------------------------
                    Distance matrix (angstroms):
                    1          2          3          4          5
     1  H    0.000000
     2  C    1.091910   0.000000
     3  H    1.763812   1.090880   0.000000
     4  H    1.771482   1.090321   1.770918   0.000000
     5  C    2.160321   1.518460   2.160309   2.157280   0.000000
     6  H    2.499069   2.153664   2.490875   3.062166   1.096346
     7  H    3.063153   2.154381   2.493266   2.505367   1.090368
     8  O    2.748760   2.442330   3.376988   2.697190   1.413181
     9  H    3.674800   3.977843   5.039316   3.616178   4.114053
    10  C    3.282962   3.869172   4.871029   3.680991   4.224762
    11  H    4.225526   4.889624   5.847900   4.658723   5.315166
    12  H    2.623881   3.245019   4.146559   2.979706   3.968437
    13  C    3.148288   3.845634   4.818696   4.063030   3.851520
    14  C    4.496557   5.059692   6.054831   5.291987   4.684065
    15  H    5.304659   5.957403   6.949051   6.120211   5.719326
    16  H    4.783639   5.136780   6.184630   5.236139   4.585287
    17  H    4.746749   5.305279   6.215176   5.729272   4.747623
    18  O    3.103951   4.045585   4.830109   4.466810   4.278577
    19  H    2.470449   2.572109   3.581553   2.895666   1.945333
                    6          7          8          9         10
     6  H    0.000000
     7  H    1.760580   0.000000
     8  O    2.070461   2.008079   0.000000
     9  H    4.828987   4.793904   3.137020   0.000000
    10  C    4.784911   5.073089   3.462048   1.088573   0.000000
    11  H    5.839407   6.166945   4.530687   1.781542   1.095357
    12  H    4.581562   4.800670   3.551095   1.767618   1.088099
    13  C    4.091147   4.833720   3.069738   2.123898   1.514362
    14  C    4.817086   5.570094   3.617409   2.805354   2.599014
    15  H    5.868019   6.618052   4.661412   3.234535   2.925882
    16  H    4.866585   5.317371   3.311332   2.570969   2.804315
    17  H    4.639241   5.641093   3.800391   3.767385   3.517139
    18  O    4.279177   5.350692   3.869441   3.255488   2.365340
    19  H    2.370498   2.814990   0.968579   2.608426   2.718104
                   11         12         13         14         15
    11  H    0.000000
    12  H    1.775192   0.000000
    13  C    2.163549   2.156548   0.000000
    14  C    2.926017   3.516117   1.513744   0.000000
    15  H    2.832272   3.915633   2.162604   1.095591   0.000000
    16  H    3.231056   3.766709   2.124732   1.088702   1.778970
    17  H    3.916513   4.302744   2.157356   1.087933   1.773941
    18  O    2.763245   2.598925   1.310109   2.368620   2.765166
    19  H    3.761329   2.920298   2.119170   2.776005   3.807278
                   16         17         18         19
    16  H    0.000000
    17  H    1.769864   0.000000
    18  O    3.259289   2.605773   0.000000
    19  H    2.673248   3.010894   2.925216   0.000000
 Stoichiometry    C5H12O2(3)
 Framework group  C1[X(C5H12O2)]
 Deg. of freedom    51
 Full point group                 C1      NOp   1
 Largest Abelian subgroup         C1      NOp   1
 Largest concise Abelian subgroup C1      NOp   1
                         Standard orientation:                         
 ---------------------------------------------------------------------
 Center     Atomic      Atomic             Coordinates (Angstroms)
 Number     Number       Type             X           Y           Z
 ---------------------------------------------------------------------
      1          1           0       -1.464837   -1.373669   -0.589844
      2          6           0       -2.364949   -0.977339   -0.115514
      3          1           0       -3.227642   -1.431269   -0.605135
      4          1           0       -2.364228   -1.275683    0.933195
      5          6           0       -2.412695    0.535430   -0.237864
      6          1           0       -2.424505    0.823178   -1.295708
      7          1           0       -3.327370    0.922004    0.212505
      8          8           0       -1.347831    1.173069    0.437831
      9          1           0        0.968511   -0.307364    1.949046
     10          6           0        1.296817   -0.949901    1.133968
     11          1           0        2.271407   -1.382961    1.383851
     12          1           0        0.575406   -1.755766    1.015199
     13          6           0        1.382218   -0.112730   -0.125058
     14          6           0        2.229873    1.141080   -0.095700
     15          1           0        3.288441    0.894791    0.042486
     16          1           0        1.897375    1.760256    0.735768
     17          1           0        2.121514    1.706190   -1.019013
     18          8           0        1.524745   -0.822595   -1.216920
     19          1           0       -0.516964    0.797264    0.111373
 ---------------------------------------------------------------------
 Rotational constants (GHZ):           3.4018663           1.1978986           1.0938765
 Standard basis: Aug-CC-pVTZ (5D, 7F)
 There are   685 symmetry adapted cartesian basis functions of A   symmetry.
 There are   598 symmetry adapted basis functions of A   symmetry.
   598 basis functions,   828 primitive gaussians,   685 cartesian basis functions
    30 alpha electrons       28 beta electrons
       nuclear repulsion energy       311.0057919490 Hartrees.
 NAtoms=   19 NActive=   19 NUniq=   19 SFac= 1.00D+00 NAtFMM=   60 NAOKFM=F Big=F
 Integral buffers will be    131072 words long.
 Raffenetti 2 integral format.
 Two-electron integral symmetry is turned on.
 Nuclear repulsion after empirical dispersion term =      310.9960585501 Hartrees.
 One-electron integrals computed using PRISM.
 NBasis=   598 RedAO= T EigKep=  7.55D-06  NBF=   598
 NBsUse=   598 1.00D-06 EigRej= -1.00D+00 NBFU=   598
 Initial guess from the checkpoint file:  "Forward-wb-opt.chk"
 B after Tr=     0.000000    0.000000    0.000000
         Rot=    0.999999   -0.000241    0.000983   -0.000337 Ang=  -0.12 deg.
 Initial guess <Sx>= 0.0000 <Sy>= 0.0000 <Sz>= 1.0000 <S**2>= 2.0069 S= 1.0023
 ExpMin= 2.53D-02 ExpMax= 1.53D+04 ExpMxC= 5.22D+02 IAcc=3 IRadAn=         7 AccDes= 0.00D+00
 Harris functional with IExCor= 4639 and IRadAn=       7 diagonalized for initial guess.
 HarFok:  IExCor= 4639 AccDes= 0.00D+00 IRadAn=         7 IDoV= 1 UseB2=F ITyADJ=14
 ICtDFT=  3500011 ScaDFX=  1.000000  1.000000  1.000000  1.000000
 FoFCou: FMM=F IPFlag=           0 FMFlag=      100000 FMFlg1=           0
         NFxFlg=           0 DoJE=T BraDBF=F KetDBF=T FulRan=T
         wScrn=  0.000000 ICntrl=       500 IOpCl=  0 I1Cent=   200000004 NGrid=           0
         NMat0=    1 NMatS0=      1 NMatT0=    0 NMatD0=    1 NMtDS0=    0 NMtDT0=    0
 Petite list used in FoFCou.
 Requested convergence on RMS density matrix=1.00D-08 within 128 cycles.
 Requested convergence on MAX density matrix=1.00D-06.
 Requested convergence on             energy=1.00D-06.
 No special actions if energy rises.
 SCF Done:  E(UwB97XD) =  -348.107365000     A.U. after   14 cycles
            NFock= 14  Conv=0.48D-08     -V/T= 2.0060
 <Sx>= 0.0000 <Sy>= 0.0000 <Sz>= 1.0000 <S**2>= 2.0069 S= 1.0023
 <L.S>=  0.00000000000    
 Annihilation of the first spin contaminant:
 S**2 before annihilation     2.0069,   after     2.0000
 Calling FoFJK, ICntrl=      2127 FMM=F ISym2X=0 I1Cent= 0 IOpClX= 1 NMat=1 NMatS=1 NMatT=0.
 ***** Axes restored to original set *****
 -------------------------------------------------------------------
 Center     Atomic                   Forces (Hartrees/Bohr)
 Number     Number              X              Y              Z
 -------------------------------------------------------------------
      1        1           0.000002728   -0.000007537    0.000001999
      2        6          -0.000001440    0.000023592   -0.000020737
      3        1           0.000008751   -0.000003823   -0.000002133
      4        1           0.000005094   -0.000007128    0.000003913
      5        6           0.000042310   -0.000048630   -0.000030055
      6        1           0.000003346    0.000015097    0.000005616
      7        1          -0.000007690   -0.000011706    0.000022255
      8        8          -0.000012077    0.000094711   -0.000023749
      9        1           0.000001231    0.000003072    0.000002212
     10        6           0.000022731   -0.000002602   -0.000017711
     11        1          -0.000003042   -0.000004646   -0.000006374
     12        1          -0.000000948    0.000003263   -0.000002224
     13        6          -0.000021361    0.000193388    0.000193590
     14        6          -0.000013407   -0.000047584   -0.000027888
     15        1          -0.000001529    0.000000440   -0.000007773
     16        1           0.000000677    0.000003151    0.000002871
     17        1           0.000000169    0.000004676   -0.000005151
     18        8          -0.000016198   -0.000109961   -0.000141786
     19        1          -0.000009344   -0.000097772    0.000053125
 -------------------------------------------------------------------
 Cartesian Forces:  Max     0.000193590 RMS     0.000049824

 GradGradGradGradGradGradGradGradGradGradGradGradGradGradGradGradGradGrad
 Berny optimization.
 Using GEDIIS/GDIIS optimizer.
 FormGI is forming the generalized inverse of G from B-inverse, IUseBI=4.
 Internal  Forces:  Max     0.000179804 RMS     0.000028161
 Search for a local minimum.
 Step number  17 out of a maximum of   94
 All quantities printed in internal units (Hartrees-Bohrs-Radians)
 Mixed Optimization -- En-DIIS/RFO-DIIS
 Swapping is turned off.
 Update second derivatives using D2CorX and points    7    8    9   10   11
                                                     12   13   14   15   16
                                                     17
 DE= -1.23D-06 DEPred=-8.24D-07 R= 1.49D+00
 TightC=F SS=  1.41D+00  RLast= 2.42D-02 DXNew= 6.2954D-01 7.2683D-02
 Trust test= 1.49D+00 RLast= 2.42D-02 DXMaxT set to 3.74D-01
 ITU=  1  1  1  1  1  1 -1  0 -1  1  1  1  1  1 -1  1  0
     Eigenvalues ---    0.00066   0.00232   0.00404   0.00407   0.00552
     Eigenvalues ---    0.00674   0.00903   0.01120   0.02086   0.02901
     Eigenvalues ---    0.04864   0.05579   0.05585   0.05628   0.05655
     Eigenvalues ---    0.05831   0.05890   0.05905   0.07830   0.11783
     Eigenvalues ---    0.14022   0.15559   0.15961   0.15998   0.16000
     Eigenvalues ---    0.16008   0.16019   0.16041   0.16100   0.16323
     Eigenvalues ---    0.16596   0.17853   0.18567   0.23589   0.29348
     Eigenvalues ---    0.29967   0.30741   0.33449   0.33484   0.33634
     Eigenvalues ---    0.33959   0.34059   0.34168   0.34251   0.34315
     Eigenvalues ---    0.34369   0.34408   0.35248   0.42554   0.54997
     Eigenvalues ---    0.63079
 En-DIIS/RFO-DIIS/Sim-DIIS IScMMF=       -3 using points:    17   16   15   14   13   12   11   10    9    8
 RFO step:  Lambda=-1.86814625D-06.
 DIIS inversion failure, remove point  10.
 DIIS inversion failure, remove point   9.
 DIIS inversion failure, remove point   8.
 DIIS inversion failure, remove point   7.
 RFO-DIIS uses    6 points instead of   10
 DidBck=F Rises=F RFO-DIIS coefs:    2.33804   -1.17890   -0.97011    0.89761   -0.40284
                  RFO-DIIS coefs:    0.31620    0.00000    0.00000    0.00000    0.00000
 Iteration  1 RMS(Cart)=  0.01230469 RMS(Int)=  0.00005595
 Iteration  2 RMS(Cart)=  0.00008906 RMS(Int)=  0.00000489
 Iteration  3 RMS(Cart)=  0.00000000 RMS(Int)=  0.00000489
 Variable       Old X    -DE/DX   Delta X   Delta X   Delta X     New X
                                 (Linear)    (Quad)   (Total)
    R1        2.06341   0.00000  -0.00001   0.00002   0.00001   2.06342
    R2        2.06147  -0.00001  -0.00004   0.00002  -0.00003   2.06144
    R3        2.06041  -0.00001  -0.00007   0.00005  -0.00002   2.06038
    R4        2.86947   0.00001  -0.00031   0.00023  -0.00008   2.86939
    R5        2.07179   0.00000  -0.00020   0.00014  -0.00006   2.07173
    R6        2.06050   0.00000  -0.00012   0.00008  -0.00004   2.06046
    R7        2.67053  -0.00007   0.00045  -0.00035   0.00010   2.67062
    R8        1.83035  -0.00004  -0.00015   0.00009  -0.00006   1.83029
    R9        2.05711   0.00000  -0.00007   0.00005  -0.00002   2.05709
   R10        2.06992   0.00000  -0.00017   0.00011  -0.00006   2.06986
   R11        2.05621   0.00000  -0.00005   0.00003  -0.00002   2.05619
   R12        2.86173   0.00002   0.00035  -0.00007   0.00028   2.86201
   R13        2.86056   0.00002   0.00031   0.00002   0.00033   2.86089
   R14        2.47575  -0.00018   0.00026  -0.00052  -0.00025   2.47550
   R15        4.00465  -0.00001   0.00203  -0.00054   0.00149   4.00614
   R16        2.07037   0.00000  -0.00017   0.00012  -0.00005   2.07032
   R17        2.05735   0.00000  -0.00007   0.00007   0.00000   2.05735
   R18        2.05590  -0.00001  -0.00008   0.00004  -0.00003   2.05586
    A1        1.88168   0.00000   0.00000   0.00003   0.00004   1.88172
    A2        1.89437   0.00001  -0.00012   0.00003  -0.00009   1.89428
    A3        1.93107  -0.00001   0.00005  -0.00013  -0.00008   1.93098
    A4        1.89480   0.00000  -0.00001   0.00006   0.00005   1.89485
    A5        1.93213   0.00000   0.00008   0.00002   0.00010   1.93223
    A6        1.92850  -0.00001  -0.00001  -0.00001  -0.00002   1.92848
    A7        1.91725   0.00001   0.00021  -0.00011   0.00010   1.91734
    A8        1.92442   0.00002   0.00027  -0.00011   0.00016   1.92458
    A9        1.96850  -0.00006  -0.00032   0.00008  -0.00024   1.96826
   A10        1.87177  -0.00001   0.00030  -0.00025   0.00005   1.87182
   A11        1.92948   0.00002  -0.00039   0.00032  -0.00007   1.92941
   A12        1.84902   0.00002  -0.00005   0.00007   0.00001   1.84903
   A13        1.88616  -0.00007  -0.00040   0.00028  -0.00012   1.88604
   A14        1.90804   0.00000   0.00043  -0.00021   0.00022   1.90827
   A15        1.89539   0.00000   0.00001  -0.00001   0.00000   1.89539
   A16        1.88937   0.00000  -0.00011  -0.00002  -0.00013   1.88924
   A17        1.89863   0.00000   0.00024  -0.00011   0.00013   1.89876
   A18        1.93698   0.00001  -0.00063   0.00036  -0.00026   1.93671
   A19        1.93485   0.00000   0.00007  -0.00003   0.00004   1.93490
   A20        2.06388  -0.00004  -0.00085   0.00007  -0.00078   2.06310
   A21        1.98175   0.00001  -0.00037   0.00041   0.00003   1.98178
   A22        1.66503   0.00004  -0.00164   0.00011  -0.00154   1.66349
   A23        1.98672   0.00003  -0.00052   0.00044  -0.00007   1.98665
   A24        1.71530  -0.00005  -0.00519  -0.00069  -0.00588   1.70942
   A25        2.00771   0.00000   0.00917  -0.00072   0.00845   2.01617
   A26        1.93617   0.00000  -0.00063   0.00036  -0.00026   1.93590
   A27        1.89111   0.00000  -0.00003  -0.00001  -0.00004   1.89106
   A28        1.93693   0.00000   0.00006  -0.00006   0.00001   1.93694
   A29        1.90351   0.00000   0.00030  -0.00020   0.00011   1.90362
   A30        1.89658   0.00000   0.00022  -0.00008   0.00014   1.89671
   A31        1.89898   0.00000   0.00009  -0.00003   0.00006   1.89904
   A32        3.18408  -0.00007   0.00251  -0.00079   0.00172   3.18580
   A33        3.37153   0.00003   0.00736   0.00134   0.00871   3.38024
    D1        1.05426   0.00000  -0.00080   0.00036  -0.00044   1.05381
    D2        3.11347   0.00000  -0.00014  -0.00009  -0.00023   3.11324
    D3       -1.10666   0.00000  -0.00023  -0.00003  -0.00026  -1.10692
    D4       -1.03072   0.00000  -0.00089   0.00039  -0.00050  -1.03122
    D5        1.02849   0.00000  -0.00023  -0.00006  -0.00029   1.02821
    D6        3.09155   0.00000  -0.00032   0.00000  -0.00032   3.09123
    D7       -3.13044  -0.00001  -0.00093   0.00030  -0.00062  -3.13106
    D8       -1.07122   0.00000  -0.00027  -0.00014  -0.00041  -1.07163
    D9        0.99183   0.00000  -0.00036  -0.00008  -0.00044   0.99139
   D10        0.95470   0.00002   0.00032   0.00103   0.00135   0.95604
   D11       -1.19945   0.00003   0.00056   0.00088   0.00145  -1.19801
   D12        3.06141   0.00002   0.00043   0.00098   0.00142   3.06282
   D13       -1.67348  -0.00001   0.01447  -0.00012   0.01434  -1.65914
   D14        2.53471   0.00003   0.01666  -0.00009   0.01655   2.55126
   D15        0.38693   0.00002   0.01583  -0.00005   0.01580   0.40273
   D16        0.95559  -0.00002   0.00168  -0.00014   0.00153   0.95713
   D17       -2.93186   0.00000  -0.00070   0.00119   0.00050  -2.93137
   D18       -0.83189   0.00002   0.00879   0.00058   0.00937  -0.82252
   D19       -1.13838  -0.00001   0.00159  -0.00009   0.00150  -1.13688
   D20        1.25735   0.00000  -0.00079   0.00125   0.00046   1.25781
   D21       -2.92586   0.00003   0.00871   0.00063   0.00933  -2.91653
   D22        3.03281  -0.00002   0.00166  -0.00018   0.00148   3.03429
   D23       -0.85465   0.00000  -0.00072   0.00116   0.00044  -0.85421
   D24        1.24533   0.00002   0.00878   0.00054   0.00931   1.25464
   D25        1.13972   0.00000  -0.00211   0.00043  -0.00169   1.13803
   D26       -0.94929   0.00000  -0.00209   0.00046  -0.00163  -0.95093
   D27       -3.03321   0.00000  -0.00221   0.00053  -0.00169  -3.03490
   D28       -1.25399  -0.00001   0.00021  -0.00090  -0.00069  -1.25468
   D29        2.94018  -0.00001   0.00023  -0.00087  -0.00063   2.93955
   D30        0.85626  -0.00001   0.00011  -0.00080  -0.00069   0.85557
   D31        2.89775   0.00000  -0.00722   0.00018  -0.00704   2.89071
   D32        0.80873   0.00001  -0.00719   0.00021  -0.00698   0.80175
   D33       -1.27518   0.00000  -0.00732   0.00028  -0.00704  -1.28222
         Item               Value     Threshold  Converged?
 Maximum Force            0.000180     0.000450     YES
 RMS     Force            0.000028     0.000300     YES
 Maximum Displacement     0.037933     0.001800     NO 
 RMS     Displacement     0.012327     0.001200     NO 
 Predicted change in Energy=-9.217551D-07
 GradGradGradGradGradGradGradGradGradGradGradGradGradGradGradGradGradGrad

                          Input orientation:                          
 ---------------------------------------------------------------------
 Center     Atomic      Atomic             Coordinates (Angstroms)
 Number     Number       Type             X           Y           Z
 ---------------------------------------------------------------------
      1          1           0       -1.497046    1.350760    0.486809
      2          6           0       -2.362314    0.944930   -0.041291
      3          1           0       -3.254121    1.431849    0.355672
      4          1           0       -2.271695    1.195121   -1.098629
      5          6           0       -2.444791   -0.559911    0.143748
      6          1           0       -2.546387   -0.799104    1.208815
      7          1           0       -3.326391   -0.954920   -0.361824
      8          8           0       -1.339463   -1.241085   -0.414356
      9          1           0        1.080310    0.156594   -1.805867
     10          6           0        1.371284    0.823527   -0.996235
     11          1           0        2.368618    1.227865   -1.200132
     12          1           0        0.661377    1.646985   -0.952848
     13          6           0        1.360575    0.033557    0.295886
     14          6           0        2.183327   -1.235365    0.365640
     15          1           0        3.252969   -1.013016    0.283855
     16          1           0        1.889815   -1.880044   -0.461106
     17          1           0        2.007659   -1.762541    1.300940
     18          8           0        1.449871    0.781733    1.367473
     19          1           0       -0.531708   -0.862195   -0.037451
 ---------------------------------------------------------------------
                    Distance matrix (angstroms):
                    1          2          3          4          5
     1  H    0.000000
     2  C    1.091914   0.000000
     3  H    1.763827   1.090866   0.000000
     4  H    1.771417   1.090308   1.770930   0.000000
     5  C    2.160225   1.518416   2.160332   2.157220   0.000000
     6  H    2.498864   2.153672   2.491163   3.062138   1.096314
     7  H    3.063143   2.154441   2.493330   2.505582   1.090346
     8  O    2.748561   2.442143   3.376897   2.696736   1.413233
     9  H    3.650364   3.948020   5.008574   3.579756   4.091541
    10  C    3.271805   3.855699   4.857168   3.663313   4.216146
    11  H    4.219505   4.879004   5.837578   4.641538   5.307641
    12  H    2.611350   3.235201   4.133960   2.971253   3.964995
    13  C    3.152375   3.847622   4.822262   4.060454   3.854368
    14  C    4.499763   5.057879   6.056399   5.281909   4.682409
    15  H    5.309545   5.955727   6.951600   6.108113   5.717465
    16  H    4.775716   5.122238   6.172182   5.213563   4.571368
    17  H    4.757984   5.313064   6.227680   5.728749   4.754969
    18  O    3.127887   4.067432   4.855299   4.483592   4.297196
    19  H    2.470606   2.572321   3.581720   2.895894   1.945275
                    6          7          8          9         10
     6  H    0.000000
     7  H    1.760566   0.000000
     8  O    2.070434   2.008117   0.000000
     9  H    4.811923   4.768619   3.121716   0.000000
    10  C    4.779469   5.062954   3.456784   1.088563   0.000000
    11  H    5.836857   6.156333   4.523607   1.781649   1.095325
    12  H    4.576668   4.798074   3.554474   1.767601   1.088088
    13  C    4.097696   4.835009   3.069097   2.123924   1.514511
    14  C    4.824051   5.564606   3.608112   2.805289   2.598683
    15  H    5.876551   6.611222   4.650801   3.233477   2.924424
    16  H    4.861786   5.298539   3.292216   2.571299   2.804377
    17  H    4.655754   5.645275   3.797023   3.767666   3.517063
    18  O    4.300499   5.368343   3.879057   3.255374   2.365382
    19  H    2.369830   2.814972   0.968547   2.600736   2.717039
                   11         12         13         14         15
    11  H    0.000000
    12  H    1.775242   0.000000
    13  C    2.163467   2.156702   0.000000
    14  C    2.924633   3.516062   1.513920   0.000000
    15  H    2.829459   3.914255   2.162549   1.095565   0.000000
    16  H    3.230249   3.767069   2.124854   1.088701   1.779015
    17  H    3.915121   4.303128   2.157503   1.087915   1.773992
    18  O    2.763281   2.598898   1.309976   2.368610   2.765234
    19  H    3.759264   2.925302   2.119957   2.770046   3.801285
                   16         17         18         19
    16  H    0.000000
    17  H    1.769887   0.000000
    18  O    3.259188   2.605549   0.000000
    19  H    2.660690   3.008371   2.933081   0.000000
 Stoichiometry    C5H12O2(3)
 Framework group  C1[X(C5H12O2)]
 Deg. of freedom    51
 Full point group                 C1      NOp   1
 Largest Abelian subgroup         C1      NOp   1
 Largest concise Abelian subgroup C1      NOp   1
                         Standard orientation:                         
 ---------------------------------------------------------------------
 Center     Atomic      Atomic             Coordinates (Angstroms)
 Number     Number       Type             X           Y           Z
 ---------------------------------------------------------------------
      1          1           0       -1.467650   -1.376087   -0.588880
      2          6           0       -2.365646   -0.977987   -0.112018
      3          1           0       -3.230504   -1.434281   -0.595551
      4          1           0       -2.359761   -1.271795    0.937941
      5          6           0       -2.414298    0.534189   -0.240637
      6          1           0       -2.430674    0.817495   -1.299586
      7          1           0       -3.326983    0.922645    0.212091
      8          8           0       -1.346449    1.174683    0.427716
      9          1           0        0.941074   -0.316166    1.940897
     10          6           0        1.284794   -0.954658    1.129014
     11          1           0        2.258229   -1.382735    1.391526
     12          1           0        0.569785   -1.764265    0.997728
     13          6           0        1.383558   -0.113437   -0.126508
     14          6           0        2.225492    1.143952   -0.080975
     15          1           0        3.282739    0.901437    0.072898
     16          1           0        1.877641    1.759566    0.746847
     17          1           0        2.129003    1.710952   -1.004425
     18          8           0        1.545295   -0.819368   -1.218084
     19          1           0       -0.517063    0.798353    0.098205
[truncated: 348,603 more chars]
