# Supplementary material for: Computational Investigation of Substituent Effects on the Alcohol + Carbonyl Channel of Peroxy Radical Self- and Cross-Reactions
Source: J Phys Chem A. 2023 Feb 8;127(7):1686–96. doi: 10.1021/acs.jpca.2c08927 (PMC9969516; doi:10.1021/acs.jpca.2c08927)
Supplement: Supplementary file 2 — jp2c08927_si_002.zip [file jp2c08927_si_002.zip › EtO--OiPr/eto-oipr-TS2-wb97-opt.log]

 Entering Gaussian System, Link 0=/appl/soft/chem/gaussian/G16RevB.01/g16/g16
 Initial command:
 /appl/soft/chem/gaussian/G16RevB.01/g16/l1.exe "/scratch/kurten/scratch_galib/third-paper/eto-ipro/ts-cacl/eto-ipr-11_1_1122/eto-ipr-ts-set1/wb-ts/9828637.GAUSS_SCRDIR/Gau-66208.inp" -scrdir="/scratch/kurten/scratch_galib/third-paper/eto-ipro/ts-cacl/eto-ipr-11_1_1122/eto-ipr-ts-set1/wb-ts/9828637.GAUSS_SCRDIR/"
 Entering Link 1 = /appl/soft/chem/gaussian/G16RevB.01/g16/l1.exe PID=     66212.
  
 Copyright (c) 1988-2017, Gaussian, Inc.  All Rights Reserved.
  
 This is part of the Gaussian(R) 16 program.  It is based on
 the Gaussian(R) 09 system (copyright 2009, Gaussian, Inc.),
 the Gaussian(R) 03 system (copyright 2003, Gaussian, Inc.),
 the Gaussian(R) 98 system (copyright 1998, Gaussian, Inc.),
 the Gaussian(R) 94 system (copyright 1995, Gaussian, Inc.),
 the Gaussian 92(TM) system (copyright 1992, Gaussian, Inc.),
 the Gaussian 90(TM) system (copyright 1990, Gaussian, Inc.),
 the Gaussian 88(TM) system (copyright 1988, Gaussian, Inc.),
 the Gaussian 86(TM) system (copyright 1986, Carnegie Mellon
 University), and the Gaussian 82(TM) system (copyright 1983,
 Carnegie Mellon University). Gaussian is a federally registered
 trademark of Gaussian, Inc.
  
 This software contains proprietary and confidential information,
 including trade secrets, belonging to Gaussian, Inc.
  
 This software is provided under written license and may be
 used, copied, transmitted, or stored only in accord with that
 written license.
  
 The following legend is applicable only to US Government
 contracts under FAR:
  
                    RESTRICTED RIGHTS LEGEND
  
 Use, reproduction and disclosure by the US Government is
 subject to restrictions as set forth in subparagraphs (a)
 and (c) of the Commercial Computer Software - Restricted
 Rights clause in FAR 52.227-19.
  
 Gaussian, Inc.
 340 Quinnipiac St., Bldg. 40, Wallingford CT 06492
  
  
 ---------------------------------------------------------------
 Warning -- This program may not be used in any manner that
 competes with the business of Gaussian, Inc. or will provide
 assistance to any competitor of Gaussian, Inc.  The licensee
 of this program is prohibited from giving any competitor of
 Gaussian, Inc. access to this program.  By using this program,
 the user acknowledges that Gaussian, Inc. is engaged in the
 business of creating and licensing software in the field of
 computational chemistry and represents and warrants to the
 licensee that it is not a competitor of Gaussian, Inc. and that
 it will not use this program in any manner prohibited above.
 ---------------------------------------------------------------
  

 Cite this work as:
 Gaussian 16, Revision B.01,
 M. J. Frisch, G. W. Trucks, H. B. Schlegel, G. E. Scuseria, 
 M. A. Robb, J. R. Cheeseman, G. Scalmani, V. Barone, 
 G. A. Petersson, H. Nakatsuji, X. Li, M. Caricato, A. V. Marenich, 
 J. Bloino, B. G. Janesko, R. Gomperts, B. Mennucci, H. P. Hratchian, 
 J. V. Ortiz, A. F. Izmaylov, J. L. Sonnenberg, D. Williams-Young, 
 F. Ding, F. Lipparini, F. Egidi, J. Goings, B. Peng, A. Petrone, 
 T. Henderson, D. Ranasinghe, V. G. Zakrzewski, J. Gao, N. Rega, 
 G. Zheng, W. Liang, M. Hada, M. Ehara, K. Toyota, R. Fukuda, 
 J. Hasegawa, M. Ishida, T. Nakajima, Y. Honda, O. Kitao, H. Nakai, 
 T. Vreven, K. Throssell, J. A. Montgomery, Jr., J. E. Peralta, 
 F. Ogliaro, M. J. Bearpark, J. J. Heyd, E. N. Brothers, K. N. Kudin, 
 V. N. Staroverov, T. A. Keith, R. Kobayashi, J. Normand, 
 K. Raghavachari, A. P. Rendell, J. C. Burant, S. S. Iyengar, 
 J. Tomasi, M. Cossi, J. M. Millam, M. Klene, C. Adamo, R. Cammi, 
 J. W. Ochterski, R. L. Martin, K. Morokuma, O. Farkas, 
 J. B. Foresman, and D. J. Fox, Gaussian, Inc., Wallingford CT, 2016.
 
 ******************************************
 Gaussian 16:  ES64L-G16RevB.01 20-Dec-2017
                20-Dec-2021 
 ******************************************
 %mem=12GB
 %NprocShared=16
 Will use up to   16 processors via shared memory.
 %chk=eto-ipr-ts-set1-M0001-copt-TS-opt-TS-wb97-opt
 ----------------------------------------------------------------------
 # UWB97XD aug-cc-pVTZ Opt(CalcAll,TS,NoEigenTest) scf=qc Integral(Grid
 =SuperFineGrid) Guess(mix,always) MaxDisk=32GB
 ----------------------------------------------------------------------
 1/5=1,10=4,11=1,18=20,26=5,38=1/1,3;
 2/9=110,12=2,17=6,18=5,40=1/2;
 3/5=16,6=1,7=10,11=2,25=1,30=1,71=2,74=-58,75=-7,116=2,140=1/1,2,3;
 4/13=-1/1;
 5/5=2,8=3,38=5/8;
 8/6=4,10=90,11=11/1;
 11/6=1,8=1,9=11,15=111,16=1/1,2,10;
 10/6=1/2;
 6/7=2,8=2,9=2,10=2,18=1,28=1/1;
 7/10=1,25=1/1,2,3,16;
 1/5=1,10=4,11=1,18=20,26=5/3(3);
 2/9=110/2;
 7/8=1,9=1,25=1,44=-1/16;
 99//99;
 2/9=110/2;
 3/5=16,6=1,7=10,11=2,25=1,30=1,71=2,74=-58,75=-7,116=2,140=1/1,2,3;
 4/13=-1/1;
 5/5=2,8=3,38=5/8;
 8/6=4,10=90,11=11/1;
 11/6=1,8=1,9=11,15=111,16=1/1,2,10;
 10/6=1/2;
 7/10=1,25=1/1,2,3,16;
 1/5=1,10=4,11=1,18=20,26=5/3(-8);
 2/9=110/2;
 6/7=2,8=2,9=2,10=2,18=1,19=2,28=1/1;
 7/8=1,9=1,25=1,44=-1/16;
 99//99;
 ---------------------------------------------
 eto-ipr-ts-set1-M0001-copt-TS-opt-TS-wb97-opt
 ---------------------------------------------
 Symbolic Z-matrix:
 Charge =  0 Multiplicity = 3
 H                    -1.99193   1.54293   0.24963 
 C                    -2.71054   0.73028   0.08787 
 H                    -3.50035   0.82169   0.84535 
 H                    -3.16075   0.86439  -0.90231 
 C                    -2.0229   -0.63226   0.18198 
 H                    -1.58119  -0.77146   1.18486 
 H                    -2.76204  -1.44331   0.06403 
 O                    -1.0532   -0.85157  -0.81049 
 H                     1.57473   1.00621  -1.80517 
 C                     1.57741   1.30478  -0.7523 
 H                     2.57825   1.64831  -0.46594 
 H                     0.86379   2.12163  -0.61637 
 C                     1.16764   0.08066   0.09745 
 C                     2.14192  -1.11509  -0.04012 
 H                     3.15224  -0.81813   0.26357 
 H                     2.14415  -1.42886  -1.08845 
 H                     1.80754  -1.95247   0.57734 
 O                     1.03562   0.41706   1.38648 
 H                     0.09496  -0.32511  -0.36378 
 
 Add virtual bond connecting atoms H19        and O8         Dist= 2.53D+00.

 GradGradGradGradGradGradGradGradGradGradGradGradGradGradGradGradGradGrad
 Berny optimization.
 Initialization pass.
                           ----------------------------
                           !    Initial Parameters    !
                           ! (Angstroms and Degrees)  !
 --------------------------                            --------------------------
 ! Name  Definition              Value          Derivative Info.                !
 --------------------------------------------------------------------------------
 ! R1    R(1,2)                  1.0968         calculate D2E/DX2 analytically  !
 ! R2    R(2,3)                  1.0981         calculate D2E/DX2 analytically  !
 ! R3    R(2,4)                  1.096          calculate D2E/DX2 analytically  !
 ! R4    R(2,5)                  1.5291         calculate D2E/DX2 analytically  !
 ! R5    R(5,6)                  1.1047         calculate D2E/DX2 analytically  !
 ! R6    R(5,7)                  1.1036         calculate D2E/DX2 analytically  !
 ! R7    R(5,8)                  1.4048         calculate D2E/DX2 analytically  !
 ! R8    R(8,19)                 1.3398         calculate D2E/DX2 analytically  !
 ! R9    R(9,10)                 1.0944         calculate D2E/DX2 analytically  !
 ! R10   R(10,11)                1.0962         calculate D2E/DX2 analytically  !
 ! R11   R(10,12)                1.0931         calculate D2E/DX2 analytically  !
 ! R12   R(10,13)                1.5455         calculate D2E/DX2 analytically  !
 ! R13   R(13,14)                1.5485         calculate D2E/DX2 analytically  !
 ! R14   R(13,18)                1.3387         calculate D2E/DX2 analytically  !
 ! R15   R(13,19)                1.2361         calculate D2E/DX2 analytically  !
 ! R16   R(14,15)                1.096          calculate D2E/DX2 analytically  !
 ! R17   R(14,16)                1.0943         calculate D2E/DX2 analytically  !
 ! R18   R(14,17)                1.0928         calculate D2E/DX2 analytically  !
 ! A1    A(1,2,3)              107.9278         calculate D2E/DX2 analytically  !
 ! A2    A(1,2,4)              108.1634         calculate D2E/DX2 analytically  !
 ! A3    A(1,2,5)              110.8854         calculate D2E/DX2 analytically  !
 ! A4    A(3,2,4)              108.5159         calculate D2E/DX2 analytically  !
 ! A5    A(3,2,5)              110.8026         calculate D2E/DX2 analytically  !
 ! A6    A(4,2,5)              110.4489         calculate D2E/DX2 analytically  !
 ! A7    A(2,5,6)              110.3636         calculate D2E/DX2 analytically  !
 ! A8    A(2,5,7)              110.3084         calculate D2E/DX2 analytically  !
 ! A9    A(2,5,8)              113.9567         calculate D2E/DX2 analytically  !
 ! A10   A(6,5,7)              105.7965         calculate D2E/DX2 analytically  !
 ! A11   A(6,5,8)              110.2253         calculate D2E/DX2 analytically  !
 ! A12   A(7,5,8)              105.7874         calculate D2E/DX2 analytically  !
 ! A13   A(5,8,19)             107.1369         calculate D2E/DX2 analytically  !
 ! A14   A(9,10,11)            109.8188         calculate D2E/DX2 analytically  !
 ! A15   A(9,10,12)            108.7775         calculate D2E/DX2 analytically  !
 ! A16   A(9,10,13)            108.1939         calculate D2E/DX2 analytically  !
 ! A17   A(11,10,12)           109.2299         calculate D2E/DX2 analytically  !
 ! A18   A(11,10,13)           110.2832         calculate D2E/DX2 analytically  !
 ! A19   A(12,10,13)           110.5126         calculate D2E/DX2 analytically  !
 ! A20   A(10,13,14)           113.3258         calculate D2E/DX2 analytically  !
 ! A21   A(10,13,18)           110.8876         calculate D2E/DX2 analytically  !
 ! A22   A(10,13,19)           106.5548         calculate D2E/DX2 analytically  !
 ! A23   A(14,13,18)           109.9757         calculate D2E/DX2 analytically  !
 ! A24   A(14,13,19)           105.0313         calculate D2E/DX2 analytically  !
 ! A25   A(18,13,19)           110.8659         calculate D2E/DX2 analytically  !
 ! A26   A(13,14,15)           110.2518         calculate D2E/DX2 analytically  !
 ! A27   A(13,14,16)           107.9268         calculate D2E/DX2 analytically  !
 ! A28   A(13,14,17)           110.425          calculate D2E/DX2 analytically  !
 ! A29   A(15,14,16)           109.9545         calculate D2E/DX2 analytically  !
 ! A30   A(15,14,17)           109.4583         calculate D2E/DX2 analytically  !
 ! A31   A(16,14,17)           108.7958         calculate D2E/DX2 analytically  !
 ! A32   L(8,19,13,1,-1)       182.5078         calculate D2E/DX2 analytically  !
 ! A33   L(8,19,13,1,-2)       176.1954         calculate D2E/DX2 analytically  !
 ! D1    D(1,2,5,6)             60.8561         calculate D2E/DX2 analytically  !
 ! D2    D(1,2,5,7)            177.406          calculate D2E/DX2 analytically  !
 ! D3    D(1,2,5,8)            -63.7856         calculate D2E/DX2 analytically  !
 ! D4    D(3,2,5,6)            -58.9724         calculate D2E/DX2 analytically  !
 ! D5    D(3,2,5,7)             57.5775         calculate D2E/DX2 analytically  !
 ! D6    D(3,2,5,8)            176.3859         calculate D2E/DX2 analytically  !
 ! D7    D(4,2,5,6)           -179.252          calculate D2E/DX2 analytically  !
 ! D8    D(4,2,5,7)            -62.7021         calculate D2E/DX2 analytically  !
 ! D9    D(4,2,5,8)             56.1064         calculate D2E/DX2 analytically  !
 ! D10   D(2,5,8,19)            85.805          calculate D2E/DX2 analytically  !
 ! D11   D(6,5,8,19)           -38.9106         calculate D2E/DX2 analytically  !
 ! D12   D(7,5,8,19)          -152.8424         calculate D2E/DX2 analytically  !
 ! D13   D(5,8,13,10)         -113.0349         calculate D2E/DX2 analytically  !
 ! D14   D(5,8,13,14)          126.2432         calculate D2E/DX2 analytically  !
 ! D15   D(5,8,13,18)            8.7263         calculate D2E/DX2 analytically  !
 ! D16   D(9,10,13,14)          61.3526         calculate D2E/DX2 analytically  !
 ! D17   D(9,10,13,18)        -174.4011         calculate D2E/DX2 analytically  !
 ! D18   D(9,10,13,19)         -53.6601         calculate D2E/DX2 analytically  !
 ! D19   D(11,10,13,14)        -58.7765         calculate D2E/DX2 analytically  !
 ! D20   D(11,10,13,18)         65.4698         calculate D2E/DX2 analytically  !
 ! D21   D(11,10,13,19)       -173.7892         calculate D2E/DX2 analytically  !
 ! D22   D(12,10,13,14)       -179.6521         calculate D2E/DX2 analytically  !
 ! D23   D(12,10,13,18)        -55.4059         calculate D2E/DX2 analytically  !
 ! D24   D(12,10,13,19)         65.3351         calculate D2E/DX2 analytically  !
 ! D25   D(10,13,14,15)         58.9973         calculate D2E/DX2 analytically  !
 ! D26   D(10,13,14,16)        -61.1142         calculate D2E/DX2 analytically  !
 ! D27   D(10,13,14,17)       -179.9191         calculate D2E/DX2 analytically  !
 ! D28   D(18,13,14,15)        -65.7434         calculate D2E/DX2 analytically  !
 ! D29   D(18,13,14,16)        174.1451         calculate D2E/DX2 analytically  !
 ! D30   D(18,13,14,17)         55.3403         calculate D2E/DX2 analytically  !
 ! D31   D(19,13,14,15)        174.9148         calculate D2E/DX2 analytically  !
 ! D32   D(19,13,14,16)         54.8034         calculate D2E/DX2 analytically  !
 ! D33   D(19,13,14,17)        -64.0015         calculate D2E/DX2 analytically  !
 --------------------------------------------------------------------------------
 Trust Radius=3.00D-01 FncErr=1.00D-07 GrdErr=1.00D-07 EigMax=2.50D+02 EigMin=1.00D-04
 Number of steps in this run=     94 maximum allowed number of steps=    114.
 Search for a saddle point of order  1.
 GradGradGradGradGradGradGradGradGradGradGradGradGradGradGradGradGradGrad

                          Input orientation:                          
 ---------------------------------------------------------------------
 Center     Atomic      Atomic             Coordinates (Angstroms)
 Number     Number       Type             X           Y           Z
 ---------------------------------------------------------------------
      1          1           0       -1.991930    1.542930    0.249630
      2          6           0       -2.710540    0.730280    0.087870
      3          1           0       -3.500350    0.821690    0.845350
      4          1           0       -3.160750    0.864390   -0.902310
      5          6           0       -2.022900   -0.632260    0.181980
      6          1           0       -1.581190   -0.771460    1.184860
      7          1           0       -2.762040   -1.443310    0.064030
      8          8           0       -1.053200   -0.851570   -0.810490
      9          1           0        1.574730    1.006210   -1.805170
     10          6           0        1.577410    1.304780   -0.752300
     11          1           0        2.578250    1.648310   -0.465940
     12          1           0        0.863790    2.121630   -0.616370
     13          6           0        1.167640    0.080660    0.097450
     14          6           0        2.141920   -1.115090   -0.040120
     15          1           0        3.152240   -0.818130    0.263570
     16          1           0        2.144150   -1.428860   -1.088450
     17          1           0        1.807540   -1.952470    0.577340
     18          8           0        1.035620    0.417060    1.386480
     19          1           0        0.094960   -0.325110   -0.363780
 ---------------------------------------------------------------------
                    Distance matrix (angstroms):
                    1          2          3          4          5
     1  H    0.000000
     2  C    1.096798   0.000000
     3  H    1.774937   1.098149   0.000000
     4  H    1.775816   1.095961   1.780861   0.000000
     5  C    2.176462   1.529124   2.176439   2.170334   0.000000
     6  H    2.529775   2.175785   2.517254   3.086631   1.104650
     7  H    3.089522   2.174331   2.507147   2.533429   1.103650
     8  O    2.781852   2.460910   3.395607   2.719323   1.404782
     9  H    4.151064   4.692896   5.728503   4.822866   4.424510
    10  C    3.714938   4.407091   5.345045   4.760946   4.193714
    11  H    4.627061   5.396368   6.273130   5.808706   5.176039
    12  H    3.039735   3.899698   4.782488   4.226031   4.068692
    13  C    3.484864   3.932223   4.785249   4.510955   3.270313
    14  C    4.923184   5.193086   6.030786   5.725384   4.198592
    15  H    5.660149   6.066353   6.876368   6.636565   5.179119
    16  H    5.265848   5.441841   6.376907   5.782353   4.428642
    17  H    5.173122   5.277289   5.995122   5.899828   4.070815
    18  O    3.424335   3.977211   4.586019   4.800853   3.450571
    19  H    2.867221   3.031281   3.962752   3.507787   2.208512
                    6          7          8          9         10
     6  H    0.000000
     7  H    1.761263   0.000000
     8  O    2.065578   2.008750   0.000000
     9  H    4.696831   5.319928   3.368494   0.000000
    10  C    4.247366   5.200886   3.401961   1.094389   0.000000
    11  H    5.087373   6.193358   4.422165   1.792451   1.096219
    12  H    4.194321   5.130145   3.542944   1.778438   1.093149
    13  C    3.076465   4.214972   2.574012   2.154606   1.545463
    14  C    3.934489   4.916035   3.297227   2.817272   2.584887
    15  H    4.822480   5.950578   4.340559   3.177489   2.831754
    16  H    4.413419   5.039754   3.260916   2.601440   2.811935
    17  H    3.639692   4.626423   3.364801   3.805830   3.525703
    18  O    2.881133   4.430809   3.286224   3.290041   2.378227
    19  H    2.325294   3.097716   1.339769   2.457588   2.237219
                   11         12         13         14         15
    11  H    0.000000
    12  H    1.784947   0.000000
    13  C    2.182832   2.183443   0.000000
    14  C    2.829856   3.527327   1.548536   0.000000
    15  H    2.635332   3.827987   2.184961   1.095974   0.000000
    16  H    3.169375   3.803704   2.153737   1.094282   1.793654
    17  H    3.827276   4.349011   2.184808   1.092828   1.787008
    18  O    2.706870   2.635620   1.338728   2.367820   2.695682
    19  H    3.173571   2.577099   1.236133   2.217852   3.159683
                   16         17         18         19
    16  H    0.000000
    17  H    1.778294   0.000000
    18  O    3.280478   2.620160   0.000000
    19  H    2.437743   2.543017   2.121101   0.000000
 Stoichiometry    C5H12O2(3)
 Framework group  C1[X(C5H12O2)]
 Deg. of freedom    51
 Full point group                 C1      NOp   1
 Largest Abelian subgroup         C1      NOp   1
 Largest concise Abelian subgroup C1      NOp   1
                         Standard orientation:                         
 ---------------------------------------------------------------------
 Center     Atomic      Atomic             Coordinates (Angstroms)
 Number     Number       Type             X           Y           Z
 ---------------------------------------------------------------------
      1          1           0       -1.991930    1.542930    0.249631
      2          6           0       -2.710539    0.730279    0.087871
      3          1           0       -3.500349    0.821689    0.845351
      4          1           0       -3.160749    0.864389   -0.902309
      5          6           0       -2.022899   -0.632260    0.181981
      6          1           0       -1.581189   -0.771460    1.184861
      7          1           0       -2.762038   -1.443311    0.064031
      8          8           0       -1.053199   -0.851570   -0.810489
      9          1           0        1.574731    1.006212   -1.805169
     10          6           0        1.577410    1.304782   -0.752299
     11          1           0        2.578250    1.648312   -0.465939
     12          1           0        0.863790    2.121631   -0.616369
     13          6           0        1.167641    0.080661    0.097451
     14          6           0        2.141922   -1.115088   -0.040119
     15          1           0        3.152241   -0.818128    0.263571
     16          1           0        2.144152   -1.428858   -1.088449
     17          1           0        1.807542   -1.952468    0.577341
     18          8           0        1.035621    0.417061    1.386481
     19          1           0        0.094961   -0.325109   -0.363779
 ---------------------------------------------------------------------
 Rotational constants (GHZ):           3.6237950           1.2804829           1.1995230
 Standard basis: Aug-CC-pVTZ (5D, 7F)
 There are   685 symmetry adapted cartesian basis functions of A   symmetry.
 There are   598 symmetry adapted basis functions of A   symmetry.
   598 basis functions,   828 primitive gaussians,   685 cartesian basis functions
    30 alpha electrons       28 beta electrons
       nuclear repulsion energy       316.6497342736 Hartrees.
 NAtoms=   19 NActive=   19 NUniq=   19 SFac= 1.00D+00 NAtFMM=   60 NAOKFM=F Big=F
 Integral buffers will be    131072 words long.
 Raffenetti 2 integral format.
 Two-electron integral symmetry is turned on.
 Nuclear repulsion after empirical dispersion term =      316.6401042521 Hartrees.
 One-electron integrals computed using PRISM.
 NBasis=   598 RedAO= T EigKep=  5.52D-06  NBF=   598
 NBsUse=   598 1.00D-06 EigRej= -1.00D+00 NBFU=   598
 ExpMin= 2.53D-02 ExpMax= 1.53D+04 ExpMxC= 5.22D+02 IAcc=3 IRadAn=         7 AccDes= 0.00D+00
 Harris functional with IExCor= 4639 and IRadAn=       7 diagonalized for initial guess.
 HarFok:  IExCor= 4639 AccDes= 0.00D+00 IRadAn=         7 IDoV= 1 UseB2=F ITyADJ=14
 ICtDFT=  3500011 ScaDFX=  1.000000  1.000000  1.000000  1.000000
 FoFCou: FMM=F IPFlag=           0 FMFlag=      100000 FMFlg1=           0
         NFxFlg=           0 DoJE=T BraDBF=F KetDBF=T FulRan=T
         wScrn=  0.000000 ICntrl=       500 IOpCl=  0 I1Cent=   200000004 NGrid=           0
         NMat0=    1 NMatS0=      1 NMatT0=    0 NMatD0=    1 NMtDS0=    0 NMtDT0=    0
 Petite list used in FoFCou.
 Mixing orbitals, IMix= 1 IMixAn=  0 NRI=1 NE=   30 Coef=  7.07106781D-01  7.07106781D-01
 Mixing orbitals, IMix= 1 IMixAn=  0 NRI=1 NE=   28 Coef= -7.07106781D-01  7.07106781D-01
 Initial guess <Sx>= 0.0000 <Sy>= 0.0000 <Sz>= 1.0000 <S**2>= 2.0000 S= 1.0000
 Gradient too large for Newton-Raphson -- use scaled steepest descent instead.
     Minimum is close to point  3 DX=  1.14D-02 DF= -2.06D-04 DXR=  2.77D-02 DFR=  6.66D-04 which will be used.
 Gradient too large for Newton-Raphson -- use scaled steepest descent instead.
     Accept linear search using points  2 and  3.
 Gradient too large for Newton-Raphson -- use scaled steepest descent instead.
     Minimum is close to point  2 DX= -2.06D-03 DF= -3.65D-07 DXR=  5.18D-03 DFR=  2.69D-05 which will be used.
 Gradient too large for Newton-Raphson -- use scaled steepest descent instead.
 Gradient too large for Newton-Raphson -- use scaled steepest descent instead.
 Gradient too large for Newton-Raphson -- use scaled steepest descent instead.
     Minimum is close to point  2 DX=  2.91D-02 DF= -8.07D-06 DXR=  5.50D-02 DFR=  3.03D-03 which will be used.
 Gradient too large for Newton-Raphson -- use scaled steepest descent instead.
 Gradient too large for Newton-Raphson -- use scaled steepest descent instead.
 Restarting incremental Fock formation.
     Accept linear search using points  1 and  2.
 Gradient too large for Newton-Raphson -- use scaled steepest descent instead.
 Gradient too large for Newton-Raphson -- use scaled steepest descent instead.
     Minimum is close to point  3 DX= -2.05D-02 DF= -1.80D-05 DXR=  5.41D-02 DFR=  2.94D-03 which will be used.
 Gradient too large for Newton-Raphson -- use scaled steepest descent instead.
 Gradient too large for Newton-Raphson -- use scaled steepest descent instead.
     Accept linear search using points  1 and  2.
 Gradient too large for Newton-Raphson -- use scaled steepest descent instead.
     Accept linear search using points  3 and  4.
 Gradient too large for Newton-Raphson -- use scaled steepest descent instead.
 Restarting incremental Fock formation.
     Minimum is close to point  3 DX=  1.74D-02 DF= -9.40D-07 DXR=  4.18D-02 DFR=  1.75D-03 which will be used.
 LinEq1:  Iter=  0 NonCon=     1 RMS=6.81D-05 Max=8.43D-03 NDo=     1
 AX will form     1 AO Fock derivatives at one time.
 LinEq1:  Iter=  1 NonCon=     1 RMS=7.74D-06 Max=4.65D-04 NDo=     1
 LinEq1:  Iter=  2 NonCon=     1 RMS=5.32D-06 Max=2.58D-04 NDo=     1
 LinEq1:  Iter=  3 NonCon=     1 RMS=2.24D-06 Max=1.62D-04 NDo=     1
 LinEq1:  Iter=  4 NonCon=     1 RMS=1.58D-06 Max=1.22D-04 NDo=     1
 LinEq1:  Iter=  5 NonCon=     1 RMS=6.55D-07 Max=3.65D-05 NDo=     1
 LinEq1:  Iter=  6 NonCon=     1 RMS=5.11D-07 Max=3.86D-05 NDo=     1
 LinEq1:  Iter=  7 NonCon=     1 RMS=2.75D-07 Max=1.54D-05 NDo=     1
 LinEq1:  Iter=  8 NonCon=     1 RMS=1.53D-07 Max=8.40D-06 NDo=     1
 LinEq1:  Iter=  9 NonCon=     1 RMS=7.88D-08 Max=6.49D-06 NDo=     1
 LinEq1:  Iter= 10 NonCon=     1 RMS=3.96D-08 Max=2.46D-06 NDo=     1
 LinEq1:  Iter= 11 NonCon=     1 RMS=1.39D-08 Max=5.15D-07 NDo=     1
 LinEq1:  Iter= 12 NonCon=     0 RMS=3.98D-09 Max=1.29D-07 NDo=     1
 Linear equations converged to 1.817D-08 1.817D-07 after    12 iterations.
     Accept linear search using points  1 and  2.
     Minimum is close to point  2 DX= -2.36D-02 DF= -8.65D-08 DXR=  2.42D-02 DFR=  5.94D-04 which will be used.
 LinEq1:  Iter=  0 NonCon=     1 RMS=3.46D-06 Max=3.92D-04 NDo=     1
 LinEq1:  Iter=  1 NonCon=     1 RMS=2.98D-06 Max=3.63D-04 NDo=     1
 LinEq1:  Iter=  2 NonCon=     1 RMS=8.33D-07 Max=2.61D-05 NDo=     1
 LinEq1:  Iter=  3 NonCon=     1 RMS=4.08D-07 Max=3.18D-05 NDo=     1
 LinEq1:  Iter=  4 NonCon=     1 RMS=1.95D-07 Max=1.65D-05 NDo=     1
 LinEq1:  Iter=  5 NonCon=     1 RMS=1.19D-07 Max=7.13D-06 NDo=     1
 LinEq1:  Iter=  6 NonCon=     1 RMS=6.75D-08 Max=3.35D-06 NDo=     1
 LinEq1:  Iter=  7 NonCon=     1 RMS=4.03D-08 Max=2.53D-06 NDo=     1
 LinEq1:  Iter=  8 NonCon=     1 RMS=1.85D-08 Max=8.95D-07 NDo=     1
 LinEq1:  Iter=  9 NonCon=     1 RMS=7.45D-09 Max=5.75D-07 NDo=     1
 LinEq1:  Iter= 10 NonCon=     1 RMS=2.86D-09 Max=2.94D-07 NDo=     1
 LinEq1:  Iter= 11 NonCon=     1 RMS=1.28D-09 Max=1.10D-07 NDo=     1
 LinEq1:  Iter= 12 NonCon=     0 RMS=5.45D-10 Max=2.36D-08 NDo=     1
 Linear equations converged to 3.397D-09 3.397D-08 after    12 iterations.
     Minimum is close to point  2 DX=  3.00D-03 DF= -1.71D-12 DXR=  3.00D-03 DFR=  9.15D-06 which will be used.
 LinEq1:  Iter=  0 NonCon=     1 RMS=1.28D-08 Max=9.65D-07 NDo=     1
 LinEq1:  Iter=  1 NonCon=     1 RMS=7.75D-09 Max=6.71D-07 NDo=     1
 LinEq1:  Iter=  2 NonCon=     1 RMS=3.63D-09 Max=2.52D-07 NDo=     1
 LinEq1:  Iter=  3 NonCon=     1 RMS=3.00D-09 Max=2.48D-07 NDo=     1
 LinEq1:  Iter=  4 NonCon=     1 RMS=1.68D-09 Max=1.50D-07 NDo=     1
 LinEq1:  Iter=  5 NonCon=     1 RMS=6.91D-10 Max=4.30D-08 NDo=     1
 LinEq1:  Iter=  6 NonCon=     1 RMS=3.19D-10 Max=1.69D-08 NDo=     1
 LinEq1:  Iter=  7 NonCon=     1 RMS=1.79D-10 Max=9.01D-09 NDo=     1
 LinEq1:  Iter=  8 NonCon=     1 RMS=1.03D-10 Max=8.83D-09 NDo=     1
 LinEq1:  Iter=  9 NonCon=     1 RMS=6.83D-11 Max=5.40D-09 NDo=     1
 LinEq1:  Iter= 10 NonCon=     1 RMS=3.78D-11 Max=2.40D-09 NDo=     1
 LinEq1:  Iter= 11 NonCon=     1 RMS=1.50D-11 Max=4.36D-10 NDo=     1
 LinEq1:  Iter= 12 NonCon=     1 RMS=7.69D-12 Max=6.41D-10 NDo=     1
 LinEq1:  Iter= 13 NonCon=     0 RMS=4.58D-12 Max=1.31D-10 NDo=     1
 Linear equations converged to 3.260D-11 3.260D-10 after    13 iterations.
 QCLLim is confused:  Bigger=T Turned=T
 NLin=  3 IMin12=  1  2 I12=  0  2 IX=  1 XLMin= 0.000D+00 XLMax= 0.000D+00
 X = 0.000D+00 1.000D+00 2.000D+00
 DE= 0.000D+00 1.137D-12 1.160D-11
 LinEq1:  Iter=  0 NonCon=     1 RMS=7.94D-09 Max=6.00D-07 NDo=     1
 LinEq1:  Iter=  1 NonCon=     1 RMS=4.82D-09 Max=4.16D-07 NDo=     1
 LinEq1:  Iter=  2 NonCon=     1 RMS=2.26D-09 Max=1.56D-07 NDo=     1
 LinEq1:  Iter=  3 NonCon=     1 RMS=1.87D-09 Max=1.54D-07 NDo=     1
 LinEq1:  Iter=  4 NonCon=     1 RMS=1.04D-09 Max=9.29D-08 NDo=     1
 LinEq1:  Iter=  5 NonCon=     1 RMS=4.30D-10 Max=2.67D-08 NDo=     1
 LinEq1:  Iter=  6 NonCon=     1 RMS=1.98D-10 Max=1.05D-08 NDo=     1
 LinEq1:  Iter=  7 NonCon=     1 RMS=1.11D-10 Max=5.61D-09 NDo=     1
 LinEq1:  Iter=  8 NonCon=     1 RMS=6.44D-11 Max=5.50D-09 NDo=     1
 LinEq1:  Iter=  9 NonCon=     1 RMS=4.25D-11 Max=3.35D-09 NDo=     1
 LinEq1:  Iter= 10 NonCon=     1 RMS=2.36D-11 Max=1.49D-09 NDo=     1
 LinEq1:  Iter= 11 NonCon=     1 RMS=9.66D-12 Max=2.72D-10 NDo=     1
 LinEq1:  Iter= 12 NonCon=     1 RMS=5.54D-12 Max=3.94D-10 NDo=     1
 LinEq1:  Iter= 13 NonCon=     0 RMS=4.11D-12 Max=8.74D-11 NDo=     1
 Linear equations converged to 2.029D-11 2.029D-10 after    13 iterations.
 LinEq1:  Iter=  0 NonCon=     1 RMS=1.46D-08 Max=1.11D-06 NDo=     1
 LinEq1:  Iter=  1 NonCon=     1 RMS=8.89D-09 Max=7.72D-07 NDo=     1
 LinEq1:  Iter=  2 NonCon=     1 RMS=4.17D-09 Max=2.89D-07 NDo=     1
 LinEq1:  Iter=  3 NonCon=     1 RMS=3.45D-09 Max=2.85D-07 NDo=     1
 LinEq1:  Iter=  4 NonCon=     1 RMS=1.93D-09 Max=1.72D-07 NDo=     1
 LinEq1:  Iter=  5 NonCon=     1 RMS=7.93D-10 Max=4.95D-08 NDo=     1
 LinEq1:  Iter=  6 NonCon=     1 RMS=3.67D-10 Max=1.94D-08 NDo=     1
 LinEq1:  Iter=  7 NonCon=     1 RMS=2.05D-10 Max=1.03D-08 NDo=     1
 LinEq1:  Iter=  8 NonCon=     1 RMS=1.18D-10 Max=1.01D-08 NDo=     1
 LinEq1:  Iter=  9 NonCon=     1 RMS=7.84D-11 Max=6.22D-09 NDo=     1
 LinEq1:  Iter= 10 NonCon=     1 RMS=4.33D-11 Max=2.77D-09 NDo=     1
 LinEq1:  Iter= 11 NonCon=     1 RMS=1.72D-11 Max=5.04D-10 NDo=     1
 LinEq1:  Iter= 12 NonCon=     1 RMS=8.66D-12 Max=7.36D-10 NDo=     1
 LinEq1:  Iter= 13 NonCon=     0 RMS=4.86D-12 Max=1.44D-10 NDo=     1
 Linear equations converged to 3.737D-11 3.737D-10 after    13 iterations.
 SCF Done:  E(UwB97XD) =  -348.077163196     a.u. after   20 cycles
            Convg  =    0.3287D-07                   116 Fock formations.
              S**2 =  2.0129                  -V/T =  2.0067
 <Sx>= 0.0000 <Sy>= 0.0000 <Sz>= 1.0000 <S**2>= 2.0129 S= 1.0043
 <L.S>=  0.00000000000    
 Annihilation of the first spin contaminant:
 S**2 before annihilation     2.0129,   after     2.0001
 DoSCS=F DFT=T ScalE2(SS,OS)=  1.000000  1.000000
 Range of M.O.s used for correlation:     1   598
 NBasis=   598 NAE=    30 NBE=    28 NFC=     0 NFV=     0
 NROrb=    598 NOA=    30 NOB=    28 NVA=   568 NVB=   570

 **** Warning!!: The largest alpha MO coefficient is  0.93048637D+02


 **** Warning!!: The largest beta MO coefficient is  0.70090945D+02

 Symmetrizing basis deriv contribution to polar:
 IMax=3 JMax=2 DiffMx= 0.00D+00
 G2DrvN: will do    20 centers at a time, making    1 passes.
 Calling FoFCou, ICntrl=  3107 FMM=F I1Cent=   0 AccDes= 0.00D+00.
 End of G2Drv F.D. properties file   721 does not exist.
 End of G2Drv F.D. properties file   722 does not exist.
 End of G2Drv F.D. properties file   788 does not exist.
          IDoAtm=1111111111111111111
          Differentiating once with respect to electric field.
                with respect to dipole field.
          Differentiating once with respect to nuclear coordinates.
 CalDSu exits because no D1Ps are significant.
          There are    60 degrees of freedom in the 1st order CPHF.  IDoFFX=6 NUNeed=     3.
     57 vectors produced by pass  0 Test12= 5.50D-14 1.67D-09 XBig12= 9.01D+01 5.89D+00.
 AX will form    57 AO Fock derivatives at one time.
     57 vectors produced by pass  1 Test12= 5.50D-14 1.67D-09 XBig12= 7.60D+00 5.59D-01.
     57 vectors produced by pass  2 Test12= 5.50D-14 1.67D-09 XBig12= 3.80D-01 1.04D-01.
     57 vectors produced by pass  3 Test12= 5.50D-14 1.67D-09 XBig12= 6.69D-03 9.91D-03.
     57 vectors produced by pass  4 Test12= 5.50D-14 1.67D-09 XBig12= 9.23D-05 1.40D-03.
     57 vectors produced by pass  5 Test12= 5.50D-14 1.67D-09 XBig12= 1.06D-06 1.53D-04.
     57 vectors produced by pass  6 Test12= 5.50D-14 1.67D-09 XBig12= 1.12D-08 9.17D-06.
     37 vectors produced by pass  7 Test12= 5.50D-14 1.67D-09 XBig12= 9.48D-11 8.04D-07.
      3 vectors produced by pass  8 Test12= 5.50D-14 1.67D-09 XBig12= 9.04D-13 7.41D-08.
      3 vectors produced by pass  9 Test12= 5.50D-14 1.67D-09 XBig12= 8.52D-15 7.85D-09.
 InvSVY:  IOpt=1 It=  1 EMax= 1.24D-14
 Solved reduced A of dimension   442 with    60 vectors.
 Isotropic polarizability for W=    0.000000       92.33 Bohr**3.
 End of Minotr F.D. properties file   721 does not exist.
 End of Minotr F.D. properties file   722 does not exist.
 End of Minotr F.D. properties file   788 does not exist.

 **********************************************************************

            Population analysis using the SCF Density.

 **********************************************************************

 Orbital symmetries:
 Alpha Orbitals:
       Occupied  (A) (A) (A) (A) (A) (A) (A) (A) (A) (A) (A) (A)
                 (A) (A) (A) (A) (A) (A) (A) (A) (A) (A) (A) (A)
                 (A) (A) (A) (A) (A) (A)
       Virtual   (A) (A) (A) (A) (A) (A) (A) (A) (A) (A) (A) (A)
                 (A) (A) (A) (A) (A) (A) (A) (A) (A) (A) (A) (A)
                 (A) (A) (A) (A) (A) (A) (A) (A) (A) (A) (A) (A)
                 (A) (A) (A) (A) (A) (A) (A) (A) (A) (A) (A) (A)
                 (A) (A) (A) (A) (A) (A) (A) (A) (A) (A) (A) (A)
                 (A) (A) (A) (A) (A) (A) (A) (A) (A) (A) (A) (A)
                 (A) (A) (A) (A) (A) (A) (A) (A) (A) (A) (A) (A)
                 (A) (A) (A) (A) (A) (A) (A) (A) (A) (A) (A) (A)
                 (A) (A) (A) (A) (A) (A) (A) (A) (A) (A) (A) (A)
                 (A) (A) (A) (A) (A) (A) (A) (A) (A) (A) (A) (A)
                 (A) (A) (A) (A) (A) (A) (A) (A) (A) (A) (A) (A)
                 (A) (A) (A) (A) (A) (A) (A) (A) (A) (A) (A) (A)
                 (A) (A) (A) (A) (A) (A) (A) (A) (A) (A) (A) (A)
                 (A) (A) (A) (A) (A) (A) (A) (A) (A) (A) (A) (A)
                 (A) (A) (A) (A) (A) (A) (A) (A) (A) (A) (A) (A)
                 (A) (A) (A) (A) (A) (A) (A) (A) (A) (A) (A) (A)
                 (A) (A) (A) (A) (A) (A) (A) (A) (A) (A) (A) (A)
                 (A) (A) (A) (A) (A) (A) (A) (A) (A) (A) (A) (A)
                 (A) (A) (A) (A) (A) (A) (A) (A) (A) (A) (A) (A)
                 (A) (A) (A) (A) (A) (A) (A) (A) (A) (A) (A) (A)
                 (A) (A) (A) (A) (A) (A) (A) (A) (A) (A) (A) (A)
                 (A) (A) (A) (A) (A) (A) (A) (A) (A) (A) (A) (A)
                 (A) (A) (A) (A) (A) (A) (A) (A) (A) (A) (A) (A)
                 (A) (A) (A) (A) (A) (A) (A) (A) (A) (A) (A) (A)
                 (A) (A) (A) (A) (A) (A) (A) (A) (A) (A) (A) (A)
                 (A) (A) (A) (A) (A) (A) (A) (A) (A) (A) (A) (A)
                 (A) (A) (A) (A) (A) (A) (A) (A) (A) (A) (A) (A)
                 (A) (A) (A) (A) (A) (A) (A) (A) (A) (A) (A) (A)
                 (A) (A) (A) (A) (A) (A) (A) (A) (A) (A) (A) (A)
                 (A) (A) (A) (A) (A) (A) (A) (A) (A) (A) (A) (A)
                 (A) (A) (A) (A) (A) (A) (A) (A) (A) (A) (A) (A)
                 (A) (A) (A) (A) (A) (A) (A) (A) (A) (A) (A) (A)
                 (A) (A) (A) (A) (A) (A) (A) (A) (A) (A) (A) (A)
                 (A) (A) (A) (A) (A) (A) (A) (A) (A) (A) (A) (A)
                 (A) (A) (A) (A) (A) (A) (A) (A) (A) (A) (A) (A)
                 (A) (A) (A) (A) (A) (A) (A) (A) (A) (A) (A) (A)
                 (A) (A) (A) (A) (A) (A) (A) (A) (A) (A) (A) (A)
                 (A) (A) (A) (A) (A) (A) (A) (A) (A) (A) (A) (A)
                 (A) (A) (A) (A) (A) (A) (A) (A) (A) (A) (A) (A)
                 (A) (A) (A) (A) (A) (A) (A) (A) (A) (A) (A) (A)
                 (A) (A) (A) (A) (A) (A) (A) (A) (A) (A) (A) (A)
                 (A) (A) (A) (A) (A) (A) (A) (A) (A) (A) (A) (A)
                 (A) (A) (A) (A) (A) (A) (A) (A) (A) (A) (A) (A)
                 (A) (A) (A) (A) (A) (A) (A) (A) (A) (A) (A) (A)
                 (A) (A) (A) (A) (A) (A) (A) (A) (A) (A) (A) (A)
                 (A) (A) (A) (A) (A) (A) (A) (A) (A) (A) (A) (A)
                 (A) (A) (A) (A) (A) (A) (A) (A) (A) (A) (A) (A)
                 (A) (A) (A) (A)
 Beta  Orbitals:
       Occupied  (A) (A) (A) (A) (A) (A) (A) (A) (A) (A) (A) (A)
                 (A) (A) (A) (A) (A) (A) (A) (A) (A) (A) (A) (A)
                 (A) (A) (A) (A)
       Virtual   (A) (A) (A) (A) (A) (A) (A) (A) (A) (A) (A) (A)
                 (A) (A) (A) (A) (A) (A) (A) (A) (A) (A) (A) (A)
                 (A) (A) (A) (A) (A) (A) (A) (A) (A) (A) (A) (A)
                 (A) (A) (A) (A) (A) (A) (A) (A) (A) (A) (A) (A)
                 (A) (A) (A) (A) (A) (A) (A) (A) (A) (A) (A) (A)
                 (A) (A) (A) (A) (A) (A) (A) (A) (A) (A) (A) (A)
                 (A) (A) (A) (A) (A) (A) (A) (A) (A) (A) (A) (A)
                 (A) (A) (A) (A) (A) (A) (A) (A) (A) (A) (A) (A)
                 (A) (A) (A) (A) (A) (A) (A) (A) (A) (A) (A) (A)
                 (A) (A) (A) (A) (A) (A) (A) (A) (A) (A) (A) (A)
                 (A) (A) (A) (A) (A) (A) (A) (A) (A) (A) (A) (A)
                 (A) (A) (A) (A) (A) (A) (A) (A) (A) (A) (A) (A)
                 (A) (A) (A) (A) (A) (A) (A) (A) (A) (A) (A) (A)
                 (A) (A) (A) (A) (A) (A) (A) (A) (A) (A) (A) (A)
                 (A) (A) (A) (A) (A) (A) (A) (A) (A) (A) (A) (A)
                 (A) (A) (A) (A) (A) (A) (A) (A) (A) (A) (A) (A)
                 (A) (A) (A) (A) (A) (A) (A) (A) (A) (A) (A) (A)
                 (A) (A) (A) (A) (A) (A) (A) (A) (A) (A) (A) (A)
                 (A) (A) (A) (A) (A) (A) (A) (A) (A) (A) (A) (A)
                 (A) (A) (A) (A) (A) (A) (A) (A) (A) (A) (A) (A)
                 (A) (A) (A) (A) (A) (A) (A) (A) (A) (A) (A) (A)
                 (A) (A) (A) (A) (A) (A) (A) (A) (A) (A) (A) (A)
                 (A) (A) (A) (A) (A) (A) (A) (A) (A) (A) (A) (A)
                 (A) (A) (A) (A) (A) (A) (A) (A) (A) (A) (A) (A)
                 (A) (A) (A) (A) (A) (A) (A) (A) (A) (A) (A) (A)
                 (A) (A) (A) (A) (A) (A) (A) (A) (A) (A) (A) (A)
                 (A) (A) (A) (A) (A) (A) (A) (A) (A) (A) (A) (A)
                 (A) (A) (A) (A) (A) (A) (A) (A) (A) (A) (A) (A)
                 (A) (A) (A) (A) (A) (A) (A) (A) (A) (A) (A) (A)
                 (A) (A) (A) (A) (A) (A) (A) (A) (A) (A) (A) (A)
                 (A) (A) (A) (A) (A) (A) (A) (A) (A) (A) (A) (A)
                 (A) (A) (A) (A) (A) (A) (A) (A) (A) (A) (A) (A)
                 (A) (A) (A) (A) (A) (A) (A) (A) (A) (A) (A) (A)
                 (A) (A) (A) (A) (A) (A) (A) (A) (A) (A) (A) (A)
                 (A) (A) (A) (A) (A) (A) (A) (A) (A) (A) (A) (A)
                 (A) (A) (A) (A) (A) (A) (A) (A) (A) (A) (A) (A)
                 (A) (A) (A) (A) (A) (A) (A) (A) (A) (A) (A) (A)
                 (A) (A) (A) (A) (A) (A) (A) (A) (A) (A) (A) (A)
                 (A) (A) (A) (A) (A) (A) (A) (A) (A) (A) (A) (A)
                 (A) (A) (A) (A) (A) (A) (A) (A) (A) (A) (A) (A)
                 (A) (A) (A) (A) (A) (A) (A) (A) (A) (A) (A) (A)
                 (A) (A) (A) (A) (A) (A) (A) (A) (A) (A) (A) (A)
                 (A) (A) (A) (A) (A) (A) (A) (A) (A) (A) (A) (A)
                 (A) (A) (A) (A) (A) (A) (A) (A) (A) (A) (A) (A)
                 (A) (A) (A) (A) (A) (A) (A) (A) (A) (A) (A) (A)
                 (A) (A) (A) (A) (A) (A) (A) (A) (A) (A) (A) (A)
                 (A) (A) (A) (A) (A) (A) (A) (A) (A) (A) (A) (A)
                 (A) (A) (A) (A) (A) (A)
 The electronic state is 3-A.
 Alpha  occ. eigenvalues --  -19.33179 -19.24902 -10.37074 -10.32105 -10.30854
 Alpha  occ. eigenvalues --  -10.30844 -10.26788  -1.17629  -1.08965  -0.88686
 Alpha  occ. eigenvalues --   -0.82794  -0.81704  -0.70282  -0.67985  -0.61097
 Alpha  occ. eigenvalues --   -0.57810  -0.56475  -0.54819  -0.52495  -0.50168
 Alpha  occ. eigenvalues --   -0.49788  -0.49211  -0.47893  -0.47712  -0.45532
 Alpha  occ. eigenvalues --   -0.44685  -0.42288  -0.40427  -0.34599  -0.31448
 Alpha virt. eigenvalues --    0.02846   0.03766   0.03956   0.04633   0.05308
 Alpha virt. eigenvalues --    0.05476   0.05663   0.06414   0.07322   0.07371
 Alpha virt. eigenvalues --    0.08354   0.08750   0.10267   0.11309   0.11610
 Alpha virt. eigenvalues --    0.11706   0.12512   0.12825   0.12993   0.13180
 Alpha virt. eigenvalues --    0.13653   0.13830   0.14560   0.14890   0.15660
 Alpha virt. eigenvalues --    0.15732   0.16520   0.17075   0.17474   0.17556
 Alpha virt. eigenvalues --    0.18353   0.19327   0.20068   0.20907   0.21803
 Alpha virt. eigenvalues --    0.22074   0.22807   0.23719   0.23853   0.24733
 Alpha virt. eigenvalues --    0.25261   0.26010   0.26274   0.26673   0.27181
 Alpha virt. eigenvalues --    0.27817   0.28890   0.29308   0.29702   0.30228
 Alpha virt. eigenvalues --    0.30624   0.30728   0.31864   0.32350   0.32944
 Alpha virt. eigenvalues --    0.33528   0.33963   0.34215   0.34654   0.35121
 Alpha virt. eigenvalues --    0.35564   0.35804   0.36309   0.36810   0.37461
 Alpha virt. eigenvalues --    0.37771   0.37954   0.38628   0.39126   0.39648
 Alpha virt. eigenvalues --    0.39974   0.40107   0.40393   0.40802   0.41175
 Alpha virt. eigenvalues --    0.41400   0.41770   0.42226   0.42526   0.43139
 Alpha virt. eigenvalues --    0.44134   0.44770   0.45027   0.45760   0.46107
 Alpha virt. eigenvalues --    0.46324   0.47124   0.48182   0.48614   0.48793
 Alpha virt. eigenvalues --    0.49884   0.50045   0.50698   0.51309   0.51553
 Alpha virt. eigenvalues --    0.52038   0.52657   0.53370   0.54103   0.54885
 Alpha virt. eigenvalues --    0.55100   0.56242   0.56727   0.56996   0.57205
 Alpha virt. eigenvalues --    0.57775   0.59106   0.59625   0.60276   0.60678
 Alpha virt. eigenvalues --    0.61055   0.62259   0.63204   0.63701   0.64979
 Alpha virt. eigenvalues --    0.65982   0.67247   0.67901   0.69491   0.70166
 Alpha virt. eigenvalues --    0.70481   0.71825   0.72639   0.72878   0.73312
 Alpha virt. eigenvalues --    0.74491   0.74856   0.75564   0.75695   0.76686
 Alpha virt. eigenvalues --    0.77229   0.77315   0.78346   0.79041   0.79378
 Alpha virt. eigenvalues --    0.80338   0.81538   0.82287   0.83136   0.83590
 Alpha virt. eigenvalues --    0.84106   0.85008   0.85314   0.85857   0.86406
 Alpha virt. eigenvalues --    0.87345   0.87400   0.88451   0.88737   0.89784
 Alpha virt. eigenvalues --    0.90325   0.90926   0.91340   0.92083   0.92609
 Alpha virt. eigenvalues --    0.93265   0.94144   0.94391   0.94983   0.96230
 Alpha virt. eigenvalues --    0.97375   0.98315   0.98457   0.99325   0.99711
 Alpha virt. eigenvalues --    1.00044   1.01244   1.02202   1.02291   1.03342
 Alpha virt. eigenvalues --    1.04141   1.04788   1.05798   1.06358   1.06634
 Alpha virt. eigenvalues --    1.07090   1.07416   1.08603   1.09828   1.10279
 Alpha virt. eigenvalues --    1.10397   1.11229   1.11518   1.12074   1.13055
 Alpha virt. eigenvalues --    1.14089   1.14800   1.15517   1.15719   1.16370
 Alpha virt. eigenvalues --    1.16462   1.17755   1.19220   1.19462   1.19860
 Alpha virt. eigenvalues --    1.20561   1.21653   1.22972   1.24209   1.24970
 Alpha virt. eigenvalues --    1.26301   1.27558   1.28310   1.29542   1.30107
 Alpha virt. eigenvalues --    1.30806   1.31697   1.32373   1.33045   1.33745
 Alpha virt. eigenvalues --    1.34858   1.35613   1.36315   1.37195   1.37445
 Alpha virt. eigenvalues --    1.38434   1.38705   1.39209   1.40161   1.41027
 Alpha virt. eigenvalues --    1.42205   1.43240   1.43775   1.44319   1.45148
 Alpha virt. eigenvalues --    1.46433   1.48010   1.48800   1.48956   1.49999
 Alpha virt. eigenvalues --    1.50336   1.50605   1.51563   1.52208   1.53363
 Alpha virt. eigenvalues --    1.54246   1.55500   1.56907   1.57398   1.57816
 Alpha virt. eigenvalues --    1.58148   1.58914   1.59813   1.60759   1.60954
 Alpha virt. eigenvalues --    1.62061   1.62226   1.62833   1.63822   1.64256
 Alpha virt. eigenvalues --    1.64665   1.65249   1.66093   1.67609   1.68533
 Alpha virt. eigenvalues --    1.69314   1.69817   1.70366   1.71026   1.72402
 Alpha virt. eigenvalues --    1.72828   1.73424   1.73682   1.75238   1.76069
 Alpha virt. eigenvalues --    1.77206   1.78181   1.78937   1.79540   1.81213
 Alpha virt. eigenvalues --    1.82715   1.84213   1.84665   1.85414   1.86696
 Alpha virt. eigenvalues --    1.87310   1.87864   1.89410   1.91299   1.92037
 Alpha virt. eigenvalues --    1.92757   1.93778   1.95074   1.95409   1.97184
 Alpha virt. eigenvalues --    1.98001   1.99404   1.99475   2.00559   2.02831
 Alpha virt. eigenvalues --    2.04316   2.05151   2.06621   2.07897   2.08738
 Alpha virt. eigenvalues --    2.10868   2.11576   2.11965   2.13580   2.14455
 Alpha virt. eigenvalues --    2.14649   2.15126   2.16002   2.19049   2.19680
 Alpha virt. eigenvalues --    2.21646   2.22888   2.25233   2.26140   2.27890
 Alpha virt. eigenvalues --    2.29386   2.29874   2.31493   2.33258   2.34808
 Alpha virt. eigenvalues --    2.35753   2.37334   2.40139   2.42851   2.45087
 Alpha virt. eigenvalues --    2.47553   2.49135   2.50658   2.54142   2.54577
 Alpha virt. eigenvalues --    2.56710   2.60280   2.61720   2.62761   2.64634
 Alpha virt. eigenvalues --    2.67521   2.68674   2.70366   2.73952   2.75474
 Alpha virt. eigenvalues --    2.80456   2.81160   2.84132   2.87091   2.89803
 Alpha virt. eigenvalues --    2.93578   2.93752   2.96388   2.97531   2.98705
 Alpha virt. eigenvalues --    3.01523   3.01796   3.03741   3.06214   3.11059
 Alpha virt. eigenvalues --    3.14271   3.16021   3.20933   3.22258   3.24300
 Alpha virt. eigenvalues --    3.25140   3.26155   3.28850   3.31442   3.32225
 Alpha virt. eigenvalues --    3.33352   3.35127   3.36395   3.37999   3.38801
 Alpha virt. eigenvalues --    3.40056   3.40836   3.41175   3.43515   3.44360
 Alpha virt. eigenvalues --    3.44975   3.46033   3.46923   3.48294   3.49425
 Alpha virt. eigenvalues --    3.50703   3.51674   3.51939   3.53235   3.54916
 Alpha virt. eigenvalues --    3.55390   3.55993   3.57671   3.58508   3.60325
 Alpha virt. eigenvalues --    3.61875   3.62674   3.62872   3.67260   3.68003
 Alpha virt. eigenvalues --    3.68329   3.70799   3.71890   3.72718   3.73734
 Alpha virt. eigenvalues --    3.73854   3.75610   3.76868   3.78037   3.78536
 Alpha virt. eigenvalues --    3.80524   3.82201   3.83109   3.84251   3.85302
 Alpha virt. eigenvalues --    3.87637   3.89983   3.91965   3.92286   3.93503
 Alpha virt. eigenvalues --    3.94285   3.94936   3.95548   3.96185   3.97652
 Alpha virt. eigenvalues --    3.99291   4.00199   4.00484   4.01654   4.02452
 Alpha virt. eigenvalues --    4.04829   4.06478   4.07472   4.09639   4.11732
 Alpha virt. eigenvalues --    4.12401   4.14336   4.15690   4.18802   4.19925
 Alpha virt. eigenvalues --    4.22330   4.23977   4.25006   4.27320   4.28379
 Alpha virt. eigenvalues --    4.30294   4.32175   4.32793   4.33123   4.34897
 Alpha virt. eigenvalues --    4.35800   4.39274   4.41296   4.43526   4.44660
 Alpha virt. eigenvalues --    4.46295   4.49351   4.51104   4.51561   4.53512
 Alpha virt. eigenvalues --    4.55426   4.57321   4.59536   4.60333   4.60852
 Alpha virt. eigenvalues --    4.61433   4.63212   4.64237   4.64742   4.66814
 Alpha virt. eigenvalues --    4.67141   4.70396   4.72477   4.73928   4.76436
 Alpha virt. eigenvalues --    4.77038   4.79077   4.79792   4.80712   4.82529
 Alpha virt. eigenvalues --    4.85005   4.87378   4.88056   4.90513   4.93590
 Alpha virt. eigenvalues --    4.95888   4.96824   4.97656   4.98610   4.99860
 Alpha virt. eigenvalues --    5.01513   5.03392   5.03511   5.07004   5.09555
 Alpha virt. eigenvalues --    5.10770   5.11363   5.12493   5.14613   5.15715
 Alpha virt. eigenvalues --    5.16867   5.17386   5.19871   5.20884   5.21519
 Alpha virt. eigenvalues --    5.23804   5.25658   5.30755   5.32669   5.33896
 Alpha virt. eigenvalues --    5.36068   5.36537   5.41056   5.43837   5.44422
 Alpha virt. eigenvalues --    5.46186   5.48127   5.49969   5.51921   5.54834
 Alpha virt. eigenvalues --    5.58820   5.62535   5.71310   5.73914   5.76308
 Alpha virt. eigenvalues --    5.77276   5.79980   5.82152   5.84942   5.86114
 Alpha virt. eigenvalues --    5.87250   5.89151   5.93120   5.94004   5.94840
 Alpha virt. eigenvalues --    5.96281   5.98444   6.06744   6.07438   6.29682
 Alpha virt. eigenvalues --    6.31778   6.38468   6.46403   6.47386   6.47589
 Alpha virt. eigenvalues --    6.50626   6.55085   6.57402   6.61117   6.62820
 Alpha virt. eigenvalues --    6.65014   6.68195   6.69985   6.77086   6.81516
 Alpha virt. eigenvalues --    6.84437   6.86630   6.96810   6.97527   7.00201
 Alpha virt. eigenvalues --    7.06908   7.11221   7.16910   7.19258   7.39306
 Alpha virt. eigenvalues --    7.43452   7.46142   7.48672   7.56407   7.71918
 Alpha virt. eigenvalues --    8.05633  14.38264  14.98313  16.69955  17.02919
 Alpha virt. eigenvalues --   17.43982  17.52188  18.08784
  Beta  occ. eigenvalues --  -19.30896 -19.23561 -10.36588 -10.32137 -10.30687
  Beta  occ. eigenvalues --  -10.30666 -10.26792  -1.11532  -1.05520  -0.86665
  Beta  occ. eigenvalues --   -0.82319  -0.80869  -0.69035  -0.65630  -0.58546
  Beta  occ. eigenvalues --   -0.55132  -0.53424  -0.52625  -0.51696  -0.49637
  Beta  occ. eigenvalues --   -0.48357  -0.47916  -0.46416  -0.46030  -0.44023
  Beta  occ. eigenvalues --   -0.42975  -0.35453  -0.33199
  Beta virt. eigenvalues --   -0.08976  -0.04629   0.03100   0.03954   0.04081
  Beta virt. eigenvalues --    0.04748   0.05477   0.05637   0.05715   0.06508
  Beta virt. eigenvalues --    0.07470   0.07567   0.08438   0.08877   0.10457
  Beta virt. eigenvalues --    0.11462   0.11796   0.11852   0.12683   0.12987
  Beta virt. eigenvalues --    0.13205   0.13388   0.13847   0.13971   0.14680
  Beta virt. eigenvalues --    0.14963   0.15816   0.15855   0.16628   0.17265
  Beta virt. eigenvalues --    0.17586   0.17761   0.18532   0.19459   0.20264
  Beta virt. eigenvalues --    0.21163   0.21992   0.22235   0.22975   0.24003
  Beta virt. eigenvalues --    0.24273   0.25014   0.25620   0.26222   0.26412
  Beta virt. eigenvalues --    0.26947   0.27653   0.28000   0.29295   0.29586
  Beta virt. eigenvalues --    0.30305   0.30581   0.30857   0.30977   0.32007
  Beta virt. eigenvalues --    0.32545   0.33054   0.33617   0.34099   0.34285
  Beta virt. eigenvalues --    0.34774   0.35292   0.35772   0.36087   0.36463
  Beta virt. eigenvalues --    0.36991   0.37653   0.37941   0.38184   0.38840
  Beta virt. eigenvalues --    0.39332   0.39842   0.40170   0.40493   0.40770
  Beta virt. eigenvalues --    0.41255   0.41383   0.41804   0.41948   0.42550
  Beta virt. eigenvalues --    0.42902   0.43513   0.44308   0.45093   0.45283
  Beta virt. eigenvalues --    0.45935   0.46363   0.46447   0.47203   0.48507
  Beta virt. eigenvalues --    0.48772   0.49240   0.50055   0.50248   0.50915
  Beta virt. eigenvalues --    0.51416   0.51849   0.52316   0.53073   0.53699
  Beta virt. eigenvalues --    0.54253   0.55051   0.55324   0.56520   0.56832
  Beta virt. eigenvalues --    0.57157   0.57474   0.58141   0.59302   0.59835
  Beta virt. eigenvalues --    0.60419   0.60974   0.61295   0.62393   0.63444
  Beta virt. eigenvalues --    0.64330   0.65297   0.66372   0.67670   0.68203
  Beta virt. eigenvalues --    0.69786   0.70295   0.70771   0.71997   0.72962
  Beta virt. eigenvalues --    0.73088   0.73580   0.74639   0.75034   0.75722
  Beta virt. eigenvalues --    0.75909   0.76917   0.77360   0.77529   0.78493
  Beta virt. eigenvalues --    0.79180   0.79576   0.80456   0.81642   0.82491
  Beta virt. eigenvalues --    0.83275   0.83713   0.84244   0.85133   0.85480
  Beta virt. eigenvalues --    0.86011   0.86605   0.87534   0.87591   0.88608
  Beta virt. eigenvalues --    0.88844   0.89942   0.90520   0.91052   0.91573
  Beta virt. eigenvalues --    0.92270   0.92771   0.93452   0.94312   0.94610
  Beta virt. eigenvalues --    0.95135   0.96395   0.97615   0.98464   0.98715
  Beta virt. eigenvalues --    0.99487   0.99795   1.00243   1.01401   1.02332
  Beta virt. eigenvalues --    1.02420   1.03651   1.04309   1.05087   1.05977
  Beta virt. eigenvalues --    1.06508   1.06854   1.07330   1.07660   1.08775
  Beta virt. eigenvalues --    1.10041   1.10420   1.10479   1.11443   1.11603
  Beta virt. eigenvalues --    1.12272   1.13190   1.14239   1.14894   1.15633
  Beta virt. eigenvalues --    1.16008   1.16583   1.16739   1.17892   1.19380
  Beta virt. eigenvalues --    1.19560   1.20050   1.20676   1.21742   1.23090
  Beta virt. eigenvalues --    1.24339   1.25111   1.26491   1.27720   1.28515
  Beta virt. eigenvalues --    1.29886   1.30265   1.31110   1.31986   1.32574
  Beta virt. eigenvalues --    1.33261   1.33878   1.34956   1.35774   1.36429
  Beta virt. eigenvalues --    1.37374   1.37662   1.38702   1.39071   1.39408
  Beta virt. eigenvalues --    1.40491   1.41676   1.42486   1.43428   1.44080
  Beta virt. eigenvalues --    1.44470   1.45629   1.46585   1.48426   1.48957
  Beta virt. eigenvalues --    1.49229   1.50159   1.50582   1.50882   1.51918
  Beta virt. eigenvalues --    1.52410   1.53571   1.54389   1.55699   1.57052
  Beta virt. eigenvalues --    1.57603   1.57975   1.58324   1.59070   1.59947
  Beta virt. eigenvalues --    1.60940   1.61140   1.62218   1.62594   1.63065
  Beta virt. eigenvalues --    1.64153   1.64506   1.64857   1.65531   1.66304
  Beta virt. eigenvalues --    1.67792   1.68684   1.69657   1.70036   1.70683
  Beta virt. eigenvalues --    1.71327   1.72679   1.73027   1.73616   1.73882
  Beta virt. eigenvalues --    1.75581   1.76277   1.77365   1.78322   1.79084
  Beta virt. eigenvalues --    1.79837   1.81530   1.82981   1.84648   1.84920
  Beta virt. eigenvalues --    1.85736   1.87036   1.87708   1.88102   1.89829
  Beta virt. eigenvalues --    1.91592   1.92484   1.93058   1.94205   1.95576
  Beta virt. eigenvalues --    1.95921   1.97499   1.98372   1.99752   1.99850
  Beta virt. eigenvalues --    2.00993   2.03093   2.04805   2.05588   2.07142
  Beta virt. eigenvalues --    2.08248   2.08987   2.11073   2.11723   2.12156
  Beta virt. eigenvalues --    2.13734   2.14653   2.15154   2.15638   2.16271
  Beta virt. eigenvalues --    2.19404   2.19912   2.22382   2.23197   2.25810
  Beta virt. eigenvalues --    2.26531   2.28344   2.29972   2.30220   2.32289
  Beta virt. eigenvalues --    2.34019   2.35469   2.36373   2.37745   2.40611
  Beta virt. eigenvalues --    2.43712   2.45711   2.48625   2.50167   2.51521
  Beta virt. eigenvalues --    2.55201   2.55970   2.57293   2.61593   2.62554
  Beta virt. eigenvalues --    2.64003   2.65647   2.68640   2.69863   2.71083
  Beta virt. eigenvalues --    2.74704   2.76178   2.81213   2.81999   2.85395
  Beta virt. eigenvalues --    2.88423   2.90822   2.94350   2.94562   2.97434
  Beta virt. eigenvalues --    2.98354   2.99408   3.01822   3.03051   3.04515
  Beta virt. eigenvalues --    3.07081   3.12065   3.14594   3.16533   3.21157
  Beta virt. eigenvalues --    3.22739   3.24571   3.25444   3.26511   3.29041
  Beta virt. eigenvalues --    3.32000   3.32714   3.33673   3.35464   3.36883
  Beta virt. eigenvalues --    3.38181   3.39273   3.40501   3.41354   3.41727
  Beta virt. eigenvalues --    3.43822   3.44781   3.45173   3.46366   3.47213
  Beta virt. eigenvalues --    3.48821   3.49776   3.50989   3.51935   3.52230
  Beta virt. eigenvalues --    3.53945   3.55272   3.55667   3.56510   3.57957
  Beta virt. eigenvalues --    3.58807   3.61023   3.62325   3.62901   3.63354
  Beta virt. eigenvalues --    3.67659   3.68317   3.68600   3.71024   3.72191
  Beta virt. eigenvalues --    3.73047   3.73983   3.74183   3.75814   3.77175
  Beta virt. eigenvalues --    3.78477   3.78914   3.80859   3.82462   3.83485
  Beta virt. eigenvalues --    3.84795   3.85758   3.87968   3.90455   3.92281
  Beta virt. eigenvalues --    3.92652   3.93986   3.94684   3.95446   3.95966
  Beta virt. eigenvalues --    3.96536   3.97902   3.99796   4.00651   4.01128
  Beta virt. eigenvalues --    4.01904   4.03225   4.05067   4.06756   4.08026
  Beta virt. eigenvalues --    4.09997   4.12284   4.12947   4.14875   4.16166
  Beta virt. eigenvalues --    4.19164   4.20291   4.22861   4.24378   4.25571
  Beta virt. eigenvalues --    4.27746   4.28976   4.30639   4.32487   4.33369
  Beta virt. eigenvalues --    4.34654   4.35701   4.36401   4.39571   4.41638
  Beta virt. eigenvalues --    4.43841   4.44873   4.46686   4.49588   4.51494
  Beta virt. eigenvalues --    4.51891   4.53851   4.55828   4.57655   4.59694
  Beta virt. eigenvalues --    4.60614   4.61147   4.61997   4.63538   4.64493
  Beta virt. eigenvalues --    4.65055   4.67109   4.67451   4.70829   4.73215
  Beta virt. eigenvalues --    4.74291   4.76839   4.77343   4.79417   4.80361
  Beta virt. eigenvalues --    4.81269   4.83250   4.85609   4.88256   4.89535
  Beta virt. eigenvalues --    4.91139   4.94115   4.96571   4.97264   4.97947
  Beta virt. eigenvalues --    4.98911   5.00360   5.02204   5.03699   5.03791
  Beta virt. eigenvalues --    5.07572   5.10079   5.11411   5.11949   5.12806
  Beta virt. eigenvalues --    5.14870   5.16212   5.17592   5.18306   5.20306
  Beta virt. eigenvalues --    5.21184   5.22085   5.24125   5.26050   5.31062
  Beta virt. eigenvalues --    5.33155   5.34634   5.36535   5.37110   5.41489
  Beta virt. eigenvalues --    5.44011   5.44869   5.46626   5.48479   5.50189
  Beta virt. eigenvalues --    5.52306   5.55448   5.59138   5.63389   5.71478
  Beta virt. eigenvalues --    5.74258   5.76575   5.77599   5.80523   5.82515
  Beta virt. eigenvalues --    5.85358   5.86390   5.87497   5.89362   5.93618
  Beta virt. eigenvalues --    5.94222   5.95104   5.97009   6.00824   6.07073
  Beta virt. eigenvalues --    6.08492   6.36153   6.37950   6.40394   6.46729
  Beta virt. eigenvalues --    6.47949   6.48284   6.50926   6.55686   6.58590
  Beta virt. eigenvalues --    6.62141   6.65059   6.68428   6.72115   6.72790
  Beta virt. eigenvalues --    6.81676   6.83454   6.85944   6.89937   6.99925
  Beta virt. eigenvalues --    7.03617   7.04968   7.12279   7.15394   7.20879
  Beta virt. eigenvalues --    7.22835   7.42438   7.48028   7.50040   7.52854
  Beta virt. eigenvalues --    7.60063   7.74802   8.09842  14.40035  15.01932
  Beta virt. eigenvalues --   16.69967  17.03201  17.44584  17.52416  18.09062
          Condensed to atoms (all electrons):
               1          2          3          4          5          6
     1  H    0.322070   0.317948  -0.002025  -0.001441   0.017575  -0.005051
     2  C    0.317948   5.688221   0.427765   0.425619   0.071149  -0.003814
     3  H   -0.002025   0.427765   0.341277   0.004930  -0.012810  -0.002252
     4  H   -0.001441   0.425619   0.004930   0.370771  -0.016062   0.004853
     5  C    0.017575   0.071149  -0.012810  -0.016062   5.295692   0.386390
     6  H   -0.005051  -0.003814  -0.002252   0.004853   0.386390   0.395039
     7  H    0.004315  -0.041728   0.001139  -0.017547   0.401573  -0.020342
     8  O   -0.001832   0.031566  -0.001743   0.009564   0.023139  -0.020230
     9  H    0.000188  -0.001079  -0.000075   0.000161   0.001990   0.000772
    10  C   -0.000760   0.008331   0.000163   0.000119  -0.006876  -0.004577
    11  H   -0.000414   0.000209   0.000006  -0.000135  -0.000579  -0.000047
    12  H   -0.000583   0.005532   0.000244   0.000423  -0.002082  -0.001259
    13  C   -0.002177  -0.026867  -0.001927  -0.000814   0.008016  -0.001051
    14  C   -0.001476   0.002153   0.000483   0.000149   0.001402  -0.006659
    15  H   -0.000047   0.000002   0.000010   0.000077   0.001841  -0.000758
    16  H    0.000212   0.000078  -0.000003   0.000020   0.000195   0.000494
    17  H   -0.000485  -0.000157   0.000028  -0.000164  -0.003361  -0.000592
    18  O    0.007534  -0.001578  -0.000818   0.000257   0.011893   0.023303
    19  H   -0.007807   0.010581   0.002330   0.000050   0.000045  -0.023625
               7          8          9         10         11         12
     1  H    0.004315  -0.001832   0.000188  -0.000760  -0.000414  -0.000583
     2  C   -0.041728   0.031566  -0.001079   0.008331   0.000209   0.005532
     3  H    0.001139  -0.001743  -0.000075   0.000163   0.000006   0.000244
     4  H   -0.017547   0.009564   0.000161   0.000119  -0.000135   0.000423
     5  C    0.401573   0.023139   0.001990  -0.006876  -0.000579  -0.002082
     6  H   -0.020342  -0.020230   0.000772  -0.004577  -0.000047  -0.001259
     7  H    0.393325   0.001756  -0.000327   0.000110   0.000133  -0.000105
     8  O    0.001756   8.829054   0.003627   0.007216   0.000267  -0.005660
     9  H   -0.000327   0.003627   0.352185   0.338829  -0.007302  -0.008672
    10  C    0.000110   0.007216   0.338829   5.763501   0.434094   0.427780
    11  H    0.000133   0.000267  -0.007302   0.434094   0.382030   0.011179
    12  H   -0.000105  -0.005660  -0.008672   0.427780   0.011179   0.352043
    13  C    0.000379  -0.148969   0.048176  -0.029753  -0.027005  -0.055054
    14  C   -0.000105  -0.009106  -0.000225   0.068818  -0.024468   0.014679
    15  H   -0.000176  -0.001659  -0.000012  -0.013070  -0.009835   0.000178
    16  H    0.000127   0.000626  -0.001296   0.009037   0.001520  -0.000096
    17  H    0.000562   0.000757  -0.001650   0.004590  -0.001804   0.001899
    18  O    0.000171   0.026385  -0.007660   0.035249   0.003333   0.011674
    19  H   -0.007079  -0.074522   0.004973  -0.082937  -0.000953  -0.027824
              13         14         15         16         17         18
     1  H   -0.002177  -0.001476  -0.000047   0.000212  -0.000485   0.007534
     2  C   -0.026867   0.002153   0.000002   0.000078  -0.000157  -0.001578
     3  H   -0.001927   0.000483   0.000010  -0.000003   0.000028  -0.000818
     4  H   -0.000814   0.000149   0.000077   0.000020  -0.000164   0.000257
     5  C    0.008016   0.001402   0.001841   0.000195  -0.003361   0.011893
     6  H   -0.001051  -0.006659  -0.000758   0.000494  -0.000592   0.023303
     7  H    0.000379  -0.000105  -0.000176   0.000127   0.000562   0.000171
     8  O   -0.148969  -0.009106  -0.001659   0.000626   0.000757   0.026385
     9  H    0.048176  -0.000225  -0.000012  -0.001296  -0.001650  -0.007660
    10  C   -0.029753   0.068818  -0.013070   0.009037   0.004590   0.035249
    11  H   -0.027005  -0.024468  -0.009835   0.001520  -0.001804   0.003333
    12  H   -0.055054   0.014679   0.000178  -0.000096   0.001899   0.011674
    13  C    5.501149  -0.164820  -0.067859   0.047771  -0.037699  -0.443782
    14  C   -0.164820   5.967840   0.462274   0.343933   0.435767   0.032362
    15  H   -0.067859   0.462274   0.391143  -0.009863   0.007450  -0.000815
    16  H    0.047771   0.343933  -0.009863   0.348500  -0.000394  -0.010203
    17  H   -0.037699   0.435767   0.007450  -0.000394   0.360072   0.008801
    18  O   -0.443782   0.032362  -0.000815  -0.010203   0.008801   9.165108
    19  H    0.250545  -0.108266  -0.005476  -0.007319  -0.023092  -0.039395
              19
     1  H   -0.007807
     2  C    0.010581
     3  H    0.002330
     4  H    0.000050
     5  C    0.000045
     6  H   -0.023625
     7  H   -0.007079
     8  O   -0.074522
     9  H    0.004973
    10  C   -0.082937
    11  H   -0.000953
    12  H   -0.027824
    13  C    0.250545
    14  C   -0.108266
    15  H   -0.005476
    16  H   -0.007319
    17  H   -0.023092
    18  O   -0.039395
    19  H    0.677318
          Atomic-Atomic Spin Densities.
               1          2          3          4          5          6
     1  H    0.003198  -0.002205  -0.000756  -0.001555   0.001763  -0.002022
     2  C   -0.002205  -0.002595   0.000866   0.000669   0.007346   0.000643
     3  H   -0.000756   0.000866   0.001319  -0.000573  -0.001411   0.000419
     4  H   -0.001555   0.000669  -0.000573   0.002604  -0.000418   0.001218
     5  C    0.001763   0.007346  -0.001411  -0.000418  -0.037109   0.008132
     6  H   -0.002022   0.000643   0.000419   0.001218   0.008132   0.018170
     7  H    0.001515  -0.002007  -0.000427  -0.001073   0.015239  -0.003092
     8  O   -0.003835   0.003501   0.000624  -0.000386  -0.025033   0.002998
     9  H   -0.000364  -0.000015   0.000032   0.000024   0.000415   0.000194
    10  C    0.000751   0.001324   0.000017   0.000012  -0.002030   0.000411
    11  H    0.000192  -0.000010  -0.000023  -0.000035  -0.000205  -0.000072
    12  H    0.000277   0.000503  -0.000006   0.000099  -0.000475   0.000125
    13  C    0.002840  -0.007955  -0.001084  -0.000842   0.016180  -0.005526
    14  C   -0.000568   0.001205   0.000173   0.000131  -0.000758   0.001714
    15  H   -0.000051  -0.000045  -0.000002   0.000005   0.000318   0.000079
    16  H    0.000083   0.000201   0.000007   0.000011  -0.000659  -0.000127
    17  H   -0.000033  -0.000054   0.000007   0.000004   0.000528   0.000258
    18  O   -0.000578   0.002984   0.000476   0.000198  -0.010955  -0.001634
    19  H    0.002202  -0.000957  -0.000400  -0.000734   0.000296  -0.001949
               7          8          9         10         11         12
     1  H    0.001515  -0.003835  -0.000364   0.000751   0.000192   0.000277
     2  C   -0.002007   0.003501  -0.000015   0.001324  -0.000010   0.000503
     3  H   -0.000427   0.000624   0.000032   0.000017  -0.000023  -0.000006
     4  H   -0.001073  -0.000386   0.000024   0.000012  -0.000035   0.000099
     5  C    0.015239  -0.025033   0.000415  -0.002030  -0.000205  -0.000475
     6  H   -0.003092   0.002998   0.000194   0.000411  -0.000072   0.000125
     7  H    0.026780  -0.007016  -0.000125   0.000058   0.000086  -0.000031
     8  O   -0.007016   0.722259  -0.000112   0.010185  -0.000215   0.002150
     9  H   -0.000125  -0.000112   0.019666  -0.026056  -0.011481  -0.006097
    10  C    0.000058   0.010185  -0.026056   0.137015   0.019396   0.013182
    11  H    0.000086  -0.000215  -0.011481   0.019396   0.015683   0.003717
    12  H   -0.000031   0.002150  -0.006097   0.013182   0.003717   0.004025
    13  C    0.005335  -0.128358   0.019091  -0.059802  -0.012656  -0.017871
    14  C   -0.001123   0.016553   0.009210   0.003505  -0.008354  -0.000591
    15  H   -0.000056   0.000506   0.003158  -0.006008  -0.004630  -0.000750
    16  H    0.000081  -0.000063  -0.005656   0.008160   0.003340   0.001212
    17  H   -0.000096   0.000244   0.001220  -0.000987  -0.000719  -0.000288
    18  O   -0.001450   0.013370  -0.007130   0.020621   0.008453   0.006540
    19  H    0.002392  -0.045545   0.004151  -0.004722  -0.002601  -0.001713
              13         14         15         16         17         18
     1  H    0.002840  -0.000568  -0.000051   0.000083  -0.000033  -0.000578
     2  C   -0.007955   0.001205  -0.000045   0.000201  -0.000054   0.002984
     3  H   -0.001084   0.000173  -0.000002   0.000007   0.000007   0.000476
     4  H   -0.000842   0.000131   0.000005   0.000011   0.000004   0.000198
     5  C    0.016180  -0.000758   0.000318  -0.000659   0.000528  -0.010955
     6  H   -0.005526   0.001714   0.000079  -0.000127   0.000258  -0.001634
     7  H    0.005335  -0.001123  -0.000056   0.000081  -0.000096  -0.001450
     8  O   -0.128358   0.016553   0.000506  -0.000063   0.000244   0.013370
     9  H    0.019091   0.009210   0.003158  -0.005656   0.001220  -0.007130
    10  C   -0.059802   0.003505  -0.006008   0.008160  -0.000987   0.020621
    11  H   -0.012656  -0.008354  -0.004630   0.003340  -0.000719   0.008453
    12  H   -0.017871  -0.000591  -0.000750   0.001212  -0.000288   0.006540
    13  C    0.734095  -0.098561  -0.022590   0.028585  -0.010992  -0.251660
    14  C   -0.098561   0.163707   0.021100  -0.025849   0.009120   0.023322
    15  H   -0.022590   0.021100   0.014554  -0.011254   0.003396   0.011000
    16  H    0.028585  -0.025849  -0.011254   0.019102  -0.005105  -0.009991
    17  H   -0.010992   0.009120   0.003396  -0.005105   0.001969   0.004755
    18  O   -0.251660   0.023322   0.011000  -0.009991   0.004755   1.215260
    19  H    0.047486   0.007989   0.000632  -0.001699   0.001742   0.001153
              19
     1  H    0.002202
     2  C   -0.000957
     3  H   -0.000400
     4  H   -0.000734
     5  C    0.000296
     6  H   -0.001949
     7  H    0.002392
     8  O   -0.045545
     9  H    0.004151
    10  C   -0.004722
    11  H   -0.002601
    12  H   -0.001713
    13  C    0.047486
    14  C    0.007989
    15  H    0.000632
    16  H   -0.001699
    17  H    0.001742
    18  O    0.001153
    19  H   -0.124635
 Mulliken charges and spin densities:
               1          2
     1  H    0.354256   0.000855
     2  C   -0.913933   0.003399
     3  H    0.243278  -0.000742
     4  H    0.219167  -0.000642
     5  C   -0.179131  -0.028835
     6  H    0.279408   0.019938
     7  H    0.283818   0.034990
     8  O   -0.670236   0.561826
     9  H    0.277396   0.000125
    10  C   -0.959865   0.115032
    11  H    0.239772   0.009868
    12  H    0.275703   0.004010
    13  C    1.151740   0.235715
    14  C   -1.014734   0.121924
    15  H    0.246593   0.009363
    16  H    0.276661   0.000380
    17  H    0.249472   0.004970
    18  O   -0.821817   1.024735
    19  H    0.462450  -0.116912
 Sum of Mulliken charges =   0.00000   2.00000
 Mulliken charges and spin densities with hydrogens summed into heavy atoms:
               1          2
     2  C   -0.097231   0.002871
     5  C    0.384094   0.026093
     8  O   -0.670236   0.561826
    10  C   -0.166994   0.129035
    13  C    1.614191   0.118802
    14  C   -0.242008   0.136637
    18  O   -0.821817   1.024735
 APT charges:
               1
     1  H   -0.015608
     2  C    0.009919
     3  H   -0.025718
     4  H   -0.012415
     5  C    0.416366
     6  H   -0.037290
     7  H   -0.051368
     8  O   -0.172728
     9  H    0.008830
    10  C    0.038487
    11  H   -0.017126
    12  H    0.009016
    13  C    0.610037
    14  C    0.046237
    15  H   -0.016723
    16  H    0.009607
    17  H    0.011167
    18  O   -0.296436
    19  H   -0.514254
 Sum of APT charges =   0.00000
 APT charges with hydrogens summed into heavy atoms:
               1
     2  C   -0.043821
     5  C    0.327708
     8  O   -0.172728
    10  C    0.039207
    13  C    0.095783
    14  C    0.050288
    18  O   -0.296436
 Electronic spatial extent (au):  <R**2>=           1118.5929
 Charge=              0.0000 electrons
 Dipole moment (field-independent basis, Debye):
    X=              1.5944    Y=              0.5307    Z=             -0.1432  Tot=              1.6865
 Quadrupole moment (field-independent basis, Debye-Ang):
   XX=            -40.0206   YY=            -44.5200   ZZ=            -48.6395
   XY=             -0.8187   XZ=             -3.8111   YZ=             -2.8026
 Traceless Quadrupole moment (field-independent basis, Debye-Ang):
   XX=              4.3728   YY=             -0.1267   ZZ=             -4.2461
   XY=             -0.8187   XZ=             -3.8111   YZ=             -2.8026
 Octapole moment (field-independent basis, Debye-Ang**2):
  XXX=              3.4327  YYY=              0.3847  ZZZ=             -1.9494  XYY=              4.2541
  XXY=             -4.3746  XXZ=             -0.1061  XZZ=              0.8210  YZZ=             -1.2717
  YYZ=              2.2175  XYZ=             -0.1365
 Hexadecapole moment (field-independent basis, Debye-Ang**3):
 XXXX=           -978.0055 YYYY=           -288.9869 ZZZZ=           -192.0464 XXXY=             16.2298
 XXXZ=              6.3251 YYYX=              6.7673 YYYZ=              0.6538 ZZZX=             -2.8005
 ZZZY=             -0.2630 XXYY=           -214.3144 XXZZ=           -202.1477 YYZZ=            -81.2816
 XXYZ=             -0.6502 YYXZ=              1.3506 ZZXY=             -3.8449
 N-N= 3.166401042521D+02 E-N=-1.445834241571D+03  KE= 3.457662327496D+02
  Exact polarizability: 122.666   9.623  79.508   4.633   1.631  74.807
 Approx polarizability:  98.837   8.465  80.362   5.115   5.240  86.916
                          Isotropic Fermi Contact Couplings
        Atom                 a.u.       MegaHertz       Gauss      10(-4) cm-1
     1  H(1)               0.00035       0.77663       0.27712       0.25905
     2  C(13)             -0.00302      -1.69850      -0.60607      -0.56656
     3  H(1)              -0.00032      -0.72288      -0.25794      -0.24113
     4  H(1)              -0.00006      -0.12568      -0.04484      -0.04192
     5  C(13)             -0.01628      -9.15047      -3.26512      -3.05227
     6  H(1)               0.01133      25.31816       9.03415       8.44523
     7  H(1)               0.01832      40.94799      14.61126      13.65878
     8  O(17)              0.06058     -18.36088      -6.55162      -6.12453
     9  H(1)               0.00344       7.68327       2.74158       2.56286
    10  C(13)              0.05318      29.89310      10.66660       9.97127
    11  H(1)               0.00525      11.74355       4.19039       3.91723
    12  H(1)              -0.00066      -1.46686      -0.52341      -0.48929
    13  C(13)              0.06053      34.02539      12.14110      11.34965
    14  C(13)              0.05678      31.91694      11.38876      10.64634
    15  H(1)               0.00492      10.99944       3.92487       3.66902
    16  H(1)               0.00407       9.09448       3.24514       3.03359
    17  H(1)              -0.00071      -1.59547      -0.56930      -0.53219
    18  O(17)              0.04428     -13.42186      -4.78925      -4.47705
    19  H(1)              -0.00731     -16.33351      -5.82820      -5.44827
 --------------------------------------------------------
       Center         ----  Spin Dipole Couplings  ----
                      3XX-RR        3YY-RR        3ZZ-RR
 --------------------------------------------------------
     1   Atom        0.004800      0.001119     -0.005919
     2   Atom        0.006700     -0.001536     -0.005164
     3   Atom        0.004723     -0.001794     -0.002929
     4   Atom        0.005198     -0.000252     -0.004946
     5   Atom        0.028809     -0.021747     -0.007062
     6   Atom        0.003552     -0.011393      0.007842
     7   Atom        0.009758     -0.003090     -0.006668
     8   Atom        0.796428     -0.479986     -0.316442
     9   Atom       -0.011568     -0.006187      0.017755
    10   Atom       -0.055813      0.025168      0.030645
    11   Atom        0.007437     -0.003070     -0.004367
    12   Atom       -0.013391      0.016896     -0.003505
    13   Atom        0.313930     -0.150384     -0.163546
    14   Atom        0.019461      0.042305     -0.061765
    15   Atom        0.020398     -0.007781     -0.012618
    16   Atom       -0.004167     -0.004065      0.008232
    17   Atom       -0.011448      0.023047     -0.011599
    18   Atom       -0.917028      2.579833     -1.662805
    19   Atom        0.129541     -0.070685     -0.058857
 --------------------------------------------------------
                        XY            XZ            YZ
 --------------------------------------------------------
     1   Atom       -0.007517      0.001559      0.002187
     2   Atom       -0.006097     -0.001494      0.002532
     3   Atom       -0.003055     -0.001643      0.001648
     4   Atom       -0.006025      0.002084     -0.000513
     5   Atom        0.009666     -0.009482      0.008195
     6   Atom        0.006623     -0.006003     -0.001073
     7   Atom        0.009229     -0.007185     -0.000562
     8   Atom        1.142857      1.279153      0.747426
     9   Atom        0.005801     -0.005261     -0.004317
    10   Atom        0.051996     -0.050488     -0.104173
    11   Atom        0.015995     -0.006013     -0.008871
    12   Atom       -0.006085      0.000416     -0.015621
    13   Atom        0.173984      0.174921      0.055981
    14   Atom       -0.114021     -0.042917      0.050727
    15   Atom       -0.009376     -0.001456      0.005598
    16   Atom       -0.009744     -0.004728      0.012599
    17   Atom       -0.011274     -0.001136     -0.003536
    18   Atom       -0.951165      0.508294     -1.234068
    19   Atom        0.102176      0.104687      0.045890
 --------------------------------------------------------


 ---------------------------------------------------------------------------------
              Anisotropic Spin Dipole Couplings in Principal Axis System
 ---------------------------------------------------------------------------------

       Atom             a.u.   MegaHertz   Gauss  10(-4) cm-1        Axes

              Baa    -0.0081    -4.318    -1.541    -1.440 -0.3845 -0.4983  0.7771
     1 H(1)   Bbb    -0.0026    -1.391    -0.496    -0.464  0.4843  0.6078  0.6293
              Bcc     0.0107     5.709     2.037     1.904  0.7859 -0.6183 -0.0076
 
              Baa    -0.0067    -0.905    -0.323    -0.302 -0.1829 -0.5950  0.7826
     2 C(13)  Bbb    -0.0036    -0.484    -0.173    -0.162  0.4695  0.6465  0.6013
              Bcc     0.0103     1.389     0.496     0.463  0.8638 -0.4774 -0.1611
 
              Baa    -0.0041    -2.209    -0.788    -0.737 -0.0790 -0.6400  0.7643
     3 H(1)   Bbb    -0.0023    -1.219    -0.435    -0.406  0.4332  0.6685  0.6045
              Bcc     0.0064     3.427     1.223     1.143  0.8978 -0.3788 -0.2245
 
              Baa    -0.0056    -2.971    -1.060    -0.991 -0.3401 -0.2994  0.8915
     4 H(1)   Bbb    -0.0038    -2.030    -0.724    -0.677  0.4310  0.7929  0.4307
              Bcc     0.0094     5.002     1.785     1.668  0.8358 -0.5307  0.1407
 
              Baa    -0.0283    -3.794    -1.354    -1.266 -0.2201  0.8728 -0.4356
     5 C(13)  Bbb    -0.0040    -0.531    -0.189    -0.177  0.1160  0.4668  0.8767
              Bcc     0.0322     4.325     1.543     1.443  0.9685  0.1425 -0.2040
 
              Baa    -0.0140    -7.453    -2.660    -2.486 -0.3698  0.9274 -0.0562
     6 H(1)   Bbb     0.0009     0.497     0.177     0.166  0.6917  0.3152  0.6498
              Bcc     0.0130     6.957     2.482     2.321 -0.6203 -0.2014  0.7581
 
              Baa    -0.0110    -5.862    -2.092    -1.955  0.4740 -0.5025  0.7231
     7 H(1)   Bbb    -0.0055    -2.943    -1.050    -0.982 -0.1607  0.7580  0.6321
              Bcc     0.0165     8.805     3.142     2.937  0.8657  0.4158 -0.2786
 
              Baa    -1.1552    83.593    29.828    27.884 -0.6173  0.2037  0.7599
     8 O(17)  Bbb    -1.1494    83.167    29.676    27.741 -0.2344  0.8744 -0.4248
              Bcc     2.3046  -166.760   -59.504   -55.625  0.7510  0.4403  0.4921
 
              Baa    -0.0154    -8.228    -2.936    -2.745  0.8591 -0.5069  0.0703
     9 H(1)   Bbb    -0.0043    -2.317    -0.827    -0.773  0.4716  0.8375  0.2759
              Bcc     0.0198    10.545     3.763     3.517 -0.1987 -0.2039  0.9586
 
              Baa    -0.0812   -10.901    -3.890    -3.636  0.8830 -0.4679 -0.0372
    10 C(13)  Bbb    -0.0756   -10.140    -3.618    -3.382  0.3409  0.5850  0.7359
              Bcc     0.1568    21.041     7.508     7.019 -0.3226 -0.6625  0.6761
 
              Baa    -0.0162    -8.620    -3.076    -2.875 -0.4517  0.8082  0.3778
    11 H(1)   Bbb    -0.0066    -3.547    -1.266    -1.183  0.5019 -0.1199  0.8566
              Bcc     0.0228    12.167     4.341     4.058  0.7376  0.5765 -0.3515
 
              Baa    -0.0158    -8.433    -3.009    -2.813  0.8300  0.3585  0.4272
    12 H(1)   Bbb    -0.0103    -5.511    -1.967    -1.838 -0.5400  0.3248  0.7765
              Bcc     0.0261    13.944     4.976     4.651 -0.1396  0.8752 -0.4632
 
              Baa    -0.2208   -29.633   -10.574    -9.884 -0.3288  0.0633  0.9423
    13 C(13)  Bbb    -0.2080   -27.911    -9.960    -9.310 -0.2648  0.9515 -0.1564
              Bcc     0.4288    57.544    20.533    19.195  0.9065  0.3009  0.2961
 
              Baa    -0.0849   -11.396    -4.066    -3.801  0.5511  0.6843 -0.4775
    14 C(13)  Bbb    -0.0800   -10.736    -3.831    -3.581  0.5330  0.1516  0.8324
              Bcc     0.1649    22.132     7.897     7.382 -0.6420  0.7133  0.2812
 
              Baa    -0.0168    -8.959    -3.197    -2.988 -0.1242 -0.6136  0.7798
    15 H(1)   Bbb    -0.0067    -3.574    -1.275    -1.192  0.2860  0.7303  0.6203
              Bcc     0.0235    12.533     4.472     4.181  0.9501 -0.3001 -0.0848
 
              Baa    -0.0157    -8.365    -2.985    -2.790  0.5382  0.7848 -0.3071
    16 H(1)   Bbb    -0.0041    -2.187    -0.780    -0.730  0.7568 -0.2896  0.5860
              Bcc     0.0198    10.552     3.765     3.520 -0.3710  0.5479  0.7498
 
              Baa    -0.0159    -8.477    -3.025    -2.828  0.8418  0.2854  0.4582
    17 H(1)   Bbb    -0.0108    -5.743    -2.049    -1.916 -0.4611 -0.0612  0.8853
              Bcc     0.0267    14.220     5.074     4.743 -0.2806  0.9565 -0.0801
 
              Baa    -2.0598   149.047    53.184    49.717 -0.2549  0.1994  0.9462
    18 O(17)  Bbb    -1.1229    81.252    28.993    27.103  0.9344  0.3027  0.1879
              Bcc     3.1827  -230.299   -82.176   -76.819 -0.2489  0.9320 -0.2635
 
              Baa    -0.1139   -60.794   -21.693   -20.279 -0.3132  0.9322 -0.1813
    19 H(1)   Bbb    -0.1055   -56.276   -20.081   -18.772 -0.4195  0.0355  0.9071
              Bcc     0.2194   117.071    41.774    39.051  0.8520  0.3602  0.3799
 

 ---------------------------------------------------------------------------------

 Calling FoFJK, ICntrl=    100127 FMM=F ISym2X=0 I1Cent= 0 IOpClX= 1 NMat=1 NMatS=1 NMatT=0.
 ***** Axes restored to original set *****
 -------------------------------------------------------------------
 Center     Atomic                   Forces (Hartrees/Bohr)
 Number     Number              X              Y              Z
 -------------------------------------------------------------------
      1        1          -0.001860134   -0.003325781   -0.000490329
      2        6           0.000586464   -0.000200745   -0.000157178
      3        1           0.003232376   -0.000748869   -0.002895855
      4        1           0.001735313   -0.000806656    0.003536917
      5        6           0.003405511   -0.000391287   -0.002527674
      6        1          -0.001294947    0.000911853   -0.003282004
      7        1           0.002618133    0.003093058    0.000420333
      8        8           0.000322197    0.004319018    0.007247302
      9        1          -0.000146934    0.000741483    0.003938895
     10        6          -0.001272531   -0.001621007    0.000832157
     11        1          -0.003544529   -0.001804109   -0.000728618
     12        1           0.002112304   -0.003162838   -0.000287173
     13        6           0.004842504    0.002421253    0.005724936
     14        6          -0.001886533    0.001461992   -0.000109874
     15        1          -0.003807524   -0.000500270   -0.001143568
     16        1          -0.000247658    0.001346740    0.003727472
     17        1           0.000714080    0.003131740   -0.002122727
     18        8           0.000482067   -0.002378704   -0.009316060
     19        1          -0.005990159   -0.002486872   -0.002366953
 -------------------------------------------------------------------
 Cartesian Forces:  Max     0.009316060 RMS     0.002892069
 FormGI is forming the generalized inverse of G from B-inverse, IUseBI=4.

 GradGradGradGradGradGradGradGradGradGradGradGradGradGradGradGradGradGrad
 Berny optimization.
 Internal  Forces:  Max     0.009884169 RMS     0.002841303
 Search for a saddle point.
 Step number   1 out of a maximum of   94
 All quantities printed in internal units (Hartrees-Bohrs-Radians)
 Swapping is turned off.
 Second derivative matrix not updated -- analytic derivatives used.
 ITU=  0
     Eigenvalues ---   -0.05412   0.00077   0.00145   0.00154   0.00209
     Eigenvalues ---    0.00231   0.01438   0.01814   0.03326   0.03907
     Eigenvalues ---    0.04255   0.04281   0.04329   0.04385   0.04463
     Eigenvalues ---    0.04484   0.04498   0.04652   0.05195   0.07838
     Eigenvalues ---    0.09796   0.10734   0.11230   0.11619   0.11917
     Eigenvalues ---    0.12001   0.12085   0.12791   0.13829   0.14386
     Eigenvalues ---    0.14570   0.16066   0.16268   0.17849   0.22776
     Eigenvalues ---    0.24957   0.25255   0.27691   0.29845   0.30560
     Eigenvalues ---    0.32597   0.32737   0.32928   0.33034   0.33356
     Eigenvalues ---    0.33398   0.33503   0.33930   0.33998   0.36088
     Eigenvalues ---    0.38328
 Eigenvectors required to have negative eigenvalues:
                          R8        R15       R14       A33       R7
   1                   -0.84491   0.48393  -0.08774   0.07192   0.04970
                          D16       A20       A24       D22       D19
   1                   -0.04913   0.04898  -0.04826  -0.04705  -0.04651
 RFO step:  Lambda0=9.110698745D-04 Lambda=-2.76479718D-03.
 Linear search not attempted -- option 19 set.
 Iteration  1 RMS(Cart)=  0.16731532 RMS(Int)=  0.00737725
 Iteration  2 RMS(Cart)=  0.01357881 RMS(Int)=  0.00041349
 Iteration  3 RMS(Cart)=  0.00006072 RMS(Int)=  0.00041222
 Iteration  4 RMS(Cart)=  0.00000005 RMS(Int)=  0.00041222
 Variable       Old X    -DE/DX   Delta X   Delta X   Delta X     New X
                                 (Linear)    (Quad)   (Total)
    R1        2.07265  -0.00374   0.00000  -0.01074  -0.01075   2.06190
    R2        2.07520  -0.00438   0.00000  -0.01357  -0.01357   2.06163
    R3        2.07107  -0.00401   0.00000  -0.01187  -0.01187   2.05919
    R4        2.88963  -0.00617   0.00000  -0.01802  -0.01802   2.87161
    R5        2.08749  -0.00361   0.00000  -0.00855  -0.00855   2.07894
    R6        2.08560  -0.00407   0.00000  -0.00997  -0.00997   2.07563
    R7        2.65465  -0.00988   0.00000  -0.03345  -0.03345   2.62120
    R8        2.53180  -0.00924   0.00000   0.08510   0.08508   2.61687
    R9        2.06809  -0.00399   0.00000  -0.01098  -0.01098   2.05712
   R10        2.07155  -0.00399   0.00000  -0.01175  -0.01175   2.05981
   R11        2.06575  -0.00378   0.00000  -0.01042  -0.01042   2.05533
   R12        2.92050  -0.00745   0.00000  -0.02485  -0.02485   2.89565
   R13        2.92631  -0.00752   0.00000  -0.02557  -0.02557   2.90074
   R14        2.52983  -0.00962   0.00000  -0.00625  -0.00625   2.52358
   R15        2.33595  -0.00232   0.00000  -0.08363  -0.08360   2.25235
   R16        2.07109  -0.00396   0.00000  -0.01159  -0.01159   2.05950
   R17        2.06789  -0.00396   0.00000  -0.01086  -0.01086   2.05703
   R18        2.06514  -0.00382   0.00000  -0.01052  -0.01052   2.05462
    A1        1.88370   0.00066   0.00000   0.00095   0.00094   1.88464
    A2        1.88781   0.00058   0.00000   0.00389   0.00388   1.89169
    A3        1.93531  -0.00101   0.00000  -0.01212  -0.01213   1.92318
    A4        1.89396   0.00036   0.00000   0.00417   0.00416   1.89812
    A5        1.93387  -0.00032   0.00000   0.00257   0.00256   1.93643
    A6        1.92770  -0.00021   0.00000   0.00089   0.00087   1.92857
    A7        1.92621  -0.00008   0.00000  -0.00486  -0.00486   1.92135
    A8        1.92524   0.00081   0.00000   0.00867   0.00868   1.93392
    A9        1.98892  -0.00228   0.00000  -0.00366  -0.00368   1.98524
   A10        1.84650   0.00003   0.00000  -0.00369  -0.00368   1.84282
   A11        1.92379   0.00083   0.00000   0.00177   0.00175   1.92554
   A12        1.84634   0.00091   0.00000   0.00219   0.00219   1.84853
   A13        1.86989  -0.00714   0.00000  -0.06426  -0.06425   1.80564
   A14        1.91670   0.00048   0.00000  -0.00043  -0.00043   1.91627
   A15        1.89853   0.00038   0.00000  -0.00168  -0.00168   1.89684
   A16        1.88834  -0.00037   0.00000   0.00084   0.00084   1.88918
   A17        1.90642   0.00069   0.00000   0.00274   0.00274   1.90917
   A18        1.92481  -0.00069   0.00000   0.00113   0.00113   1.92594
   A19        1.92881  -0.00048   0.00000  -0.00268  -0.00268   1.92613
   A20        1.97791   0.00053   0.00000  -0.00114  -0.00247   1.97543
   A21        1.93535   0.00005   0.00000  -0.00500  -0.00486   1.93049
   A22        1.85973  -0.00059   0.00000   0.00177   0.00181   1.86154
   A23        1.91944   0.00006   0.00000  -0.00426  -0.00342   1.91602
   A24        1.83314  -0.00019   0.00000   0.01394   0.01414   1.84728
   A25        1.93497   0.00011   0.00000  -0.00427  -0.00427   1.93070
   A26        1.92426  -0.00064   0.00000   0.00026   0.00026   1.92451
   A27        1.88368  -0.00029   0.00000   0.00168   0.00168   1.88536
   A28        1.92728  -0.00048   0.00000  -0.00111  -0.00111   1.92617
   A29        1.91907   0.00042   0.00000  -0.00203  -0.00203   1.91704
   A30        1.91041   0.00065   0.00000   0.00139   0.00139   1.91180
   A31        1.89885   0.00035   0.00000  -0.00023  -0.00022   1.89862
   A32        3.18536  -0.00251   0.00000  -0.12394  -0.12366   3.06170
   A33        3.07519  -0.00130   0.00000  -0.08242  -0.08179   2.99340
    D1        1.06214  -0.00036   0.00000  -0.00014  -0.00013   1.06201
    D2        3.09632   0.00011   0.00000  -0.00236  -0.00236   3.09396
    D3       -1.11327   0.00033   0.00000   0.00416   0.00416  -1.10911
    D4       -1.02926  -0.00031   0.00000   0.00494   0.00495  -1.02431
    D5        1.00492   0.00015   0.00000   0.00272   0.00271   1.00763
    D6        3.07851   0.00038   0.00000   0.00924   0.00924   3.08775
    D7       -3.12854  -0.00043   0.00000  -0.00255  -0.00254  -3.13108
    D8       -1.09436   0.00004   0.00000  -0.00478  -0.00478  -1.09914
    D9        0.97924   0.00026   0.00000   0.00175   0.00174   0.98098
   D10        1.49758  -0.00098   0.00000  -0.10791  -0.10790   1.38968
   D11       -0.67912   0.00019   0.00000  -0.10008  -0.10007  -0.77919
   D12       -2.66760  -0.00071   0.00000  -0.09777  -0.09777  -2.76537
   D13       -1.97283   0.00078   0.00000   0.06870   0.07034  -1.90249
   D14        2.20336  -0.00021   0.00000   0.02354   0.02093   2.22429
   D15        0.15230  -0.00024   0.00000   0.02735   0.02832   0.18063
   D16        1.07081  -0.00027   0.00000   0.00555   0.00532   1.07612
   D17       -3.04387   0.00024   0.00000  -0.00486  -0.00480  -3.04868
   D18       -0.93655   0.00004   0.00000  -0.01181  -0.01163  -0.94818
   D19       -1.02584  -0.00022   0.00000   0.00488   0.00464  -1.02120
   D20        1.14266   0.00029   0.00000  -0.00553  -0.00548   1.13719
   D21       -3.03319   0.00009   0.00000  -0.01248  -0.01231  -3.04550
   D22       -3.13552  -0.00031   0.00000   0.00245   0.00222  -3.13330
   D23       -0.96702   0.00021   0.00000  -0.00796  -0.00790  -0.97492
   D24        1.14031   0.00001   0.00000  -0.01491  -0.01473   1.12558
   D25        1.02970   0.00030   0.00000  -0.00317  -0.00305   1.02665
   D26       -1.06664   0.00035   0.00000  -0.00188  -0.00176  -1.06841
   D27       -3.14018   0.00037   0.00000  -0.00199  -0.00186   3.14114
   D28       -1.14744  -0.00020   0.00000   0.00757   0.00778  -1.13966
   D29        3.03941  -0.00016   0.00000   0.00886   0.00906   3.04847
   D30        0.96587  -0.00013   0.00000   0.00875   0.00896   0.97483
   D31        3.05284  -0.00025   0.00000   0.00688   0.00655   3.05939
   D32        0.95650  -0.00021   0.00000   0.00816   0.00784   0.96433
   D33       -1.11704  -0.00019   0.00000   0.00806   0.00773  -1.10930
         Item               Value     Threshold  Converged?
 Maximum Force            0.009884     0.000450     NO 
 RMS     Force            0.002841     0.000300     NO 
 Maximum Displacement     0.612454     0.001800     NO 
 RMS     Displacement     0.171128     0.001200     NO 
 Predicted change in Energy=-1.012144D-03
 GradGradGradGradGradGradGradGradGradGradGradGradGradGradGradGradGradGrad

                          Input orientation:                          
 ---------------------------------------------------------------------
 Center     Atomic      Atomic             Coordinates (Angstroms)
 Number     Number       Type             X           Y           Z
 ---------------------------------------------------------------------
      1          1           0       -1.667834    1.472137    0.226678
      2          6           0       -2.495840    0.770849    0.112112
      3          1           0       -3.207637    0.955600    0.917980
      4          1           0       -2.985750    0.970172   -0.840597
      5          6           0       -1.982517   -0.658687    0.157717
      6          1           0       -1.498946   -0.855754    1.126016
      7          1           0       -2.813515   -1.373902    0.091870
      8          8           0       -1.123286   -0.977109   -0.883590
      9          1           0        1.543388    0.997357   -1.797713
     10          6           0        1.428477    1.281561   -0.753191
     11          1           0        2.362959    1.700231   -0.379609
     12          1           0        0.642810    2.030128   -0.680239
     13          6           0        1.048367    0.030233    0.045353
     14          6           0        2.120669   -1.067021   -0.004039
     15          1           0        3.065031   -0.689898    0.388027
     16          1           0        2.245991   -1.368974   -1.042318
     17          1           0        1.805106   -1.930741    0.576085
     18          8           0        0.782894    0.345825    1.315500
     19          1           0        0.084981   -0.432325   -0.482413
 ---------------------------------------------------------------------
                    Distance matrix (angstroms):
                    1          2          3          4          5
     1  H    0.000000
     2  C    1.091111   0.000000
     3  H    1.765136   1.090968   0.000000
     4  H    1.768601   1.089677   1.772580   0.000000
     5  C    2.155039   1.519591   2.164450   2.157844   0.000000
     6  H    2.501281   2.160472   2.498781   3.067925   1.100127
     7  H    3.070944   2.168245   2.502872   2.528605   1.098375
     8  O    2.743726   2.435300   3.365344   2.694907   1.387079
     9  H    3.825640   4.473712   5.472566   4.629244   4.358691
    10  C    3.253245   4.050906   4.938888   4.426060   4.028547
    11  H    4.082512   4.971264   5.767994   5.417951   4.973568
    12  H    2.544195   3.473432   4.305214   3.783606   3.850226
    13  C    3.080537   3.621377   4.441999   4.235858   3.110224
    14  C    4.566541   4.970252   5.773383   5.561070   4.126625
    15  H    5.205807   5.756144   6.506525   6.393536   5.052895
    16  H    5.000028   5.328838   6.244075   5.734406   4.452513
    17  H    4.874728   5.100196   5.794433   5.777075   4.017367
    18  O    2.908638   3.518364   4.056376   4.386485   3.161804
    19  H    2.683681   2.908904   3.837808   3.394803   2.176133
                    6          7          8          9         10
     6  H    0.000000
     7  H    1.751008   0.000000
     8  O    2.048014   1.991442   0.000000
     9  H    4.608471   5.308107   3.441699   0.000000
    10  C    4.082810   5.075442   3.410292   1.088579   0.000000
    11  H    4.869731   6.038914   4.424484   1.782344   1.090003
    12  H    4.022188   4.912206   3.493412   1.768164   1.087634
    13  C    2.905444   4.109488   2.567830   2.139456   1.532311
    14  C    3.797797   4.944648   3.362282   2.795027   2.560506
    15  H    4.626231   5.925611   4.386513   3.152727   2.804877
    16  H    4.357708   5.185076   3.395701   2.581432   2.788773
    17  H    3.517780   4.677200   3.408159   3.778514   3.496814
    18  O    2.585825   4.169999   3.196823   3.270312   2.360479
    19  H    2.296772   3.101234   1.384790   2.429188   2.194471
                   11         12         13         14         15
    11  H    0.000000
    12  H    1.777111   0.000000
    13  C    2.167405   2.165766   0.000000
    14  C    2.803113   3.497663   1.535003   0.000000
    15  H    2.606701   3.795641   2.168628   1.089842   0.000000
    16  H    3.142114   3.775604   2.138951   1.088533   1.782654
    17  H    3.795854   4.314831   2.167890   1.087261   1.778332
    18  O    2.684104   2.615239   1.335420   2.350948   2.672279
    19  H    3.122106   2.532584   1.191893   2.185338   3.115237
                   16         17         18         19
    16  H    0.000000
    17  H    1.768952   0.000000
    18  O    3.261977   2.602769   0.000000
    19  H    2.420902   2.514856   2.079685   0.000000
 Stoichiometry    C5H12O2(3)
 Framework group  C1[X(C5H12O2)]
 Deg. of freedom    51
 Full point group                 C1      NOp   1
 Largest Abelian subgroup         C1      NOp   1
 Largest concise Abelian subgroup C1      NOp   1
                         Standard orientation:                         
 ---------------------------------------------------------------------
 Center     Atomic      Atomic             Coordinates (Angstroms)
 Number     Number       Type             X           Y           Z
 ---------------------------------------------------------------------
      1          1           0       -1.631035    1.496885    0.208689
      2          6           0       -2.456620    0.791167    0.104310
      3          1           0       -3.172534    0.989798    0.903200
      4          1           0       -2.942773    0.970282   -0.854318
      5          6           0       -1.939648   -0.635755    0.180416
      6          1           0       -1.459911   -0.812326    1.154559
      7          1           0       -2.768407   -1.354445    0.125010
      8          8           0       -1.074882   -0.972266   -0.850568
      9          1           0        1.590538    0.991207   -1.791631
     10          6           0        1.470159    1.295646   -0.753446
     11          1           0        2.401816    1.724212   -0.384051
     12          1           0        0.682153    2.043313   -0.698785
     13          6           0        1.089839    0.059265    0.067953
     14          6           0        2.165312   -1.035755    0.045006
     15          1           0        3.106877   -0.648336    0.433746
     16          1           0        2.296122   -1.357787   -0.986540
     17          1           0        1.849475   -1.888735    0.640663
     18          8           0        0.817800    0.399119    1.330427
     19          1           0        0.130092   -0.416302   -0.454856
 ---------------------------------------------------------------------
 Rotational constants (GHZ):           3.6199439           1.4144131           1.3064665
 Standard basis: Aug-CC-pVTZ (5D, 7F)
 There are   685 symmetry adapted cartesian basis functions of A   symmetry.
 There are   598 symmetry adapted basis functions of A   symmetry.
   598 basis functions,   828 primitive gaussians,   685 cartesian basis functions
    30 alpha electrons       28 beta electrons
       nuclear repulsion energy       323.1934224873 Hartrees.
 NAtoms=   19 NActive=   19 NUniq=   19 SFac= 1.00D+00 NAtFMM=   60 NAOKFM=F Big=F
 Integral buffers will be    131072 words long.
 Raffenetti 2 integral format.
 Two-electron integral symmetry is turned on.
 Nuclear repulsion after empirical dispersion term =      323.1830752252 Hartrees.
 One-electron integrals computed using PRISM.
 NBasis=   598 RedAO= T EigKep=  5.07D-06  NBF=   598
 NBsUse=   598 1.00D-06 EigRej= -1.00D+00 NBFU=   598
 ExpMin= 2.53D-02 ExpMax= 1.53D+04 ExpMxC= 5.22D+02 IAcc=3 IRadAn=         7 AccDes= 0.00D+00
 Harris functional with IExCor= 4639 and IRadAn=       7 diagonalized for initial guess.
 HarFok:  IExCor= 4639 AccDes= 0.00D+00 IRadAn=         7 IDoV= 1 UseB2=F ITyADJ=14
 ICtDFT=  3500011 ScaDFX=  1.000000  1.000000  1.000000  1.000000
 FoFCou: FMM=F IPFlag=           0 FMFlag=      100000 FMFlg1=           0
         NFxFlg=           0 DoJE=T BraDBF=F KetDBF=T FulRan=T
         wScrn=  0.000000 ICntrl=       500 IOpCl=  0 I1Cent=   200000004 NGrid=           0
         NMat0=    1 NMatS0=      1 NMatT0=    0 NMatD0=    1 NMtDS0=    0 NMtDT0=    0
 Petite list used in FoFCou.
 Mixing orbitals, IMix= 1 IMixAn=  0 NRI=1 NE=   30 Coef=  7.07106781D-01  7.07106781D-01
 Mixing orbitals, IMix= 1 IMixAn=  0 NRI=1 NE=   28 Coef= -7.07106781D-01  7.07106781D-01
 Initial guess <Sx>= 0.0000 <Sy>= 0.0000 <Sz>= 1.0000 <S**2>= 2.0000 S= 1.0000
 Gradient too large for Newton-Raphson -- use scaled steepest descent instead.
     Minimum is close to point  3 DX= -1.11D-02 DF= -2.16D-04 DXR=  2.85D-02 DFR=  6.75D-04 which will be used.
 Gradient too large for Newton-Raphson -- use scaled steepest descent instead.
 Gradient too large for Newton-Raphson -- use scaled steepest descent instead.
     Minimum is close to point  3 DX=  4.72D-03 DF= -1.31D-06 DXR=  9.34D-03 DFR=  8.68D-05 which will be used.
 Gradient too large for Newton-Raphson -- use scaled steepest descent instead.
     Accept linear search using points  1 and  2.
 Gradient too large for Newton-Raphson -- use scaled steepest descent instead.
     Accept linear search using points  3 and  4.
 Gradient too large for Newton-Raphson -- use scaled steepest descent instead.
     Accept linear search using points  1 and  2.
 Gradient too large for Newton-Raphson -- use scaled steepest descent instead.
     Accept linear search using points  2 and  3.
     Minimum is close to point  3 DX= -7.36D-02 DF= -2.26D-06 DXR=  6.00D-02 DFR=  9.81D-04 which will be used.
 Gradient too large for Newton-Raphson -- use scaled steepest descent instead.
 Restarting incremental Fock formation.
     Accept linear search using points  1 and  2.
 Gradient too large for Newton-Raphson -- use scaled steepest descent instead.
     Accept linear search using points  3 and  4.
 Gradient too large for Newton-Raphson -- use scaled steepest descent instead.
     Accept linear search using points  1 and  2.
 Gradient too large for Newton-Raphson -- use scaled steepest descent instead.
 Gradient too large for Newton-Raphson -- use scaled steepest descent instead.
     Accept linear search using points  1 and  2.
 Gradient too large for Newton-Raphson -- use scaled steepest descent instead.
 Gradient too large for Newton-Raphson -- use scaled steepest descent instead.
     Accept linear search using points  1 and  2.
 Gradient too large for Newton-Raphson -- use scaled steepest descent instead.
 Restarting incremental Fock formation.
     Accept linear search using points  2 and  3.
 Gradient too large for Newton-Raphson -- use scaled steepest descent instead.
     Accept linear search using points  1 and  2.
 LinEq1:  Iter=  0 NonCon=     1 RMS=7.89D-05 Max=1.08D-02 NDo=     1
 AX will form     1 AO Fock derivatives at one time.
 LinEq1:  Iter=  1 NonCon=     1 RMS=3.00D-05 Max=1.88D-03 NDo=     1
 LinEq1:  Iter=  2 NonCon=     1 RMS=6.07D-06 Max=3.85D-04 NDo=     1
 LinEq1:  Iter=  3 NonCon=     1 RMS=1.72D-06 Max=1.64D-04 NDo=     1
 LinEq1:  Iter=  4 NonCon=     1 RMS=7.92D-07 Max=5.20D-05 NDo=     1
 LinEq1:  Iter=  5 NonCon=     1 RMS=5.36D-07 Max=3.47D-05 NDo=     1
 LinEq1:  Iter=  6 NonCon=     1 RMS=2.75D-07 Max=1.18D-05 NDo=     1
 LinEq1:  Iter=  7 NonCon=     1 RMS=1.65D-07 Max=1.19D-05 NDo=     1
 LinEq1:  Iter=  8 NonCon=     1 RMS=7.83D-08 Max=7.84D-06 NDo=     1
 LinEq1:  Iter=  9 NonCon=     1 RMS=3.62D-08 Max=2.93D-06 NDo=     1
 LinEq1:  Iter= 10 NonCon=     1 RMS=1.68D-08 Max=6.54D-07 NDo=     1
 LinEq1:  Iter= 11 NonCon=     1 RMS=6.50D-09 Max=3.17D-07 NDo=     1
 LinEq1:  Iter= 12 NonCon=     0 RMS=2.10D-09 Max=8.40D-08 NDo=     1
 Linear equations converged to 1.817D-08 1.817D-07 after    12 iterations.
     Accept linear search using points  1 and  2.
     Minimum is close to point  2 DX= -4.33D-02 DF= -3.39D-07 DXR=  4.53D-02 DFR=  2.12D-03 which will be used.
 LinEq1:  Iter=  0 NonCon=     1 RMS=5.73D-06 Max=6.27D-04 NDo=     1
 LinEq1:  Iter=  1 NonCon=     1 RMS=4.99D-06 Max=6.32D-04 NDo=     1
 LinEq1:  Iter=  2 NonCon=     1 RMS=1.25D-06 Max=3.58D-05 NDo=     1
 LinEq1:  Iter=  3 NonCon=     1 RMS=5.97D-07 Max=4.23D-05 NDo=     1
 LinEq1:  Iter=  4 NonCon=     1 RMS=2.86D-07 Max=2.52D-05 NDo=     1
 LinEq1:  Iter=  5 NonCon=     1 RMS=1.83D-07 Max=1.11D-05 NDo=     1
 LinEq1:  Iter=  6 NonCon=     1 RMS=9.80D-08 Max=4.31D-06 NDo=     1
 LinEq1:  Iter=  7 NonCon=     1 RMS=4.86D-08 Max=2.96D-06 NDo=     1
 LinEq1:  Iter=  8 NonCon=     1 RMS=2.53D-08 Max=1.55D-06 NDo=     1
 LinEq1:  Iter=  9 NonCon=     1 RMS=1.10D-08 Max=8.71D-07 NDo=     1
 LinEq1:  Iter= 10 NonCon=     1 RMS=4.71D-09 Max=3.44D-07 NDo=     1
 LinEq1:  Iter= 11 NonCon=     1 RMS=2.05D-09 Max=8.90D-08 NDo=     1
 LinEq1:  Iter= 12 NonCon=     0 RMS=8.26D-10 Max=3.00D-08 NDo=     1
 Linear equations converged to 5.742D-09 5.742D-08 after    12 iterations.
     Minimum is close to point  2 DX=  5.08D-03 DF= -1.30D-11 DXR=  5.06D-03 DFR=  2.55D-05 which will be used.
 LinEq1:  Iter=  0 NonCon=     1 RMS=3.16D-08 Max=2.78D-06 NDo=     1
 LinEq1:  Iter=  1 NonCon=     1 RMS=1.97D-08 Max=2.02D-06 NDo=     1
 LinEq1:  Iter=  2 NonCon=     1 RMS=9.29D-09 Max=6.91D-07 NDo=     1
 LinEq1:  Iter=  3 NonCon=     1 RMS=6.88D-09 Max=4.04D-07 NDo=     1
 LinEq1:  Iter=  4 NonCon=     1 RMS=3.42D-09 Max=3.00D-07 NDo=     1
 LinEq1:  Iter=  5 NonCon=     1 RMS=1.54D-09 Max=9.22D-08 NDo=     1
 LinEq1:  Iter=  6 NonCon=     1 RMS=9.12D-10 Max=4.16D-08 NDo=     1
 LinEq1:  Iter=  7 NonCon=     1 RMS=5.00D-10 Max=2.14D-08 NDo=     1
 LinEq1:  Iter=  8 NonCon=     1 RMS=2.71D-10 Max=1.60D-08 NDo=     1
 LinEq1:  Iter=  9 NonCon=     1 RMS=1.68D-10 Max=1.20D-08 NDo=     1
 LinEq1:  Iter= 10 NonCon=     1 RMS=8.15D-11 Max=5.08D-09 NDo=     1
 LinEq1:  Iter= 11 NonCon=     1 RMS=3.20D-11 Max=1.23D-09 NDo=     1
 LinEq1:  Iter= 12 NonCon=     1 RMS=1.67D-11 Max=1.39D-09 NDo=     1
 LinEq1:  Iter= 13 NonCon=     0 RMS=7.05D-12 Max=2.22D-10 NDo=     1
 Linear equations converged to 7.375D-11 7.375D-10 after    13 iterations.
 SCF Done:  E(UwB97XD) =  -348.077859417     a.u. after   20 cycles
            Convg  =    0.6405D-07                    86 Fock formations.
              S**2 =  2.0122                  -V/T =  2.0060
 <Sx>= 0.0000 <Sy>= 0.0000 <Sz>= 1.0000 <S**2>= 2.0122 S= 1.0041
 <L.S>=  0.00000000000    
 Annihilation of the first spin contaminant:
 S**2 before annihilation     2.0122,   after     2.0001
 DoSCS=F DFT=T ScalE2(SS,OS)=  1.000000  1.000000
 Range of M.O.s used for correlation:     1   598
 NBasis=   598 NAE=    30 NBE=    28 NFC=     0 NFV=     0
 NROrb=    598 NOA=    30 NOB=    28 NVA=   568 NVB=   570

 **** Warning!!: The largest alpha MO coefficient is  0.95831155D+02


 **** Warning!!: The largest beta MO coefficient is  0.10393937D+03

 Symmetrizing basis deriv contribution to polar:
 IMax=3 JMax=2 DiffMx= 0.00D+00
 G2DrvN: will do    20 centers at a time, making    1 passes.
 Calling FoFCou, ICntrl=  3107 FMM=F I1Cent=   0 AccDes= 0.00D+00.
 End of G2Drv F.D. properties file   721 does not exist.
 End of G2Drv F.D. properties file   722 does not exist.
 End of G2Drv F.D. properties file   788 does not exist.
          IDoAtm=1111111111111111111
          Differentiating once with respect to electric field.
                with respect to dipole field.
          Differentiating once with respect to nuclear coordinates.
 CalDSu exits because no D1Ps are significant.
          There are    60 degrees of freedom in the 1st order CPHF.  IDoFFX=6 NUNeed=     3.
     57 vectors produced by pass  0 Test12= 5.50D-14 1.67D-09 XBig12= 8.67D+01 5.63D+00.
 AX will form    57 AO Fock derivatives at one time.
     57 vectors produced by pass  1 Test12= 5.50D-14 1.67D-09 XBig12= 7.02D+00 5.56D-01.
     57 vectors produced by pass  2 Test12= 5.50D-14 1.67D-09 XBig12= 3.24D-01 9.68D-02.
     57 vectors produced by pass  3 Test12= 5.50D-14 1.67D-09 XBig12= 6.11D-03 9.54D-03.
     57 vectors produced by pass  4 Test12= 5.50D-14 1.67D-09 XBig12= 7.84D-05 1.04D-03.
     57 vectors produced by pass  5 Test12= 5.50D-14 1.67D-09 XBig12= 8.54D-07 1.24D-04.
     57 vectors produced by pass  6 Test12= 5.50D-14 1.67D-09 XBig12= 8.95D-09 8.38D-06.
     37 vectors produced by pass  7 Test12= 5.50D-14 1.67D-09 XBig12= 7.72D-11 5.81D-07.
      3 vectors produced by pass  8 Test12= 5.50D-14 1.67D-09 XBig12= 6.97D-13 7.99D-08.
      3 vectors produced by pass  9 Test12= 5.50D-14 1.67D-09 XBig12= 6.11D-15 5.46D-09.
 InvSVY:  IOpt=1 It=  1 EMax= 7.11D-15
 Solved reduced A of dimension   442 with    60 vectors.
 Isotropic polarizability for W=    0.000000       89.47 Bohr**3.
 End of Minotr F.D. properties file   721 does not exist.
 End of Minotr F.D. properties file   722 does not exist.
 End of Minotr F.D. properties file   788 does not exist.
 Calling FoFJK, ICntrl=    100127 FMM=F ISym2X=0 I1Cent= 0 IOpClX= 1 NMat=1 NMatS=1 NMatT=0.
 ***** Axes restored to original set *****
 -------------------------------------------------------------------
 Center     Atomic                   Forces (Hartrees/Bohr)
 Number     Number              X              Y              Z
 -------------------------------------------------------------------
      1        1          -0.000323635   -0.000000694    0.000082144
      2        6          -0.000105545    0.000076882   -0.000057433
      3        1           0.000023367   -0.000003908    0.000051634
      4        1          -0.000007976    0.000002845   -0.000056348
      5        6          -0.000336507   -0.000122430    0.000193552
      6        1          -0.000400006   -0.000110436   -0.000110058
      7        1          -0.000157483    0.000085686   -0.000085552
      8        8           0.000253033   -0.000250345    0.000028044
      9        1           0.000007815   -0.000015313   -0.000036928
     10        6           0.000084618    0.000262641   -0.000060108
     11        1           0.000030203    0.000027490    0.000012893
     12        1           0.000053825    0.000040373   -0.000060484
     13        6           0.001866774    0.001109753    0.001164554
     14        6           0.000119382   -0.000220920    0.000100419
     15        1           0.000018969    0.000012581    0.000025284
     16        1          -0.000030607    0.000018989   -0.000014559
     17        1          -0.000007984   -0.000041757   -0.000004156
     18        8           0.000852963    0.000046548    0.000052201
     19        1          -0.001941206   -0.000917984   -0.001225098
 -------------------------------------------------------------------
 Cartesian Forces:  Max     0.001941206 RMS     0.000490992
 FormGI is forming the generalized inverse of G from B-inverse, IUseBI=4.

 GradGradGradGradGradGradGradGradGradGradGradGradGradGradGradGradGradGrad
 Berny optimization.
 Internal  Forces:  Max     0.003943567 RMS     0.000688157
 Search for a saddle point.
 Step number   2 out of a maximum of   94
 All quantities printed in internal units (Hartrees-Bohrs-Radians)
 Swapping is turned off.
 Second derivative matrix not updated -- analytic derivatives used.
 ITU=  0  0
     Eigenvalues ---   -0.03563   0.00165   0.00216   0.00226   0.00274
     Eigenvalues ---    0.00392   0.01980   0.03493   0.03754   0.04026
     Eigenvalues ---    0.04298   0.04380   0.04446   0.04463   0.04497
     Eigenvalues ---    0.04546   0.04565   0.05247   0.05452   0.08428
     Eigenvalues ---    0.09882   0.11672   0.11837   0.11927   0.12200
     Eigenvalues ---    0.12769   0.13142   0.14005   0.14717   0.14803
     Eigenvalues ---    0.16191   0.16849   0.17446   0.23117   0.23888
     Eigenvalues ---    0.26847   0.27175   0.29185   0.31192   0.31608
     Eigenvalues ---    0.33805   0.34032   0.34108   0.34210   0.34475
     Eigenvalues ---    0.34560   0.34594   0.35010   0.35066   0.39282
     Eigenvalues ---    0.40415
 Eigenvectors required to have negative eigenvalues:
                          R8        R15       A33       A32       R14
   1                   -0.87521   0.39103   0.11493   0.08802  -0.08502
                          A13       D16       R7        D22       A20
   1                    0.06360  -0.05583   0.05445  -0.05375   0.05309
 RFO step:  Lambda0=3.219180076D-05 Lambda=-2.02754479D-04.
 Linear search not attempted -- option 19 set.
 Iteration  1 RMS(Cart)=  0.03147747 RMS(Int)=  0.00026916
 Iteration  2 RMS(Cart)=  0.00052427 RMS(Int)=  0.00002687
 Iteration  3 RMS(Cart)=  0.00000016 RMS(Int)=  0.00002687
 Variable       Old X    -DE/DX   Delta X   Delta X   Delta X     New X
                                 (Linear)    (Quad)   (Total)
    R1        2.06190  -0.00026   0.00000  -0.00061  -0.00060   2.06130
    R2        2.06163   0.00002   0.00000   0.00008   0.00008   2.06171
    R3        2.05919   0.00005   0.00000   0.00007   0.00007   2.05926
    R4        2.87161   0.00019   0.00000   0.00025   0.00025   2.87186
    R5        2.07894  -0.00025   0.00000  -0.00039  -0.00039   2.07855
    R6        2.07563   0.00007   0.00000   0.00101   0.00101   2.07664
    R7        2.62120   0.00083   0.00000  -0.00098  -0.00098   2.62022
    R8        2.61687   0.00105   0.00000   0.03531   0.03531   2.65218
    R9        2.05712   0.00004   0.00000   0.00015   0.00015   2.05727
   R10        2.05981   0.00004   0.00000   0.00003   0.00003   2.05984
   R11        2.05533  -0.00001   0.00000   0.00009   0.00009   2.05542
   R12        2.89565   0.00038   0.00000   0.00139   0.00139   2.89704
   R13        2.90074   0.00023   0.00000   0.00149   0.00149   2.90223
   R14        2.52358  -0.00011   0.00000   0.00173   0.00173   2.52530
   R15        2.25235   0.00342   0.00000  -0.00222  -0.00222   2.25013
   R16        2.05950   0.00003   0.00000  -0.00003  -0.00003   2.05947
   R17        2.05703   0.00000   0.00000   0.00009   0.00009   2.05712
   R18        2.05462   0.00003   0.00000   0.00005   0.00005   2.05468
    A1        1.88464  -0.00014   0.00000  -0.00083  -0.00082   1.88381
    A2        1.89169  -0.00006   0.00000   0.00039   0.00039   1.89208
    A3        1.92318   0.00029   0.00000   0.00227   0.00227   1.92545
    A4        1.89812   0.00004   0.00000   0.00007   0.00007   1.89820
    A5        1.93643  -0.00010   0.00000  -0.00171  -0.00171   1.93472
    A6        1.92857  -0.00003   0.00000  -0.00020  -0.00020   1.92837
    A7        1.92135  -0.00001   0.00000   0.00332   0.00331   1.92466
    A8        1.93392  -0.00043   0.00000  -0.00338  -0.00338   1.93054
    A9        1.98524   0.00061   0.00000   0.00349   0.00348   1.98872
   A10        1.84282   0.00003   0.00000  -0.00101  -0.00101   1.84181
   A11        1.92554   0.00000   0.00000   0.00122   0.00120   1.92674
   A12        1.84853  -0.00025   0.00000  -0.00430  -0.00429   1.84424
   A13        1.80564   0.00394   0.00000   0.00909   0.00909   1.81473
   A14        1.91627   0.00000   0.00000  -0.00004  -0.00004   1.91623
   A15        1.89684  -0.00004   0.00000   0.00004   0.00004   1.89688
   A16        1.88918  -0.00003   0.00000   0.00009   0.00009   1.88926
   A17        1.90917  -0.00005   0.00000  -0.00047  -0.00047   1.90869
   A18        1.92594  -0.00001   0.00000  -0.00056  -0.00056   1.92538
   A19        1.92613   0.00013   0.00000   0.00095   0.00095   1.92708
   A20        1.97543   0.00041   0.00000  -0.00206  -0.00206   1.97337
   A21        1.93049  -0.00022   0.00000  -0.00102  -0.00109   1.92940
   A22        1.86154  -0.00003   0.00000   0.00356   0.00355   1.86509
   A23        1.91602  -0.00033   0.00000  -0.00287  -0.00281   1.91320
   A24        1.84728  -0.00035   0.00000  -0.00254  -0.00252   1.84477
   A25        1.93070   0.00054   0.00000   0.00533   0.00532   1.93602
   A26        1.92451   0.00000   0.00000   0.00008   0.00008   1.92460
   A27        1.88536  -0.00006   0.00000  -0.00038  -0.00038   1.88499
   A28        1.92617   0.00003   0.00000  -0.00032  -0.00032   1.92584
   A29        1.91704   0.00003   0.00000   0.00047   0.00047   1.91751
   A30        1.91180   0.00000   0.00000   0.00038   0.00038   1.91218
   A31        1.89862   0.00000   0.00000  -0.00025  -0.00025   1.89837
   A32        3.06170   0.00224   0.00000   0.03142   0.03139   3.09309
   A33        2.99340   0.00159   0.00000   0.00319   0.00321   2.99661
    D1        1.06201   0.00015   0.00000  -0.00214  -0.00213   1.05988
    D2        3.09396  -0.00008   0.00000  -0.00338  -0.00338   3.09057
    D3       -1.10911  -0.00029   0.00000  -0.00895  -0.00896  -1.11807
    D4       -1.02431   0.00021   0.00000  -0.00149  -0.00148  -1.02579
    D5        1.00763  -0.00003   0.00000  -0.00273  -0.00273   1.00490
    D6        3.08775  -0.00024   0.00000  -0.00830  -0.00831   3.07944
    D7       -3.13108   0.00024   0.00000  -0.00032  -0.00031  -3.13139
    D8       -1.09914   0.00001   0.00000  -0.00156  -0.00156  -1.10070
    D9        0.98098  -0.00020   0.00000  -0.00713  -0.00714   0.97384
   D10        1.38968   0.00029   0.00000  -0.01216  -0.01216   1.37752
   D11       -0.77919  -0.00016   0.00000  -0.02013  -0.02013  -0.79932
   D12       -2.76537  -0.00005   0.00000  -0.01725  -0.01725  -2.78262
   D13       -1.90249  -0.00046   0.00000   0.01941   0.01932  -1.88317
   D14        2.22429   0.00021   0.00000   0.02842   0.02834   2.25263
   D15        0.18063   0.00026   0.00000   0.03163   0.03180   0.21243
   D16        1.07612   0.00001   0.00000   0.00013   0.00012   1.07625
   D17       -3.04868  -0.00028   0.00000  -0.00593  -0.00590  -3.05458
   D18       -0.94818   0.00023   0.00000   0.00211   0.00210  -0.94608
   D19       -1.02120   0.00003   0.00000   0.00046   0.00045  -1.02075
   D20        1.13719  -0.00026   0.00000  -0.00560  -0.00558   1.13161
   D21       -3.04550   0.00025   0.00000   0.00244   0.00242  -3.04308
   D22       -3.13330   0.00002   0.00000   0.00079   0.00078  -3.13252
   D23       -0.97492  -0.00028   0.00000  -0.00527  -0.00525  -0.98016
   D24        1.12558   0.00024   0.00000   0.00277   0.00276   1.12834
   D25        1.02665  -0.00007   0.00000  -0.00006  -0.00007   1.02658
   D26       -1.06841  -0.00006   0.00000  -0.00046  -0.00046  -1.06887
   D27        3.14114  -0.00005   0.00000   0.00026   0.00025   3.14139
   D28       -1.13966   0.00017   0.00000   0.00494   0.00496  -1.13470
   D29        3.04847   0.00017   0.00000   0.00455   0.00457   3.05304
   D30        0.97483   0.00018   0.00000   0.00526   0.00528   0.98011
   D31        3.05939  -0.00010   0.00000   0.00159   0.00157   3.06096
   D32        0.96433  -0.00010   0.00000   0.00119   0.00118   0.96551
   D33       -1.10930  -0.00009   0.00000   0.00191   0.00189  -1.10741
         Item               Value     Threshold  Converged?
 Maximum Force            0.003944     0.000450     NO 
 RMS     Force            0.000688     0.000300     NO 
 Maximum Displacement     0.110210     0.001800     NO 
 RMS     Displacement     0.031563     0.001200     NO 
 Predicted change in Energy=-8.577881D-05
 GradGradGradGradGradGradGradGradGradGradGradGradGradGradGradGradGradGrad

                          Input orientation:                          
 ---------------------------------------------------------------------
 Center     Atomic      Atomic             Coordinates (Angstroms)
 Number     Number       Type             X           Y           Z
 ---------------------------------------------------------------------
      1          1           0       -1.704248    1.475481    0.225814
      2          6           0       -2.522970    0.766233    0.097418
      3          1           0       -3.255184    0.952288    0.884536
      4          1           0       -2.991690    0.952916   -0.868462
      5          6           0       -2.002132   -0.659650    0.169180
      6          1           0       -1.539134   -0.847446    1.149072
      7          1           0       -2.829991   -1.378228    0.092402
      8          8           0       -1.123736   -0.989958   -0.851539
      9          1           0        1.537700    1.005375   -1.793439
     10          6           0        1.447368    1.287426   -0.745838
     11          1           0        2.394089    1.694029   -0.390122
     12          1           0        0.672473    2.045228   -0.654599
     13          6           0        1.069807    0.037197    0.057041
     14          6           0        2.131135   -1.070232   -0.019407
     15          1           0        3.087104   -0.703468    0.353857
     16          1           0        2.230964   -1.369186   -1.061361
     17          1           0        1.819534   -1.933308    0.563860
     18          8           0        0.841215    0.352104    1.335464
     19          1           0        0.093046   -0.417118   -0.450247
 ---------------------------------------------------------------------
                    Distance matrix (angstroms):
                    1          2          3          4          5
     1  H    0.000000
     2  C    1.090791   0.000000
     3  H    1.764383   1.091012   0.000000
     4  H    1.768621   1.089713   1.772691   0.000000
     5  C    2.156554   1.519724   2.163380   2.157844   0.000000
     6  H    2.505127   2.162838   2.500770   3.069473   1.099920
     7  H    3.070627   2.166333   2.497913   2.526586   1.098909
     8  O    2.752466   2.437741   3.365909   2.695236   1.386561
     9  H    3.848195   4.485708   5.490547   4.623171   4.376596
    10  C    3.303355   4.092225   4.988429   4.453332   4.065392
    11  H    4.150121   5.027521   5.838597   5.457533   5.017906
    12  H    2.597795   3.523097   4.357745   3.829487   3.892106
    13  C    3.129301   3.666221   4.497520   4.265074   3.151981
    14  C    4.609876   5.004693   5.824099   5.572913   4.157889
    15  H    5.265098   5.805059   6.576303   6.417897   5.092774
    16  H    5.023429   5.338790   6.266863   5.718871   4.465062
    17  H    4.914382   5.134435   5.846559   5.790484   4.047605
    18  O    2.995443   3.608601   4.164617   4.461998   3.235504
    19  H    2.696155   2.922977   3.855847   3.401102   2.198245
                    6          7          8          9         10
     6  H    0.000000
     7  H    1.750598   0.000000
     8  O    2.048245   1.988237   0.000000
     9  H    4.643083   5.321155   3.457133   0.000000
    10  C    4.131290   5.109223   3.436310   1.088660   0.000000
    11  H    4.929346   6.079688   4.448796   1.782399   1.090019
    12  H    4.063495   4.954323   3.532351   1.768296   1.087682
    13  C    2.963393   4.148868   2.586928   2.140226   1.533049
    14  C    3.858219   4.971935   3.360517   2.794190   2.560037
    15  H    4.696293   5.961180   4.389331   3.151456   2.803876
    16  H    4.401348   5.190811   3.382581   2.579747   2.787681
    17  H    3.578018   4.706216   3.399426   3.777849   3.496704
    18  O    2.672026   4.244644   3.231895   3.271374   2.360946
    19  H    2.325298   3.124475   1.403474   2.432011   2.197051
                   11         12         13         14         15
    11  H    0.000000
    12  H    1.776865   0.000000
    13  C    2.167664   2.167140   0.000000
    14  C    2.801377   3.498179   1.535793   0.000000
    15  H    2.604182   3.795096   2.169371   1.089825   0.000000
    16  H    3.140137   3.775258   2.139397   1.088580   1.782975
    17  H    3.794439   4.316148   2.168374   1.087288   1.778579
    18  O    2.681386   2.618300   1.336334   2.350024   2.668670
    19  H    3.123356   2.537842   1.190716   2.183115   3.113352
                   16         17         18         19
    16  H    0.000000
    17  H    1.768856   0.000000
    18  O    3.261750   2.602996   0.000000
    19  H    2.418799   2.511574   2.083320   0.000000
 Stoichiometry    C5H12O2(3)
 Framework group  C1[X(C5H12O2)]
 Deg. of freedom    51
 Full point group                 C1      NOp   1
 Largest Abelian subgroup         C1      NOp   1
 Largest concise Abelian subgroup C1      NOp   1
                         Standard orientation:                         
 ---------------------------------------------------------------------
 Center     Atomic      Atomic             Coordinates (Angstroms)
 Number     Number       Type             X           Y           Z
 ---------------------------------------------------------------------
      1          1           0       -1.667817    1.507493    0.205906
      2          6           0       -2.487364    0.797228    0.088903
      3          1           0       -3.221182    0.999240    0.870574
      4          1           0       -2.953442    0.966388   -0.881473
      5          6           0       -1.968993   -0.627858    0.188822
      6          1           0       -1.508671   -0.797859    1.173214
      7          1           0       -2.797816   -1.346465    0.123580
      8          8           0       -1.088658   -0.978733   -0.823329
      9          1           0        1.578253    0.994321   -1.796165
     10          6           0        1.485837    1.296225   -0.754294
     11          1           0        2.432345    1.707988   -0.403990
     12          1           0        0.711941    2.056821   -0.679264
     13          6           0        1.104325    0.061955    0.071093
     14          6           0        2.164055   -1.048374    0.018148
     15          1           0        3.119704   -0.676125    0.386772
     16          1           0        2.265927   -1.367086   -1.017734
     17          1           0        1.849655   -1.899806    0.616824
     18          8           0        0.873143    0.401279    1.342786
     19          1           0        0.128067   -0.400324   -0.429929
 ---------------------------------------------------------------------
 Rotational constants (GHZ):           3.6081910           1.3880427           1.2813494
 Standard basis: Aug-CC-pVTZ (5D, 7F)
 There are   685 symmetry adapted cartesian basis functions of A   symmetry.
 There are   598 symmetry adapted basis functions of A   symmetry.
   598 basis functions,   828 primitive gaussians,   685 cartesian basis functions
    30 alpha electrons       28 beta electrons
       nuclear repulsion energy       321.8046556029 Hartrees.
 NAtoms=   19 NActive=   19 NUniq=   19 SFac= 1.00D+00 NAtFMM=   60 NAOKFM=F Big=F
 Integral buffers will be    131072 words long.
 Raffenetti 2 integral format.
 Two-electron integral symmetry is turned on.
 Nuclear repulsion after empirical dispersion term =      321.7944246496 Hartrees.
 One-electron integrals computed using PRISM.
 NBasis=   598 RedAO= T EigKep=  5.16D-06  NBF=   598
 NBsUse=   598 1.00D-06 EigRej= -1.00D+00 NBFU=   598
 ExpMin= 2.53D-02 ExpMax= 1.53D+04 ExpMxC= 5.22D+02 IAcc=3 IRadAn=         7 AccDes= 0.00D+00
 Harris functional with IExCor= 4639 and IRadAn=       7 diagonalized for initial guess.
 HarFok:  IExCor= 4639 AccDes= 0.00D+00 IRadAn=         7 IDoV= 1 UseB2=F ITyADJ=14
 ICtDFT=  3500011 ScaDFX=  1.000000  1.000000  1.000000  1.000000
 FoFCou: FMM=F IPFlag=           0 FMFlag=      100000 FMFlg1=           0
         NFxFlg=           0 DoJE=T BraDBF=F KetDBF=T FulRan=T
         wScrn=  0.000000 ICntrl=       500 IOpCl=  0 I1Cent=   200000004 NGrid=           0
         NMat0=    1 NMatS0=      1 NMatT0=    0 NMatD0=    1 NMtDS0=    0 NMtDT0=    0
 Petite list used in FoFCou.
 Mixing orbitals, IMix= 1 IMixAn=  0 NRI=1 NE=   30 Coef=  7.07106781D-01  7.07106781D-01
 Mixing orbitals, IMix= 1 IMixAn=  0 NRI=1 NE=   28 Coef= -7.07106781D-01  7.07106781D-01
 Initial guess <Sx>= 0.0000 <Sy>= 0.0000 <Sz>= 1.0000 <S**2>= 2.0000 S= 1.0000
 Gradient too large for Newton-Raphson -- use scaled steepest descent instead.
     Minimum is close to point  3 DX= -7.30D-03 DF= -9.29D-05 DXR=  1.86D-02 DFR=  2.88D-04 which will be used.
 Gradient too large for Newton-Raphson -- use scaled steepest descent instead.
 Gradient too large for Newton-Raphson -- use scaled steepest descent instead.
     Minimum is close to point  3 DX= -1.73D-02 DF= -1.83D-05 DXR=  3.58D-02 DFR=  1.27D-03 which will be used.
 Gradient too large for Newton-Raphson -- use scaled steepest descent instead.
     Accept linear search using points  1 and  2.
 Gradient too large for Newton-Raphson -- use scaled steepest descent instead.
     Accept linear search using points  3 and  4.
 Gradient too large for Newton-Raphson -- use scaled steepest descent instead.
     Accept linear search using points  1 and  2.
 Gradient too large for Newton-Raphson -- use scaled steepest descent instead.
 Restarting incremental Fock formation.
 Gradient too large for Newton-Raphson -- use scaled steepest descent instead.
     Minimum is close to point  3 DX=  2.93D-02 DF= -2.88D-05 DXR=  6.82D-02 DFR=  4.67D-03 which will be used.
 Gradient too large for Newton-Raphson -- use scaled steepest descent instead.
     Minimum is close to point  2 DX=  3.31D-02 DF= -2.45D-06 DXR=  2.31D-02 DFR=  5.33D-04 which will be used.
 Gradient too large for Newton-Raphson -- use scaled steepest descent instead.
     Accept linear search using points  1 and  2.
 Gradient too large for Newton-Raphson -- use scaled steepest descent instead.
     Accept linear search using points  2 and  3.
 Gradient too large for Newton-Raphson -- use scaled steepest descent instead.
     Accept linear search using points  1 and  2.
 Gradient too large for Newton-Raphson -- use scaled steepest descent instead.
     Accept linear search using points  2 and  3.
     Minimum is close to point  3 DX= -4.11D-02 DF= -2.25D-07 DXR=  2.82D-02 DFR=  3.55D-04 which will be used.
 Gradient too large for Newton-Raphson -- use scaled steepest descent instead.
     Accept linear search using points  1 and  2.
 LinEq1:  Iter=  0 NonCon=     1 RMS=9.12D-05 Max=1.21D-02 NDo=     1
 AX will form     1 AO Fock derivatives at one time.
 LinEq1:  Iter=  1 NonCon=     1 RMS=3.37D-05 Max=2.01D-03 NDo=     1
 LinEq1:  Iter=  2 NonCon=     1 RMS=9.01D-06 Max=1.05D-03 NDo=     1
 LinEq1:  Iter=  3 NonCon=     1 RMS=2.56D-06 Max=2.39D-04 NDo=     1
 LinEq1:  Iter=  4 NonCon=     1 RMS=1.28D-06 Max=5.84D-05 NDo=     1
 LinEq1:  Iter=  5 NonCon=     1 RMS=6.59D-07 Max=4.45D-05 NDo=     1
 LinEq1:  Iter=  6 NonCon=     1 RMS=3.42D-07 Max=2.16D-05 NDo=     1
 LinEq1:  Iter=  7 NonCon=     1 RMS=2.08D-07 Max=1.63D-05 NDo=     1
 LinEq1:  Iter=  8 NonCon=     1 RMS=1.36D-07 Max=1.16D-05 NDo=     1
 LinEq1:  Iter=  9 NonCon=     1 RMS=6.46D-08 Max=3.15D-06 NDo=     1
 LinEq1:  Iter= 10 NonCon=     1 RMS=2.52D-08 Max=1.03D-06 NDo=     1
 LinEq1:  Iter= 11 NonCon=     1 RMS=1.10D-08 Max=4.57D-07 NDo=     1
 LinEq1:  Iter= 12 NonCon=     0 RMS=3.89D-09 Max=1.33D-07 NDo=     1
 Linear equations converged to 1.817D-08 1.817D-07 after    12 iterations.
     Accept linear search using points  1 and  2.
     Minimum is close to point  2 DX= -5.31D-02 DF= -7.11D-07 DXR=  5.61D-02 DFR=  3.27D-03 which will be used.
 LinEq1:  Iter=  0 NonCon=     1 RMS=7.70D-06 Max=8.80D-04 NDo=     1
 LinEq1:  Iter=  1 NonCon=     1 RMS=6.65D-06 Max=7.86D-04 NDo=     1
 LinEq1:  Iter=  2 NonCon=     1 RMS=1.75D-06 Max=1.00D-04 NDo=     1
 LinEq1:  Iter=  3 NonCon=     1 RMS=1.22D-06 Max=1.20D-04 NDo=     1
 LinEq1:  Iter=  4 NonCon=     1 RMS=5.17D-07 Max=2.95D-05 NDo=     1
 LinEq1:  Iter=  5 NonCon=     1 RMS=2.67D-07 Max=1.50D-05 NDo=     1
 LinEq1:  Iter=  6 NonCon=     1 RMS=1.53D-07 Max=8.03D-06 NDo=     1
 LinEq1:  Iter=  7 NonCon=     1 RMS=8.52D-08 Max=5.85D-06 NDo=     1
 LinEq1:  Iter=  8 NonCon=     1 RMS=4.42D-08 Max=3.85D-06 NDo=     1
 LinEq1:  Iter=  9 NonCon=     1 RMS=1.96D-08 Max=1.42D-06 NDo=     1
 LinEq1:  Iter= 10 NonCon=     1 RMS=8.29D-09 Max=4.91D-07 NDo=     1
 LinEq1:  Iter= 11 NonCon=     1 RMS=3.05D-09 Max=1.36D-07 NDo=     1
 LinEq1:  Iter= 12 NonCon=     0 RMS=1.09D-09 Max=3.19D-08 NDo=     1
 Linear equations converged to 7.480D-09 7.480D-08 after    12 iterations.
 Restarting incremental Fock formation.
     Minimum is close to point  2 DX=  9.06D-03 DF= -8.40D-11 DXR=  8.98D-03 DFR=  8.07D-05 which will be used.
 LinEq1:  Iter=  0 NonCon=     1 RMS=6.18D-08 Max=5.73D-06 NDo=     1
 LinEq1:  Iter=  1 NonCon=     1 RMS=4.08D-08 Max=4.10D-06 NDo=     1
 LinEq1:  Iter=  2 NonCon=     1 RMS=2.13D-08 Max=1.40D-06 NDo=     1
 LinEq1:  Iter=  3 NonCon=     1 RMS=1.55D-08 Max=1.24D-06 NDo=     1
 LinEq1:  Iter=  4 NonCon=     1 RMS=8.53D-09 Max=5.98D-07 NDo=     1
 LinEq1:  Iter=  5 NonCon=     1 RMS=3.81D-09 Max=2.13D-07 NDo=     1
 LinEq1:  Iter=  6 NonCon=     1 RMS=1.95D-09 Max=8.56D-08 NDo=     1
 LinEq1:  Iter=  7 NonCon=     1 RMS=1.16D-09 Max=5.78D-08 NDo=     1
 LinEq1:  Iter=  8 NonCon=     1 RMS=6.57D-10 Max=6.18D-08 NDo=     1
 LinEq1:  Iter=  9 NonCon=     1 RMS=3.87D-10 Max=2.75D-08 NDo=     1
 LinEq1:  Iter= 10 NonCon=     1 RMS=1.75D-10 Max=8.92D-09 NDo=     1
 LinEq1:  Iter= 11 NonCon=     1 RMS=7.39D-11 Max=2.33D-09 NDo=     1
 LinEq1:  Iter= 12 NonCon=     1 RMS=3.25D-11 Max=2.70D-09 NDo=     1
 LinEq1:  Iter= 13 NonCon=     0 RMS=1.14D-11 Max=3.12D-10 NDo=     1
 Linear equations converged to 1.344D-10 1.344D-09 after    13 iterations.
 SCF Done:  E(UwB97XD) =  -348.077951640     a.u. after   18 cycles
            Convg  =    0.1228D-06                    80 Fock formations.
              S**2 =  2.0123                  -V/T =  2.0060
 <Sx>= 0.0000 <Sy>= 0.0000 <Sz>= 1.0000 <S**2>= 2.0123 S= 1.0041
 <L.S>=  0.00000000000    
 Annihilation of the first spin contaminant:
 S**2 before annihilation     2.0123,   after     2.0001
 DoSCS=F DFT=T ScalE2(SS,OS)=  1.000000  1.000000
 Range of M.O.s used for correlation:     1   598
 NBasis=   598 NAE=    30 NBE=    28 NFC=     0 NFV=     0
 NROrb=    598 NOA=    30 NOB=    28 NVA=   568 NVB=   570

 **** Warning!!: The largest alpha MO coefficient is  0.93980368D+02


 **** Warning!!: The largest beta MO coefficient is  0.96290677D+02

 Symmetrizing basis deriv contribution to polar:
 IMax=3 JMax=2 DiffMx= 0.00D+00
 G2DrvN: will do    20 centers at a time, making    1 passes.
 Calling FoFCou, ICntrl=  3107 FMM=F I1Cent=   0 AccDes= 0.00D+00.
 End of G2Drv F.D. properties file   721 does not exist.
 End of G2Drv F.D. properties file   722 does not exist.
 End of G2Drv F.D. properties file   788 does not exist.
          IDoAtm=1111111111111111111
          Differentiating once with respect to electric field.
                with respect to dipole field.
          Differentiating once with respect to nuclear coordinates.
 CalDSu exits because no D1Ps are significant.
          There are    60 degrees of freedom in the 1st order CPHF.  IDoFFX=6 NUNeed=     3.
     57 vectors produced by pass  0 Test12= 5.50D-14 1.67D-09 XBig12= 8.80D+01 5.78D+00.
 AX will form    57 AO Fock derivatives at one time.
     57 vectors produced by pass  1 Test12= 5.50D-14 1.67D-09 XBig12= 6.89D+00 5.57D-01.
     57 vectors produced by pass  2 Test12= 5.50D-14 1.67D-09 XBig12= 3.30D-01 9.67D-02.
     57 vectors produced by pass  3 Test12= 5.50D-14 1.67D-09 XBig12= 6.04D-03 8.52D-03.
     57 vectors produced by pass  4 Test12= 5.50D-14 1.67D-09 XBig12= 7.74D-05 1.03D-03.
     57 vectors produced by pass  5 Test12= 5.50D-14 1.67D-09 XBig12= 8.30D-07 1.20D-04.
     57 vectors produced by pass  6 Test12= 5.50D-14 1.67D-09 XBig12= 8.73D-09 8.21D-06.
     36 vectors produced by pass  7 Test12= 5.50D-14 1.67D-09 XBig12= 7.45D-11 5.73D-07.
      3 vectors produced by pass  8 Test12= 5.50D-14 1.67D-09 XBig12= 6.57D-13 7.80D-08.
      3 vectors produced by pass  9 Test12= 5.50D-14 1.67D-09 XBig12= 5.61D-15 5.50D-09.
 InvSVY:  IOpt=1 It=  1 EMax= 1.24D-14
 Solved reduced A of dimension   441 with    60 vectors.
 Isotropic polarizability for W=    0.000000       90.16 Bohr**3.
 End of Minotr F.D. properties file   721 does not exist.
 End of Minotr F.D. properties file   722 does not exist.
 End of Minotr F.D. properties file   788 does not exist.
 Calling FoFJK, ICntrl=    100127 FMM=F ISym2X=0 I1Cent= 0 IOpClX= 1 NMat=1 NMatS=1 NMatT=0.
 ***** Axes restored to original set *****
 -------------------------------------------------------------------
 Center     Atomic                   Forces (Hartrees/Bohr)
 Number     Number              X              Y              Z
 -------------------------------------------------------------------
      1        1           0.000028283    0.000009953    0.000008846
      2        6          -0.000030182   -0.000001091   -0.000005533
      3        1          -0.000001705   -0.000003082   -0.000001945
      4        1           0.000000542   -0.000002408   -0.000000737
      5        6          -0.000045247   -0.000053775   -0.000006618
      6        1          -0.000062094   -0.000015141   -0.000026558
      7        1          -0.000007636    0.000001121   -0.000010147
      8        8          -0.000071333   -0.000024599    0.000004691
      9        1           0.000002307    0.000004213   -0.000005195
     10        6           0.000008163   -0.000016629   -0.000006213
     11        1           0.000000515    0.000003649   -0.000003158
     12        1           0.000001964   -0.000004024   -0.000001891
     13        6           0.000096751    0.000051506    0.000000620
     14        6           0.000004157    0.000002384    0.000008491
     15        1           0.000003462   -0.000000289   -0.000000041
     16        1          -0.000000458    0.000003200    0.000000133
     17        1           0.000001094   -0.000000643    0.000000536
     18        8           0.000079376    0.000007861    0.000001770
     19        1          -0.000007961    0.000037795    0.000042948
 -------------------------------------------------------------------
 Cartesian Forces:  Max     0.000096751 RMS     0.000026460
 FormGI is forming the generalized inverse of G from B-inverse, IUseBI=4.

 GradGradGradGradGradGradGradGradGradGradGradGradGradGradGradGradGradGrad
 Berny optimization.
 Internal  Forces:  Max     0.000462473 RMS     0.000074931
 Search for a saddle point.
 Step number   3 out of a maximum of   94
 All quantities printed in internal units (Hartrees-Bohrs-Radians)
 Swapping is turned off.
 Second derivative matrix not updated -- analytic derivatives used.
 ITU=  0  0  0
     Eigenvalues ---   -0.03439   0.00167   0.00213   0.00231   0.00263
     Eigenvalues ---    0.00373   0.01622   0.03087   0.03543   0.03861
     Eigenvalues ---    0.04301   0.04387   0.04442   0.04446   0.04479
     Eigenvalues ---    0.04506   0.04561   0.05130   0.05375   0.08498
     Eigenvalues ---    0.09854   0.11640   0.11792   0.11921   0.12202
     Eigenvalues ---    0.12668   0.13080   0.13968   0.14733   0.14785
     Eigenvalues ---    0.14910   0.16203   0.16997   0.21156   0.23652
     Eigenvalues ---    0.26773   0.27084   0.29148   0.31003   0.31488
     Eigenvalues ---    0.33871   0.34027   0.34109   0.34216   0.34454
     Eigenvalues ---    0.34580   0.34580   0.34986   0.35060   0.38962
     Eigenvalues ---    0.40293
 Eigenvectors required to have negative eigenvalues:
                          R8        R15       A33       R14       A32
   1                   -0.88184   0.37573   0.12352  -0.08556   0.07789
                          A13       D16       D22       R7        A24
   1                    0.06067  -0.05597  -0.05440   0.05404  -0.05401
 RFO step:  Lambda0=3.382397652D-08 Lambda=-8.20645226D-06.
 Linear search not attempted -- option 19 set.
 Iteration  1 RMS(Cart)=  0.01228047 RMS(Int)=  0.00008155
 Iteration  2 RMS(Cart)=  0.00011745 RMS(Int)=  0.00000275
 Iteration  3 RMS(Cart)=  0.00000001 RMS(Int)=  0.00000275
 Variable       Old X    -DE/DX   Delta X   Delta X   Delta X     New X
                                 (Linear)    (Quad)   (Total)
    R1        2.06130   0.00003   0.00000   0.00003   0.00003   2.06133
    R2        2.06171   0.00000   0.00000  -0.00002  -0.00002   2.06169
    R3        2.05926   0.00000   0.00000  -0.00001  -0.00001   2.05925
    R4        2.87186   0.00000   0.00000   0.00008   0.00008   2.87194
    R5        2.07855  -0.00005   0.00000  -0.00028  -0.00028   2.07827
    R6        2.07664   0.00001   0.00000   0.00012   0.00012   2.07675
    R7        2.62022   0.00003   0.00000   0.00011   0.00011   2.62033
    R8        2.65218   0.00021   0.00000   0.00191   0.00191   2.65409
    R9        2.05727   0.00000   0.00000   0.00000   0.00000   2.05727
   R10        2.05984   0.00000   0.00000   0.00001   0.00001   2.05984
   R11        2.05542   0.00000   0.00000   0.00000   0.00000   2.05542
   R12        2.89704   0.00000   0.00000  -0.00010  -0.00010   2.89694
   R13        2.90223   0.00000   0.00000  -0.00003  -0.00003   2.90220
   R14        2.52530  -0.00001   0.00000   0.00005   0.00005   2.52535
   R15        2.25013   0.00018   0.00000  -0.00010  -0.00010   2.25003
   R16        2.05947   0.00000   0.00000   0.00001   0.00001   2.05948
   R17        2.05712   0.00000   0.00000  -0.00001  -0.00001   2.05711
   R18        2.05468   0.00000   0.00000   0.00000   0.00000   2.05468
    A1        1.88381   0.00001   0.00000  -0.00014  -0.00014   1.88367
    A2        1.89208   0.00001   0.00000   0.00039   0.00039   1.89247
    A3        1.92545  -0.00002   0.00000  -0.00003  -0.00003   1.92542
    A4        1.89820   0.00000   0.00000   0.00007   0.00007   1.89826
    A5        1.93472   0.00000   0.00000  -0.00011  -0.00011   1.93462
    A6        1.92837   0.00000   0.00000  -0.00017  -0.00017   1.92821
    A7        1.92466  -0.00001   0.00000   0.00072   0.00072   1.92538
    A8        1.93054   0.00001   0.00000  -0.00079  -0.00079   1.92976
    A9        1.98872   0.00000   0.00000   0.00022   0.00022   1.98894
   A10        1.84181  -0.00001   0.00000   0.00013   0.00013   1.84194
   A11        1.92674   0.00003   0.00000   0.00133   0.00133   1.92808
   A12        1.84424  -0.00001   0.00000  -0.00173  -0.00173   1.84250
   A13        1.81473   0.00046   0.00000   0.00153   0.00153   1.81625
   A14        1.91623  -0.00001   0.00000   0.00004   0.00004   1.91627
   A15        1.89688   0.00000   0.00000  -0.00006  -0.00006   1.89682
   A16        1.88926   0.00001   0.00000   0.00002   0.00002   1.88929
   A17        1.90869   0.00000   0.00000   0.00001   0.00001   1.90870
   A18        1.92538   0.00001   0.00000   0.00001   0.00001   1.92540
   A19        1.92708   0.00000   0.00000  -0.00003  -0.00003   1.92705
   A20        1.97337   0.00003   0.00000  -0.00015  -0.00016   1.97321
   A21        1.92940  -0.00001   0.00000   0.00044   0.00045   1.92985
   A22        1.86509  -0.00003   0.00000  -0.00085  -0.00085   1.86424
   A23        1.91320  -0.00004   0.00000  -0.00011  -0.00011   1.91309
   A24        1.84477  -0.00001   0.00000  -0.00032  -0.00032   1.84445
   A25        1.93602   0.00005   0.00000   0.00097   0.00097   1.93700
   A26        1.92460   0.00000   0.00000  -0.00008  -0.00008   1.92451
   A27        1.88499   0.00000   0.00000  -0.00005  -0.00005   1.88494
   A28        1.92584   0.00000   0.00000   0.00011   0.00011   1.92595
   A29        1.91751   0.00000   0.00000   0.00006   0.00006   1.91757
   A30        1.91218   0.00000   0.00000  -0.00004  -0.00004   1.91214
   A31        1.89837   0.00000   0.00000   0.00001   0.00001   1.89838
   A32        3.09309   0.00024   0.00000   0.00605   0.00605   3.09914
   A33        2.99661   0.00030   0.00000   0.01057   0.01057   3.00718
    D1        1.05988   0.00001   0.00000   0.00003   0.00003   1.05991
    D2        3.09057   0.00000   0.00000   0.00015   0.00015   3.09073
    D3       -1.11807  -0.00002   0.00000  -0.00249  -0.00249  -1.12055
    D4       -1.02579   0.00001   0.00000   0.00030   0.00030  -1.02550
    D5        1.00490   0.00000   0.00000   0.00042   0.00042   1.00532
    D6        3.07944  -0.00002   0.00000  -0.00222  -0.00222   3.07722
    D7       -3.13139   0.00001   0.00000   0.00039   0.00039  -3.13100
    D8       -1.10070   0.00000   0.00000   0.00051   0.00051  -1.10019
    D9        0.97384  -0.00002   0.00000  -0.00213  -0.00213   0.97172
   D10        1.37752  -0.00003   0.00000  -0.01385  -0.01385   1.36367
   D11       -0.79932  -0.00004   0.00000  -0.01605  -0.01605  -0.81536
   D12       -2.78262  -0.00004   0.00000  -0.01591  -0.01591  -2.79853
   D13       -1.88317  -0.00007   0.00000  -0.00354  -0.00352  -1.88669
   D14        2.25263   0.00004   0.00000   0.00114   0.00114   2.25377
   D15        0.21243   0.00001   0.00000  -0.00088  -0.00089   0.21153
   D16        1.07625   0.00001   0.00000  -0.00048  -0.00048   1.07577
   D17       -3.05458  -0.00002   0.00000  -0.00039  -0.00039  -3.05498
   D18       -0.94608   0.00002   0.00000   0.00052   0.00052  -0.94556
   D19       -1.02075   0.00001   0.00000  -0.00055  -0.00055  -1.02130
   D20        1.13161  -0.00002   0.00000  -0.00046  -0.00047   1.13114
   D21       -3.04308   0.00001   0.00000   0.00045   0.00045  -3.04263
   D22       -3.13252   0.00001   0.00000  -0.00055  -0.00055  -3.13307
   D23       -0.98016  -0.00002   0.00000  -0.00047  -0.00047  -0.98063
   D24        1.12834   0.00001   0.00000   0.00044   0.00044   1.12878
   D25        1.02658   0.00000   0.00000  -0.00051  -0.00051   1.02607
   D26       -1.06887   0.00000   0.00000  -0.00051  -0.00050  -1.06937
   D27        3.14139   0.00000   0.00000  -0.00055  -0.00054   3.14085
   D28       -1.13470   0.00002   0.00000  -0.00090  -0.00090  -1.13560
   D29        3.05304   0.00002   0.00000  -0.00089  -0.00089   3.05214
   D30        0.98011   0.00002   0.00000  -0.00093  -0.00093   0.97918
   D31        3.06096  -0.00002   0.00000  -0.00181  -0.00181   3.05915
   D32        0.96551  -0.00002   0.00000  -0.00181  -0.00181   0.96371
   D33       -1.10741  -0.00002   0.00000  -0.00185  -0.00185  -1.10926
         Item               Value     Threshold  Converged?
 Maximum Force            0.000462     0.000450     NO 
 RMS     Force            0.000075     0.000300     YES
 Maximum Displacement     0.042758     0.001800     NO 
 RMS     Displacement     0.012310     0.001200     NO 
 Predicted change in Energy=-4.086307D-06
 GradGradGradGradGradGradGradGradGradGradGradGradGradGradGradGradGradGrad

                          Input orientation:                          
 ---------------------------------------------------------------------
 Center     Atomic      Atomic             Coordinates (Angstroms)
 Number     Number       Type             X           Y           Z
 ---------------------------------------------------------------------
      1          1           0       -1.696799    1.468088    0.248440
      2          6           0       -2.518468    0.765717    0.102169
      3          1           0       -3.259221    0.948359    0.882047
      4          1           0       -2.973877    0.965357   -0.867475
      5          6           0       -2.007907   -0.664320    0.165468
      6          1           0       -1.558617   -0.866186    1.148773
      7          1           0       -2.839982   -1.375898    0.070371
      8          8           0       -1.121073   -0.990993   -0.849186
      9          1           0        1.530486    0.999036   -1.798021
     10          6           0        1.446081    1.286811   -0.751481
     11          1           0        2.394968    1.694756   -0.403139
     12          1           0        0.672134    2.045574   -0.660157
     13          6           0        1.072143    0.041261    0.060211
     14          6           0        2.132138   -1.067389   -0.016718
     15          1           0        3.090677   -0.699201    0.348474
     16          1           0        2.225139   -1.372203   -1.057602
     17          1           0        1.823695   -1.926988    0.573323
     18          8           0        0.851128    0.362615    1.338390
     19          1           0        0.092705   -0.414717   -0.440255
 ---------------------------------------------------------------------
                    Distance matrix (angstroms):
                    1          2          3          4          5
     1  H    0.000000
     2  C    1.090807   0.000000
     3  H    1.764296   1.091001   0.000000
     4  H    1.768879   1.089708   1.772721   0.000000
     5  C    2.156580   1.519765   2.163332   2.157758   0.000000
     6  H    2.505700   2.163285   2.501154   3.069653   1.099772
     7  H    3.070315   2.165848   2.497348   2.525660   1.098970
     8  O    2.753784   2.437996   3.365996   2.694536   1.386619
     9  H    3.850115   4.478749   5.488773   4.599602   4.375188
    10  C    3.303090   4.088754   4.992277   4.433150   4.071577
    11  H    4.149518   5.025964   5.846253   5.438026   5.027312
    12  H    2.602093   3.521239   4.363236   3.808313   3.899719
    13  C    3.120626   3.663207   4.500995   4.252627   3.161587
    14  C    4.599969   5.000255   5.825613   5.561226   4.163607
    15  H    5.256147   5.802514   6.581821   6.405319   5.101987
    16  H    5.015436   5.330814   6.263022   5.703517   4.462698
    17  H    4.901630   5.130987   5.847988   5.784311   4.054855
    18  O    2.983621   3.611774   4.176878   4.456433   3.256443
    19  H    2.687300   2.916483   3.852514   3.389845   2.200403
                    6          7          8          9         10
     6  H    0.000000
     7  H    1.750615   0.000000
     8  O    2.049112   1.987054   0.000000
     9  H    4.658885   5.313397   3.448372   0.000000
    10  C    4.156269   5.112318   3.433398   1.088662   0.000000
    11  H    4.959606   6.087514   4.446881   1.782429   1.090022
    12  H    4.089845   4.957328   3.531581   1.768260   1.087683
    13  C    2.988198   4.160909   2.588967   2.140196   1.532993
    14  C    3.875632   4.982443   3.358902   2.793768   2.559846
    15  H    4.720625   5.975615   4.388436   3.150500   2.803363
    16  H    4.409189   5.189199   3.374299   2.579445   2.787651
    17  H    3.591167   4.722981   3.401658   3.777680   3.496599
    18  O    2.711600   4.272539   3.241499   3.271641   2.361285
    19  H    2.335743   3.128140   1.404485   2.430934   2.196289
                   11         12         13         14         15
    11  H    0.000000
    12  H    1.776876   0.000000
    13  C    2.167626   2.167074   0.000000
    14  C    2.801400   3.498023   1.535778   0.000000
    15  H    2.603836   3.794796   2.169299   1.089828   0.000000
    16  H    3.140604   3.775048   2.139342   1.088576   1.783013
    17  H    3.794319   4.316112   2.168437   1.087289   1.778556
    18  O    2.681598   2.618889   1.336359   2.349939   2.668889
    19  H    3.122766   2.537150   1.190664   2.182808   3.113015
                   16         17         18         19
    16  H    0.000000
    17  H    1.768858   0.000000
    18  O    3.261636   2.602594   0.000000
    19  H    2.417679   2.512097   2.083992   0.000000
 Stoichiometry    C5H12O2(3)
 Framework group  C1[X(C5H12O2)]
 Deg. of freedom    51
 Full point group                 C1      NOp   1
 Largest Abelian subgroup         C1      NOp   1
 Largest concise Abelian subgroup C1      NOp   1
                         Standard orientation:                         
 ---------------------------------------------------------------------
 Center     Atomic      Atomic             Coordinates (Angstroms)
 Number     Number       Type             X           Y           Z
 ---------------------------------------------------------------------
      1          1           0       -1.658417    1.503939    0.223381
      2          6           0       -2.482552    0.801704    0.090986
      3          1           0       -3.224195    1.004542    0.865004
      4          1           0       -2.935152    0.981501   -0.883841
      5          6           0       -1.977782   -0.628556    0.187176
      6          1           0       -1.531338   -0.810251    1.175698
      7          1           0       -2.812466   -1.338816    0.106125
      8          8           0       -1.090141   -0.981183   -0.818040
      9          1           0        1.571233    0.976869   -1.805151
     10          6           0        1.485793    1.288183   -0.765455
     11          1           0        2.435560    1.700064   -0.424217
     12          1           0        0.714665    2.051808   -0.692703
     13          6           0        1.105246    0.062469    0.072924
     14          6           0        2.161006   -1.051752    0.022963
     15          1           0        3.120233   -0.679280    0.381952
     16          1           0        2.254963   -1.380007   -1.010680
     17          1           0        1.847940   -1.896800    0.631305
     18          8           0        0.882848    0.413039    1.343159
     19          1           0        0.125055   -0.400699   -0.419397
 ---------------------------------------------------------------------
 Rotational constants (GHZ):           3.6009679           1.3864037           1.2799053
 Standard basis: Aug-CC-pVTZ (5D, 7F)
 There are   685 symmetry adapted cartesian basis functions of A   symmetry.
 There are   598 symmetry adapted basis functions of A   symmetry.
   598 basis functions,   828 primitive gaussians,   685 cartesian basis functions
    30 alpha electrons       28 beta electrons
       nuclear repulsion energy       321.6623331793 Hartrees.
 NAtoms=   19 NActive=   19 NUniq=   19 SFac= 1.00D+00 NAtFMM=   60 NAOKFM=F Big=F
 Integral buffers will be    131072 words long.
 Raffenetti 2 integral format.
 Two-electron integral symmetry is turned on.
 Nuclear repulsion after empirical dispersion term =      321.6521005035 Hartrees.
 One-electron integrals computed using PRISM.
 NBasis=   598 RedAO= T EigKep=  5.15D-06  NBF=   598
 NBsUse=   598 1.00D-06 EigRej= -1.00D+00 NBFU=   598
 ExpMin= 2.53D-02 ExpMax= 1.53D+04 ExpMxC= 5.22D+02 IAcc=3 IRadAn=         7 AccDes= 0.00D+00
 Harris functional with IExCor= 4639 and IRadAn=       7 diagonalized for initial guess.
 HarFok:  IExCor= 4639 AccDes= 0.00D+00 IRadAn=         7 IDoV= 1 UseB2=F ITyADJ=14
 ICtDFT=  3500011 ScaDFX=  1.000000  1.000000  1.000000  1.000000
 FoFCou: FMM=F IPFlag=           0 FMFlag=      100000 FMFlg1=           0
         NFxFlg=           0 DoJE=T BraDBF=F KetDBF=T FulRan=T
         wScrn=  0.000000 ICntrl=       500 IOpCl=  0 I1Cent=   200000004 NGrid=           0
         NMat0=    1 NMatS0=      1 NMatT0=    0 NMatD0=    1 NMtDS0=    0 NMtDT0=    0
 Petite list used in FoFCou.
 Mixing orbitals, IMix= 1 IMixAn=  0 NRI=1 NE=   30 Coef=  7.07106781D-01  7.07106781D-01
 Mixing orbitals, IMix= 1 IMixAn=  0 NRI=1 NE=   28 Coef= -7.07106781D-01  7.07106781D-01
 Initial guess <Sx>= 0.0000 <Sy>= 0.0000 <Sz>= 1.0000 <S**2>= 2.0000 S= 1.0000
 Gradient too large for Newton-Raphson -- use scaled steepest descent instead.
     Minimum is close to point  3 DX= -8.37D-03 DF= -1.23D-04 DXR=  2.14D-02 DFR=  3.80D-04 which will be used.
 Gradient too large for Newton-Raphson -- use scaled steepest descent instead.
 Gradient too large for Newton-Raphson -- use scaled steepest descent instead.
     Minimum is close to point  3 DX= -1.21D-02 DF= -8.76D-06 DXR=  2.47D-02 DFR=  6.05D-04 which will be used.
 Gradient too large for Newton-Raphson -- use scaled steepest descent instead.
     Accept linear search using points  1 and  2.
 Gradient too large for Newton-Raphson -- use scaled steepest descent instead.
     Accept linear search using points  3 and  4.
 Gradient too large for Newton-Raphson -- use scaled steepest descent instead.
     Accept linear search using points  1 and  2.
 Gradient too large for Newton-Raphson -- use scaled steepest descent instead.
 Restarting incremental Fock formation.
 Gradient too large for Newton-Raphson -- use scaled steepest descent instead.
     Minimum is close to point  3 DX= -2.25D-02 DF= -1.14D-05 DXR=  5.97D-02 DFR=  3.57D-03 which will be used.
 Gradient too large for Newton-Raphson -- use scaled steepest descent instead.
 Gradient too large for Newton-Raphson -- use scaled steepest descent instead.
     Accept linear search using points  1 and  2.
 Gradient too large for Newton-Raphson -- use scaled steepest descent instead.
     Accept linear search using points  4 and  5.
 Gradient too large for Newton-Raphson -- use scaled steepest descent instead.
     Minimum is close to point  3 DX=  3.93D-02 DF= -2.61D-05 DXR=  8.95D-02 DFR=  8.07D-03 which will be used.
 Gradient too large for Newton-Raphson -- use scaled steepest descent instead.
     Accept linear search using points  3 and  4.
 Gradient too large for Newton-Raphson -- use scaled steepest descent instead.
 Restarting incremental Fock formation.
     Minimum is close to point  3 DX=  3.08D-02 DF= -1.56D-06 DXR=  7.15D-02 DFR=  5.14D-03 which will be used.
 LinEq1:  Iter=  0 NonCon=     1 RMS=5.52D-05 Max=7.33D-03 NDo=     1
 AX will form     1 AO Fock derivatives at one time.
 LinEq1:  Iter=  1 NonCon=     1 RMS=1.17D-05 Max=6.42D-04 NDo=     1
 LinEq1:  Iter=  2 NonCon=     1 RMS=7.34D-06 Max=7.67D-04 NDo=     1
 LinEq1:  Iter=  3 NonCon=     1 RMS=4.72D-06 Max=3.22D-04 NDo=     1
 LinEq1:  Iter=  4 NonCon=     1 RMS=3.33D-06 Max=2.05D-04 NDo=     1
 LinEq1:  Iter=  5 NonCon=     1 RMS=1.24D-06 Max=6.61D-05 NDo=     1
 LinEq1:  Iter=  6 NonCon=     1 RMS=7.09D-07 Max=5.99D-05 NDo=     1
 LinEq1:  Iter=  7 NonCon=     1 RMS=4.63D-07 Max=3.72D-05 NDo=     1
 LinEq1:  Iter=  8 NonCon=     1 RMS=3.03D-07 Max=1.69D-05 NDo=     1
 LinEq1:  Iter=  9 NonCon=     1 RMS=1.61D-07 Max=7.36D-06 NDo=     1
 LinEq1:  Iter= 10 NonCon=     1 RMS=6.29D-08 Max=4.19D-06 NDo=     1
 LinEq1:  Iter= 11 NonCon=     1 RMS=1.98D-08 Max=1.15D-06 NDo=     1
 LinEq1:  Iter= 12 NonCon=     1 RMS=6.13D-09 Max=2.66D-07 NDo=     1
 LinEq1:  Iter= 13 NonCon=     0 RMS=2.63D-09 Max=1.19D-07 NDo=     1
 Linear equations converged to 1.817D-08 1.817D-07 after    13 iterations.
     Accept linear search using points  1 and  2.
     Minimum is close to point  2 DX= -2.13D-02 DF= -5.04D-08 DXR=  2.18D-02 DFR=  4.82D-04 which will be used.
 LinEq1:  Iter=  0 NonCon=     1 RMS=2.25D-06 Max=2.96D-04 NDo=     1
 LinEq1:  Iter=  1 NonCon=     1 RMS=1.75D-06 Max=1.69D-04 NDo=     1
 LinEq1:  Iter=  2 NonCon=     1 RMS=5.60D-07 Max=3.61D-05 NDo=     1
 LinEq1:  Iter=  3 NonCon=     1 RMS=4.53D-07 Max=4.00D-05 NDo=     1
 LinEq1:  Iter=  4 NonCon=     1 RMS=1.78D-07 Max=9.61D-06 NDo=     1
 LinEq1:  Iter=  5 NonCon=     1 RMS=5.76D-08 Max=2.13D-06 NDo=     1
 LinEq1:  Iter=  6 NonCon=     1 RMS=3.03D-08 Max=1.86D-06 NDo=     1
 LinEq1:  Iter=  7 NonCon=     1 RMS=1.61D-08 Max=1.55D-06 NDo=     1
 LinEq1:  Iter=  8 NonCon=     1 RMS=7.93D-09 Max=4.69D-07 NDo=     1
 LinEq1:  Iter=  9 NonCon=     1 RMS=5.70D-09 Max=3.00D-07 NDo=     1
 LinEq1:  Iter= 10 NonCon=     1 RMS=2.31D-09 Max=1.62D-07 NDo=     1
 LinEq1:  Iter= 11 NonCon=     1 RMS=8.69D-10 Max=4.16D-08 NDo=     1
 LinEq1:  Iter= 12 NonCon=     0 RMS=3.66D-10 Max=1.71D-08 NDo=     1
 Linear equations converged to 2.141D-09 2.141D-08 after    12 iterations.
     Minimum is close to point  2 DX=  3.13D-03 DF= -1.02D-12 DXR=  3.12D-03 DFR=  9.10D-06 which will be used.
 LinEq1:  Iter=  0 NonCon=     1 RMS=1.54D-08 Max=1.12D-06 NDo=     1
 LinEq1:  Iter=  1 NonCon=     1 RMS=8.38D-09 Max=5.11D-07 NDo=     1
 LinEq1:  Iter=  2 NonCon=     1 RMS=3.16D-09 Max=1.77D-07 NDo=     1
 LinEq1:  Iter=  3 NonCon=     1 RMS=1.47D-09 Max=1.22D-07 NDo=     1
 LinEq1:  Iter=  4 NonCon=     1 RMS=1.13D-09 Max=8.87D-08 NDo=     1
 LinEq1:  Iter=  5 NonCon=     1 RMS=6.13D-10 Max=4.59D-08 NDo=     1
 LinEq1:  Iter=  6 NonCon=     1 RMS=2.72D-10 Max=1.61D-08 NDo=     1
 LinEq1:  Iter=  7 NonCon=     1 RMS=1.39D-10 Max=7.49D-09 NDo=     1
 LinEq1:  Iter=  8 NonCon=     1 RMS=7.26D-11 Max=3.03D-09 NDo=     1
 LinEq1:  Iter=  9 NonCon=     1 RMS=4.87D-11 Max=3.37D-09 NDo=     1
 LinEq1:  Iter= 10 NonCon=     1 RMS=2.65D-11 Max=3.17D-09 NDo=     1
 LinEq1:  Iter= 11 NonCon=     1 RMS=1.29D-11 Max=9.03D-10 NDo=     1
 LinEq1:  Iter= 12 NonCon=     0 RMS=6.93D-12 Max=3.20D-10 NDo=     1
 Linear equations converged to 4.872D-11 4.872D-10 after    12 iterations.
 SCF Done:  E(UwB97XD) =  -348.077955170     a.u. after   18 cycles
            Convg  =    0.4446D-07                    83 Fock formations.
              S**2 =  2.0123                  -V/T =  2.0060
 <Sx>= 0.0000 <Sy>= 0.0000 <Sz>= 1.0000 <S**2>= 2.0123 S= 1.0041
 <L.S>=  0.00000000000    
 Annihilation of the first spin contaminant:
 S**2 before annihilation     2.0123,   after     2.0001
 DoSCS=F DFT=T ScalE2(SS,OS)=  1.000000  1.000000
 Range of M.O.s used for correlation:     1   598
 NBasis=   598 NAE=    30 NBE=    28 NFC=     0 NFV=     0
 NROrb=    598 NOA=    30 NOB=    28 NVA=   568 NVB=   570

 **** Warning!!: The largest alpha MO coefficient is  0.91514909D+02


 **** Warning!!: The largest beta MO coefficient is  0.94386030D+02

 Symmetrizing basis deriv contribution to polar:
 IMax=3 JMax=2 DiffMx= 0.00D+00
 G2DrvN: will do    20 centers at a time, making    1 passes.
 Calling FoFCou, ICntrl=  3107 FMM=F I1Cent=   0 AccDes= 0.00D+00.
 End of G2Drv F.D. properties file   721 does not exist.
 End of G2Drv F.D. properties file   722 does not exist.
 End of G2Drv F.D. properties file   788 does not exist.
          IDoAtm=1111111111111111111
          Differentiating once with respect to electric field.
                with respect to dipole field.
          Differentiating once with respect to nuclear coordinates.
 CalDSu exits because no D1Ps are significant.
          There are    60 degrees of freedom in the 1st order CPHF.  IDoFFX=6 NUNeed=     3.
     57 vectors produced by pass  0 Test12= 5.50D-14 1.67D-09 XBig12= 8.84D+01 5.80D+00.
 AX will form    57 AO Fock derivatives at one time.
     57 vectors produced by pass  1 Test12= 5.50D-14 1.67D-09 XBig12= 6.80D+00 5.57D-01.
     57 vectors produced by pass  2 Test12= 5.50D-14 1.67D-09 XBig12= 3.26D-01 9.69D-02.
     57 vectors produced by pass  3 Test12= 5.50D-14 1.67D-09 XBig12= 5.98D-03 8.33D-03.
     57 vectors produced by pass  4 Test12= 5.50D-14 1.67D-09 XBig12= 7.71D-05 1.05D-03.
     57 vectors produced by pass  5 Test12= 5.50D-14 1.67D-09 XBig12= 8.27D-07 1.22D-04.
     57 vectors produced by pass  6 Test12= 5.50D-14 1.67D-09 XBig12= 8.74D-09 8.23D-06.
     37 vectors produced by pass  7 Test12= 5.50D-14 1.67D-09 XBig12= 7.43D-11 5.81D-07.
      3 vectors produced by pass  8 Test12= 5.50D-14 1.67D-09 XBig12= 6.53D-13 7.65D-08.
      3 vectors produced by pass  9 Test12= 5.50D-14 1.67D-09 XBig12= 5.54D-15 5.29D-09.
 InvSVY:  IOpt=1 It=  1 EMax= 2.13D-14
 Solved reduced A of dimension   442 with    60 vectors.
 Isotropic polarizability for W=    0.000000       90.30 Bohr**3.
 End of Minotr F.D. properties file   721 does not exist.
 End of Minotr F.D. properties file   722 does not exist.
 End of Minotr F.D. properties file   788 does not exist.
 Calling FoFJK, ICntrl=    100127 FMM=F ISym2X=0 I1Cent= 0 IOpClX= 1 NMat=1 NMatS=1 NMatT=0.
 ***** Axes restored to original set *****
 -------------------------------------------------------------------
 Center     Atomic                   Forces (Hartrees/Bohr)
 Number     Number              X              Y              Z
 -------------------------------------------------------------------
      1        1          -0.000002811    0.000000808   -0.000001241
      2        6           0.000001105   -0.000000178    0.000000885
      3        1          -0.000000329   -0.000000553   -0.000000825
      4        1           0.000000395    0.000000628   -0.000000574
      5        6          -0.000014229   -0.000013888   -0.000007420
      6        1           0.000034160    0.000017324    0.000003449
      7        1          -0.000003020    0.000000820   -0.000001693
      8        8          -0.000005865    0.000003172    0.000005075
      9        1           0.000000032   -0.000000222    0.000000224
     10        6           0.000000458    0.000001133    0.000001249
     11        1           0.000000147    0.000000240   -0.000000054
     12        1          -0.000000711    0.000000041    0.000000373
     13        6          -0.000004053   -0.000003435   -0.000005309
     14        6           0.000001843   -0.000000203    0.000001358
     15        1           0.000000329   -0.000000314    0.000000161
     16        1          -0.000000167    0.000000602   -0.000000142
     17        1           0.000000009   -0.000000193   -0.000000084
     18        8          -0.000014823   -0.000008183   -0.000001229
     19        1           0.000007529    0.000002401    0.000005797
 -------------------------------------------------------------------
 Cartesian Forces:  Max     0.000034160 RMS     0.000006592
 FormGI is forming the generalized inverse of G from B-inverse, IUseBI=4.

 GradGradGradGradGradGradGradGradGradGradGradGradGradGradGradGradGradGrad
 Berny optimization.
 Internal  Forces:  Max     0.000067204 RMS     0.000012123
 Search for a saddle point.
 Step number   4 out of a maximum of   94
 All quantities printed in internal units (Hartrees-Bohrs-Radians)
 Swapping is turned off.
 Second derivative matrix not updated -- analytic derivatives used.
 ITU=  0  0  0  0
     Eigenvalues ---   -0.03443   0.00168   0.00215   0.00233   0.00273
     Eigenvalues ---    0.00474   0.01853   0.03165   0.03547   0.03827
     Eigenvalues ---    0.04309   0.04393   0.04441   0.04453   0.04488
     Eigenvalues ---    0.04509   0.04561   0.05139   0.05430   0.08508
     Eigenvalues ---    0.09874   0.11659   0.11806   0.11922   0.12208
     Eigenvalues ---    0.12689   0.13108   0.13970   0.14736   0.14801
     Eigenvalues ---    0.15442   0.16212   0.17044   0.21413   0.23671
     Eigenvalues ---    0.26770   0.27088   0.29150   0.31075   0.31483
     Eigenvalues ---    0.33873   0.34030   0.34109   0.34216   0.34454
     Eigenvalues ---    0.34580   0.34583   0.34987   0.35060   0.38974
     Eigenvalues ---    0.40288
 Eigenvectors required to have negative eigenvalues:
                          R8        R15       A33       R14       A32
   1                   -0.88416   0.37593   0.11058  -0.08592   0.07572
                          A13       D16       D22       A24       R7
   1                    0.05687  -0.05610  -0.05437  -0.05433   0.05378
 RFO step:  Lambda0=3.140406664D-09 Lambda=-3.47953792D-07.
 Linear search not attempted -- option 19 set.
 Iteration  1 RMS(Cart)=  0.00256091 RMS(Int)=  0.00000326
 Iteration  2 RMS(Cart)=  0.00000436 RMS(Int)=  0.00000009
 Iteration  3 RMS(Cart)=  0.00000000 RMS(Int)=  0.00000009
 Variable       Old X    -DE/DX   Delta X   Delta X   Delta X     New X
                                 (Linear)    (Quad)   (Total)
    R1        2.06133   0.00000   0.00000   0.00002   0.00002   2.06134
    R2        2.06169   0.00000   0.00000   0.00000   0.00000   2.06170
    R3        2.05925   0.00000   0.00000   0.00000   0.00000   2.05925
    R4        2.87194   0.00000   0.00000   0.00000   0.00000   2.87194
    R5        2.07827   0.00001   0.00000   0.00006   0.00006   2.07833
    R6        2.07675   0.00000   0.00000  -0.00003  -0.00003   2.07672
    R7        2.62033  -0.00001   0.00000  -0.00001  -0.00001   2.62033
    R8        2.65409  -0.00001   0.00000  -0.00057  -0.00057   2.65352
    R9        2.05727   0.00000   0.00000   0.00000   0.00000   2.05727
   R10        2.05984   0.00000   0.00000   0.00000   0.00000   2.05984
   R11        2.05542   0.00000   0.00000   0.00000   0.00000   2.05542
   R12        2.89694   0.00000   0.00000   0.00002   0.00002   2.89696
   R13        2.90220   0.00000   0.00000   0.00000   0.00000   2.90220
   R14        2.52535   0.00000   0.00000  -0.00005  -0.00005   2.52530
   R15        2.25003  -0.00002   0.00000   0.00021   0.00021   2.25024
   R16        2.05948   0.00000   0.00000   0.00000   0.00000   2.05948
   R17        2.05711   0.00000   0.00000   0.00000   0.00000   2.05711
   R18        2.05468   0.00000   0.00000   0.00000   0.00000   2.05468
    A1        1.88367   0.00000   0.00000   0.00005   0.00005   1.88372
    A2        1.89247   0.00000   0.00000  -0.00008  -0.00008   1.89239
    A3        1.92542   0.00000   0.00000  -0.00002  -0.00002   1.92541
    A4        1.89826   0.00000   0.00000  -0.00001  -0.00001   1.89825
    A5        1.93462   0.00000   0.00000   0.00004   0.00004   1.93465
    A6        1.92821   0.00000   0.00000   0.00003   0.00003   1.92823
    A7        1.92538   0.00000   0.00000  -0.00020  -0.00020   1.92518
    A8        1.92976  -0.00001   0.00000   0.00017   0.00017   1.92993
    A9        1.98894   0.00001   0.00000  -0.00008  -0.00008   1.98885
   A10        1.84194   0.00001   0.00000   0.00009   0.00009   1.84203
   A11        1.92808  -0.00001   0.00000  -0.00033  -0.00033   1.92774
   A12        1.84250   0.00001   0.00000   0.00039   0.00039   1.84290
   A13        1.81625  -0.00007   0.00000  -0.00015  -0.00015   1.81611
   A14        1.91627   0.00000   0.00000   0.00000   0.00000   1.91627
   A15        1.89682   0.00000   0.00000   0.00002   0.00002   1.89684
   A16        1.88929   0.00000   0.00000  -0.00001  -0.00001   1.88927
   A17        1.90870   0.00000   0.00000   0.00000   0.00000   1.90870
   A18        1.92540   0.00000   0.00000   0.00000   0.00000   1.92539
   A19        1.92705   0.00000   0.00000   0.00000   0.00000   1.92706
   A20        1.97321  -0.00001   0.00000   0.00004   0.00004   1.97326
   A21        1.92985   0.00000   0.00000  -0.00007  -0.00007   1.92978
   A22        1.86424   0.00001   0.00000   0.00013   0.00013   1.86438
   A23        1.91309   0.00000   0.00000   0.00007   0.00007   1.91317
   A24        1.84445   0.00000   0.00000   0.00003   0.00003   1.84448
   A25        1.93700  -0.00001   0.00000  -0.00021  -0.00021   1.93679
   A26        1.92451   0.00000   0.00000   0.00001   0.00001   1.92453
   A27        1.88494   0.00000   0.00000   0.00000   0.00000   1.88493
   A28        1.92595   0.00000   0.00000  -0.00002  -0.00002   1.92593
   A29        1.91757   0.00000   0.00000  -0.00001  -0.00001   1.91756
   A30        1.91214   0.00000   0.00000   0.00001   0.00001   1.91215
   A31        1.89838   0.00000   0.00000   0.00000   0.00000   1.89838
   A32        3.09914  -0.00002   0.00000  -0.00043  -0.00043   3.09871
   A33        3.00718  -0.00006   0.00000  -0.00149  -0.00149   3.00569
    D1        1.05991  -0.00001   0.00000  -0.00032  -0.00032   1.05960
    D2        3.09073   0.00000   0.00000  -0.00022  -0.00022   3.09050
    D3       -1.12055   0.00001   0.00000   0.00035   0.00035  -1.12020
    D4       -1.02550  -0.00001   0.00000  -0.00039  -0.00039  -1.02588
    D5        1.00532   0.00000   0.00000  -0.00029  -0.00029   1.00502
    D6        3.07722   0.00001   0.00000   0.00028   0.00028   3.07750
    D7       -3.13100  -0.00001   0.00000  -0.00041  -0.00041  -3.13141
    D8       -1.10019   0.00000   0.00000  -0.00032  -0.00032  -1.10051
    D9        0.97172   0.00001   0.00000   0.00025   0.00025   0.97197
   D10        1.36367   0.00002   0.00000   0.00296   0.00296   1.36663
   D11       -0.81536   0.00003   0.00000   0.00356   0.00356  -0.81181
   D12       -2.79853   0.00001   0.00000   0.00340   0.00340  -2.79513
   D13       -1.88669   0.00001   0.00000   0.00121   0.00121  -1.88547
   D14        2.25377   0.00000   0.00000   0.00061   0.00061   2.25439
   D15        0.21153   0.00001   0.00000   0.00089   0.00088   0.21242
   D16        1.07577   0.00000   0.00000   0.00007   0.00007   1.07584
   D17       -3.05498   0.00000   0.00000   0.00015   0.00015  -3.05483
   D18       -0.94556   0.00000   0.00000  -0.00007  -0.00007  -0.94563
   D19       -1.02130   0.00000   0.00000   0.00009   0.00009  -1.02121
   D20        1.13114   0.00000   0.00000   0.00016   0.00016   1.13130
   D21       -3.04263   0.00000   0.00000  -0.00005  -0.00005  -3.04268
   D22       -3.13307   0.00000   0.00000   0.00009   0.00009  -3.13298
   D23       -0.98063   0.00000   0.00000   0.00016   0.00016  -0.98047
   D24        1.12878   0.00000   0.00000  -0.00005  -0.00005   1.12873
   D25        1.02607   0.00000   0.00000   0.00017   0.00017   1.02624
   D26       -1.06937   0.00000   0.00000   0.00017   0.00017  -1.06920
   D27        3.14085   0.00000   0.00000   0.00019   0.00019   3.14103
   D28       -1.13560  -0.00001   0.00000   0.00017   0.00017  -1.13543
   D29        3.05214  -0.00001   0.00000   0.00018   0.00018   3.05232
   D30        0.97918   0.00000   0.00000   0.00019   0.00019   0.97936
   D31        3.05915   0.00001   0.00000   0.00037   0.00037   3.05952
   D32        0.96371   0.00001   0.00000   0.00037   0.00037   0.96408
   D33       -1.10926   0.00001   0.00000   0.00039   0.00039  -1.10888
         Item               Value     Threshold  Converged?
 Maximum Force            0.000067     0.000450     YES
 RMS     Force            0.000012     0.000300     YES
 Maximum Displacement     0.009029     0.001800     NO 
 RMS     Displacement     0.002560     0.001200     NO 
 Predicted change in Energy=-1.724067D-07
 GradGradGradGradGradGradGradGradGradGradGradGradGradGradGradGradGradGrad

                          Input orientation:                          
 ---------------------------------------------------------------------
 Center     Atomic      Atomic             Coordinates (Angstroms)
 Number     Number       Type             X           Y           Z
 ---------------------------------------------------------------------
      1          1           0       -1.699092    1.469818    0.243662
      2          6           0       -2.519953    0.765820    0.100653
      3          1           0       -3.259572    0.949215    0.881433
      4          1           0       -2.977429    0.962451   -0.868635
      5          6           0       -2.007033   -0.663261    0.166453
      6          1           0       -1.555307   -0.861740    1.149366
      7          1           0       -2.838065   -1.376497    0.074904
      8          8           0       -1.121285   -0.990771   -0.848876
      9          1           0        1.531186    1.000436   -1.796842
     10          6           0        1.446432    1.286966   -0.749990
     11          1           0        2.395208    1.694484   -0.400846
     12          1           0        0.672462    2.045625   -0.658005
     13          6           0        1.072221    0.040434    0.060086
     14          6           0        2.132253   -1.068120   -0.017697
     15          1           0        3.090605   -0.700417    0.348475
     16          1           0        2.225809   -1.371594   -1.058922
     17          1           0        1.823471   -1.928470    0.571070
     18          8           0        0.850620    0.360362    1.338493
     19          1           0        0.092817   -0.415062   -0.441150
 ---------------------------------------------------------------------
                    Distance matrix (angstroms):
                    1          2          3          4          5
     1  H    0.000000
     2  C    1.090816   0.000000
     3  H    1.764335   1.091003   0.000000
     4  H    1.768833   1.089709   1.772715   0.000000
     5  C    2.156575   1.519767   2.163361   2.157780   0.000000
     6  H    2.505421   2.163167   2.501173   3.069598   1.099804
     7  H    3.070383   2.165959   2.497418   2.525939   1.098954
     8  O    2.753544   2.437928   3.365975   2.694576   1.386616
     9  H    3.849503   4.479649   5.488819   4.603327   4.375089
    10  C    3.303801   4.089914   4.992203   4.437334   4.070586
    11  H    4.150802   5.027199   5.846042   5.442419   5.025984
    12  H    2.601697   3.522070   4.362668   3.813048   3.898395
    13  C    3.123622   3.664907   4.501658   4.255855   3.160428
    14  C    4.603112   5.002036   5.826650   5.563826   4.163112
    15  H    5.259478   5.804277   6.582559   6.408395   5.101022
    16  H    5.017489   5.332486   6.264226   5.705932   4.463208
    17  H    4.905508   5.132818   5.849335   5.786088   4.054285
    18  O    2.988407   3.613504   4.177240   4.459583   3.253869
    19  H    2.689364   2.917979   3.853439   3.392152   2.200035
                    6          7          8          9         10
     6  H    0.000000
     7  H    1.750689   0.000000
     8  O    2.048901   1.987332   0.000000
     9  H    4.655564   5.314470   3.449514   0.000000
    10  C    4.151497   5.111888   3.433808   1.088661   0.000000
    11  H    4.954191   6.086412   4.447140   1.782426   1.090022
    12  H    4.084399   4.957002   3.531807   1.768269   1.087682
    13  C    2.984016   4.159116   2.588641   2.140195   1.533004
    14  C    3.873335   4.980735   3.358921   2.793843   2.559889
    15  H    4.717197   5.973362   4.388391   3.150725   2.803502
    16  H    4.408324   5.189258   3.375230   2.579448   2.787618
    17  H    3.590053   4.720251   3.401046   3.777687   3.496625
    18  O    2.705141   4.268458   3.240147   3.271573   2.361217
    19  H    2.333576   3.127417   1.404181   2.431139   2.196487
                   11         12         13         14         15
    11  H    0.000000
    12  H    1.776875   0.000000
    13  C    2.167634   2.167084   0.000000
    14  C    2.801415   3.498055   1.535776   0.000000
    15  H    2.603960   3.794886   2.169309   1.089829   0.000000
    16  H    3.140477   3.775050   2.139338   1.088577   1.783008
    17  H    3.794377   4.316118   2.168424   1.087288   1.778565
    18  O    2.681592   2.618751   1.336333   2.349977   2.668880
    19  H    3.122950   2.537320   1.190776   2.182909   3.113145
                   16         17         18         19
    16  H    0.000000
    17  H    1.768858   0.000000
    18  O    3.261658   2.602715   0.000000
    19  H    2.417902   2.512002   2.083909   0.000000
 Stoichiometry    C5H12O2(3)
 Framework group  C1[X(C5H12O2)]
 Deg. of freedom    51
 Full point group                 C1      NOp   1
 Largest Abelian subgroup         C1      NOp   1
 Largest concise Abelian subgroup C1      NOp   1
                         Standard orientation:                         
 ---------------------------------------------------------------------
 Center     Atomic      Atomic             Coordinates (Angstroms)
 Number     Number       Type             X           Y           Z
 ---------------------------------------------------------------------
      1          1           0       -1.661399    1.504765    0.219811
      2          6           0       -2.484367    0.800630    0.090213
      3          1           0       -3.224935    1.003227    0.865326
      4          1           0       -2.939204    0.977958   -0.884028
      5          6           0       -1.976461   -0.628430    0.187727
      6          1           0       -1.527407   -0.807293    1.175618
      7          1           0       -2.809735   -1.340663    0.109755
      8          8           0       -1.089781   -0.980633   -0.818482
      9          1           0        1.571385    0.980828   -1.803373
     10          6           0        1.485489    1.290039   -0.763088
     11          1           0        2.434942    1.701756   -0.420776
     12          1           0        0.713928    2.053100   -0.689022
     13          6           0        1.105386    0.062443    0.072753
     14          6           0        2.161783   -1.051089    0.020991
     15          1           0        3.120641   -0.678844    0.381201
     16          1           0        2.256412   -1.377149   -1.013286
     17          1           0        1.848875   -1.897563    0.627427
     18          8           0        0.882289    0.410473    1.343535
     19          1           0        0.125450   -0.400401   -0.420652
 ---------------------------------------------------------------------
 Rotational constants (GHZ):           3.6024160           1.3862395           1.2797739
 Standard basis: Aug-CC-pVTZ (5D, 7F)
 There are   685 symmetry adapted cartesian basis functions of A   symmetry.
 There are   598 symmetry adapted basis functions of A   symmetry.
   598 basis functions,   828 primitive gaussians,   685 cartesian basis functions
    30 alpha electrons       28 beta electrons
       nuclear repulsion energy       321.6695331809 Hartrees.
 NAtoms=   19 NActive=   19 NUniq=   19 SFac= 1.00D+00 NAtFMM=   60 NAOKFM=F Big=F
 Integral buffers will be    131072 words long.
 Raffenetti 2 integral format.
 Two-electron integral symmetry is turned on.
 Nuclear repulsion after empirical dispersion term =      321.6593026776 Hartrees.
 One-electron integrals computed using PRISM.
 NBasis=   598 RedAO= T EigKep=  5.16D-06  NBF=   598
 NBsUse=   598 1.00D-06 EigRej= -1.00D+00 NBFU=   598
 ExpMin= 2.53D-02 ExpMax= 1.53D+04 ExpMxC= 5.22D+02 IAcc=3 IRadAn=         7 AccDes= 0.00D+00
 Harris functional with IExCor= 4639 and IRadAn=       7 diagonalized for initial guess.
 HarFok:  IExCor= 4639 AccDes= 0.00D+00 IRadAn=         7 IDoV= 1 UseB2=F ITyADJ=14
 ICtDFT=  3500011 ScaDFX=  1.000000  1.000000  1.000000  1.000000
 FoFCou: FMM=F IPFlag=           0 FMFlag=      100000 FMFlg1=           0
         NFxFlg=           0 DoJE=T BraDBF=F KetDBF=T FulRan=T
         wScrn=  0.000000 ICntrl=       500 IOpCl=  0 I1Cent=   200000004 NGrid=           0
         NMat0=    1 NMatS0=      1 NMatT0=    0 NMatD0=    1 NMtDS0=    0 NMtDT0=    0
 Petite list used in FoFCou.
 Mixing orbitals, IMix= 1 IMixAn=  0 NRI=1 NE=   30 Coef=  7.07106781D-01  7.07106781D-01
 Mixing orbitals, IMix= 1 IMixAn=  0 NRI=1 NE=   28 Coef= -7.07106781D-01  7.07106781D-01
 Initial guess <Sx>= 0.0000 <Sy>= 0.0000 <Sz>= 1.0000 <S**2>= 2.0000 S= 1.0000
 Gradient too large for Newton-Raphson -- use scaled steepest descent instead.
     Minimum is close to point  3 DX= -7.95D-03 DF= -1.11D-04 DXR=  2.03D-02 DFR=  3.42D-04 which will be used.
 Gradient too large for Newton-Raphson -- use scaled steepest descent instead.
 Gradient too large for Newton-Raphson -- use scaled steepest descent instead.
     Minimum is close to point  3 DX= -1.42D-02 DF= -1.23D-05 DXR=  2.93D-02 DFR=  8.52D-04 which will be used.
 Gradient too large for Newton-Raphson -- use scaled steepest descent instead.
     Accept linear search using points  1 and  2.
 Gradient too large for Newton-Raphson -- use scaled steepest descent instead.
     Accept linear search using points  3 and  4.
 Gradient too large for Newton-Raphson -- use scaled steepest descent instead.
     Accept linear search using points  1 and  2.
 Gradient too large for Newton-Raphson -- use scaled steepest descent instead.
 Restarting incremental Fock formation.
 Gradient too large for Newton-Raphson -- use scaled steepest descent instead.
     Minimum is close to point  3 DX= -2.33D-02 DF= -1.23D-05 DXR=  6.18D-02 DFR=  3.83D-03 which will be used.
 Gradient too large for Newton-Raphson -- use scaled steepest descent instead.
 Gradient too large for Newton-Raphson -- use scaled steepest descent instead.
     Accept linear search using points  1 and  2.
 Gradient too large for Newton-Raphson -- use scaled steepest descent instead.
     Accept linear search using points  4 and  5.
 Gradient too large for Newton-Raphson -- use scaled steepest descent instead.
     Minimum is close to point  3 DX=  3.97D-02 DF= -2.64D-05 DXR=  9.03D-02 DFR=  8.21D-03 which will be used.
 Gradient too large for Newton-Raphson -- use scaled steepest descent instead.
     Accept linear search using points  3 and  4.
 Gradient too large for Newton-Raphson -- use scaled steepest descent instead.
 Restarting incremental Fock formation.
     Minimum is close to point  3 DX=  3.05D-02 DF= -1.52D-06 DXR=  7.08D-02 DFR=  5.03D-03 which will be used.
 LinEq1:  Iter=  0 NonCon=     1 RMS=5.48D-05 Max=7.28D-03 NDo=     1
 AX will form     1 AO Fock derivatives at one time.
 LinEq1:  Iter=  1 NonCon=     1 RMS=1.15D-05 Max=6.20D-04 NDo=     1
 LinEq1:  Iter=  2 NonCon=     1 RMS=7.18D-06 Max=7.47D-04 NDo=     1
 LinEq1:  Iter=  3 NonCon=     1 RMS=4.65D-06 Max=3.25D-04 NDo=     1
 LinEq1:  Iter=  4 NonCon=     1 RMS=3.29D-06 Max=2.13D-04 NDo=     1
 LinEq1:  Iter=  5 NonCon=     1 RMS=1.22D-06 Max=6.33D-05 NDo=     1
 LinEq1:  Iter=  6 NonCon=     1 RMS=6.94D-07 Max=5.81D-05 NDo=     1
 LinEq1:  Iter=  7 NonCon=     1 RMS=4.53D-07 Max=3.70D-05 NDo=     1
 LinEq1:  Iter=  8 NonCon=     1 RMS=2.98D-07 Max=1.75D-05 NDo=     1
 LinEq1:  Iter=  9 NonCon=     1 RMS=1.58D-07 Max=7.10D-06 NDo=     1
 LinEq1:  Iter= 10 NonCon=     1 RMS=6.21D-08 Max=4.14D-06 NDo=     1
 LinEq1:  Iter= 11 NonCon=     1 RMS=1.96D-08 Max=1.13D-06 NDo=     1
 LinEq1:  Iter= 12 NonCon=     1 RMS=6.05D-09 Max=2.63D-07 NDo=     1
 LinEq1:  Iter= 13 NonCon=     0 RMS=2.59D-09 Max=1.17D-07 NDo=     1
 Linear equations converged to 1.817D-08 1.817D-07 after    13 iterations.
     Accept linear search using points  1 and  2.
     Minimum is close to point  2 DX= -2.06D-02 DF= -4.60D-08 DXR=  2.11D-02 DFR=  4.50D-04 which will be used.
 LinEq1:  Iter=  0 NonCon=     1 RMS=2.15D-06 Max=2.83D-04 NDo=     1
 LinEq1:  Iter=  1 NonCon=     1 RMS=1.65D-06 Max=1.59D-04 NDo=     1
 LinEq1:  Iter=  2 NonCon=     1 RMS=5.33D-07 Max=3.47D-05 NDo=     1
 LinEq1:  Iter=  3 NonCon=     1 RMS=4.31D-07 Max=3.86D-05 NDo=     1
 LinEq1:  Iter=  4 NonCon=     1 RMS=1.70D-07 Max=9.27D-06 NDo=     1
 LinEq1:  Iter=  5 NonCon=     1 RMS=5.51D-08 Max=2.00D-06 NDo=     1
 LinEq1:  Iter=  6 NonCon=     1 RMS=2.88D-08 Max=1.75D-06 NDo=     1
 LinEq1:  Iter=  7 NonCon=     1 RMS=1.50D-08 Max=1.45D-06 NDo=     1
 LinEq1:  Iter=  8 NonCon=     1 RMS=6.95D-09 Max=4.27D-07 NDo=     1
 LinEq1:  Iter=  9 NonCon=     1 RMS=5.11D-09 Max=2.73D-07 NDo=     1
 LinEq1:  Iter= 10 NonCon=     1 RMS=2.20D-09 Max=1.53D-07 NDo=     1
 LinEq1:  Iter= 11 NonCon=     1 RMS=8.34D-10 Max=3.91D-08 NDo=     1
 LinEq1:  Iter= 12 NonCon=     0 RMS=3.51D-10 Max=1.62D-08 NDo=     1
 Linear equations converged to 2.031D-09 2.031D-08 after    12 iterations.
     Minimum is close to point  2 DX=  2.95D-03 DF= -9.09D-13 DXR=  2.94D-03 DFR=  8.85D-06 which will be used.
 LinEq1:  Iter=  0 NonCon=     1 RMS=1.46D-08 Max=1.05D-06 NDo=     1
 LinEq1:  Iter=  1 NonCon=     1 RMS=7.99D-09 Max=4.99D-07 NDo=     1
 LinEq1:  Iter=  2 NonCon=     1 RMS=2.99D-09 Max=1.65D-07 NDo=     1
 LinEq1:  Iter=  3 NonCon=     1 RMS=1.45D-09 Max=1.14D-07 NDo=     1
 LinEq1:  Iter=  4 NonCon=     1 RMS=1.11D-09 Max=9.39D-08 NDo=     1
 LinEq1:  Iter=  5 NonCon=     1 RMS=5.83D-10 Max=4.33D-08 NDo=     1
 LinEq1:  Iter=  6 NonCon=     1 RMS=2.98D-10 Max=2.58D-08 NDo=     1
 LinEq1:  Iter=  7 NonCon=     1 RMS=1.43D-10 Max=4.91D-09 NDo=     1
 LinEq1:  Iter=  8 NonCon=     1 RMS=8.25D-11 Max=3.93D-09 NDo=     1
 LinEq1:  Iter=  9 NonCon=     1 RMS=5.42D-11 Max=3.31D-09 NDo=     1
 LinEq1:  Iter= 10 NonCon=     1 RMS=2.36D-11 Max=2.84D-09 NDo=     1
 LinEq1:  Iter= 11 NonCon=     1 RMS=1.20D-11 Max=9.41D-10 NDo=     1
 LinEq1:  Iter= 12 NonCon=     0 RMS=6.38D-12 Max=2.88D-10 NDo=     1
 Linear equations converged to 4.653D-11 4.653D-10 after    12 iterations.
 QCLLim is confused:  Bigger=T Turned=T
 NLin=  3 IMin12=  1  2 I12=  0  2 IX=  1 XLMin= 0.000D+00 XLMax= 0.000D+00
 X = 0.000D+00 1.000D+00 2.000D+00
 DE= 0.000D+00 5.798D-12 1.467D-11
 Search did not lower the energy significantly.
 No lower point found -- using Newton-Raphson step.
 Restarting incremental Fock formation.
 SCF Done:  E(UwB97XD) =  -348.077955344     a.u. after   18 cycles
            Convg  =    0.3711D-07                    98 Fock formations.
              S**2 =  2.0123                  -V/T =  2.0060
 <Sx>= 0.0000 <Sy>= 0.0000 <Sz>= 1.0000 <S**2>= 2.0123 S= 1.0041
 <L.S>=  0.00000000000    
 Annihilation of the first spin contaminant:
 S**2 before annihilation     2.0123,   after     2.0001
 DoSCS=F DFT=T ScalE2(SS,OS)=  1.000000  1.000000
 Range of M.O.s used for correlation:     1   598
 NBasis=   598 NAE=    30 NBE=    28 NFC=     0 NFV=     0
 NROrb=    598 NOA=    30 NOB=    28 NVA=   568 NVB=   570

 **** Warning!!: The largest alpha MO coefficient is  0.92080390D+02


 **** Warning!!: The largest beta MO coefficient is  0.94696696D+02

 Symmetrizing basis deriv contribution to polar:
 IMax=3 JMax=2 DiffMx= 0.00D+00
 G2DrvN: will do    20 centers at a time, making    1 passes.
 Calling FoFCou, ICntrl=  3107 FMM=F I1Cent=   0 AccDes= 0.00D+00.
 End of G2Drv F.D. properties file   721 does not exist.
 End of G2Drv F.D. properties file   722 does not exist.
 End of G2Drv F.D. properties file   788 does not exist.
          IDoAtm=1111111111111111111
          Differentiating once with respect to electric field.
                with respect to dipole field.
          Differentiating once with respect to nuclear coordinates.
 CalDSu exits because no D1Ps are significant.
          There are    60 degrees of freedom in the 1st order CPHF.  IDoFFX=6 NUNeed=     3.
     57 vectors produced by pass  0 Test12= 5.50D-14 1.67D-09 XBig12= 8.83D+01 5.80D+00.
 AX will form    57 AO Fock derivatives at one time.
     57 vectors produced by pass  1 Test12= 5.50D-14 1.67D-09 XBig12= 6.82D+00 5.57D-01.
     57 vectors produced by pass  2 Test12= 5.50D-14 1.67D-09 XBig12= 3.27D-01 9.69D-02.
     57 vectors produced by pass  3 Test12= 5.50D-14 1.67D-09 XBig12= 5.99D-03 8.34D-03.
     57 vectors produced by pass  4 Test12= 5.50D-14 1.67D-09 XBig12= 7.72D-05 1.04D-03.
     57 vectors produced by pass  5 Test12= 5.50D-14 1.67D-09 XBig12= 8.27D-07 1.21D-04.
     57 vectors produced by pass  6 Test12= 5.50D-14 1.67D-09 XBig12= 8.73D-09 8.20D-06.
     37 vectors produced by pass  7 Test12= 5.50D-14 1.67D-09 XBig12= 7.42D-11 5.81D-07.
      3 vectors produced by pass  8 Test12= 5.50D-14 1.67D-09 XBig12= 6.52D-13 7.67D-08.
      3 vectors produced by pass  9 Test12= 5.50D-14 1.67D-09 XBig12= 5.54D-15 5.36D-09.
 InvSVY:  IOpt=1 It=  1 EMax= 7.99D-15
 Solved reduced A of dimension   442 with    60 vectors.
 Isotropic polarizability for W=    0.000000       90.28 Bohr**3.
 End of Minotr F.D. properties file   721 does not exist.
 End of Minotr F.D. properties file   722 does not exist.
 End of Minotr F.D. properties file   788 does not exist.
 Calling FoFJK, ICntrl=    100127 FMM=F ISym2X=0 I1Cent= 0 IOpClX= 1 NMat=1 NMatS=1 NMatT=0.
 ***** Axes restored to original set *****
 -------------------------------------------------------------------
 Center     Atomic                   Forces (Hartrees/Bohr)
 Number     Number              X              Y              Z
 -------------------------------------------------------------------
      1        1           0.000000124   -0.000000246   -0.000000063
      2        6          -0.000000149    0.000000192   -0.000000157
      3        1          -0.000000023   -0.000000163    0.000000038
      4        1          -0.000000140   -0.000000278    0.000000078
      5        6          -0.000000208   -0.000000708    0.000000539
      6        1           0.000000117    0.000000270   -0.000000199
      7        1           0.000000100   -0.000000056    0.000000269
      8        8          -0.000000030   -0.000000024    0.000000091
      9        1          -0.000000145   -0.000000135   -0.000000124
     10        6          -0.000000096    0.000000084   -0.000000149
     11        1          -0.000000113    0.000000143   -0.000000262
     12        1           0.000000094   -0.000000033   -0.000000300
     13        6           0.000000048    0.000000048   -0.000000265
     14        6           0.000000119    0.000000173    0.000000068
     15        1           0.000000071    0.000000247   -0.000000059
     16        1           0.000000034   -0.000000007    0.000000097
     17        1           0.000000145    0.000000232    0.000000202
     18        8          -0.000000141    0.000000144    0.000000044
     19        1           0.000000193    0.000000119    0.000000151
 -------------------------------------------------------------------
 Cartesian Forces:  Max     0.000000708 RMS     0.000000191
 FormGI is forming the generalized inverse of G from B-inverse, IUseBI=4.

 GradGradGradGradGradGradGradGradGradGradGradGradGradGradGradGradGradGrad
 Berny optimization.
 Internal  Forces:  Max     0.000000377 RMS     0.000000114
 Search for a saddle point.
 Step number   5 out of a maximum of   94
 All quantities printed in internal units (Hartrees-Bohrs-Radians)
 Swapping is turned off.
 Second derivative matrix not updated -- analytic derivatives used.
 ITU=  0  0  0  0  0
     Eigenvalues ---   -0.03447   0.00168   0.00214   0.00233   0.00270
     Eigenvalues ---    0.00469   0.01851   0.03175   0.03546   0.03833
     Eigenvalues ---    0.04307   0.04394   0.04441   0.04453   0.04487
     Eigenvalues ---    0.04508   0.04561   0.05141   0.05434   0.08505
     Eigenvalues ---    0.09875   0.11659   0.11810   0.11922   0.12210
     Eigenvalues ---    0.12685   0.13110   0.13970   0.14735   0.14801
     Eigenvalues ---    0.15471   0.16217   0.17046   0.21423   0.23671
     Eigenvalues ---    0.26771   0.27087   0.29152   0.31073   0.31485
     Eigenvalues ---    0.33874   0.34029   0.34109   0.34215   0.34454
     Eigenvalues ---    0.34580   0.34583   0.34987   0.35061   0.38981
     Eigenvalues ---    0.40292
 Eigenvectors required to have negative eigenvalues:
                          R8        R15       A33       R14       A32
   1                   -0.88388   0.37616   0.11198  -0.08588   0.07535
                          A13       D16       D22       A24       R7
   1                    0.05716  -0.05606  -0.05437  -0.05426   0.05382
 RFO step:  Lambda0=2.679044486D-12 Lambda= 0.00000000D+00.
 Linear search not attempted -- option 19 set.
 Iteration  1 RMS(Cart)=  0.00005197 RMS(Int)=  0.00000000
 Iteration  2 RMS(Cart)=  0.00000000 RMS(Int)=  0.00000000
 Variable       Old X    -DE/DX   Delta X   Delta X   Delta X     New X
                                 (Linear)    (Quad)   (Total)
    R1        2.06134   0.00000   0.00000   0.00000   0.00000   2.06134
    R2        2.06170   0.00000   0.00000   0.00000   0.00000   2.06170
    R3        2.05925   0.00000   0.00000   0.00000   0.00000   2.05925
    R4        2.87194   0.00000   0.00000   0.00000   0.00000   2.87194
    R5        2.07833   0.00000   0.00000   0.00000   0.00000   2.07833
    R6        2.07672   0.00000   0.00000   0.00000   0.00000   2.07672
    R7        2.62033   0.00000   0.00000   0.00000   0.00000   2.62033
    R8        2.65352   0.00000   0.00000  -0.00001  -0.00001   2.65351
    R9        2.05727   0.00000   0.00000   0.00000   0.00000   2.05727
   R10        2.05984   0.00000   0.00000   0.00000   0.00000   2.05984
   R11        2.05542   0.00000   0.00000   0.00000   0.00000   2.05542
   R12        2.89696   0.00000   0.00000   0.00000   0.00000   2.89696
   R13        2.90220   0.00000   0.00000   0.00000   0.00000   2.90220
   R14        2.52530   0.00000   0.00000   0.00000   0.00000   2.52530
   R15        2.25024   0.00000   0.00000   0.00000   0.00000   2.25024
   R16        2.05948   0.00000   0.00000   0.00000   0.00000   2.05948
   R17        2.05711   0.00000   0.00000   0.00000   0.00000   2.05711
   R18        2.05468   0.00000   0.00000   0.00000   0.00000   2.05468
    A1        1.88372   0.00000   0.00000   0.00000   0.00000   1.88372
    A2        1.89239   0.00000   0.00000   0.00000   0.00000   1.89239
    A3        1.92541   0.00000   0.00000   0.00000   0.00000   1.92540
    A4        1.89825   0.00000   0.00000   0.00000   0.00000   1.89825
    A5        1.93465   0.00000   0.00000   0.00000   0.00000   1.93465
    A6        1.92823   0.00000   0.00000   0.00000   0.00000   1.92824
    A7        1.92518   0.00000   0.00000   0.00000   0.00000   1.92518
    A8        1.92993   0.00000   0.00000   0.00000   0.00000   1.92993
    A9        1.98885   0.00000   0.00000   0.00000   0.00000   1.98885
   A10        1.84203   0.00000   0.00000   0.00000   0.00000   1.84203
   A11        1.92774   0.00000   0.00000   0.00000   0.00000   1.92774
   A12        1.84290   0.00000   0.00000   0.00000   0.00000   1.84290
   A13        1.81611   0.00000   0.00000   0.00000   0.00000   1.81611
   A14        1.91627   0.00000   0.00000   0.00000   0.00000   1.91627
   A15        1.89684   0.00000   0.00000   0.00000   0.00000   1.89684
   A16        1.88927   0.00000   0.00000   0.00000   0.00000   1.88927
   A17        1.90870   0.00000   0.00000   0.00000   0.00000   1.90870
   A18        1.92539   0.00000   0.00000   0.00000   0.00000   1.92539
   A19        1.92706   0.00000   0.00000   0.00000   0.00000   1.92706
   A20        1.97326   0.00000   0.00000   0.00000   0.00000   1.97326
   A21        1.92978   0.00000   0.00000   0.00001   0.00001   1.92979
   A22        1.86438   0.00000   0.00000   0.00000   0.00000   1.86438
   A23        1.91317   0.00000   0.00000  -0.00001  -0.00001   1.91316
   A24        1.84448   0.00000   0.00000   0.00000   0.00000   1.84447
   A25        1.93679   0.00000   0.00000   0.00000   0.00000   1.93678
   A26        1.92453   0.00000   0.00000   0.00000   0.00000   1.92453
   A27        1.88493   0.00000   0.00000   0.00000   0.00000   1.88493
   A28        1.92593   0.00000   0.00000   0.00000   0.00000   1.92593
   A29        1.91756   0.00000   0.00000   0.00000   0.00000   1.91756
   A30        1.91215   0.00000   0.00000   0.00000   0.00000   1.91216
   A31        1.89838   0.00000   0.00000   0.00000   0.00000   1.89838
   A32        3.09871   0.00000   0.00000   0.00001   0.00001   3.09871
   A33        3.00569   0.00000   0.00000  -0.00001  -0.00001   3.00568
    D1        1.05960   0.00000   0.00000   0.00001   0.00001   1.05961
    D2        3.09050   0.00000   0.00000   0.00001   0.00001   3.09052
    D3       -1.12020   0.00000   0.00000   0.00001   0.00001  -1.12019
    D4       -1.02588   0.00000   0.00000   0.00001   0.00001  -1.02587
    D5        1.00502   0.00000   0.00000   0.00001   0.00001   1.00503
    D6        3.07750   0.00000   0.00000   0.00002   0.00002   3.07752
    D7       -3.13141   0.00000   0.00000   0.00001   0.00001  -3.13141
    D8       -1.10051   0.00000   0.00000   0.00001   0.00001  -1.10050
    D9        0.97197   0.00000   0.00000   0.00001   0.00001   0.97198
   D10        1.36663   0.00000   0.00000   0.00000   0.00000   1.36663
   D11       -0.81181   0.00000   0.00000   0.00001   0.00001  -0.81180
   D12       -2.79513   0.00000   0.00000   0.00000   0.00000  -2.79512
   D13       -1.88547   0.00000   0.00000  -0.00008  -0.00008  -1.88555
   D14        2.25439   0.00000   0.00000  -0.00008  -0.00008   2.25431
   D15        0.21242   0.00000   0.00000  -0.00007  -0.00007   0.21235
   D16        1.07584   0.00000   0.00000   0.00000   0.00000   1.07584
   D17       -3.05483   0.00000   0.00000   0.00000   0.00000  -3.05483
   D18       -0.94563   0.00000   0.00000   0.00000   0.00000  -0.94563
   D19       -1.02121   0.00000   0.00000   0.00000   0.00000  -1.02121
   D20        1.13130   0.00000   0.00000   0.00000   0.00000   1.13130
   D21       -3.04268   0.00000   0.00000   0.00000   0.00000  -3.04268
   D22       -3.13298   0.00000   0.00000   0.00000   0.00000  -3.13298
   D23       -0.98047   0.00000   0.00000   0.00000   0.00000  -0.98047
   D24        1.12873   0.00000   0.00000   0.00000   0.00000   1.12873
   D25        1.02624   0.00000   0.00000  -0.00001  -0.00001   1.02623
   D26       -1.06920   0.00000   0.00000  -0.00001  -0.00001  -1.06921
   D27        3.14103   0.00000   0.00000  -0.00001  -0.00001   3.14102
   D28       -1.13543   0.00000   0.00000  -0.00002  -0.00002  -1.13544
   D29        3.05232   0.00000   0.00000  -0.00002  -0.00002   3.05230
   D30        0.97936   0.00000   0.00000  -0.00002  -0.00002   0.97935
   D31        3.05952   0.00000   0.00000  -0.00001  -0.00001   3.05951
   D32        0.96408   0.00000   0.00000  -0.00001  -0.00001   0.96407
   D33       -1.10888   0.00000   0.00000  -0.00001  -0.00001  -1.10889
         Item               Value     Threshold  Converged?
 Maximum Force            0.000000     0.000450     YES
 RMS     Force            0.000000     0.000300     YES
 Maximum Displacement     0.000118     0.001800     YES
 RMS     Displacement     0.000052     0.001200     YES
 Predicted change in Energy=-2.723323D-11
 Optimization completed.
    -- Stationary point found.
                           ----------------------------
                           !   Optimized Parameters   !
                           ! (Angstroms and Degrees)  !
 --------------------------                            --------------------------
 ! Name  Definition              Value          Derivative Info.                !
 --------------------------------------------------------------------------------
 ! R1    R(1,2)                  1.0908         -DE/DX =    0.0                 !
 ! R2    R(2,3)                  1.091          -DE/DX =    0.0                 !
 ! R3    R(2,4)                  1.0897         -DE/DX =    0.0                 !
 ! R4    R(2,5)                  1.5198         -DE/DX =    0.0                 !
 ! R5    R(5,6)                  1.0998         -DE/DX =    0.0                 !
 ! R6    R(5,7)                  1.099          -DE/DX =    0.0                 !
 ! R7    R(5,8)                  1.3866         -DE/DX =    0.0                 !
 ! R8    R(8,19)                 1.4042         -DE/DX =    0.0                 !
 ! R9    R(9,10)                 1.0887         -DE/DX =    0.0                 !
 ! R10   R(10,11)                1.09           -DE/DX =    0.0                 !
 ! R11   R(10,12)                1.0877         -DE/DX =    0.0                 !
 ! R12   R(10,13)                1.533          -DE/DX =    0.0                 !
 ! R13   R(13,14)                1.5358         -DE/DX =    0.0                 !
 ! R14   R(13,18)                1.3363         -DE/DX =    0.0                 !
 ! R15   R(13,19)                1.1908         -DE/DX =    0.0                 !
 ! R16   R(14,15)                1.0898         -DE/DX =    0.0                 !
 ! R17   R(14,16)                1.0886         -DE/DX =    0.0                 !
 ! R18   R(14,17)                1.0873         -DE/DX =    0.0                 !
 ! A1    A(1,2,3)              107.9291         -DE/DX =    0.0                 !
 ! A2    A(1,2,4)              108.4259         -DE/DX =    0.0                 !
 ! A3    A(1,2,5)              110.3177         -DE/DX =    0.0                 !
 ! A4    A(3,2,4)              108.7617         -DE/DX =    0.0                 !
 ! A5    A(3,2,5)              110.8475         -DE/DX =    0.0                 !
 ! A6    A(4,2,5)              110.4797         -DE/DX =    0.0                 !
 ! A7    A(2,5,6)              110.3049         -DE/DX =    0.0                 !
 ! A8    A(2,5,7)              110.5767         -DE/DX =    0.0                 !
 ! A9    A(2,5,8)              113.953          -DE/DX =    0.0                 !
 ! A10   A(6,5,7)              105.5407         -DE/DX =    0.0                 !
 ! A11   A(6,5,8)              110.4516         -DE/DX =    0.0                 !
 ! A12   A(7,5,8)              105.5904         -DE/DX =    0.0                 !
 ! A13   A(5,8,19)             104.0554         -DE/DX =    0.0                 !
 ! A14   A(9,10,11)            109.7942         -DE/DX =    0.0                 !
 ! A15   A(9,10,12)            108.6809         -DE/DX =    0.0                 !
 ! A16   A(9,10,13)            108.2474         -DE/DX =    0.0                 !
 ! A17   A(11,10,12)           109.3607         -DE/DX =    0.0                 !
 ! A18   A(11,10,13)           110.3169         -DE/DX =    0.0                 !
 ! A19   A(12,10,13)           110.4122         -DE/DX =    0.0                 !
 ! A20   A(10,13,14)           113.0594         -DE/DX =    0.0                 !
 ! A21   A(10,13,18)           110.5685         -DE/DX =    0.0                 !
 ! A22   A(10,13,19)           106.8209         -DE/DX =    0.0                 !
 ! A23   A(14,13,18)           109.6163         -DE/DX =    0.0                 !
 ! A24   A(14,13,19)           105.6807         -DE/DX =    0.0                 !
 ! A25   A(18,13,19)           110.9696         -DE/DX =    0.0                 !
 ! A26   A(13,14,15)           110.2674         -DE/DX =    0.0                 !
 ! A27   A(13,14,16)           107.9986         -DE/DX =    0.0                 !
 ! A28   A(13,14,17)           110.3478         -DE/DX =    0.0                 !
 ! A29   A(15,14,16)           109.8683         -DE/DX =    0.0                 !
 ! A30   A(15,14,17)           109.5584         -DE/DX =    0.0                 !
 ! A31   A(16,14,17)           108.7693         -DE/DX =    0.0                 !
 ! A32   L(8,19,13,1,-1)       177.5429         -DE/DX =    0.0                 !
 ! A33   L(8,19,13,1,-2)       172.2134         -DE/DX =    0.0                 !
 ! D1    D(1,2,5,6)             60.7105         -DE/DX =    0.0                 !
 ! D2    D(1,2,5,7)            177.0729         -DE/DX =    0.0                 !
 ! D3    D(1,2,5,8)            -64.1829         -DE/DX =    0.0                 !
 ! D4    D(3,2,5,6)            -58.7789         -DE/DX =    0.0                 !
 ! D5    D(3,2,5,7)             57.5835         -DE/DX =    0.0                 !
 ! D6    D(3,2,5,8)            176.3277         -DE/DX =    0.0                 !
 ! D7    D(4,2,5,6)           -179.4168         -DE/DX =    0.0                 !
 ! D8    D(4,2,5,7)            -63.0544         -DE/DX =    0.0                 !
 ! D9    D(4,2,5,8)             55.6898         -DE/DX =    0.0                 !
 ! D10   D(2,5,8,19)            78.302          -DE/DX =    0.0                 !
 ! D11   D(6,5,8,19)           -46.5131         -DE/DX =    0.0                 !
 ! D12   D(7,5,8,19)          -160.149          -DE/DX =    0.0                 !
 ! D13   D(5,8,13,10)         -108.0297         -DE/DX =    0.0                 !
 ! D14   D(5,8,13,14)          129.1668         -DE/DX =    0.0                 !
 ! D15   D(5,8,13,18)           12.1707         -DE/DX =    0.0                 !
 ! D16   D(9,10,13,14)          61.6412         -DE/DX =    0.0                 !
 ! D17   D(9,10,13,18)        -175.0289         -DE/DX =    0.0                 !
 ! D18   D(9,10,13,19)         -54.1804         -DE/DX =    0.0                 !
 ! D19   D(11,10,13,14)        -58.511          -DE/DX =    0.0                 !
 ! D20   D(11,10,13,18)         64.8189         -DE/DX =    0.0                 !
 ! D21   D(11,10,13,19)       -174.3327         -DE/DX =    0.0                 !
 ! D22   D(12,10,13,14)       -179.5068         -DE/DX =    0.0                 !
 ! D23   D(12,10,13,18)        -56.1769         -DE/DX =    0.0                 !
 ! D24   D(12,10,13,19)         64.6715         -DE/DX =    0.0                 !
 ! D25   D(10,13,14,15)         58.7992         -DE/DX =    0.0                 !
 ! D26   D(10,13,14,16)        -61.2605         -DE/DX =    0.0                 !
 ! D27   D(10,13,14,17)        179.9678         -DE/DX =    0.0                 !
 ! D28   D(18,13,14,15)        -65.0551         -DE/DX =    0.0                 !
 ! D29   D(18,13,14,16)        174.8851         -DE/DX =    0.0                 !
 ! D30   D(18,13,14,17)         56.1135         -DE/DX =    0.0                 !
 ! D31   D(19,13,14,15)        175.2975         -DE/DX =    0.0                 !
 ! D32   D(19,13,14,16)         55.2378         -DE/DX =    0.0                 !
 ! D33   D(19,13,14,17)        -63.5339         -DE/DX =    0.0                 !
 --------------------------------------------------------------------------------
 GradGradGradGradGradGradGradGradGradGradGradGradGradGradGradGradGradGrad

                          Input orientation:                          
 ---------------------------------------------------------------------
 Center     Atomic      Atomic             Coordinates (Angstroms)
 Number     Number       Type             X           Y           Z
 ---------------------------------------------------------------------
      1          1           0       -1.699092    1.469818    0.243662
      2          6           0       -2.519953    0.765820    0.100653
      3          1           0       -3.259572    0.949215    0.881433
      4          1           0       -2.977429    0.962451   -0.868635
      5          6           0       -2.007033   -0.663261    0.166453
      6          1           0       -1.555307   -0.861740    1.149366
      7          1           0       -2.838065   -1.376497    0.074904
      8          8           0       -1.121285   -0.990771   -0.848876
      9          1           0        1.531186    1.000436   -1.796842
     10          6           0        1.446432    1.286966   -0.749990
     11          1           0        2.395208    1.694484   -0.400846
     12          1           0        0.672462    2.045625   -0.658005
     13          6           0        1.072221    0.040434    0.060086
     14          6           0        2.132253   -1.068120   -0.017697
     15          1           0        3.090605   -0.700417    0.348475
     16          1           0        2.225809   -1.371594   -1.058922
     17          1           0        1.823471   -1.928470    0.571070
     18          8           0        0.850620    0.360362    1.338493
     19          1           0        0.092817   -0.415062   -0.441150
 ---------------------------------------------------------------------
                    Distance matrix (angstroms):
                    1          2          3          4          5
     1  H    0.000000
     2  C    1.090816   0.000000
     3  H    1.764335   1.091003   0.000000
     4  H    1.768833   1.089709   1.772715   0.000000
     5  C    2.156575   1.519767   2.163361   2.157780   0.000000
     6  H    2.505421   2.163167   2.501173   3.069598   1.099804
     7  H    3.070383   2.165959   2.497418   2.525939   1.098954
     8  O    2.753544   2.437928   3.365975   2.694576   1.386616
     9  H    3.849503   4.479649   5.488819   4.603327   4.375089
    10  C    3.303801   4.089914   4.992203   4.437334   4.070586
    11  H    4.150802   5.027199   5.846042   5.442419   5.025984
    12  H    2.601697   3.522070   4.362668   3.813048   3.898395
    13  C    3.123622   3.664907   4.501658   4.255855   3.160428
    14  C    4.603112   5.002036   5.826650   5.563826   4.163112
    15  H    5.259478   5.804277   6.582559   6.408395   5.101022
    16  H    5.017489   5.332486   6.264226   5.705932   4.463208
    17  H    4.905508   5.132818   5.849335   5.786088   4.054285
    18  O    2.988407   3.613504   4.177240   4.459583   3.253869
    19  H    2.689364   2.917979   3.853439   3.392152   2.200035
                    6          7          8          9         10
     6  H    0.000000
     7  H    1.750689   0.000000
     8  O    2.048901   1.987332   0.000000
     9  H    4.655564   5.314470   3.449514   0.000000
    10  C    4.151497   5.111888   3.433808   1.088661   0.000000
    11  H    4.954191   6.086412   4.447140   1.782426   1.090022
    12  H    4.084399   4.957002   3.531807   1.768269   1.087682
    13  C    2.984016   4.159116   2.588641   2.140195   1.533004
    14  C    3.873335   4.980735   3.358921   2.793843   2.559889
    15  H    4.717197   5.973362   4.388391   3.150725   2.803502
    16  H    4.408324   5.189258   3.375230   2.579448   2.787618
    17  H    3.590053   4.720251   3.401046   3.777687   3.496625
    18  O    2.705141   4.268458   3.240147   3.271573   2.361217
    19  H    2.333576   3.127417   1.404181   2.431139   2.196487
                   11         12         13         14         15
    11  H    0.000000
    12  H    1.776875   0.000000
    13  C    2.167634   2.167084   0.000000
    14  C    2.801415   3.498055   1.535776   0.000000
    15  H    2.603960   3.794886   2.169309   1.089829   0.000000
    16  H    3.140477   3.775050   2.139338   1.088577   1.783008
    17  H    3.794377   4.316118   2.168424   1.087288   1.778565
    18  O    2.681592   2.618751   1.336333   2.349977   2.668880
    19  H    3.122950   2.537320   1.190776   2.182909   3.113145
                   16         17         18         19
    16  H    0.000000
    17  H    1.768858   0.000000
    18  O    3.261658   2.602715   0.000000
    19  H    2.417902   2.512002   2.083909   0.000000
 Stoichiometry    C5H12O2(3)
 Framework group  C1[X(C5H12O2)]
 Deg. of freedom    51
 Full point group                 C1      NOp   1
 Largest Abelian subgroup         C1      NOp   1
 Largest concise Abelian subgroup C1      NOp   1
                         Standard orientation:                         
 ---------------------------------------------------------------------
 Center     Atomic      Atomic             Coordinates (Angstroms)
 Number     Number       Type             X           Y           Z
 ---------------------------------------------------------------------
      1          1           0       -1.661399    1.504765    0.219811
      2          6           0       -2.484367    0.800630    0.090213
      3          1           0       -3.224935    1.003227    0.865326
      4          1           0       -2.939204    0.977958   -0.884028
      5          6           0       -1.976461   -0.628430    0.187727
      6          1           0       -1.527407   -0.807293    1.175618
      7          1           0       -2.809735   -1.340663    0.109755
      8          8           0       -1.089781   -0.980633   -0.818482
      9          1           0        1.571385    0.980828   -1.803373
     10          6           0        1.485489    1.290039   -0.763088
     11          1           0        2.434942    1.701756   -0.420776
     12          1           0        0.713928    2.053100   -0.689022
     13          6           0        1.105386    0.062443    0.072753
     14          6           0        2.161783   -1.051089    0.020991
     15          1           0        3.120641   -0.678844    0.381201
     16          1           0        2.256412   -1.377149   -1.013286
     17          1           0        1.848875   -1.897563    0.627427
     18          8           0        0.882289    0.410473    1.343535
     19          1           0        0.125450   -0.400401   -0.420652
 ---------------------------------------------------------------------
 Rotational constants (GHZ):           3.6024160           1.3862395           1.2797739

 **********************************************************************

            Population analysis using the SCF Density.

 **********************************************************************

 Orbital symmetries:
 Alpha Orbitals:
       Occupied  (A) (A) (A) (A) (A) (A) (A) (A) (A) (A) (A) (A)
                 (A) (A) (A) (A) (A) (A) (A) (A) (A) (A) (A) (A)
                 (A) (A) (A) (A) (A) (A)
       Virtual   (A) (A) (A) (A) (A) (A) (A) (A) (A) (A) (A) (A)
                 (A) (A) (A) (A) (A) (A) (A) (A) (A) (A) (A) (A)
                 (A) (A) (A) (A) (A) (A) (A) (A) (A) (A) (A) (A)
                 (A) (A) (A) (A) (A) (A) (A) (A) (A) (A) (A) (A)
                 (A) (A) (A) (A) (A) (A) (A) (A) (A) (A) (A) (A)
                 (A) (A) (A) (A) (A) (A) (A) (A) (A) (A) (A) (A)
                 (A) (A) (A) (A) (A) (A) (A) (A) (A) (A) (A) (A)
                 (A) (A) (A) (A) (A) (A) (A) (A) (A) (A) (A) (A)
                 (A) (A) (A) (A) (A) (A) (A) (A) (A) (A) (A) (A)
                 (A) (A) (A) (A) (A) (A) (A) (A) (A) (A) (A) (A)
                 (A) (A) (A) (A) (A) (A) (A) (A) (A) (A) (A) (A)
                 (A) (A) (A) (A) (A) (A) (A) (A) (A) (A) (A) (A)
                 (A) (A) (A) (A) (A) (A) (A) (A) (A) (A) (A) (A)
                 (A) (A) (A) (A) (A) (A) (A) (A) (A) (A) (A) (A)
                 (A) (A) (A) (A) (A) (A) (A) (A) (A) (A) (A) (A)
                 (A) (A) (A) (A) (A) (A) (A) (A) (A) (A) (A) (A)
                 (A) (A) (A) (A) (A) (A) (A) (A) (A) (A) (A) (A)
                 (A) (A) (A) (A) (A) (A) (A) (A) (A) (A) (A) (A)
                 (A) (A) (A) (A) (A) (A) (A) (A) (A) (A) (A) (A)
                 (A) (A) (A) (A) (A) (A) (A) (A) (A) (A) (A) (A)
                 (A) (A) (A) (A) (A) (A) (A) (A) (A) (A) (A) (A)
                 (A) (A) (A) (A) (A) (A) (A) (A) (A) (A) (A) (A)
                 (A) (A) (A) (A) (A) (A) (A) (A) (A) (A) (A) (A)
                 (A) (A) (A) (A) (A) (A) (A) (A) (A) (A) (A) (A)
                 (A) (A) (A) (A) (A) (A) (A) (A) (A) (A) (A) (A)
                 (A) (A) (A) (A) (A) (A) (A) (A) (A) (A) (A) (A)
                 (A) (A) (A) (A) (A) (A) (A) (A) (A) (A) (A) (A)
                 (A) (A) (A) (A) (A) (A) (A) (A) (A) (A) (A) (A)
                 (A) (A) (A) (A) (A) (A) (A) (A) (A) (A) (A) (A)
                 (A) (A) (A) (A) (A) (A) (A) (A) (A) (A) (A) (A)
                 (A) (A) (A) (A) (A) (A) (A) (A) (A) (A) (A) (A)
                 (A) (A) (A) (A) (A) (A) (A) (A) (A) (A) (A) (A)
                 (A) (A) (A) (A) (A) (A) (A) (A) (A) (A) (A) (A)
                 (A) (A) (A) (A) (A) (A) (A) (A) (A) (A) (A) (A)
                 (A) (A) (A) (A) (A) (A) (A) (A) (A) (A) (A) (A)
                 (A) (A) (A) (A) (A) (A) (A) (A) (A) (A) (A) (A)
                 (A) (A) (A) (A) (A) (A) (A) (A) (A) (A) (A) (A)
                 (A) (A) (A) (A) (A) (A) (A) (A) (A) (A) (A) (A)
                 (A) (A) (A) (A) (A) (A) (A) (A) (A) (A) (A) (A)
                 (A) (A) (A) (A) (A) (A) (A) (A) (A) (A) (A) (A)
                 (A) (A) (A) (A) (A) (A) (A) (A) (A) (A) (A) (A)
                 (A) (A) (A) (A) (A) (A) (A) (A) (A) (A) (A) (A)
                 (A) (A) (A) (A) (A) (A) (A) (A) (A) (A) (A) (A)
                 (A) (A) (A) (A) (A) (A) (A) (A) (A) (A) (A) (A)
                 (A) (A) (A) (A) (A) (A) (A) (A) (A) (A) (A) (A)
                 (A) (A) (A) (A) (A) (A) (A) (A) (A) (A) (A) (A)
                 (A) (A) (A) (A) (A) (A) (A) (A) (A) (A) (A) (A)
                 (A) (A) (A) (A)
 Beta  Orbitals:
       Occupied  (A) (A) (A) (A) (A) (A) (A) (A) (A) (A) (A) (A)
                 (A) (A) (A) (A) (A) (A) (A) (A) (A) (A) (A) (A)
                 (A) (A) (A) (A)
       Virtual   (A) (A) (A) (A) (A) (A) (A) (A) (A) (A) (A) (A)
                 (A) (A) (A) (A) (A) (A) (A) (A) (A) (A) (A) (A)
                 (A) (A) (A) (A) (A) (A) (A) (A) (A) (A) (A) (A)
                 (A) (A) (A) (A) (A) (A) (A) (A) (A) (A) (A) (A)
                 (A) (A) (A) (A) (A) (A) (A) (A) (A) (A) (A) (A)
                 (A) (A) (A) (A) (A) (A) (A) (A) (A) (A) (A) (A)
                 (A) (A) (A) (A) (A) (A) (A) (A) (A) (A) (A) (A)
                 (A) (A) (A) (A) (A) (A) (A) (A) (A) (A) (A) (A)
                 (A) (A) (A) (A) (A) (A) (A) (A) (A) (A) (A) (A)
                 (A) (A) (A) (A) (A) (A) (A) (A) (A) (A) (A) (A)
                 (A) (A) (A) (A) (A) (A) (A) (A) (A) (A) (A) (A)
                 (A) (A) (A) (A) (A) (A) (A) (A) (A) (A) (A) (A)
                 (A) (A) (A) (A) (A) (A) (A) (A) (A) (A) (A) (A)
                 (A) (A) (A) (A) (A) (A) (A) (A) (A) (A) (A) (A)
                 (A) (A) (A) (A) (A) (A) (A) (A) (A) (A) (A) (A)
                 (A) (A) (A) (A) (A) (A) (A) (A) (A) (A) (A) (A)
                 (A) (A) (A) (A) (A) (A) (A) (A) (A) (A) (A) (A)
                 (A) (A) (A) (A) (A) (A) (A) (A) (A) (A) (A) (A)
                 (A) (A) (A) (A) (A) (A) (A) (A) (A) (A) (A) (A)
                 (A) (A) (A) (A) (A) (A) (A) (A) (A) (A) (A) (A)
                 (A) (A) (A) (A) (A) (A) (A) (A) (A) (A) (A) (A)
                 (A) (A) (A) (A) (A) (A) (A) (A) (A) (A) (A) (A)
                 (A) (A) (A) (A) (A) (A) (A) (A) (A) (A) (A) (A)
                 (A) (A) (A) (A) (A) (A) (A) (A) (A) (A) (A) (A)
                 (A) (A) (A) (A) (A) (A) (A) (A) (A) (A) (A) (A)
                 (A) (A) (A) (A) (A) (A) (A) (A) (A) (A) (A) (A)
                 (A) (A) (A) (A) (A) (A) (A) (A) (A) (A) (A) (A)
                 (A) (A) (A) (A) (A) (A) (A) (A) (A) (A) (A) (A)
                 (A) (A) (A) (A) (A) (A) (A) (A) (A) (A) (A) (A)
                 (A) (A) (A) (A) (A) (A) (A) (A) (A) (A) (A) (A)
                 (A) (A) (A) (A) (A) (A) (A) (A) (A) (A) (A) (A)
                 (A) (A) (A) (A) (A) (A) (A) (A) (A) (A) (A) (A)
                 (A) (A) (A) (A) (A) (A) (A) (A) (A) (A) (A) (A)
                 (A) (A) (A) (A) (A) (A) (A) (A) (A) (A) (A) (A)
                 (A) (A) (A) (A) (A) (A) (A) (A) (A) (A) (A) (A)
                 (A) (A) (A) (A) (A) (A) (A) (A) (A) (A) (A) (A)
                 (A) (A) (A) (A) (A) (A) (A) (A) (A) (A) (A) (A)
                 (A) (A) (A) (A) (A) (A) (A) (A) (A) (A) (A) (A)
                 (A) (A) (A) (A) (A) (A) (A) (A) (A) (A) (A) (A)
                 (A) (A) (A) (A) (A) (A) (A) (A) (A) (A) (A) (A)
                 (A) (A) (A) (A) (A) (A) (A) (A) (A) (A) (A) (A)
                 (A) (A) (A) (A) (A) (A) (A) (A) (A) (A) (A) (A)
                 (A) (A) (A) (A) (A) (A) (A) (A) (A) (A) (A) (A)
                 (A) (A) (A) (A) (A) (A) (A) (A) (A) (A) (A) (A)
                 (A) (A) (A) (A) (A) (A) (A) (A) (A) (A) (A) (A)
                 (A) (A) (A) (A) (A) (A) (A) (A) (A) (A) (A) (A)
                 (A) (A) (A) (A) (A) (A) (A) (A) (A) (A) (A) (A)
                 (A) (A) (A) (A) (A) (A)
 The electronic state is 3-A.
 Alpha  occ. eigenvalues --  -19.32470 -19.25767 -10.36247 -10.32160 -10.30281
 Alpha  occ. eigenvalues --  -10.30238 -10.26748  -1.17278  -1.10232  -0.88760
 Alpha  occ. eigenvalues --   -0.83285  -0.81673  -0.70476  -0.68213  -0.61250
 Alpha  occ. eigenvalues --   -0.57627  -0.56408  -0.55166  -0.53131  -0.50058
 Alpha  occ. eigenvalues --   -0.49883  -0.49492  -0.47762  -0.47660  -0.45813
 Alpha  occ. eigenvalues --   -0.45106  -0.41951  -0.40753  -0.35069  -0.32222
 Alpha virt. eigenvalues --    0.02930   0.03772   0.03920   0.04611   0.05313
 Alpha virt. eigenvalues --    0.05542   0.05643   0.06378   0.07413   0.07503
 Alpha virt. eigenvalues --    0.08260   0.08927   0.10486   0.11279   0.11538
 Alpha virt. eigenvalues --    0.11809   0.12522   0.12766   0.13219   0.13361
 Alpha virt. eigenvalues --    0.13751   0.14054   0.14635   0.14848   0.15604
 Alpha virt. eigenvalues --    0.16047   0.16450   0.17067   0.17558   0.18051
 Alpha virt. eigenvalues --    0.18447   0.19635   0.20189   0.20736   0.21900
 Alpha virt. eigenvalues --    0.22647   0.23186   0.23736   0.24022   0.25072
 Alpha virt. eigenvalues --    0.25370   0.25940   0.26840   0.27140   0.27874
 Alpha virt. eigenvalues --    0.28127   0.29085   0.29412   0.30107   0.30313
 Alpha virt. eigenvalues --    0.30635   0.31089   0.31744   0.32369   0.33013
 Alpha virt. eigenvalues --    0.33618   0.34104   0.34433   0.34990   0.35382
 Alpha virt. eigenvalues --    0.35790   0.36170   0.36589   0.37275   0.37524
 Alpha virt. eigenvalues --    0.37921   0.38241   0.38705   0.39181   0.39687
 Alpha virt. eigenvalues --    0.40258   0.40482   0.40703   0.41014   0.41404
 Alpha virt. eigenvalues --    0.41837   0.42430   0.42544   0.43516   0.44102
 Alpha virt. eigenvalues --    0.44981   0.45109   0.45701   0.46209   0.46612
 Alpha virt. eigenvalues --    0.46877   0.47322   0.48004   0.48871   0.49714
 Alpha virt. eigenvalues --    0.50467   0.50898   0.51005   0.51898   0.52372
 Alpha virt. eigenvalues --    0.52640   0.53326   0.53873   0.54822   0.55228
 Alpha virt. eigenvalues --    0.55387   0.56860   0.57508   0.57701   0.58019
 Alpha virt. eigenvalues --    0.58699   0.59351   0.59808   0.60531   0.61708
 Alpha virt. eigenvalues --    0.61874   0.62623   0.64554   0.64901   0.65620
 Alpha virt. eigenvalues --    0.66056   0.67591   0.68392   0.69443   0.70415
 Alpha virt. eigenvalues --    0.70857   0.71819   0.72362   0.73499   0.74043
 Alpha virt. eigenvalues --    0.74601   0.74953   0.76151   0.76409   0.76838
 Alpha virt. eigenvalues --    0.77277   0.77804   0.78164   0.78368   0.80061
 Alpha virt. eigenvalues --    0.81064   0.81625   0.82409   0.83857   0.84678
 Alpha virt. eigenvalues --    0.84760   0.85185   0.85675   0.86771   0.87280
 Alpha virt. eigenvalues --    0.87319   0.87914   0.88809   0.89556   0.90908
 Alpha virt. eigenvalues --    0.91334   0.91661   0.92022   0.92532   0.93155
 Alpha virt. eigenvalues --    0.93889   0.94556   0.95612   0.96250   0.96673
 Alpha virt. eigenvalues --    0.97799   0.98550   0.99152   1.00044   1.00654
 Alpha virt. eigenvalues --    1.01000   1.01659   1.02709   1.02997   1.03618
 Alpha virt. eigenvalues --    1.04702   1.06061   1.06656   1.07316   1.07597
 Alpha virt. eigenvalues --    1.08148   1.08512   1.09736   1.10296   1.11148
 Alpha virt. eigenvalues --    1.11279   1.11738   1.13019   1.13322   1.14036
 Alpha virt. eigenvalues --    1.14833   1.15148   1.16078   1.16812   1.17468
 Alpha virt. eigenvalues --    1.17654   1.17896   1.19178   1.19705   1.20578
 Alpha virt. eigenvalues --    1.22090   1.23301   1.24250   1.25780   1.26367
 Alpha virt. eigenvalues --    1.27768   1.28687   1.29316   1.30303   1.30551
 Alpha virt. eigenvalues --    1.31594   1.33389   1.33662   1.34118   1.34904
 Alpha virt. eigenvalues --    1.36272   1.37000   1.37110   1.37655   1.38800
 Alpha virt. eigenvalues --    1.39339   1.40073   1.40635   1.42341   1.42579
 Alpha virt. eigenvalues --    1.43484   1.44348   1.45019   1.46409   1.46880
 Alpha virt. eigenvalues --    1.48132   1.48900   1.48997   1.49530   1.50412
 Alpha virt. eigenvalues --    1.51056   1.51970   1.52412   1.53694   1.54175
 Alpha virt. eigenvalues --    1.55059   1.56921   1.57674   1.58045   1.58472
 Alpha virt. eigenvalues --    1.59532   1.60014   1.60575   1.61449   1.61972
 Alpha virt. eigenvalues --    1.62297   1.62964   1.63535   1.64328   1.65603
 Alpha virt. eigenvalues --    1.66172   1.66815   1.67858   1.67949   1.69438
 Alpha virt. eigenvalues --    1.70546   1.71090   1.71384   1.73742   1.74014
 Alpha virt. eigenvalues --    1.74761   1.75280   1.75753   1.77204   1.77568
 Alpha virt. eigenvalues --    1.78567   1.79225   1.80918   1.82075   1.82955
 Alpha virt. eigenvalues --    1.84471   1.85268   1.86731   1.87012   1.88802
 Alpha virt. eigenvalues --    1.89508   1.89703   1.90080   1.91927   1.93691
 Alpha virt. eigenvalues --    1.93746   1.96281   1.98154   1.98447   1.99323
 Alpha virt. eigenvalues --    2.00208   2.00808   2.00953   2.03226   2.03345
 Alpha virt. eigenvalues --    2.05294   2.06948   2.08144   2.09033   2.10075
 Alpha virt. eigenvalues --    2.11743   2.13111   2.13661   2.15059   2.15971
 Alpha virt. eigenvalues --    2.16474   2.17457   2.19201   2.20446   2.21981
 Alpha virt. eigenvalues --    2.23690   2.24960   2.26119   2.28564   2.29476
 Alpha virt. eigenvalues --    2.30289   2.32306   2.34845   2.34907   2.35690
 Alpha virt. eigenvalues --    2.37939   2.38847   2.41443   2.45067   2.47936
 Alpha virt. eigenvalues --    2.48527   2.50234   2.52315   2.54516   2.56724
 Alpha virt. eigenvalues --    2.59173   2.61281   2.63540   2.64011   2.66036
 Alpha virt. eigenvalues --    2.67953   2.68704   2.71412   2.77153   2.77523
 Alpha virt. eigenvalues --    2.82586   2.83993   2.85346   2.88512   2.90432
 Alpha virt. eigenvalues --    2.93072   2.95066   2.98302   2.98588   3.00701
 Alpha virt. eigenvalues --    3.01043   3.02885   3.05013   3.07200   3.10060
 Alpha virt. eigenvalues --    3.14644   3.17920   3.22030   3.23538   3.24880
 Alpha virt. eigenvalues --    3.26302   3.28111   3.29701   3.30855   3.33614
 Alpha virt. eigenvalues --    3.34339   3.35683   3.39026   3.39220   3.40498
 Alpha virt. eigenvalues --    3.41268   3.43186   3.43270   3.45103   3.45665
 Alpha virt. eigenvalues --    3.46547   3.47828   3.49082   3.50150   3.51416
 Alpha virt. eigenvalues --    3.52286   3.52692   3.53239   3.55224   3.55732
 Alpha virt. eigenvalues --    3.56441   3.58279   3.58864   3.60144   3.61468
 Alpha virt. eigenvalues --    3.62958   3.64606   3.65940   3.67850   3.69166
 Alpha virt. eigenvalues --    3.71134   3.72449   3.72763   3.73894   3.75133
 Alpha virt. eigenvalues --    3.75617   3.77907   3.78969   3.79628   3.81334
 Alpha virt. eigenvalues --    3.82139   3.83566   3.85684   3.86997   3.88644
 Alpha virt. eigenvalues --    3.89296   3.91512   3.92573   3.93660   3.94331
 Alpha virt. eigenvalues --    3.95364   3.96301   3.97215   3.97780   3.99844
 Alpha virt. eigenvalues --    4.00652   4.01695   4.02782   4.03115   4.04768
 Alpha virt. eigenvalues --    4.07478   4.08211   4.10017   4.12394   4.13124
 Alpha virt. eigenvalues --    4.14979   4.17488   4.18465   4.19642   4.21955
 Alpha virt. eigenvalues --    4.24553   4.25957   4.27272   4.29158   4.29950
 Alpha virt. eigenvalues --    4.32329   4.33395   4.34702   4.35819   4.37422
 Alpha virt. eigenvalues --    4.38903   4.41022   4.42145   4.45890   4.46758
 Alpha virt. eigenvalues --    4.49502   4.51524   4.52429   4.53998   4.56027
 Alpha virt. eigenvalues --    4.57409   4.59304   4.61712   4.62449   4.62562
 Alpha virt. eigenvalues --    4.63920   4.65857   4.66461   4.67963   4.68958
 Alpha virt. eigenvalues --    4.70093   4.72748   4.73248   4.76946   4.77437
 Alpha virt. eigenvalues --    4.78598   4.80439   4.82159   4.82997   4.84647
 Alpha virt. eigenvalues --    4.88899   4.90918   4.91627   4.93372   4.95200
 Alpha virt. eigenvalues --    4.98387   4.99413   5.00782   5.02152   5.03230
 Alpha virt. eigenvalues --    5.04212   5.05607   5.08011   5.09957   5.11998
 Alpha virt. eigenvalues --    5.13445   5.14425   5.15149   5.16329   5.18222
 Alpha virt. eigenvalues --    5.19362   5.19777   5.21726   5.23574   5.24585
 Alpha virt. eigenvalues --    5.25474   5.30680   5.32872   5.35694   5.37100
 Alpha virt. eigenvalues --    5.38544   5.40239   5.44581   5.46196   5.48684
 Alpha virt. eigenvalues --    5.49664   5.51653   5.53604   5.55203   5.57474
 Alpha virt. eigenvalues --    5.63690   5.66710   5.73645   5.75663   5.79445
 Alpha virt. eigenvalues --    5.80152   5.84044   5.86483   5.87871   5.89893
 Alpha virt. eigenvalues --    5.90330   5.92890   5.97272   5.98774   5.99844
 Alpha virt. eigenvalues --    6.00004   6.04117   6.09811   6.10932   6.32660
 Alpha virt. eigenvalues --    6.34674   6.38796   6.47969   6.48132   6.49295
 Alpha virt. eigenvalues --    6.53174   6.55224   6.57613   6.63186   6.63839
 Alpha virt. eigenvalues --    6.66757   6.69982   6.70613   6.77854   6.84290
 Alpha virt. eigenvalues --    6.85051   6.85972   6.94853   6.98748   7.04955
 Alpha virt. eigenvalues --    7.07482   7.12163   7.16525   7.17779   7.38402
 Alpha virt. eigenvalues --    7.44425   7.47427   7.50063   7.52543   7.68828
 Alpha virt. eigenvalues --    8.03241  14.63014  15.28556  16.95346  17.25343
 Alpha virt. eigenvalues --   17.72766  17.92488  18.34136
  Beta  occ. eigenvalues --  -19.30245 -19.24260 -10.35857 -10.32195 -10.30105
  Beta  occ. eigenvalues --  -10.30078 -10.26750  -1.11382  -1.06333  -0.86830
  Beta  occ. eigenvalues --   -0.82720  -0.80876  -0.69246  -0.65953  -0.58841
  Beta  occ. eigenvalues --   -0.55132  -0.53717  -0.52849  -0.52064  -0.49539
  Beta  occ. eigenvalues --   -0.48787  -0.47825  -0.46501  -0.45849  -0.44418
  Beta  occ. eigenvalues --   -0.43210  -0.35379  -0.33503
  Beta virt. eigenvalues --   -0.08534  -0.04893   0.03127   0.03934   0.04051
  Beta virt. eigenvalues --    0.04703   0.05479   0.05656   0.05709   0.06467
  Beta virt. eigenvalues --    0.07549   0.07676   0.08321   0.09020   0.10654
  Beta virt. eigenvalues --    0.11387   0.11748   0.11914   0.12667   0.12914
  Beta virt. eigenvalues --    0.13415   0.13532   0.13925   0.14207   0.14732
  Beta virt. eigenvalues --    0.14934   0.15739   0.16149   0.16554   0.17201
  Beta virt. eigenvalues --    0.17717   0.18225   0.18579   0.19784   0.20408
  Beta virt. eigenvalues --    0.20967   0.22096   0.22777   0.23362   0.23880
  Beta virt. eigenvalues --    0.24520   0.25368   0.25674   0.26099   0.27037
  Beta virt. eigenvalues --    0.27462   0.28109   0.28471   0.29353   0.29641
  Beta virt. eigenvalues --    0.30569   0.30702   0.31033   0.31247   0.31870
  Beta virt. eigenvalues --    0.32548   0.33121   0.33708   0.34208   0.34523
  Beta virt. eigenvalues --    0.35082   0.35573   0.35952   0.36355   0.36784
  Beta virt. eigenvalues --    0.37511   0.37648   0.38098   0.38356   0.38899
  Beta virt. eigenvalues --    0.39391   0.39982   0.40406   0.40818   0.40957
  Beta virt. eigenvalues --    0.41430   0.41688   0.42029   0.42931   0.43035
  Beta virt. eigenvalues --    0.43862   0.44298   0.45157   0.45511   0.45824
  Beta virt. eigenvalues --    0.46321   0.46785   0.47018   0.47439   0.48169
  Beta virt. eigenvalues --    0.49400   0.49838   0.50631   0.51016   0.51139
  Beta virt. eigenvalues --    0.52407   0.52661   0.52835   0.53575   0.54072
  Beta virt. eigenvalues --    0.55070   0.55425   0.55563   0.57093   0.57732
  Beta virt. eigenvalues --    0.57969   0.58174   0.58877   0.59519   0.60075
  Beta virt. eigenvalues --    0.60749   0.61999   0.62200   0.62694   0.64799
  Beta virt. eigenvalues --    0.65411   0.66075   0.66398   0.67804   0.68817
  Beta virt. eigenvalues --    0.69741   0.70537   0.71146   0.72013   0.72482
  Beta virt. eigenvalues --    0.73744   0.74327   0.74780   0.75159   0.76316
  Beta virt. eigenvalues --    0.76579   0.77084   0.77411   0.77986   0.78318
  Beta virt. eigenvalues --    0.78555   0.80250   0.81171   0.81771   0.82569
  Beta virt. eigenvalues --    0.83964   0.84805   0.84943   0.85345   0.85849
  Beta virt. eigenvalues --    0.86956   0.87409   0.87491   0.88116   0.88932
  Beta virt. eigenvalues --    0.89683   0.91070   0.91549   0.91804   0.92287
  Beta virt. eigenvalues --    0.92737   0.93397   0.94011   0.94672   0.95746
  Beta virt. eigenvalues --    0.96421   0.96863   0.97955   0.98832   0.99324
  Beta virt. eigenvalues --    1.00261   1.00753   1.01109   1.01946   1.02814
  Beta virt. eigenvalues --    1.03125   1.03770   1.05066   1.06216   1.06789
  Beta virt. eigenvalues --    1.07572   1.07818   1.08248   1.08699   1.09852
  Beta virt. eigenvalues --    1.10430   1.11257   1.11519   1.12028   1.13188
  Beta virt. eigenvalues --    1.13406   1.14325   1.14973   1.15298   1.16287
  Beta virt. eigenvalues --    1.17042   1.17634   1.17781   1.18087   1.19387
  Beta virt. eigenvalues --    1.19779   1.20726   1.22214   1.23366   1.24390
  Beta virt. eigenvalues --    1.26101   1.26516   1.27920   1.28825   1.29591
  Beta virt. eigenvalues --    1.30572   1.30783   1.32053   1.33509   1.33880
  Beta virt. eigenvalues --    1.34258   1.35048   1.36437   1.37208   1.37257
  Beta virt. eigenvalues --    1.37798   1.39165   1.39656   1.40315   1.40896
  Beta virt. eigenvalues --    1.42574   1.43102   1.43665   1.44614   1.45184
  Beta virt. eigenvalues --    1.46766   1.47052   1.48435   1.49178   1.49348
  Beta virt. eigenvalues --    1.49797   1.50635   1.51354   1.52139   1.52644
  Beta virt. eigenvalues --    1.53885   1.54350   1.55300   1.57150   1.57777
  Beta virt. eigenvalues --    1.58136   1.58642   1.59730   1.60149   1.60757
  Beta virt. eigenvalues --    1.61643   1.62227   1.62569   1.63097   1.63719
  Beta virt. eigenvalues --    1.64728   1.65740   1.66400   1.67154   1.68078
  Beta virt. eigenvalues --    1.68139   1.69591   1.70876   1.71347   1.71603
  Beta virt. eigenvalues --    1.73973   1.74261   1.74958   1.75496   1.75994
  Beta virt. eigenvalues --    1.77573   1.77796   1.78811   1.79392   1.81174
  Beta virt. eigenvalues --    1.82328   1.83288   1.84772   1.85593   1.87067
  Beta virt. eigenvalues --    1.87379   1.89173   1.89892   1.89985   1.90561
  Beta virt. eigenvalues --    1.92252   1.93870   1.94115   1.96552   1.98461
  Beta virt. eigenvalues --    1.98821   1.99767   2.00498   2.01146   2.01347
  Beta virt. eigenvalues --    2.03530   2.03897   2.05585   2.07304   2.08622
  Beta virt. eigenvalues --    2.09275   2.10581   2.11935   2.13326   2.13747
  Beta virt. eigenvalues --    2.15486   2.16271   2.16697   2.17807   2.19414
  Beta virt. eigenvalues --    2.20906   2.22334   2.24383   2.25259   2.26697
  Beta virt. eigenvalues --    2.29071   2.30017   2.30943   2.32645   2.35166
  Beta virt. eigenvalues --    2.35566   2.36183   2.38520   2.39347   2.42037
  Beta virt. eigenvalues --    2.45956   2.49094   2.49357   2.51512   2.53214
  Beta virt. eigenvalues --    2.55321   2.57674   2.60150   2.62377   2.64352
  Beta virt. eigenvalues --    2.65074   2.67346   2.68983   2.69850   2.72349
  Beta virt. eigenvalues --    2.77850   2.78385   2.83519   2.84751   2.86631
  Beta virt. eigenvalues --    2.89908   2.91351   2.93857   2.95980   2.98801
  Beta virt. eigenvalues --    2.99569   3.01385   3.02019   3.03831   3.05760
  Beta virt. eigenvalues --    3.07973   3.11097   3.15222   3.18353   3.22301
  Beta virt. eigenvalues --    3.23930   3.25185   3.26642   3.28337   3.29975
  Beta virt. eigenvalues --    3.31382   3.34140   3.34673   3.36052   3.39211
  Beta virt. eigenvalues --    3.39544   3.40753   3.41899   3.43453   3.43686
  Beta virt. eigenvalues --    3.45418   3.45944   3.46828   3.48128   3.49335
  Beta virt. eigenvalues --    3.50529   3.51905   3.52516   3.53067   3.53724
  Beta virt. eigenvalues --    3.55644   3.55977   3.56938   3.58538   3.59127
  Beta virt. eigenvalues --    3.60613   3.62079   3.63354   3.64879   3.66393
  Beta virt. eigenvalues --    3.68043   3.69525   3.71567   3.72826   3.73119
  Beta virt. eigenvalues --    3.74030   3.75535   3.75958   3.78193   3.79216
  Beta virt. eigenvalues --    3.80021   3.81612   3.82426   3.83754   3.86378
  Beta virt. eigenvalues --    3.87282   3.89081   3.89767   3.92024   3.92972
  Beta virt. eigenvalues --    3.93997   3.94763   3.95597   3.96735   3.97563
  Beta virt. eigenvalues --    3.98173   4.00327   4.00946   4.02121   4.03218
  Beta virt. eigenvalues --    4.03391   4.05303   4.07915   4.08705   4.10370
  Beta virt. eigenvalues --    4.12770   4.13495   4.15679   4.17937   4.18868
  Beta virt. eigenvalues --    4.20096   4.22401   4.24923   4.26456   4.28032
  Beta virt. eigenvalues --    4.29568   4.30331   4.32867   4.33809   4.35075
  Beta virt. eigenvalues --    4.36990   4.38548   4.39224   4.41388   4.42521
  Beta virt. eigenvalues --    4.46194   4.47018   4.49809   4.51784   4.52687
  Beta virt. eigenvalues --    4.54384   4.56315   4.57834   4.59642   4.62069
  Beta virt. eigenvalues --    4.62766   4.62812   4.64156   4.66224   4.67042
  Beta virt. eigenvalues --    4.68217   4.69223   4.70497   4.73219   4.73874
  Beta virt. eigenvalues --    4.77570   4.77785   4.78930   4.80970   4.82541
  Beta virt. eigenvalues --    4.83610   4.85077   4.90034   4.91527   4.92452
  Beta virt. eigenvalues --    4.94229   4.95831   4.98760   4.99853   5.00990
  Beta virt. eigenvalues --    5.02663   5.03661   5.04937   5.05855   5.08491
  Beta virt. eigenvalues --    5.10331   5.12708   5.14175   5.14765   5.15405
  Beta virt. eigenvalues --    5.16706   5.18475   5.19934   5.21363   5.22007
  Beta virt. eigenvalues --    5.23844   5.24955   5.25932   5.31281   5.33136
  Beta virt. eigenvalues --    5.36031   5.37433   5.38877   5.41590   5.44993
  Beta virt. eigenvalues --    5.46411   5.49250   5.50174   5.51860   5.53940
  Beta virt. eigenvalues --    5.55652   5.57888   5.63994   5.67489   5.74055
  Beta virt. eigenvalues --    5.75966   5.79797   5.80386   5.84624   5.86758
  Beta virt. eigenvalues --    5.88240   5.90220   5.90708   5.93082   5.97723
  Beta virt. eigenvalues --    5.99149   6.00152   6.01186   6.05980   6.10910
  Beta virt. eigenvalues --    6.11372   6.36986   6.38785   6.43999   6.48327
  Beta virt. eigenvalues --    6.48995   6.49945   6.53639   6.55916   6.58990
  Beta virt. eigenvalues --    6.64718   6.66085   6.69541   6.73669   6.74543
  Beta virt. eigenvalues --    6.82072   6.85920   6.87270   6.89322   6.98299
  Beta virt. eigenvalues --    7.05897   7.07885   7.13160   7.16593   7.20852
  Beta virt. eigenvalues --    7.22589   7.41933   7.47350   7.52198   7.54546
  Beta virt. eigenvalues --    7.56126   7.71642   8.08347  14.64990  15.32100
  Beta virt. eigenvalues --   16.95364  17.25606  17.72861  17.93059  18.34422
          Condensed to atoms (all electrons):
               1          2          3          4          5          6
     1  H    0.341569   0.285338  -0.008210  -0.006913   0.010368  -0.007521
     2  C    0.285338   5.724042   0.445318   0.430508   0.043104   0.003373
     3  H   -0.008210   0.445318   0.351742   0.003053  -0.010325   0.000021
     4  H   -0.006913   0.430508   0.003053   0.380959  -0.016458   0.006726
     5  C    0.010368   0.043104  -0.010325  -0.016458   5.288800   0.385627
     6  H   -0.007521   0.003373   0.000021   0.006726   0.385627   0.407897
     7  H    0.006138  -0.054722   0.001805  -0.019463   0.407635  -0.028578
     8  O    0.002023   0.035629  -0.004184   0.009233  -0.003515  -0.004709
     9  H    0.000337  -0.001509  -0.000109   0.000098   0.002054   0.000822
    10  C   -0.004303   0.009991   0.000347   0.000780  -0.009328  -0.002843
    11  H   -0.000846   0.000119   0.000052  -0.000160  -0.000539   0.000260
    12  H   -0.002634   0.008741   0.000441   0.001390  -0.002064  -0.000673
    13  C    0.001980  -0.026023  -0.002464  -0.000945   0.009285  -0.009082
    14  C   -0.004797   0.004554   0.000673  -0.000128  -0.002891  -0.006206
    15  H   -0.000250   0.000287   0.000019   0.000053   0.001260  -0.000968
    16  H    0.000160   0.000211   0.000034   0.000006   0.000608   0.000306
    17  H   -0.000952  -0.000059   0.000016  -0.000153  -0.003283   0.000669
    18  O    0.018490  -0.005263  -0.001730   0.000311   0.007187   0.027146
    19  H   -0.012882   0.009993   0.003090  -0.001681   0.009315  -0.027153
               7          8          9         10         11         12
     1  H    0.006138   0.002023   0.000337  -0.004303  -0.000846  -0.002634
     2  C   -0.054722   0.035629  -0.001509   0.009991   0.000119   0.008741
     3  H    0.001805  -0.004184  -0.000109   0.000347   0.000052   0.000441
     4  H   -0.019463   0.009233   0.000098   0.000780  -0.000160   0.001390
     5  C    0.407635  -0.003515   0.002054  -0.009328  -0.000539  -0.002064
     6  H   -0.028578  -0.004709   0.000822  -0.002843   0.000260  -0.000673
     7  H    0.414107  -0.013586  -0.000149  -0.000292   0.000097  -0.000415
     8  O   -0.013586   8.894457   0.000446   0.001184   0.000033  -0.007892
     9  H   -0.000149   0.000446   0.357262   0.340353  -0.007859  -0.011654
    10  C   -0.000292   0.001184   0.340353   5.812659   0.437797   0.423358
    11  H    0.000097   0.000033  -0.007859   0.437797   0.389567   0.012131
    12  H   -0.000415  -0.007892  -0.011654   0.423358   0.012131   0.353880
    13  C   -0.003132  -0.117732   0.049593  -0.062603  -0.024477  -0.064325
    14  C    0.000635  -0.020767  -0.000155   0.084137  -0.025016   0.018158
    15  H   -0.000091  -0.002162  -0.000265  -0.011902  -0.010209   0.000281
    16  H    0.000217  -0.004768  -0.002013   0.012028   0.001265   0.000935
    17  H    0.000416   0.000226  -0.001446   0.005877  -0.002052   0.002397
    18  O    0.002093   0.027111  -0.007217   0.040331   0.000062   0.016701
    19  H   -0.006473  -0.094476   0.008775  -0.093788  -0.004051  -0.034044
              13         14         15         16         17         18
     1  H    0.001980  -0.004797  -0.000250   0.000160  -0.000952   0.018490
     2  C   -0.026023   0.004554   0.000287   0.000211  -0.000059  -0.005263
     3  H   -0.002464   0.000673   0.000019   0.000034   0.000016  -0.001730
     4  H   -0.000945  -0.000128   0.000053   0.000006  -0.000153   0.000311
     5  C    0.009285  -0.002891   0.001260   0.000608  -0.003283   0.007187
     6  H   -0.009082  -0.006206  -0.000968   0.000306   0.000669   0.027146
     7  H   -0.003132   0.000635  -0.000091   0.000217   0.000416   0.002093
     8  O   -0.117732  -0.020767  -0.002162  -0.004768   0.000226   0.027111
     9  H    0.049593  -0.000155  -0.000265  -0.002013  -0.001446  -0.007217
    10  C   -0.062603   0.084137  -0.011902   0.012028   0.005877   0.040331
    11  H   -0.024477  -0.025016  -0.010209   0.001265  -0.002052   0.000062
    12  H   -0.064325   0.018158   0.000281   0.000935   0.002397   0.016701
    13  C    5.505152  -0.251638  -0.067443   0.035428  -0.052240  -0.452870
    14  C   -0.251638   6.089891   0.463097   0.362408   0.451431   0.025545
    15  H   -0.067443   0.463097   0.394563  -0.008075   0.007093  -0.006433
    16  H    0.035428   0.362408  -0.008075   0.355790   0.002272  -0.009436
    17  H   -0.052240   0.451431   0.007093   0.002272   0.362724   0.009612
    18  O   -0.452870   0.025545  -0.006433  -0.009436   0.009612   9.225210
    19  H    0.317938  -0.134472  -0.008012  -0.016461  -0.026877  -0.070847
              19
     1  H   -0.012882
     2  C    0.009993
     3  H    0.003090
     4  H   -0.001681
     5  C    0.009315
     6  H   -0.027153
     7  H   -0.006473
     8  O   -0.094476
     9  H    0.008775
    10  C   -0.093788
    11  H   -0.004051
    12  H   -0.034044
    13  C    0.317938
    14  C   -0.134472
    15  H   -0.008012
    16  H   -0.016461
    17  H   -0.026877
    18  O   -0.070847
    19  H    0.705505
          Atomic-Atomic Spin Densities.
               1          2          3          4          5          6
     1  H    0.003983  -0.002832  -0.000130  -0.003385   0.003279  -0.003317
     2  C   -0.002832  -0.001922   0.000896   0.000840   0.008928   0.000905
     3  H   -0.000130   0.000896   0.000724  -0.000411  -0.002335   0.000553
     4  H   -0.003385   0.000840  -0.000411   0.004551  -0.000256   0.002000
     5  C    0.003279   0.008928  -0.002335  -0.000256  -0.040762   0.008325
     6  H   -0.003317   0.000905   0.000553   0.002000   0.008325   0.021485
     7  H    0.001537  -0.002970  -0.000011  -0.001822   0.023752  -0.004486
     8  O   -0.006663   0.006987   0.000786   0.000122  -0.036363   0.006423
     9  H   -0.000571   0.000018   0.000028  -0.000039   0.000249   0.000106
    10  C    0.000126   0.001704   0.000227   0.000265  -0.002046   0.000516
    11  H    0.000232  -0.000028  -0.000010  -0.000028  -0.000186   0.000000
    12  H    0.000244   0.000979   0.000030   0.000328  -0.000651   0.000234
    13  C    0.008880  -0.010413  -0.001809  -0.002310   0.015891  -0.007685
    14  C   -0.000726   0.001377   0.000157   0.000061  -0.000977   0.001066
    15  H   -0.000044   0.000011  -0.000010  -0.000004   0.000154   0.000019
    16  H    0.000054   0.000203   0.000020   0.000024  -0.000600  -0.000138
    17  H    0.000032  -0.000083  -0.000009  -0.000014   0.000496   0.000136
    18  O   -0.003164   0.004137   0.001000   0.000608  -0.011210  -0.001536
    19  H    0.003374  -0.001566  -0.000483  -0.001228  -0.001840  -0.002891
               7          8          9         10         11         12
     1  H    0.001537  -0.006663  -0.000571   0.000126   0.000232   0.000244
     2  C   -0.002970   0.006987   0.000018   0.001704  -0.000028   0.000979
     3  H   -0.000011   0.000786   0.000028   0.000227  -0.000010   0.000030
     4  H   -0.001822   0.000122  -0.000039   0.000265  -0.000028   0.000328
     5  C    0.023752  -0.036363   0.000249  -0.002046  -0.000186  -0.000651
     6  H   -0.004486   0.006423   0.000106   0.000516   0.000000   0.000234
     7  H    0.037294  -0.011204  -0.000134  -0.000035   0.000089  -0.000080
     8  O   -0.011204   0.803100   0.000015   0.007916  -0.000197   0.002413
     9  H   -0.000134   0.000015   0.023418  -0.027139  -0.011777  -0.007438
    10  C   -0.000035   0.007916  -0.027139   0.129927   0.016210   0.014123
    11  H    0.000089  -0.000197  -0.011777   0.016210   0.014757   0.003533
    12  H   -0.000080   0.002413  -0.007438   0.014123   0.003533   0.004491
    13  C    0.006749  -0.113080   0.014743  -0.049815  -0.007583  -0.017602
    14  C   -0.000879   0.013010   0.010015   0.001947  -0.007901  -0.000735
    15  H   -0.000053   0.000823   0.003239  -0.004889  -0.004792  -0.000575
    16  H    0.000079  -0.000322  -0.006692   0.008154   0.003591   0.001325
    17  H   -0.000015   0.000063   0.001340  -0.000802  -0.000691  -0.000297
    18  O   -0.002155   0.012903  -0.006735   0.017685   0.006930   0.006961
    19  H    0.003579  -0.047863   0.008091  -0.004801  -0.003925  -0.002962
              13         14         15         16         17         18
     1  H    0.008880  -0.000726  -0.000044   0.000054   0.000032  -0.003164
     2  C   -0.010413   0.001377   0.000011   0.000203  -0.000083   0.004137
     3  H   -0.001809   0.000157  -0.000010   0.000020  -0.000009   0.001000
     4  H   -0.002310   0.000061  -0.000004   0.000024  -0.000014   0.000608
     5  C    0.015891  -0.000977   0.000154  -0.000600   0.000496  -0.011210
     6  H   -0.007685   0.001066   0.000019  -0.000138   0.000136  -0.001536
     7  H    0.006749  -0.000879  -0.000053   0.000079  -0.000015  -0.002155
     8  O   -0.113080   0.013010   0.000823  -0.000322   0.000063   0.012903
     9  H    0.014743   0.010015   0.003239  -0.006692   0.001340  -0.006735
    10  C   -0.049815   0.001947  -0.004889   0.008154  -0.000802   0.017685
    11  H   -0.007583  -0.007901  -0.004792   0.003591  -0.000691   0.006930
    12  H   -0.017602  -0.000735  -0.000575   0.001325  -0.000297   0.006961
    13  C    0.638829  -0.097515  -0.022140   0.032181  -0.011459  -0.241978
    14  C   -0.097515   0.163000   0.019495  -0.027835   0.009623   0.027426
    15  H   -0.022140   0.019495   0.011628  -0.010161   0.003248   0.010619
    16  H    0.032181  -0.027835  -0.010161   0.020001  -0.005161  -0.011323
    17  H   -0.011459   0.009623   0.003248  -0.005161   0.001641   0.004986
    18  O   -0.241978   0.027426   0.010619  -0.011323   0.004986   1.190122
    19  H    0.030344   0.014348   0.000479  -0.002518   0.002431   0.000766
              19
     1  H    0.003374
     2  C   -0.001566
     3  H   -0.000483
     4  H   -0.001228
     5  C   -0.001840
     6  H   -0.002891
     7  H    0.003579
     8  O   -0.047863
     9  H    0.008091
    10  C   -0.004801
    11  H   -0.003925
    12  H   -0.002962
    13  C    0.030344
    14  C    0.014348
    15  H    0.000479
    16  H   -0.002518
    17  H    0.002431
    18  O    0.000766
    19  H   -0.104772
 Mulliken charges and spin densities:
               1          2
     1  H    0.382906   0.000906
     2  C   -0.913631   0.007171
     3  H    0.220412  -0.000787
     4  H    0.212782  -0.000699
     5  C   -0.116839  -0.036151
     6  H    0.254887   0.021716
     7  H    0.293759   0.049233
     8  O   -0.696552   0.638868
     9  H    0.272638   0.000736
    10  C   -0.983782   0.109271
    11  H    0.233826   0.008224
    12  H    0.285290   0.004320
    13  C    1.215598   0.164230
    14  C   -1.054461   0.124957
    15  H    0.249157   0.007050
    16  H    0.269083   0.000881
    17  H    0.244328   0.005466
    18  O   -0.846002   1.006043
    19  H    0.476601  -0.111437
 Sum of Mulliken charges =   0.00000   2.00000
 Mulliken charges and spin densities with hydrogens summed into heavy atoms:
               1          2
     2  C   -0.097531   0.006592
     5  C    0.431807   0.034798
     8  O   -0.696552   0.638868
    10  C   -0.192028   0.122552
    13  C    1.692198   0.052793
    14  C   -0.291892   0.138354
    18  O   -0.846002   1.006043
 APT charges:
               1
     1  H   -0.013557
     2  C    0.013892
     3  H   -0.018940
     4  H   -0.010722
     5  C    0.346759
     6  H   -0.018622
     7  H   -0.021645
     8  O   -0.118877
     9  H    0.004243
    10  C    0.035571
    11  H   -0.016336
    12  H    0.008176
    13  C    0.546278
    14  C    0.050818
    15  H   -0.017490
    16  H    0.005729
    17  H    0.010437
    18  O   -0.272337
    19  H   -0.513379
 Sum of APT charges =   0.00000
 APT charges with hydrogens summed into heavy atoms:
               1
     2  C   -0.029328
     5  C    0.306493
     8  O   -0.118877
    10  C    0.031654
    13  C    0.032899
    14  C    0.049494
    18  O   -0.272337
 Electronic spatial extent (au):  <R**2>=           1059.6274
 Charge=              0.0000 electrons
 Dipole moment (field-independent basis, Debye):
    X=              1.3062    Y=              0.5906    Z=             -0.1764  Tot=              1.4444
 Quadrupole moment (field-independent basis, Debye-Ang):
   XX=            -39.6744   YY=            -45.1131   ZZ=            -48.4868
   XY=             -0.9648   XZ=             -3.5233   YZ=             -2.9796
 Traceless Quadrupole moment (field-independent basis, Debye-Ang):
   XX=              4.7504   YY=             -0.6883   ZZ=             -4.0620
   XY=             -0.9648   XZ=             -3.5233   YZ=             -2.9796
 Octapole moment (field-independent basis, Debye-Ang**2):
  XXX=             -0.0658  YYY=              0.1392  ZZZ=             -1.8673  XYY=              3.5033
  XXY=             -4.1949  XXZ=              0.7763  XZZ=              0.8107  YZZ=             -1.3200
  YYZ=              2.5275  XYZ=              0.3412
 Hexadecapole moment (field-independent basis, Debye-Ang**3):
 XXXX=           -893.1732 YYYY=           -295.9062 ZZZZ=           -189.2827 XXXY=             16.8258
 XXXZ=              6.5294 YYYX=              6.0750 YYYZ=              0.1796 ZZZX=             -3.1671
 ZZZY=             -0.1373 XXYY=           -200.3863 XXZZ=           -186.2924 YYZZ=            -81.5084
 XXYZ=              0.1933 YYXZ=              0.6357 ZZXY=             -4.2976
 N-N= 3.216593026776D+02 E-N=-1.456027415751D+03  KE= 3.459991716816D+02
  Exact polarizability: 118.722   9.826  78.864   3.860   1.598  73.251
 Approx polarizability:  97.094   8.450  79.735   4.026   5.390  85.147
                          Isotropic Fermi Contact Couplings
        Atom                 a.u.       MegaHertz       Gauss      10(-4) cm-1
     1  H(1)               0.00054       1.19981       0.42812       0.40021
     2  C(13)             -0.00249      -1.39849      -0.49901      -0.46649
     3  H(1)              -0.00049      -1.08711      -0.38791      -0.36262
     4  H(1)               0.00005       0.10273       0.03666       0.03427
     5  C(13)             -0.01955     -10.98765      -3.92067      -3.66508
     6  H(1)               0.01317      29.42922      10.50108       9.81653
     7  H(1)               0.02529      56.53167      20.17191      18.85694
     8  O(17)              0.05188     -15.72492      -5.61104      -5.24527
     9  H(1)               0.00352       7.85830       2.80404       2.62125
    10  C(13)              0.05103      28.68257      10.23465       9.56747
    11  H(1)               0.00391       8.74111       3.11905       2.91572
    12  H(1)              -0.00082      -1.82469      -0.65109      -0.60865
    13  C(13)              0.04585      25.77151       9.19591       8.59645
    14  C(13)              0.05683      31.94178      11.39762      10.65463
    15  H(1)               0.00369       8.24135       2.94072       2.74902
    16  H(1)               0.00422       9.42459       3.36293       3.14370
    17  H(1)              -0.00084      -1.88506      -0.67264      -0.62879
    18  O(17)              0.04245     -12.86769      -4.59151      -4.29220
    19  H(1)              -0.00359      -8.02555      -2.86371      -2.67703
 --------------------------------------------------------
       Center         ----  Spin Dipole Couplings  ----
                      3XX-RR        3YY-RR        3ZZ-RR
 --------------------------------------------------------
     1   Atom        0.005429      0.001993     -0.007423
     2   Atom        0.005976      0.000932     -0.006908
     3   Atom        0.004742     -0.001165     -0.003577
     4   Atom        0.004090      0.001414     -0.005503
     5   Atom        0.029785     -0.024597     -0.005189
     6   Atom        0.001917     -0.011858      0.009941
     7   Atom        0.012407     -0.004953     -0.007454
     8   Atom        1.098482     -0.503251     -0.595231
     9   Atom       -0.010613     -0.005293      0.015906
    10   Atom       -0.053980      0.025185      0.028795
    11   Atom        0.005898     -0.001346     -0.004553
    12   Atom       -0.011871      0.014114     -0.002244
    13   Atom        0.211131     -0.096828     -0.114302
    14   Atom        0.038395      0.026723     -0.065117
    15   Atom        0.021409     -0.009039     -0.012370
    16   Atom       -0.001919     -0.005359      0.007277
    17   Atom       -0.008856      0.020183     -0.011327
    18   Atom       -0.898033      2.406710     -1.508677
    19   Atom        0.105871     -0.055123     -0.050748
 --------------------------------------------------------
                        XY            XZ            YZ
 --------------------------------------------------------
     1   Atom       -0.008631      0.003855      0.001988
     2   Atom       -0.007303     -0.000377      0.003051
     3   Atom       -0.003987     -0.001696      0.002316
     4   Atom       -0.007049      0.002546     -0.000867
     5   Atom        0.009274     -0.007060      0.015305
     6   Atom        0.007375     -0.004881     -0.000696
     7   Atom        0.009577     -0.009177      0.000111
     8   Atom        1.393538      1.315352      0.757122
     9   Atom        0.005272     -0.006661     -0.003346
    10   Atom        0.048221     -0.046701     -0.098865
    11   Atom        0.016498     -0.005373     -0.007947
    12   Atom       -0.006043      0.000809     -0.015836
    13   Atom        0.160117      0.156973      0.063950
    14   Atom       -0.112981     -0.038327      0.039240
    15   Atom       -0.007415     -0.000009      0.004843
    16   Atom       -0.009740     -0.005772      0.010922
    17   Atom       -0.012923     -0.000741     -0.004174
    18   Atom       -1.183070      0.618894     -1.345257
    19   Atom        0.101872      0.092149      0.048205
 --------------------------------------------------------


 ---------------------------------------------------------------------------------
              Anisotropic Spin Dipole Couplings in Principal Axis System
 ---------------------------------------------------------------------------------

       Atom             a.u.   MegaHertz   Gauss  10(-4) cm-1        Axes

              Baa    -0.0105    -5.596    -1.997    -1.866 -0.4222 -0.4199  0.8034
     1 H(1)   Bbb    -0.0022    -1.162    -0.415    -0.388  0.4576  0.6663  0.5888
              Bcc     0.0127     6.757     2.411     2.254  0.7825 -0.6162  0.0892
 
              Baa    -0.0084    -1.124    -0.401    -0.375 -0.2037 -0.4455  0.8718
     2 C(13)  Bbb    -0.0030    -0.408    -0.146    -0.136  0.5654  0.6735  0.4762
              Bcc     0.0114     1.532     0.547     0.511  0.7993 -0.5899 -0.1146
 
              Baa    -0.0050    -2.691    -0.960    -0.898 -0.0973 -0.5821  0.8073
     3 H(1)   Bbb    -0.0023    -1.235    -0.441    -0.412  0.5082  0.6684  0.5432
              Bcc     0.0074     3.926     1.401     1.309  0.8557 -0.4631 -0.2308
 
              Baa    -0.0064    -3.395    -1.211    -1.132 -0.3849 -0.2499  0.8885
     4 H(1)   Bbb    -0.0040    -2.115    -0.755    -0.706  0.5132  0.7421  0.4311
              Bcc     0.0103     5.510     1.966     1.838  0.7671 -0.6219  0.1574
 
              Baa    -0.0351    -4.706    -1.679    -1.570 -0.1752  0.8588 -0.4813
     5 C(13)  Bbb     0.0031     0.420     0.150     0.140  0.0565  0.4969  0.8660
              Bcc     0.0319     4.285     1.529     1.429  0.9829  0.1246 -0.1356
 
              Baa    -0.0151    -8.074    -2.881    -2.693 -0.4095  0.9107 -0.0544
     6 H(1)   Bbb     0.0022     1.188     0.424     0.396  0.7673  0.3761  0.5194
              Bcc     0.0129     6.886     2.457     2.297 -0.4935 -0.1709  0.8528
 
              Baa    -0.0133    -7.107    -2.536    -2.371  0.4528 -0.5279  0.7185
     7 H(1)   Bbb    -0.0060    -3.194    -1.140    -1.065 -0.0908  0.7744  0.6262
              Bcc     0.0193    10.300     3.675     3.436  0.8870  0.3488 -0.3027
 
              Baa    -1.3138    95.066    33.922    31.711 -0.5973  0.3554  0.7190
     8 O(17)  Bbb    -1.3072    94.591    33.753    31.552 -0.1738  0.8178 -0.5486
              Bcc     2.6211  -189.657   -67.675   -63.263  0.7829  0.4526  0.4268
 
              Baa    -0.0144    -7.696    -2.746    -2.567  0.8789 -0.4551  0.1428
     9 H(1)   Bbb    -0.0039    -2.096    -0.748    -0.699  0.4044  0.8698  0.2826
              Bcc     0.0184     9.793     3.494     3.266 -0.2528 -0.1906  0.9486
 
              Baa    -0.0768   -10.304    -3.677    -3.437  0.9022 -0.4313 -0.0048
    10 C(13)  Bbb    -0.0714    -9.577    -3.417    -3.195  0.2946  0.6079  0.7374
              Bcc     0.1482    19.881     7.094     6.631 -0.3151 -0.6667  0.6755
 
              Baa    -0.0155    -8.295    -2.960    -2.767 -0.5290  0.7892  0.3119
    11 H(1)   Bbb    -0.0068    -3.614    -1.290    -1.206  0.4474 -0.0529  0.8927
              Bcc     0.0223    11.909     4.249     3.972  0.7211  0.6119 -0.3251
 
              Baa    -0.0148    -7.880    -2.812    -2.628  0.7567  0.4289  0.4934
    12 H(1)   Bbb    -0.0098    -5.255    -1.875    -1.753 -0.6358  0.3075  0.7079
              Bcc     0.0246    13.134     4.687     4.381 -0.1519  0.8494 -0.5054
 
              Baa    -0.1777   -23.846    -8.509    -7.954 -0.3890  0.0425  0.9203
    13 C(13)  Bbb    -0.1645   -22.076    -7.877    -7.364 -0.3216  0.9298 -0.1788
              Bcc     0.3422    45.922    16.386    15.318  0.8633  0.3655  0.3480
 
              Baa    -0.0818   -10.976    -3.917    -3.661  0.4992  0.7029 -0.5066
    14 C(13)  Bbb    -0.0773   -10.372    -3.701    -3.460  0.5066  0.2376  0.8288
              Bcc     0.1591    21.349     7.618     7.121  0.7030 -0.6704 -0.2375
 
              Baa    -0.0164    -8.731    -3.115    -2.912 -0.1238 -0.6314  0.7655
    15 H(1)   Bbb    -0.0068    -3.623    -1.293    -1.208  0.1950  0.7409  0.6427
              Bcc     0.0232    12.354     4.408     4.121  0.9730 -0.2288 -0.0314
 
              Baa    -0.0149    -7.944    -2.834    -2.650  0.4952  0.8235 -0.2768
    16 H(1)   Bbb    -0.0037    -1.968    -0.702    -0.656  0.7429 -0.2362  0.6263
              Bcc     0.0186     9.911     3.537     3.306 -0.4504  0.5158  0.7287
 
              Baa    -0.0151    -8.076    -2.882    -2.694  0.7744  0.3460  0.5297
    17 H(1)   Bbb    -0.0103    -5.510    -1.966    -1.838 -0.5278 -0.1083  0.8424
              Bcc     0.0255    13.585     4.848     4.532 -0.3488  0.9320 -0.0987
 
              Baa    -2.0035   144.972    51.730    48.357 -0.3047  0.2022  0.9307
    18 O(17)  Bbb    -1.2386    89.627    31.981    29.896  0.9029  0.3723  0.2148
              Bcc     3.2421  -234.598   -83.711   -78.254 -0.3031  0.9058 -0.2960
 
              Baa    -0.1053   -56.160   -20.039   -18.733 -0.3355  0.9113 -0.2387
    19 H(1)   Bbb    -0.0933   -49.780   -17.763   -16.605 -0.4476  0.0687  0.8916
              Bcc     0.1986   105.941    37.802    35.338  0.8289  0.4060  0.3849
 

 ---------------------------------------------------------------------------------

 Rotating derivatives to standard orientation.
 Full mass-weighted force constant matrix:
 Low frequencies --- -670.9940   -3.5745   -0.0010    0.0006    0.0010    5.1390
 Low frequencies ---    6.1411   37.2003   69.0194
 ******    1 imaginary frequencies (negative Signs) ****** 
 Diagonal vibrational polarizability:
      156.4856416      61.9633987      25.5535218
 Harmonic frequencies (cm**-1), IR intensities (KM/Mole), Raman scattering
 activities (A**4/AMU), depolarization ratios for plane and unpolarized
 incident light, reduced masses (AMU), force constants (mDyne/A),
 and normal coordinates:
                      1                      2                      3
                      A                      A                      A
 Frequencies --   -670.9939                37.1545                68.9840
 Red. masses --      2.1746                 3.3277                 2.4673
 Frc consts  --      0.5769                 0.0027                 0.0069
 IR Inten    --   1521.2236                 2.9098                 0.0290
  Atom  AN      X      Y      Z        X      Y      Z        X      Y      Z
     1   1    -0.01   0.02   0.00    -0.05  -0.09   0.28     0.32  -0.07   0.29
     2   6     0.00   0.00   0.00    -0.03  -0.10   0.22     0.22   0.08   0.10
     3   1    -0.01   0.01  -0.01     0.01  -0.25   0.29     0.19   0.08   0.07
     4   1     0.02  -0.01  -0.01    -0.09   0.04   0.27     0.34   0.30   0.09
     5   6     0.01  -0.01   0.02     0.03  -0.09  -0.03    -0.02  -0.02  -0.06
     6   1    -0.10   0.06   0.08     0.08  -0.23  -0.08    -0.11  -0.23  -0.05
     7   1     0.00   0.04  -0.09     0.06  -0.11  -0.11    -0.13   0.13  -0.22
     8   8     0.22   0.11   0.06     0.01   0.11  -0.13    -0.02  -0.04  -0.06
     9   1    -0.06  -0.06   0.00     0.24  -0.11  -0.05    -0.10  -0.09  -0.03
    10   6    -0.07  -0.02  -0.02     0.17  -0.04  -0.08    -0.15  -0.04  -0.05
    11   1    -0.05  -0.07   0.01     0.17  -0.09  -0.02    -0.20   0.08  -0.05
    12   1    -0.04   0.00  -0.02     0.22   0.02  -0.20    -0.23  -0.13  -0.11
    13   6    -0.05  -0.01   0.05    -0.01   0.05  -0.03    -0.04  -0.04   0.01
    14   6    -0.05  -0.03  -0.02    -0.10  -0.05   0.13     0.08   0.06   0.07
    15   1    -0.07   0.03  -0.03    -0.10  -0.12   0.18     0.04   0.18   0.06
    16   1    -0.06   0.00  -0.02    -0.05  -0.13   0.16     0.12   0.02   0.09
    17   1    -0.01  -0.03  -0.01    -0.23   0.01   0.15     0.17   0.06   0.12
    18   8    -0.02  -0.02  -0.06    -0.07   0.13  -0.07    -0.08   0.00  -0.01
    19   1    -0.82  -0.39  -0.20     0.00   0.10  -0.09     0.01  -0.13   0.01
                      4                      5                      6
                      A                      A                      A
 Frequencies --    101.0779               110.3885               191.4945
 Red. masses --      3.5957                 2.2803                 1.0588
 Frc consts  --      0.0216                 0.0164                 0.0229
 IR Inten    --      2.4931                10.3756                 0.0995
  Atom  AN      X      Y      Z        X      Y      Z        X      Y      Z
     1   1     0.27  -0.05  -0.10     0.08  -0.12   0.30    -0.03   0.00   0.11
     2   6     0.21   0.01  -0.02     0.05  -0.02  -0.01    -0.01   0.00   0.00
     3   1     0.25   0.14  -0.02    -0.13  -0.05  -0.17    -0.09  -0.03  -0.07
     4   1     0.20  -0.03  -0.03     0.31   0.16  -0.10     0.09   0.03  -0.04
     5   6     0.08  -0.03   0.08    -0.12  -0.08  -0.08    -0.02   0.00   0.01
     6   1     0.08   0.01   0.08    -0.32  -0.25  -0.02    -0.04  -0.01   0.02
     7   1     0.02   0.04   0.14    -0.18   0.02  -0.35    -0.02   0.01  -0.02
     8   8     0.02  -0.17   0.08     0.02  -0.06   0.03     0.00   0.00   0.02
     9   1     0.18   0.23   0.05    -0.18   0.01  -0.02     0.49  -0.05   0.07
    10   6     0.11   0.13   0.07     0.01   0.02   0.00     0.04   0.02   0.01
    11   1     0.11   0.01   0.20     0.10  -0.08  -0.14    -0.18   0.24   0.33
    12   1     0.18   0.20   0.08     0.10   0.11   0.11    -0.15  -0.14  -0.33
    13   6    -0.08   0.09  -0.07    -0.01   0.07   0.05     0.00   0.01  -0.02
    14   6    -0.18  -0.01  -0.07    -0.11  -0.03  -0.05    -0.01   0.00  -0.02
    15   1    -0.19  -0.15   0.10    -0.03  -0.11  -0.20     0.08   0.08  -0.35
    16   1    -0.08   0.11  -0.10    -0.29  -0.07  -0.06    -0.27  -0.24   0.03
    17   1    -0.35  -0.05  -0.22    -0.11   0.02   0.01     0.15   0.13   0.25
    18   8    -0.16  -0.01  -0.06     0.16   0.10   0.08    -0.01  -0.02  -0.01
    19   1    -0.07   0.14  -0.16    -0.06   0.11   0.14     0.00   0.02  -0.02
                      7                      8                      9
                      A                      A                      A
 Frequencies --    197.2767               238.8435               265.1595
 Red. masses --      1.3805                 1.1812                 1.5913
 Frc consts  --      0.0317                 0.0397                 0.0659
 IR Inten    --      0.9729                 0.7922                 5.8323
  Atom  AN      X      Y      Z        X      Y      Z        X      Y      Z
     1   1    -0.12   0.02   0.42     0.06  -0.03  -0.20    -0.12   0.09   0.36
     2   6    -0.05   0.01   0.02     0.01   0.00   0.00     0.02  -0.01  -0.02
     3   1    -0.35  -0.11  -0.24     0.17   0.07   0.13    -0.32  -0.17  -0.30
     4   1     0.31   0.12  -0.13    -0.17  -0.03   0.08     0.39  -0.01  -0.19
     5   6    -0.07   0.00   0.02    -0.01  -0.01  -0.02     0.14   0.03   0.04
     6   1    -0.16  -0.04   0.05    -0.03  -0.03  -0.02     0.33   0.16  -0.02
     7   1    -0.08   0.02  -0.09    -0.02   0.00  -0.04     0.18  -0.04   0.27
     8   8     0.00   0.00   0.08     0.00   0.00  -0.01    -0.01   0.02  -0.07
     9   1     0.16   0.00  -0.01     0.31  -0.11   0.05    -0.08  -0.02  -0.01
    10   6     0.06   0.00  -0.01    -0.04   0.00  -0.01    -0.09   0.00  -0.02
    11   1     0.03   0.01   0.06    -0.23   0.25   0.20    -0.13   0.11  -0.05
    12   1     0.05  -0.01  -0.07    -0.24  -0.17  -0.31    -0.17  -0.07  -0.04
    13   6     0.03  -0.01  -0.04     0.00   0.01   0.03    -0.01   0.01   0.01
    14   6     0.07   0.02  -0.01    -0.03  -0.02  -0.01    -0.08  -0.05   0.02
    15   1    -0.04  -0.02   0.31    -0.10  -0.16   0.31    -0.06  -0.14   0.08
    16   1     0.35   0.24  -0.05     0.19   0.24  -0.07    -0.06  -0.03   0.02
    17   1    -0.06  -0.11  -0.26    -0.23  -0.16  -0.30    -0.18  -0.04  -0.02
    18   8    -0.03  -0.02  -0.05     0.07   0.03   0.03     0.03   0.00   0.03
    19   1     0.01  -0.02  -0.05    -0.01   0.01   0.05     0.05   0.04   0.02
                     10                     11                     12
                      A                      A                      A
 Frequencies --    316.7702               348.8377               439.1366
 Red. masses --      5.0421                 2.4302                 2.7777
 Frc consts  --      0.2981                 0.1742                 0.3156
 IR Inten    --      1.7730                 0.7512                20.5315
  Atom  AN      X      Y      Z        X      Y      Z        X      Y      Z
     1   1    -0.02   0.01   0.08    -0.01   0.00  -0.02     0.28  -0.29  -0.22
     2   6     0.01   0.00   0.01    -0.02   0.01   0.01     0.11  -0.11  -0.08
     3   1    -0.05  -0.04  -0.03     0.03   0.01   0.06     0.05   0.33  -0.26
     4   1     0.06   0.00  -0.02    -0.08   0.04   0.04     0.33  -0.31  -0.22
     5   6     0.02   0.00   0.01    -0.04   0.00  -0.02    -0.08  -0.12   0.14
     6   1     0.08   0.04  -0.01    -0.11  -0.04   0.01     0.03  -0.13   0.09
     7   1     0.03  -0.01   0.07    -0.05   0.03  -0.10    -0.06  -0.14   0.15
     8   8    -0.02  -0.01  -0.03     0.01  -0.02   0.03    -0.13   0.19  -0.03
     9   1     0.00   0.09   0.19    -0.13   0.43  -0.04     0.08   0.08   0.02
    10   6    -0.04  -0.05   0.23    -0.09   0.16   0.05     0.02   0.00   0.04
    11   1    -0.10  -0.03   0.34    -0.13   0.24   0.08     0.02  -0.08   0.15
    12   1    -0.12  -0.14   0.34    -0.21   0.01   0.30     0.06   0.04   0.06
    13   6     0.06  -0.21   0.07     0.09  -0.02  -0.13    -0.05  -0.02  -0.03
    14   6     0.09  -0.14  -0.16     0.00  -0.12   0.14     0.01   0.03   0.03
    15   1     0.13  -0.17  -0.25     0.00  -0.19   0.21    -0.05   0.16   0.08
    16   1    -0.01  -0.03  -0.21     0.10  -0.37   0.22     0.12   0.00   0.05
    17   1     0.21  -0.24  -0.23    -0.20   0.05   0.28     0.07   0.03   0.06
    18   8    -0.09   0.36  -0.10     0.08  -0.01  -0.13     0.07   0.01  -0.04
    19   1     0.05  -0.17   0.06     0.06  -0.02  -0.11    -0.18  -0.03  -0.02
                     13                     14                     15
                      A                      A                      A
 Frequencies --    485.2205               744.8514               788.2298
 Red. masses --      2.6015                 1.7110                 1.6118
 Frc consts  --      0.3609                 0.5593                 0.5900
 IR Inten    --     37.9225               418.7307               121.4564
  Atom  AN      X      Y      Z        X      Y      Z        X      Y      Z
     1   1    -0.11   0.12   0.11     0.17  -0.23   0.13     0.23  -0.35   0.17
     2   6    -0.03   0.04   0.03    -0.03   0.02   0.00    -0.02  -0.03  -0.03
     3   1    -0.04  -0.12   0.07     0.06   0.13   0.06     0.15   0.02   0.11
     4   1    -0.08   0.12   0.06     0.04   0.33   0.03     0.02   0.42   0.04
     5   6     0.03   0.04  -0.03    -0.10  -0.04  -0.01    -0.04  -0.01  -0.07
     6   1     0.12   0.14  -0.06     0.21   0.40  -0.07     0.13   0.36  -0.07
     7   1     0.00   0.07   0.13     0.01  -0.19   0.47     0.20  -0.34   0.25
     8   8    -0.03  -0.12  -0.07    -0.02  -0.06  -0.06     0.04   0.05   0.07
     9   1     0.19   0.09   0.07     0.03  -0.01  -0.01    -0.05  -0.02   0.02
    10   6     0.02  -0.05   0.09     0.03   0.12  -0.05    -0.02  -0.10   0.05
    11   1     0.03  -0.29   0.36     0.06   0.09  -0.08    -0.04  -0.03   0.03
    12   1     0.16   0.09   0.09     0.06   0.15  -0.12    -0.08  -0.16   0.11
    13   6    -0.18  -0.06  -0.05     0.00   0.04   0.09     0.05  -0.01  -0.07
    14   6    -0.04   0.11   0.05     0.08  -0.08   0.02    -0.07   0.08  -0.01
    15   1    -0.18   0.40   0.13     0.11  -0.10  -0.02    -0.07   0.04   0.01
    16   1     0.17   0.07   0.08    -0.01   0.02  -0.02    -0.03   0.00   0.02
    17   1     0.12   0.09   0.10     0.09  -0.11  -0.03    -0.13   0.12   0.02
    18   8     0.17   0.02  -0.07     0.00   0.00   0.01     0.00   0.00  -0.02
    19   1    -0.34  -0.16  -0.07    -0.32  -0.18  -0.03     0.23   0.14   0.03
                     16                     17                     18
                      A                      A                      A
 Frequencies --    859.2349               915.0767               942.5473
 Red. masses --      2.5692                 1.9857                 1.2241
 Frc consts  --      1.1175                 0.9797                 0.6407
 IR Inten    --    198.6147               115.3644                 6.6306
  Atom  AN      X      Y      Z        X      Y      Z        X      Y      Z
     1   1    -0.04   0.11  -0.11     0.09  -0.05  -0.14     0.00   0.00   0.01
     2   6    -0.04   0.08   0.05    -0.11   0.14   0.06     0.00   0.00   0.00
     3   1    -0.14   0.33  -0.10    -0.15   0.68  -0.13     0.01  -0.02   0.01
     4   1     0.06  -0.15  -0.05     0.13   0.01  -0.08    -0.01   0.01   0.00
     5   6    -0.05  -0.05   0.08     0.01  -0.10   0.06     0.00   0.00   0.00
     6   1     0.03  -0.11   0.02     0.10  -0.20  -0.02    -0.01   0.02   0.01
     7   1    -0.14   0.07   0.07     0.16  -0.25  -0.08    -0.01   0.01   0.00
     8   8     0.00  -0.07  -0.11     0.10  -0.03  -0.05     0.00  -0.01   0.00
     9   1    -0.15  -0.29   0.15     0.06   0.19  -0.09    -0.21  -0.29   0.12
    10   6     0.02  -0.08   0.10    -0.01  -0.01  -0.04     0.07   0.05   0.04
    11   1     0.02   0.14  -0.15    -0.04  -0.06   0.09     0.07   0.38  -0.37
    12   1    -0.13  -0.24   0.08     0.02   0.02   0.05    -0.16  -0.17  -0.07
    13   6     0.18   0.06   0.06    -0.03  -0.03  -0.07     0.01  -0.05   0.03
    14   6    -0.04   0.14   0.04    -0.01  -0.03  -0.04    -0.07  -0.03  -0.04
    15   1     0.12  -0.21  -0.05    -0.11   0.14   0.05    -0.27   0.40   0.08
    16   1    -0.33   0.21  -0.01     0.21  -0.16   0.02     0.28  -0.11   0.03
    17   1    -0.29   0.17  -0.06     0.07   0.00   0.06     0.22  -0.03   0.11
    18   8     0.02  -0.03  -0.11    -0.02   0.02   0.08     0.00   0.00  -0.01
    19   1    -0.12  -0.17  -0.14     0.14   0.13   0.04    -0.11   0.27  -0.12
                     19                     20                     21
                      A                      A                      A
 Frequencies --    953.3193              1008.3671              1041.1246
 Red. masses --      1.3359                 2.0925                 2.5926
 Frc consts  --      0.7153                 1.2536                 1.6558
 IR Inten    --      0.0300                71.1355                29.2082
  Atom  AN      X      Y      Z        X      Y      Z        X      Y      Z
     1   1     0.00   0.01   0.00    -0.06   0.08   0.02    -0.06   0.09   0.01
     2   6     0.00   0.00   0.00     0.05  -0.04   0.00     0.04  -0.03   0.00
     3   1     0.00   0.00   0.00     0.00  -0.20   0.01     0.01  -0.15   0.01
     4   1     0.00   0.00   0.00    -0.04  -0.11   0.03    -0.04  -0.08   0.03
     5   6     0.00   0.00   0.00    -0.08   0.04   0.04    -0.08   0.02   0.04
     6   1     0.00   0.00   0.00    -0.01   0.15   0.01     0.00   0.12   0.01
     7   1    -0.01   0.01   0.01    -0.21   0.19   0.18    -0.19   0.16   0.16
     8   8     0.00   0.00   0.00     0.01  -0.02  -0.06     0.02  -0.02  -0.05
     9   1     0.01   0.46  -0.22     0.13   0.28  -0.15    -0.07   0.25  -0.09
    10   6     0.07   0.00  -0.09     0.02   0.02  -0.08     0.02  -0.17   0.03
    11   1    -0.08   0.22   0.04    -0.02  -0.02   0.10    -0.12   0.09   0.11
    12   1    -0.14  -0.24   0.31     0.03   0.00   0.11    -0.16  -0.37   0.36
    13   6     0.02  -0.07   0.02     0.14  -0.11   0.00    -0.01   0.26  -0.09
    14   6    -0.07   0.01   0.08    -0.06   0.09  -0.09     0.07  -0.11  -0.03
    15   1    -0.03   0.16  -0.17    -0.13   0.04   0.17    -0.02   0.10   0.01
    16   1    -0.26   0.43  -0.07     0.25  -0.33   0.08     0.22  -0.09  -0.02
    17   1     0.28  -0.27  -0.13    -0.27   0.33   0.14     0.16  -0.07   0.05
    18   8     0.00   0.00   0.00    -0.03   0.02   0.11    -0.02   0.02   0.05
    19   1     0.00  -0.04   0.02    -0.16  -0.33   0.08    -0.28   0.32  -0.15
                     22                     23                     24
                      A                      A                      A
 Frequencies --   1097.1360              1124.3767              1141.1412
 Red. masses --      2.2483                 1.6028                 1.8550
 Frc consts  --      1.5945                 1.1939                 1.4233
 IR Inten    --     28.6894                11.4876                 8.9816
  Atom  AN      X      Y      Z        X      Y      Z        X      Y      Z
     1   1     0.29  -0.53  -0.10     0.09  -0.23   0.21    -0.03   0.03   0.12
     2   6    -0.06  -0.16   0.10    -0.06  -0.01  -0.10     0.01   0.00  -0.06
     3   1    -0.03   0.36  -0.03     0.19  -0.05   0.16     0.08  -0.18   0.06
     4   1     0.31  -0.30  -0.09    -0.09   0.47   0.01    -0.12   0.16   0.04
     5   6    -0.04   0.24   0.00     0.09   0.01   0.14    -0.05  -0.01   0.12
     6   1    -0.13   0.21   0.02    -0.34   0.00   0.33    -0.13   0.06   0.15
     7   1     0.06   0.17  -0.23     0.16  -0.02  -0.41    -0.08   0.06  -0.01
     8   8     0.05  -0.05  -0.05    -0.03  -0.01  -0.06     0.04  -0.01  -0.07
     9   1    -0.01  -0.05   0.02    -0.04   0.07  -0.04     0.14  -0.16   0.10
    10   6    -0.01   0.01   0.01     0.04  -0.01  -0.01    -0.11   0.02   0.03
    11   1     0.01  -0.01  -0.02    -0.01   0.11  -0.02     0.04  -0.33   0.07
    12   1     0.02   0.04  -0.06    -0.07  -0.12   0.10     0.18   0.33  -0.25
    13   6    -0.01  -0.01  -0.02    -0.03   0.00   0.02     0.13   0.01  -0.07
    14   6     0.00  -0.01   0.02     0.03   0.02  -0.02    -0.08  -0.04   0.06
    15   1     0.01   0.01  -0.04     0.06  -0.12   0.04    -0.12   0.25  -0.14
    16   1    -0.04   0.05  -0.01    -0.01  -0.08   0.01     0.01   0.24  -0.03
    17   1     0.05  -0.06  -0.03    -0.13   0.10   0.01     0.35  -0.28  -0.06
    18   8     0.00   0.00   0.00     0.00   0.01   0.02    -0.01   0.00   0.01
    19   1     0.10   0.00  -0.06    -0.10  -0.07  -0.11     0.17   0.09  -0.02
                     25                     26                     27
                      A                      A                      A
 Frequencies --   1182.4450              1256.8312              1274.5721
 Red. masses --      2.7280                 1.8166                 1.3936
 Frc consts  --      2.2473                 1.6906                 1.3339
 IR Inten    --    508.1410                32.1215               164.5132
  Atom  AN      X      Y      Z        X      Y      Z        X      Y      Z
     1   1     0.11  -0.19  -0.06    -0.01   0.02   0.03     0.01  -0.03  -0.03
     2   6    -0.07  -0.02   0.02     0.01   0.00   0.00    -0.02  -0.01   0.01
     3   1     0.01   0.24   0.02     0.01  -0.04   0.00     0.00   0.09   0.00
     4   1     0.14   0.11  -0.06    -0.02  -0.02   0.01     0.05   0.03  -0.02
     5   6     0.17  -0.01  -0.11    -0.04   0.02   0.04     0.05  -0.02  -0.05
     6   1    -0.03  -0.09  -0.01    -0.03   0.04   0.04     0.03   0.01  -0.03
     7   1     0.08   0.07  -0.14    -0.01  -0.01   0.01    -0.07   0.12   0.01
     8   8    -0.14  -0.01   0.06     0.04  -0.01  -0.03    -0.04  -0.01   0.03
     9   1     0.15   0.08  -0.04     0.09   0.03  -0.07     0.08  -0.01   0.00
    10   6    -0.05  -0.03  -0.03    -0.04   0.00  -0.09    -0.03   0.00   0.00
    11   1    -0.05  -0.21   0.24    -0.09  -0.21   0.31     0.02  -0.10  -0.01
    12   1     0.09   0.08   0.13     0.03   0.04   0.21     0.02   0.05  -0.04
    13   6     0.19   0.14   0.11     0.00  -0.03   0.20     0.06  -0.08  -0.06
    14   6    -0.06  -0.06  -0.05     0.02   0.00  -0.04     0.02   0.05   0.04
    15   1    -0.26   0.36   0.08    -0.07   0.04   0.15     0.17  -0.21  -0.09
    16   1     0.24   0.00  -0.03    -0.03  -0.06  -0.01    -0.04  -0.02   0.05
    17   1     0.17   0.02   0.17    -0.10   0.14   0.10     0.01  -0.07  -0.12
    18   8    -0.02  -0.02  -0.04     0.00  -0.03  -0.11     0.00   0.02   0.07
    19   1    -0.28  -0.30   0.12     0.11   0.79   0.03    -0.52   0.55  -0.48
                     28                     29                     30
                      A                      A                      A
 Frequencies --   1290.1383              1378.6719              1393.7953
 Red. masses --      1.1388                 1.1898                 1.2218
 Frc consts  --      1.1168                 1.3325                 1.3984
 IR Inten    --     30.2394                 3.2574                13.4958
  Atom  AN      X      Y      Z        X      Y      Z        X      Y      Z
     1   1     0.08  -0.22   0.09     0.01  -0.01  -0.01     0.22  -0.25   0.13
     2   6    -0.07  -0.03  -0.05     0.00   0.00   0.00    -0.02   0.08  -0.04
     3   1     0.08   0.06   0.07    -0.01  -0.01   0.00     0.08  -0.38   0.16
     4   1     0.00   0.24  -0.03     0.01   0.00   0.00     0.00  -0.29  -0.11
     5   6     0.03   0.00   0.02     0.00   0.00   0.00    -0.06   0.06   0.04
     6   1     0.28  -0.40  -0.18    -0.01   0.01   0.01     0.40  -0.39  -0.26
     7   1    -0.45   0.53   0.27    -0.01   0.01   0.00     0.23  -0.24  -0.19
     8   8     0.04   0.01   0.01     0.00   0.00   0.00    -0.01  -0.02   0.01
     9   1    -0.02  -0.01   0.00     0.15   0.37  -0.07     0.04   0.04  -0.01
    10   6     0.01   0.00   0.00    -0.03  -0.06   0.05    -0.01  -0.01   0.00
    11   1     0.00   0.01  -0.01    -0.01   0.23  -0.33    -0.01   0.04  -0.02
    12   1    -0.01  -0.01  -0.01     0.21   0.22  -0.24     0.04   0.04   0.00
    13   6    -0.03  -0.01   0.00     0.01  -0.03   0.00     0.02   0.01   0.01
    14   6     0.00   0.00   0.00     0.07  -0.06  -0.01    -0.01   0.01   0.00
    15   1    -0.01   0.00   0.01    -0.15   0.35   0.12     0.02  -0.05   0.00
    16   1    -0.01  -0.01   0.00    -0.32   0.23  -0.12     0.05  -0.02   0.01
    17   1    -0.01   0.01   0.00    -0.34   0.19   0.11     0.05  -0.01   0.01
    18   8     0.00   0.00  -0.01     0.00   0.00   0.00     0.00   0.00   0.00
    19   1     0.11   0.01   0.09    -0.04   0.09  -0.07    -0.15  -0.02  -0.09
                     31                     32                     33
                      A                      A                      A
 Frequencies --   1407.6810              1415.4930              1450.7606
 Red. masses --      1.2538                 1.2906                 1.1109
 Frc consts  --      1.4639                 1.5236                 1.3776
 IR Inten    --      1.0568                19.5669                11.6468
  Atom  AN      X      Y      Z        X      Y      Z        X      Y      Z
     1   1    -0.02   0.03  -0.03    -0.30   0.30   0.07    -0.05   0.04   0.01
     2   6     0.00  -0.01   0.00     0.05  -0.11  -0.02     0.00  -0.01  -0.01
     3   1    -0.01   0.03  -0.02    -0.01   0.40  -0.20     0.07   0.02   0.05
     4   1     0.01   0.05   0.01    -0.19   0.40   0.18     0.06   0.03  -0.03
     5   6     0.01   0.00   0.00    -0.05   0.07   0.03     0.01   0.07  -0.02
     6   1    -0.09   0.01   0.05     0.35  -0.27  -0.23    -0.36  -0.44   0.08
     7   1    -0.01   0.01   0.06     0.18  -0.17  -0.20     0.19  -0.22   0.42
     8   8     0.01   0.00  -0.01    -0.01  -0.01   0.01     0.01  -0.01  -0.02
     9   1     0.14   0.38  -0.08     0.04   0.01   0.00     0.00  -0.02   0.02
    10   6    -0.03  -0.07   0.04    -0.01   0.00   0.00     0.01   0.02   0.01
    11   1    -0.05   0.28  -0.29     0.00   0.00  -0.02     0.05  -0.06  -0.03
    12   1     0.23   0.22  -0.19     0.01   0.01   0.01    -0.07  -0.06  -0.02
    13   6    -0.01   0.01   0.06     0.01   0.00   0.01     0.02  -0.01  -0.04
    14   6    -0.06   0.06   0.00     0.00   0.00   0.00     0.02   0.00   0.02
    15   1     0.13  -0.36  -0.06    -0.01   0.01   0.01     0.01   0.06  -0.04
    16   1     0.30  -0.24   0.12     0.00   0.01  -0.01    -0.04   0.01   0.01
    17   1     0.33  -0.14  -0.06     0.00   0.01   0.02    -0.09  -0.01  -0.06
    18   8     0.00  -0.01  -0.04     0.00   0.00   0.00    -0.01   0.00   0.00
    19   1     0.01   0.07   0.16    -0.07  -0.04  -0.10    -0.30   0.15   0.49
                     34                     35                     36
                      A                      A                      A
 Frequencies --   1457.8101              1470.7650              1482.1830
 Red. masses --      1.0641                 1.0470                 1.0500
 Frc consts  --      1.3324                 1.3344                 1.3591
 IR Inten    --      3.4324                 7.1955                 2.4256
  Atom  AN      X      Y      Z        X      Y      Z        X      Y      Z
     1   1    -0.01   0.01   0.05    -0.01   0.01   0.01    -0.05   0.04   0.08
     2   6     0.00   0.00   0.00     0.00   0.00   0.00    -0.01   0.00  -0.01
     3   1     0.03   0.03   0.03     0.03   0.00   0.03     0.10   0.05   0.08
     4   1     0.00  -0.04  -0.01     0.02  -0.02  -0.02     0.06  -0.06  -0.04
     5   6     0.00  -0.03   0.02     0.00   0.00   0.00     0.00   0.00   0.00
     6   1     0.31   0.33  -0.07    -0.01   0.00   0.00     0.00   0.03   0.00
     7   1    -0.07   0.12  -0.41     0.00   0.00   0.01    -0.01   0.01   0.00
     8   8    -0.01   0.00   0.00     0.00   0.00   0.00     0.00   0.00   0.00
     9   1    -0.01   0.03   0.01     0.43  -0.02   0.05     0.41   0.06   0.03
    10   6     0.01   0.01   0.02    -0.03   0.02   0.00    -0.03   0.03   0.01
    11   1     0.05  -0.05  -0.05     0.17  -0.16  -0.32     0.22  -0.23  -0.35
    12   1    -0.07  -0.06  -0.07    -0.14  -0.13   0.22    -0.21  -0.19   0.13
    13   6     0.01  -0.01  -0.04     0.00   0.02   0.00    -0.02   0.00   0.01
    14   6     0.02   0.01   0.02     0.02   0.03  -0.02    -0.02  -0.03   0.00
    15   1     0.02   0.03  -0.03    -0.15  -0.01   0.43     0.12  -0.12  -0.26
    16   1    -0.04  -0.03   0.02    -0.40  -0.28   0.04     0.34   0.34  -0.08
    17   1    -0.06  -0.04  -0.09     0.25  -0.16  -0.14    -0.09   0.21   0.28
    18   8    -0.01  -0.01  -0.01     0.00   0.00   0.00     0.00   0.00   0.00
    19   1    -0.27   0.17   0.67     0.04  -0.05  -0.03     0.04   0.00  -0.02
                     37                     38                     39
                      A                      A                      A
 Frequencies --   1483.6107              1491.1236              1498.5364
 Red. masses --      1.0461                 1.0411                 1.0487
 Frc consts  --      1.3566                 1.3638                 1.3875
 IR Inten    --      1.1089                 4.4079                 1.2484
  Atom  AN      X      Y      Z        X      Y      Z        X      Y      Z
     1   1     0.02  -0.01  -0.10    -0.31   0.28   0.24     0.04  -0.14   0.63
     2   6     0.00   0.00   0.01    -0.04  -0.02  -0.03     0.03   0.01  -0.04
     3   1    -0.05  -0.05  -0.03     0.50   0.19   0.43     0.02   0.33  -0.11
     4   1     0.02   0.07   0.01     0.39  -0.17  -0.24    -0.47  -0.41   0.13
     5   6     0.00   0.00   0.01    -0.02  -0.01  -0.01     0.02   0.00  -0.03
     6   1     0.02   0.00   0.00     0.01   0.06  -0.02    -0.09   0.03   0.03
     7   1     0.00   0.01  -0.02    -0.01  -0.03  -0.01    -0.02   0.03   0.07
     8   8     0.00   0.00   0.00     0.00   0.00   0.00     0.00   0.00   0.00
     9   1     0.31  -0.27   0.08    -0.08  -0.02  -0.01     0.01   0.03  -0.01
    10   6    -0.03  -0.01  -0.03     0.00  -0.01  -0.01     0.00   0.00   0.00
    11   1    -0.10   0.26  -0.10    -0.07   0.09   0.08     0.00  -0.01  -0.01
    12   1     0.19   0.16   0.45     0.08   0.07   0.00     0.00   0.00  -0.01
    13   6    -0.01   0.00   0.00     0.00   0.00   0.00     0.00   0.00   0.01
    14   6     0.01   0.00   0.04     0.00   0.00   0.00     0.00   0.00   0.01
    15   1     0.04   0.25  -0.34    -0.02   0.04   0.00     0.00   0.08  -0.07
    16   1     0.13  -0.18   0.09    -0.03  -0.07   0.02     0.02  -0.09   0.04
    17   1    -0.31  -0.12  -0.30    -0.01  -0.04  -0.06    -0.07  -0.05  -0.11
    18   8     0.00   0.00   0.00     0.00   0.00   0.00     0.00   0.00   0.00
    19   1     0.02  -0.03   0.02     0.06  -0.03  -0.08     0.02  -0.01  -0.03
                     40                     41                     42
                      A                      A                      A
 Frequencies --   1511.1209              2969.8184              3000.3276
 Red. masses --      1.0681                 1.0591                 1.0977
 Frc consts  --      1.4371                 5.5038                 5.8220
 IR Inten    --      9.3006                31.9914                 9.7277
  Atom  AN      X      Y      Z        X      Y      Z        X      Y      Z
     1   1     0.00  -0.02   0.11     0.00   0.00   0.00    -0.05  -0.04  -0.01
     2   6     0.00   0.00  -0.01     0.00   0.00   0.00     0.01   0.00   0.00
     3   1     0.01   0.06  -0.01     0.03   0.00  -0.03    -0.01   0.00   0.01
     4   1    -0.07  -0.07   0.02    -0.01   0.00  -0.02    -0.02   0.01  -0.05
     5   6     0.01   0.00   0.00     0.00   0.04  -0.05    -0.07  -0.04  -0.04
     6   1    -0.02   0.02   0.01     0.37  -0.13   0.76     0.20  -0.09   0.45
     7   1    -0.01   0.02   0.01    -0.40  -0.32  -0.06     0.65   0.55   0.05
     8   8     0.00   0.00   0.00     0.00   0.00   0.00     0.00   0.00   0.00
     9   1     0.09  -0.31   0.08     0.00   0.00   0.00     0.00   0.00   0.00
    10   6    -0.01  -0.01  -0.03     0.00   0.00   0.00     0.00   0.00   0.00
    11   1    -0.17   0.33   0.05     0.00   0.00   0.00     0.00   0.00   0.00
    12   1     0.24   0.21   0.34     0.00   0.00   0.00     0.00   0.00   0.00
    13   6     0.00  -0.02  -0.06     0.00   0.00   0.00     0.00   0.00   0.00
    14   6    -0.01  -0.01  -0.03     0.00   0.00   0.00     0.00   0.00   0.00
    15   1     0.00  -0.27   0.25     0.00   0.00   0.00     0.00   0.00   0.00
    16   1    -0.09   0.30  -0.12     0.00   0.00   0.00     0.00   0.00   0.00
    17   1     0.25   0.17   0.35     0.00   0.00   0.00     0.00   0.00   0.00
    18   8     0.00   0.00   0.01     0.00   0.00   0.00     0.00   0.00   0.00
    19   1    -0.11   0.03   0.17    -0.01   0.00   0.00     0.01   0.00   0.00
                     43                     44                     45
                      A                      A                      A
 Frequencies --   3044.9759              3055.3321              3057.1003
 Red. masses --      1.0350                 1.0331                 1.0328
 Frc consts  --      5.6542                 5.6819                 5.6871
 IR Inten    --     18.9695                18.4646                21.7605
  Atom  AN      X      Y      Z        X      Y      Z        X      Y      Z
     1   1    -0.46  -0.37  -0.07     0.00   0.00   0.00     0.01   0.01   0.00
     2   6    -0.02   0.05   0.00     0.00   0.00   0.00     0.00   0.00   0.00
     3   1     0.41  -0.10  -0.43     0.00   0.00   0.00    -0.01   0.00   0.01
     4   1     0.22  -0.07   0.48     0.00   0.00   0.00     0.00   0.00  -0.01
     5   6     0.00   0.00   0.00     0.00   0.00   0.00     0.00   0.00   0.00
     6   1    -0.01   0.01  -0.01     0.00   0.00   0.00     0.00   0.00   0.00
     7   1     0.00   0.01   0.00     0.00   0.00   0.00     0.00   0.00   0.00
     8   8     0.00   0.00   0.00     0.00   0.00   0.00     0.00   0.00   0.00
     9   1     0.00   0.00   0.00     0.04  -0.16  -0.51     0.01  -0.03  -0.08
    10   6     0.00   0.00   0.00    -0.02  -0.04   0.02     0.00  -0.01   0.00
    11   1     0.00   0.00   0.00     0.58   0.24   0.22     0.09   0.04   0.03
    12   1     0.00   0.00   0.00    -0.35   0.33   0.04    -0.06   0.06   0.01
    13   6     0.00   0.00   0.00     0.00   0.00   0.00     0.00   0.00   0.00
    14   6     0.00   0.00   0.00     0.01   0.00   0.00    -0.04   0.02   0.00
    15   1     0.01   0.00   0.00    -0.10  -0.04  -0.04     0.58   0.24   0.22
    16   1     0.00   0.00  -0.01    -0.01   0.03   0.09     0.04  -0.16  -0.52
    17   1     0.00  -0.01   0.00     0.02   0.06  -0.04    -0.15  -0.37   0.27
    18   8     0.00   0.00   0.00     0.00   0.00   0.00     0.00   0.00   0.00
    19   1     0.00   0.00   0.00     0.00   0.00   0.00     0.00   0.00   0.00
                     46                     47                     48
                      A                      A                      A
 Frequencies --   3118.4782              3128.7520              3142.0134
 Red. masses --      1.1016                 1.1031                 1.1035
 Frc consts  --      6.3116                 6.3624                 6.4184
 IR Inten    --     34.5321                21.4163                 4.4104
  Atom  AN      X      Y      Z        X      Y      Z        X      Y      Z
     1   1     0.54   0.46   0.09     0.28   0.23   0.03     0.00   0.00   0.00
     2   6    -0.08  -0.03   0.03    -0.03  -0.01  -0.09     0.00   0.00   0.00
     3   1     0.46  -0.13  -0.50    -0.27   0.07   0.26     0.00   0.00   0.01
     4   1    -0.02  -0.01   0.01     0.35  -0.14   0.75     0.00   0.00   0.00
     5   6    -0.01   0.00   0.00    -0.01   0.00  -0.01     0.00   0.00   0.00
     6   1     0.00   0.00   0.00     0.03  -0.01   0.06     0.00   0.00   0.00
     7   1     0.05   0.04   0.01     0.03   0.03   0.00     0.00   0.00   0.00
     8   8     0.00   0.00   0.00     0.00   0.00   0.00     0.00   0.00   0.00
     9   1     0.00   0.00   0.00     0.00   0.00  -0.01    -0.06   0.16   0.52
    10   6     0.00   0.00   0.00     0.00   0.00   0.00    -0.06  -0.01  -0.06
    11   1     0.00   0.00   0.00     0.00   0.00   0.00     0.59   0.25   0.21
    12   1     0.01  -0.01   0.00     0.00   0.00   0.00     0.23  -0.24  -0.04
    13   6     0.00   0.00   0.00     0.00   0.00   0.00     0.00   0.00   0.00
    14   6     0.00   0.00   0.00     0.00   0.00   0.00     0.02   0.02   0.02
    15   1     0.00   0.00   0.00     0.00   0.00   0.00    -0.22  -0.09  -0.08
    16   1     0.00   0.00   0.00     0.00   0.00   0.00     0.02  -0.07  -0.23
    17   1     0.00   0.00   0.00     0.00   0.00   0.00    -0.02  -0.07   0.06
    18   8     0.00   0.00   0.00     0.00   0.00   0.00     0.00   0.00   0.00
    19   1     0.00   0.00   0.00     0.00   0.00   0.00     0.00   0.00   0.00
                     49                     50                     51
                      A                      A                      A
 Frequencies --   3145.1588              3154.2235              3158.2447
 Red. masses --      1.1033                 1.1033                 1.1034
 Frc consts  --      6.4303                 6.4672                 6.4846
 IR Inten    --     18.1355                 9.4130                 7.4304
  Atom  AN      X      Y      Z        X      Y      Z        X      Y      Z
     1   1     0.00   0.00   0.00     0.01   0.01   0.00     0.00   0.00   0.00
     2   6     0.00   0.00   0.00     0.00   0.00   0.00     0.00   0.00   0.00
     3   1     0.00   0.00   0.00     0.00   0.00   0.00     0.00   0.00   0.00
     4   1     0.00   0.00   0.00     0.00   0.00   0.00     0.00   0.00   0.00
     5   6     0.00   0.00   0.00     0.00   0.00   0.00     0.00   0.00   0.00
     6   1     0.00   0.00   0.00     0.00   0.00   0.00     0.00   0.00   0.00
     7   1     0.00   0.00   0.00     0.00   0.00   0.00     0.00   0.00   0.00
     8   8     0.00   0.00   0.00     0.00   0.00   0.00     0.00   0.00   0.00
     9   1    -0.02   0.05   0.18    -0.04   0.17   0.58     0.00  -0.02  -0.06
    10   6    -0.03   0.00  -0.02     0.06  -0.06  -0.05     0.00   0.01   0.01
    11   1     0.23   0.10   0.08    -0.06  -0.04  -0.04     0.00   0.00   0.00
    12   1     0.11  -0.11  -0.01    -0.56   0.55   0.05     0.05  -0.04   0.00
    13   6     0.00   0.00   0.00     0.00   0.00   0.00     0.00   0.00   0.00
    14   6    -0.05  -0.05  -0.05     0.00  -0.01   0.00    -0.03  -0.04   0.07
    15   1     0.58   0.23   0.22     0.03   0.01   0.01     0.13   0.05   0.06
    16   1    -0.06   0.17   0.57     0.00  -0.01  -0.02     0.04  -0.17  -0.50
    17   1     0.07   0.20  -0.16     0.02   0.07  -0.05     0.24   0.64  -0.46
    18   8     0.00   0.00   0.00     0.00   0.00   0.00     0.00   0.00   0.00
    19   1     0.01   0.00   0.00     0.00   0.00   0.00     0.00   0.00   0.00

 -------------------
 - Thermochemistry -
 -------------------
 Temperature   298.150 Kelvin.  Pressure   1.00000 Atm.
 Atom     1 has atomic number  1 and mass   1.00783
 Atom     2 has atomic number  6 and mass  12.00000
 Atom     3 has atomic number  1 and mass   1.00783
 Atom     4 has atomic number  1 and mass   1.00783
 Atom     5 has atomic number  6 and mass  12.00000
 Atom     6 has atomic number  1 and mass   1.00783
 Atom     7 has atomic number  1 and mass   1.00783
 Atom     8 has atomic number  8 and mass  15.99491
 Atom     9 has atomic number  1 and mass   1.00783
 Atom    10 has atomic number  6 and mass  12.00000
 Atom    11 has atomic number  1 and mass   1.00783
 Atom    12 has atomic number  1 and mass   1.00783
 Atom    13 has atomic number  6 and mass  12.00000
 Atom    14 has atomic number  6 and mass  12.00000
 Atom    15 has atomic number  1 and mass   1.00783
 Atom    16 has atomic number  1 and mass   1.00783
 Atom    17 has atomic number  1 and mass   1.00783
 Atom    18 has atomic number  8 and mass  15.99491
 Atom    19 has atomic number  1 and mass   1.00783
 Molecular mass:   104.08373 amu.
 Principal axes and moments of inertia in atomic units:
                           1         2         3
     Eigenvalues --   500.980791301.897101410.20320
           X            0.99934  -0.02746  -0.02398
           Y            0.02366   0.98896  -0.14627
           Z            0.02773   0.14561   0.98895
 This molecule is an asymmetric top.
 Rotational symmetry number  1.
 Warning -- assumption of classical behavior for rotation
           may cause significant error
 Rotational temperatures (Kelvin)      0.17289     0.06653     0.06142
 Rotational constants (GHZ):           3.60242     1.38624     1.27977
    1 imaginary frequencies ignored.
 Zero-point vibrational energy     417710.3 (Joules/Mol)
                                   99.83516 (Kcal/Mol)
 Warning -- explicit consideration of  12 degrees of freedom as
           vibrations may cause significant error
 Vibrational temperatures:     53.46    99.25   145.43   158.82   275.52
          (Kelvin)            283.84   343.64   381.51   455.76   501.90
                              631.82   698.12  1071.68  1134.09  1236.25
                             1316.59  1356.12  1371.61  1450.82  1497.95
                             1578.53  1617.73  1641.85  1701.27  1808.30
                             1833.82  1856.22  1983.60  2005.36  2025.34
                             2036.58  2087.32  2097.46  2116.10  2132.53
                             2134.58  2145.39  2156.06  2174.17  4272.91
                             4316.80  4381.04  4395.94  4398.49  4486.79
                             4501.58  4520.66  4525.18  4538.22  4544.01
 
 Zero-point correction=                           0.159097 (Hartree/Particle)
 Thermal correction to Energy=                    0.169059
 Thermal correction to Enthalpy=                  0.170003
 Thermal correction to Gibbs Free Energy=         0.122442
 Sum of electronic and zero-point Energies=           -347.918858
 Sum of electronic and thermal Energies=              -347.908896
 Sum of electronic and thermal Enthalpies=            -347.907952
 Sum of electronic and thermal Free Energies=         -347.955514
 
                     E (Thermal)             CV                S
                      KCal/Mol        Cal/Mol-Kelvin    Cal/Mol-Kelvin
 Total                  106.086             33.493            100.101
 Electronic               0.000              0.000              2.183
 Translational            0.889              2.981             39.837
 Rotational               0.889              2.981             28.310
 Vibrational            104.309             27.531             29.771
 Vibration     1          0.594              1.982              5.405
 Vibration     2          0.598              1.969              4.182
 Vibration     3          0.604              1.948              3.433
 Vibration     4          0.606              1.941              3.262
 Vibration     5          0.634              1.852              2.213
 Vibration     6          0.637              1.844              2.158
 Vibration     7          0.657              1.781              1.811
 Vibration     8          0.671              1.737              1.628
 Vibration     9          0.704              1.642              1.327
 Vibration    10          0.726              1.578              1.171
 Vibration    11          0.799              1.385              0.829
 Vibration    12          0.841              1.283              0.696
                       Q            Log10(Q)             Ln(Q)
 Total Bot       0.479513D-56        -56.319200       -129.679750
 Total V=0       0.725248D+17         16.860486         38.822704
 Vib (Bot)       0.111549D-69        -69.952535       -161.071663
 Vib (Bot)    1  0.556992D+01          0.745849          1.717380
 Vib (Bot)    2  0.299012D+01          0.475689          1.095315
 Vib (Bot)    3  0.202996D+01          0.307489          0.708018
 Vib (Bot)    4  0.185522D+01          0.268394          0.618001
 Vib (Bot)    5  0.104458D+01          0.018941          0.043613
 Vib (Bot)    6  0.101178D+01          0.005088          0.011715
 Vib (Bot)    7  0.821390D+00         -0.085450         -0.196757
 Vib (Bot)    8  0.730634D+00         -0.136300         -0.313842
 Vib (Bot)    9  0.594575D+00         -0.225793         -0.519908
 Vib (Bot)   10  0.529296D+00         -0.276302         -0.636208
 Vib (Bot)   11  0.393931D+00         -0.404580         -0.931579
 Vib (Bot)   12  0.343134D+00         -0.464536         -1.069633
 Vib (V=0)       0.168714D+04          3.227152          7.430791
 Vib (V=0)    1  0.609231D+01          0.784782          1.807028
 Vib (V=0)    2  0.353164D+01          0.547976          1.261762
 Vib (V=0)    3  0.259064D+01          0.413406          0.951903
 Vib (V=0)    4  0.242141D+01          0.384069          0.884351
 Vib (V=0)    5  0.165808D+01          0.219605          0.505659
 Vib (V=0)    6  0.162859D+01          0.211811          0.487712
 Vib (V=0)    7  0.146160D+01          0.164830          0.379534
 Vib (V=0)    8  0.138534D+01          0.141556          0.325945
 Vib (V=0)    9  0.127687D+01          0.106145          0.244408
 Vib (V=0)   10  0.122812D+01          0.089240          0.205482
 Vib (V=0)   11  0.113654D+01          0.055584          0.127988
 Vib (V=0)   12  0.110642D+01          0.043919          0.101127
 Electronic      0.300000D+01          0.477121          1.098612
 Translational   0.417377D+08          7.620528         17.546915
 Rotational      0.343309D+06          5.535685         12.746386
 ***** Axes restored to original set *****
 -------------------------------------------------------------------
 Center     Atomic                   Forces (Hartrees/Bohr)
 Number     Number              X              Y              Z
 -------------------------------------------------------------------
      1        1           0.000000124   -0.000000246   -0.000000063
      2        6          -0.000000149    0.000000192   -0.000000157
      3        1          -0.000000023   -0.000000163    0.000000038
      4        1          -0.000000140   -0.000000278    0.000000078
      5        6          -0.000000208   -0.000000708    0.000000539
      6        1           0.000000117    0.000000270   -0.000000199
      7        1           0.000000100   -0.000000056    0.000000269
      8        8          -0.000000030   -0.000000024    0.000000091
      9        1          -0.000000145   -0.000000135   -0.000000124
     10        6          -0.000000096    0.000000084   -0.000000149
     11        1          -0.000000113    0.000000143   -0.000000262
     12        1           0.000000094   -0.000000033   -0.000000300
     13        6           0.000000048    0.000000048   -0.000000265
     14        6           0.000000119    0.000000173    0.000000068
     15        1           0.000000071    0.000000247   -0.000000059
     16        1           0.000000034   -0.000000007    0.000000097
     17        1           0.000000145    0.000000232    0.000000202
     18        8          -0.000000141    0.000000144    0.000000044
     19        1           0.000000193    0.000000119    0.000000151
 -------------------------------------------------------------------
 Cartesian Forces:  Max     0.000000708 RMS     0.000000191

 ----------------------------------------------------------------------

 Electric dipole moment (input orientation):
 (Debye = 10**-18 statcoulomb cm , SI units = C m)
                  (au)            (Debye)         (10**-30 SI)
   Tot        0.568252D+00      0.144435D+01      0.481784D+01
   x          0.512979D+00      0.130386D+01      0.434922D+01
   y          0.235546D+00      0.598698D+00      0.199704D+01
   z         -0.654264D-01     -0.166297D+00     -0.554708D+00

 Dipole polarizability, Alpha (input orientation).
 (esu units = cm**3 , SI units = C**2 m**2 J**-1)
 Alpha(0;0):
               (au)            (10**-24 esu)      (10**-40 SI)
   iso        0.902790D+02      0.133780D+02      0.148850D+02
   aniso      0.467541D+02      0.692824D+01      0.770871D+01
   xx         0.118672D+03      0.175853D+02      0.195663D+02
   yx         0.988068D+01      0.146417D+01      0.162910D+01
   yy         0.788595D+02      0.116858D+02      0.130022D+02
   zx         0.397260D+01      0.588679D+00      0.654994D+00
   zy         0.171048D+01      0.253467D+00      0.282020D+00
   zz         0.733059D+02      0.108628D+02      0.120865D+02

 ----------------------------------------------------------------------

 Dipole orientation:
     1         -1.38075671         -3.61786742         -1.80020178
     6         -1.59591322         -2.90097876         -3.72085583
     1         -0.75653462         -4.27473875         -5.00880759
     1         -3.60685966         -2.74614325         -4.13635460
     6         -0.31652615         -0.34279940         -3.97958525
     1          1.71591102         -0.50900061         -3.57830715
     1         -0.44321081          0.34209681         -5.93602213
     8         -1.39029868          1.53772327         -2.50420387
     1         -2.92067102          0.77916563          3.78667581
     6         -1.35963769         -0.55262381          3.63876506
     1         -0.53975717         -0.87592420          5.50054556
     1         -2.07754305         -2.32821893          2.89268780
     6          0.62234545          0.56820413          1.84771863
     6          1.73188038          3.07339791          2.80462795
     1          2.61092845          2.80647769          4.64785288
     1          0.19566976          4.43344684          2.95305770
     1          3.12473346          3.79173216          1.47585026
     8          2.48759394         -1.08512757          1.44213830
     1         -0.44215097          1.06791547         -0.07080017

 Electric dipole moment (dipole orientation):
 (Debye = 10**-18 statcoulomb cm , SI units = C m)
                  (au)            (Debye)         (10**-30 SI)
   Tot        0.568252D+00      0.144435D+01      0.481784D+01
   x          0.000000D+00      0.000000D+00      0.000000D+00
   y          0.000000D+00      0.000000D+00      0.000000D+00
   z          0.568252D+00      0.144435D+01      0.481784D+01

 Dipole polarizability, Alpha (dipole orientation).
 (esu units = cm**3 , SI units = C**2 m**2 J**-1)
 Alpha(0;0):
               (au)            (10**-24 esu)      (10**-40 SI)
   iso        0.902790D+02      0.133780D+02      0.148850D+02
   aniso      0.467541D+02      0.692824D+01      0.770871D+01
   xx         0.763286D+02      0.113107D+02      0.125849D+02
   yx         0.200369D+01      0.296916D+00      0.330363D+00
   yy         0.768731D+02      0.113914D+02      0.126747D+02
   zx         0.121826D+02      0.180528D+01      0.200864D+01
   zy         0.385643D+01      0.571464D+00      0.635839D+00
   zz         0.117635D+03      0.174317D+02      0.193954D+02

 ----------------------------------------------------------------------
 1\1\GINC-R03C14\Freq\UwB97XD\Aug-CC-pVTZ\C5H12O2(3)\HASANGAL\22-Dec-20
 21\0\\# UWB97XD aug-cc-pVTZ Opt(CalcAll,TS,NoEigenTest) scf=qc Integra
 l(Grid=SuperFineGrid) Guess(mix,always) MaxDisk=32GB\\eto-ipr-ts-set1-
 M0001-copt-TS-opt-TS-wb97-opt\\0,3\H,-1.6990917728,1.4698184911,0.2436
 622781\C,-2.5199531098,0.765820235,0.100652719\H,-3.259571789,0.949215
 4571,0.8814328306\H,-2.9774287976,0.9624513282,-0.8686348709\C,-2.0070
 326215,-0.6632610304,0.1664525787\H,-1.5553068094,-0.8617397172,1.1493
 65889\H,-2.8380645836,-1.3764968633,0.0749041636\O,-1.1212848398,-0.99
 07712822,-0.848876239\H,1.5311858653,1.0004355343,-1.7968419789\C,1.44
 64319858,1.2869663995,-0.7499895689\H,2.3952083449,1.6944838278,-0.400
 8462651\H,0.6724623475,2.0456247254,-0.6580052864\C,1.072221026,0.0404
 336351,0.0600859278\C,2.1322525715,-1.0681195253,-0.0176969767\H,3.090
 6053245,-0.7004167153,0.3484745981\H,2.2258086756,-1.371594437,-1.0589
 217561\H,1.8234708517,-1.9284697147,0.5710696316\O,0.8506202769,0.3603
 618489,1.338492659\H,0.0928170537,-0.415062197,-0.4411503334\\Version=
 ES64L-G16RevB.01\State=3-A\HF=-348.0779553\S2=2.012298\S2-1=0.\S2A=2.0
 00081\RMSD=2.043e-10\RMSF=1.911e-07\ZeroPoint=0.1590975\Thermal=0.1690
 589\Dipole=0.5129794,0.2355458,-0.0654264\DipoleDeriv=-0.0549015,-0.11
 71784,-0.0191499,-0.0471383,-0.0351556,0.0016298,-0.0356406,-0.0071646
 ,0.049385,0.0604453,0.0531835,-0.0157764,0.1195927,-0.1350111,-0.04291
 68,0.0578091,0.0360722,0.1162424,-0.067052,0.0452073,0.0954264,0.04374
 04,0.0503595,0.0069919,0.1370761,-0.0326707,-0.0401276,0.0315156,0.030
 5609,-0.0524786,0.0110646,0.026077,0.005059,-0.1082281,0.0523611,-0.08
 97597,0.3972214,-0.1144961,-0.0235798,-0.4852755,0.3599611,0.0669013,-
 0.1297406,0.0564402,0.283095,-0.0097128,0.044837,-0.0987171,0.18886,0.
 0357144,0.0269606,0.0679002,0.0792938,-0.0818666,-0.1260977,-0.1045648
 ,0.0097558,0.0393175,-0.0295111,-0.0137508,0.0531374,-0.011691,0.09067
 52,0.3945717,0.4150521,0.2330005,0.4935288,-0.3126667,0.02118,0.134324
 ,-0.110263,-0.4385352,0.0644537,-0.0224801,0.008839,-0.0209746,0.00259
 46,-0.0370281,0.0440784,0.0054843,-0.0543191,-0.0972634,-0.0591909,-0.
 0588838,0.1477377,0.1503775,-0.0319113,-0.1608686,0.0084522,0.0535982,
 -0.101861,-0.0897908,-0.0290149,-0.1102896,0.010545,0.0097453,-0.03238
 35,-0.0045864,0.0423081,0.0008275,0.1035694,0.0106647,0.0594112,-0.025
 7132,0.0275213,0.0204706,-0.0105834,0.049415,1.1295482,0.4003725,0.331
 2835,0.6928683,0.184101,0.1507422,1.4961797,0.4650393,0.3251856,0.0512
 392,-0.0498473,-0.0646783,-0.2677129,0.0367075,0.0012539,-0.0358425,-0
 .0825058,0.0645062,-0.1444469,-0.019774,-0.0397954,-0.0119681,0.036297
 4,-0.0307532,-0.0603678,-0.0197951,0.0556801,0.0333711,0.0347094,-0.00
 96061,0.0404147,0.0356792,-0.0174955,0.0211786,-0.0306726,-0.0518634,0
 .0473554,-0.0348334,0.0478223,0.016333,-0.0426201,0.0463152,0.0095767,
 0.0747915,0.026577,-0.2571792,-0.0293006,-0.0354724,-0.2888177,-0.2169
 984,-0.0557316,-1.0221543,-0.3021427,-0.3428325,-1.3520348,-0.4860357,
 -0.2896393,-0.6206923,-0.1307379,-0.1347132,-0.456505,-0.1658595,-0.05
 73637\Polar=118.6715208,9.8806825,78.8595428,3.9726031,1.710479,73.305
 8504\PG=C01 [X(C5H12O2)]\NImag=1\\0.21611341,0.13978769,0.16911932,0.0
 2987122,0.02392463,0.05085330,-0.20047465,-0.12756890,-0.02794158,0.56
 112273,-0.12880089,-0.15300689,-0.02253938,0.03011809,0.48580991,-0.02
 708500,-0.02282836,-0.05211048,-0.00253346,0.00211379,0.58196616,-0.01
 583907,0.00514287,0.01736158,-0.16878442,0.03007902,0.12846438,0.18062
 896,-0.01344370,0.00373196,0.01604059,0.02910874,-0.05537917,-0.029041
 91,-0.03337401,0.05688449,-0.00420597,0.00146202,0.00347808,0.12901265
 ,-0.03057935,-0.18366756,-0.14259543,0.03401829,0.19631233,-0.00998340
 ,0.00523706,-0.02192986,-0.09493022,0.01805237,-0.09998347,0.01072635,
 -0.00469945,0.02019395,0.09809495,-0.00757775,0.00359066,-0.01926793,0
 .01823753,-0.05434513,0.03872697,-0.00314564,-0.00017078,-0.00494917,-
 0.02163966,0.05965674,-0.00035569,0.00036801,-0.00259060,-0.10093254,0
 .04087309,-0.26076199,-0.01030347,0.00373663,-0.01817771,0.11069560,-0
 .04530379,0.28048671,0.00838619,-0.02570581,0.00224266,-0.08375634,0.0
 3063582,-0.00990097,-0.00693454,0.01826719,-0.00302816,-0.00541410,0.0
 1474426,0.00054315,0.50448018,0.00909194,-0.02203544,0.00141739,0.0263
 4301,-0.18896902,0.02075171,-0.00271292,0.00171271,0.00149960,0.002022
 48,-0.00698828,-0.00058544,0.03079674,0.50383086,0.00251632,-0.0039269
 9,-0.00077423,-0.00943613,0.01591166,-0.08132630,0.00698658,-0.0236217
 9,0.00063341,-0.00970919,0.03210870,-0.00216642,0.04691226,-0.00541326
 ,0.50651449,0.00060774,-0.00008963,0.00069687,-0.00396625,0.00130618,-
 0.00973601,-0.00008826,0.00002104,0.00019796,0.00022574,0.00238617,0.0
 0059279,-0.09334410,0.02168297,-0.09526360,0.10209225,-0.00088776,0.00
 100970,0.00008416,0.01541701,-0.00697386,0.02850507,-0.00000206,0.0009
 3862,-0.00060501,0.00232612,-0.00614175,0.00038364,0.02310282,-0.05864
 275,0.03314507,-0.02514565,0.06184827,0.00025116,-0.00000394,0.0000968
 4,-0.00228959,0.00036068,-0.00021203,-0.00052009,0.00081203,0.00003074
 ,-0.00003482,-0.00021461,0.00118627,-0.09726707,0.04094663,-0.22257521
 ,0.09573232,-0.03971736,0.26205634,0.00027123,0.00290373,-0.00024124,0
 .00896615,0.00830794,0.00033966,0.00039434,-0.00098897,-0.00001121,0.0
 0045433,-0.00050768,0.00015650,-0.17777214,-0.12103619,-0.02406295,-0.
 01040027,-0.00937314,-0.00333306,0.20686156,0.00281855,-0.00567893,0.0
 0059846,-0.02292657,-0.02166511,-0.00408301,0.00020593,0.00080279,-0.0
 0046388,-0.00003370,0.00116484,0.00065582,-0.11503795,-0.14943300,-0.0
 2239816,0.00353740,0.00306436,0.00089405,0.12945040,0.16319031,0.00025
 131,0.00017591,0.00095005,0.00066114,0.00280765,0.00068359,0.00010503,
 -0.00038906,0.00009545,0.00067145,0.00004711,0.00013142,-0.02181947,-0
 .01559471,-0.04023736,-0.02279398,-0.01709424,-0.00292943,0.01432488,0
 .01849941,0.04974612,0.00171232,-0.00113353,-0.00019818,-0.01781891,0.
 01152300,0.01991824,-0.00035052,0.00476298,0.00031138,0.00055092,-0.00
 239053,-0.00004638,-0.12593673,0.04690213,0.07353688,0.00807138,-0.008
 84833,0.00615364,-0.02837303,-0.00279425,0.02716831,0.15184409,-0.0010
 8670,0.00261118,-0.00007143,0.02926853,-0.00555293,-0.03524046,0.00410
 383,-0.00860658,-0.00043402,-0.00137433,0.00329072,-0.00009655,0.02760
 525,-0.07658932,-0.02768316,-0.00337755,0.00384873,-0.00301936,-0.0085
 3676,0.00680389,0.00991247,-0.05150114,0.07969265,-0.00122921,0.000904
 38,-0.00006346,0.01374761,-0.00880982,-0.00407202,0.00053484,-0.001681
 94,0.00126353,0.00031335,-0.00109792,0.00208656,0.07099879,-0.04676321
 ,-0.16556674,0.03019333,-0.00604247,-0.03787929,0.01146849,0.00610207,
 -0.00678805,-0.11835026,0.06552229,0.22941861,0.00006079,-0.00005593,0
 .00002502,0.00007412,0.00006233,0.00000434,-0.00001988,0.00000097,-0.0
 0002859,-0.00010163,-0.00004054,-0.00002772,-0.00003732,0.00012130,0.0
 0015594,0.00001422,0.00005778,-0.00000554,0.00002577,-0.00000767,-0.00
 001628,0.00028215,0.00019512,-0.00050658,0.04684990,-0.00005945,-0.000
 10162,0.00006281,-0.00004343,0.00005542,-0.00013293,0.00002765,0.00001
 846,0.00001431,-0.00002401,-0.00002393,-0.00001201,0.00022138,0.000028
 21,0.00023580,-0.00004848,0.00017794,0.00004222,-0.00000139,0.00002932
 ,-0.00006976,0.00021734,0.00002532,-0.00041582,-0.00580024,0.07016230,
 0.00006132,0.00009340,-0.00002958,-0.00007497,-0.00013447,0.00003125,0
 .00000288,-0.00000563,0.00000401,0.00006316,0.00004136,0.00002790,-0.0
 0005756,0.00006508,-0.00020870,0.00005135,-0.00015925,-0.00002986,0.00
 001229,-0.00003283,0.00001771,-0.00039499,-0.00016885,0.00037106,-0.02
 297461,0.07558787,0.32245855,-0.00043016,0.00031958,0.00001478,0.00020
 418,0.00006907,0.00049684,-0.00005819,0.00020761,0.00005983,0.00010619
 ,-0.00000575,-0.00004801,-0.00120404,-0.00286422,0.00007935,-0.0003998
 1,0.00054047,0.00020544,-0.00048474,0.00091485,0.00055476,0.00717140,0
 .00331154,0.00044386,-0.04834278,0.00636297,0.02001264,0.56598604,0.00
 026395,0.00023869,-0.00042209,0.00024755,-0.00021993,0.00043075,-0.000
 06589,-0.00023366,-0.00002379,0.00019063,0.00014380,0.00009483,-0.0012
 9973,0.00077008,-0.00015487,0.00028690,-0.00073311,-0.00035228,0.00027
 553,-0.00031226,-0.00001381,-0.00065370,-0.00028626,0.00032338,0.00663
 820,-0.06196215,-0.07257964,-0.03581424,0.47789672,0.00008685,0.000407
 45,-0.00017483,-0.00003699,-0.00028629,0.00042097,-0.00009409,0.000121
 67,0.00005392,0.00014902,0.00012821,-0.00001792,-0.00050223,-0.0017584
 7,-0.00029001,-0.00005087,0.00019260,0.00002802,-0.00040471,0.00055427
 ,0.00044218,0.00362362,0.00121319,0.00011167,0.01987215,-0.07200693,-0
 .29872956,0.02167870,0.06130031,0.53202135,-0.00002592,-0.00007857,-0.
 00013291,0.00014683,0.00018499,0.00015530,-0.00008106,-0.00004004,0.00
 002472,0.00000512,-0.00000919,-0.00001372,-0.00009876,-0.00020052,0.00
 001472,-0.00001424,0.00007889,0.00002432,-0.00001442,0.00005726,0.0000
 2645,0.00007574,-0.00008246,-0.00027230,0.00408788,0.00247378,0.001598
 08,-0.25134562,-0.08358224,-0.07729967,0.26988487,-0.00000337,0.000146
 71,0.00011176,-0.00002636,-0.00011369,0.00005422,-0.00000331,0.0001300
 3,0.00001940,-0.00001039,-0.00000917,-0.00003177,-0.00014863,-0.000922
 13,0.00008690,-0.00011053,0.00024563,0.00003539,-0.00017058,0.00032468
 ,0.00014962,0.00134736,0.00066951,-0.00034157,-0.00660405,-0.00335121,
 -0.00156400,-0.08445110,-0.08142649,-0.03382951,0.09470723,0.08891692,
 -0.00001198,-0.00005053,0.,-0.00004231,-0.00000603,-0.00008445,0.00001
 669,-0.00003324,0.00000229,0.00002487,-0.00000047,0.00001688,0.0002386
 7,0.00039354,-0.00022122,0.00008855,-0.00009229,0.00004953,0.00007285,
 -0.00013660,-0.00003495,-0.00083752,-0.00031891,0.00024073,-0.02714394
 ,-0.01039674,-0.00700639,-0.07713855,-0.03327705,-0.07505800,0.0837865
 7,0.03353398,0.07732252,-0.00008783,0.00005467,0.00025890,-0.00023281,
 -0.00021947,-0.00011413,0.00008442,0.00007508,-0.00000359,0.00001166,0
 .00001490,-0.00001242,-0.00000856,0.00000849,0.00001586,0.00002805,-0.
 00000439,-0.00002748,0.00002634,0.00001742,-0.00000035,-0.00007429,0.0
 0011699,-0.00000061,-0.00148749,0.00009699,-0.00033408,-0.18971637,0.1
 3688049,0.01746729,-0.01765032,0.01949098,0.00368739,0.20078876,-0.000
 10555,0.00028807,0.00030606,-0.00016904,-0.00041452,-0.00024176,0.0001
 6123,0.00017408,-0.00001606,0.00000594,0.00003903,0.00000817,0.0002041
 3,-0.00033522,0.00009242,0.00000540,0.00006558,-0.00000788,-0.00003504
 ,0.00011961,0.00001632,-0.00017050,0.00041484,-0.00021348,0.00506761,-
 0.00520550,0.00006922,0.13561671,-0.17718036,-0.01870039,-0.00931467,0
 .01001054,0.00141349,-0.14757585,0.19318352,0.00011357,-0.00005288,0.0
 0010425,0.00020025,0.00019170,0.00001030,-0.00003295,0.00000643,-0.000
 03711,-0.00015768,-0.00009873,-0.00004751,-0.00010269,0.00002378,-0.00
 001928,-0.00000339,0.00002895,0.00001762,0.00000445,-0.00002752,0.0000
 2122,0.00025780,0.00018156,-0.00007328,0.02262661,-0.02163639,-0.00068
 227,0.01782622,-0.01878243,-0.04884361,-0.00751006,0.00812354,0.000468
 56,-0.02051997,0.01669219,0.05016584,-0.00062461,-0.00053584,0.0002148
 9,0.00004166,0.00069404,-0.00157932,0.00067711,-0.00075613,-0.00037768
 ,-0.00011122,0.00018293,0.00036445,0.00019279,0.00658462,-0.00319050,0
 .00216565,-0.00292069,-0.00190777,0.00212609,-0.00306490,-0.00110654,-
 0.07464840,-0.03306383,-0.01585351,-0.00086108,-0.00016128,-0.00088609
 ,-0.06252299,-0.01861266,-0.00140219,-0.00800526,-0.02293208,0.0154894
 8,0.00588543,0.01555994,-0.01134173,0.35095765,-0.00078336,-0.00142190
 ,0.00024408,0.00177089,0.00240992,-0.00097639,0.00025466,-0.00057857,-
 0.00022992,-0.00063069,-0.00045695,0.00015160,-0.00175197,0.00459258,-
 0.00004281,0.00046947,-0.00092168,-0.00201215,0.00129095,-0.00197390,-
 0.00067699,-0.03798964,-0.01471927,-0.00860548,-0.00034057,-0.00203764
 ,-0.00234627,-0.02650929,-0.11731237,0.05839424,-0.00489730,-0.0138148
 7,0.00719302,-0.00686184,-0.01623391,0.01127676,0.00980989,0.34489356,
 -0.00023906,-0.00140532,0.00046590,0.00001632,0.00036762,-0.00221284,0
 .00072842,-0.00101098,-0.00046233,-0.00034714,0.00034969,0.00033988,0.
 00275430,0.01117513,0.00138432,0.00228646,-0.00317626,-0.00366773,0.00
 225627,-0.00435939,-0.00292129,-0.05817536,-0.02504218,-0.00651098,0.0
 0930855,0.03309919,-0.01942986,0.00129950,0.00783931,-0.07374024,-0.00
 107968,-0.00644584,0.00258944,-0.00075382,0.00213443,-0.00303185,-0.00
 135664,0.02219796,0.42796644,0.00006059,0.00004989,-0.00007219,-0.0002
 6167,-0.00019421,0.00012769,-0.00005063,0.00008031,0.00003209,0.000071
 58,-0.00001393,-0.00003174,-0.00018433,-0.00083396,0.00085603,-0.00074
 469,0.00031278,0.00021128,-0.00017407,0.00053878,-0.00017515,0.0055288
 2,0.00173333,0.00077868,-0.00061120,-0.00088548,0.00024349,0.00069654,
 -0.00430465,0.00407327,0.00110182,-0.00115491,0.00054528,0.00015064,-0
 .00102967,0.00044688,-0.09652287,0.03821813,-0.02518587,0.49683795,0.0
 0017770,0.00007578,0.00005426,-0.00015110,-0.00026602,0.00040861,-0.00
 014546,0.00018518,0.00008113,0.00002402,-0.00005885,-0.00009812,0.0001
 7181,-0.00179949,-0.00087650,-0.00008292,0.00066737,0.00081570,-0.0005
 3431,0.00064378,0.00043491,0.00459164,0.00233812,0.00026869,0.00056812
 ,0.00217529,-0.00146419,0.02203120,-0.02717476,-0.00082371,0.00087394,
 0.00151761,-0.00085375,-0.00121056,-0.00434174,0.00286257,0.03616277,-
 0.09681303,0.02162066,0.07978609,0.50240642,-0.00005742,-0.00021937,-0
 .00002038,0.00003096,0.00023802,-0.00007724,-0.00005189,0.00000954,0.0
 0002533,-0.00008632,-0.00010204,-0.00004871,0.00002087,-0.00039260,0.0
 0099311,-0.00061315,0.00034149,-0.00001260,-0.00005789,0.00027643,-0.0
 0024518,0.00240032,0.00101978,-0.00046888,-0.00109358,-0.00249865,0.00
 230737,-0.01077096,0.02318453,0.00665825,-0.00004643,-0.00087961,0.000
 05306,0.00117501,0.00309780,-0.00185699,0.00481114,-0.02466109,-0.0519
 3021,0.00457035,-0.00841984,0.57190982,0.00004381,-0.00000337,-0.00000
 519,-0.00005433,-0.00003076,0.00008042,-0.00005509,0.00004908,0.000031
 91,0.00000146,-0.00000447,-0.00003466,0.00021277,-0.00047315,0.0001520
 7,-0.00010828,0.00019951,0.00010460,-0.00011043,0.00020687,-0.00001066
 ,0.00073169,0.00008570,-0.00035542,0.00001696,0.00004449,0.00006481,0.
 00114574,-0.00118850,0.00042889,0.00046285,0.00084117,-0.00032062,0.00
 031016,-0.00004164,0.00029001,-0.02277643,-0.00376453,-0.00648219,-0.2
 5125239,-0.08440732,-0.07958473,0.27392136,-0.00003247,0.00001978,-0.0
 0000170,0.00002066,0.00005824,-0.00006147,0.00003193,-0.00002109,-0.00
 001033,-0.00000030,0.00001777,0.00002240,0.00012034,0.00038503,-0.0002
 6090,0.00018320,-0.00021287,-0.00011027,0.00012026,-0.00019506,-0.0000
 1161,-0.00142560,-0.00025169,0.00014117,-0.00000851,0.00001341,0.00000
 462,0.00072611,0.00180894,-0.00031263,-0.00045176,-0.00035046,-0.00021
 828,-0.00025665,0.00008999,-0.00017658,0.02179012,0.00484898,0.0067566
 7,-0.08351418,-0.07896986,-0.03043025,0.08754762,0.08378205,0.00000994
 ,0.00002336,-0.00000194,-0.00001498,-0.00001018,0.00003132,-0.00000405
 ,0.00001612,0.00000555,0.00000951,0.00000152,-0.00000398,-0.00002172,-
 0.00007598,-0.00010438,-0.00000203,0.00004682,0.00002160,-0.00001916,0
 .00003197,0.00003067,0.00012075,-0.00001963,0.00011297,-0.00012810,0.0
 0003971,-0.00006422,-0.00026575,-0.00035837,-0.00037028,-0.00009366,0.
 00041202,0.00006668,0.00023006,0.00006065,-0.00000608,0.00174270,0.000
 81457,-0.00164648,-0.07955822,-0.03112399,-0.07816468,0.08761617,0.033
 97006,0.07895118,0.00001789,0.00001219,0.00001320,0.00005288,-0.000055
 87,-0.00002603,0.00000732,-0.00001985,-0.00000790,-0.00000706,0.000019
 69,-0.00000285,0.00002221,-0.00001242,0.00003080,0.00016204,0.00000445
 ,0.00001422,-0.00000852,-0.00000748,0.00006025,0.00029575,-0.00026626,
 -0.00044821,0.00042078,0.00074837,-0.00070771,0.00036382,-0.00288922,-
 0.00096966,0.00002779,-0.00002637,-0.00009321,-0.00017812,-0.00032483,
 0.00000542,-0.00572347,0.01440462,0.02281323,-0.04620713,0.00332079,0.
 02226911,0.00457406,-0.00706380,-0.02722730,0.04882970,-0.00004263,-0.
 00005031,-0.00002458,0.00002065,0.00008507,-0.00005770,0.00000046,-0.0
 0001626,0.00000149,-0.00000886,-0.00001909,0.00000352,-0.00008489,0.00
 001704,0.00031164,-0.00016660,0.00002269,-0.00005465,0.00001387,0.0000
 2537,-0.00007018,0.00027950,0.00003027,0.00004871,0.00005954,-0.001219
 41,0.00115562,-0.00092902,0.00287427,0.00096211,0.00001139,-0.00006758
 ,-0.00009299,0.00001730,0.00054725,0.00010914,0.00450673,-0.01550190,-
 0.02393816,0.00344196,-0.06428600,-0.07322923,0.00157137,-0.00329428,-
 0.00928359,-0.00921623,0.07009139,-0.00000626,-0.00001099,-0.00000416,
 -0.00001295,0.00002778,0.00001209,-0.00000443,0.00000387,-0.00000133,-
 0.00000080,-0.00000661,0.00000475,-0.00001307,0.00009245,-0.00003355,-
 0.00002521,-0.00001020,-0.00001687,0.00001581,-0.00001718,-0.00003125,
 -0.00014843,-0.00000151,0.00010872,-0.00007520,-0.00033498,0.00020129,
 -0.00035518,0.00042182,0.00060159,0.00007462,0.00002062,-0.00001987,0.
 00006930,0.00007421,0.00025556,-0.00214237,0.00173020,-0.00175622,0.02
 211625,-0.07266823,-0.29820239,0.00185545,-0.00133077,-0.00749836,-0.0
 2388458,0.07859199,0.32067353,-0.00000947,-0.00003624,-0.00000859,0.00
 006830,0.00002435,0.00001865,0.00000823,-0.00002622,-0.00001206,-0.000
 00142,-0.00002691,0.00000577,-0.00015537,0.00013459,0.00010779,-0.0000
 2133,0.00005414,0.00006689,0.00001814,-0.00001632,-0.00001202,0.000225
 68,-0.00042248,0.00001362,-0.00014309,-0.00028574,0.00022157,-0.002656
 67,0.00369417,0.00052251,0.00006893,0.00030601,0.00008735,0.00056031,0
 .00110693,-0.00046547,0.00463458,0.01846214,-0.00982178,-0.07114103,-0
 .06609117,0.04404844,-0.00643114,-0.02127015,0.01654508,-0.00146830,-0
 .00172019,0.00063890,0.07433424,0.00000045,0.00002524,0.00002518,-0.00
 008054,-0.00004495,-0.00006232,0.00001924,0.00001506,0.00000081,-0.000
 00366,0.00002524,-0.00000389,0.00020232,-0.00000820,-0.00001480,0.0000
 7966,-0.00008936,-0.00003900,0.00000397,-0.00002025,-0.00002776,-0.000
 12781,0.00024446,0.00006759,-0.00005374,0.00031188,-0.00007304,0.00311
 540,-0.00341542,-0.00023297,0.00013922,0.00037534,-0.00013055,-0.00030
 867,-0.00069739,0.00068180,-0.00420180,-0.01830007,0.00637233,-0.06468
 901,-0.21648040,0.11842526,-0.00204955,-0.00710654,0.00536039,0.002804
 57,0.00872007,-0.00560301,0.06640947,0.23507554,-0.00000546,-0.0000133
 2,-0.00000281,0.00003669,-0.00000576,-0.00002755,0.00000506,-0.0000157
 1,-0.00000171,-0.00000054,-0.00000137,-0.00000281,-0.00010413,-0.00003
 206,0.00018342,-0.00003350,0.00007380,0.00002294,-0.00002933,0.0000286
 8,0.00001871,0.00045462,-0.00020966,-0.00007643,0.00002986,-0.00021810
 ,0.00042437,-0.00001513,-0.00031574,0.00013949,0.00012387,0.00011846,-
 0.00006756,0.00016589,0.00007468,0.00042006,-0.00083366,-0.00316790,0.
 00037723,0.04343202,0.11850932,-0.12958016,-0.00295602,-0.01040694,0.0
 0663073,0.00861421,0.02500747,-0.01453356,-0.04808417,-0.12878395,0.13
 568179,-0.00037444,-0.00016739,0.00001780,0.00004532,0.00004757,-0.000
 13428,-0.00000476,0.00006226,0.00007256,-0.00009966,-0.00009547,-0.000
 11435,0.00120772,-0.00027832,-0.00158806,-0.00049013,0.00034770,-0.000
 34846,-0.00024038,-0.00028822,0.00001323,-0.00005763,0.00062876,0.0004
 5137,0.00017518,-0.00216209,0.00200842,-0.00276049,0.00083038,0.019264
 12,0.00065416,0.00147568,-0.00021873,0.00071948,0.00086769,-0.00127568
 ,-0.05223214,-0.00617774,0.02596758,-0.01155137,0.01566895,0.02281836,
 0.00194479,-0.00087497,0.00087383,-0.00104490,0.00264972,0.00133961,0.
 00102778,-0.00101811,-0.00021398,0.05575678,0.00052661,0.00097303,-0.0
 0022612,-0.00068525,-0.00108858,0.00074129,-0.00014900,0.00028594,0.00
 010660,0.00041070,0.00036285,-0.00000144,0.00129397,-0.00237967,-0.002
 66225,0.00054677,-0.00016352,0.00081581,-0.00055730,0.00050614,0.00088
 221,0.00432128,0.00269544,0.00111422,0.00014616,-0.00003598,0.00165353
 ,0.00006424,-0.00197201,0.01165055,0.00100396,0.00127284,0.00052883,-0
 .00070351,-0.00079170,0.00138083,-0.00803974,-0.02659513,-0.06289804,0
 .01823507,-0.01875610,-0.01160277,-0.00122958,0.00065950,-0.00001202,-
 0.00085999,0.00095576,-0.00106792,-0.00028560,0.00097846,-0.00084223,-
 0.00714965,0.05073950,-0.00009941,0.00081014,-0.00021101,-0.00041230,0
 .00015031,0.00118731,-0.00045484,0.00078791,0.00036418,0.00017201,-0.0
 0036996,-0.00024684,0.00232220,-0.00587765,-0.00295938,-0.00080853,0.0
 0202451,0.00334853,-0.00149568,0.00220653,0.00209241,0.02009213,0.0086
 2346,0.00055248,-0.00027858,-0.00077251,-0.00022769,0.01895647,0.02485
 213,-0.04657568,-0.00063651,-0.00174881,0.00219630,-0.00103515,-0.0045
 4419,0.00303218,0.02249139,-0.05983208,-0.24113387,0.03072912,-0.02698
 266,-0.02152564,-0.00131300,0.00208140,0.00137164,-0.00092597,0.000688
 40,0.00006975,-0.00363810,0.00414593,0.00068866,-0.04874475,0.07906973
 ,0.34150194,0.00057557,0.00186753,-0.00018718,-0.00044257,-0.00180357,
 0.00148715,-0.00026030,0.00071309,0.00033353,0.00040040,-0.00012796,-0
 .00043471,-0.01965553,-0.01527657,0.01188585,-0.00378972,0.00474035,0.
 00297000,-0.00156595,0.00642961,0.00209765,0.07076959,0.03266250,0.008
 07215,-0.00040329,-0.00072140,0.00108999,-0.01575206,-0.00089699,-0.00
 640598,0.00071962,-0.00252674,0.00176915,0.00087053,0.00017119,-0.0003
 6159,-0.04265247,0.00502616,0.03601091,-0.02574657,-0.01075419,-0.0097
 8218,-0.00257755,0.00435815,0.00018694,-0.00013675,-0.00040409,0.00055
 855,0.00108163,-0.00024140,-0.00058629,0.00732467,-0.00688915,-0.03492
 050,0.03124074,0.00015675,0.00046498,-0.00031615,0.00109852,-0.0003787
 5,0.00099390,-0.00042854,0.00012680,0.00010788,0.00015572,-0.00007773,
 -0.00016470,-0.00333706,-0.00323399,0.00516330,-0.00148379,0.00199002,
 0.00080898,-0.00062529,0.00260342,0.00102251,0.03308978,0.00334095,-0.
 00052078,-0.00000587,0.00093988,-0.00014252,-0.02270613,-0.01150370,-0
 .00697369,-0.00087391,-0.00355420,0.00254456,0.00036765,0.00026783,-0.
 00078473,-0.00100208,-0.03006383,0.01636318,0.01422365,-0.00106329,0.0
 0584261,0.00264707,-0.00128183,0.00010658,-0.00057238,0.00108563,0.000
 08846,-0.00001081,0.00039130,0.00020033,-0.00436676,-0.00764678,-0.025
 31258,-0.01632651,0.04759330,0.00013378,0.00034239,0.00003507,0.000022
 19,-0.00067102,0.00020948,-0.00014421,0.00024718,0.00007895,-0.0000431
 0,0.00000904,-0.00021588,0.00678417,0.00012808,0.00677401,-0.00050936,
 0.00207096,0.00046460,0.00100402,0.00167089,-0.00104202,0.02411344,0.0
 0583297,-0.01276719,0.00025626,-0.00058708,0.00056460,0.00696521,0.007
 83302,0.00332270,0.00125627,0.00217520,-0.00051354,-0.00026810,-0.0003
 1588,0.00010241,-0.00313604,0.00054865,-0.02467928,-0.00313927,-0.0017
 4485,0.00018612,0.00043816,0.00035540,0.00063806,0.00047299,-0.0001289
 9,0.00017027,-0.00023437,-0.00010800,-0.00029480,-0.02018859,-0.018630
 80,-0.04352526,-0.01378344,0.00097285,0.07049173\\-0.00000012,0.000000
 25,0.00000006,0.00000015,-0.00000019,0.00000016,0.00000002,0.00000016,
 -0.00000004,0.00000014,0.00000028,-0.00000008,0.00000021,0.00000071,-0
 .00000054,-0.00000012,-0.00000027,0.00000020,-0.00000010,0.00000006,-0
 .00000027,0.00000003,0.00000002,-0.00000009,0.00000015,0.00000014,0.00
 000012,0.00000010,-0.00000008,0.00000015,0.00000011,-0.00000014,0.0000
 0026,-0.00000009,0.00000003,0.00000030,-0.00000005,-0.00000005,0.00000
 027,-0.00000012,-0.00000017,-0.00000007,-0.00000007,-0.00000025,0.0000
 0006,-0.00000003,0.,-0.00000010,-0.00000014,-0.00000023,-0.00000020,0.
 00000014,-0.00000014,-0.00000004,-0.00000019,-0.00000012,-0.00000015\\
 \@


 ... UNTIL SCIENCE IS MIXED WITH EMOTION AND APPEALS TO THE HEART AND
 IMAGINATION , IT IS LIKE DEAD INORGANIC MATTER; AND WHEN IT IS SO MIXED
 AND SO TRANSFORMED IT IS LITERATURE.

                                  -- JOHN BURROUGHS
 Job cpu time:      23 days 20 hours 32 minutes 40.6 seconds.
 Elapsed time:       1 days 12 hours 58 minutes 31.1 seconds.
 File lengths (MBytes):  RWF=    761 Int=      0 D2E=      0 Chk=     40 Scr=      1
 Normal termination of Gaussian 16 at Wed Dec 22 07:16:44 2021.
