# Supplementary material for: Computational Investigation of Substituent Effects on the Alcohol + Carbonyl Channel of Peroxy Radical Self- and Cross-Reactions
Source: J Phys Chem A. 2023 Feb 8;127(7):1686–96. doi: 10.1021/acs.jpca.2c08927 (PMC9969516; doi:10.1021/acs.jpca.2c08927)
Supplement: Supplementary file 2 — jp2c08927_si_002.zip [file jp2c08927_si_002.zip › EtO--OiPr/acetone-sing.log]

 Entering Gaussian System, Link 0=/appl/chem/G09RevD.01/g09/g09
 Initial command:
 /appl/chem/G09RevD.01/g09/l1.exe "/wrk/hasangal/39015561.GAUSS_SCRDIR/Gau-18950.inp" -scrdir="/wrk/hasangal/39015561.GAUSS_SCRDIR/"
 Entering Link 1 = /appl/chem/G09RevD.01/g09/l1.exe PID=     18952.
  
 Copyright (c) 1988,1990,1992,1993,1995,1998,2003,2009,2013,
            Gaussian, Inc.  All Rights Reserved.
  
 This is part of the Gaussian(R) 09 program.  It is based on
 the Gaussian(R) 03 system (copyright 2003, Gaussian, Inc.),
 the Gaussian(R) 98 system (copyright 1998, Gaussian, Inc.),
 the Gaussian(R) 94 system (copyright 1995, Gaussian, Inc.),
 the Gaussian 92(TM) system (copyright 1992, Gaussian, Inc.),
 the Gaussian 90(TM) system (copyright 1990, Gaussian, Inc.),
 the Gaussian 88(TM) system (copyright 1988, Gaussian, Inc.),
 the Gaussian 86(TM) system (copyright 1986, Carnegie Mellon
 University), and the Gaussian 82(TM) system (copyright 1983,
 Carnegie Mellon University). Gaussian is a federally registered
 trademark of Gaussian, Inc.
  
 This software contains proprietary and confidential information,
 including trade secrets, belonging to Gaussian, Inc.
  
 This software is provided under written license and may be
 used, copied, transmitted, or stored only in accord with that
 written license.
  
 The following legend is applicable only to US Government
 contracts under FAR:
  
                    RESTRICTED RIGHTS LEGEND
  
 Use, reproduction and disclosure by the US Government is
 subject to restrictions as set forth in subparagraphs (a)
 and (c) of the Commercial Computer Software - Restricted
 Rights clause in FAR 52.227-19.
  
 Gaussian, Inc.
 340 Quinnipiac St., Bldg. 40, Wallingford CT 06492
  
  
 ---------------------------------------------------------------
 Warning -- This program may not be used in any manner that
 competes with the business of Gaussian, Inc. or will provide
 assistance to any competitor of Gaussian, Inc.  The licensee
 of this program is prohibited from giving any competitor of
 Gaussian, Inc. access to this program.  By using this program,
 the user acknowledges that Gaussian, Inc. is engaged in the
 business of creating and licensing software in the field of
 computational chemistry and represents and warrants to the
 licensee that it is not a competitor of Gaussian, Inc. and that
 it will not use this program in any manner prohibited above.
 ---------------------------------------------------------------
  

 Cite this work as:
 Gaussian 09, Revision D.01,
 M. J. Frisch, G. W. Trucks, H. B. Schlegel, G. E. Scuseria, 
 M. A. Robb, J. R. Cheeseman, G. Scalmani, V. Barone, B. Mennucci, 
 G. A. Petersson, H. Nakatsuji, M. Caricato, X. Li, H. P. Hratchian, 
 A. F. Izmaylov, J. Bloino, G. Zheng, J. L. Sonnenberg, M. Hada, 
 M. Ehara, K. Toyota, R. Fukuda, J. Hasegawa, M. Ishida, T. Nakajima, 
 Y. Honda, O. Kitao, H. Nakai, T. Vreven, J. A. Montgomery, Jr., 
 J. E. Peralta, F. Ogliaro, M. Bearpark, J. J. Heyd, E. Brothers, 
 K. N. Kudin, V. N. Staroverov, T. Keith, R. Kobayashi, J. Normand, 
 K. Raghavachari, A. Rendell, J. C. Burant, S. S. Iyengar, J. Tomasi, 
 M. Cossi, N. Rega, J. M. Millam, M. Klene, J. E. Knox, J. B. Cross, 
 V. Bakken, C. Adamo, J. Jaramillo, R. Gomperts, R. E. Stratmann, 
 O. Yazyev, A. J. Austin, R. Cammi, C. Pomelli, J. W. Ochterski, 
 R. L. Martin, K. Morokuma, V. G. Zakrzewski, G. A. Voth, 
 P. Salvador, J. J. Dannenberg, S. Dapprich, A. D. Daniels, 
 O. Farkas, J. B. Foresman, J. V. Ortiz, J. Cioslowski, 
 and D. J. Fox, Gaussian, Inc., Wallingford CT, 2013.
 
 ******************************************
 Gaussian 09:  ES64L-G09RevD.01 24-Apr-2013
                16-Feb-2019 
 ******************************************
 %mem=12GB
 %NProcShared=8
 Will use up to    8 processors via shared memory.
 %chk=acetone-wb97-opt
 ----------------------------------------------------------------------
 #wB97XD aug-cc-pVTZ Opt=verytight SCF=QC Integral(Grid=SuperFineGrid) 
 Freq MaxDisk=32GB
 ----------------------------------------------------------------------
 1/7=1,14=-1,18=20,19=15,26=5,38=1/1,3;
 2/9=110,12=2,17=6,18=5,40=1/2;
 3/5=16,6=1,7=10,11=2,16=1,25=1,30=1,71=1,74=-58,75=-7/1,2,3;
 4//1;
 5/5=2,8=3,38=5/8;
 6/7=2,8=2,9=2,10=2,28=1/1;
 7//1,2,3,16;
 1/7=1,14=-1,18=20,19=15,26=5/3(2);
 2/9=110/2;
 99//99;
 2/9=110/2;
 3/5=16,6=1,7=10,11=2,16=1,25=1,30=1,71=1,74=-58,75=-7/1,2,3;
 4/5=5,16=3,69=1/1;
 5/5=2,8=3,38=5/8;
 7//1,2,3,16;
 1/7=1,14=-1,18=20,19=15,26=5/3(-5);
 2/9=110/2;
 6/7=2,8=2,9=2,10=2,19=2,28=1/1;
 99/9=1/99;
 -----
 Title
 -----
 Symbolic Z-matrix:
 Charge =  0 Multiplicity = 1
 C                     1.2811    0.       -0.1681 
 H                     2.1351    0.        0.5149 
 H                     1.3272    0.8963   -0.7915 
 H                     1.3272   -0.8963   -0.7915 
 C                     0.        0.        0.6212 
 C                    -1.2811    0.       -0.1681 
 H                    -1.3272   -0.8963   -0.7915 
 H                    -1.3272    0.8963   -0.7915 
 H                    -2.1351    0.        0.5149 
 O                    -0.0975   -0.0216    2.1507 
 

 GradGradGradGradGradGradGradGradGradGradGradGradGradGradGradGradGradGrad
 Berny optimization.
 Initialization pass.
                           ----------------------------
                           !    Initial Parameters    !
                           ! (Angstroms and Degrees)  !
 --------------------------                            --------------------------
 ! Name  Definition              Value          Derivative Info.                !
 --------------------------------------------------------------------------------
 ! R1    R(1,2)                  1.0935         estimate D2E/DX2                !
 ! R2    R(1,3)                  1.0928         estimate D2E/DX2                !
 ! R3    R(1,4)                  1.0928         estimate D2E/DX2                !
 ! R4    R(1,5)                  1.5047         estimate D2E/DX2                !
 ! R5    R(5,6)                  1.5047         estimate D2E/DX2                !
 ! R6    R(5,10)                 1.5328         estimate D2E/DX2                !
 ! R7    R(6,7)                  1.0928         estimate D2E/DX2                !
 ! R8    R(6,8)                  1.0928         estimate D2E/DX2                !
 ! R9    R(6,9)                  1.0935         estimate D2E/DX2                !
 ! A1    A(2,1,3)              108.8669         estimate D2E/DX2                !
 ! A2    A(2,1,4)              108.8669         estimate D2E/DX2                !
 ! A3    A(2,1,5)              109.7107         estimate D2E/DX2                !
 ! A4    A(3,1,4)              110.2142         estimate D2E/DX2                !
 ! A5    A(3,1,5)              109.5825         estimate D2E/DX2                !
 ! A6    A(4,1,5)              109.5825         estimate D2E/DX2                !
 ! A7    A(1,5,6)              116.7246         estimate D2E/DX2                !
 ! A8    A(1,5,10)             125.2811         estimate D2E/DX2                !
 ! A9    A(6,5,10)             117.9872         estimate D2E/DX2                !
 ! A10   A(5,6,7)              109.5825         estimate D2E/DX2                !
 ! A11   A(5,6,8)              109.5825         estimate D2E/DX2                !
 ! A12   A(5,6,9)              109.7107         estimate D2E/DX2                !
 ! A13   A(7,6,8)              110.2142         estimate D2E/DX2                !
 ! A14   A(7,6,9)              108.8669         estimate D2E/DX2                !
 ! A15   A(8,6,9)              108.8669         estimate D2E/DX2                !
 ! D1    D(2,1,5,6)            180.0            estimate D2E/DX2                !
 ! D2    D(2,1,5,10)            -0.9891         estimate D2E/DX2                !
 ! D3    D(3,1,5,6)             60.5258         estimate D2E/DX2                !
 ! D4    D(3,1,5,10)          -120.4634         estimate D2E/DX2                !
 ! D5    D(4,1,5,6)            -60.5258         estimate D2E/DX2                !
 ! D6    D(4,1,5,10)           118.4851         estimate D2E/DX2                !
 ! D7    D(1,5,6,7)             60.5258         estimate D2E/DX2                !
 ! D8    D(1,5,6,8)            -60.5258         estimate D2E/DX2                !
 ! D9    D(1,5,6,9)            180.0            estimate D2E/DX2                !
 ! D10   D(10,5,6,7)          -118.5598         estimate D2E/DX2                !
 ! D11   D(10,5,6,8)           120.3886         estimate D2E/DX2                !
 ! D12   D(10,5,6,9)             0.9144         estimate D2E/DX2                !
 --------------------------------------------------------------------------------
 Trust Radius=3.00D-01 FncErr=1.00D-07 GrdErr=1.00D-07
 Number of steps in this run=     46 maximum allowed number of steps=    100.
 GradGradGradGradGradGradGradGradGradGradGradGradGradGradGradGradGradGrad

                          Input orientation:                          
 ---------------------------------------------------------------------
 Center     Atomic      Atomic             Coordinates (Angstroms)
 Number     Number       Type             X           Y           Z
 ---------------------------------------------------------------------
      1          6           0        1.281100    0.000000   -0.168100
      2          1           0        2.135100    0.000000    0.514900
      3          1           0        1.327200    0.896300   -0.791500
      4          1           0        1.327200   -0.896300   -0.791500
      5          6           0        0.000000    0.000000    0.621200
      6          6           0       -1.281100    0.000000   -0.168100
      7          1           0       -1.327200   -0.896300   -0.791500
      8          1           0       -1.327200    0.896300   -0.791500
      9          1           0       -2.135100    0.000000    0.514900
     10          8           0       -0.097500   -0.021600    2.150700
 ---------------------------------------------------------------------
                    Distance matrix (angstroms):
                    1          2          3          4          5
     1  C    0.000000
     2  H    1.093529   0.000000
     3  H    1.092752   1.778409   0.000000
     4  H    1.092752   1.778409   1.792600   0.000000
     5  C    1.504730   2.137745   2.135541   2.135541   0.000000
     6  C    2.562200   3.483807   2.827580   2.827580   1.504730
     7  H    2.827580   3.807566   3.203007   2.654400   2.135541
     8  H    2.827580   3.807566   2.654400   3.203007   2.135541
     9  H    3.483807   4.270200   3.807566   3.807566   2.137745
    10  O    2.697747   2.767817   3.395416   3.383993   1.532757
                    6          7          8          9         10
     6  C    0.000000
     7  H    1.092752   0.000000
     8  H    1.092752   1.792600   0.000000
     9  H    1.093529   1.778409   1.778409   0.000000
    10  O    2.603499   3.306630   3.318319   2.613068   0.000000
 Stoichiometry    C3H6O
 Framework group  C1[X(C3H6O)]
 Deg. of freedom    24
 Full point group                 C1      NOp   1
 Largest Abelian subgroup         C1      NOp   1
 Largest concise Abelian subgroup C1      NOp   1
                         Standard orientation:                         
 ---------------------------------------------------------------------
 Center     Atomic      Atomic             Coordinates (Angstroms)
 Number     Number       Type             X           Y           Z
 ---------------------------------------------------------------------
      1          6           0        1.476697   -0.056155    0.000982
      2          1           0        1.948913    0.930141   -0.005246
      3          1           0        1.792781   -0.604894   -0.889570
      4          1           0        1.785595   -0.590134    0.902955
      5          6           0       -0.020122    0.097763   -0.006286
      6          6           0       -0.830770   -1.169916    0.000902
      7          1           0       -0.604906   -1.743974    0.902872
      8          1           0       -0.597719   -1.758733   -0.889653
      9          1           0       -1.896746   -0.926070   -0.005379
     10          8           0       -0.772844    1.432939    0.001304
 ---------------------------------------------------------------------
 Rotational constants (GHZ):      8.7112180      7.8119966      4.3481192
 Standard basis: Aug-CC-pVTZ (5D, 7F)
 There are   370 symmetry adapted cartesian basis functions of A   symmetry.
 There are   322 symmetry adapted basis functions of A   symmetry.
   322 basis functions,   450 primitive gaussians,   370 cartesian basis functions
    16 alpha electrons       16 beta electrons
       nuclear repulsion energy       112.5536096536 Hartrees.
 NAtoms=   10 NActive=   10 NUniq=   10 SFac= 1.00D+00 NAtFMM=   60 NAOKFM=F Big=F
 Integral buffers will be    131072 words long.
 Raffenetti 2 integral format.
 Two-electron integral symmetry is turned on.
 Nuclear repulsion after empirical dispersion term =      112.5506171613 Hartrees.
 One-electron integrals computed using PRISM.
 NBasis=   322 RedAO= T EigKep=  2.06D-05  NBF=   322
 NBsUse=   322 1.00D-06 EigRej= -1.00D+00 NBFU=   322
 ExpMin= 2.53D-02 ExpMax= 1.53D+04 ExpMxC= 5.22D+02 IAcc=3 IRadAn=         7 AccDes= 0.00D+00
 Harris functional with IExCor= 4639 and IRadAn=       7 diagonalized for initial guess.
 HarFok:  IExCor= 4639 AccDes= 0.00D+00 IRadAn=         7 IDoV= 1 UseB2=F ITyADJ=14
 ICtDFT=  3500011 ScaDFX=  1.000000  1.000000  1.000000  1.000000
 FoFCou: FMM=F IPFlag=           0 FMFlag=      100000 FMFlg1=           0
         NFxFlg=           0 DoJE=T BraDBF=F KetDBF=T FulRan=T
         wScrn=  0.000000 ICntrl=     500 IOpCl=  0 I1Cent=   200000004 NGrid=           0
         NMat0=    1 NMatS0=      1 NMatT0=    0 NMatD0=    1 NMtDS0=    0 NMtDT0=    0
 Petite list used in FoFCou.
 Gradient too large for Newton-Raphson -- use scaled steepest descent instead.
 Gradient too large for Newton-Raphson -- use scaled steepest descent instead.
 Gradient too large for Newton-Raphson -- use scaled steepest descent instead.
     Accept linear search using points  1 and  2.
 Gradient too large for Newton-Raphson -- use scaled steepest descent instead.
     Minimum is close to point  3 DX=  8.04D-04 DF= -5.96D-10 DXR=  8.93D-04 DFR=  7.98D-07 which will be used.
 Gradient too large for Newton-Raphson -- use scaled steepest descent instead.
     Accept linear search using points  1 and  2.
 LinEq1:  Iter=  0 NonCon=     1 RMS=6.91D-05 Max=1.93D-03 NDo=     1
 AX will form     1 AO Fock derivatives at one time.
 LinEq1:  Iter=  1 NonCon=     1 RMS=1.26D-05 Max=3.70D-04 NDo=     1
 LinEq1:  Iter=  2 NonCon=     1 RMS=1.35D-05 Max=6.54D-04 NDo=     1
 LinEq1:  Iter=  3 NonCon=     1 RMS=4.33D-06 Max=9.22D-05 NDo=     1
 LinEq1:  Iter=  4 NonCon=     1 RMS=1.76D-06 Max=3.31D-05 NDo=     1
 LinEq1:  Iter=  5 NonCon=     1 RMS=5.73D-07 Max=9.01D-06 NDo=     1
 LinEq1:  Iter=  6 NonCon=     1 RMS=1.33D-07 Max=1.88D-06 NDo=     1
 LinEq1:  Iter=  7 NonCon=     1 RMS=4.52D-08 Max=6.95D-07 NDo=     1
 LinEq1:  Iter=  8 NonCon=     1 RMS=1.40D-08 Max=2.39D-07 NDo=     1
 LinEq1:  Iter=  9 NonCon=     0 RMS=3.43D-09 Max=5.08D-08 NDo=     1
 Linear equations converged to 9.895D-09 9.895D-08 after     9 iterations.
     Accept linear search using points  1 and  2.
     Minimum is close to point  2 DX= -7.82D-04 DF= -2.62D-11 DXR=  7.83D-04 DFR=  6.13D-07 which will be used.
 LinEq1:  Iter=  0 NonCon=     1 RMS=3.83D-07 Max=2.16D-05 NDo=     1
 LinEq1:  Iter=  1 NonCon=     1 RMS=2.18D-07 Max=4.40D-06 NDo=     1
 LinEq1:  Iter=  2 NonCon=     1 RMS=1.03D-07 Max=2.30D-06 NDo=     1
 LinEq1:  Iter=  3 NonCon=     1 RMS=2.57D-08 Max=5.17D-07 NDo=     1
 LinEq1:  Iter=  4 NonCon=     1 RMS=8.03D-09 Max=1.29D-07 NDo=     1
 LinEq1:  Iter=  5 NonCon=     1 RMS=2.89D-09 Max=7.56D-08 NDo=     1
 LinEq1:  Iter=  6 NonCon=     1 RMS=9.04D-10 Max=1.27D-08 NDo=     1
 LinEq1:  Iter=  7 NonCon=     1 RMS=2.00D-10 Max=3.78D-09 NDo=     1
 LinEq1:  Iter=  8 NonCon=     0 RMS=3.63D-11 Max=5.59D-10 NDo=     1
 Linear equations converged to 2.489D-10 2.489D-09 after     8 iterations.
 SCF Done:  E(RwB97XD) =  -193.079537187     a.u. after    8 cycles
            Convg  =    0.2253D-08                    34 Fock formations.
              S**2 =  0.0000                  -V/T =  2.0096

 **********************************************************************

            Population analysis using the SCF density.

 **********************************************************************

 Orbital symmetries:
       Occupied  (A) (A) (A) (A) (A) (A) (A) (A) (A) (A) (A) (A)
                 (A) (A) (A) (A)
       Virtual   (A) (A) (A) (A) (A) (A) (A) (A) (A) (A) (A) (A)
                 (A) (A) (A) (A) (A) (A) (A) (A) (A) (A) (A) (A)
                 (A) (A) (A) (A) (A) (A) (A) (A) (A) (A) (A) (A)
                 (A) (A) (A) (A) (A) (A) (A) (A) (A) (A) (A) (A)
                 (A) (A) (A) (A) (A) (A) (A) (A) (A) (A) (A) (A)
                 (A) (A) (A) (A) (A) (A) (A) (A) (A) (A) (A) (A)
                 (A) (A) (A) (A) (A) (A) (A) (A) (A) (A) (A) (A)
                 (A) (A) (A) (A) (A) (A) (A) (A) (A) (A) (A) (A)
                 (A) (A) (A) (A) (A) (A) (A) (A) (A) (A) (A) (A)
                 (A) (A) (A) (A) (A) (A) (A) (A) (A) (A) (A) (A)
                 (A) (A) (A) (A) (A) (A) (A) (A) (A) (A) (A) (A)
                 (A) (A) (A) (A) (A) (A) (A) (A) (A) (A) (A) (A)
                 (A) (A) (A) (A) (A) (A) (A) (A) (A) (A) (A) (A)
                 (A) (A) (A) (A) (A) (A) (A) (A) (A) (A) (A) (A)
                 (A) (A) (A) (A) (A) (A) (A) (A) (A) (A) (A) (A)
                 (A) (A) (A) (A) (A) (A) (A) (A) (A) (A) (A) (A)
                 (A) (A) (A) (A) (A) (A) (A) (A) (A) (A) (A) (A)
                 (A) (A) (A) (A) (A) (A) (A) (A) (A) (A) (A) (A)
                 (A) (A) (A) (A) (A) (A) (A) (A) (A) (A) (A) (A)
                 (A) (A) (A) (A) (A) (A) (A) (A) (A) (A) (A) (A)
                 (A) (A) (A) (A) (A) (A) (A) (A) (A) (A) (A) (A)
                 (A) (A) (A) (A) (A) (A) (A) (A) (A) (A) (A) (A)
                 (A) (A) (A) (A) (A) (A) (A) (A) (A) (A) (A) (A)
                 (A) (A) (A) (A) (A) (A) (A) (A) (A) (A) (A) (A)
                 (A) (A) (A) (A) (A) (A) (A) (A) (A) (A) (A) (A)
                 (A) (A) (A) (A) (A) (A)
 The electronic state is 1-A.
 Alpha  occ. eigenvalues --  -19.24790 -10.42209 -10.31646 -10.30987  -1.01405
 Alpha  occ. eigenvalues --   -0.89734  -0.82579  -0.64875  -0.56100  -0.54798
 Alpha  occ. eigenvalues --   -0.53627  -0.51191  -0.47052  -0.44458  -0.37110
 Alpha  occ. eigenvalues --   -0.33550
 Alpha virt. eigenvalues --   -0.01136   0.02382   0.03781   0.04176   0.05320
 Alpha virt. eigenvalues --    0.06187   0.06543   0.07817   0.10557   0.11514
 Alpha virt. eigenvalues --    0.11705   0.12134   0.12852   0.13498   0.13685
 Alpha virt. eigenvalues --    0.14714   0.14767   0.14960   0.17062   0.18384
 Alpha virt. eigenvalues --    0.19419   0.19950   0.22405   0.23469   0.23918
 Alpha virt. eigenvalues --    0.24222   0.25856   0.26746   0.28016   0.29655
 Alpha virt. eigenvalues --    0.31015   0.31741   0.31924   0.32803   0.32976
 Alpha virt. eigenvalues --    0.33572   0.33943   0.35046   0.36367   0.36670
 Alpha virt. eigenvalues --    0.36722   0.37835   0.38184   0.38248   0.39591
 Alpha virt. eigenvalues --    0.39593   0.40312   0.40421   0.41118   0.42126
 Alpha virt. eigenvalues --    0.42455   0.44782   0.46350   0.47230   0.47877
 Alpha virt. eigenvalues --    0.48547   0.50377   0.50946   0.51994   0.53045
 Alpha virt. eigenvalues --    0.56325   0.57605   0.58236   0.59970   0.60184
 Alpha virt. eigenvalues --    0.62425   0.67235   0.68630   0.69390   0.70738
 Alpha virt. eigenvalues --    0.71268   0.73062   0.73533   0.73800   0.75008
 Alpha virt. eigenvalues --    0.76279   0.77073   0.79156   0.80925   0.81269
 Alpha virt. eigenvalues --    0.82898   0.83313   0.83792   0.84299   0.84946
 Alpha virt. eigenvalues --    0.86913   0.87657   0.88147   0.90575   0.92069
 Alpha virt. eigenvalues --    0.93455   0.94575   0.96401   0.96913   0.97428
 Alpha virt. eigenvalues --    0.97789   0.98687   0.98830   1.01374   1.03659
 Alpha virt. eigenvalues --    1.04082   1.04950   1.05343   1.05653   1.08238
 Alpha virt. eigenvalues --    1.11035   1.11523   1.14440   1.14869   1.17745
 Alpha virt. eigenvalues --    1.17877   1.18028   1.18964   1.20449   1.21208
 Alpha virt. eigenvalues --    1.23107   1.25381   1.26087   1.27846   1.30653
 Alpha virt. eigenvalues --    1.32647   1.32914   1.34150   1.36952   1.37324
 Alpha virt. eigenvalues --    1.38827   1.43848   1.43943   1.44779   1.46242
 Alpha virt. eigenvalues --    1.47742   1.48320   1.48718   1.51053   1.51654
 Alpha virt. eigenvalues --    1.52362   1.52879   1.56402   1.59005   1.59746
 Alpha virt. eigenvalues --    1.62931   1.64557   1.65387   1.65684   1.66717
 Alpha virt. eigenvalues --    1.69319   1.70059   1.73150   1.73960   1.76086
 Alpha virt. eigenvalues --    1.78135   1.78835   1.79399   1.83406   1.85224
 Alpha virt. eigenvalues --    1.86350   1.92152   1.93541   1.93974   1.96515
 Alpha virt. eigenvalues --    1.99324   2.04500   2.05069   2.06436   2.06996
 Alpha virt. eigenvalues --    2.08449   2.09519   2.10627   2.14167   2.15682
 Alpha virt. eigenvalues --    2.20024   2.20161   2.25139   2.28904   2.32557
 Alpha virt. eigenvalues --    2.34824   2.37707   2.38718   2.41214   2.45542
 Alpha virt. eigenvalues --    2.47556   2.55600   2.63083   2.69837   2.76262
 Alpha virt. eigenvalues --    2.80051   2.83638   2.89124   2.98366   3.02886
 Alpha virt. eigenvalues --    3.06053   3.07210   3.09079   3.11043   3.11954
 Alpha virt. eigenvalues --    3.14647   3.22038   3.22893   3.23726   3.24352
 Alpha virt. eigenvalues --    3.31891   3.32815   3.33687   3.35706   3.42292
 Alpha virt. eigenvalues --    3.43738   3.44716   3.45265   3.45473   3.49181
 Alpha virt. eigenvalues --    3.51663   3.52693   3.53347   3.59903   3.63470
 Alpha virt. eigenvalues --    3.66337   3.67048   3.68494   3.69821   3.71526
 Alpha virt. eigenvalues --    3.72459   3.73451   3.76206   3.78580   3.80098
 Alpha virt. eigenvalues --    3.80231   3.87717   3.89788   3.91597   3.94354
 Alpha virt. eigenvalues --    3.96955   3.97813   3.99652   4.02489   4.03838
 Alpha virt. eigenvalues --    4.04534   4.17320   4.19899   4.20228   4.21264
 Alpha virt. eigenvalues --    4.24382   4.27185   4.30452   4.37243   4.39289
 Alpha virt. eigenvalues --    4.41016   4.45334   4.47047   4.47762   4.53973
 Alpha virt. eigenvalues --    4.54814   4.55575   4.55808   4.58510   4.64201
 Alpha virt. eigenvalues --    4.71020   4.77497   4.80846   4.86286   4.88016
 Alpha virt. eigenvalues --    4.93277   4.93792   4.97190   4.99717   5.07305
 Alpha virt. eigenvalues --    5.08026   5.10582   5.13271   5.13755   5.17581
 Alpha virt. eigenvalues --    5.24688   5.32859   5.34344   5.37950   5.38661
 Alpha virt. eigenvalues --    5.40257   5.51907   5.53986   5.69692   5.71803
 Alpha virt. eigenvalues --    5.76276   5.81352   5.82398   5.84085   5.87416
 Alpha virt. eigenvalues --    5.95357   6.27510   6.32842   6.35728   6.41411
 Alpha virt. eigenvalues --    6.42806   6.46014   6.53387   6.56446   6.59624
 Alpha virt. eigenvalues --    6.72748   6.78347   6.86485   6.88166   7.10073
 Alpha virt. eigenvalues --    7.35629   7.40946  11.76060  13.81761  16.47908
 Alpha virt. eigenvalues --   18.25995
          Condensed to atoms (all electrons):
               1          2          3          4          5          6
     1  C    5.477112   0.427195   0.344771   0.344854   0.045046   0.057514
     2  H    0.427195   0.355290  -0.000507   0.000490  -0.031337  -0.008081
     3  H    0.344771  -0.000507   0.342319   0.014606   0.012271   0.008428
     4  H    0.344854   0.000490   0.014606   0.341285   0.012757   0.007858
     5  C    0.045046  -0.031337   0.012271   0.012757   5.319733   0.094247
     6  C    0.057514  -0.008081   0.008428   0.007858   0.094247   5.468126
     7  H    0.007007   0.000819  -0.002789  -0.004341   0.019642   0.342308
     8  H    0.007464   0.001042  -0.004503  -0.002784   0.019452   0.341904
     9  H   -0.007352  -0.001961   0.000795   0.000569  -0.038540   0.427248
    10  O   -0.007051   0.024356  -0.005866  -0.005429   0.118483  -0.008142
               7          8          9         10
     1  C    0.007007   0.007464  -0.007352  -0.007051
     2  H    0.000819   0.001042  -0.001961   0.024356
     3  H   -0.002789  -0.004503   0.000795  -0.005866
     4  H   -0.004341  -0.002784   0.000569  -0.005429
     5  C    0.019642   0.019452  -0.038540   0.118483
     6  C    0.342308   0.341904   0.427248  -0.008142
     7  H    0.337914   0.016771  -0.000961  -0.006457
     8  H    0.016771   0.339640  -0.002380  -0.007080
     9  H   -0.000961  -0.002380   0.355967   0.031924
    10  O   -0.006457  -0.007080   0.031924   8.494094
 Mulliken charges:
               1
     1  C   -0.696559
     2  H    0.232693
     3  H    0.290476
     4  H    0.290135
     5  C    0.428244
     6  C   -0.731411
     7  H    0.290087
     8  H    0.290475
     9  H    0.234693
    10  O   -0.628832
 Sum of Mulliken charges =   0.00000
 Mulliken charges with hydrogens summed into heavy atoms:
               1
     1  C    0.116745
     5  C    0.428244
     6  C    0.083843
    10  O   -0.628832
 Electronic spatial extent (au):  <R**2>=            318.5461
 Charge=              0.0000 electrons
 Dipole moment (field-independent basis, Debye):
    X=              2.2536    Y=             -4.0419    Z=              0.0015  Tot=              4.6277
 Quadrupole moment (field-independent basis, Debye-Ang):
   XX=            -24.1672   YY=            -29.0694   ZZ=            -24.4539
   XY=              3.1268   XZ=              0.0012   YZ=             -0.0039
 Traceless Quadrupole moment (field-independent basis, Debye-Ang):
   XX=              1.7296   YY=             -3.1725   ZZ=              1.4429
   XY=              3.1268   XZ=              0.0012   YZ=             -0.0039
 Octapole moment (field-independent basis, Debye-Ang**2):
  XXX=              1.6854  YYY=             -5.8523  ZZZ=              0.0723  XYY=              2.7660
  XXY=             -1.6839  XXZ=              0.0058  XZZ=              1.0063  YZZ=             -1.8936
  YYZ=             -0.0048  XYZ=              0.0054
 Hexadecapole moment (field-independent basis, Debye-Ang**3):
 XXXX=           -192.3692 YYYY=           -189.4515 ZZZZ=            -38.0574 XXXY=              2.9973
 XXXZ=              0.0171 YYYX=              2.9403 YYYZ=              0.0746 ZZZX=              0.0208
 ZZZY=             -0.0404 XXYY=            -63.3141 XXZZ=            -38.1518 YYZZ=            -33.9184
 XXYZ=              0.0139 YYXZ=             -0.0657 ZZXY=             -1.4924
 N-N= 1.125506171613D+02 E-N=-6.750825886790D+02  KE= 1.912363925006D+02
 Calling FoFJK, ICntrl=      2127 FMM=F ISym2X=0 I1Cent= 0 IOpClX= 0 NMat=1 NMatS=1 NMatT=0.
 ***** Axes restored to original set *****
 -------------------------------------------------------------------
 Center     Atomic                   Forces (Hartrees/Bohr)
 Number     Number              X              Y              Z
 -------------------------------------------------------------------
      1        6           0.001332518    0.000548763    0.028987245
      2        1          -0.002511070   -0.000045524   -0.003228267
      3        1          -0.002109961   -0.002732929   -0.001657057
      4        1          -0.002253963    0.002677793   -0.001546872
      5        6          -0.022069782   -0.004157348    0.160533523
      6        6           0.001221077    0.000653404    0.022176774
      7        1           0.001578054    0.002697334   -0.002527912
      8        1           0.001413439   -0.002749470   -0.002664654
      9        1           0.003832634   -0.000047716   -0.002813711
     10        8           0.019567054    0.003155695   -0.197259069
 -------------------------------------------------------------------
 Cartesian Forces:  Max     0.197259069 RMS     0.047264104

 GradGradGradGradGradGradGradGradGradGradGradGradGradGradGradGradGradGrad
 Berny optimization.
 FormGI is forming the generalized inverse of G from B-inverse, IUseBI=4.
 Internal  Forces:  Max     0.198129098 RMS     0.033585121
 Search for a local minimum.
 Step number   1 out of a maximum of   46
 All quantities printed in internal units (Hartrees-Bohrs-Radians)
 Mixed Optimization -- RFO/linear search
 Second derivative matrix not updated -- first step.
 ITU=  0
     Eigenvalues ---    0.00703   0.00703   0.00704   0.07445   0.07445
     Eigenvalues ---    0.07498   0.07498   0.16000   0.16000   0.16000
     Eigenvalues ---    0.16000   0.16000   0.16000   0.24996   0.25000
     Eigenvalues ---    0.29170   0.31886   0.31886   0.34408   0.34408
     Eigenvalues ---    0.34497   0.34497   0.34497   0.34497
 RFO step:  Lambda=-1.03178599D-01 EMin= 7.03381564D-03
 Linear search not attempted -- first point.
 Maximum step size (   0.300) exceeded in Quadratic search.
    -- Step size scaled by   0.586
 Iteration  1 RMS(Cart)=  0.04057571 RMS(Int)=  0.01575926
 Iteration  2 RMS(Cart)=  0.01493997 RMS(Int)=  0.00001728
 Iteration  3 RMS(Cart)=  0.00001405 RMS(Int)=  0.00001486
 Iteration  4 RMS(Cart)=  0.00000000 RMS(Int)=  0.00001486
 Variable       Old X    -DE/DX   Delta X   Delta X   Delta X     New X
                                 (Linear)    (Quad)   (Total)
    R1        2.06647  -0.00398   0.00000  -0.00521  -0.00521   2.06126
    R2        2.06500  -0.00139   0.00000  -0.00181  -0.00181   2.06319
    R3        2.06500  -0.00141   0.00000  -0.00184  -0.00184   2.06316
    R4        2.84353  -0.01655   0.00000  -0.02299  -0.02299   2.82053
    R5        2.84353  -0.01428   0.00000  -0.01984  -0.01984   2.82368
    R6        2.89649  -0.19813   0.00000  -0.29422  -0.29422   2.60227
    R7        2.06500  -0.00084   0.00000  -0.00110  -0.00110   2.06391
    R8        2.06500  -0.00079   0.00000  -0.00104  -0.00104   2.06396
    R9        2.06647  -0.00475   0.00000  -0.00623  -0.00623   2.06024
    A1        1.90009   0.00107   0.00000   0.00399   0.00399   1.90407
    A2        1.90009   0.00111   0.00000   0.00395   0.00395   1.90404
    A3        1.91481   0.00306   0.00000   0.00835   0.00835   1.92316
    A4        1.92360  -0.00191   0.00000  -0.00729  -0.00733   1.91627
    A5        1.91258  -0.00145   0.00000  -0.00398  -0.00401   1.90857
    A6        1.91258  -0.00181   0.00000  -0.00484  -0.00487   1.90771
    A7        2.03723   0.01923   0.00000   0.03193   0.03193   2.06916
    A8        2.18657  -0.01971   0.00000  -0.03273  -0.03273   2.15384
    A9        2.05927   0.00049   0.00000   0.00083   0.00083   2.06009
   A10        1.91258  -0.00036   0.00000  -0.00157  -0.00158   1.91100
   A11        1.91258   0.00005   0.00000  -0.00058  -0.00059   1.91198
   A12        1.91481   0.00089   0.00000   0.00341   0.00340   1.91822
   A13        1.92360  -0.00314   0.00000  -0.00981  -0.00982   1.91378
   A14        1.90009   0.00132   0.00000   0.00431   0.00430   1.90439
   A15        1.90009   0.00128   0.00000   0.00434   0.00434   1.90442
    D1        3.14159  -0.00018   0.00000  -0.00087  -0.00086   3.14074
    D2       -0.01726   0.00030   0.00000   0.00126   0.00125  -0.01601
    D3        1.05637  -0.00247   0.00000  -0.00843  -0.00840   1.04797
    D4       -2.10248  -0.00199   0.00000  -0.00630  -0.00629  -2.10877
    D5       -1.05637   0.00193   0.00000   0.00611   0.00611  -1.05027
    D6        2.06795   0.00241   0.00000   0.00825   0.00821   2.07617
    D7        1.05637  -0.00190   0.00000  -0.00581  -0.00579   1.05058
    D8       -1.05637   0.00218   0.00000   0.00764   0.00765  -1.04872
    D9        3.14159   0.00004   0.00000   0.00059   0.00060  -3.14099
   D10       -2.06926  -0.00211   0.00000  -0.00741  -0.00742  -2.07668
   D11        2.10118   0.00196   0.00000   0.00604   0.00603   2.10720
   D12        0.01596  -0.00017   0.00000  -0.00101  -0.00102   0.01494
         Item               Value     Threshold  Converged?
 Maximum Force            0.198129     0.000002     NO 
 RMS     Force            0.033585     0.000001     NO 
 Maximum Displacement     0.302326     0.000006     NO 
 RMS     Displacement     0.054898     0.000004     NO 
 Predicted change in Energy=-4.742753D-02
 GradGradGradGradGradGradGradGradGradGradGradGradGradGradGradGradGradGrad

                          Input orientation:                          
 ---------------------------------------------------------------------
 Center     Atomic      Atomic             Coordinates (Angstroms)
 Number     Number       Type             X           Y           Z
 ---------------------------------------------------------------------
      1          6           0        1.281099   -0.000164   -0.143993
      2          1           0        2.126076   -0.000069    0.545783
      3          1           0        1.330886    0.893005   -0.769917
      4          1           0        1.331014   -0.893416   -0.769760
      5          6           0       -0.003805   -0.000934    0.615455
      6          6           0       -1.286478   -0.000052   -0.151009
      7          1           0       -1.336840   -0.892747   -0.778224
      8          1           0       -1.336877    0.892766   -0.778098
      9          1           0       -2.130942   -0.000147    0.538548
     10          8           0       -0.071634   -0.019842    1.990716
 ---------------------------------------------------------------------
                    Distance matrix (angstroms):
                    1          2          3          4          5
     1  C    0.000000
     2  H    1.090769   0.000000
     3  H    1.091793   1.777913   0.000000
     4  H    1.091776   1.777877   1.786421   0.000000
     5  C    1.492561   2.131021   2.121270   2.120634   0.000000
     6  C    2.567586   3.482965   2.833936   2.834117   1.494228
     7  H    2.837702   3.813352   3.210256   2.667867   2.124771
     8  H    2.837818   3.813379   2.667776   3.210633   2.125505
     9  H    3.479638   4.257024   3.807106   3.807196   2.128527
    10  O    2.527301   2.630238   3.228226   3.217263   1.377062
                    6          7          8          9         10
     6  C    0.000000
     7  H    1.092172   0.000000
     8  H    1.092202   1.785514   0.000000
     9  H    1.090233   1.777983   1.778029   0.000000
    10  O    2.462362   3.166977   3.178053   2.519907   0.000000
 Stoichiometry    C3H6O
 Framework group  C1[X(C3H6O)]
 Deg. of freedom    24
 Full point group                 C1      NOp   1
 Largest Abelian subgroup         C1      NOp   1
 Largest concise Abelian subgroup C1      NOp   1
                         Standard orientation:                         
 ---------------------------------------------------------------------
 Center     Atomic      Atomic             Coordinates (Angstroms)
 Number     Number       Type             X           Y           Z
 ---------------------------------------------------------------------
      1          6           0        1.363181   -0.493152    0.000745
      2          1           0        2.127875    0.284652   -0.005586
      3          1           0        1.481828   -1.117911   -0.886729
      4          1           0        1.480176   -1.101688    0.899618
      5          6           0        0.003103    0.121576   -0.005350
      6          6           0       -1.188309   -0.780211    0.000696
      7          1           0       -1.170833   -1.401129    0.899026
      8          1           0       -1.169124   -1.417053   -0.886416
      9          1           0       -2.102950   -0.186914   -0.005443
     10          8           0       -0.214353    1.481345    0.001123
 ---------------------------------------------------------------------
 Rotational constants (GHZ):      9.2369779      8.4825631      4.6854561
 Standard basis: Aug-CC-pVTZ (5D, 7F)
 There are   370 symmetry adapted cartesian basis functions of A   symmetry.
 There are   322 symmetry adapted basis functions of A   symmetry.
   322 basis functions,   450 primitive gaussians,   370 cartesian basis functions
    16 alpha electrons       16 beta electrons
       nuclear repulsion energy       116.2383991826 Hartrees.
 NAtoms=   10 NActive=   10 NUniq=   10 SFac= 1.00D+00 NAtFMM=   60 NAOKFM=F Big=F
 Integral buffers will be    131072 words long.
 Raffenetti 2 integral format.
 Two-electron integral symmetry is turned on.
 Nuclear repulsion after empirical dispersion term =      116.2354150169 Hartrees.
 One-electron integrals computed using PRISM.
 NBasis=   322 RedAO= T EigKep=  1.89D-05  NBF=   322
 NBsUse=   322 1.00D-06 EigRej= -1.00D+00 NBFU=   322
 Initial guess from the checkpoint file:  "acetone-wb97-opt.chk"
 B after Tr=     0.000000    0.000000    0.000000
         Rot=    0.985326   -0.000036   -0.000024    0.170682 Ang= -19.65 deg.
 ExpMin= 2.53D-02 ExpMax= 1.53D+04 ExpMxC= 5.22D+02 IAcc=3 IRadAn=         5 AccDes= 0.00D+00
 Harris functional with IExCor= 4639 and IRadAn=       5 diagonalized for initial guess.
 HarFok:  IExCor= 4639 AccDes= 0.00D+00 IRadAn=         5 IDoV= 1 UseB2=F ITyADJ=14
 ICtDFT=  3500011 ScaDFX=  1.000000  1.000000  1.000000  1.000000
 FoFCou: FMM=F IPFlag=           0 FMFlag=      100000 FMFlg1=           0
         NFxFlg=           0 DoJE=T BraDBF=F KetDBF=T FulRan=T
         wScrn=  0.000000 ICntrl=     500 IOpCl=  0 I1Cent=   200000004 NGrid=           0
         NMat0=    1 NMatS0=      1 NMatT0=    0 NMatD0=    1 NMtDS0=    0 NMtDT0=    0
 Petite list used in FoFCou.
 Gradient too large for Newton-Raphson -- use scaled steepest descent instead.
 Gradient too large for Newton-Raphson -- use scaled steepest descent instead.
     Accept linear search using points  1 and  2.
 Gradient too large for Newton-Raphson -- use scaled steepest descent instead.
     Minimum is close to point  2 DX=  1.79D-02 DF= -3.01D-07 DXR=  1.95D-02 DFR=  3.78D-04 which will be used.
 Gradient too large for Newton-Raphson -- use scaled steepest descent instead.
     Accept linear search using points  1 and  2.
 Gradient too large for Newton-Raphson -- use scaled steepest descent instead.
     Accept linear search using points  1 and  2.
     Minimum is close to point  2 DX= -7.55D-02 DF= -1.64D-06 DXR=  9.15D-02 DFR=  6.95D-03 which will be used.
 Gradient too large for Newton-Raphson -- use scaled steepest descent instead.
 Gradient too large for Newton-Raphson -- use scaled steepest descent instead.
     Minimum is close to point  2 DX=  4.27D-02 DF= -2.46D-07 DXR=  5.06D-02 DFR=  2.57D-03 which will be used.
 Gradient too large for Newton-Raphson -- use scaled steepest descent instead.
     Accept linear search using points  1 and  2.
 Gradient too large for Newton-Raphson -- use scaled steepest descent instead.
 Restarting incremental Fock formation.
 Gradient too large for Newton-Raphson -- use scaled steepest descent instead.
 LinEq1:  Iter=  0 NonCon=     1 RMS=9.87D-05 Max=3.81D-03 NDo=     1
 AX will form     1 AO Fock derivatives at one time.
 LinEq1:  Iter=  1 NonCon=     1 RMS=3.17D-05 Max=8.14D-04 NDo=     1
 LinEq1:  Iter=  2 NonCon=     1 RMS=2.08D-05 Max=8.44D-04 NDo=     1
 LinEq1:  Iter=  3 NonCon=     1 RMS=4.56D-06 Max=6.88D-05 NDo=     1
 LinEq1:  Iter=  4 NonCon=     1 RMS=1.83D-06 Max=3.01D-05 NDo=     1
 LinEq1:  Iter=  5 NonCon=     1 RMS=4.17D-07 Max=4.88D-06 NDo=     1
 LinEq1:  Iter=  6 NonCon=     1 RMS=1.29D-07 Max=2.11D-06 NDo=     1
 LinEq1:  Iter=  7 NonCon=     1 RMS=4.37D-08 Max=9.72D-07 NDo=     1
 LinEq1:  Iter=  8 NonCon=     1 RMS=1.23D-08 Max=1.50D-07 NDo=     1
 LinEq1:  Iter=  9 NonCon=     0 RMS=2.80D-09 Max=4.21D-08 NDo=     1
 Linear equations converged to 9.895D-09 9.895D-08 after     9 iterations.
     Accept linear search using points  1 and  2.
     Minimum is close to point  2 DX= -2.45D-03 DF= -5.61D-10 DXR=  2.46D-03 DFR=  6.06D-06 which will be used.
 LinEq1:  Iter=  0 NonCon=     1 RMS=1.03D-06 Max=5.61D-05 NDo=     1
 LinEq1:  Iter=  1 NonCon=     1 RMS=4.62D-07 Max=9.12D-06 NDo=     1
 LinEq1:  Iter=  2 NonCon=     1 RMS=8.21D-08 Max=1.20D-06 NDo=     1
 LinEq1:  Iter=  3 NonCon=     1 RMS=3.64D-08 Max=6.15D-07 NDo=     1
 LinEq1:  Iter=  4 NonCon=     1 RMS=1.31D-08 Max=2.99D-07 NDo=     1
 LinEq1:  Iter=  5 NonCon=     1 RMS=3.04D-09 Max=4.17D-08 NDo=     1
 LinEq1:  Iter=  6 NonCon=     1 RMS=6.63D-10 Max=9.61D-09 NDo=     1
 LinEq1:  Iter=  7 NonCon=     0 RMS=1.23D-10 Max=1.98D-09 NDo=     1
 Linear equations converged to 6.943D-10 6.943D-09 after     7 iterations.
 SCF Done:  E(RwB97XD) =  -193.135460228     a.u. after   13 cycles
            Convg  =    0.1017D-07                    43 Fock formations.
              S**2 =  0.0000                  -V/T =  2.0084
 Calling FoFJK, ICntrl=      2127 FMM=F ISym2X=0 I1Cent= 0 IOpClX= 0 NMat=1 NMatS=1 NMatT=0.
 ***** Axes restored to original set *****
 -------------------------------------------------------------------
 Center     Atomic                   Forces (Hartrees/Bohr)
 Number     Number              X              Y              Z
 -------------------------------------------------------------------
      1        6           0.003331121    0.000587454    0.014806158
      2        1          -0.002143687   -0.000046461   -0.001621297
      3        1          -0.000559158   -0.002390631   -0.002500727
      4        1          -0.000678892    0.002328301   -0.002412938
      5        6          -0.017423609   -0.003692820    0.150441644
      6        6          -0.001133709    0.000677306    0.007887866
      7        1           0.000300625    0.002389933   -0.002860215
      8        1           0.000170814   -0.002452912   -0.002962402
      9        1           0.002735139   -0.000043355   -0.001434452
     10        8           0.015401356    0.002643184   -0.159343638
 -------------------------------------------------------------------
 Cartesian Forces:  Max     0.159343638 RMS     0.040393347

 GradGradGradGradGradGradGradGradGradGradGradGradGradGradGradGradGradGrad
 Berny optimization.
 Using GEDIIS/GDIIS optimizer.
 FormGI is forming the generalized inverse of G from B-inverse, IUseBI=4.
 Internal  Forces:  Max     0.159930084 RMS     0.026827902
 Search for a local minimum.
 Step number   2 out of a maximum of   46
 All quantities printed in internal units (Hartrees-Bohrs-Radians)
 Mixed Optimization -- RFO/linear search
 Update second derivatives using D2CorX and points    1    2
 DE= -5.59D-02 DEPred=-4.74D-02 R= 1.18D+00
 TightC=F SS=  1.41D+00  RLast= 3.01D-01 DXNew= 5.0454D-01 9.0199D-01
 Trust test= 1.18D+00 RLast= 3.01D-01 DXMaxT set to 5.05D-01
 ITU=  1  0
 Use linear search instead of GDIIS.
     Eigenvalues ---    0.00703   0.00703   0.00704   0.07440   0.07457
     Eigenvalues ---    0.07482   0.07520   0.11655   0.16000   0.16000
     Eigenvalues ---    0.16000   0.16000   0.16002   0.16473   0.25038
     Eigenvalues ---    0.26540   0.31886   0.34291   0.34408   0.34462
     Eigenvalues ---    0.34497   0.34497   0.34497   0.34956
 RFO step:  Lambda=-6.22519982D-03 EMin= 7.03381559D-03
 Quartic linear search produced a step of  1.10531.
 Iteration  1 RMS(Cart)=  0.03094688 RMS(Int)=  0.03514095
 Iteration  2 RMS(Cart)=  0.03159985 RMS(Int)=  0.00182050
 Iteration  3 RMS(Cart)=  0.00170778 RMS(Int)=  0.00027597
 Iteration  4 RMS(Cart)=  0.00000033 RMS(Int)=  0.00027597
 Variable       Old X    -DE/DX   Delta X   Delta X   Delta X     New X
                                 (Linear)    (Quad)   (Total)
    R1        2.06126  -0.00269  -0.00576   0.00092  -0.00485   2.05641
    R2        2.06319  -0.00055  -0.00200   0.00263   0.00063   2.06382
    R3        2.06316  -0.00055  -0.00204   0.00270   0.00066   2.06382
    R4        2.82053  -0.00425  -0.02542   0.05037   0.02495   2.84548
    R5        2.82368  -0.00210  -0.02193   0.05357   0.03164   2.85532
    R6        2.60227  -0.15993  -0.32521  -0.08404  -0.40925   2.19302
    R7        2.06391  -0.00032  -0.00121   0.00163   0.00042   2.06432
    R8        2.06396  -0.00031  -0.00115   0.00152   0.00037   2.06433
    R9        2.06024  -0.00303  -0.00688   0.00218  -0.00470   2.05554
    A1        1.90407   0.00068   0.00441  -0.01441  -0.00983   1.89425
    A2        1.90404   0.00070   0.00437  -0.01397  -0.00943   1.89461
    A3        1.92316   0.00049   0.00923  -0.03881  -0.02941   1.89375
    A4        1.91627  -0.00327  -0.00811   0.00197  -0.00687   1.90940
    A5        1.90857   0.00084  -0.00443   0.03226   0.02752   1.93609
    A6        1.90771   0.00053  -0.00538   0.03274   0.02705   1.93476
    A7        2.06916   0.00566   0.03529  -0.07661  -0.04141   2.02775
    A8        2.15384  -0.01263  -0.03618   0.02246  -0.01380   2.14004
    A9        2.06009   0.00697   0.00091   0.05380   0.05460   2.11470
   A10        1.91100   0.00130  -0.00174   0.02569   0.02372   1.93471
   A11        1.91198   0.00163  -0.00066   0.02489   0.02400   1.93599
   A12        1.91822  -0.00053   0.00376  -0.02643  -0.02256   1.89566
   A13        1.91378  -0.00391  -0.01086   0.00548  -0.00592   1.90786
   A14        1.90439   0.00075   0.00476  -0.01465  -0.00978   1.89461
   A15        1.90442   0.00072   0.00479  -0.01527  -0.01036   1.89407
    D1        3.14074  -0.00017  -0.00095   0.01333   0.01214  -3.13031
    D2       -0.01601   0.00028   0.00138  -0.01402  -0.01240  -0.02841
    D3        1.04797  -0.00183  -0.00929   0.03480   0.02564   1.07361
    D4       -2.10877  -0.00138  -0.00695   0.00745   0.00109  -2.10768
    D5       -1.05027   0.00133   0.00675  -0.00727  -0.00111  -1.05138
    D6        2.07617   0.00178   0.00908  -0.03462  -0.02566   2.05051
    D7        1.05058  -0.00134  -0.00640   0.00573  -0.00065   1.04993
    D8       -1.04872   0.00165   0.00846  -0.03223  -0.02427  -1.07299
    D9       -3.14099   0.00007   0.00067  -0.01261  -0.01218   3.13002
   D10       -2.07668  -0.00159  -0.00820   0.03180   0.02410  -2.05258
   D11        2.10720   0.00140   0.00666  -0.00617   0.00047   2.10768
   D12        0.01494  -0.00018  -0.00113   0.01346   0.01256   0.02750
         Item               Value     Threshold  Converged?
 Maximum Force            0.159930     0.000002     NO 
 RMS     Force            0.026828     0.000001     NO 
 Maximum Displacement     0.314333     0.000006     NO 
 RMS     Displacement     0.059243     0.000004     NO 
 Predicted change in Energy=-5.503789D-02
 GradGradGradGradGradGradGradGradGradGradGradGradGradGradGradGradGradGrad

                          Input orientation:                          
 ---------------------------------------------------------------------
 Center     Atomic      Atomic             Coordinates (Angstroms)
 Number     Number       Type             X           Y           Z
 ---------------------------------------------------------------------
      1          6           0        1.272458    0.000237   -0.125358
      2          1           0        2.107729   -0.004707    0.572128
      3          1           0        1.349552    0.890706   -0.752939
      4          1           0        1.337642   -0.891910   -0.751907
      5          6           0       -0.009560    0.008108    0.664383
      6          6           0       -1.288364    0.000413   -0.140374
      7          1           0       -1.346975   -0.891232   -0.768748
      8          1           0       -1.358921    0.890848   -0.769246
      9          1           0       -2.131235   -0.004703    0.547183
     10          8           0       -0.029828   -0.019361    1.824378
 ---------------------------------------------------------------------
                    Distance matrix (angstroms):
                    1          2          3          4          5
     1  C    0.000000
     2  H    1.088204   0.000000
     3  H    1.092124   1.769858   0.000000
     4  H    1.092126   1.770094   1.782656   0.000000
     5  C    1.505764   2.119337   2.152897   2.151945   0.000000
     6  C    2.560866   3.470034   2.850694   2.840092   1.510971
     7  H    2.840792   3.810362   3.232153   2.684670   2.156700
     8  H    2.851656   3.823476   2.708523   3.232644   2.157614
     9  H    3.469504   4.239037   3.822035   3.808921   2.124948
    10  O    2.344739   2.477397   3.061613   3.044431   1.160497
                    6          7          8          9         10
     6  C    0.000000
     7  H    1.092392   0.000000
     8  H    1.092398   1.782120   0.000000
     9  H    1.087746   1.769935   1.769595   0.000000
    10  O    2.333357   3.036336   3.053172   2.459137   0.000000
 Stoichiometry    C3H6O
 Framework group  C1[X(C3H6O)]
 Deg. of freedom    24
 Full point group                 C1      NOp   1
 Largest Abelian subgroup         C1      NOp   1
 Largest concise Abelian subgroup C1      NOp   1
                         Standard orientation:                         
 ---------------------------------------------------------------------
 Center     Atomic      Atomic             Coordinates (Angstroms)
 Number     Number       Type             X           Y           Z
 ---------------------------------------------------------------------
      1          6           0        1.288399   -0.590915    0.001671
      2          1           0        2.120854    0.109945    0.000225
      3          1           0        1.368048   -1.226305   -0.883016
      4          1           0        1.356078   -1.209004    0.899515
      5          6           0        0.003211    0.193552   -0.013422
      6          6           0       -1.272342   -0.616245    0.001646
      7          1           0       -1.328450   -1.236662    0.899006
      8          1           0       -1.340338   -1.253520   -0.882995
      9          1           0       -2.117975    0.067930    0.000473
     10          8           0       -0.021728    1.353658    0.003428
 ---------------------------------------------------------------------
 Rotational constants (GHZ):     10.6489005      8.5743138      5.0542251
 Standard basis: Aug-CC-pVTZ (5D, 7F)
 There are   370 symmetry adapted cartesian basis functions of A   symmetry.
 There are   322 symmetry adapted basis functions of A   symmetry.
   322 basis functions,   450 primitive gaussians,   370 cartesian basis functions
    16 alpha electrons       16 beta electrons
       nuclear repulsion energy       121.1220910448 Hartrees.
 NAtoms=   10 NActive=   10 NUniq=   10 SFac= 1.00D+00 NAtFMM=   60 NAOKFM=F Big=F
 Integral buffers will be    131072 words long.
 Raffenetti 2 integral format.
 Two-electron integral symmetry is turned on.
 Nuclear repulsion after empirical dispersion term =      121.1190981256 Hartrees.
 One-electron integrals computed using PRISM.
 NBasis=   322 RedAO= T EigKep=  1.90D-05  NBF=   322
 NBsUse=   322 1.00D-06 EigRej= -1.00D+00 NBFU=   322
 Initial guess from the checkpoint file:  "acetone-wb97-opt.chk"
 B after Tr=     0.000000    0.000000    0.000000
         Rot=    0.998467   -0.000118   -0.000029    0.055341 Ang=  -6.34 deg.
 ExpMin= 2.53D-02 ExpMax= 1.53D+04 ExpMxC= 5.22D+02 IAcc=3 IRadAn=         5 AccDes= 0.00D+00
 Harris functional with IExCor= 4639 and IRadAn=       5 diagonalized for initial guess.
 HarFok:  IExCor= 4639 AccDes= 0.00D+00 IRadAn=         5 IDoV= 1 UseB2=F ITyADJ=14
 ICtDFT=  3500011 ScaDFX=  1.000000  1.000000  1.000000  1.000000
 FoFCou: FMM=F IPFlag=           0 FMFlag=      100000 FMFlg1=           0
         NFxFlg=           0 DoJE=T BraDBF=F KetDBF=T FulRan=T
         wScrn=  0.000000 ICntrl=     500 IOpCl=  0 I1Cent=   200000004 NGrid=           0
         NMat0=    1 NMatS0=      1 NMatT0=    0 NMatD0=    1 NMtDS0=    0 NMtDT0=    0
 Petite list used in FoFCou.
 Gradient too large for Newton-Raphson -- use scaled steepest descent instead.
 Gradient too large for Newton-Raphson -- use scaled steepest descent instead.
     Accept linear search using points  1 and  2.
 Gradient too large for Newton-Raphson -- use scaled steepest descent instead.
     Accept linear search using points  1 and  2.
 Gradient too large for Newton-Raphson -- use scaled steepest descent instead.
     Accept linear search using points  1 and  2.
 Gradient too large for Newton-Raphson -- use scaled steepest descent instead.
     Accept linear search using points  3 and  4.
 Gradient too large for Newton-Raphson -- use scaled steepest descent instead.
 Gradient too large for Newton-Raphson -- use scaled steepest descent instead.
     Accept linear search using points  1 and  2.
 Gradient too large for Newton-Raphson -- use scaled steepest descent instead.
 Restarting incremental Fock formation.
     Minimum is close to point  3 DX=  6.57D-03 DF= -1.41D-07 DXR=  3.18D-02 DFR=  1.01D-03 which will be used.
 Gradient too large for Newton-Raphson -- use scaled steepest descent instead.
     Accept linear search using points  1 and  2.
 Gradient too large for Newton-Raphson -- use scaled steepest descent instead.
 LinEq1:  Iter=  0 NonCon=     1 RMS=7.94D-05 Max=2.09D-03 NDo=     1
 AX will form     1 AO Fock derivatives at one time.
 LinEq1:  Iter=  1 NonCon=     1 RMS=1.53D-05 Max=4.43D-04 NDo=     1
 LinEq1:  Iter=  2 NonCon=     1 RMS=8.79D-06 Max=2.04D-04 NDo=     1
 LinEq1:  Iter=  3 NonCon=     1 RMS=3.10D-06 Max=6.54D-05 NDo=     1
 LinEq1:  Iter=  4 NonCon=     1 RMS=9.08D-07 Max=1.72D-05 NDo=     1
 LinEq1:  Iter=  5 NonCon=     1 RMS=1.44D-07 Max=2.11D-06 NDo=     1
 LinEq1:  Iter=  6 NonCon=     1 RMS=3.77D-08 Max=6.45D-07 NDo=     1
 LinEq1:  Iter=  7 NonCon=     1 RMS=1.23D-08 Max=2.69D-07 NDo=     1
 LinEq1:  Iter=  8 NonCon=     1 RMS=4.35D-09 Max=1.52D-07 NDo=     1
 LinEq1:  Iter=  9 NonCon=     0 RMS=1.54D-09 Max=5.73D-08 NDo=     1
 Linear equations converged to 9.895D-09 9.895D-08 after     9 iterations.
     Accept linear search using points  1 and  2.
     Minimum is close to point  2 DX= -8.74D-04 DF= -5.01D-11 DXR=  8.75D-04 DFR=  7.66D-07 which will be used.
 LinEq1:  Iter=  0 NonCon=     1 RMS=4.01D-07 Max=1.74D-05 NDo=     1
 LinEq1:  Iter=  1 NonCon=     1 RMS=1.56D-07 Max=4.25D-06 NDo=     1
 LinEq1:  Iter=  2 NonCon=     1 RMS=5.83D-08 Max=1.44D-06 NDo=     1
 LinEq1:  Iter=  3 NonCon=     1 RMS=1.15D-08 Max=1.62D-07 NDo=     1
 LinEq1:  Iter=  4 NonCon=     1 RMS=2.29D-09 Max=4.53D-08 NDo=     1
 LinEq1:  Iter=  5 NonCon=     1 RMS=5.55D-10 Max=7.28D-09 NDo=     1
 LinEq1:  Iter=  6 NonCon=     1 RMS=2.33D-10 Max=3.81D-09 NDo=     1
 LinEq1:  Iter=  7 NonCon=     0 RMS=6.05D-11 Max=1.81D-09 NDo=     1
 Linear equations converged to 3.667D-10 3.667D-09 after     7 iterations.
 SCF Done:  E(RwB97XD) =  -193.163087139     a.u. after   13 cycles
            Convg  =    0.3163D-08                    45 Fock formations.
              S**2 =  0.0000                  -V/T =  2.0049
 Calling FoFJK, ICntrl=      2127 FMM=F ISym2X=0 I1Cent= 0 IOpClX= 0 NMat=1 NMatS=1 NMatT=0.
 ***** Axes restored to original set *****
 -------------------------------------------------------------------
 Center     Atomic                   Forces (Hartrees/Bohr)
 Number     Number              X              Y              Z
 -------------------------------------------------------------------
      1        6           0.009729309    0.001847194    0.002763776
      2        1           0.000680516   -0.000028333   -0.000714720
      3        1          -0.001601887   -0.002545038   -0.002027270
      4        1          -0.002012015    0.002500203   -0.001690296
      5        6          -0.004014086   -0.003550126   -0.080357338
      6        6          -0.007280819    0.001908568    0.000689894
      7        1           0.001899946    0.002543208   -0.001706246
      8        1           0.001490828   -0.002590543   -0.002062449
      9        1          -0.000363961   -0.000031605   -0.000317903
     10        8           0.001472168   -0.000053529    0.085422552
 -------------------------------------------------------------------
 Cartesian Forces:  Max     0.085422552 RMS     0.021603807

 GradGradGradGradGradGradGradGradGradGradGradGradGradGradGradGradGradGrad
 Berny optimization.
 Using GEDIIS/GDIIS optimizer.
 FormGI is forming the generalized inverse of G from B-inverse, IUseBI=4.
 Internal  Forces:  Max     0.085361139 RMS     0.014400795
 Search for a local minimum.
 Step number   3 out of a maximum of   46
 All quantities printed in internal units (Hartrees-Bohrs-Radians)
 Mixed Optimization -- RFO/linear search
 Update second derivatives using D2CorX and points    2    3
 DE= -2.76D-02 DEPred=-5.50D-02 R= 5.02D-01
 TightC=F SS=  1.41D+00  RLast= 4.26D-01 DXNew= 8.4853D-01 1.2785D+00
 Trust test= 5.02D-01 RLast= 4.26D-01 DXMaxT set to 8.49D-01
 ITU=  1  1  0
 Use linear search instead of GDIIS.
     Eigenvalues ---    0.00703   0.00703   0.00707   0.07176   0.07208
     Eigenvalues ---    0.07526   0.07541   0.15996   0.16000   0.16000
     Eigenvalues ---    0.16000   0.16000   0.16105   0.24770   0.25654
     Eigenvalues ---    0.31886   0.32334   0.34408   0.34423   0.34496
     Eigenvalues ---    0.34497   0.34497   0.34533   0.64261
 RFO step:  Lambda=-1.23736657D-03 EMin= 7.03381348D-03
 Quartic linear search produced a step of -0.21436.
 Iteration  1 RMS(Cart)=  0.02885135 RMS(Int)=  0.00098197
 Iteration  2 RMS(Cart)=  0.00086392 RMS(Int)=  0.00042850
 Iteration  3 RMS(Cart)=  0.00000101 RMS(Int)=  0.00042850
 Iteration  4 RMS(Cart)=  0.00000000 RMS(Int)=  0.00042850
 Variable       Old X    -DE/DX   Delta X   Delta X   Delta X     New X
                                 (Linear)    (Quad)   (Total)
    R1        2.05641   0.00006   0.00104  -0.00277  -0.00173   2.05468
    R2        2.06382  -0.00102  -0.00013  -0.00265  -0.00278   2.06103
    R3        2.06382  -0.00119  -0.00014  -0.00303  -0.00317   2.06065
    R4        2.84548   0.00665  -0.00535   0.01740   0.01205   2.85753
    R5        2.85532   0.00540  -0.00678   0.01736   0.01057   2.86590
    R6        2.19302   0.08536   0.08773   0.00075   0.08848   2.28150
    R7        2.06432  -0.00120  -0.00009  -0.00290  -0.00299   2.06133
    R8        2.06433  -0.00102  -0.00008  -0.00250  -0.00258   2.06175
    R9        2.05554   0.00008   0.00101  -0.00297  -0.00197   2.05358
    A1        1.89425   0.00073   0.00211   0.00578   0.00775   1.90200
    A2        1.89461   0.00092   0.00202   0.00558   0.00753   1.90214
    A3        1.89375   0.00287   0.00630   0.00700   0.01320   1.90696
    A4        1.90940  -0.00214   0.00147  -0.02702  -0.02549   1.88391
    A5        1.93609  -0.00063  -0.00590   0.00764   0.00171   1.93780
    A6        1.93476  -0.00162  -0.00580   0.00148  -0.00432   1.93043
    A7        2.02775  -0.00263   0.00888  -0.01411  -0.00629   2.02146
    A8        2.14004  -0.00191   0.00296  -0.02326  -0.02125   2.11879
    A9        2.11470   0.00458  -0.01170   0.03417   0.02128   2.13598
   A10        1.93471  -0.00132  -0.00508   0.00268  -0.00241   1.93231
   A11        1.93599  -0.00031  -0.00515   0.00887   0.00370   1.93968
   A12        1.89566   0.00201   0.00483   0.00421   0.00896   1.90462
   A13        1.90786  -0.00228   0.00127  -0.02817  -0.02684   1.88101
   A14        1.89461   0.00110   0.00210   0.00635   0.00839   1.90300
   A15        1.89407   0.00091   0.00222   0.00644   0.00855   1.90262
    D1       -3.13031  -0.00056  -0.00260   0.04430   0.04120  -3.08911
    D2       -0.02841   0.00077   0.00266  -0.04592  -0.04271  -0.07112
    D3        1.07361  -0.00288  -0.00550   0.02829   0.02219   1.09580
    D4       -2.10768  -0.00155  -0.00023  -0.06194  -0.06172  -2.16940
    D5       -1.05138   0.00139   0.00024   0.05638   0.05614  -0.99525
    D6        2.05051   0.00272   0.00550  -0.03385  -0.02777   2.02274
    D7        1.04993  -0.00134   0.00014  -0.05645  -0.05684   0.99309
    D8       -1.07299   0.00266   0.00520  -0.02857  -0.02379  -1.09678
    D9        3.13002   0.00047   0.00261  -0.04443  -0.04233   3.08769
   D10       -2.05258  -0.00250  -0.00517   0.03375   0.02902  -2.02356
   D11        2.10768   0.00151  -0.00010   0.06163   0.06208   2.16976
   D12        0.02750  -0.00068  -0.00269   0.04577   0.04354   0.07104
         Item               Value     Threshold  Converged?
 Maximum Force            0.085361     0.000002     NO 
 RMS     Force            0.014401     0.000001     NO 
 Maximum Displacement     0.099952     0.000006     NO 
 RMS     Displacement     0.028850     0.000004     NO 
 Predicted change in Energy=-5.121537D-03
 GradGradGradGradGradGradGradGradGradGradGradGradGradGradGradGradGradGrad

                          Input orientation:                          
 ---------------------------------------------------------------------
 Center     Atomic      Atomic             Coordinates (Angstroms)
 Number     Number       Type             X           Y           Z
 ---------------------------------------------------------------------
      1          6           0        1.273027    0.003806   -0.121389
      2          1           0        2.116634   -0.018799    0.564186
      3          1           0        1.361941    0.880273   -0.764369
      4          1           0        1.307286   -0.882737   -0.755380
      5          6           0       -0.013673    0.041238    0.672068
      6          6           0       -1.292874    0.004232   -0.141718
      7          1           0       -1.319455   -0.880895   -0.778673
      8          1           0       -1.374707    0.880840   -0.786090
      9          1           0       -2.143946   -0.019416    0.533595
     10          8           0       -0.011733   -0.030143    1.877270
 ---------------------------------------------------------------------
                    Distance matrix (angstroms):
                    1          2          3          4          5
     1  C    0.000000
     2  H    1.087288   0.000000
     3  H    1.090653   1.772837   0.000000
     4  H    1.090448   1.772762   1.763880   0.000000
     5  C    1.512141   2.133881   2.158621   2.153199   0.000000
     6  C    2.565982   3.481893   2.864121   2.814982   1.516567
     7  H    2.817035   3.788560   3.208084   2.626845   2.158714
     8  H    2.867318   3.849943   2.736735   3.210021   2.164156
     9  H    3.479260   4.260689   3.845178   3.783884   2.135630
    10  O    2.376216   2.500852   3.113535   3.065546   1.207316
                    6          7          8          9         10
     6  C    0.000000
     7  H    1.090810   0.000000
     8  H    1.091034   1.762617   0.000000
     9  H    1.086706   1.773126   1.773064   0.000000
    10  O    2.391406   3.080252   3.127472   2.520300   0.000000
 Stoichiometry    C3H6O
 Framework group  C1[X(C3H6O)]
 Deg. of freedom    24
 Full point group                 C1      NOp   1
 Largest Abelian subgroup         C1      NOp   1
 Largest concise Abelian subgroup C1      NOp   1
                         Standard orientation:                         
 ---------------------------------------------------------------------
 Center     Atomic      Atomic             Coordinates (Angstroms)
 Number     Number       Type             X           Y           Z
 ---------------------------------------------------------------------
      1          6           0        1.268144   -0.637597    0.005103
      2          1           0        2.128843    0.026654    0.017919
      3          1           0        1.340370   -1.294977   -0.862167
      4          1           0        1.286733   -1.259624    0.900542
      5          6           0        0.001924    0.187569   -0.043471
      6          6           0       -1.297450   -0.592966    0.005172
      7          1           0       -1.339756   -1.216437    0.899242
      8          1           0       -1.395952   -1.247417   -0.862206
      9          1           0       -2.131145    0.103943    0.019312
     10          8           0        0.034400    1.393227    0.010817
 ---------------------------------------------------------------------
 Rotational constants (GHZ):     10.1731372      8.5551789      4.9335055
 Standard basis: Aug-CC-pVTZ (5D, 7F)
 There are   370 symmetry adapted cartesian basis functions of A   symmetry.
 There are   322 symmetry adapted basis functions of A   symmetry.
   322 basis functions,   450 primitive gaussians,   370 cartesian basis functions
    16 alpha electrons       16 beta electrons
       nuclear repulsion energy       119.6115910389 Hartrees.
 NAtoms=   10 NActive=   10 NUniq=   10 SFac= 1.00D+00 NAtFMM=   60 NAOKFM=F Big=F
 Integral buffers will be    131072 words long.
 Raffenetti 2 integral format.
 Two-electron integral symmetry is turned on.
 Nuclear repulsion after empirical dispersion term =      119.6085927264 Hartrees.
 One-electron integrals computed using PRISM.
 NBasis=   322 RedAO= T EigKep=  1.95D-05  NBF=   322
 NBsUse=   322 1.00D-06 EigRej= -1.00D+00 NBFU=   322
 Initial guess from the checkpoint file:  "acetone-wb97-opt.chk"
 B after Tr=     0.000000    0.000000    0.000000
         Rot=    0.999873    0.001017   -0.000065    0.015893 Ang=   1.83 deg.
 ExpMin= 2.53D-02 ExpMax= 1.53D+04 ExpMxC= 5.22D+02 IAcc=3 IRadAn=         5 AccDes= 0.00D+00
 Harris functional with IExCor= 4639 and IRadAn=       5 diagonalized for initial guess.
 HarFok:  IExCor= 4639 AccDes= 0.00D+00 IRadAn=         5 IDoV= 1 UseB2=F ITyADJ=14
 ICtDFT=  3500011 ScaDFX=  1.000000  1.000000  1.000000  1.000000
 FoFCou: FMM=F IPFlag=           0 FMFlag=      100000 FMFlg1=           0
         NFxFlg=           0 DoJE=T BraDBF=F KetDBF=T FulRan=T
         wScrn=  0.000000 ICntrl=     500 IOpCl=  0 I1Cent=   200000004 NGrid=           0
         NMat0=    1 NMatS0=      1 NMatT0=    0 NMatD0=    1 NMtDS0=    0 NMtDT0=    0
 Petite list used in FoFCou.
 Gradient too large for Newton-Raphson -- use scaled steepest descent instead.
 Gradient too large for Newton-Raphson -- use scaled steepest descent instead.
     Accept linear search using points  1 and  2.
 Gradient too large for Newton-Raphson -- use scaled steepest descent instead.
     Minimum is close to point  2 DX=  2.22D-02 DF= -2.11D-07 DXR=  2.70D-02 DFR=  7.27D-04 which will be used.
 Gradient too large for Newton-Raphson -- use scaled steepest descent instead.
     Accept linear search using points  1 and  2.
 Gradient too large for Newton-Raphson -- use scaled steepest descent instead.
     Accept linear search using points  1 and  2.
 Gradient too large for Newton-Raphson -- use scaled steepest descent instead.
     Accept linear search using points  1 and  2.
 Gradient too large for Newton-Raphson -- use scaled steepest descent instead.
     Minimum is close to point  4 DX=  1.06D-01 DF= -2.28D-07 DXR=  4.21D-02 DFR=  1.78D-03 which will be used.
 Gradient too large for Newton-Raphson -- use scaled steepest descent instead.
 Restarting incremental Fock formation.
 LinEq1:  Iter=  0 NonCon=     1 RMS=4.16D-05 Max=1.38D-03 NDo=     1
 AX will form     1 AO Fock derivatives at one time.
 LinEq1:  Iter=  1 NonCon=     1 RMS=5.14D-06 Max=1.37D-04 NDo=     1
 LinEq1:  Iter=  2 NonCon=     1 RMS=2.17D-06 Max=3.43D-05 NDo=     1
 LinEq1:  Iter=  3 NonCon=     1 RMS=1.11D-06 Max=3.48D-05 NDo=     1
 LinEq1:  Iter=  4 NonCon=     1 RMS=5.48D-07 Max=7.85D-06 NDo=     1
 LinEq1:  Iter=  5 NonCon=     1 RMS=1.93D-07 Max=3.56D-06 NDo=     1
 LinEq1:  Iter=  6 NonCon=     1 RMS=5.81D-08 Max=1.99D-06 NDo=     1
 LinEq1:  Iter=  7 NonCon=     1 RMS=2.44D-08 Max=8.38D-07 NDo=     1
 LinEq1:  Iter=  8 NonCon=     1 RMS=7.70D-09 Max=1.58D-07 NDo=     1
 LinEq1:  Iter=  9 NonCon=     0 RMS=3.47D-09 Max=4.17D-08 NDo=     1
 Linear equations converged to 9.895D-09 9.895D-08 after     9 iterations.
     Minimum is close to point  2 DX=  1.64D-04 DF= -5.12D-13 DXR=  1.64D-04 DFR=  2.72D-08 which will be used.
 LinEq1:  Iter=  0 NonCon=     1 RMS=1.19D-07 Max=5.00D-06 NDo=     1
 LinEq1:  Iter=  1 NonCon=     1 RMS=2.93D-08 Max=4.58D-07 NDo=     1
 LinEq1:  Iter=  2 NonCon=     1 RMS=9.53D-09 Max=1.68D-07 NDo=     1
 LinEq1:  Iter=  3 NonCon=     1 RMS=4.00D-09 Max=8.23D-08 NDo=     1
 LinEq1:  Iter=  4 NonCon=     1 RMS=8.17D-10 Max=1.40D-08 NDo=     1
 LinEq1:  Iter=  5 NonCon=     1 RMS=2.59D-10 Max=4.26D-09 NDo=     1
 LinEq1:  Iter=  6 NonCon=     1 RMS=7.95D-11 Max=2.37D-09 NDo=     1
 LinEq1:  Iter=  7 NonCon=     1 RMS=3.64D-11 Max=1.27D-09 NDo=     1
 LinEq1:  Iter=  8 NonCon=     0 RMS=1.05D-11 Max=2.83D-10 NDo=     1
 Linear equations converged to 1.043D-10 1.043D-09 after     8 iterations.
 SCF Done:  E(RwB97XD) =  -193.166255676     a.u. after   11 cycles
            Convg  =    0.8935D-09                    42 Fock formations.
              S**2 =  0.0000                  -V/T =  2.0062
 Calling FoFJK, ICntrl=      2127 FMM=F ISym2X=0 I1Cent= 0 IOpClX= 0 NMat=1 NMatS=1 NMatT=0.
 ***** Axes restored to original set *****
 -------------------------------------------------------------------
 Center     Atomic                   Forces (Hartrees/Bohr)
 Number     Number              X              Y              Z
 -------------------------------------------------------------------
      1        6           0.003795580    0.005379859    0.004412105
      2        1           0.000176556    0.000089757   -0.000247243
      3        1          -0.001088736   -0.000421536   -0.001478192
      4        1          -0.002190690    0.000298364   -0.000676172
      5        6           0.000883967   -0.016363061   -0.003406023
      6        6          -0.002533497    0.005316190    0.006501076
      7        1           0.002477401    0.000325997   -0.000082822
      8        1           0.001417184   -0.000430802   -0.000864930
      9        1          -0.000756415    0.000065752   -0.000165408
     10        8          -0.002181349    0.005739479   -0.003992394
 -------------------------------------------------------------------
 Cartesian Forces:  Max     0.016363061 RMS     0.004051017

 GradGradGradGradGradGradGradGradGradGradGradGradGradGradGradGradGradGrad
 Berny optimization.
 Using GEDIIS/GDIIS optimizer.
 FormGI is forming the generalized inverse of G from B-inverse, IUseBI=4.
 Internal  Forces:  Max     0.004328252 RMS     0.001975342
 Search for a local minimum.
 Step number   4 out of a maximum of   46
 All quantities printed in internal units (Hartrees-Bohrs-Radians)
 Mixed Optimization -- RFO/linear search
 Update second derivatives using D2CorX and points    2    3    4
 DE= -3.17D-03 DEPred=-5.12D-03 R= 6.19D-01
 TightC=F SS=  1.41D+00  RLast= 1.87D-01 DXNew= 1.4270D+00 5.6063D-01
 Trust test= 6.19D-01 RLast= 1.87D-01 DXMaxT set to 8.49D-01
 ITU=  1  1  1  0
 Use linear search instead of GDIIS.
     Eigenvalues ---    0.00703   0.00703   0.00891   0.06844   0.07263
     Eigenvalues ---    0.07410   0.07417   0.15743   0.16000   0.16000
     Eigenvalues ---    0.16000   0.16035   0.16162   0.23547   0.25910
     Eigenvalues ---    0.31760   0.32035   0.34407   0.34434   0.34492
     Eigenvalues ---    0.34497   0.34497   0.34577   0.96950
 RFO step:  Lambda=-4.14903710D-03 EMin= 7.02698923D-03
 Quartic linear search produced a step of -0.15387.
 Iteration  1 RMS(Cart)=  0.06596533 RMS(Int)=  0.00600424
 Iteration  2 RMS(Cart)=  0.00688512 RMS(Int)=  0.00421639
 Iteration  3 RMS(Cart)=  0.00000623 RMS(Int)=  0.00421639
 Iteration  4 RMS(Cart)=  0.00000001 RMS(Int)=  0.00421639
 Variable       Old X    -DE/DX   Delta X   Delta X   Delta X     New X
                                 (Linear)    (Quad)   (Total)
    R1        2.05468  -0.00002   0.00027  -0.00080  -0.00053   2.05414
    R2        2.06103   0.00044   0.00043  -0.00016   0.00026   2.06130
    R3        2.06065   0.00008   0.00049  -0.00118  -0.00069   2.05995
    R4        2.85753  -0.00060  -0.00185   0.00456   0.00271   2.86024
    R5        2.86590  -0.00353  -0.00163  -0.00344  -0.00506   2.86083
    R6        2.28150  -0.00433  -0.01361   0.02694   0.01333   2.29483
    R7        2.06133  -0.00028   0.00046  -0.00195  -0.00149   2.05984
    R8        2.06175   0.00006   0.00040  -0.00099  -0.00059   2.06116
    R9        2.05358   0.00049   0.00030   0.00031   0.00061   2.05418
    A1        1.90200   0.00064  -0.00119   0.01292   0.01166   1.91365
    A2        1.90214   0.00127  -0.00116   0.01332   0.01223   1.91437
    A3        1.90696   0.00161  -0.00203   0.01946   0.01742   1.92437
    A4        1.88391  -0.00018   0.00392  -0.02141  -0.01778   1.86614
    A5        1.93780  -0.00043  -0.00026  -0.00397  -0.00442   1.93338
    A6        1.93043  -0.00286   0.00067  -0.01996  -0.01941   1.91103
    A7        2.02146   0.00257   0.00097   0.01685   0.00332   2.02478
    A8        2.11879   0.00138   0.00327   0.00695  -0.00442   2.11437
    A9        2.13598  -0.00353  -0.00327   0.00992  -0.00793   2.12805
   A10        1.93231  -0.00343   0.00037  -0.02179  -0.02155   1.91076
   A11        1.93968  -0.00107  -0.00057  -0.00610  -0.00687   1.93281
   A12        1.90462   0.00220  -0.00138   0.02026   0.01889   1.92352
   A13        1.88101   0.00048   0.00413  -0.01861  -0.01483   1.86619
   A14        1.90300   0.00125  -0.00129   0.01352   0.01232   1.91532
   A15        1.90262   0.00064  -0.00132   0.01316   0.01179   1.91440
    D1       -3.08911  -0.00161  -0.00634  -0.15244  -0.15840   3.03568
    D2       -0.07112   0.00194   0.00657   0.14655   0.15286   0.08174
    D3        1.09580  -0.00318  -0.00341  -0.17861  -0.18161   0.91418
    D4       -2.16940   0.00037   0.00950   0.12038   0.12964  -2.03976
    D5       -0.99525  -0.00080  -0.00864  -0.13600  -0.14447  -1.13971
    D6        2.02274   0.00275   0.00427   0.16298   0.16679   2.18953
    D7        0.99309   0.00101   0.00875   0.13755   0.14596   1.13905
    D8       -1.09678   0.00338   0.00366   0.17935   0.18238  -0.91440
    D9        3.08769   0.00183   0.00651   0.15367   0.15962  -3.03588
   D10       -2.02356  -0.00297  -0.00447  -0.16445  -0.16823  -2.19179
   D11        2.16976  -0.00060  -0.00955  -0.12264  -0.13181   2.03795
   D12        0.07104  -0.00215  -0.00670  -0.14833  -0.15458  -0.08353
         Item               Value     Threshold  Converged?
 Maximum Force            0.004328     0.000002     NO 
 RMS     Force            0.001975     0.000001     NO 
 Maximum Displacement     0.234947     0.000006     NO 
 RMS     Displacement     0.065589     0.000004     NO 
 Predicted change in Energy=-2.456455D-03
 GradGradGradGradGradGradGradGradGradGradGradGradGradGradGradGradGradGrad

                          Input orientation:                          
 ---------------------------------------------------------------------
 Center     Atomic      Atomic             Coordinates (Angstroms)
 Number     Number       Type             X           Y           Z
 ---------------------------------------------------------------------
      1          6           0        1.274097   -0.002460   -0.116148
      2          1           0        2.125815    0.038230    0.558020
      3          1           0        1.277045    0.875029   -0.764093
      4          1           0        1.359642   -0.875248   -0.763605
      5          6           0       -0.015217   -0.083090    0.672571
      6          6           0       -1.293431   -0.002246   -0.134577
      7          1           0       -1.369302   -0.874738   -0.783534
      8          1           0       -1.286554    0.875455   -0.782081
      9          1           0       -2.154109    0.038333    0.528156
     10          8           0       -0.015487   -0.010865    1.884791
 ---------------------------------------------------------------------
                    Distance matrix (angstroms):
                    1          2          3          4          5
     1  C    0.000000
     2  H    1.087007   0.000000
     3  H    1.090792   1.780064   0.000000
     4  H    1.090081   1.779931   1.752225   0.000000
     5  C    1.513575   2.147524   2.156835   2.140176   0.000000
     6  C    2.567593   3.488921   2.788054   2.862971   1.513886
     7  H    2.862487   3.853456   3.172573   2.729017   2.140209
     8  H    2.787675   3.760463   2.563662   3.172957   2.156645
     9  H    3.488465   4.280028   3.760689   3.853534   2.147197
    10  O    2.380515   2.519505   3.077667   3.106789   1.214370
                    6          7          8          9         10
     6  C    0.000000
     7  H    1.090021   0.000000
     8  H    1.090720   1.752149   0.000000
     9  H    1.087027   1.780493   1.780491   0.000000
    10  O    2.389783   3.114330   3.084377   2.533098   0.000000
 Stoichiometry    C3H6O
 Framework group  C1[X(C3H6O)]
 Deg. of freedom    24
 Full point group                 C1      NOp   1
 Largest Abelian subgroup         C1      NOp   1
 Largest concise Abelian subgroup C1      NOp   1
                         Standard orientation:                         
 ---------------------------------------------------------------------
 Center     Atomic      Atomic             Coordinates (Angstroms)
 Number     Number       Type             X           Y           Z
 ---------------------------------------------------------------------
      1          6           0        1.275305   -0.625944   -0.009397
      2          1           0        2.138539    0.033054   -0.055564
      3          1           0        1.266937   -1.280957   -0.881587
      4          1           0        1.349771   -1.267665    0.868628
      5          6           0       -0.000178    0.185564    0.064814
      6          6           0       -1.292158   -0.600008   -0.009468
      7          1           0       -1.379110   -1.240442    0.868273
      8          1           0       -1.296590   -1.254650   -0.881874
      9          1           0       -2.141262    0.077146   -0.055438
     10          8           0        0.020488    1.396981   -0.017267
 ---------------------------------------------------------------------
 Rotational constants (GHZ):     10.1470371      8.5649203      4.9300231
 Standard basis: Aug-CC-pVTZ (5D, 7F)
 There are   370 symmetry adapted cartesian basis functions of A   symmetry.
 There are   322 symmetry adapted basis functions of A   symmetry.
   322 basis functions,   450 primitive gaussians,   370 cartesian basis functions
    16 alpha electrons       16 beta electrons
       nuclear repulsion energy       119.5072443673 Hartrees.
 NAtoms=   10 NActive=   10 NUniq=   10 SFac= 1.00D+00 NAtFMM=   60 NAOKFM=F Big=F
 Integral buffers will be    131072 words long.
 Raffenetti 2 integral format.
 Two-electron integral symmetry is turned on.
 Nuclear repulsion after empirical dispersion term =      119.5042254042 Hartrees.
 One-electron integrals computed using PRISM.
 NBasis=   322 RedAO= T EigKep=  1.91D-05  NBF=   322
 NBsUse=   322 1.00D-06 EigRej= -1.00D+00 NBFU=   322
 Initial guess from the checkpoint file:  "acetone-wb97-opt.chk"
 B after Tr=     0.000000    0.000000    0.000000
         Rot=    0.999990   -0.001150    0.000040   -0.004238 Ang=  -0.50 deg.
 ExpMin= 2.53D-02 ExpMax= 1.53D+04 ExpMxC= 5.22D+02 IAcc=3 IRadAn=         5 AccDes= 0.00D+00
 Harris functional with IExCor= 4639 and IRadAn=       5 diagonalized for initial guess.
 HarFok:  IExCor= 4639 AccDes= 0.00D+00 IRadAn=         5 IDoV= 1 UseB2=F ITyADJ=14
 ICtDFT=  3500011 ScaDFX=  1.000000  1.000000  1.000000  1.000000
 FoFCou: FMM=F IPFlag=           0 FMFlag=      100000 FMFlg1=           0
         NFxFlg=           0 DoJE=T BraDBF=F KetDBF=T FulRan=T
         wScrn=  0.000000 ICntrl=     500 IOpCl=  0 I1Cent=   200000004 NGrid=           0
         NMat0=    1 NMatS0=      1 NMatT0=    0 NMatD0=    1 NMtDS0=    0 NMtDT0=    0
 Petite list used in FoFCou.
 Gradient too large for Newton-Raphson -- use scaled steepest descent instead.
     Minimum is close to point  4 DX=  3.30D-02 DF= -7.24D-06 DXR=  2.67D-02 DFR=  7.16D-04 which will be used.
 Gradient too large for Newton-Raphson -- use scaled steepest descent instead.
     Accept linear search using points  1 and  2.
 Gradient too large for Newton-Raphson -- use scaled steepest descent instead.
     Accept linear search using points  1 and  2.
 Gradient too large for Newton-Raphson -- use scaled steepest descent instead.
     Minimum is close to point  2 DX=  3.81D-02 DF= -3.99D-06 DXR=  8.71D-02 DFR=  7.64D-03 which will be used.
 Gradient too large for Newton-Raphson -- use scaled steepest descent instead.
     Accept linear search using points  1 and  2.
 Gradient too large for Newton-Raphson -- use scaled steepest descent instead.
 Gradient too large for Newton-Raphson -- use scaled steepest descent instead.
 Restarting incremental Fock formation.
 Gradient too large for Newton-Raphson -- use scaled steepest descent instead.
     Accept linear search using points  1 and  2.
 Gradient too large for Newton-Raphson -- use scaled steepest descent instead.
 LinEq1:  Iter=  0 NonCon=     1 RMS=8.28D-05 Max=3.15D-03 NDo=     1
 AX will form     1 AO Fock derivatives at one time.
 LinEq1:  Iter=  1 NonCon=     1 RMS=1.06D-05 Max=2.32D-04 NDo=     1
 LinEq1:  Iter=  2 NonCon=     1 RMS=3.77D-06 Max=5.10D-05 NDo=     1
 LinEq1:  Iter=  3 NonCon=     1 RMS=9.28D-07 Max=1.39D-05 NDo=     1
 LinEq1:  Iter=  4 NonCon=     1 RMS=3.41D-07 Max=6.41D-06 NDo=     1
 LinEq1:  Iter=  5 NonCon=     1 RMS=1.72D-07 Max=4.91D-06 NDo=     1
 LinEq1:  Iter=  6 NonCon=     1 RMS=9.99D-08 Max=2.05D-06 NDo=     1
 LinEq1:  Iter=  7 NonCon=     1 RMS=3.90D-08 Max=1.43D-06 NDo=     1
 LinEq1:  Iter=  8 NonCon=     1 RMS=1.30D-08 Max=3.66D-07 NDo=     1
 LinEq1:  Iter=  9 NonCon=     1 RMS=5.85D-09 Max=1.08D-07 NDo=     1
 LinEq1:  Iter= 10 NonCon=     0 RMS=1.33D-09 Max=1.63D-08 NDo=     1
 Linear equations converged to 9.895D-09 9.895D-08 after    10 iterations.
     Accept linear search using points  1 and  2.
     Minimum is close to point  2 DX= -2.49D-04 DF= -4.72D-12 DXR=  2.49D-04 DFR=  6.21D-08 which will be used.
 LinEq1:  Iter=  0 NonCon=     1 RMS=5.22D-07 Max=2.10D-05 NDo=     1
 LinEq1:  Iter=  1 NonCon=     1 RMS=1.35D-07 Max=1.87D-06 NDo=     1
 LinEq1:  Iter=  2 NonCon=     1 RMS=5.46D-08 Max=1.25D-06 NDo=     1
 LinEq1:  Iter=  3 NonCon=     1 RMS=2.14D-08 Max=4.17D-07 NDo=     1
 LinEq1:  Iter=  4 NonCon=     1 RMS=4.44D-09 Max=6.39D-08 NDo=     1
 LinEq1:  Iter=  5 NonCon=     1 RMS=1.17D-09 Max=1.40D-08 NDo=     1
 LinEq1:  Iter=  6 NonCon=     0 RMS=2.31D-10 Max=3.82D-09 NDo=     1
 Linear equations converged to 4.574D-10 4.574D-09 after     6 iterations.
 SCF Done:  E(RwB97XD) =  -193.165228976     a.u. after   12 cycles
            Convg  =    0.1711D-07                    44 Fock formations.
              S**2 =  0.0000                  -V/T =  2.0063
 Calling FoFJK, ICntrl=      2127 FMM=F ISym2X=0 I1Cent= 0 IOpClX= 0 NMat=1 NMatS=1 NMatT=0.
 ***** Axes restored to original set *****
 -------------------------------------------------------------------
 Center     Atomic                   Forces (Hartrees/Bohr)
 Number     Number              X              Y              Z
 -------------------------------------------------------------------
      1        6           0.000068666   -0.008968363    0.001384969
      2        1          -0.000658791   -0.000459288   -0.000049276
      3        1          -0.002154131    0.000272837    0.000887392
      4        1           0.001575049   -0.000642690   -0.001642327
      5        6           0.001688308    0.029245620    0.010509843
      6        6          -0.000112558   -0.008922533    0.002871290
      7        1          -0.001499670   -0.000675600   -0.001511031
      8        1           0.002188050    0.000308363    0.001041659
      9        1           0.000444599   -0.000457826   -0.000182810
     10        8          -0.001539522   -0.009700520   -0.013309709
 -------------------------------------------------------------------
 Cartesian Forces:  Max     0.029245620 RMS     0.006917593

 GradGradGradGradGradGradGradGradGradGradGradGradGradGradGradGradGradGrad
 Berny optimization.
 Using GEDIIS/GDIIS optimizer.
 FormGI is forming the generalized inverse of G from B-inverse, IUseBI=4.
 Internal  Forces:  Max     0.013862759 RMS     0.003292924
 Search for a local minimum.
 Step number   5 out of a maximum of   46
 All quantities printed in internal units (Hartrees-Bohrs-Radians)
 Mixed Optimization -- RFO/linear search
 Update second derivatives using D2CorX and points    2    3    5    4
 DE=  1.03D-03 DEPred=-2.46D-03 R=-4.18D-01
 Trust test=-4.18D-01 RLast= 5.47D-01 DXMaxT set to 4.24D-01
 ITU= -1  1  1  1  0
 Use linear search instead of GDIIS.
 Energy rises -- skip Quadratic/GDIIS search.
 Quartic linear search produced a step of -0.60266.
 Iteration  1 RMS(Cart)=  0.03975108 RMS(Int)=  0.00183520
 Iteration  2 RMS(Cart)=  0.00244169 RMS(Int)=  0.00101551
 Iteration  3 RMS(Cart)=  0.00000076 RMS(Int)=  0.00101551
 Variable       Old X    -DE/DX   Delta X   Delta X   Delta X     New X
                                 (Linear)    (Quad)   (Total)
    R1        2.05414  -0.00056   0.00032   0.00000   0.00032   2.05447
    R2        2.06130  -0.00031  -0.00016   0.00000  -0.00016   2.06114
    R3        2.05995   0.00161   0.00042   0.00000   0.00042   2.06037
    R4        2.86024  -0.00182  -0.00163   0.00000  -0.00163   2.85861
    R5        2.86083  -0.00257   0.00305   0.00000   0.00305   2.86388
    R6        2.29483  -0.01386  -0.00803   0.00000  -0.00803   2.28679
    R7        2.05984   0.00154   0.00090   0.00000   0.00090   2.06074
    R8        2.06116  -0.00036   0.00036   0.00000   0.00036   2.06152
    R9        2.05418  -0.00048  -0.00037   0.00000  -0.00037   2.05382
    A1        1.91365   0.00152  -0.00702   0.00000  -0.00700   1.90665
    A2        1.91437  -0.00072  -0.00737   0.00000  -0.00738   1.90699
    A3        1.92437  -0.00036  -0.01050   0.00000  -0.01049   1.91388
    A4        1.86614   0.00020   0.01071   0.00000   0.01079   1.87692
    A5        1.93338  -0.00389   0.00266   0.00000   0.00271   1.93609
    A6        1.91103   0.00328   0.01170   0.00000   0.01173   1.92275
    A7        2.02478   0.00172  -0.00200   0.00000   0.00151   2.02630
    A8        2.11437   0.00139   0.00267   0.00000   0.00618   2.12055
    A9        2.12805  -0.00206   0.00478   0.00000   0.00830   2.13634
   A10        1.91076   0.00308   0.01299   0.00000   0.01302   1.92378
   A11        1.93281  -0.00406   0.00414   0.00000   0.00419   1.93701
   A12        1.92352   0.00004  -0.01139   0.00000  -0.01139   1.91213
   A13        1.86619   0.00036   0.00894   0.00000   0.00902   1.87521
   A14        1.91532  -0.00082  -0.00742   0.00000  -0.00744   1.90788
   A15        1.91440   0.00142  -0.00710   0.00000  -0.00709   1.90732
    D1        3.03568   0.00247   0.09546   0.00000   0.09549   3.13117
    D2        0.08174  -0.00344  -0.09212   0.00000  -0.09218  -0.01044
    D3        0.91418   0.00338   0.10945   0.00000   0.10947   1.02366
    D4       -2.03976  -0.00253  -0.07813   0.00000  -0.07819  -2.11795
    D5       -1.13971   0.00345   0.08706   0.00000   0.08714  -1.05257
    D6        2.18953  -0.00246  -0.10052   0.00000  -0.10052   2.08900
    D7        1.13905  -0.00369  -0.08797   0.00000  -0.08797   1.05109
    D8       -0.91440  -0.00359  -0.10991   0.00000  -0.10984  -1.02424
    D9       -3.03588  -0.00271  -0.09619   0.00000  -0.09614  -3.13202
   D10       -2.19179   0.00268   0.10138   0.00000   0.10130  -2.09049
   D11        2.03795   0.00277   0.07944   0.00000   0.07942   2.11737
   D12       -0.08353   0.00366   0.09316   0.00000   0.09313   0.00959
         Item               Value     Threshold  Converged?
 Maximum Force            0.013863     0.000002     NO 
 RMS     Force            0.003293     0.000001     NO 
 Maximum Displacement     0.141615     0.000006     NO 
 RMS     Displacement     0.039639     0.000004     NO 
 Predicted change in Energy=-7.877296D-04
 GradGradGradGradGradGradGradGradGradGradGradGradGradGradGradGradGradGrad

                          Input orientation:                          
 ---------------------------------------------------------------------
 Center     Atomic      Atomic             Coordinates (Angstroms)
 Number     Number       Type             X           Y           Z
 ---------------------------------------------------------------------
      1          6           0        1.274867    0.001222   -0.119489
      2          1           0        2.122168    0.003743    0.561707
      3          1           0        1.329659    0.878989   -0.764599
      4          1           0        1.329901   -0.880313   -0.758727
      5          6           0       -0.014281   -0.008151    0.671905
      6          6           0       -1.294502    0.001567   -0.139073
      7          1           0       -1.341039   -0.879006   -0.780640
      8          1           0       -1.341137    0.879513   -0.784920
      9          1           0       -2.149881    0.003423    0.531398
     10          8           0       -0.013253   -0.022587    1.881937
 ---------------------------------------------------------------------
                    Distance matrix (angstroms):
                    1          2          3          4          5
     1  C    0.000000
     2  H    1.087176   0.000000
     3  H    1.090708   1.775729   0.000000
     4  H    1.090302   1.775609   1.759312   0.000000
     5  C    1.512711   2.139322   2.157947   2.148069   0.000000
     6  C    2.569444   3.487797   2.836789   2.837107   1.515502
     7  H    2.838114   3.817715   3.197410   2.671030   2.151410
     8  H    2.838603   3.817703   2.670873   3.198767   2.161211
     9  H    3.486052   4.272156   3.814894   3.815009   2.140248
    10  O    2.380237   2.510721   3.101678   3.084293   1.210119
                    6          7          8          9         10
     6  C    0.000000
     7  H    1.090497   0.000000
     8  H    1.090909   1.758523   0.000000
     9  H    1.086833   1.776049   1.776033   0.000000
    10  O    2.393045   3.096093   3.112746   2.527808   0.000000
 Stoichiometry    C3H6O
 Framework group  C1[X(C3H6O)]
 Deg. of freedom    24
 Full point group                 C1      NOp   1
 Largest Abelian subgroup         C1      NOp   1
 Largest concise Abelian subgroup C1      NOp   1
                         Standard orientation:                         
 ---------------------------------------------------------------------
 Center     Atomic      Atomic             Coordinates (Angstroms)
 Number     Number       Type             X           Y           Z
 ---------------------------------------------------------------------
      1          6           0        1.272431   -0.633416   -0.000582
      2          1           0        2.134570    0.028820   -0.011210
      3          1           0        1.312685   -1.289920   -0.870655
      4          1           0        1.313610   -1.263240    0.888454
      5          6           0        0.001080    0.186315   -0.000507
      6          6           0       -1.296744   -0.596244   -0.000558
      7          1           0       -1.357163   -1.226164    0.887548
      8          1           0       -1.357908   -1.251246   -0.870796
      9          1           0       -2.137106    0.092889   -0.010304
     10          8           0        0.028838    1.396116   -0.000394
 ---------------------------------------------------------------------
 Rotational constants (GHZ):     10.1542347      8.5475808      4.9228464
 Standard basis: Aug-CC-pVTZ (5D, 7F)
 There are   370 symmetry adapted cartesian basis functions of A   symmetry.
 There are   322 symmetry adapted basis functions of A   symmetry.
   322 basis functions,   450 primitive gaussians,   370 cartesian basis functions
    16 alpha electrons       16 beta electrons
       nuclear repulsion energy       119.5246879803 Hartrees.
 NAtoms=   10 NActive=   10 NUniq=   10 SFac= 1.00D+00 NAtFMM=   60 NAOKFM=F Big=F
 Integral buffers will be    131072 words long.
 Raffenetti 2 integral format.
 Two-electron integral symmetry is turned on.
 Nuclear repulsion after empirical dispersion term =      119.5216825670 Hartrees.
 One-electron integrals computed using PRISM.
 NBasis=   322 RedAO= T EigKep=  1.97D-05  NBF=   322
 NBsUse=   322 1.00D-06 EigRej= -1.00D+00 NBFU=   322
 Lowest energy guess from the checkpoint file:  "acetone-wb97-opt.chk"
 B after Tr=     0.000000    0.000000    0.000000
         Rot=    0.999998   -0.000428    0.000014   -0.001702 Ang=  -0.20 deg.
 B after Tr=     0.000000    0.000000    0.000000
         Rot=    0.999997    0.000713   -0.000026    0.002536 Ang=   0.30 deg.
 LinEq1:  Iter=  0 NonCon=     1 RMS=3.30D-05 Max=8.08D-04 NDo=     1
 AX will form     1 AO Fock derivatives at one time.
 LinEq1:  Iter=  1 NonCon=     1 RMS=2.56D-05 Max=7.70D-04 NDo=     1
 LinEq1:  Iter=  2 NonCon=     1 RMS=5.64D-06 Max=1.01D-04 NDo=     1
 LinEq1:  Iter=  3 NonCon=     1 RMS=2.56D-06 Max=4.26D-05 NDo=     1
 LinEq1:  Iter=  4 NonCon=     1 RMS=5.83D-07 Max=9.50D-06 NDo=     1
 LinEq1:  Iter=  5 NonCon=     1 RMS=1.58D-07 Max=3.70D-06 NDo=     1
 LinEq1:  Iter=  6 NonCon=     1 RMS=5.68D-08 Max=1.84D-06 NDo=     1
 LinEq1:  Iter=  7 NonCon=     1 RMS=2.54D-08 Max=8.40D-07 NDo=     1
 LinEq1:  Iter=  8 NonCon=     1 RMS=8.24D-09 Max=1.70D-07 NDo=     1
 LinEq1:  Iter=  9 NonCon=     0 RMS=2.59D-09 Max=4.70D-08 NDo=     1
 Linear equations converged to 9.895D-09 9.895D-08 after     9 iterations.
     Accept linear search using points  1 and  2.
     Minimum is close to point  2 DX= -2.80D-04 DF= -1.02D-12 DXR=  2.80D-04 DFR=  7.94D-08 which will be used.
 LinEq1:  Iter=  0 NonCon=     1 RMS=4.53D-08 Max=1.74D-06 NDo=     1
 LinEq1:  Iter=  1 NonCon=     1 RMS=2.89D-08 Max=6.64D-07 NDo=     1
 LinEq1:  Iter=  2 NonCon=     1 RMS=1.47D-08 Max=2.95D-07 NDo=     1
 LinEq1:  Iter=  3 NonCon=     1 RMS=2.59D-09 Max=4.57D-08 NDo=     1
 LinEq1:  Iter=  4 NonCon=     1 RMS=6.98D-10 Max=1.22D-08 NDo=     1
 LinEq1:  Iter=  5 NonCon=     1 RMS=2.50D-10 Max=5.08D-09 NDo=     1
 LinEq1:  Iter=  6 NonCon=     1 RMS=6.43D-11 Max=9.92D-10 NDo=     1
 LinEq1:  Iter=  7 NonCon=     0 RMS=1.79D-11 Max=3.05D-10 NDo=     1
 Linear equations converged to 3.910D-11 3.910D-10 after     7 iterations.
 SCF Done:  E(RwB97XD) =  -193.167038527     a.u. after    3 cycles
            Convg  =    0.7955D-09                    19 Fock formations.
              S**2 =  0.0000                  -V/T =  2.0062
 Calling FoFJK, ICntrl=      2127 FMM=F ISym2X=0 I1Cent= 0 IOpClX= 0 NMat=1 NMatS=1 NMatT=0.
 ***** Axes restored to original set *****
 -------------------------------------------------------------------
 Center     Atomic                   Forces (Hartrees/Bohr)
 Number     Number              X              Y              Z
 -------------------------------------------------------------------
      1        6           0.001696995   -0.000295839    0.003429007
      2        1          -0.000181645   -0.000108293   -0.000163189
      3        1          -0.001547063   -0.000106821   -0.000550931
      4        1          -0.000747885   -0.000145423   -0.001046576
      5        6           0.001199669    0.001495020    0.002734020
      6        6          -0.000957379   -0.000328253    0.005276394
      7        1           0.000951262   -0.000144596   -0.000628748
      8        1           0.001757189   -0.000101512   -0.000123357
      9        1          -0.000254765   -0.000115176   -0.000169748
     10        8          -0.001916378   -0.000149107   -0.008756871
 -------------------------------------------------------------------
 Cartesian Forces:  Max     0.008756871 RMS     0.002191754

 GradGradGradGradGradGradGradGradGradGradGradGradGradGradGradGradGradGrad
 Berny optimization.
 Using GEDIIS/GDIIS optimizer.
 FormGI is forming the generalized inverse of G from B-inverse, IUseBI=4.
 Internal  Forces:  Max     0.008756095 RMS     0.001863536
 Search for a local minimum.
 Step number   6 out of a maximum of   46
 All quantities printed in internal units (Hartrees-Bohrs-Radians)
 Mixed Optimization -- RFO/linear search
 Update second derivatives using D2CorX and points    2    3    5    4    6
 ITU=  0 -1  1  1  1  0
 Use linear search instead of GDIIS.
     Eigenvalues ---    0.00702   0.00703   0.02944   0.06295   0.07307
     Eigenvalues ---    0.07390   0.07447   0.14814   0.15986   0.16000
     Eigenvalues ---    0.16000   0.16063   0.16885   0.21251   0.26348
     Eigenvalues ---    0.30921   0.31825   0.34402   0.34444   0.34490
     Eigenvalues ---    0.34497   0.34557   0.34611   0.99355
 RFO step:  Lambda=-3.52158044D-04 EMin= 7.01719583D-03
 Quartic linear search produced a step of -0.00183.
 Iteration  1 RMS(Cart)=  0.01164778 RMS(Int)=  0.00010426
 Iteration  2 RMS(Cart)=  0.00008473 RMS(Int)=  0.00006399
 Iteration  3 RMS(Cart)=  0.00000001 RMS(Int)=  0.00006399
 Variable       Old X    -DE/DX   Delta X   Delta X   Delta X     New X
                                 (Linear)    (Quad)   (Total)
    R1        2.05447  -0.00024   0.00000  -0.00033  -0.00033   2.05414
    R2        2.06114   0.00016   0.00000   0.00058   0.00058   2.06172
    R3        2.06037   0.00069   0.00000   0.00208   0.00208   2.06245
    R4        2.85861  -0.00154   0.00000  -0.00378  -0.00378   2.85483
    R5        2.86388  -0.00360   0.00000  -0.01036  -0.01035   2.85353
    R6        2.28679  -0.00876  -0.00001  -0.00665  -0.00666   2.28014
    R7        2.06074   0.00045   0.00000   0.00134   0.00134   2.06208
    R8        2.06152  -0.00008   0.00000  -0.00017  -0.00017   2.06135
    R9        2.05382   0.00010   0.00000   0.00070   0.00070   2.05452
    A1        1.90665   0.00102  -0.00001   0.00959   0.00961   1.91626
    A2        1.90699   0.00052  -0.00001   0.00779   0.00776   1.91475
    A3        1.91388   0.00083  -0.00001   0.00975   0.00975   1.92363
    A4        1.87692   0.00000   0.00001  -0.00699  -0.00713   1.86979
    A5        1.93609  -0.00188   0.00000  -0.01464  -0.01469   1.92140
    A6        1.92275  -0.00046   0.00001  -0.00540  -0.00547   1.91728
    A7        2.02630   0.00140  -0.00001   0.00478   0.00477   2.03107
    A8        2.12055   0.00148   0.00000   0.00798   0.00798   2.12852
    A9        2.13634  -0.00288   0.00000  -0.01276  -0.01275   2.12359
   A10        1.92378  -0.00090   0.00002  -0.00810  -0.00818   1.91560
   A11        1.93701  -0.00233   0.00000  -0.01744  -0.01751   1.91950
   A12        1.91213   0.00135  -0.00001   0.01292   0.01293   1.92506
   A13        1.87521   0.00045   0.00001  -0.00399  -0.00418   1.87103
   A14        1.90788   0.00047  -0.00001   0.00739   0.00738   1.91525
   A15        1.90732   0.00098  -0.00001   0.00931   0.00935   1.91667
    D1        3.13117  -0.00001   0.00011   0.00036   0.00046   3.13163
    D2       -0.01044  -0.00017  -0.00011  -0.00196  -0.00210  -0.01254
    D3        1.02366  -0.00062   0.00013  -0.00861  -0.00840   1.01526
    D4       -2.11795  -0.00078  -0.00009  -0.01094  -0.01096  -2.12892
    D5       -1.05257   0.00087   0.00010   0.01278   0.01283  -1.03974
    D6        2.08900   0.00071  -0.00012   0.01046   0.01027   2.09927
    D7        1.05109  -0.00087  -0.00011  -0.01280  -0.01282   1.03827
    D8       -1.02424   0.00062  -0.00013   0.00839   0.00816  -1.01608
    D9       -3.13202   0.00001  -0.00012  -0.00055  -0.00063  -3.13265
   D10       -2.09049  -0.00071   0.00012  -0.01045  -0.01026  -2.10075
   D11        2.11737   0.00078   0.00010   0.01073   0.01072   2.12809
   D12        0.00959   0.00017   0.00011   0.00180   0.00192   0.01152
         Item               Value     Threshold  Converged?
 Maximum Force            0.008756     0.000002     NO 
 RMS     Force            0.001864     0.000001     NO 
 Maximum Displacement     0.039784     0.000006     NO 
 RMS     Displacement     0.011681     0.000004     NO 
 Predicted change in Energy=-1.755125D-04
 GradGradGradGradGradGradGradGradGradGradGradGradGradGradGradGradGradGrad

                          Input orientation:                          
 ---------------------------------------------------------------------
 Center     Atomic      Atomic             Coordinates (Angstroms)
 Number     Number       Type             X           Y           Z
 ---------------------------------------------------------------------
      1          6           0        1.274725    0.000261   -0.117130
      2          1           0        2.127465    0.004041    0.556961
      3          1           0        1.312399    0.876931   -0.765465
      4          1           0        1.319494   -0.878887   -0.762309
      5          6           0       -0.013927   -0.007046    0.671268
      6          6           0       -1.292134    0.000582   -0.132658
      7          1           0       -1.326802   -0.878166   -0.778666
      8          1           0       -1.320084    0.878143   -0.779958
      9          1           0       -2.154262    0.003548    0.529715
     10          8           0       -0.024374   -0.021007    1.877739
 ---------------------------------------------------------------------
                    Distance matrix (angstroms):
                    1          2          3          4          5
     1  C    0.000000
     2  H    1.087004   0.000000
     3  H    1.091013   1.781876   0.000000
     4  H    1.091403   1.781250   1.755835   0.000000
     5  C    1.510712   2.144469   2.145871   2.143190   0.000000
     6  C    2.566906   3.488444   2.819934   2.826753   1.510022
     7  H    2.824395   3.807118   3.169530   2.646347   2.141214
     8  H    2.818342   3.799605   2.632523   3.170937   2.143750
     9  H    3.489466   4.281813   3.802371   3.809855   2.145036
    10  O    2.380675   2.524974   3.095123   3.084119   1.206597
                    6          7          8          9         10
     6  C    0.000000
     7  H    1.091205   0.000000
     8  H    1.090821   1.756323   0.000000
     9  H    1.087203   1.781564   1.782137   0.000000
    10  O    2.376842   3.080183   3.090419   2.520753   0.000000
 Stoichiometry    C3H6O
 Framework group  C1[X(C3H6O)]
 Deg. of freedom    24
 Full point group                 C1      NOp   1
 Largest Abelian subgroup         C1      NOp   1
 Largest concise Abelian subgroup C1      NOp   1
                         Standard orientation:                         
 ---------------------------------------------------------------------
 Center     Atomic      Atomic             Coordinates (Angstroms)
 Number     Number       Type             X           Y           Z
 ---------------------------------------------------------------------
      1          6           0        1.287170   -0.604906   -0.000262
      2          1           0        2.140834    0.067935   -0.011173
      3          1           0        1.323880   -1.262454   -0.870085
      4          1           0        1.331126   -1.240887    0.885603
      5          6           0       -0.000398    0.185296   -0.001137
      6          6           0       -1.279709   -0.616908   -0.000243
      7          1           0       -1.315191   -1.253613    0.885237
      8          1           0       -1.308621   -1.273340   -0.870962
      9          1           0       -2.140926    0.046582   -0.010098
     10          8           0       -0.009186    1.391860    0.000166
 ---------------------------------------------------------------------
 Rotational constants (GHZ):     10.2223908      8.5799008      4.9486205
 Standard basis: Aug-CC-pVTZ (5D, 7F)
 There are   370 symmetry adapted cartesian basis functions of A   symmetry.
 There are   322 symmetry adapted basis functions of A   symmetry.
   322 basis functions,   450 primitive gaussians,   370 cartesian basis functions
    16 alpha electrons       16 beta electrons
       nuclear repulsion energy       119.7881272905 Hartrees.
 NAtoms=   10 NActive=   10 NUniq=   10 SFac= 1.00D+00 NAtFMM=   60 NAOKFM=F Big=F
 Integral buffers will be    131072 words long.
 Raffenetti 2 integral format.
 Two-electron integral symmetry is turned on.
 Nuclear repulsion after empirical dispersion term =      119.7851026553 Hartrees.
 One-electron integrals computed using PRISM.
 NBasis=   322 RedAO= T EigKep=  1.92D-05  NBF=   322
 NBsUse=   322 1.00D-06 EigRej= -1.00D+00 NBFU=   322
 Initial guess from the checkpoint file:  "acetone-wb97-opt.chk"
 B after Tr=     0.000000    0.000000    0.000000
         Rot=    0.999939   -0.000308    0.000000   -0.011072 Ang=  -1.27 deg.
 ExpMin= 2.53D-02 ExpMax= 1.53D+04 ExpMxC= 5.22D+02 IAcc=3 IRadAn=         5 AccDes= 0.00D+00
 Harris functional with IExCor= 4639 and IRadAn=       5 diagonalized for initial guess.
 HarFok:  IExCor= 4639 AccDes= 0.00D+00 IRadAn=         5 IDoV= 1 UseB2=F ITyADJ=14
 ICtDFT=  3500011 ScaDFX=  1.000000  1.000000  1.000000  1.000000
 FoFCou: FMM=F IPFlag=           0 FMFlag=      100000 FMFlg1=           0
         NFxFlg=           0 DoJE=T BraDBF=F KetDBF=T FulRan=T
         wScrn=  0.000000 ICntrl=     500 IOpCl=  0 I1Cent=   200000004 NGrid=           0
         NMat0=    1 NMatS0=      1 NMatT0=    0 NMatD0=    1 NMtDS0=    0 NMtDT0=    0
 Petite list used in FoFCou.
 Gradient too large for Newton-Raphson -- use scaled steepest descent instead.
     Accept linear search using points  3 and  4.
 Gradient too large for Newton-Raphson -- use scaled steepest descent instead.
     Accept linear search using points  1 and  2.
 LinEq1:  Iter=  0 NonCon=     1 RMS=4.09D-05 Max=5.80D-04 NDo=     1
 AX will form     1 AO Fock derivatives at one time.
 LinEq1:  Iter=  1 NonCon=     1 RMS=5.90D-06 Max=1.58D-04 NDo=     1
 LinEq1:  Iter=  2 NonCon=     1 RMS=3.13D-06 Max=8.56D-05 NDo=     1
 LinEq1:  Iter=  3 NonCon=     1 RMS=1.86D-06 Max=5.13D-05 NDo=     1
 LinEq1:  Iter=  4 NonCon=     1 RMS=6.19D-07 Max=9.29D-06 NDo=     1
 LinEq1:  Iter=  5 NonCon=     1 RMS=1.97D-07 Max=2.95D-06 NDo=     1
 LinEq1:  Iter=  6 NonCon=     1 RMS=4.34D-08 Max=7.46D-07 NDo=     1
 LinEq1:  Iter=  7 NonCon=     1 RMS=1.75D-08 Max=2.75D-07 NDo=     1
 LinEq1:  Iter=  8 NonCon=     0 RMS=4.79D-09 Max=6.37D-08 NDo=     1
 Linear equations converged to 9.895D-09 9.895D-08 after     8 iterations.
     Accept linear search using points  1 and  2.
     Minimum is close to point  2 DX= -2.58D-05 DF= -2.84D-14 DXR=  2.58D-05 DFR=  1.28D-09 which will be used.
 LinEq1:  Iter=  0 NonCon=     1 RMS=4.39D-08 Max=1.98D-06 NDo=     1
 LinEq1:  Iter=  1 NonCon=     1 RMS=1.90D-08 Max=3.61D-07 NDo=     1
 LinEq1:  Iter=  2 NonCon=     1 RMS=9.05D-09 Max=1.82D-07 NDo=     1
 LinEq1:  Iter=  3 NonCon=     1 RMS=2.11D-09 Max=3.99D-08 NDo=     1
 LinEq1:  Iter=  4 NonCon=     1 RMS=6.16D-10 Max=1.37D-08 NDo=     1
 LinEq1:  Iter=  5 NonCon=     1 RMS=2.10D-10 Max=7.00D-09 NDo=     1
 LinEq1:  Iter=  6 NonCon=     1 RMS=1.02D-10 Max=3.41D-09 NDo=     1
 LinEq1:  Iter=  7 NonCon=     1 RMS=3.47D-11 Max=7.70D-10 NDo=     1
 LinEq1:  Iter=  8 NonCon=     0 RMS=8.69D-12 Max=1.43D-10 NDo=     1
 Linear equations converged to 3.993D-11 3.993D-10 after     8 iterations.
 SCF Done:  E(RwB97XD) =  -193.167213215     a.u. after    5 cycles
            Convg  =    0.6079D-09                    25 Fock formations.
              S**2 =  0.0000                  -V/T =  2.0061
 Calling FoFJK, ICntrl=      2127 FMM=F ISym2X=0 I1Cent= 0 IOpClX= 0 NMat=1 NMatS=1 NMatT=0.
 ***** Axes restored to original set *****
 -------------------------------------------------------------------
 Center     Atomic                   Forces (Hartrees/Bohr)
 Number     Number              X              Y              Z
 -------------------------------------------------------------------
      1        6           0.000236184   -0.000194500    0.001026625
      2        1          -0.000475106   -0.000012636   -0.000236393
      3        1          -0.000122055    0.000005957   -0.000253693
      4        1          -0.000050238    0.000131475   -0.000229426
      5        6          -0.000524416    0.000073251    0.001936988
      6        6          -0.000223340   -0.000186758    0.000565512
      7        1          -0.000129514    0.000103869   -0.000455806
      8        1          -0.000061547    0.000035521   -0.000481300
      9        1           0.000701276   -0.000012374   -0.000261634
     10        8           0.000648755    0.000056193   -0.001610874
 -------------------------------------------------------------------
 Cartesian Forces:  Max     0.001936988 RMS     0.000579348

 GradGradGradGradGradGradGradGradGradGradGradGradGradGradGradGradGradGrad
 Berny optimization.
 Using GEDIIS/GDIIS optimizer.
 FormGI is forming the generalized inverse of G from B-inverse, IUseBI=4.
 Internal  Forces:  Max     0.001616973 RMS     0.000405555
 Search for a local minimum.
 Step number   7 out of a maximum of   46
 All quantities printed in internal units (Hartrees-Bohrs-Radians)
 Mixed Optimization -- En-DIIS/RFO-DIIS
 Update second derivatives using D2CorX and points    2    3    5    4    6
                                                      7
 DE= -1.75D-04 DEPred=-1.76D-04 R= 9.95D-01
 TightC=F SS=  1.41D+00  RLast= 5.09D-02 DXNew= 7.1352D-01 1.5258D-01
 Trust test= 9.95D-01 RLast= 5.09D-02 DXMaxT set to 4.24D-01
 ITU=  1  0 -1  1  1  1  0
 Use linear search instead of GDIIS.
     Eigenvalues ---    0.00701   0.00703   0.02875   0.05525   0.07302
     Eigenvalues ---    0.07378   0.07476   0.15481   0.16000   0.16000
     Eigenvalues ---    0.16061   0.16713   0.16945   0.23219   0.26454
     Eigenvalues ---    0.30636   0.32335   0.34384   0.34470   0.34497
     Eigenvalues ---    0.34540   0.34615   0.35249   0.94429
 RFO step:  Lambda=-1.91973877D-05 EMin= 7.01371638D-03
 Quartic linear search produced a step of -0.01243.
 Iteration  1 RMS(Cart)=  0.00258693 RMS(Int)=  0.00000363
 Iteration  2 RMS(Cart)=  0.00000412 RMS(Int)=  0.00000101
 Iteration  3 RMS(Cart)=  0.00000000 RMS(Int)=  0.00000101
 Variable       Old X    -DE/DX   Delta X   Delta X   Delta X     New X
                                 (Linear)    (Quad)   (Total)
    R1        2.05414  -0.00052   0.00000  -0.00156  -0.00156   2.05258
    R2        2.06172   0.00015  -0.00001   0.00041   0.00040   2.06211
    R3        2.06245   0.00003  -0.00003   0.00014   0.00011   2.06256
    R4        2.85483  -0.00051   0.00005  -0.00079  -0.00074   2.85409
    R5        2.85353   0.00009   0.00013   0.00034   0.00047   2.85400
    R6        2.28014  -0.00162   0.00008  -0.00226  -0.00218   2.27796
    R7        2.06208   0.00019  -0.00002   0.00052   0.00050   2.06258
    R8        2.06135   0.00032   0.00000   0.00079   0.00079   2.06215
    R9        2.05452  -0.00072  -0.00001  -0.00201  -0.00202   2.05250
    A1        1.91626   0.00015  -0.00012   0.00208   0.00196   1.91822
    A2        1.91475   0.00010  -0.00010   0.00193   0.00183   1.91658
    A3        1.92363  -0.00009  -0.00012   0.00066   0.00054   1.92417
    A4        1.86979  -0.00020   0.00009  -0.00356  -0.00347   1.86632
    A5        1.92140  -0.00007   0.00018  -0.00129  -0.00110   1.92030
    A6        1.91728   0.00011   0.00007   0.00009   0.00015   1.91744
    A7        2.03107  -0.00041  -0.00006  -0.00230  -0.00236   2.02870
    A8        2.12852  -0.00052  -0.00010  -0.00173  -0.00183   2.12669
    A9        2.12359   0.00093   0.00016   0.00404   0.00419   2.12779
   A10        1.91560   0.00043   0.00010   0.00178   0.00188   1.91748
   A11        1.91950   0.00026   0.00022   0.00044   0.00066   1.92016
   A12        1.92506  -0.00037  -0.00016  -0.00078  -0.00094   1.92411
   A13        1.87103  -0.00047   0.00005  -0.00469  -0.00463   1.86640
   A14        1.91525   0.00005  -0.00009   0.00152   0.00143   1.91668
   A15        1.91667   0.00010  -0.00012   0.00166   0.00154   1.91821
    D1        3.13163  -0.00001  -0.00001   0.00025   0.00025   3.13188
    D2       -0.01254  -0.00001   0.00003   0.00151   0.00153  -0.01101
    D3        1.01526  -0.00009   0.00010  -0.00194  -0.00183   1.01342
    D4       -2.12892  -0.00009   0.00014  -0.00068  -0.00055  -2.12946
    D5       -1.03974   0.00013  -0.00016   0.00314   0.00298  -1.03676
    D6        2.09927   0.00013  -0.00013   0.00439   0.00427   2.10354
    D7        1.03827  -0.00010   0.00016  -0.00282  -0.00266   1.03561
    D8       -1.01608   0.00006  -0.00010   0.00157   0.00147  -1.01461
    D9       -3.13265   0.00001   0.00001  -0.00028  -0.00027  -3.13292
   D10       -2.10075  -0.00010   0.00013  -0.00407  -0.00394  -2.10469
   D11        2.12809   0.00006  -0.00013   0.00032   0.00019   2.12828
   D12        0.01152   0.00001  -0.00002  -0.00153  -0.00155   0.00997
         Item               Value     Threshold  Converged?
 Maximum Force            0.001617     0.000002     NO 
 RMS     Force            0.000406     0.000001     NO 
 Maximum Displacement     0.006708     0.000006     NO 
 RMS     Displacement     0.002588     0.000004     NO 
 Predicted change in Energy=-9.622196D-06
 GradGradGradGradGradGradGradGradGradGradGradGradGradGradGradGradGradGrad

                          Input orientation:                          
 ---------------------------------------------------------------------
 Center     Atomic      Atomic             Coordinates (Angstroms)
 Number     Number       Type             X           Y           Z
 ---------------------------------------------------------------------
      1          6           0        1.273607   -0.000079   -0.115581
      2          1           0        2.126606    0.003574    0.556850
      3          1           0        1.308849    0.876010   -0.765193
      4          1           0        1.316637   -0.877768   -0.762958
      5          6           0       -0.014077   -0.007248    0.673649
      6          6           0       -1.291237    0.000257   -0.132402
      7          1           0       -1.325488   -0.876804   -0.781166
      8          1           0       -1.318131    0.877047   -0.781495
      9          1           0       -2.152927    0.003071    0.528788
     10          8           0       -0.021339   -0.019662    1.879008
 ---------------------------------------------------------------------
                    Distance matrix (angstroms):
                    1          2          3          4          5
     1  C    0.000000
     2  H    1.086178   0.000000
     3  H    1.091224   1.782601   0.000000
     4  H    1.091461   1.781771   1.753797   0.000000
     5  C    1.510320   2.143894   2.144888   2.142999   0.000000
     6  C    2.564899   3.486650   2.815637   2.823037   1.510269
     7  H    2.822578   3.805562   3.164229   2.642188   2.142992
     8  H    2.816007   3.797411   2.627031   3.165710   2.144756
     9  H    3.486596   4.279624   3.797407   3.805569   2.143774
    10  O    2.378162   2.522361   3.092479   3.083263   1.205444
                    6          7          8          9         10
     6  C    0.000000
     7  H    1.091468   0.000000
     8  H    1.091240   1.753867   0.000000
     9  H    1.086135   1.781800   1.782571   0.000000
    10  O    2.378825   3.084156   3.092577   2.523346   0.000000
 Stoichiometry    C3H6O
 Framework group  C1[X(C3H6O)]
 Deg. of freedom    24
 Full point group                 C1      NOp   1
 Largest Abelian subgroup         C1      NOp   1
 Largest concise Abelian subgroup C1      NOp   1
                         Standard orientation:                         
 ---------------------------------------------------------------------
 Center     Atomic      Atomic             Coordinates (Angstroms)
 Number     Number       Type             X           Y           Z
 ---------------------------------------------------------------------
      1          6           0        1.281860   -0.611851   -0.000252
      2          1           0        2.139725    0.054292   -0.010494
      3          1           0        1.312251   -1.270171   -0.869999
      4          1           0        1.320310   -1.250979    0.883674
      5          6           0       -0.000050    0.186755   -0.000645
      6          6           0       -1.283038   -0.610023   -0.000233
      7          1           0       -1.321878   -1.249980    0.883085
      8          1           0       -1.314778   -1.267379   -0.870681
      9          1           0       -2.139898    0.057357   -0.009397
     10          8           0        0.001454    1.392198    0.000074
 ---------------------------------------------------------------------
 Rotational constants (GHZ):     10.2157889      8.5953157      4.9514214
 Standard basis: Aug-CC-pVTZ (5D, 7F)
 There are   370 symmetry adapted cartesian basis functions of A   symmetry.
 There are   322 symmetry adapted basis functions of A   symmetry.
   322 basis functions,   450 primitive gaussians,   370 cartesian basis functions
    16 alpha electrons       16 beta electrons
       nuclear repulsion energy       119.8275487137 Hartrees.
 NAtoms=   10 NActive=   10 NUniq=   10 SFac= 1.00D+00 NAtFMM=   60 NAOKFM=F Big=F
 Integral buffers will be    131072 words long.
 Raffenetti 2 integral format.
 Two-electron integral symmetry is turned on.
 Nuclear repulsion after empirical dispersion term =      119.8245218453 Hartrees.
 One-electron integrals computed using PRISM.
 NBasis=   322 RedAO= T EigKep=  1.92D-05  NBF=   322
 NBsUse=   322 1.00D-06 EigRej= -1.00D+00 NBFU=   322
 Initial guess from the checkpoint file:  "acetone-wb97-opt.chk"
 B after Tr=     0.000000    0.000000    0.000000
         Rot=    0.999995   -0.000140   -0.000001    0.003123 Ang=  -0.36 deg.
 LinEq1:  Iter=  0 NonCon=     1 RMS=2.24D-05 Max=2.91D-04 NDo=     1
 AX will form     1 AO Fock derivatives at one time.
 LinEq1:  Iter=  1 NonCon=     1 RMS=6.56D-06 Max=1.95D-04 NDo=     1
 LinEq1:  Iter=  2 NonCon=     1 RMS=4.19D-06 Max=1.24D-04 NDo=     1
 LinEq1:  Iter=  3 NonCon=     1 RMS=1.66D-06 Max=3.15D-05 NDo=     1
 LinEq1:  Iter=  4 NonCon=     1 RMS=5.75D-07 Max=1.34D-05 NDo=     1
 LinEq1:  Iter=  5 NonCon=     1 RMS=1.43D-07 Max=3.26D-06 NDo=     1
 LinEq1:  Iter=  6 NonCon=     1 RMS=3.66D-08 Max=6.19D-07 NDo=     1
 LinEq1:  Iter=  7 NonCon=     1 RMS=1.49D-08 Max=2.23D-07 NDo=     1
 LinEq1:  Iter=  8 NonCon=     0 RMS=3.34D-09 Max=4.06D-08 NDo=     1
 Linear equations converged to 9.895D-09 9.895D-08 after     8 iterations.
     Minimum is close to point  2 DX=  4.34D-05 DF=  0.00D+00 DXR=  4.34D-05 DFR=  0.00D+00 which will be used.
 LinEq1:  Iter=  0 NonCon=     1 RMS=1.28D-08 Max=5.56D-07 NDo=     1
 LinEq1:  Iter=  1 NonCon=     1 RMS=5.95D-09 Max=9.50D-08 NDo=     1
 LinEq1:  Iter=  2 NonCon=     1 RMS=2.31D-09 Max=3.15D-08 NDo=     1
 LinEq1:  Iter=  3 NonCon=     1 RMS=7.59D-10 Max=1.17D-08 NDo=     1
 LinEq1:  Iter=  4 NonCon=     1 RMS=2.47D-10 Max=4.55D-09 NDo=     1
 LinEq1:  Iter=  5 NonCon=     1 RMS=7.92D-11 Max=2.41D-09 NDo=     1
 LinEq1:  Iter=  6 NonCon=     1 RMS=3.27D-11 Max=1.06D-09 NDo=     1
 LinEq1:  Iter=  7 NonCon=     1 RMS=1.35D-11 Max=3.86D-10 NDo=     1
 LinEq1:  Iter=  8 NonCon=     0 RMS=3.97D-12 Max=5.17D-11 NDo=     1
 Linear equations converged to 1.179D-11 1.179D-10 after     8 iterations.
 QCLLim is confused:  Bigger=T Turned=T
 NLin=  3 IMin12=  1  2 I12=  0  2 IX=  1 XLMin= 0.000D+00 XLMax= 0.000D+00
 X = 0.000D+00 1.000D+00 2.000D+00
 DE= 0.000D+00 9.663D-13 3.581D-12
 QCLLim is confused:  Bigger=T Turned=T
 NLin=  4 IMin12=  1  2 I12=  0  2 IX=  1 XLMin= 0.000D+00 XLMax= 0.000D+00
 X = 0.000D+00 1.000D+00 2.000D+00 4.000D+00
 DE= 0.000D+00 9.663D-13 3.581D-12 1.643D-11
 QCLLim is confused:  Bigger=T Turned=T
 NLin=  6 IMin12=  1  2 I12=  0  2 IX=  1 XLMin= 0.000D+00 XLMax= 0.000D+00
 X = 0.000D+00 1.000D+00 2.000D+00 4.000D+00 8.000D+00 1.600D+01
 DE= 0.000D+00 9.663D-13 3.581D-12 1.643D-11 3.820D-11 1.492D-10
 QCLLim is confused:  Bigger=T Turned=T
 NLin=  8 IMin12=  1  2 I12=  0  2 IX=  1 XLMin= 0.000D+00 XLMax= 0.000D+00
 X = 0.000D+00 1.000D+00 2.000D+00 4.000D+00 8.000D+00 1.600D+01 3.200D+01 6.400D+01
 DE= 0.000D+00 9.663D-13 3.581D-12 1.643D-11 3.820D-11 1.492D-10 6.229D-10 2.541D-09
 QCLLim is confused:  Bigger=T Turned=T
 NLin= 11 IMin12=  1  2 I12=  0  2 IX=  1 XLMin= 0.000D+00 XLMax= 0.000D+00
 X = 0.000D+00 1.000D+00 2.000D+00 4.000D+00 8.000D+00 1.600D+01 3.200D+01 6.400D+01 1.280D+02 2.560D+02 5.120D+02
 DE= 0.000D+00 9.663D-13 3.581D-12 1.643D-11 3.820D-11 1.492D-10 6.229D-10 2.541D-09 1.030D-08 4.149D-08 1.666D-07
 Search did not lower the energy significantly.
 No lower point found -- using Newton-Raphson step.
 SCF Done:  E(RwB97XD) =  -193.167222157     a.u. after    3 cycles
            Convg  =    0.3143D-09                    35 Fock formations.
              S**2 =  0.0000                  -V/T =  2.0060
 Calling FoFJK, ICntrl=      2127 FMM=F ISym2X=0 I1Cent= 0 IOpClX= 0 NMat=1 NMatS=1 NMatT=0.
 ***** Axes restored to original set *****
 -------------------------------------------------------------------
 Center     Atomic                   Forces (Hartrees/Bohr)
 Number     Number              X              Y              Z
 -------------------------------------------------------------------
      1        6          -0.000115200   -0.000135587    0.000062116
      2        1          -0.000026501    0.000004386   -0.000019318
      3        1           0.000040650    0.000075255   -0.000020531
      4        1           0.000051244   -0.000009098   -0.000036873
      5        6           0.000162748    0.000128907   -0.000176255
      6        6           0.000106211   -0.000136792    0.000140908
      7        1          -0.000046968    0.000001459   -0.000026681
      8        1          -0.000036042    0.000064123   -0.000009241
      9        1          -0.000014358    0.000004706   -0.000011033
     10        8          -0.000121784    0.000002642    0.000096908
 -------------------------------------------------------------------
 Cartesian Forces:  Max     0.000176255 RMS     0.000082750

 GradGradGradGradGradGradGradGradGradGradGradGradGradGradGradGradGradGrad
 Berny optimization.
 Using GEDIIS/GDIIS optimizer.
 FormGI is forming the generalized inverse of G from B-inverse, IUseBI=4.
 Internal  Forces:  Max     0.000184763 RMS     0.000053741
 Search for a local minimum.
 Step number   8 out of a maximum of   46
 All quantities printed in internal units (Hartrees-Bohrs-Radians)
 Mixed Optimization -- En-DIIS/RFO-DIIS
 Swapping is turned off.
 Update second derivatives using D2CorX and points    2    3    5    4    6
                                                      7    8
 DE= -8.94D-06 DEPred=-9.62D-06 R= 9.29D-01
 TightC=F SS=  1.41D+00  RLast= 1.23D-02 DXNew= 7.1352D-01 3.6938D-02
 Trust test= 9.29D-01 RLast= 1.23D-02 DXMaxT set to 4.24D-01
 ITU=  1  1  0 -1  1  1  1  0
     Eigenvalues ---    0.00689   0.00703   0.02905   0.05844   0.07294
     Eigenvalues ---    0.07342   0.07484   0.15464   0.15992   0.16000
     Eigenvalues ---    0.16082   0.16256   0.16762   0.24679   0.26604
     Eigenvalues ---    0.30312   0.32461   0.34097   0.34450   0.34497
     Eigenvalues ---    0.34516   0.34569   0.35294   0.93627
 En-DIIS/RFO-DIIS IScMMF=        0 using points:     8    7
 RFO step:  Lambda=-2.38566916D-07.
 DidBck=F Rises=F RFO-DIIS coefs:    0.93338    0.06662
 Iteration  1 RMS(Cart)=  0.00104576 RMS(Int)=  0.00000059
 Iteration  2 RMS(Cart)=  0.00000081 RMS(Int)=  0.00000005
 Variable       Old X    -DE/DX   Delta X   Delta X   Delta X     New X
                                 (Linear)    (Quad)   (Total)
    R1        2.05258  -0.00003   0.00010  -0.00022  -0.00011   2.05247
    R2        2.06211   0.00007  -0.00003   0.00025   0.00022   2.06234
    R3        2.06256   0.00003  -0.00001   0.00010   0.00009   2.06265
    R4        2.85409  -0.00004   0.00005  -0.00033  -0.00028   2.85381
    R5        2.85400  -0.00006  -0.00003  -0.00020  -0.00023   2.85376
    R6        2.27796   0.00010   0.00015  -0.00004   0.00011   2.27807
    R7        2.06258   0.00002  -0.00003   0.00010   0.00007   2.06264
    R8        2.06215   0.00006  -0.00005   0.00025   0.00020   2.06235
    R9        2.05250   0.00000   0.00013  -0.00017  -0.00004   2.05246
    A1        1.91822  -0.00003  -0.00013  -0.00024  -0.00037   1.91786
    A2        1.91658  -0.00003  -0.00012  -0.00002  -0.00014   1.91644
    A3        1.92417  -0.00003  -0.00004  -0.00026  -0.00029   1.92388
    A4        1.86632  -0.00002   0.00023  -0.00009   0.00014   1.86646
    A5        1.92030   0.00002   0.00007   0.00001   0.00008   1.92037
    A6        1.91744   0.00009  -0.00001   0.00060   0.00059   1.91803
    A7        2.02870   0.00009   0.00016   0.00027   0.00043   2.02913
    A8        2.12669   0.00009   0.00012   0.00021   0.00034   2.12703
    A9        2.12779  -0.00018  -0.00028  -0.00048  -0.00076   2.12702
   A10        1.91748   0.00008  -0.00013   0.00074   0.00062   1.91810
   A11        1.92016   0.00001  -0.00004   0.00014   0.00010   1.92026
   A12        1.92411   0.00000   0.00006  -0.00025  -0.00019   1.92393
   A13        1.86640  -0.00002   0.00031  -0.00024   0.00007   1.86647
   A14        1.91668  -0.00003  -0.00009  -0.00009  -0.00018   1.91649
   A15        1.91821  -0.00004  -0.00010  -0.00031  -0.00041   1.91780
    D1        3.13188   0.00001  -0.00002   0.00161   0.00160   3.13348
    D2       -0.01101  -0.00001  -0.00010   0.00133   0.00122  -0.00979
    D3        1.01342   0.00005   0.00012   0.00207   0.00219   1.01562
    D4       -2.12946   0.00003   0.00004   0.00178   0.00182  -2.12764
    D5       -1.03676   0.00001  -0.00020   0.00182   0.00162  -1.03514
    D6        2.10354  -0.00001  -0.00028   0.00153   0.00124   2.10478
    D7        1.03561  -0.00002   0.00018  -0.00182  -0.00164   1.03397
    D8       -1.01461  -0.00005  -0.00010  -0.00206  -0.00215  -1.01677
    D9       -3.13292  -0.00001   0.00002  -0.00160  -0.00159  -3.13451
   D10       -2.10469   0.00001   0.00026  -0.00153  -0.00127  -2.10595
   D11        2.12828  -0.00002  -0.00001  -0.00177  -0.00178   2.12649
   D12        0.00997   0.00001   0.00010  -0.00132  -0.00121   0.00875
         Item               Value     Threshold  Converged?
 Maximum Force            0.000185     0.000002     NO 
 RMS     Force            0.000054     0.000001     NO 
 Maximum Displacement     0.003015     0.000006     NO 
 RMS     Displacement     0.001046     0.000004     NO 
 Predicted change in Energy=-3.681745D-07
 GradGradGradGradGradGradGradGradGradGradGradGradGradGradGradGradGradGrad

                          Input orientation:                          
 ---------------------------------------------------------------------
 Center     Atomic      Atomic             Coordinates (Angstroms)
 Number     Number       Type             X           Y           Z
 ---------------------------------------------------------------------
      1          6           0        1.273729   -0.000336   -0.115671
      2          1           0        2.126388    0.002432    0.557098
      3          1           0        1.310157    0.876273   -0.764716
      4          1           0        1.316684   -0.877738   -0.763522
      5          6           0       -0.013950   -0.006614    0.673289
      6          6           0       -1.291225   -0.000004   -0.132360
      7          1           0       -1.325483   -0.876749   -0.781610
      8          1           0       -1.319391    0.877269   -0.780926
      9          1           0       -2.152603    0.001934    0.529206
     10          8           0       -0.021804   -0.018067    1.878712
 ---------------------------------------------------------------------
                    Distance matrix (angstroms):
                    1          2          3          4          5
     1  C    0.000000
     2  H    1.086119   0.000000
     3  H    1.091342   1.782420   0.000000
     4  H    1.091508   1.781673   1.754023   0.000000
     5  C    1.510171   2.143509   2.144903   2.143331   0.000000
     6  C    2.565008   3.486465   2.816899   2.823113   1.510147
     7  H    2.822672   3.805327   3.165434   2.642229   2.143358
     8  H    2.817273   3.798558   2.629598   3.166898   2.144800
     9  H    3.486491   4.279082   3.798606   3.805381   2.143518
    10  O    2.378294   2.522263   3.092195   3.084150   1.205502
                    6          7          8          9         10
     6  C    0.000000
     7  H    1.091505   0.000000
     8  H    1.091347   1.754029   0.000000
     9  H    1.086115   1.781699   1.782386   0.000000
    10  O    2.378269   3.084514   3.091768   2.522275   0.000000
 Stoichiometry    C3H6O
 Framework group  C1[X(C3H6O)]
 Deg. of freedom    24
 Full point group                 C1      NOp   1
 Largest Abelian subgroup         C1      NOp   1
 Largest concise Abelian subgroup C1      NOp   1
                         Standard orientation:                         
 ---------------------------------------------------------------------
 Center     Atomic      Atomic             Coordinates (Angstroms)
 Number     Number       Type             X           Y           Z
 ---------------------------------------------------------------------
      1          6           0        1.282528   -0.610792   -0.000181
      2          1           0        2.139528    0.056388   -0.008935
      3          1           0        1.314631   -1.267743   -0.871050
      4          1           0        1.321406   -1.251166    0.882881
      5          6           0       -0.000012    0.186520   -0.000740
      6          6           0       -1.282479   -0.610864   -0.000162
      7          1           0       -1.320823   -1.252142    0.882263
      8          1           0       -1.314967   -1.266924   -0.871694
      9          1           0       -2.139554    0.056227   -0.007850
     10          8           0       -0.000055    1.392022    0.000110
 ---------------------------------------------------------------------
 Rotational constants (GHZ):     10.2183712      8.5940605      4.9516785
 Standard basis: Aug-CC-pVTZ (5D, 7F)
 There are   370 symmetry adapted cartesian basis functions of A   symmetry.
 There are   322 symmetry adapted basis functions of A   symmetry.
   322 basis functions,   450 primitive gaussians,   370 cartesian basis functions
    16 alpha electrons       16 beta electrons
       nuclear repulsion energy       119.8290424849 Hartrees.
 NAtoms=   10 NActive=   10 NUniq=   10 SFac= 1.00D+00 NAtFMM=   60 NAOKFM=F Big=F
 Integral buffers will be    131072 words long.
 Raffenetti 2 integral format.
 Two-electron integral symmetry is turned on.
 Nuclear repulsion after empirical dispersion term =      119.8260165100 Hartrees.
 One-electron integrals computed using PRISM.
 NBasis=   322 RedAO= T EigKep=  1.92D-05  NBF=   322
 NBsUse=   322 1.00D-06 EigRej= -1.00D+00 NBFU=   322
 Initial guess from the checkpoint file:  "acetone-wb97-opt.chk"
 B after Tr=     0.000000    0.000000    0.000000
         Rot=    1.000000   -0.000155    0.000000   -0.000428 Ang=  -0.05 deg.
 LinEq1:  Iter=  0 NonCon=     1 RMS=1.03D-05 Max=1.59D-04 NDo=     1
 AX will form     1 AO Fock derivatives at one time.
 LinEq1:  Iter=  1 NonCon=     1 RMS=1.50D-06 Max=4.25D-05 NDo=     1
 LinEq1:  Iter=  2 NonCon=     1 RMS=1.22D-06 Max=3.35D-05 NDo=     1
 LinEq1:  Iter=  3 NonCon=     1 RMS=3.61D-07 Max=8.66D-06 NDo=     1
 LinEq1:  Iter=  4 NonCon=     1 RMS=1.25D-07 Max=3.43D-06 NDo=     1
 LinEq1:  Iter=  5 NonCon=     1 RMS=4.24D-08 Max=8.46D-07 NDo=     1
 LinEq1:  Iter=  6 NonCon=     1 RMS=1.06D-08 Max=2.29D-07 NDo=     1
 LinEq1:  Iter=  7 NonCon=     0 RMS=4.31D-09 Max=6.89D-08 NDo=     1
 Linear equations converged to 9.895D-09 9.895D-08 after     7 iterations.
     Accept linear search using points  1 and  2.
     Minimum is close to point  2 DX= -4.06D-05 DF=  0.00D+00 DXR=  4.06D-05 DFR=  0.00D+00 which will be used.
 SCF Done:  E(RwB97XD) =  -193.167222659     a.u. after    2 cycles
            Convg  =    0.4224D-06                     9 Fock formations.
              S**2 =  0.0000                  -V/T =  2.0060
 Calling FoFJK, ICntrl=      2127 FMM=F ISym2X=0 I1Cent= 0 IOpClX= 0 NMat=1 NMatS=1 NMatT=0.
 ***** Axes restored to original set *****
 -------------------------------------------------------------------
 Center     Atomic                   Forces (Hartrees/Bohr)
 Number     Number              X              Y              Z
 -------------------------------------------------------------------
      1        6          -0.000030088   -0.000067057    0.000015717
      2        1           0.000020661    0.000005480    0.000005243
      3        1           0.000010555    0.000010413    0.000008378
      4        1           0.000006367    0.000026368   -0.000012585
      5        6           0.000004756    0.000019090   -0.000068276
      6        6           0.000026071   -0.000067246    0.000005132
      7        1          -0.000007778    0.000027555   -0.000014097
      8        1          -0.000012273    0.000009360    0.000006591
      9        1          -0.000020538    0.000005550    0.000008382
     10        8           0.000002267    0.000030488    0.000045515
 -------------------------------------------------------------------
 Cartesian Forces:  Max     0.000068276 RMS     0.000027340

 GradGradGradGradGradGradGradGradGradGradGradGradGradGradGradGradGradGrad
 Berny optimization.
 Using GEDIIS/GDIIS optimizer.
 FormGI is forming the generalized inverse of G from B-inverse, IUseBI=4.
 Internal  Forces:  Max     0.000045208 RMS     0.000016530
 Search for a local minimum.
 Step number   9 out of a maximum of   46
 All quantities printed in internal units (Hartrees-Bohrs-Radians)
 Mixed Optimization -- En-DIIS/RFO-DIIS
 Swapping is turned off.
 Update second derivatives using D2CorX and points    2    3    5    4    6
                                                      7    8    9
 DE= -5.01D-07 DEPred=-3.68D-07 R= 1.36D+00
 Trust test= 1.36D+00 RLast= 5.90D-03 DXMaxT set to 4.24D-01
 ITU=  0  1  1  0 -1  1  1  1  0
     Eigenvalues ---    0.00376   0.00703   0.02983   0.06017   0.06920
     Eigenvalues ---    0.07295   0.07478   0.15268   0.15608   0.16000
     Eigenvalues ---    0.16016   0.16344   0.16734   0.24888   0.28275
     Eigenvalues ---    0.30157   0.33062   0.34435   0.34440   0.34496
     Eigenvalues ---    0.34498   0.34977   0.36948   0.92561
 En-DIIS/RFO-DIIS IScMMF=        0 using points:     9    8    7
 RFO step:  Lambda=-4.30251827D-08.
 DidBck=F Rises=F RFO-DIIS coefs:    1.63628   -0.61132   -0.02496
 Iteration  1 RMS(Cart)=  0.00166696 RMS(Int)=  0.00000132
 Iteration  2 RMS(Cart)=  0.00000190 RMS(Int)=  0.00000006
 Iteration  3 RMS(Cart)=  0.00000000 RMS(Int)=  0.00000006
 Variable       Old X    -DE/DX   Delta X   Delta X   Delta X     New X
                                 (Linear)    (Quad)   (Total)
    R1        2.05247   0.00002  -0.00011   0.00011   0.00000   2.05247
    R2        2.06234   0.00000   0.00015  -0.00002   0.00013   2.06247
    R3        2.06265  -0.00001   0.00006  -0.00007  -0.00002   2.06264
    R4        2.85381   0.00000  -0.00020  -0.00001  -0.00021   2.85360
    R5        2.85376   0.00001  -0.00014   0.00004  -0.00010   2.85367
    R6        2.27807   0.00005   0.00002   0.00005   0.00006   2.27813
    R7        2.06264  -0.00001   0.00006  -0.00007  -0.00001   2.06263
    R8        2.06235   0.00000   0.00015  -0.00002   0.00013   2.06248
    R9        2.05246   0.00002  -0.00007   0.00010   0.00003   2.05249
    A1        1.91786  -0.00001  -0.00018  -0.00017  -0.00035   1.91750
    A2        1.91644   0.00000  -0.00004   0.00014   0.00009   1.91654
    A3        1.92388   0.00001  -0.00017   0.00016  -0.00001   1.92387
    A4        1.86646  -0.00001   0.00000  -0.00015  -0.00014   1.86632
    A5        1.92037  -0.00001   0.00002  -0.00020  -0.00018   1.92020
    A6        1.91803   0.00003   0.00038   0.00021   0.00059   1.91862
    A7        2.02913   0.00003   0.00021   0.00016   0.00037   2.02950
    A8        2.12703  -0.00002   0.00017  -0.00017   0.00000   2.12703
    A9        2.12702  -0.00001  -0.00038   0.00001  -0.00037   2.12666
   A10        1.91810   0.00003   0.00044   0.00025   0.00069   1.91879
   A11        1.92026   0.00000   0.00008  -0.00016  -0.00008   1.92018
   A12        1.92393   0.00000  -0.00014   0.00008  -0.00007   1.92386
   A13        1.86647  -0.00001  -0.00007  -0.00016  -0.00023   1.86624
   A14        1.91649   0.00000  -0.00008   0.00015   0.00006   1.91656
   A15        1.91780  -0.00001  -0.00022  -0.00016  -0.00038   1.91741
    D1        3.13348   0.00000   0.00102   0.00155   0.00257   3.13604
    D2       -0.00979   0.00000   0.00082   0.00197   0.00278  -0.00700
    D3        1.01562   0.00001   0.00135   0.00178   0.00313   1.01875
    D4       -2.12764   0.00002   0.00114   0.00220   0.00335  -2.12430
    D5       -1.03514   0.00002   0.00110   0.00196   0.00306  -1.03208
    D6        2.10478   0.00002   0.00090   0.00238   0.00328   2.10806
    D7        1.03397  -0.00002  -0.00111  -0.00193  -0.00304   1.03093
    D8       -1.01677  -0.00002  -0.00133  -0.00179  -0.00313  -1.01989
    D9       -3.13451   0.00000  -0.00102  -0.00154  -0.00255  -3.13706
   D10       -2.10595  -0.00002  -0.00090  -0.00235  -0.00325  -2.10921
   D11        2.12649  -0.00002  -0.00113  -0.00221  -0.00334   2.12315
   D12        0.00875   0.00000  -0.00081  -0.00196  -0.00277   0.00598
         Item               Value     Threshold  Converged?
 Maximum Force            0.000045     0.000002     NO 
 RMS     Force            0.000017     0.000001     NO 
 Maximum Displacement     0.005751     0.000006     NO 
 RMS     Displacement     0.001667     0.000004     NO 
 Predicted change in Energy=-2.250960D-07
 GradGradGradGradGradGradGradGradGradGradGradGradGradGradGradGradGradGrad

                          Input orientation:                          
 ---------------------------------------------------------------------
 Center     Atomic      Atomic             Coordinates (Angstroms)
 Number     Number       Type             X           Y           Z
 ---------------------------------------------------------------------
      1          6           0        1.273841   -0.000807   -0.115628
      2          1           0        2.126386    0.000441    0.557292
      3          1           0        1.311648    0.876517   -0.763741
      4          1           0        1.316062   -0.877455   -0.764533
      5          6           0       -0.013881   -0.005774    0.673062
      6          6           0       -1.291272   -0.000478   -0.132318
      7          1           0       -1.324906   -0.876450   -0.782633
      8          1           0       -1.320942    0.877475   -0.780014
      9          1           0       -2.152496   -0.000046    0.529476
     10          8           0       -0.021939   -0.015023    1.878537
 ---------------------------------------------------------------------
                    Distance matrix (angstroms):
                    1          2          3          4          5
     1  C    0.000000
     2  H    1.086120   0.000000
     3  H    1.091411   1.782256   0.000000
     4  H    1.091500   1.781726   1.753977   0.000000
     5  C    1.510061   2.143405   2.144730   2.143655   0.000000
     6  C    2.565167   3.486538   2.818334   2.822583   1.510097
     7  H    2.822257   3.804702   3.166175   2.641031   2.143808
     8  H    2.818809   3.800217   2.632640   3.167619   2.144753
     9  H    3.486538   4.278972   3.800140   3.804629   2.143437
    10  O    2.378222   2.522147   3.091105   3.085426   1.205537
                    6          7          8          9         10
     6  C    0.000000
     7  H    1.091498   0.000000
     8  H    1.091417   1.753931   0.000000
     9  H    1.086130   1.781746   1.782215   0.000000
    10  O    2.378015   3.085710   3.090607   2.521798   0.000000
 Stoichiometry    C3H6O
 Framework group  C1[X(C3H6O)]
 Deg. of freedom    24
 Full point group                 C1      NOp   1
 Largest Abelian subgroup         C1      NOp   1
 Largest concise Abelian subgroup C1      NOp   1
                         Standard orientation:                         
 ---------------------------------------------------------------------
 Center     Atomic      Atomic             Coordinates (Angstroms)
 Number     Number       Type             X           Y           Z
 ---------------------------------------------------------------------
      1          6           0        1.282756   -0.610457   -0.000107
      2          1           0        2.139526    0.057049   -0.006197
      3          1           0        1.316358   -1.264993   -0.872821
      4          1           0        1.321003   -1.253391    0.881111
      5          6           0        0.000032    0.186352   -0.000610
      6          6           0       -1.282411   -0.610975   -0.000087
      7          1           0       -1.320027   -1.254845    0.880472
      8          1           0       -1.316282   -1.264672   -0.873428
      9          1           0       -2.139446    0.056217   -0.005128
     10          8           0       -0.000424    1.391889    0.000102
 ---------------------------------------------------------------------
 Rotational constants (GHZ):     10.2205060      8.5927357      4.9517161
 Standard basis: Aug-CC-pVTZ (5D, 7F)
 There are   370 symmetry adapted cartesian basis functions of A   symmetry.
 There are   322 symmetry adapted basis functions of A   symmetry.
   322 basis functions,   450 primitive gaussians,   370 cartesian basis functions
    16 alpha electrons       16 beta electrons
       nuclear repulsion energy       119.8293862112 Hartrees.
 NAtoms=   10 NActive=   10 NUniq=   10 SFac= 1.00D+00 NAtFMM=   60 NAOKFM=F Big=F
 Integral buffers will be    131072 words long.
 Raffenetti 2 integral format.
 Two-electron integral symmetry is turned on.
 Nuclear repulsion after empirical dispersion term =      119.8263608747 Hartrees.
 One-electron integrals computed using PRISM.
 NBasis=   322 RedAO= T EigKep=  1.92D-05  NBF=   322
 NBsUse=   322 1.00D-06 EigRej= -1.00D+00 NBFU=   322
 Initial guess from the checkpoint file:  "acetone-wb97-opt.chk"
 B after Tr=     0.000000    0.000000    0.000000
         Rot=    1.000000   -0.000294    0.000000   -0.000099 Ang=  -0.04 deg.
 LinEq1:  Iter=  0 NonCon=     1 RMS=1.73D-05 Max=3.48D-04 NDo=     1
 AX will form     1 AO Fock derivatives at one time.
 LinEq1:  Iter=  1 NonCon=     1 RMS=1.79D-06 Max=3.45D-05 NDo=     1
 LinEq1:  Iter=  2 NonCon=     1 RMS=1.19D-06 Max=4.17D-05 NDo=     1
 LinEq1:  Iter=  3 NonCon=     1 RMS=4.59D-07 Max=1.44D-05 NDo=     1
 LinEq1:  Iter=  4 NonCon=     1 RMS=1.76D-07 Max=4.35D-06 NDo=     1
 LinEq1:  Iter=  5 NonCon=     1 RMS=5.16D-08 Max=6.17D-07 NDo=     1
 LinEq1:  Iter=  6 NonCon=     1 RMS=1.65D-08 Max=2.85D-07 NDo=     1
 LinEq1:  Iter=  7 NonCon=     1 RMS=5.00D-09 Max=1.07D-07 NDo=     1
 LinEq1:  Iter=  8 NonCon=     0 RMS=1.47D-09 Max=2.88D-08 NDo=     1
 Linear equations converged to 9.895D-09 9.895D-08 after     8 iterations.
     Accept linear search using points  1 and  2.
     Minimum is close to point  2 DX= -3.51D-07 DF=  0.00D+00 DXR=  3.51D-07 DFR=  0.00D+00 which will be used.
 SCF Done:  E(RwB97XD) =  -193.167222990     a.u. after    2 cycles
            Convg  =    0.4834D-06                    10 Fock formations.
              S**2 =  0.0000                  -V/T =  2.0060
 Calling FoFJK, ICntrl=      2127 FMM=F ISym2X=0 I1Cent= 0 IOpClX= 0 NMat=1 NMatS=1 NMatT=0.
 ***** Axes restored to original set *****
 -------------------------------------------------------------------
 Center     Atomic                   Forces (Hartrees/Bohr)
 Number     Number              X              Y              Z
 -------------------------------------------------------------------
      1        6           0.000029952   -0.000016196   -0.000043941
      2        1           0.000017751    0.000003706    0.000012172
      3        1          -0.000006792   -0.000010025    0.000023675
      4        1          -0.000015027    0.000022252    0.000004343
      5        6          -0.000058518   -0.000036041    0.000010727
      6        6          -0.000027589   -0.000015849   -0.000073032
      7        1           0.000018685    0.000019196    0.000006840
      8        1           0.000010112   -0.000006966    0.000025663
      9        1          -0.000007213    0.000003633    0.000011037
     10        8           0.000038639    0.000036290    0.000022516
 -------------------------------------------------------------------
 Cartesian Forces:  Max     0.000073032 RMS     0.000026631

 GradGradGradGradGradGradGradGradGradGradGradGradGradGradGradGradGradGrad
 Berny optimization.
 Using GEDIIS/GDIIS optimizer.
 FormGI is forming the generalized inverse of G from B-inverse, IUseBI=4.
 Internal  Forces:  Max     0.000058309 RMS     0.000018261
 Search for a local minimum.
 Step number  10 out of a maximum of   46
 All quantities printed in internal units (Hartrees-Bohrs-Radians)
 Mixed Optimization -- En-DIIS/RFO-DIIS
 Swapping is turned off.
 Update second derivatives using D2CorX and points    2    3    5    4    6
                                                      7    8    9   10
 DE= -3.31D-07 DEPred=-2.25D-07 R= 1.47D+00
 Trust test= 1.47D+00 RLast= 1.06D-02 DXMaxT set to 4.24D-01
 ITU=  0  0  1  1  0 -1  1  1  1  0
     Eigenvalues ---    0.00166   0.00703   0.02938   0.05811   0.06841
     Eigenvalues ---    0.07294   0.07473   0.15369   0.16000   0.16010
     Eigenvalues ---    0.16198   0.16482   0.17736   0.26934   0.29163
     Eigenvalues ---    0.30392   0.32971   0.34437   0.34448   0.34497
     Eigenvalues ---    0.34511   0.35207   0.42024   0.92579
 En-DIIS/RFO-DIIS IScMMF=        0 using points:    10    9    8    7
 RFO step:  Lambda=-2.95953988D-08.
 DidBck=F Rises=F RFO-DIIS coefs:    2.42597   -2.05677    0.62598    0.00481
 Iteration  1 RMS(Cart)=  0.00235588 RMS(Int)=  0.00000267
 Iteration  2 RMS(Cart)=  0.00000360 RMS(Int)=  0.00000013
 Iteration  3 RMS(Cart)=  0.00000000 RMS(Int)=  0.00000013
 Variable       Old X    -DE/DX   Delta X   Delta X   Delta X     New X
                                 (Linear)    (Quad)   (Total)
    R1        2.05247   0.00002   0.00008  -0.00007   0.00001   2.05248
    R2        2.06247  -0.00002   0.00004   0.00002   0.00006   2.06253
    R3        2.06264  -0.00002  -0.00008   0.00001  -0.00007   2.06257
    R4        2.85360   0.00002  -0.00011   0.00004  -0.00008   2.85353
    R5        2.85367   0.00002   0.00001  -0.00007  -0.00006   2.85361
    R6        2.27813   0.00002   0.00003   0.00001   0.00004   2.27818
    R7        2.06263  -0.00002  -0.00006  -0.00001  -0.00007   2.06256
    R8        2.06248  -0.00002   0.00006   0.00000   0.00006   2.06254
    R9        2.05249   0.00001   0.00007  -0.00007   0.00001   2.05249
    A1        1.91750   0.00000  -0.00028  -0.00002  -0.00030   1.91720
    A2        1.91654   0.00001   0.00022   0.00013   0.00034   1.91688
    A3        1.92387   0.00001   0.00016  -0.00014   0.00003   1.92390
    A4        1.86632   0.00001  -0.00028   0.00014  -0.00014   1.86617
    A5        1.92020  -0.00002  -0.00030  -0.00019  -0.00048   1.91972
    A6        1.91862  -0.00001   0.00047   0.00009   0.00056   1.91918
    A7        2.02950  -0.00003   0.00027  -0.00020   0.00007   2.02957
    A8        2.12703  -0.00003  -0.00021   0.00012  -0.00009   2.12693
    A9        2.12666   0.00006  -0.00006   0.00009   0.00003   2.12668
   A10        1.91879  -0.00001   0.00058  -0.00002   0.00056   1.91935
   A11        1.92018  -0.00002  -0.00017  -0.00030  -0.00048   1.91970
   A12        1.92386   0.00000   0.00003  -0.00005  -0.00003   1.92383
   A13        1.86624   0.00001  -0.00035   0.00023  -0.00012   1.86612
   A14        1.91656   0.00002   0.00020   0.00015   0.00035   1.91691
   A15        1.91741   0.00001  -0.00030   0.00001  -0.00029   1.91712
    D1        3.13604   0.00000   0.00265   0.00083   0.00349   3.13953
    D2       -0.00700   0.00001   0.00319   0.00127   0.00446  -0.00254
    D3        1.01875   0.00000   0.00309   0.00107   0.00416   1.02292
    D4       -2.12430   0.00001   0.00363   0.00151   0.00513  -2.11916
    D5       -1.03208   0.00001   0.00333   0.00096   0.00429  -1.02779
    D6        2.10806   0.00002   0.00387   0.00139   0.00526   2.11332
    D7        1.03093  -0.00001  -0.00329  -0.00096  -0.00425   1.02668
    D8       -1.01989   0.00000  -0.00311  -0.00105  -0.00415  -1.02405
    D9       -3.13706   0.00000  -0.00264  -0.00083  -0.00346  -3.14053
   D10       -2.10921  -0.00002  -0.00382  -0.00140  -0.00522  -2.11443
   D11        2.12315  -0.00001  -0.00364  -0.00148  -0.00512   2.11803
   D12        0.00598  -0.00001  -0.00317  -0.00126  -0.00443   0.00155
         Item               Value     Threshold  Converged?
 Maximum Force            0.000058     0.000002     NO 
 RMS     Force            0.000018     0.000001     NO 
 Maximum Displacement     0.008567     0.000006     NO 
 RMS     Displacement     0.002356     0.000004     NO 
 Predicted change in Energy=-1.565128D-07
 GradGradGradGradGradGradGradGradGradGradGradGradGradGradGradGradGradGrad

                          Input orientation:                          
 ---------------------------------------------------------------------
 Center     Atomic      Atomic             Coordinates (Angstroms)
 Number     Number       Type             X           Y           Z
 ---------------------------------------------------------------------
      1          6           0        1.273829   -0.001496   -0.115589
      2          1           0        2.126371   -0.002391    0.557341
      3          1           0        1.313108    0.876853   -0.762279
      4          1           0        1.314640   -0.877022   -0.766034
      5          6           0       -0.013894   -0.004780    0.673031
      6          6           0       -1.291275   -0.001170   -0.132311
      7          1           0       -1.323487   -0.876040   -0.784116
      8          1           0       -1.322427    0.877797   -0.778611
      9          1           0       -2.152474   -0.002860    0.529519
     10          8           0       -0.021892   -0.010490    1.878549
 ---------------------------------------------------------------------
                    Distance matrix (angstroms):
                    1          2          3          4          5
     1  C    0.000000
     2  H    1.086124   0.000000
     3  H    1.091442   1.782095   0.000000
     4  H    1.091463   1.781912   1.753879   0.000000
     5  C    1.510021   2.143391   2.144370   2.143995   0.000000
     6  C    2.565159   3.486535   2.819680   2.821261   1.510064
     7  H    2.820958   3.803194   3.166187   2.638188   2.144156
     8  H    2.820159   3.801803   2.635586   3.167597   2.144403
     9  H    3.486505   4.278936   3.801697   3.803090   2.143391
    10  O    2.378142   2.522041   3.089268   3.087234   1.205558
                    6          7          8          9         10
     6  C    0.000000
     7  H    1.091460   0.000000
     8  H    1.091447   1.753845   0.000000
     9  H    1.086133   1.781937   1.782060   0.000000
    10  O    2.378020   3.087574   3.088842   2.521770   0.000000
 Stoichiometry    C3H6O
 Framework group  C1[X(C3H6O)]
 Deg. of freedom    24
 Full point group                 C1      NOp   1
 Largest Abelian subgroup         C1      NOp   1
 Largest concise Abelian subgroup C1      NOp   1
                         Standard orientation:                         
 ---------------------------------------------------------------------
 Center     Atomic      Atomic             Coordinates (Angstroms)
 Number     Number       Type             X           Y           Z
 ---------------------------------------------------------------------
      1          6           0        1.282679   -0.610538   -0.000036
      2          1           0        2.139512    0.056918   -0.002287
      3          1           0        1.317701   -1.261449   -0.875441
      4          1           0        1.319443   -1.257247    0.878433
      5          6           0        0.000032    0.186317   -0.000200
      6          6           0       -1.282480   -0.610839   -0.000017
      7          1           0       -1.318746   -1.258444    0.877809
      8          1           0       -1.317886   -1.260912   -0.876035
      9          1           0       -2.139424    0.056492   -0.001243
     10          8           0       -0.000248    1.391875    0.000034
 ---------------------------------------------------------------------
 Rotational constants (GHZ):     10.2208361      8.5928056      4.9517856
 Standard basis: Aug-CC-pVTZ (5D, 7F)
 There are   370 symmetry adapted cartesian basis functions of A   symmetry.
 There are   322 symmetry adapted basis functions of A   symmetry.
   322 basis functions,   450 primitive gaussians,   370 cartesian basis functions
    16 alpha electrons       16 beta electrons
       nuclear repulsion energy       119.8300979411 Hartrees.
 NAtoms=   10 NActive=   10 NUniq=   10 SFac= 1.00D+00 NAtFMM=   60 NAOKFM=F Big=F
 Integral buffers will be    131072 words long.
 Raffenetti 2 integral format.
 Two-electron integral symmetry is turned on.
 Nuclear repulsion after empirical dispersion term =      119.8270726898 Hartrees.
 One-electron integrals computed using PRISM.
 NBasis=   322 RedAO= T EigKep=  1.92D-05  NBF=   322
 NBsUse=   322 1.00D-06 EigRej= -1.00D+00 NBFU=   322
 Initial guess from the checkpoint file:  "acetone-wb97-opt.chk"
 B after Tr=     0.000000    0.000000    0.000000
         Rot=    1.000000   -0.000437    0.000000    0.000051 Ang=  -0.05 deg.
 LinEq1:  Iter=  0 NonCon=     1 RMS=2.53D-05 Max=5.50D-04 NDo=     1
 AX will form     1 AO Fock derivatives at one time.
 LinEq1:  Iter=  1 NonCon=     1 RMS=2.40D-06 Max=5.43D-05 NDo=     1
 LinEq1:  Iter=  2 NonCon=     1 RMS=7.08D-07 Max=1.95D-05 NDo=     1
 LinEq1:  Iter=  3 NonCon=     1 RMS=4.71D-07 Max=1.31D-05 NDo=     1
 LinEq1:  Iter=  4 NonCon=     1 RMS=2.01D-07 Max=4.08D-06 NDo=     1
 LinEq1:  Iter=  5 NonCon=     1 RMS=4.01D-08 Max=5.55D-07 NDo=     1
 LinEq1:  Iter=  6 NonCon=     1 RMS=1.35D-08 Max=2.74D-07 NDo=     1
 LinEq1:  Iter=  7 NonCon=     0 RMS=4.30D-09 Max=8.42D-08 NDo=     1
 Linear equations converged to 9.895D-09 9.895D-08 after     7 iterations.
     Accept linear search using points  1 and  2.
     Minimum is close to point  2 DX= -1.60D-06 DF=  0.00D+00 DXR=  1.60D-06 DFR=  0.00D+00 which will be used.
 LinEq1:  Iter=  0 NonCon=     1 RMS=1.12D-08 Max=4.32D-07 NDo=     1
 LinEq1:  Iter=  1 NonCon=     1 RMS=5.19D-09 Max=5.48D-08 NDo=     1
 LinEq1:  Iter=  2 NonCon=     1 RMS=2.57D-09 Max=4.10D-08 NDo=     1
 LinEq1:  Iter=  3 NonCon=     1 RMS=6.31D-10 Max=1.05D-08 NDo=     1
 LinEq1:  Iter=  4 NonCon=     1 RMS=1.75D-10 Max=3.30D-09 NDo=     1
 LinEq1:  Iter=  5 NonCon=     1 RMS=5.11D-11 Max=7.00D-10 NDo=     1
 LinEq1:  Iter=  6 NonCon=     1 RMS=2.00D-11 Max=4.19D-10 NDo=     1
 LinEq1:  Iter=  7 NonCon=     0 RMS=5.32D-12 Max=5.97D-11 NDo=     1
 Linear equations converged to 1.116D-11 1.116D-10 after     7 iterations.
 SCF Done:  E(RwB97XD) =  -193.167223257     a.u. after    3 cycles
            Convg  =    0.2108D-09                    17 Fock formations.
              S**2 =  0.0000                  -V/T =  2.0060
 Calling FoFJK, ICntrl=      2127 FMM=F ISym2X=0 I1Cent= 0 IOpClX= 0 NMat=1 NMatS=1 NMatT=0.
 ***** Axes restored to original set *****
 -------------------------------------------------------------------
 Center     Atomic                   Forces (Hartrees/Bohr)
 Number     Number              X              Y              Z
 -------------------------------------------------------------------
      1        6           0.000044193    0.000002735   -0.000069866
      2        1           0.000013660    0.000000439    0.000010217
      3        1          -0.000009949   -0.000007757    0.000022871
      4        1          -0.000012674    0.000006564    0.000014276
      5        6          -0.000042809   -0.000017264    0.000056176
      6        6          -0.000039946    0.000003163   -0.000079412
      7        1           0.000016875    0.000003475    0.000017277
      8        1           0.000013947   -0.000004848    0.000025572
      9        1          -0.000007683    0.000000351    0.000005924
     10        8           0.000024386    0.000013142   -0.000003036
 -------------------------------------------------------------------
 Cartesian Forces:  Max     0.000079412 RMS     0.000028142

 GradGradGradGradGradGradGradGradGradGradGradGradGradGradGradGradGradGrad
 Berny optimization.
 Using GEDIIS/GDIIS optimizer.
 FormGI is forming the generalized inverse of G from B-inverse, IUseBI=4.
 Internal  Forces:  Max     0.000046374 RMS     0.000017577
 Search for a local minimum.
 Step number  11 out of a maximum of   46
 All quantities printed in internal units (Hartrees-Bohrs-Radians)
 Mixed Optimization -- En-DIIS/RFO-DIIS
 Swapping is turned off.
 Update second derivatives using D2CorX and points    2    3    5    4    6
                                                      7    8    9   10   11
 DE= -2.67D-07 DEPred=-1.57D-07 R= 1.70D+00
 Trust test= 1.70D+00 RLast= 1.56D-02 DXMaxT set to 4.24D-01
 ITU=  0  0  0  1  1  0 -1  1  1  1  0
     Eigenvalues ---    0.00116   0.00703   0.02907   0.05830   0.06848
     Eigenvalues ---    0.07294   0.07473   0.15311   0.16000   0.16018
     Eigenvalues ---    0.16217   0.16428   0.18292   0.27457   0.28652
     Eigenvalues ---    0.31219   0.32908   0.34436   0.34480   0.34497
     Eigenvalues ---    0.34507   0.35193   0.41177   0.93456
 En-DIIS/RFO-DIIS IScMMF=        0 using points:    11   10    9    8    7
 RFO step:  Lambda=-1.96419368D-08.
 DidBck=F Rises=F RFO-DIIS coefs:    1.75446   -1.25930    0.47440    0.01477    0.01567
 Iteration  1 RMS(Cart)=  0.00103700 RMS(Int)=  0.00000053
 Iteration  2 RMS(Cart)=  0.00000069 RMS(Int)=  0.00000004
 Variable       Old X    -DE/DX   Delta X   Delta X   Delta X     New X
                                 (Linear)    (Quad)   (Total)
    R1        2.05248   0.00002   0.00003   0.00000   0.00003   2.05251
    R2        2.06253  -0.00002  -0.00003   0.00001  -0.00003   2.06250
    R3        2.06257  -0.00001  -0.00005  -0.00001  -0.00006   2.06250
    R4        2.85353   0.00004   0.00007   0.00010   0.00017   2.85370
    R5        2.85361   0.00003   0.00000   0.00010   0.00010   2.85371
    R6        2.27818   0.00000   0.00003  -0.00005  -0.00002   2.27816
    R7        2.06256  -0.00001  -0.00006  -0.00001  -0.00007   2.06249
    R8        2.06254  -0.00002  -0.00004   0.00001  -0.00003   2.06251
    R9        2.05249   0.00001   0.00002   0.00000   0.00002   2.05251
    A1        1.91720   0.00000  -0.00007  -0.00002  -0.00009   1.91711
    A2        1.91688   0.00001   0.00018  -0.00001   0.00017   1.91705
    A3        1.92390   0.00001   0.00003   0.00000   0.00003   1.92392
    A4        1.86617   0.00002   0.00002   0.00007   0.00009   1.86626
    A5        1.91972  -0.00002  -0.00026  -0.00005  -0.00031   1.91941
    A6        1.91918  -0.00002   0.00010   0.00001   0.00011   1.91929
    A7        2.02957  -0.00004  -0.00011  -0.00006  -0.00017   2.02940
    A8        2.12693  -0.00001  -0.00005   0.00002  -0.00003   2.12690
    A9        2.12668   0.00005   0.00016   0.00003   0.00020   2.12688
   A10        1.91935  -0.00002   0.00003   0.00001   0.00004   1.91939
   A11        1.91970  -0.00003  -0.00033  -0.00005  -0.00038   1.91932
   A12        1.92383   0.00001   0.00003   0.00004   0.00008   1.92391
   A13        1.86612   0.00002   0.00009   0.00005   0.00015   1.86626
   A14        1.91691   0.00001   0.00022  -0.00003   0.00019   1.91710
   A15        1.91712   0.00001  -0.00004  -0.00003  -0.00007   1.91705
    D1        3.13953   0.00000   0.00128   0.00023   0.00151   3.14105
    D2       -0.00254   0.00000   0.00190   0.00008   0.00197  -0.00057
    D3        1.02292   0.00000   0.00152   0.00029   0.00181   1.02473
    D4       -2.11916   0.00000   0.00214   0.00013   0.00227  -2.11689
    D5       -1.02779   0.00000   0.00160   0.00022   0.00182  -1.02597
    D6        2.11332   0.00001   0.00221   0.00007   0.00228   2.11560
    D7        1.02668   0.00000  -0.00158  -0.00023  -0.00181   1.02487
    D8       -1.02405   0.00000  -0.00151  -0.00027  -0.00179  -1.02583
    D9       -3.14053   0.00000  -0.00127  -0.00023  -0.00150   3.14116
   D10       -2.11443  -0.00001  -0.00219  -0.00008  -0.00227  -2.11670
   D11        2.11803   0.00000  -0.00213  -0.00012  -0.00224   2.11578
   D12        0.00155   0.00000  -0.00189  -0.00007  -0.00196  -0.00041
         Item               Value     Threshold  Converged?
 Maximum Force            0.000046     0.000002     NO 
 RMS     Force            0.000018     0.000001     NO 
 Maximum Displacement     0.003728     0.000006     NO 
 RMS     Displacement     0.001037     0.000004     NO 
 Predicted change in Energy=-3.427855D-08
 GradGradGradGradGradGradGradGradGradGradGradGradGradGradGradGradGradGrad

                          Input orientation:                          
 ---------------------------------------------------------------------
 Center     Atomic      Atomic             Coordinates (Angstroms)
 Number     Number       Type             X           Y           Z
 ---------------------------------------------------------------------
      1          6           0        1.273801   -0.001787   -0.115621
      2          1           0        2.126430   -0.003627    0.557225
      3          1           0        1.313561    0.877030   -0.761621
      4          1           0        1.313833   -0.876863   -0.766667
      5          6           0       -0.013937   -0.004358    0.673150
      6          6           0       -1.291291   -0.001463   -0.132338
      7          1           0       -1.322637   -0.875908   -0.784697
      8          1           0       -1.322844    0.877978   -0.777946
      9          1           0       -2.152610   -0.004084    0.529350
     10          8           0       -0.021806   -0.008517    1.878665
 ---------------------------------------------------------------------
                    Distance matrix (angstroms):
                    1          2          3          4          5
     1  C    0.000000
     2  H    1.086141   0.000000
     3  H    1.091429   1.782041   0.000000
     4  H    1.091430   1.782006   1.753900   0.000000
     5  C    1.510111   2.143504   2.144216   2.144134   0.000000
     6  C    2.565147   3.486592   2.820107   2.820526   1.510118
     7  H    2.820149   3.802327   3.165891   2.636532   2.144205
     8  H    2.820501   3.802289   2.636456   3.167279   2.144163
     9  H    3.486587   4.279131   3.802277   3.802319   2.143502
    10  O    2.378197   2.522132   3.088448   3.087999   1.205548
                    6          7          8          9         10
     6  C    0.000000
     7  H    1.091425   0.000000
     8  H    1.091431   1.753899   0.000000
     9  H    1.086144   1.782036   1.782012   0.000000
    10  O    2.378188   3.088369   3.088066   2.522101   0.000000
 Stoichiometry    C3H6O
 Framework group  C1[X(C3H6O)]
 Deg. of freedom    24
 Full point group                 C1      NOp   1
 Largest Abelian subgroup         C1      NOp   1
 Largest concise Abelian subgroup C1      NOp   1
                         Standard orientation:                         
 ---------------------------------------------------------------------
 Center     Atomic      Atomic             Coordinates (Angstroms)
 Number     Number       Type             X           Y           Z
 ---------------------------------------------------------------------
      1          6           0        1.282583   -0.610734   -0.000010
      2          1           0        2.139571    0.056553   -0.000580
      3          1           0        1.318022   -1.259999   -0.876603
      4          1           0        1.318495   -1.259012    0.877296
      5          6           0        0.000003    0.186402   -0.000010
      6          6           0       -1.282564   -0.610765    0.000009
      7          1           0       -1.318036   -1.259894    0.876697
      8          1           0       -1.318433   -1.259175   -0.877202
      9          1           0       -2.139560    0.056518    0.000448
     10          8           0       -0.000024    1.391949    0.000002
 ---------------------------------------------------------------------
 Rotational constants (GHZ):     10.2196832      8.5930210      4.9515994
 Standard basis: Aug-CC-pVTZ (5D, 7F)
 There are   370 symmetry adapted cartesian basis functions of A   symmetry.
 There are   322 symmetry adapted basis functions of A   symmetry.
   322 basis functions,   450 primitive gaussians,   370 cartesian basis functions
    16 alpha electrons       16 beta electrons
       nuclear repulsion energy       119.8283682574 Hartrees.
 NAtoms=   10 NActive=   10 NUniq=   10 SFac= 1.00D+00 NAtFMM=   60 NAOKFM=F Big=F
 Integral buffers will be    131072 words long.
 Raffenetti 2 integral format.
 Two-electron integral symmetry is turned on.
 Nuclear repulsion after empirical dispersion term =      119.8253426956 Hartrees.
 One-electron integrals computed using PRISM.
 NBasis=   322 RedAO= T EigKep=  1.92D-05  NBF=   322
 NBsUse=   322 1.00D-06 EigRej= -1.00D+00 NBFU=   322
 Initial guess from the checkpoint file:  "acetone-wb97-opt.chk"
 B after Tr=     0.000000    0.000000    0.000000
         Rot=    1.000000   -0.000190    0.000000    0.000060 Ang=  -0.02 deg.
 LinEq1:  Iter=  0 NonCon=     1 RMS=1.11D-05 Max=2.40D-04 NDo=     1
 AX will form     1 AO Fock derivatives at one time.
 LinEq1:  Iter=  1 NonCon=     1 RMS=1.17D-06 Max=2.42D-05 NDo=     1
 LinEq1:  Iter=  2 NonCon=     1 RMS=7.85D-07 Max=2.71D-05 NDo=     1
 LinEq1:  Iter=  3 NonCon=     1 RMS=2.96D-07 Max=9.55D-06 NDo=     1
 LinEq1:  Iter=  4 NonCon=     1 RMS=1.02D-07 Max=2.25D-06 NDo=     1
 LinEq1:  Iter=  5 NonCon=     1 RMS=2.91D-08 Max=3.23D-07 NDo=     1
 LinEq1:  Iter=  6 NonCon=     1 RMS=1.10D-08 Max=1.60D-07 NDo=     1
 LinEq1:  Iter=  7 NonCon=     0 RMS=3.05D-09 Max=7.09D-08 NDo=     1
 Linear equations converged to 9.895D-09 9.895D-08 after     7 iterations.
     Accept linear search using points  1 and  2.
     Minimum is close to point  2 DX= -8.00D-06 DF=  0.00D+00 DXR=  8.00D-06 DFR=  0.00D+00 which will be used.
 SCF Done:  E(RwB97XD) =  -193.167223317     a.u. after    2 cycles
            Convg  =    0.3025D-06                     9 Fock formations.
              S**2 =  0.0000                  -V/T =  2.0060
 Calling FoFJK, ICntrl=      2127 FMM=F ISym2X=0 I1Cent= 0 IOpClX= 0 NMat=1 NMatS=1 NMatT=0.
 ***** Axes restored to original set *****
 -------------------------------------------------------------------
 Center     Atomic                   Forces (Hartrees/Bohr)
 Number     Number              X              Y              Z
 -------------------------------------------------------------------
      1        6           0.000008398    0.000001547   -0.000024552
      2        1           0.000002561   -0.000000170    0.000003328
      3        1          -0.000003623   -0.000000480    0.000007274
      4        1          -0.000002958   -0.000000951    0.000005718
      5        6          -0.000004678   -0.000000632    0.000023286
      6        6          -0.000007450    0.000001701   -0.000021979
      7        1           0.000003109   -0.000001817    0.000005226
      8        1           0.000003691    0.000000300    0.000006601
      9        1          -0.000001367   -0.000000190    0.000001760
     10        8           0.000002317    0.000000691   -0.000006662
 -------------------------------------------------------------------
 Cartesian Forces:  Max     0.000024552 RMS     0.000008288

 GradGradGradGradGradGradGradGradGradGradGradGradGradGradGradGradGradGrad
 Berny optimization.
 Using GEDIIS/GDIIS optimizer.
 FormGI is forming the generalized inverse of G from B-inverse, IUseBI=4.
 Internal  Forces:  Max     0.000014050 RMS     0.000004774
 Search for a local minimum.
 Step number  12 out of a maximum of   46
 All quantities printed in internal units (Hartrees-Bohrs-Radians)
 Mixed Optimization -- En-DIIS/RFO-DIIS
 Swapping is turned off.
 Update second derivatives using D2CorX and points    2    3    5    4    6
                                                      7    8    9   10   11
                                                     12
 DE= -6.06D-08 DEPred=-3.43D-08 R= 1.77D+00
 Trust test= 1.77D+00 RLast= 6.81D-03 DXMaxT set to 4.24D-01
 ITU=  0  0  0  0  1  1  0 -1  1  1  1  0
     Eigenvalues ---    0.00127   0.00703   0.02910   0.05823   0.06849
     Eigenvalues ---    0.07294   0.07471   0.15213   0.15506   0.16000
     Eigenvalues ---    0.16023   0.16294   0.16428   0.23415   0.27791
     Eigenvalues ---    0.29918   0.32865   0.34434   0.34493   0.34497
     Eigenvalues ---    0.34513   0.35157   0.36434   0.93922
 En-DIIS/RFO-DIIS IScMMF=        0 using points:    12   11   10    9    8
 RFO step:  Lambda=-1.79014597D-09.
 DidBck=F Rises=F RFO-DIIS coefs:    1.30797   -0.37184   -0.04351    0.16814   -0.06076
 Iteration  1 RMS(Cart)=  0.00007751 RMS(Int)=  0.00000002
 Iteration  2 RMS(Cart)=  0.00000000 RMS(Int)=  0.00000002
 Variable       Old X    -DE/DX   Delta X   Delta X   Delta X     New X
                                 (Linear)    (Quad)   (Total)
    R1        2.05251   0.00000   0.00000   0.00001   0.00001   2.05252
    R2        2.06250   0.00000  -0.00001   0.00000  -0.00002   2.06248
    R3        2.06250   0.00000  -0.00001   0.00000  -0.00001   2.06249
    R4        2.85370   0.00001   0.00006  -0.00001   0.00005   2.85375
    R5        2.85371   0.00001   0.00003   0.00000   0.00003   2.85374
    R6        2.27816  -0.00001  -0.00001  -0.00001  -0.00002   2.27814
    R7        2.06249   0.00000  -0.00001   0.00000  -0.00001   2.06248
    R8        2.06251   0.00000  -0.00001   0.00000  -0.00001   2.06249
    R9        2.05251   0.00000   0.00000   0.00001   0.00001   2.05252
    A1        1.91711   0.00000   0.00001   0.00000   0.00001   1.91711
    A2        1.91705   0.00000   0.00001   0.00000   0.00001   1.91706
    A3        1.92392   0.00000  -0.00001   0.00000  -0.00001   1.92392
    A4        1.86626   0.00001   0.00006   0.00002   0.00008   1.86634
    A5        1.91941  -0.00001  -0.00004  -0.00002  -0.00006   1.91935
    A6        1.91929  -0.00001  -0.00003   0.00000  -0.00003   1.91926
    A7        2.02940  -0.00001  -0.00007  -0.00001  -0.00008   2.02932
    A8        2.12690   0.00000   0.00002   0.00001   0.00003   2.12693
    A9        2.12688   0.00001   0.00005   0.00000   0.00006   2.12694
   A10        1.91939  -0.00001  -0.00006   0.00002  -0.00004   1.91935
   A11        1.91932  -0.00001  -0.00007   0.00001  -0.00007   1.91926
   A12        1.92391   0.00000   0.00002  -0.00001   0.00001   1.92392
   A13        1.86626   0.00001   0.00008   0.00000   0.00008   1.86635
   A14        1.91710   0.00000   0.00002   0.00000   0.00001   1.91711
   A15        1.91705   0.00000   0.00001  -0.00001   0.00001   1.91706
    D1        3.14105   0.00000   0.00006   0.00000   0.00007   3.14112
    D2       -0.00057   0.00000   0.00010   0.00000   0.00010  -0.00047
    D3        1.02473   0.00000   0.00009   0.00002   0.00011   1.02483
    D4       -2.11689   0.00000   0.00012   0.00001   0.00013  -2.11676
    D5       -1.02597   0.00000   0.00006   0.00000   0.00006  -1.02591
    D6        2.11560   0.00000   0.00009   0.00000   0.00009   2.11569
    D7        1.02487   0.00000  -0.00006   0.00000  -0.00006   1.02481
    D8       -1.02583   0.00000  -0.00008  -0.00001  -0.00009  -1.02592
    D9        3.14116   0.00000  -0.00006   0.00000  -0.00006   3.14110
   D10       -2.11670   0.00000  -0.00009   0.00001  -0.00009  -2.11678
   D11        2.11578   0.00000  -0.00011  -0.00001  -0.00012   2.11566
   D12       -0.00041   0.00000  -0.00010   0.00001  -0.00009  -0.00050
         Item               Value     Threshold  Converged?
 Maximum Force            0.000014     0.000002     NO 
 RMS     Force            0.000005     0.000001     NO 
 Maximum Displacement     0.000198     0.000006     NO 
 RMS     Displacement     0.000078     0.000004     NO 
 Predicted change in Energy=-2.147522D-09
 GradGradGradGradGradGradGradGradGradGradGradGradGradGradGradGradGradGrad

                          Input orientation:                          
 ---------------------------------------------------------------------
 Center     Atomic      Atomic             Coordinates (Angstroms)
 Number     Number       Type             X           Y           Z
 ---------------------------------------------------------------------
      1          6           0        1.273785   -0.001800   -0.115644
      2          1           0        2.126441   -0.003685    0.557178
      3          1           0        1.313507    0.877060   -0.761573
      4          1           0        1.313732   -0.876873   -0.766688
      5          6           0       -0.013942   -0.004341    0.673194
      6          6           0       -1.291280   -0.001477   -0.132356
      7          1           0       -1.322532   -0.875926   -0.784705
      8          1           0       -1.322783    0.878003   -0.777900
      9          1           0       -2.152634   -0.004135    0.529293
     10          8           0       -0.021794   -0.008425    1.878701
 ---------------------------------------------------------------------
                    Distance matrix (angstroms):
                    1          2          3          4          5
     1  C    0.000000
     2  H    1.086148   0.000000
     3  H    1.091420   1.782043   0.000000
     4  H    1.091424   1.782015   1.753941   0.000000
     5  C    1.510137   2.143526   2.144189   2.144129   0.000000
     6  C    2.565119   3.486586   2.820046   2.820422   1.510136
     7  H    2.820035   3.802219   3.165786   2.636325   2.144186
     8  H    2.820426   3.802230   2.636341   3.167164   2.144124
     9  H    3.486588   4.279166   3.802233   3.802227   2.143527
    10  O    2.378230   2.522173   3.088391   3.088027   1.205539
                    6          7          8          9         10
     6  C    0.000000
     7  H    1.091420   0.000000
     8  H    1.091424   1.753943   0.000000
     9  H    1.086147   1.782043   1.782014   0.000000
    10  O    2.378233   3.088399   3.088018   2.522182   0.000000
 Stoichiometry    C3H6O
 Framework group  C1[X(C3H6O)]
 Deg. of freedom    24
 Full point group                 C1      NOp   1
 Largest Abelian subgroup         C1      NOp   1
 Largest concise Abelian subgroup C1      NOp   1
                         Standard orientation:                         
 ---------------------------------------------------------------------
 Center     Atomic      Atomic             Coordinates (Angstroms)
 Number     Number       Type             X           Y           Z
 ---------------------------------------------------------------------
      1          6           0        1.282558   -0.610781   -0.000009
      2          1           0        2.139581    0.056472   -0.000500
      3          1           0        1.317953   -1.259930   -0.876680
      4          1           0        1.318377   -1.259102    0.877261
      5          6           0       -0.000001    0.186437    0.000001
      6          6           0       -1.282562   -0.610775    0.000009
      7          1           0       -1.317948   -1.259940    0.876668
      8          1           0       -1.318388   -1.259077   -0.877274
      9          1           0       -2.139585    0.056479    0.000520
     10          8           0        0.000005    1.391976    0.000000
 ---------------------------------------------------------------------
 Rotational constants (GHZ):     10.2192232      8.5932263      4.9515740
 Standard basis: Aug-CC-pVTZ (5D, 7F)
 There are   370 symmetry adapted cartesian basis functions of A   symmetry.
 There are   322 symmetry adapted basis functions of A   symmetry.
   322 basis functions,   450 primitive gaussians,   370 cartesian basis functions
    16 alpha electrons       16 beta electrons
       nuclear repulsion energy       119.8280673321 Hartrees.
 NAtoms=   10 NActive=   10 NUniq=   10 SFac= 1.00D+00 NAtFMM=   60 NAOKFM=F Big=F
 Integral buffers will be    131072 words long.
 Raffenetti 2 integral format.
 Two-electron integral symmetry is turned on.
 Nuclear repulsion after empirical dispersion term =      119.8250416459 Hartrees.
 One-electron integrals computed using PRISM.
 NBasis=   322 RedAO= T EigKep=  1.92D-05  NBF=   322
 NBsUse=   322 1.00D-06 EigRej= -1.00D+00 NBFU=   322
 Initial guess from the checkpoint file:  "acetone-wb97-opt.chk"
 B after Tr=     0.000000    0.000000    0.000000
         Rot=    1.000000   -0.000009    0.000000    0.000007 Ang=   0.00 deg.
 LinEq1:  Iter=  0 NonCon=     1 RMS=7.16D-07 Max=1.17D-05 NDo=     1
 AX will form     1 AO Fock derivatives at one time.
 LinEq1:  Iter=  1 NonCon=     1 RMS=2.21D-07 Max=8.45D-06 NDo=     1
 LinEq1:  Iter=  2 NonCon=     1 RMS=1.11D-07 Max=2.40D-06 NDo=     1
 LinEq1:  Iter=  3 NonCon=     1 RMS=3.82D-08 Max=8.17D-07 NDo=     1
 LinEq1:  Iter=  4 NonCon=     1 RMS=1.16D-08 Max=3.55D-07 NDo=     1
 LinEq1:  Iter=  5 NonCon=     1 RMS=2.94D-09 Max=4.80D-08 NDo=     1
 LinEq1:  Iter=  6 NonCon=     1 RMS=9.31D-10 Max=1.55D-08 NDo=     1
 LinEq1:  Iter=  7 NonCon=     0 RMS=3.59D-10 Max=4.88D-09 NDo=     1
 Linear equations converged to 1.305D-09 1.305D-08 after     7 iterations.
     Accept linear search using points  1 and  2.
     Minimum is close to point  2 DX= -4.35D-05 DF=  0.00D+00 DXR=  4.35D-05 DFR=  0.00D+00 which will be used.
 SCF Done:  E(RwB97XD) =  -193.167223320     a.u. after    2 cycles
            Convg  =    0.3630D-07                     9 Fock formations.
              S**2 =  0.0000                  -V/T =  2.0060
 Calling FoFJK, ICntrl=      2127 FMM=F ISym2X=0 I1Cent= 0 IOpClX= 0 NMat=1 NMatS=1 NMatT=0.
 ***** Axes restored to original set *****
 -------------------------------------------------------------------
 Center     Atomic                   Forces (Hartrees/Bohr)
 Number     Number              X              Y              Z
 -------------------------------------------------------------------
      1        6           0.000000264   -0.000000301   -0.000001098
      2        1           0.000000186    0.000000029   -0.000000203
      3        1          -0.000000114    0.000000012    0.000000280
      4        1          -0.000000074    0.000000197    0.000000328
      5        6           0.000000837    0.000000247    0.000002245
      6        6          -0.000000045   -0.000000191   -0.000000924
      7        1          -0.000000161    0.000000265    0.000000120
      8        1          -0.000000112   -0.000000185   -0.000000020
      9        1          -0.000000273    0.000000032    0.000000051
     10        8          -0.000000507   -0.000000107   -0.000000780
 -------------------------------------------------------------------
 Cartesian Forces:  Max     0.000002245 RMS     0.000000562

 GradGradGradGradGradGradGradGradGradGradGradGradGradGradGradGradGradGrad
 Berny optimization.
 Using GEDIIS/GDIIS optimizer.
 FormGI is forming the generalized inverse of G from B-inverse, IUseBI=4.
 Internal  Forces:  Max     0.000001070 RMS     0.000000366
 Search for a local minimum.
 Step number  13 out of a maximum of   46
 All quantities printed in internal units (Hartrees-Bohrs-Radians)
 Mixed Optimization -- En-DIIS/RFO-DIIS
 Swapping is turned off.
 Update second derivatives using D2CorX and points    2    3    5    4    6
                                                      7    8    9   10   11
                                                     12   13
 DE= -2.88D-09 DEPred=-2.15D-09 R= 1.34D+00
 Trust test= 1.34D+00 RLast= 3.74D-04 DXMaxT set to 4.24D-01
 ITU=  0  0  0  0  0  1  1  0 -1  1  1  1  0
     Eigenvalues ---    0.00118   0.00703   0.02899   0.05728   0.06843
     Eigenvalues ---    0.07294   0.07465   0.12820   0.15475   0.16000
     Eigenvalues ---    0.16030   0.16283   0.16445   0.21482   0.27643
     Eigenvalues ---    0.29946   0.32866   0.34436   0.34470   0.34497
     Eigenvalues ---    0.34502   0.35151   0.37098   0.92975
 En-DIIS/RFO-DIIS IScMMF=        0 using points:    13   12   11   10    9
 RFO step:  Lambda=-9.78043076D-12.
 DidBck=F Rises=F RFO-DIIS coefs:    1.02725   -0.01845   -0.01909    0.01571   -0.00541
 Iteration  1 RMS(Cart)=  0.00000711 RMS(Int)=  0.00000000
 Iteration  2 RMS(Cart)=  0.00000000 RMS(Int)=  0.00000000
 Variable       Old X    -DE/DX   Delta X   Delta X   Delta X     New X
                                 (Linear)    (Quad)   (Total)
    R1        2.05252   0.00000   0.00000   0.00000   0.00000   2.05252
    R2        2.06248   0.00000   0.00000   0.00000   0.00000   2.06248
    R3        2.06249   0.00000   0.00000   0.00000   0.00000   2.06249
    R4        2.85375   0.00000   0.00000   0.00000   0.00000   2.85375
    R5        2.85374   0.00000   0.00000   0.00000   0.00000   2.85375
    R6        2.27814   0.00000   0.00000   0.00000   0.00000   2.27814
    R7        2.06248   0.00000   0.00000   0.00000   0.00000   2.06248
    R8        2.06249   0.00000   0.00000   0.00000   0.00000   2.06249
    R9        2.05252   0.00000   0.00000   0.00000   0.00000   2.05252
    A1        1.91711   0.00000   0.00000   0.00000   0.00000   1.91711
    A2        1.91706   0.00000   0.00000   0.00000   0.00000   1.91706
    A3        1.92392   0.00000   0.00000   0.00000   0.00000   1.92392
    A4        1.86634   0.00000   0.00000   0.00000   0.00000   1.86634
    A5        1.91935   0.00000   0.00000   0.00000   0.00000   1.91935
    A6        1.91926   0.00000   0.00000   0.00000   0.00000   1.91926
    A7        2.02932   0.00000   0.00000   0.00000  -0.00001   2.02931
    A8        2.12693   0.00000   0.00000   0.00000   0.00000   2.12694
    A9        2.12694   0.00000   0.00000   0.00000   0.00000   2.12694
   A10        1.91935   0.00000   0.00000   0.00000   0.00000   1.91934
   A11        1.91926   0.00000   0.00000   0.00000   0.00000   1.91926
   A12        1.92392   0.00000   0.00000   0.00000   0.00000   1.92392
   A13        1.86635   0.00000   0.00000   0.00000   0.00000   1.86635
   A14        1.91711   0.00000   0.00000   0.00000   0.00000   1.91711
   A15        1.91706   0.00000   0.00000   0.00000   0.00000   1.91706
    D1        3.14112   0.00000  -0.00001   0.00000   0.00000   3.14111
    D2       -0.00047   0.00000  -0.00001   0.00000  -0.00001  -0.00048
    D3        1.02483   0.00000  -0.00001   0.00000  -0.00001   1.02483
    D4       -2.11676   0.00000  -0.00001   0.00000  -0.00001  -2.11677
    D5       -1.02591   0.00000  -0.00001   0.00000  -0.00001  -1.02591
    D6        2.11569   0.00000  -0.00001   0.00001  -0.00001   2.11568
    D7        1.02481   0.00000   0.00001   0.00000   0.00001   1.02483
    D8       -1.02592   0.00000   0.00001   0.00001   0.00001  -1.02591
    D9        3.14110   0.00000   0.00001   0.00000   0.00001   3.14111
   D10       -2.11678   0.00000   0.00001   0.00000   0.00002  -2.11677
   D11        2.11566   0.00000   0.00001   0.00000   0.00002   2.11568
   D12       -0.00050   0.00000   0.00001   0.00000   0.00001  -0.00048
         Item               Value     Threshold  Converged?
 Maximum Force            0.000001     0.000002     YES
 RMS     Force            0.000000     0.000001     YES
 Maximum Displacement     0.000020     0.000006     NO 
 RMS     Displacement     0.000007     0.000004     NO 
 Predicted change in Energy=-1.200795D-11
 GradGradGradGradGradGradGradGradGradGradGradGradGradGradGradGradGradGrad

                          Input orientation:                          
 ---------------------------------------------------------------------
 Center     Atomic      Atomic             Coordinates (Angstroms)
 Number     Number       Type             X           Y           Z
 ---------------------------------------------------------------------
      1          6           0        1.273785   -0.001798   -0.115644
      2          1           0        2.126445   -0.003680    0.557173
      3          1           0        1.313501    0.877062   -0.761572
      4          1           0        1.313730   -0.876872   -0.766686
      5          6           0       -0.013942   -0.004344    0.673198
      6          6           0       -1.291279   -0.001476   -0.132356
      7          1           0       -1.322534   -0.875929   -0.784699
      8          1           0       -1.322776    0.877999   -0.777906
      9          1           0       -2.152636   -0.004126    0.529289
     10          8           0       -0.021795   -0.008436    1.878704
 ---------------------------------------------------------------------
                    Distance matrix (angstroms):
                    1          2          3          4          5
     1  C    0.000000
     2  H    1.086148   0.000000
     3  H    1.091419   1.782043   0.000000
     4  H    1.091423   1.782014   1.753941   0.000000
     5  C    1.510138   2.143529   2.144189   2.144128   0.000000
     6  C    2.565118   3.486588   2.820039   2.820419   1.510138
     7  H    2.820037   3.802223   3.165785   2.636326   2.144187
     8  H    2.820419   3.802226   2.636327   3.167154   2.144127
     9  H    3.486589   4.279172   3.802226   3.802227   2.143530
    10  O    2.378234   2.522182   3.088395   3.088025   1.205538
                    6          7          8          9         10
     6  C    0.000000
     7  H    1.091420   0.000000
     8  H    1.091423   1.753942   0.000000
     9  H    1.086148   1.782043   1.782014   0.000000
    10  O    2.378234   3.088395   3.088024   2.522185   0.000000
 Stoichiometry    C3H6O
 Framework group  C1[X(C3H6O)]
 Deg. of freedom    24
 Full point group                 C1      NOp   1
 Largest Abelian subgroup         C1      NOp   1
 Largest concise Abelian subgroup C1      NOp   1
                         Standard orientation:                         
 ---------------------------------------------------------------------
 Center     Atomic      Atomic             Coordinates (Angstroms)
 Number     Number       Type             X           Y           Z
 ---------------------------------------------------------------------
      1          6           0        1.282559   -0.610780   -0.000009
      2          1           0        2.139585    0.056470   -0.000506
      3          1           0        1.317949   -1.259933   -0.876676
      4          1           0        1.318378   -1.259095    0.877265
      5          6           0        0.000000    0.186440    0.000000
      6          6           0       -1.282560   -0.610779    0.000009
      7          1           0       -1.317948   -1.259933    0.876675
      8          1           0       -1.318378   -1.259092   -0.877266
      9          1           0       -2.139587    0.056470    0.000508
     10          8           0        0.000001    1.391978    0.000000
 ---------------------------------------------------------------------
 Rotational constants (GHZ):     10.2191925      8.5932336      4.9515691
 Standard basis: Aug-CC-pVTZ (5D, 7F)
 There are   370 symmetry adapted cartesian basis functions of A   symmetry.
 There are   322 symmetry adapted basis functions of A   symmetry.
   322 basis functions,   450 primitive gaussians,   370 cartesian basis functions
    16 alpha electrons       16 beta electrons
       nuclear repulsion energy       119.8280291661 Hartrees.
 NAtoms=   10 NActive=   10 NUniq=   10 SFac= 1.00D+00 NAtFMM=   60 NAOKFM=F Big=F
 Integral buffers will be    131072 words long.
 Raffenetti 2 integral format.
 Two-electron integral symmetry is turned on.
 Nuclear repulsion after empirical dispersion term =      119.8250034745 Hartrees.
 One-electron integrals computed using PRISM.
 NBasis=   322 RedAO= T EigKep=  1.92D-05  NBF=   322
 NBsUse=   322 1.00D-06 EigRej= -1.00D+00 NBFU=   322
 Initial guess from the checkpoint file:  "acetone-wb97-opt.chk"
 B after Tr=     0.000000    0.000000    0.000000
         Rot=    1.000000    0.000001    0.000000   -0.000001 Ang=   0.00 deg.
 LinEq1:  Iter=  0 NonCon=     1 RMS=7.23D-08 Max=1.26D-06 NDo=     1
 AX will form     1 AO Fock derivatives at one time.
 LinEq1:  Iter=  1 NonCon=     1 RMS=1.83D-08 Max=6.32D-07 NDo=     1
 LinEq1:  Iter=  2 NonCon=     1 RMS=1.10D-08 Max=2.30D-07 NDo=     1
 LinEq1:  Iter=  3 NonCon=     1 RMS=2.85D-09 Max=7.22D-08 NDo=     1
 LinEq1:  Iter=  4 NonCon=     1 RMS=1.03D-09 Max=2.61D-08 NDo=     1
 LinEq1:  Iter=  5 NonCon=     1 RMS=3.71D-10 Max=6.68D-09 NDo=     1
 LinEq1:  Iter=  6 NonCon=     1 RMS=9.04D-11 Max=2.10D-09 NDo=     1
 LinEq1:  Iter=  7 NonCon=     0 RMS=3.34D-11 Max=9.90D-10 NDo=     1
 Linear equations converged to 1.273D-10 1.273D-09 after     7 iterations.
 SCF Done:  E(RwB97XD) =  -193.167223320     a.u. after    2 cycles
            Convg  =    0.2642D-08                     9 Fock formations.
              S**2 =  0.0000                  -V/T =  2.0060
 Calling FoFJK, ICntrl=      2127 FMM=F ISym2X=0 I1Cent= 0 IOpClX= 0 NMat=1 NMatS=1 NMatT=0.
 ***** Axes restored to original set *****
 -------------------------------------------------------------------
 Center     Atomic                   Forces (Hartrees/Bohr)
 Number     Number              X              Y              Z
 -------------------------------------------------------------------
      1        6          -0.000000206   -0.000000105    0.000000060
      2        1           0.000000057    0.000000016   -0.000000064
      3        1          -0.000000011    0.000000092    0.000000033
      4        1          -0.000000016   -0.000000003   -0.000000011
      5        6           0.000000366    0.000000018    0.000000051
      6        6           0.000000086   -0.000000002   -0.000000003
      7        1          -0.000000065   -0.000000034   -0.000000028
      8        1          -0.000000060    0.000000007   -0.000000088
      9        1          -0.000000003    0.000000016   -0.000000002
     10        8          -0.000000147   -0.000000005    0.000000051
 -------------------------------------------------------------------
 Cartesian Forces:  Max     0.000000366 RMS     0.000000093

 GradGradGradGradGradGradGradGradGradGradGradGradGradGradGradGradGradGrad
 Berny optimization.
 Using GEDIIS/GDIIS optimizer.
 FormGI is forming the generalized inverse of G from B-inverse, IUseBI=4.
 Internal  Forces:  Max     0.000000253 RMS     0.000000078
 Search for a local minimum.
 Step number  14 out of a maximum of   46
 All quantities printed in internal units (Hartrees-Bohrs-Radians)
 Mixed Optimization -- En-DIIS/RFO-DIIS
 Swapping is turned off.
 Update second derivatives using D2CorX and points    2    3    5    4    6
                                                      7    8    9   10   11
                                                     12   13   14
 DE= -2.64D-11 DEPred=-1.20D-11 R= 2.20D+00
 Trust test= 2.20D+00 RLast= 3.95D-05 DXMaxT set to 4.24D-01
 ITU=  0  0  0  0  0  0  1  1  0 -1  1  1  1  0
     Eigenvalues ---    0.00117   0.00648   0.02906   0.05718   0.06825
     Eigenvalues ---    0.07256   0.07470   0.12921   0.14625   0.15881
     Eigenvalues ---    0.16036   0.16100   0.16429   0.21544   0.25936
     Eigenvalues ---    0.31051   0.32819   0.34438   0.34456   0.34497
     Eigenvalues ---    0.34654   0.35133   0.37014   0.93813
 En-DIIS/RFO-DIIS IScMMF=        0 using points:    14   13   12   11   10
 RFO step:  Lambda=-5.52054475D-13.
 DidBck=F Rises=F RFO-DIIS coefs:    1.26140   -0.24811   -0.02063    0.01065   -0.00331
 Iteration  1 RMS(Cart)=  0.00000361 RMS(Int)=  0.00000000
 Iteration  2 RMS(Cart)=  0.00000000 RMS(Int)=  0.00000000
 Variable       Old X    -DE/DX   Delta X   Delta X   Delta X     New X
                                 (Linear)    (Quad)   (Total)
    R1        2.05252   0.00000   0.00000   0.00000   0.00000   2.05252
    R2        2.06248   0.00000   0.00000   0.00000   0.00000   2.06248
    R3        2.06249   0.00000   0.00000   0.00000   0.00000   2.06249
    R4        2.85375   0.00000   0.00000   0.00000   0.00000   2.85375
    R5        2.85375   0.00000   0.00000   0.00000   0.00000   2.85375
    R6        2.27814   0.00000   0.00000   0.00000   0.00000   2.27814
    R7        2.06248   0.00000   0.00000   0.00000   0.00000   2.06248
    R8        2.06249   0.00000   0.00000   0.00000   0.00000   2.06249
    R9        2.05252   0.00000   0.00000   0.00000   0.00000   2.05252
    A1        1.91711   0.00000   0.00000   0.00000   0.00000   1.91711
    A2        1.91706   0.00000   0.00000   0.00000   0.00000   1.91706
    A3        1.92392   0.00000   0.00000   0.00000   0.00000   1.92392
    A4        1.86634   0.00000   0.00000   0.00000   0.00000   1.86635
    A5        1.91935   0.00000   0.00000   0.00000   0.00000   1.91934
    A6        1.91926   0.00000   0.00000   0.00000   0.00000   1.91926
    A7        2.02931   0.00000   0.00000   0.00000   0.00000   2.02931
    A8        2.12694   0.00000   0.00000   0.00000   0.00000   2.12694
    A9        2.12694   0.00000   0.00000   0.00000   0.00000   2.12694
   A10        1.91934   0.00000   0.00000   0.00000   0.00000   1.91934
   A11        1.91926   0.00000   0.00000   0.00000   0.00000   1.91926
   A12        1.92392   0.00000   0.00000   0.00000   0.00000   1.92392
   A13        1.86635   0.00000   0.00000   0.00000   0.00000   1.86634
   A14        1.91711   0.00000   0.00000   0.00000   0.00000   1.91711
   A15        1.91706   0.00000   0.00000   0.00000   0.00000   1.91706
    D1        3.14111   0.00000   0.00000   0.00000   0.00000   3.14111
    D2       -0.00048   0.00000   0.00000   0.00000   0.00000  -0.00048
    D3        1.02483   0.00000   0.00000   0.00000   0.00000   1.02483
    D4       -2.11677   0.00000   0.00000   0.00000   0.00000  -2.11676
    D5       -1.02591   0.00000   0.00000   0.00000   0.00000  -1.02591
    D6        2.11568   0.00000   0.00000   0.00000   0.00000   2.11568
    D7        1.02483   0.00000   0.00000   0.00000   0.00001   1.02483
    D8       -1.02591   0.00000   0.00000   0.00000   0.00001  -1.02591
    D9        3.14111   0.00000   0.00000   0.00000   0.00001   3.14111
   D10       -2.11677   0.00000   0.00000   0.00000   0.00001  -2.11676
   D11        2.11568   0.00000   0.00000   0.00000   0.00001   2.11569
   D12       -0.00048   0.00000   0.00000   0.00000   0.00001  -0.00048
         Item               Value     Threshold  Converged?
 Maximum Force            0.000000     0.000002     YES
 RMS     Force            0.000000     0.000001     YES
 Maximum Displacement     0.000008     0.000006     NO 
 RMS     Displacement     0.000004     0.000004     YES
 Predicted change in Energy=-1.248922D-12
 GradGradGradGradGradGradGradGradGradGradGradGradGradGradGradGradGradGrad

                          Input orientation:                          
 ---------------------------------------------------------------------
 Center     Atomic      Atomic             Coordinates (Angstroms)
 Number     Number       Type             X           Y           Z
 ---------------------------------------------------------------------
      1          6           0        1.273785   -0.001798   -0.115644
      2          1           0        2.126446   -0.003682    0.557172
      3          1           0        1.313500    0.877065   -0.761569
      4          1           0        1.313728   -0.876869   -0.766689
      5          6           0       -0.013941   -0.004344    0.673199
      6          6           0       -1.291278   -0.001477   -0.132356
      7          1           0       -1.322536   -0.875932   -0.784696
      8          1           0       -1.322773    0.877996   -0.777911
      9          1           0       -2.152635   -0.004122    0.529289
     10          8           0       -0.021796   -0.008437    1.878704
 ---------------------------------------------------------------------
                    Distance matrix (angstroms):
                    1          2          3          4          5
     1  C    0.000000
     2  H    1.086148   0.000000
     3  H    1.091420   1.782042   0.000000
     4  H    1.091423   1.782014   1.753942   0.000000
     5  C    1.510138   2.143530   2.144188   2.144128   0.000000
     6  C    2.565117   3.486588   2.820039   2.820417   1.510138
     7  H    2.820039   3.802224   3.165789   2.636326   2.144188
     8  H    2.820416   3.802226   2.636325   3.167147   2.144128
     9  H    3.486588   4.279172   3.802223   3.802226   2.143530
    10  O    2.378234   2.522185   3.088393   3.088026   1.205538
                    6          7          8          9         10
     6  C    0.000000
     7  H    1.091420   0.000000
     8  H    1.091423   1.753942   0.000000
     9  H    1.086148   1.782042   1.782014   0.000000
    10  O    2.378234   3.088393   3.088027   2.522185   0.000000
 Stoichiometry    C3H6O
 Framework group  C1[X(C3H6O)]
 Deg. of freedom    24
 Full point group                 C1      NOp   1
 Largest Abelian subgroup         C1      NOp   1
 Largest concise Abelian subgroup C1      NOp   1
                         Standard orientation:                         
 ---------------------------------------------------------------------
 Center     Atomic      Atomic             Coordinates (Angstroms)
 Number     Number       Type             X           Y           Z
 ---------------------------------------------------------------------
      1          6           0        1.282559   -0.610780   -0.000009
      2          1           0        2.139586    0.056469   -0.000503
      3          1           0        1.317949   -1.259930   -0.876678
      4          1           0        1.318376   -1.259097    0.877264
      5          6           0        0.000000    0.186441    0.000000
      6          6           0       -1.282559   -0.610780    0.000009
      7          1           0       -1.317950   -1.259929    0.876678
      8          1           0       -1.318375   -1.259098   -0.877263
      9          1           0       -2.139586    0.056469    0.000502
     10          8           0        0.000000    1.391979    0.000000
 ---------------------------------------------------------------------
 Rotational constants (GHZ):     10.2191860      8.5932380      4.9515691
 Standard basis: Aug-CC-pVTZ (5D, 7F)
 There are   370 symmetry adapted cartesian basis functions of A   symmetry.
 There are   322 symmetry adapted basis functions of A   symmetry.
   322 basis functions,   450 primitive gaussians,   370 cartesian basis functions
    16 alpha electrons       16 beta electrons
       nuclear repulsion energy       119.8280276795 Hartrees.
 NAtoms=   10 NActive=   10 NUniq=   10 SFac= 1.00D+00 NAtFMM=   60 NAOKFM=F Big=F
 Integral buffers will be    131072 words long.
 Raffenetti 2 integral format.
 Two-electron integral symmetry is turned on.
 Nuclear repulsion after empirical dispersion term =      119.8250019868 Hartrees.
 One-electron integrals computed using PRISM.
 NBasis=   322 RedAO= T EigKep=  1.92D-05  NBF=   322
 NBsUse=   322 1.00D-06 EigRej= -1.00D+00 NBFU=   322
 Initial guess from the checkpoint file:  "acetone-wb97-opt.chk"
 B after Tr=     0.000000    0.000000    0.000000
         Rot=    1.000000    0.000000    0.000000    0.000000 Ang=   0.00 deg.
 LinEq1:  Iter=  0 NonCon=     1 RMS=3.00D-08 Max=4.48D-07 NDo=     1
 AX will form     1 AO Fock derivatives at one time.
 LinEq1:  Iter=  1 NonCon=     1 RMS=3.60D-09 Max=7.32D-08 NDo=     1
 LinEq1:  Iter=  2 NonCon=     1 RMS=2.75D-09 Max=8.40D-08 NDo=     1
 LinEq1:  Iter=  3 NonCon=     1 RMS=1.00D-09 Max=1.65D-08 NDo=     1
 LinEq1:  Iter=  4 NonCon=     1 RMS=4.32D-10 Max=1.18D-08 NDo=     1
 LinEq1:  Iter=  5 NonCon=     1 RMS=1.40D-10 Max=4.81D-09 NDo=     1
 LinEq1:  Iter=  6 NonCon=     1 RMS=4.80D-11 Max=1.49D-09 NDo=     1
 LinEq1:  Iter=  7 NonCon=     0 RMS=1.62D-11 Max=2.58D-10 NDo=     1
 Linear equations converged to 5.122D-11 5.122D-10 after     7 iterations.
 SCF Done:  E(RwB97XD) =  -193.167223320     a.u. after    2 cycles
            Convg  =    0.1726D-08                     9 Fock formations.
              S**2 =  0.0000                  -V/T =  2.0060
 Calling FoFJK, ICntrl=      2127 FMM=F ISym2X=0 I1Cent= 0 IOpClX= 0 NMat=1 NMatS=1 NMatT=0.
 ***** Axes restored to original set *****
 -------------------------------------------------------------------
 Center     Atomic                   Forces (Hartrees/Bohr)
 Number     Number              X              Y              Z
 -------------------------------------------------------------------
      1        6          -0.000000051   -0.000000040    0.000000110
      2        1          -0.000000002    0.000000001   -0.000000009
      3        1           0.000000016    0.000000029    0.000000000
      4        1           0.000000004    0.000000022   -0.000000056
      5        6           0.000000008   -0.000000013   -0.000000140
      6        6          -0.000000007    0.000000065    0.000000030
      7        1           0.000000006   -0.000000040    0.000000022
      8        1           0.000000003   -0.000000026   -0.000000026
      9        1           0.000000012   -0.000000001   -0.000000001
     10        8           0.000000012    0.000000004    0.000000070
 -------------------------------------------------------------------
 Cartesian Forces:  Max     0.000000140 RMS     0.000000043

 GradGradGradGradGradGradGradGradGradGradGradGradGradGradGradGradGradGrad
 Berny optimization.
 Using GEDIIS/GDIIS optimizer.
 FormGI is forming the generalized inverse of G from B-inverse, IUseBI=4.
 Internal  Forces:  Max     0.000000070 RMS     0.000000027
 Search for a local minimum.
 Step number  15 out of a maximum of   46
 All quantities printed in internal units (Hartrees-Bohrs-Radians)
 Mixed Optimization -- En-DIIS/RFO-DIIS
 Swapping is turned off.
 Update second derivatives using D2CorX and points    2    3    5    4    6
                                                      7    8    9   10   11
                                                     12   13   14   15
 DE=  6.03D-12 DEPred=-1.25D-12 R=-4.82D+00
 Trust test=-4.82D+00 RLast= 1.61D-05 DXMaxT set to 2.12D-01
 ITU= -1  0  0  0  0  0  0  1  1  0 -1  1  1  1  0
     Eigenvalues ---    0.00117   0.00271   0.02904   0.05764   0.06838
     Eigenvalues ---    0.07052   0.07470   0.12961   0.15544   0.15692
     Eigenvalues ---    0.16027   0.16430   0.17185   0.23023   0.29773
     Eigenvalues ---    0.31748   0.32839   0.34445   0.34477   0.34701
     Eigenvalues ---    0.34844   0.35109   0.36579   0.93110
 En-DIIS/RFO-DIIS IScMMF=        0 using points:    15   14   13   12   11
 RFO step:  Lambda=-1.30722476D-13.
 DidBck=F Rises=F RFO-DIIS coefs:    1.71490   -0.68964   -0.02815    0.00332   -0.00044
 Iteration  1 RMS(Cart)=  0.00000644 RMS(Int)=  0.00000000
 Iteration  2 RMS(Cart)=  0.00000000 RMS(Int)=  0.00000000
 Variable       Old X    -DE/DX   Delta X   Delta X   Delta X     New X
                                 (Linear)    (Quad)   (Total)
    R1        2.05252   0.00000   0.00000   0.00000   0.00000   2.05252
    R2        2.06248   0.00000   0.00000   0.00000   0.00000   2.06248
    R3        2.06249   0.00000   0.00000   0.00000   0.00000   2.06249
    R4        2.85375   0.00000   0.00000   0.00000   0.00000   2.85375
    R5        2.85375   0.00000   0.00000   0.00000   0.00000   2.85375
    R6        2.27814   0.00000   0.00000   0.00000   0.00000   2.27814
    R7        2.06248   0.00000   0.00000   0.00000   0.00000   2.06248
    R8        2.06249   0.00000   0.00000   0.00000   0.00000   2.06249
    R9        2.05252   0.00000   0.00000   0.00000   0.00000   2.05252
    A1        1.91711   0.00000   0.00000   0.00000   0.00000   1.91711
    A2        1.91706   0.00000   0.00000   0.00000   0.00000   1.91706
    A3        1.92392   0.00000   0.00000   0.00000   0.00000   1.92392
    A4        1.86635   0.00000   0.00000   0.00000   0.00000   1.86635
    A5        1.91934   0.00000   0.00000   0.00000   0.00000   1.91934
    A6        1.91926   0.00000   0.00000   0.00000   0.00000   1.91926
    A7        2.02931   0.00000   0.00000   0.00000   0.00000   2.02931
    A8        2.12694   0.00000   0.00000   0.00000   0.00000   2.12694
    A9        2.12694   0.00000   0.00000   0.00000   0.00000   2.12694
   A10        1.91934   0.00000   0.00000   0.00000   0.00000   1.91934
   A11        1.91926   0.00000   0.00000   0.00000   0.00000   1.91926
   A12        1.92392   0.00000   0.00000   0.00000   0.00000   1.92392
   A13        1.86634   0.00000   0.00000   0.00000   0.00000   1.86634
   A14        1.91711   0.00000   0.00000   0.00000   0.00000   1.91711
   A15        1.91706   0.00000   0.00000   0.00000   0.00000   1.91706
    D1        3.14111   0.00000   0.00000   0.00000   0.00001   3.14112
    D2       -0.00048   0.00000   0.00000   0.00000   0.00001  -0.00047
    D3        1.02483   0.00000   0.00000   0.00001   0.00001   1.02484
    D4       -2.11676   0.00000   0.00000   0.00000   0.00001  -2.11675
    D5       -1.02591   0.00000   0.00000   0.00001   0.00001  -1.02590
    D6        2.11568   0.00000   0.00000   0.00001   0.00001   2.11569
    D7        1.02483   0.00000   0.00000   0.00001   0.00001   1.02484
    D8       -1.02591   0.00000   0.00000   0.00001   0.00001  -1.02590
    D9        3.14111   0.00000   0.00000   0.00000   0.00001   3.14112
   D10       -2.11676   0.00000   0.00000   0.00001   0.00001  -2.11675
   D11        2.11569   0.00000   0.00000   0.00001   0.00001   2.11570
   D12       -0.00048   0.00000   0.00000   0.00000   0.00001  -0.00047
         Item               Value     Threshold  Converged?
 Maximum Force            0.000000     0.000002     YES
 RMS     Force            0.000000     0.000001     YES
 Maximum Displacement     0.000013     0.000006     NO 
 RMS     Displacement     0.000006     0.000004     NO 
 Predicted change in Energy=-1.167025D-12
 GradGradGradGradGradGradGradGradGradGradGradGradGradGradGradGradGradGrad

                          Input orientation:                          
 ---------------------------------------------------------------------
 Center     Atomic      Atomic             Coordinates (Angstroms)
 Number     Number       Type             X           Y           Z
 ---------------------------------------------------------------------
      1          6           0        1.273785   -0.001797   -0.115644
      2          1           0        2.126447   -0.003688    0.557171
      3          1           0        1.313502    0.877071   -0.761562
      4          1           0        1.313725   -0.876863   -0.766695
      5          6           0       -0.013941   -0.004344    0.673200
      6          6           0       -1.291278   -0.001478   -0.132356
      7          1           0       -1.322538   -0.875938   -0.784689
      8          1           0       -1.322770    0.877990   -0.777918
      9          1           0       -2.152635   -0.004116    0.529289
     10          8           0       -0.021797   -0.008438    1.878705
 ---------------------------------------------------------------------
                    Distance matrix (angstroms):
                    1          2          3          4          5
     1  C    0.000000
     2  H    1.086148   0.000000
     3  H    1.091420   1.782042   0.000000
     4  H    1.091423   1.782014   1.753942   0.000000
     5  C    1.510138   2.143531   2.144187   2.144128   0.000000
     6  C    2.565117   3.486588   2.820040   2.820412   1.510138
     7  H    2.820042   3.802224   3.165799   2.636325   2.144188
     8  H    2.820413   3.802226   2.636323   3.167135   2.144129
     9  H    3.486588   4.279173   3.802222   3.802225   2.143530
    10  O    2.378235   2.522187   3.088391   3.088029   1.205538
                    6          7          8          9         10
     6  C    0.000000
     7  H    1.091420   0.000000
     8  H    1.091423   1.753941   0.000000
     9  H    1.086148   1.782042   1.782014   0.000000
    10  O    2.378234   3.088390   3.088030   2.522185   0.000000
 Stoichiometry    C3H6O
 Framework group  C1[X(C3H6O)]
 Deg. of freedom    24
 Full point group                 C1      NOp   1
 Largest Abelian subgroup         C1      NOp   1
 Largest concise Abelian subgroup C1      NOp   1
                         Standard orientation:                         
 ---------------------------------------------------------------------
 Center     Atomic      Atomic             Coordinates (Angstroms)
 Number     Number       Type             X           Y           Z
 ---------------------------------------------------------------------
      1          6           0        1.282559   -0.610779   -0.000009
      2          1           0        2.139587    0.056468   -0.000496
      3          1           0        1.317952   -1.259923   -0.876682
      4          1           0        1.318372   -1.259102    0.877259
      5          6           0        0.000000    0.186441    0.000000
      6          6           0       -1.282558   -0.610781    0.000009
      7          1           0       -1.317953   -1.259923    0.876683
      8          1           0       -1.318371   -1.259106   -0.877258
      9          1           0       -2.139586    0.056467    0.000493
     10          8           0       -0.000001    1.391979    0.000000
 ---------------------------------------------------------------------
 Rotational constants (GHZ):     10.2191809      8.5932411      4.9515689
 Standard basis: Aug-CC-pVTZ (5D, 7F)
 There are   370 symmetry adapted cartesian basis functions of A   symmetry.
 There are   322 symmetry adapted basis functions of A   symmetry.
   322 basis functions,   450 primitive gaussians,   370 cartesian basis functions
    16 alpha electrons       16 beta electrons
       nuclear repulsion energy       119.8280251304 Hartrees.
 NAtoms=   10 NActive=   10 NUniq=   10 SFac= 1.00D+00 NAtFMM=   60 NAOKFM=F Big=F
 Integral buffers will be    131072 words long.
 Raffenetti 2 integral format.
 Two-electron integral symmetry is turned on.
 Nuclear repulsion after empirical dispersion term =      119.8249994370 Hartrees.
 One-electron integrals computed using PRISM.
 NBasis=   322 RedAO= T EigKep=  1.92D-05  NBF=   322
 NBsUse=   322 1.00D-06 EigRej= -1.00D+00 NBFU=   322
 Initial guess from the checkpoint file:  "acetone-wb97-opt.chk"
 B after Tr=     0.000000    0.000000    0.000000
         Rot=    1.000000    0.000000    0.000000    0.000000 Ang=   0.00 deg.
 LinEq1:  Iter=  0 NonCon=     1 RMS=5.19D-08 Max=8.42D-07 NDo=     1
 AX will form     1 AO Fock derivatives at one time.
 LinEq1:  Iter=  1 NonCon=     1 RMS=4.88D-09 Max=7.12D-08 NDo=     1
 LinEq1:  Iter=  2 NonCon=     1 RMS=2.52D-09 Max=8.44D-08 NDo=     1
 LinEq1:  Iter=  3 NonCon=     1 RMS=1.01D-09 Max=2.14D-08 NDo=     1
 LinEq1:  Iter=  4 NonCon=     1 RMS=5.38D-10 Max=1.52D-08 NDo=     1
 LinEq1:  Iter=  5 NonCon=     1 RMS=1.68D-10 Max=6.11D-09 NDo=     1
 LinEq1:  Iter=  6 NonCon=     1 RMS=6.01D-11 Max=1.49D-09 NDo=     1
 LinEq1:  Iter=  7 NonCon=     0 RMS=1.85D-11 Max=3.39D-10 NDo=     1
 Linear equations converged to 8.761D-11 8.761D-10 after     7 iterations.
 SCF Done:  E(RwB97XD) =  -193.167223320     a.u. after    2 cycles
            Convg  =    0.4239D-08                     9 Fock formations.
              S**2 =  0.0000                  -V/T =  2.0060
 Calling FoFJK, ICntrl=      2127 FMM=F ISym2X=0 I1Cent= 0 IOpClX= 0 NMat=1 NMatS=1 NMatT=0.
 ***** Axes restored to original set *****
 -------------------------------------------------------------------
 Center     Atomic                   Forces (Hartrees/Bohr)
 Number     Number              X              Y              Z
 -------------------------------------------------------------------
      1        6           0.000000069    0.000000007    0.000000091
      2        1          -0.000000044   -0.000000011    0.000000053
      3        1           0.000000023   -0.000000008   -0.000000005
      4        1           0.000000013    0.000000029   -0.000000072
      5        6          -0.000000276   -0.000000033   -0.000000248
      6        6          -0.000000054    0.000000112    0.000000068
      7        1           0.000000052   -0.000000058    0.000000052
      8        1           0.000000051   -0.000000037    0.000000017
      9        1           0.000000030   -0.000000013   -0.000000001
     10        8           0.000000136    0.000000011    0.000000046
 -------------------------------------------------------------------
 Cartesian Forces:  Max     0.000000276 RMS     0.000000085

 GradGradGradGradGradGradGradGradGradGradGradGradGradGradGradGradGradGrad
 Berny optimization.
 Using GEDIIS/GDIIS optimizer.
 FormGI is forming the generalized inverse of G from B-inverse, IUseBI=4.
 Internal  Forces:  Max     0.000000248 RMS     0.000000071
 Search for a local minimum.
 Step number  16 out of a maximum of   46
 All quantities printed in internal units (Hartrees-Bohrs-Radians)
 Mixed Optimization -- En-DIIS/RFO-DIIS
 Swapping is turned off.
 Update second derivatives using D2CorX and points    2    3    5    4    6
                                                      7    8    9   10   11
                                                     12   13   14   15   16
 DE= -6.42D-12 DEPred=-1.17D-12 R= 5.50D+00
 Trust test= 5.50D+00 RLast= 2.87D-05 DXMaxT set to 2.12D-01
 ITU=  0 -1  0  0  0  0  0  0  1  1  0 -1  1  1  1  0
     Eigenvalues ---    0.00076   0.00116   0.02900   0.05746   0.06878
     Eigenvalues ---    0.06982   0.07503   0.12785   0.15700   0.15803
     Eigenvalues ---    0.16045   0.16437   0.18580   0.22700   0.31138
     Eigenvalues ---    0.32447   0.34267   0.34448   0.34475   0.34767
     Eigenvalues ---    0.35080   0.35948   0.52823   0.93754
 En-DIIS/RFO-DIIS IScMMF=        0 using points:    16   15   14   13   12
 RFO step:  Lambda=-3.21435981D-13.
 DidBck=F Rises=F RFO-DIIS coefs:    4.58715   -4.86327    1.16494    0.11364   -0.00246
 Iteration  1 RMS(Cart)=  0.00002529 RMS(Int)=  0.00000000
 Iteration  2 RMS(Cart)=  0.00000000 RMS(Int)=  0.00000000
 Variable       Old X    -DE/DX   Delta X   Delta X   Delta X     New X
                                 (Linear)    (Quad)   (Total)
    R1        2.05252   0.00000   0.00000   0.00000   0.00000   2.05252
    R2        2.06248   0.00000   0.00000   0.00000   0.00000   2.06248
    R3        2.06249   0.00000   0.00000   0.00000   0.00000   2.06249
    R4        2.85375   0.00000   0.00000   0.00000   0.00000   2.85375
    R5        2.85375   0.00000   0.00000   0.00000   0.00000   2.85375
    R6        2.27814   0.00000   0.00000   0.00000   0.00000   2.27814
    R7        2.06248   0.00000   0.00000   0.00000   0.00000   2.06248
    R8        2.06249   0.00000   0.00000   0.00000   0.00000   2.06249
    R9        2.05252   0.00000   0.00000   0.00000   0.00000   2.05252
    A1        1.91711   0.00000   0.00000   0.00000   0.00000   1.91711
    A2        1.91706   0.00000   0.00000   0.00000   0.00000   1.91706
    A3        1.92392   0.00000   0.00000   0.00000   0.00000   1.92392
    A4        1.86635   0.00000   0.00000   0.00000   0.00000   1.86634
    A5        1.91934   0.00000   0.00000   0.00000   0.00000   1.91934
    A6        1.91926   0.00000   0.00000   0.00000   0.00000   1.91926
    A7        2.02931   0.00000   0.00000   0.00000   0.00000   2.02931
    A8        2.12694   0.00000   0.00000   0.00000   0.00000   2.12694
    A9        2.12694   0.00000   0.00000   0.00000   0.00000   2.12694
   A10        1.91934   0.00000   0.00000   0.00000   0.00000   1.91934
   A11        1.91926   0.00000   0.00000   0.00000   0.00000   1.91926
   A12        1.92392   0.00000   0.00000   0.00000   0.00000   1.92392
   A13        1.86634   0.00000   0.00000   0.00000   0.00000   1.86634
   A14        1.91711   0.00000   0.00000   0.00000   0.00000   1.91711
   A15        1.91706   0.00000   0.00000   0.00000   0.00000   1.91706
    D1        3.14112   0.00000   0.00002   0.00001   0.00003   3.14115
    D2       -0.00047   0.00000   0.00002   0.00001   0.00003  -0.00044
    D3        1.02484   0.00000   0.00002   0.00001   0.00003   1.02487
    D4       -2.11675   0.00000   0.00002   0.00001   0.00003  -2.11672
    D5       -1.02590   0.00000   0.00003   0.00001   0.00003  -1.02587
    D6        2.11569   0.00000   0.00003   0.00001   0.00003   2.11573
    D7        1.02484   0.00000   0.00002   0.00001   0.00003   1.02487
    D8       -1.02590   0.00000   0.00002   0.00001   0.00003  -1.02586
    D9        3.14112   0.00000   0.00002   0.00001   0.00003   3.14115
   D10       -2.11675   0.00000   0.00002   0.00001   0.00003  -2.11672
   D11        2.11570   0.00000   0.00002   0.00001   0.00003   2.11573
   D12       -0.00047   0.00000   0.00002   0.00001   0.00003  -0.00044
         Item               Value     Threshold  Converged?
 Maximum Force            0.000000     0.000002     YES
 RMS     Force            0.000000     0.000001     YES
 Maximum Displacement     0.000050     0.000006     NO 
 RMS     Displacement     0.000025     0.000004     NO 
 Predicted change in Energy=-9.467392D-13
 GradGradGradGradGradGradGradGradGradGradGradGradGradGradGradGradGradGrad

                          Input orientation:                          
 ---------------------------------------------------------------------
 Center     Atomic      Atomic             Coordinates (Angstroms)
 Number     Number       Type             X           Y           Z
 ---------------------------------------------------------------------
      1          6           0        1.273784   -0.001792   -0.115643
      2          1           0        2.126449   -0.003711    0.557169
      3          1           0        1.313510    0.877095   -0.761535
      4          1           0        1.313714   -0.876839   -0.766721
      5          6           0       -0.013940   -0.004344    0.673200
      6          6           0       -1.291277   -0.001482   -0.132356
      7          1           0       -1.322548   -0.875962   -0.784664
      8          1           0       -1.322760    0.877967   -0.777944
      9          1           0       -2.152634   -0.004092    0.529288
     10          8           0       -0.021798   -0.008438    1.878706
 ---------------------------------------------------------------------
                    Distance matrix (angstroms):
                    1          2          3          4          5
     1  C    0.000000
     2  H    1.086148   0.000000
     3  H    1.091420   1.782041   0.000000
     4  H    1.091423   1.782015   1.753942   0.000000
     5  C    1.510137   2.143532   2.144184   2.144129   0.000000
     6  C    2.565116   3.486589   2.820050   2.820399   1.510139
     7  H    2.820054   3.802225   3.165840   2.636324   2.144187
     8  H    2.820401   3.802226   2.636321   3.167091   2.144132
     9  H    3.486587   4.279174   3.802220   3.802223   2.143531
    10  O    2.378236   2.522190   3.088380   3.088041   1.205538
                    6          7          8          9         10
     6  C    0.000000
     7  H    1.091420   0.000000
     8  H    1.091423   1.753941   0.000000
     9  H    1.086148   1.782041   1.782015   0.000000
    10  O    2.378234   3.088380   3.088042   2.522184   0.000000
 Stoichiometry    C3H6O
 Framework group  C1[X(C3H6O)]
 Deg. of freedom    24
 Full point group                 C1      NOp   1
 Largest Abelian subgroup         C1      NOp   1
 Largest concise Abelian subgroup C1      NOp   1
                         Standard orientation:                         
 ---------------------------------------------------------------------
 Center     Atomic      Atomic             Coordinates (Angstroms)
 Number     Number       Type             X           Y           Z
 ---------------------------------------------------------------------
      1          6           0        1.282559   -0.610778   -0.000008
      2          1           0        2.139589    0.056467   -0.000464
      3          1           0        1.317965   -1.259897   -0.876701
      4          1           0        1.318358   -1.259128    0.877241
      5          6           0        0.000001    0.186441    0.000000
      6          6           0       -1.282557   -0.610782    0.000008
      7          1           0       -1.317965   -1.259899    0.876701
      8          1           0       -1.318356   -1.259133   -0.877240
      9          1           0       -2.139585    0.056465    0.000462
     10          8           0       -0.000003    1.391980    0.000000
 ---------------------------------------------------------------------
 Rotational constants (GHZ):     10.2191742      8.5932459      4.9515689
 Standard basis: Aug-CC-pVTZ (5D, 7F)
 There are   370 symmetry adapted cartesian basis functions of A   symmetry.
 There are   322 symmetry adapted basis functions of A   symmetry.
   322 basis functions,   450 primitive gaussians,   370 cartesian basis functions
    16 alpha electrons       16 beta electrons
       nuclear repulsion energy       119.8280226401 Hartrees.
 NAtoms=   10 NActive=   10 NUniq=   10 SFac= 1.00D+00 NAtFMM=   60 NAOKFM=F Big=F
 Integral buffers will be    131072 words long.
 Raffenetti 2 integral format.
 Two-electron integral symmetry is turned on.
 Nuclear repulsion after empirical dispersion term =      119.8249969458 Hartrees.
 One-electron integrals computed using PRISM.
 NBasis=   322 RedAO= T EigKep=  1.92D-05  NBF=   322
 NBsUse=   322 1.00D-06 EigRej= -1.00D+00 NBFU=   322
 Initial guess from the checkpoint file:  "acetone-wb97-opt.chk"
 B after Tr=     0.000000    0.000000    0.000000
         Rot=    1.000000    0.000000    0.000001    0.000000 Ang=   0.00 deg.
 LinEq1:  Iter=  0 NonCon=     1 RMS=2.03D-07 Max=3.34D-06 NDo=     1
 AX will form     1 AO Fock derivatives at one time.
 LinEq1:  Iter=  1 NonCon=     1 RMS=1.78D-08 Max=2.77D-07 NDo=     1
 LinEq1:  Iter=  2 NonCon=     1 RMS=3.15D-09 Max=7.64D-08 NDo=     1
 LinEq1:  Iter=  3 NonCon=     1 RMS=2.31D-09 Max=6.06D-08 NDo=     1
 LinEq1:  Iter=  4 NonCon=     1 RMS=1.13D-09 Max=2.95D-08 NDo=     1
 LinEq1:  Iter=  5 NonCon=     1 RMS=5.25D-10 Max=1.93D-08 NDo=     1
 LinEq1:  Iter=  6 NonCon=     0 RMS=1.40D-10 Max=3.00D-09 NDo=     1
 Linear equations converged to 3.416D-10 3.416D-09 after     6 iterations.
 SCF Done:  E(RwB97XD) =  -193.167223320     a.u. after    2 cycles
            Convg  =    0.2424D-07                     8 Fock formations.
              S**2 =  0.0000                  -V/T =  2.0060
 Calling FoFJK, ICntrl=      2127 FMM=F ISym2X=0 I1Cent= 0 IOpClX= 0 NMat=1 NMatS=1 NMatT=0.
 ***** Axes restored to original set *****
 -------------------------------------------------------------------
 Center     Atomic                   Forces (Hartrees/Bohr)
 Number     Number              X              Y              Z
 -------------------------------------------------------------------
      1        6           0.000000323    0.000000078   -0.000000060
      2        1          -0.000000110   -0.000000029    0.000000158
      3        1           0.000000022   -0.000000072    0.000000015
      4        1           0.000000020    0.000000046   -0.000000063
      5        6          -0.000000756   -0.000000046   -0.000000255
      6        6          -0.000000117    0.000000178    0.000000085
      7        1           0.000000121   -0.000000076    0.000000108
      8        1           0.000000127   -0.000000060    0.000000090
      9        1           0.000000043   -0.000000032    0.000000005
     10        8           0.000000326    0.000000013   -0.000000082
 -------------------------------------------------------------------
 Cartesian Forces:  Max     0.000000756 RMS     0.000000185

 GradGradGradGradGradGradGradGradGradGradGradGradGradGradGradGradGradGrad
 Berny optimization.
 Using GEDIIS/GDIIS optimizer.
 FormGI is forming the generalized inverse of G from B-inverse, IUseBI=4.
 Internal  Forces:  Max     0.000000562 RMS     0.000000158
 Search for a local minimum.
 Step number  17 out of a maximum of   46
 All quantities printed in internal units (Hartrees-Bohrs-Radians)
 Mixed Optimization -- En-DIIS/RFO-DIIS
 Swapping is turned off.
 Update second derivatives using D2CorX and points    2    3    5    4    6
                                                      7    8    9   10   11
                                                     12   13   14   15   16
                                                     17
 Trust test= 0.00D+00 RLast= 1.13D-04 DXMaxT set to 2.12D-01
 ITU=  0  0 -1  0  0  0  0  0  0  1  1  0 -1  1  1  1  0
     Eigenvalues ---    0.00017   0.00115   0.02899   0.05758   0.06896
     Eigenvalues ---    0.06959   0.07544   0.12819   0.15693   0.15718
     Eigenvalues ---    0.16031   0.16439   0.19108   0.22381   0.31214
     Eigenvalues ---    0.32257   0.34364   0.34451   0.34473   0.34771
     Eigenvalues ---    0.35066   0.35878   0.72685   1.05275
 En-DIIS/RFO-DIIS IScMMF=        0 using points:    17   16   15   14   13
 RFO step:  Lambda=-1.01847659D-12.
 DidBck=F Rises=F RFO-DIIS coefs:    5.83566   -7.35516    0.00000    2.74944   -0.22994
 Iteration  1 RMS(Cart)=  0.00011242 RMS(Int)=  0.00000001
 Iteration  2 RMS(Cart)=  0.00000001 RMS(Int)=  0.00000000
 Variable       Old X    -DE/DX   Delta X   Delta X   Delta X     New X
                                 (Linear)    (Quad)   (Total)
    R1        2.05252   0.00000   0.00000   0.00000   0.00000   2.05252
    R2        2.06248   0.00000   0.00000   0.00000   0.00000   2.06249
    R3        2.06249   0.00000   0.00000   0.00000   0.00000   2.06249
    R4        2.85375   0.00000   0.00000   0.00000   0.00000   2.85374
    R5        2.85375   0.00000   0.00000   0.00000   0.00000   2.85375
    R6        2.27814   0.00000   0.00000   0.00000   0.00000   2.27814
    R7        2.06248   0.00000   0.00000   0.00000   0.00000   2.06249
    R8        2.06249   0.00000   0.00000   0.00000   0.00000   2.06249
    R9        2.05252   0.00000   0.00000   0.00000   0.00000   2.05252
    A1        1.91711   0.00000  -0.00001   0.00000  -0.00001   1.91710
    A2        1.91706   0.00000   0.00001   0.00000   0.00001   1.91707
    A3        1.92392   0.00000   0.00000   0.00000   0.00000   1.92393
    A4        1.86634   0.00000   0.00000   0.00000   0.00000   1.86634
    A5        1.91934   0.00000  -0.00001   0.00000  -0.00001   1.91933
    A6        1.91926   0.00000   0.00001   0.00000   0.00001   1.91927
    A7        2.02931   0.00000   0.00000   0.00000   0.00000   2.02931
    A8        2.12694   0.00000   0.00000   0.00000   0.00000   2.12694
    A9        2.12694   0.00000   0.00000   0.00000   0.00000   2.12693
   A10        1.91934   0.00000  -0.00001   0.00000  -0.00001   1.91933
   A11        1.91926   0.00000   0.00001   0.00000   0.00001   1.91928
   A12        1.92392   0.00000   0.00000   0.00000   0.00000   1.92392
   A13        1.86634   0.00000   0.00000   0.00000   0.00000   1.86634
   A14        1.91711   0.00000  -0.00001   0.00000  -0.00001   1.91710
   A15        1.91706   0.00000   0.00001   0.00000   0.00001   1.91707
    D1        3.14115   0.00000   0.00012   0.00002   0.00013   3.14128
    D2       -0.00044   0.00000   0.00012   0.00002   0.00013  -0.00031
    D3        1.02487   0.00000   0.00013   0.00002   0.00015   1.02502
    D4       -2.11672   0.00000   0.00013   0.00002   0.00015  -2.11657
    D5       -1.02587   0.00000   0.00014   0.00002   0.00015  -1.02571
    D6        2.11573   0.00000   0.00014   0.00002   0.00015   2.11588
    D7        1.02487   0.00000   0.00013   0.00002   0.00015   1.02502
    D8       -1.02586   0.00000   0.00013   0.00002   0.00015  -1.02572
    D9        3.14115   0.00000   0.00011   0.00002   0.00013   3.14129
   D10       -2.11672   0.00000   0.00013   0.00002   0.00015  -2.11657
   D11        2.11573   0.00000   0.00013   0.00002   0.00015   2.11588
   D12       -0.00044   0.00000   0.00011   0.00002   0.00013  -0.00031
         Item               Value     Threshold  Converged?
 Maximum Force            0.000001     0.000002     YES
 RMS     Force            0.000000     0.000001     YES
 Maximum Displacement     0.000222     0.000006     NO 
 RMS     Displacement     0.000112     0.000004     NO 
 Predicted change in Energy=-1.374069D-11
 GradGradGradGradGradGradGradGradGradGradGradGradGradGradGradGradGradGrad

                          Input orientation:                          
 ---------------------------------------------------------------------
 Center     Atomic      Atomic             Coordinates (Angstroms)
 Number     Number       Type             X           Y           Z
 ---------------------------------------------------------------------
      1          6           0        1.273784   -0.001773   -0.115642
      2          1           0        2.126451   -0.003815    0.557167
      3          1           0        1.313553    0.877198   -0.761418
      4          1           0        1.313669   -0.876735   -0.766837
      5          6           0       -0.013940   -0.004344    0.673201
      6          6           0       -1.291276   -0.001502   -0.132357
      7          1           0       -1.322593   -0.876066   -0.784550
      8          1           0       -1.322715    0.877863   -0.778060
      9          1           0       -2.152634   -0.003989    0.529288
     10          8           0       -0.021799   -0.008436    1.878707
 ---------------------------------------------------------------------
                    Distance matrix (angstroms):
                    1          2          3          4          5
     1  C    0.000000
     2  H    1.086148   0.000000
     3  H    1.091421   1.782036   0.000000
     4  H    1.091423   1.782019   1.753942   0.000000
     5  C    1.510137   2.143533   2.144175   2.144136   0.000000
     6  C    2.565115   3.486589   2.820100   2.820343   1.510139
     7  H    2.820106   3.802226   3.166028   2.636321   2.144181
     8  H    2.820348   3.802227   2.636320   3.166900   2.144141
     9  H    3.486585   4.279175   3.802218   3.802220   2.143531
    10  O    2.378236   2.522195   3.088328   3.088093   1.205538
                    6          7          8          9         10
     6  C    0.000000
     7  H    1.091420   0.000000
     8  H    1.091423   1.753941   0.000000
     9  H    1.086148   1.782037   1.782018   0.000000
    10  O    2.378234   3.088330   3.088094   2.522183   0.000000
 Stoichiometry    C3H6O
 Framework group  C1[X(C3H6O)]
 Deg. of freedom    24
 Full point group                 C1      NOp   1
 Largest Abelian subgroup         C1      NOp   1
 Largest concise Abelian subgroup C1      NOp   1
                         Standard orientation:                         
 ---------------------------------------------------------------------
 Center     Atomic      Atomic             Coordinates (Angstroms)
 Number     Number       Type             X           Y           Z
 ---------------------------------------------------------------------
      1          6           0        1.282559   -0.610778   -0.000006
      2          1           0        2.139591    0.056466   -0.000323
      3          1           0        1.318023   -1.259779   -0.876783
      4          1           0        1.318297   -1.259245    0.877158
      5          6           0        0.000002    0.186442    0.000000
      6          6           0       -1.282556   -0.610783    0.000006
      7          1           0       -1.318023   -1.259786    0.876782
      8          1           0       -1.318297   -1.259250   -0.877159
      9          1           0       -2.139585    0.056463    0.000322
     10          8           0       -0.000005    1.391980    0.000000
 ---------------------------------------------------------------------
 Rotational constants (GHZ):     10.2191654      8.5932523      4.9515689
 Standard basis: Aug-CC-pVTZ (5D, 7F)
 There are   370 symmetry adapted cartesian basis functions of A   symmetry.
 There are   322 symmetry adapted basis functions of A   symmetry.
   322 basis functions,   450 primitive gaussians,   370 cartesian basis functions
    16 alpha electrons       16 beta electrons
       nuclear repulsion energy       119.8280194688 Hartrees.
 NAtoms=   10 NActive=   10 NUniq=   10 SFac= 1.00D+00 NAtFMM=   60 NAOKFM=F Big=F
 Integral buffers will be    131072 words long.
 Raffenetti 2 integral format.
 Two-electron integral symmetry is turned on.
 Nuclear repulsion after empirical dispersion term =      119.8249937733 Hartrees.
 One-electron integrals computed using PRISM.
 NBasis=   322 RedAO= T EigKep=  1.92D-05  NBF=   322
 NBsUse=   322 1.00D-06 EigRej= -1.00D+00 NBFU=   322
 Initial guess from the checkpoint file:  "acetone-wb97-opt.chk"
 B after Tr=     0.000000    0.000000    0.000000
         Rot=    1.000000    0.000000    0.000005    0.000000 Ang=   0.00 deg.
 LinEq1:  Iter=  0 NonCon=     1 RMS=9.02D-07 Max=1.48D-05 NDo=     1
 AX will form     1 AO Fock derivatives at one time.
 LinEq1:  Iter=  1 NonCon=     1 RMS=7.85D-08 Max=1.23D-06 NDo=     1
 LinEq1:  Iter=  2 NonCon=     1 RMS=8.23D-09 Max=2.07D-07 NDo=     1
 LinEq1:  Iter=  3 NonCon=     1 RMS=4.15D-09 Max=1.23D-07 NDo=     1
 LinEq1:  Iter=  4 NonCon=     1 RMS=2.40D-09 Max=7.95D-08 NDo=     1
 LinEq1:  Iter=  5 NonCon=     1 RMS=1.46D-09 Max=4.19D-08 NDo=     1
 LinEq1:  Iter=  6 NonCon=     0 RMS=4.48D-10 Max=9.59D-09 NDo=     1
 Linear equations converged to 1.517D-09 1.517D-08 after     6 iterations.
     Accept linear search using points  1 and  2.
     Minimum is close to point  2 DX=  7.67D-05 DF=  0.00D+00 DXR=  7.67D-05 DFR=  0.00D+00 which will be used.
 SCF Done:  E(RwB97XD) =  -193.167223320     a.u. after    2 cycles
            Convg  =    0.1456D-06                     9 Fock formations.
              S**2 =  0.0000                  -V/T =  2.0060
 Calling FoFJK, ICntrl=      2127 FMM=F ISym2X=0 I1Cent= 0 IOpClX= 0 NMat=1 NMatS=1 NMatT=0.
 ***** Axes restored to original set *****
 -------------------------------------------------------------------
 Center     Atomic                   Forces (Hartrees/Bohr)
 Number     Number              X              Y              Z
 -------------------------------------------------------------------
      1        6           0.000000734    0.000000172   -0.000000341
      2        1          -0.000000213   -0.000000051    0.000000304
      3        1           0.000000012   -0.000000155    0.000000049
      4        1           0.000000026    0.000000058   -0.000000028
      5        6          -0.000001452   -0.000000040   -0.000000171
      6        6          -0.000000163    0.000000247    0.000000152
      7        1           0.000000206   -0.000000088    0.000000169
      8        1           0.000000222   -0.000000088    0.000000180
      9        1           0.000000057   -0.000000059    0.000000005
     10        8           0.000000571    0.000000004   -0.000000318
 -------------------------------------------------------------------
 Cartesian Forces:  Max     0.000001452 RMS     0.000000352

 GradGradGradGradGradGradGradGradGradGradGradGradGradGradGradGradGradGrad
 Berny optimization.
 Using GEDIIS/GDIIS optimizer.
 FormGI is forming the generalized inverse of G from B-inverse, IUseBI=4.
 Internal  Forces:  Max     0.000000966 RMS     0.000000285
 Search for a local minimum.
 Step number  18 out of a maximum of   46
 All quantities printed in internal units (Hartrees-Bohrs-Radians)
 Mixed Optimization -- En-DIIS/RFO-DIIS
 Swapping is turned off.
 Update second derivatives using D2CorX and points    2    3    5    4    6
                                                      7    8    9   10   11
                                                     12   13   14   15   16
                                                     17   18
 DE= -2.54D-11 DEPred=-1.37D-11 R= 1.85D+00
 Trust test= 1.85D+00 RLast= 5.02D-04 DXMaxT set to 2.12D-01
 ITU=  0  0  0 -1  0  0  0  0  0  0  1  1  0 -1  1  1  1  0
     Eigenvalues ---    0.00007   0.00115   0.02896   0.05752   0.06892
     Eigenvalues ---    0.06954   0.07561   0.12807   0.15514   0.15719
     Eigenvalues ---    0.16012   0.16445   0.19156   0.22330   0.31230
     Eigenvalues ---    0.32076   0.34381   0.34447   0.34472   0.34775
     Eigenvalues ---    0.35050   0.35867   0.76114   1.12298
 Eigenvalue     1 is   6.53D-05 Eigenvector:
                          D6        D5        D4        D3        D7
   1                    0.30158   0.30115   0.29948   0.29905   0.29792
                          D10       D8        D11       D2        D1
   1                    0.29749   0.29702   0.29659   0.26672   0.26629
 En-DIIS/RFO-DIIS IScMMF=        0 using points:    18   17   16   15   14
 RFO step:  Lambda=-2.90888902D-12.
 DidBck=F Rises=F RFO-DIIS coefs:    4.07760   -8.49364    0.00000    8.08909   -2.67305
 Iteration  1 RMS(Cart)=  0.00018668 RMS(Int)=  0.00000002
 Iteration  2 RMS(Cart)=  0.00000002 RMS(Int)=  0.00000000
 Variable       Old X    -DE/DX   Delta X   Delta X   Delta X     New X
                                 (Linear)    (Quad)   (Total)
    R1        2.05252   0.00000   0.00000   0.00000   0.00000   2.05252
    R2        2.06249   0.00000   0.00000   0.00000   0.00000   2.06249
    R3        2.06249   0.00000   0.00000   0.00000   0.00000   2.06249
    R4        2.85374   0.00000   0.00000   0.00000   0.00000   2.85375
    R5        2.85375   0.00000   0.00000   0.00000   0.00000   2.85375
    R6        2.27814   0.00000   0.00000   0.00000   0.00000   2.27814
    R7        2.06249   0.00000   0.00000   0.00000   0.00000   2.06249
    R8        2.06249   0.00000   0.00000   0.00000   0.00000   2.06249
    R9        2.05252   0.00000   0.00000   0.00000   0.00000   2.05252
    A1        1.91710   0.00000  -0.00001   0.00000  -0.00001   1.91709
    A2        1.91707   0.00000   0.00001   0.00000   0.00001   1.91708
    A3        1.92393   0.00000   0.00000   0.00000  -0.00001   1.92392
    A4        1.86634   0.00000   0.00000   0.00000   0.00000   1.86634
    A5        1.91933   0.00000  -0.00002   0.00000  -0.00002   1.91931
    A6        1.91927   0.00000   0.00002   0.00000   0.00002   1.91929
    A7        2.02931   0.00000   0.00000   0.00000   0.00000   2.02931
    A8        2.12694   0.00000   0.00000   0.00000   0.00000   2.12694
    A9        2.12693   0.00000   0.00000   0.00000   0.00000   2.12694
   A10        1.91933   0.00000  -0.00002   0.00000  -0.00002   1.91931
   A11        1.91928   0.00000   0.00002   0.00000   0.00002   1.91929
   A12        1.92392   0.00000   0.00000   0.00000   0.00000   1.92392
   A13        1.86634   0.00000   0.00000   0.00000   0.00000   1.86634
   A14        1.91710   0.00000  -0.00001   0.00000  -0.00001   1.91709
   A15        1.91707   0.00000   0.00001   0.00000   0.00001   1.91708
    D1        3.14128   0.00000   0.00022   0.00000   0.00022   3.14151
    D2       -0.00031   0.00000   0.00022   0.00000   0.00022  -0.00009
    D3        1.02502   0.00000   0.00025   0.00000   0.00025   1.02527
    D4       -2.11657   0.00000   0.00025   0.00000   0.00025  -2.11632
    D5       -1.02571   0.00000   0.00025   0.00000   0.00025  -1.02547
    D6        2.11588   0.00000   0.00025   0.00000   0.00025   2.11613
    D7        1.02502   0.00000   0.00024   0.00001   0.00025   1.02527
    D8       -1.02572   0.00000   0.00024   0.00001   0.00025  -1.02547
    D9        3.14129   0.00000   0.00021   0.00001   0.00022   3.14151
   D10       -2.11657   0.00000   0.00024   0.00001   0.00025  -2.11632
   D11        2.11588   0.00000   0.00024   0.00001   0.00025   2.11613
   D12       -0.00031   0.00000   0.00021   0.00001   0.00022  -0.00009
         Item               Value     Threshold  Converged?
 Maximum Force            0.000001     0.000002     YES
 RMS     Force            0.000000     0.000001     YES
 Maximum Displacement     0.000366     0.000006     NO 
 RMS     Displacement     0.000187     0.000004     NO 
 Predicted change in Energy=-8.066822D-11
 GradGradGradGradGradGradGradGradGradGradGradGradGradGradGradGradGradGrad

                          Input orientation:                          
 ---------------------------------------------------------------------
 Center     Atomic      Atomic             Coordinates (Angstroms)
 Number     Number       Type             X           Y           Z
 ---------------------------------------------------------------------
      1          6           0        1.273784   -0.001741   -0.115643
      2          1           0        2.126447   -0.003987    0.557171
      3          1           0        1.313629    0.877371   -0.761225
      4          1           0        1.313599   -0.876561   -0.767031
      5          6           0       -0.013941   -0.004344    0.673199
      6          6           0       -1.291278   -0.001534   -0.132356
      7          1           0       -1.322668   -0.876240   -0.784357
      8          1           0       -1.322641    0.877691   -0.778252
      9          1           0       -2.152635   -0.003818    0.529290
     10          8           0       -0.021797   -0.008436    1.878705
 ---------------------------------------------------------------------
                    Distance matrix (angstroms):
                    1          2          3          4          5
     1  C    0.000000
     2  H    1.086148   0.000000
     3  H    1.091421   1.782031   0.000000
     4  H    1.091422   1.782026   1.753941   0.000000
     5  C    1.510138   2.143531   2.144163   2.144152   0.000000
     6  C    2.565117   3.486588   2.820193   2.820261   1.510138
     7  H    2.820194   3.802225   3.166346   2.636324   2.144164
     8  H    2.820262   3.802225   2.636324   3.166589   2.144153
     9  H    3.486588   4.279173   3.802224   3.802224   2.143530
    10  O    2.378235   2.522186   3.088243   3.088177   1.205538
                    6          7          8          9         10
     6  C    0.000000
     7  H    1.091421   0.000000
     8  H    1.091422   1.753941   0.000000
     9  H    1.086148   1.782031   1.782026   0.000000
    10  O    2.378234   3.088243   3.088177   2.522184   0.000000
 Stoichiometry    C3H6O
 Framework group  C1[X(C3H6O)]
 Deg. of freedom    24
 Full point group                 C1      NOp   1
 Largest Abelian subgroup         C1      NOp   1
 Largest concise Abelian subgroup C1      NOp   1
                         Standard orientation:                         
 ---------------------------------------------------------------------
 Center     Atomic      Atomic             Coordinates (Angstroms)
 Number     Number       Type             X           Y           Z
 ---------------------------------------------------------------------
      1          6           0        1.282559   -0.610779   -0.000002
      2          1           0        2.139587    0.056468   -0.000090
      3          1           0        1.318124   -1.259588   -0.876918
      4          1           0        1.318200   -1.259439    0.877023
      5          6           0        0.000000    0.186441    0.000000
      6          6           0       -1.282558   -0.610780    0.000002
      7          1           0       -1.318124   -1.259589    0.876918
      8          1           0       -1.318200   -1.259439   -0.877023
      9          1           0       -2.139586    0.056468    0.000090
     10          8           0       -0.000001    1.391979    0.000000
 ---------------------------------------------------------------------
 Rotational constants (GHZ):     10.2191834      8.5932397      4.9515690
 Standard basis: Aug-CC-pVTZ (5D, 7F)
 There are   370 symmetry adapted cartesian basis functions of A   symmetry.
 There are   322 symmetry adapted basis functions of A   symmetry.
   322 basis functions,   450 primitive gaussians,   370 cartesian basis functions
    16 alpha electrons       16 beta electrons
       nuclear repulsion energy       119.8280255534 Hartrees.
 NAtoms=   10 NActive=   10 NUniq=   10 SFac= 1.00D+00 NAtFMM=   60 NAOKFM=F Big=F
 Integral buffers will be    131072 words long.
 Raffenetti 2 integral format.
 Two-electron integral symmetry is turned on.
 Nuclear repulsion after empirical dispersion term =      119.8249998604 Hartrees.
 One-electron integrals computed using PRISM.
 NBasis=   322 RedAO= T EigKep=  1.92D-05  NBF=   322
 NBsUse=   322 1.00D-06 EigRej= -1.00D+00 NBFU=   322
 Initial guess from the checkpoint file:  "acetone-wb97-opt.chk"
 B after Tr=     0.000000    0.000000    0.000000
         Rot=    1.000000    0.000000    0.000009    0.000001 Ang=   0.00 deg.
 LinEq1:  Iter=  0 NonCon=     1 RMS=1.50D-06 Max=2.47D-05 NDo=     1
 AX will form     1 AO Fock derivatives at one time.
 LinEq1:  Iter=  1 NonCon=     1 RMS=1.30D-07 Max=2.04D-06 NDo=     1
 LinEq1:  Iter=  2 NonCon=     1 RMS=1.47D-08 Max=3.47D-07 NDo=     1
 LinEq1:  Iter=  3 NonCon=     1 RMS=1.02D-08 Max=3.26D-07 NDo=     1
 LinEq1:  Iter=  4 NonCon=     1 RMS=4.55D-09 Max=1.50D-07 NDo=     1
 LinEq1:  Iter=  5 NonCon=     1 RMS=2.68D-09 Max=8.03D-08 NDo=     1
 LinEq1:  Iter=  6 NonCon=     0 RMS=7.66D-10 Max=1.65D-08 NDo=     1
 Linear equations converged to 2.520D-09 2.520D-08 after     6 iterations.
     Accept linear search using points  2 and  3.
     Minimum is close to point  2 DX=  7.55D-05 DF=  0.00D+00 DXR=  7.55D-05 DFR=  0.00D+00 which will be used.
 SCF Done:  E(RwB97XD) =  -193.167223320     a.u. after    2 cycles
            Convg  =    0.2418D-06                     9 Fock formations.
              S**2 =  0.0000                  -V/T =  2.0060
 Calling FoFJK, ICntrl=      2127 FMM=F ISym2X=0 I1Cent= 0 IOpClX= 0 NMat=1 NMatS=1 NMatT=0.
 ***** Axes restored to original set *****
 -------------------------------------------------------------------
 Center     Atomic                   Forces (Hartrees/Bohr)
 Number     Number              X              Y              Z
 -------------------------------------------------------------------
      1        6           0.000000136    0.000000027   -0.000000084
      2        1          -0.000000048   -0.000000009    0.000000055
      3        1          -0.000000006   -0.000000007    0.000000014
      4        1           0.000000001   -0.000000002    0.000000005
      5        6          -0.000000275   -0.000000011   -0.000000041
      6        6           0.000000020    0.000000040    0.000000091
      7        1           0.000000028   -0.000000025    0.000000014
      8        1           0.000000030   -0.000000008    0.000000019
      9        1           0.000000023   -0.000000008   -0.000000015
     10        8           0.000000090    0.000000003   -0.000000059
 -------------------------------------------------------------------
 Cartesian Forces:  Max     0.000000275 RMS     0.000000067

 GradGradGradGradGradGradGradGradGradGradGradGradGradGradGradGradGradGrad
 Berny optimization.
 Using GEDIIS/GDIIS optimizer.
 FormGI is forming the generalized inverse of G from B-inverse, IUseBI=4.
 Internal  Forces:  Max     0.000000151 RMS     0.000000050
 Search for a local minimum.
 Step number  19 out of a maximum of   46
 All quantities printed in internal units (Hartrees-Bohrs-Radians)
 Mixed Optimization -- En-DIIS/RFO-DIIS
 Swapping is turned off.
 Update second derivatives using D2CorX and points    2    3    5    4    6
                                                      7    8    9   10   11
                                                     12   13   14   15   16
                                                     17   18   19
 DE= -4.41D-11 DEPred=-8.07D-11 R= 5.46D-01
 Trust test= 5.46D-01 RLast= 8.34D-04 DXMaxT set to 2.12D-01
 ITU=  0  0  0  0 -1  0  0  0  0  0  0  1  1  0 -1  1  1  1  0
     Eigenvalues ---    0.00006   0.00115   0.02890   0.05740   0.06874
     Eigenvalues ---    0.06953   0.07491   0.12872   0.15387   0.15719
     Eigenvalues ---    0.15960   0.16448   0.18451   0.22296   0.30834
     Eigenvalues ---    0.31673   0.34288   0.34440   0.34472   0.34775
     Eigenvalues ---    0.35020   0.35863   0.40053   0.93800
 Eigenvalue     1 is   5.96D-05 Eigenvector:
                          D11       D8        D10       D7        D3
   1                   -0.30050  -0.30026  -0.29987  -0.29963  -0.29844
                          D4        D5        D6        D12       D9
   1                   -0.29820  -0.29691  -0.29666  -0.26651  -0.26626
 En-DIIS/RFO-DIIS IScMMF=        0 using points:    19   18   17   16   15
 RFO step:  Lambda=-1.36778329D-13.
 DidBck=F Rises=F RFO-DIIS coefs:    1.33845   -0.66698    1.21009   -1.00308    0.12153
 Iteration  1 RMS(Cart)=  0.00004786 RMS(Int)=  0.00000000
 Iteration  2 RMS(Cart)=  0.00000000 RMS(Int)=  0.00000000
 Variable       Old X    -DE/DX   Delta X   Delta X   Delta X     New X
                                 (Linear)    (Quad)   (Total)
    R1        2.05252   0.00000   0.00000   0.00000   0.00000   2.05252
    R2        2.06249   0.00000   0.00000   0.00000   0.00000   2.06249
    R3        2.06249   0.00000   0.00000   0.00000   0.00000   2.06249
    R4        2.85375   0.00000   0.00000   0.00000   0.00000   2.85375
    R5        2.85375   0.00000   0.00000   0.00000   0.00000   2.85375
    R6        2.27814   0.00000   0.00000   0.00000   0.00000   2.27814
    R7        2.06249   0.00000   0.00000   0.00000   0.00000   2.06249
    R8        2.06249   0.00000   0.00000   0.00000   0.00000   2.06249
    R9        2.05252   0.00000   0.00000   0.00000   0.00000   2.05252
    A1        1.91709   0.00000   0.00000   0.00000   0.00000   1.91709
    A2        1.91708   0.00000   0.00000   0.00000   0.00000   1.91709
    A3        1.92392   0.00000   0.00000   0.00000   0.00000   1.92392
    A4        1.86634   0.00000   0.00000   0.00000   0.00000   1.86634
    A5        1.91931   0.00000   0.00000   0.00000   0.00000   1.91930
    A6        1.91929   0.00000   0.00001   0.00000   0.00001   1.91930
    A7        2.02931   0.00000   0.00000   0.00000   0.00000   2.02931
    A8        2.12694   0.00000   0.00000   0.00000   0.00000   2.12694
    A9        2.12694   0.00000   0.00000   0.00000   0.00000   2.12694
   A10        1.91931   0.00000  -0.00001   0.00000  -0.00001   1.91930
   A11        1.91929   0.00000   0.00000   0.00000   0.00000   1.91930
   A12        1.92392   0.00000   0.00000   0.00000   0.00000   1.92392
   A13        1.86634   0.00000   0.00000   0.00000   0.00000   1.86634
   A14        1.91709   0.00000   0.00000   0.00000   0.00000   1.91709
   A15        1.91708   0.00000   0.00000   0.00000   0.00000   1.91709
    D1        3.14151   0.00000   0.00006   0.00000   0.00006   3.14156
    D2       -0.00009   0.00000   0.00006   0.00000   0.00006  -0.00003
    D3        1.02527   0.00000   0.00006   0.00000   0.00006   1.02534
    D4       -2.11632   0.00000   0.00006   0.00000   0.00006  -2.11626
    D5       -1.02547   0.00000   0.00006   0.00000   0.00006  -1.02540
    D6        2.11613   0.00000   0.00006   0.00000   0.00006   2.11619
    D7        1.02527   0.00000   0.00006   0.00000   0.00006   1.02534
    D8       -1.02547   0.00000   0.00006   0.00000   0.00006  -1.02540
    D9        3.14151   0.00000   0.00006   0.00000   0.00006   3.14156
   D10       -2.11632   0.00000   0.00006   0.00000   0.00006  -2.11626
   D11        2.11613   0.00000   0.00006   0.00000   0.00006   2.11619
   D12       -0.00009   0.00000   0.00006   0.00000   0.00006  -0.00003
         Item               Value     Threshold  Converged?
 Maximum Force            0.000000     0.000002     YES
 RMS     Force            0.000000     0.000001     YES
 Maximum Displacement     0.000094     0.000006     NO 
 RMS     Displacement     0.000048     0.000004     NO 
 Predicted change in Energy=-1.203301D-12
 GradGradGradGradGradGradGradGradGradGradGradGradGradGradGradGradGradGrad

                          Input orientation:                          
 ---------------------------------------------------------------------
 Center     Atomic      Atomic             Coordinates (Angstroms)
 Number     Number       Type             X           Y           Z
 ---------------------------------------------------------------------
      1          6           0        1.273785   -0.001732   -0.115643
      2          1           0        2.126446   -0.004032    0.557171
      3          1           0        1.313648    0.877415   -0.761176
      4          1           0        1.313581   -0.876517   -0.767080
      5          6           0       -0.013941   -0.004344    0.673199
      6          6           0       -1.291278   -0.001542   -0.132356
      7          1           0       -1.322687   -0.876285   -0.784307
      8          1           0       -1.322622    0.877647   -0.778302
      9          1           0       -2.152635   -0.003774    0.529290
     10          8           0       -0.021796   -0.008437    1.878704
 ---------------------------------------------------------------------
                    Distance matrix (angstroms):
                    1          2          3          4          5
     1  C    0.000000
     2  H    1.086148   0.000000
     3  H    1.091421   1.782029   0.000000
     4  H    1.091422   1.782027   1.753942   0.000000
     5  C    1.510138   2.143530   2.144160   2.144156   0.000000
     6  C    2.565117   3.486588   2.820216   2.820239   1.510138
     7  H    2.820216   3.802225   3.166427   2.636325   2.144160
     8  H    2.820239   3.802225   2.636325   3.166509   2.144156
     9  H    3.486588   4.279172   3.802225   3.802225   2.143530
    10  O    2.378234   2.522185   3.088221   3.088199   1.205538
                    6          7          8          9         10
     6  C    0.000000
     7  H    1.091421   0.000000
     8  H    1.091422   1.753942   0.000000
     9  H    1.086148   1.782029   1.782027   0.000000
    10  O    2.378234   3.088221   3.088199   2.522184   0.000000
 Stoichiometry    C3H6O
 Framework group  C1[X(C3H6O)]
 Deg. of freedom    24
 Full point group                 C1      NOp   1
 Largest Abelian subgroup         C1      NOp   1
 Largest concise Abelian subgroup C1      NOp   1
                         Standard orientation:                         
 ---------------------------------------------------------------------
 Center     Atomic      Atomic             Coordinates (Angstroms)
 Number     Number       Type             X           Y           Z
 ---------------------------------------------------------------------
      1          6           0        1.282559   -0.610780   -0.000001
      2          1           0        2.139586    0.056469   -0.000031
      3          1           0        1.318150   -1.259539   -0.876953
      4          1           0        1.318175   -1.259488    0.876989
      5          6           0        0.000000    0.186440    0.000000
      6          6           0       -1.282559   -0.610780    0.000001
      7          1           0       -1.318150   -1.259539    0.876953
      8          1           0       -1.318175   -1.259488   -0.876989
      9          1           0       -2.139586    0.056469    0.000031
     10          8           0        0.000000    1.391979    0.000000
 ---------------------------------------------------------------------
 Rotational constants (GHZ):     10.2191871      8.5932379      4.9515693
 Standard basis: Aug-CC-pVTZ (5D, 7F)
 There are   370 symmetry adapted cartesian basis functions of A   symmetry.
 There are   322 symmetry adapted basis functions of A   symmetry.
   322 basis functions,   450 primitive gaussians,   370 cartesian basis functions
    16 alpha electrons       16 beta electrons
       nuclear repulsion energy       119.8280292347 Hartrees.
 NAtoms=   10 NActive=   10 NUniq=   10 SFac= 1.00D+00 NAtFMM=   60 NAOKFM=F Big=F
 Integral buffers will be    131072 words long.
 Raffenetti 2 integral format.
 Two-electron integral symmetry is turned on.
 Nuclear repulsion after empirical dispersion term =      119.8250035423 Hartrees.
 One-electron integrals computed using PRISM.
 NBasis=   322 RedAO= T EigKep=  1.92D-05  NBF=   322
 NBsUse=   322 1.00D-06 EigRej= -1.00D+00 NBFU=   322
 Initial guess from the checkpoint file:  "acetone-wb97-opt.chk"
 B after Tr=     0.000000    0.000000    0.000000
         Rot=    1.000000    0.000000    0.000002    0.000000 Ang=   0.00 deg.
 LinEq1:  Iter=  0 NonCon=     1 RMS=3.84D-07 Max=6.32D-06 NDo=     1
 AX will form     1 AO Fock derivatives at one time.
 LinEq1:  Iter=  1 NonCon=     1 RMS=3.34D-08 Max=5.26D-07 NDo=     1
 LinEq1:  Iter=  2 NonCon=     1 RMS=3.78D-09 Max=9.09D-08 NDo=     1
 LinEq1:  Iter=  3 NonCon=     1 RMS=2.72D-09 Max=8.97D-08 NDo=     1
 LinEq1:  Iter=  4 NonCon=     1 RMS=1.10D-09 Max=3.87D-08 NDo=     1
 LinEq1:  Iter=  5 NonCon=     1 RMS=5.55D-10 Max=1.56D-08 NDo=     1
 LinEq1:  Iter=  6 NonCon=     0 RMS=1.85D-10 Max=3.80D-09 NDo=     1
 Linear equations converged to 6.472D-10 6.472D-09 after     6 iterations.
 SCF Done:  E(RwB97XD) =  -193.167223320     a.u. after    2 cycles
            Convg  =    0.5876D-07                     8 Fock formations.
              S**2 =  0.0000                  -V/T =  2.0060
 Calling FoFJK, ICntrl=      2127 FMM=F ISym2X=0 I1Cent= 0 IOpClX= 0 NMat=1 NMatS=1 NMatT=0.
 ***** Axes restored to original set *****
 -------------------------------------------------------------------
 Center     Atomic                   Forces (Hartrees/Bohr)
 Number     Number              X              Y              Z
 -------------------------------------------------------------------
      1        6           0.000000014   -0.000000001   -0.000000014
      2        1          -0.000000002   -0.000000003    0.000000000
      3        1          -0.000000001   -0.000000001    0.000000003
      4        1           0.000000001    0.000000006    0.000000005
      5        6          -0.000000024   -0.000000002   -0.000000002
      6        6           0.000000016    0.000000002    0.000000016
      7        1           0.000000002   -0.000000004   -0.000000005
      8        1          -0.000000004   -0.000000001   -0.000000004
      9        1          -0.000000006    0.000000003    0.000000000
     10        8           0.000000004    0.000000000    0.000000000
 -------------------------------------------------------------------
 Cartesian Forces:  Max     0.000000024 RMS     0.000000008

 GradGradGradGradGradGradGradGradGradGradGradGradGradGradGradGradGradGrad
 Berny optimization.
 Using GEDIIS/GDIIS optimizer.
 FormGI is forming the generalized inverse of G from B-inverse, IUseBI=4.
 Internal  Forces:  Max     0.000000013 RMS     0.000000004
 Search for a local minimum.
 Step number  20 out of a maximum of   46
 All quantities printed in internal units (Hartrees-Bohrs-Radians)
 Mixed Optimization -- En-DIIS/RFO-DIIS
 Swapping is turned off.
 Update second derivatives using D2CorX and points    2    3    5    4    6
                                                      7    8    9   10   11
                                                     12   13   14   15   16
                                                     17   18   19   20
 DE= -5.68D-14 DEPred=-1.20D-12 R= 4.72D-02
 Trust test= 4.72D-02 RLast= 2.14D-04 DXMaxT set to 1.06D-01
 ITU= -1  0  0  0  0 -1  0  0  0  0  0  0  1  1  0 -1  1  1  1  0
     Eigenvalues ---    0.00003   0.00115   0.02890   0.05770   0.06846
     Eigenvalues ---    0.06955   0.07436   0.13036   0.15265   0.15709
     Eigenvalues ---    0.15883   0.16368   0.16770   0.21110   0.26474
     Eigenvalues ---    0.31260   0.32569   0.34447   0.34469   0.34493
     Eigenvalues ---    0.34776   0.35106   0.35800   0.93357
 Eigenvalue     1 is   3.07D-05 Eigenvector:
                          D11       D8        D10       D3        D7
   1                    0.29946   0.29920   0.29914   0.29908   0.29888
                          D4        D5        D6        D12       D9
   1                    0.29882   0.29809   0.29783   0.26608   0.26582
 En-DIIS/RFO-DIIS IScMMF=        0 using points:    20   19   18   17   16
 RFO step:  Lambda=-1.43526767D-15.
 DidBck=F Rises=F RFO-DIIS coefs:    1.04702    0.04637   -0.17619    0.43545   -0.35265
 Iteration  1 RMS(Cart)=  0.00001931 RMS(Int)=  0.00000000
 Iteration  2 RMS(Cart)=  0.00000000 RMS(Int)=  0.00000000
 Variable       Old X    -DE/DX   Delta X   Delta X   Delta X     New X
                                 (Linear)    (Quad)   (Total)
    R1        2.05252   0.00000   0.00000   0.00000   0.00000   2.05252
    R2        2.06249   0.00000   0.00000   0.00000   0.00000   2.06249
    R3        2.06249   0.00000   0.00000   0.00000   0.00000   2.06249
    R4        2.85375   0.00000   0.00000   0.00000   0.00000   2.85375
    R5        2.85375   0.00000   0.00000   0.00000   0.00000   2.85375
    R6        2.27814   0.00000   0.00000   0.00000   0.00000   2.27814
    R7        2.06249   0.00000   0.00000   0.00000   0.00000   2.06249
    R8        2.06249   0.00000   0.00000   0.00000   0.00000   2.06249
    R9        2.05252   0.00000   0.00000   0.00000   0.00000   2.05252
    A1        1.91709   0.00000   0.00000   0.00000   0.00000   1.91709
    A2        1.91709   0.00000   0.00000   0.00000   0.00000   1.91709
    A3        1.92392   0.00000   0.00000   0.00000   0.00000   1.92392
    A4        1.86634   0.00000   0.00000   0.00000   0.00000   1.86634
    A5        1.91930   0.00000   0.00000   0.00000   0.00000   1.91930
    A6        1.91930   0.00000   0.00000   0.00000   0.00000   1.91930
    A7        2.02931   0.00000   0.00000   0.00000   0.00000   2.02931
    A8        2.12694   0.00000   0.00000   0.00000   0.00000   2.12694
    A9        2.12694   0.00000   0.00000   0.00000   0.00000   2.12694
   A10        1.91930   0.00000   0.00000   0.00000   0.00000   1.91930
   A11        1.91930   0.00000   0.00000   0.00000   0.00000   1.91930
   A12        1.92392   0.00000   0.00000   0.00000   0.00000   1.92392
   A13        1.86634   0.00000   0.00000   0.00000   0.00000   1.86634
   A14        1.91709   0.00000   0.00000   0.00000   0.00000   1.91709
   A15        1.91709   0.00000   0.00000   0.00000   0.00000   1.91709
    D1        3.14156   0.00000   0.00002   0.00000   0.00002   3.14159
    D2       -0.00003   0.00000   0.00002   0.00000   0.00002  -0.00001
    D3        1.02534   0.00000   0.00003   0.00000   0.00003   1.02536
    D4       -2.11626   0.00000   0.00003   0.00000   0.00003  -2.11623
    D5       -1.02540   0.00000   0.00003   0.00000   0.00003  -1.02538
    D6        2.11619   0.00000   0.00003   0.00000   0.00003   2.11622
    D7        1.02534   0.00000   0.00003   0.00000   0.00003   1.02536
    D8       -1.02540   0.00000   0.00003   0.00000   0.00003  -1.02538
    D9        3.14156   0.00000   0.00002   0.00000   0.00002   3.14159
   D10       -2.11626   0.00000   0.00003   0.00000   0.00003  -2.11623
   D11        2.11619   0.00000   0.00003   0.00000   0.00003   2.11622
   D12       -0.00003   0.00000   0.00002   0.00000   0.00002  -0.00001
         Item               Value     Threshold  Converged?
 Maximum Force            0.000000     0.000002     YES
 RMS     Force            0.000000     0.000001     YES
 Maximum Displacement     0.000038     0.000006     NO 
 RMS     Displacement     0.000019     0.000004     NO 
 Predicted change in Energy=-2.151324D-13
 Optimization completed on the basis of negligible forces.
    -- Stationary point found.
                           ----------------------------
                           !   Optimized Parameters   !
                           ! (Angstroms and Degrees)  !
 --------------------------                            --------------------------
 ! Name  Definition              Value          Derivative Info.                !
 --------------------------------------------------------------------------------
 ! R1    R(1,2)                  1.0861         -DE/DX =    0.0                 !
 ! R2    R(1,3)                  1.0914         -DE/DX =    0.0                 !
 ! R3    R(1,4)                  1.0914         -DE/DX =    0.0                 !
 ! R4    R(1,5)                  1.5101         -DE/DX =    0.0                 !
 ! R5    R(5,6)                  1.5101         -DE/DX =    0.0                 !
 ! R6    R(5,10)                 1.2055         -DE/DX =    0.0                 !
 ! R7    R(6,7)                  1.0914         -DE/DX =    0.0                 !
 ! R8    R(6,8)                  1.0914         -DE/DX =    0.0                 !
 ! R9    R(6,9)                  1.0861         -DE/DX =    0.0                 !
 ! A1    A(2,1,3)              109.8411         -DE/DX =    0.0                 !
 ! A2    A(2,1,4)              109.8409         -DE/DX =    0.0                 !
 ! A3    A(2,1,5)              110.2325         -DE/DX =    0.0                 !
 ! A4    A(3,1,4)              106.9337         -DE/DX =    0.0                 !
 ! A5    A(3,1,5)              109.968          -DE/DX =    0.0                 !
 ! A6    A(4,1,5)              109.9677         -DE/DX =    0.0                 !
 ! A7    A(1,5,6)              116.271          -DE/DX =    0.0                 !
 ! A8    A(1,5,10)             121.8645         -DE/DX =    0.0                 !
 ! A9    A(6,5,10)             121.8645         -DE/DX =    0.0                 !
 ! A10   A(5,6,7)              109.968          -DE/DX =    0.0                 !
 ! A11   A(5,6,8)              109.9677         -DE/DX =    0.0                 !
 ! A12   A(5,6,9)              110.2325         -DE/DX =    0.0                 !
 ! A13   A(7,6,8)              106.9337         -DE/DX =    0.0                 !
 ! A14   A(7,6,9)              109.8411         -DE/DX =    0.0                 !
 ! A15   A(8,6,9)              109.8409         -DE/DX =    0.0                 !
 ! D1    D(2,1,5,6)            179.9983         -DE/DX =    0.0                 !
 ! D2    D(2,1,5,10)            -0.0017         -DE/DX =    0.0                 !
 ! D3    D(3,1,5,6)             58.7474         -DE/DX =    0.0                 !
 ! D4    D(3,1,5,10)          -121.2526         -DE/DX =    0.0                 !
 ! D5    D(4,1,5,6)            -58.7512         -DE/DX =    0.0                 !
 ! D6    D(4,1,5,10)           121.2488         -DE/DX =    0.0                 !
 ! D7    D(1,5,6,7)             58.7474         -DE/DX =    0.0                 !
 ! D8    D(1,5,6,8)            -58.7512         -DE/DX =    0.0                 !
 ! D9    D(1,5,6,9)            179.9983         -DE/DX =    0.0                 !
 ! D10   D(10,5,6,7)          -121.2526         -DE/DX =    0.0                 !
 ! D11   D(10,5,6,8)           121.2488         -DE/DX =    0.0                 !
 ! D12   D(10,5,6,9)            -0.0017         -DE/DX =    0.0                 !
 --------------------------------------------------------------------------------
 GradGradGradGradGradGradGradGradGradGradGradGradGradGradGradGradGradGrad

                          Input orientation:                          
 ---------------------------------------------------------------------
 Center     Atomic      Atomic             Coordinates (Angstroms)
 Number     Number       Type             X           Y           Z
 ---------------------------------------------------------------------
      1          6           0        1.273785   -0.001732   -0.115643
      2          1           0        2.126446   -0.004032    0.557171
      3          1           0        1.313648    0.877415   -0.761176
      4          1           0        1.313581   -0.876517   -0.767080
      5          6           0       -0.013941   -0.004344    0.673199
      6          6           0       -1.291278   -0.001542   -0.132356
      7          1           0       -1.322687   -0.876285   -0.784307
      8          1           0       -1.322622    0.877647   -0.778302
      9          1           0       -2.152635   -0.003774    0.529290
     10          8           0       -0.021796   -0.008437    1.878704
 ---------------------------------------------------------------------
                    Distance matrix (angstroms):
                    1          2          3          4          5
     1  C    0.000000
     2  H    1.086148   0.000000
     3  H    1.091421   1.782029   0.000000
     4  H    1.091422   1.782027   1.753942   0.000000
     5  C    1.510138   2.143530   2.144160   2.144156   0.000000
     6  C    2.565117   3.486588   2.820216   2.820239   1.510138
     7  H    2.820216   3.802225   3.166427   2.636325   2.144160
     8  H    2.820239   3.802225   2.636325   3.166509   2.144156
     9  H    3.486588   4.279172   3.802225   3.802225   2.143530
    10  O    2.378234   2.522185   3.088221   3.088199   1.205538
                    6          7          8          9         10
     6  C    0.000000
     7  H    1.091421   0.000000
     8  H    1.091422   1.753942   0.000000
     9  H    1.086148   1.782029   1.782027   0.000000
    10  O    2.378234   3.088221   3.088199   2.522184   0.000000
 Stoichiometry    C3H6O
 Framework group  C1[X(C3H6O)]
 Deg. of freedom    24
 Full point group                 C1      NOp   1
 Largest Abelian subgroup         C1      NOp   1
 Largest concise Abelian subgroup C1      NOp   1
                         Standard orientation:                         
 ---------------------------------------------------------------------
 Center     Atomic      Atomic             Coordinates (Angstroms)
 Number     Number       Type             X           Y           Z
 ---------------------------------------------------------------------
      1          6           0        1.282559   -0.610780   -0.000001
      2          1           0        2.139586    0.056469   -0.000031
      3          1           0        1.318150   -1.259539   -0.876953
      4          1           0        1.318175   -1.259488    0.876989
      5          6           0        0.000000    0.186440    0.000000
      6          6           0       -1.282559   -0.610780    0.000001
      7          1           0       -1.318150   -1.259539    0.876953
      8          1           0       -1.318175   -1.259488   -0.876989
      9          1           0       -2.139586    0.056469    0.000031
     10          8           0        0.000000    1.391979    0.000000
 ---------------------------------------------------------------------
 Rotational constants (GHZ):     10.2191871      8.5932379      4.9515693

 **********************************************************************

            Population analysis using the SCF density.

 **********************************************************************

 Orbital symmetries:
       Occupied  (A) (A) (A) (A) (A) (A) (A) (A) (A) (A) (A) (A)
                 (A) (A) (A) (A)
       Virtual   (A) (A) (A) (A) (A) (A) (A) (A) (A) (A) (A) (A)
                 (A) (A) (A) (A) (A) (A) (A) (A) (A) (A) (A) (A)
                 (A) (A) (A) (A) (A) (A) (A) (A) (A) (A) (A) (A)
                 (A) (A) (A) (A) (A) (A) (A) (A) (A) (A) (A) (A)
                 (A) (A) (A) (A) (A) (A) (A) (A) (A) (A) (A) (A)
                 (A) (A) (A) (A) (A) (A) (A) (A) (A) (A) (A) (A)
                 (A) (A) (A) (A) (A) (A) (A) (A) (A) (A) (A) (A)
                 (A) (A) (A) (A) (A) (A) (A) (A) (A) (A) (A) (A)
                 (A) (A) (A) (A) (A) (A) (A) (A) (A) (A) (A) (A)
                 (A) (A) (A) (A) (A) (A) (A) (A) (A) (A) (A) (A)
                 (A) (A) (A) (A) (A) (A) (A) (A) (A) (A) (A) (A)
                 (A) (A) (A) (A) (A) (A) (A) (A) (A) (A) (A) (A)
                 (A) (A) (A) (A) (A) (A) (A) (A) (A) (A) (A) (A)
                 (A) (A) (A) (A) (A) (A) (A) (A) (A) (A) (A) (A)
                 (A) (A) (A) (A) (A) (A) (A) (A) (A) (A) (A) (A)
                 (A) (A) (A) (A) (A) (A) (A) (A) (A) (A) (A) (A)
                 (A) (A) (A) (A) (A) (A) (A) (A) (A) (A) (A) (A)
                 (A) (A) (A) (A) (A) (A) (A) (A) (A) (A) (A) (A)
                 (A) (A) (A) (A) (A) (A) (A) (A) (A) (A) (A) (A)
                 (A) (A) (A) (A) (A) (A) (A) (A) (A) (A) (A) (A)
                 (A) (A) (A) (A) (A) (A) (A) (A) (A) (A) (A) (A)
                 (A) (A) (A) (A) (A) (A) (A) (A) (A) (A) (A) (A)
                 (A) (A) (A) (A) (A) (A) (A) (A) (A) (A) (A) (A)
                 (A) (A) (A) (A) (A) (A) (A) (A) (A) (A) (A) (A)
                 (A) (A) (A) (A) (A) (A) (A) (A) (A) (A) (A) (A)
                 (A) (A) (A) (A) (A) (A)
 The electronic state is 1-A.
 Alpha  occ. eigenvalues --  -19.24108 -10.38071 -10.29089 -10.29087  -1.14941
 Alpha  occ. eigenvalues --   -0.87467  -0.81368  -0.62789  -0.55471  -0.55456
 Alpha  occ. eigenvalues --   -0.54497  -0.49146  -0.48548  -0.46721  -0.43936
 Alpha  occ. eigenvalues --   -0.33624
 Alpha virt. eigenvalues --    0.02781   0.03976   0.03980   0.05262   0.06026
 Alpha virt. eigenvalues --    0.06495   0.06511   0.07995   0.10656   0.11539
 Alpha virt. eigenvalues --    0.11904   0.12139   0.13021   0.13495   0.14090
 Alpha virt. eigenvalues --    0.14712   0.15154   0.16426   0.17601   0.18653
 Alpha virt. eigenvalues --    0.20378   0.20655   0.23204   0.24079   0.24079
 Alpha virt. eigenvalues --    0.26275   0.26725   0.27389   0.28995   0.31158
 Alpha virt. eigenvalues --    0.31451   0.31970   0.32537   0.33635   0.33700
 Alpha virt. eigenvalues --    0.34336   0.35267   0.35293   0.36375   0.37182
 Alpha virt. eigenvalues --    0.37320   0.38826   0.39140   0.39472   0.40239
 Alpha virt. eigenvalues --    0.40357   0.41519   0.41791   0.42427   0.42891
 Alpha virt. eigenvalues --    0.46658   0.46965   0.47950   0.48443   0.48942
 Alpha virt. eigenvalues --    0.49623   0.50806   0.52022   0.54396   0.56608
 Alpha virt. eigenvalues --    0.57258   0.58168   0.60275   0.60312   0.60851
 Alpha virt. eigenvalues --    0.63384   0.68539   0.69843   0.70598   0.71242
 Alpha virt. eigenvalues --    0.71349   0.73657   0.74401   0.74651   0.76332
 Alpha virt. eigenvalues --    0.76639   0.78413   0.81976   0.82135   0.82160
 Alpha virt. eigenvalues --    0.83352   0.83532   0.84110   0.84135   0.84996
 Alpha virt. eigenvalues --    0.87167   0.88541   0.89588   0.90007   0.93484
 Alpha virt. eigenvalues --    0.94708   0.95027   0.95185   0.97255   0.97318
 Alpha virt. eigenvalues --    1.00518   1.00553   1.01727   1.03062   1.03660
 Alpha virt. eigenvalues --    1.05212   1.05875   1.07557   1.08831   1.11036
 Alpha virt. eigenvalues --    1.11787   1.12256   1.15807   1.17337   1.18600
 Alpha virt. eigenvalues --    1.18732   1.19988   1.20510   1.21268   1.23061
 Alpha virt. eigenvalues --    1.24551   1.24744   1.26827   1.28681   1.32301
 Alpha virt. eigenvalues --    1.34726   1.35089   1.39052   1.39264   1.39781
 Alpha virt. eigenvalues --    1.41129   1.43288   1.43711   1.44403   1.47411
 Alpha virt. eigenvalues --    1.48805   1.49917   1.50133   1.52966   1.54946
 Alpha virt. eigenvalues --    1.56633   1.57261   1.57303   1.59767   1.60406
 Alpha virt. eigenvalues --    1.63947   1.65977   1.66344   1.66457   1.67965
 Alpha virt. eigenvalues --    1.70833   1.71879   1.73791   1.75044   1.75568
 Alpha virt. eigenvalues --    1.80374   1.81163   1.83251   1.84996   1.85847
 Alpha virt. eigenvalues --    1.88161   1.91195   1.95789   1.96003   2.03088
 Alpha virt. eigenvalues --    2.05193   2.06645   2.07103   2.07215   2.08617
 Alpha virt. eigenvalues --    2.08987   2.11630   2.16425   2.18706   2.20982
 Alpha virt. eigenvalues --    2.23740   2.27215   2.33133   2.33803   2.36208
 Alpha virt. eigenvalues --    2.45459   2.48590   2.48833   2.49202   2.51301
 Alpha virt. eigenvalues --    2.60240   2.61250   2.67049   2.75902   2.76379
 Alpha virt. eigenvalues --    2.82776   2.91304   2.91960   2.92893   2.95816
 Alpha virt. eigenvalues --    3.07545   3.12101   3.16233   3.17181   3.18696
 Alpha virt. eigenvalues --    3.21323   3.23102   3.23955   3.27958   3.31225
 Alpha virt. eigenvalues --    3.35826   3.36816   3.36930   3.38977   3.43216
 Alpha virt. eigenvalues --    3.44809   3.45807   3.46173   3.47675   3.54805
 Alpha virt. eigenvalues --    3.55846   3.62740   3.63720   3.67269   3.67614
 Alpha virt. eigenvalues --    3.70492   3.72560   3.72707   3.73112   3.75327
 Alpha virt. eigenvalues --    3.80727   3.81083   3.84693   3.85017   3.89866
 Alpha virt. eigenvalues --    3.90607   3.91554   3.93556   3.94606   3.94878
 Alpha virt. eigenvalues --    3.98992   4.02379   4.06584   4.11835   4.14941
 Alpha virt. eigenvalues --    4.18871   4.21935   4.22230   4.23327   4.29628
 Alpha virt. eigenvalues --    4.30351   4.38667   4.38956   4.42538   4.44020
 Alpha virt. eigenvalues --    4.49567   4.51340   4.53632   4.57509   4.57997
 Alpha virt. eigenvalues --    4.58768   4.59444   4.65345   4.68972   4.71938
 Alpha virt. eigenvalues --    4.73451   4.80668   4.90370   4.92396   4.94801
 Alpha virt. eigenvalues --    4.95847   4.99809   5.00067   5.06820   5.10781
 Alpha virt. eigenvalues --    5.10923   5.13965   5.15496   5.20119   5.26859
 Alpha virt. eigenvalues --    5.34686   5.35710   5.41863   5.44315   5.45250
 Alpha virt. eigenvalues --    5.48426   5.57519   5.64797   5.71484   5.72074
 Alpha virt. eigenvalues --    5.84659   5.85781   5.86040   5.86166   5.97892
 Alpha virt. eigenvalues --    6.09019   6.30170   6.38423   6.39988   6.43422
 Alpha virt. eigenvalues --    6.45240   6.47468   6.66788   6.70141   6.89469
 Alpha virt. eigenvalues --    6.94202   7.03674   7.14162   7.18986   7.25414
 Alpha virt. eigenvalues --    7.40416   7.51476  14.79282  16.34915  16.58005
 Alpha virt. eigenvalues --   18.69931
          Condensed to atoms (all electrons):
               1          2          3          4          5          6
     1  C    5.488862   0.401902   0.361311   0.361311   0.124232   0.073740
     2  H    0.401902   0.397843  -0.012122  -0.012120  -0.029389  -0.002272
     3  H    0.361311  -0.012122   0.344059   0.017497   0.012293   0.003986
     4  H    0.361311  -0.012120   0.017497   0.344058   0.012292   0.003986
     5  C    0.124232  -0.029389   0.012293   0.012292   5.078284   0.124232
     6  C    0.073740  -0.002272   0.003986   0.003986   0.124232   5.488862
     7  H    0.003986   0.001658  -0.003022  -0.004228   0.012293   0.361311
     8  H    0.003986   0.001657  -0.004228  -0.003021   0.012292   0.361311
     9  H   -0.002272  -0.003484   0.001658   0.001657  -0.029389   0.401902
    10  O   -0.051724   0.031662  -0.008696  -0.008694   0.006594  -0.051724
               7          8          9         10
     1  C    0.003986   0.003986  -0.002272  -0.051724
     2  H    0.001658   0.001657  -0.003484   0.031662
     3  H   -0.003022  -0.004228   0.001658  -0.008696
     4  H   -0.004228  -0.003021   0.001657  -0.008694
     5  C    0.012293   0.012292  -0.029389   0.006594
     6  C    0.361311   0.361311   0.401902  -0.051724
     7  H    0.344059   0.017497  -0.012122  -0.008696
     8  H    0.017497   0.344058  -0.012120  -0.008694
     9  H   -0.012122  -0.012120   0.397843   0.031662
    10  O   -0.008696  -0.008694   0.031662   8.812281
 Mulliken charges:
               1
     1  C   -0.765335
     2  H    0.224665
     3  H    0.287263
     4  H    0.287262
     5  C    0.676264
     6  C   -0.765335
     7  H    0.287263
     8  H    0.287262
     9  H    0.224665
    10  O   -0.743973
 Sum of Mulliken charges =   0.00000
 Mulliken charges with hydrogens summed into heavy atoms:
               1
     1  C    0.033855
     5  C    0.676264
     6  C    0.033855
    10  O   -0.743973
 Electronic spatial extent (au):  <R**2>=            290.6568
 Charge=              0.0000 electrons
 Dipole moment (field-independent basis, Debye):
    X=              0.0000    Y=             -3.0911    Z=              0.0000  Tot=              3.0911
 Quadrupole moment (field-independent basis, Debye-Ang):
   XX=            -23.4733   YY=            -28.9502   ZZ=            -24.1041
   XY=              0.0000   XZ=              0.0000   YZ=              0.0000
 Traceless Quadrupole moment (field-independent basis, Debye-Ang):
   XX=              2.0359   YY=             -3.4410   ZZ=              1.4051
   XY=              0.0000   XZ=              0.0000   YZ=              0.0000
 Octapole moment (field-independent basis, Debye-Ang**2):
  XXX=              0.0000  YYY=             -3.3846  ZZZ=              0.0000  XYY=              0.0000
  XXY=              1.7326  XXZ=              0.0000  XZZ=              0.0000  YZZ=             -0.3801
  YYZ=              0.0000  XYZ=             -0.0001
 Hexadecapole moment (field-independent basis, Debye-Ang**3):
 XXXX=           -193.5501 YYYY=           -154.4413 ZZZZ=            -36.8216 XXXY=              0.0000
 XXXZ=             -0.0002 YYYX=              0.0000 YYYZ=              0.0000 ZZZX=              0.0002
 ZZZY=              0.0000 XXYY=            -58.1159 XXZZ=            -39.6014 YYZZ=            -27.3680
 XXYZ=              0.0000 YYXZ=             -0.0001 ZZXY=              0.0000
 N-N= 1.198250035423D+02 E-N=-6.903049143237D+02  KE= 1.920068528242D+02
 1\1\GINC-C581\FOpt\RwB97XD\Aug-CC-pVTZ\C3H6O1\ROOT\16-Feb-2019\0\\#wB9
 7XD aug-cc-pVTZ Opt=verytight SCF=QC Integral(Grid=SuperFineGrid) Freq
  MaxDisk=32GB\\Title\\0,1\C,1.2737845829,-0.0017323798,-0.1156434822\H
 ,2.1264462388,-0.0040315557,0.5571711857\H,1.3136477814,0.8774148871,-
 0.7611755737\H,1.3135813488,-0.8765167138,-0.7670801918\C,-0.013941271
 9,-0.0043438532,0.6731987176\C,-1.2912783724,-0.0015422891,-0.13235635
 95\H,-1.3226874365,-0.8762845511,-0.7843073371\H,-1.3226216335,0.87764
 67336,-0.7783017292\H,-2.152635065,-0.0037736635,0.5292903807\O,-0.021
 7961653,-0.0084365907,1.8787043895\\Version=ES64L-G09RevD.01\State=1-A
 \HF=-193.1672233\RMSD=0.000e+00\RMSF=7.584e-09\Dipole=0.007924,0.00412
 87,-1.2161053\Quadrupole=1.5134953,1.044597,-2.5580923,-0.0001234,0.02
 65306,0.0122312\PG=C01 [X(C3H6O1)]\\@


 EDUCATION DOESN'T COST 
           ... IT PAYS!

 -- POSTMARK, UNIV. OF MISSISSIPPI, DEC 78
 Job cpu time:       0 days 13 hours 41 minutes  2.5 seconds.
 File lengths (MBytes):  RWF=     48 Int=      0 D2E=      0 Chk=      7 Scr=      1
 Normal termination of Gaussian 09 at Sat Feb 16 21:49:33 2019.
 Link1:  Proceeding to internal job step number  2.
 ----------------------------------------------------------------------
 #N Geom=AllCheck Guess=TCheck SCRF=Check GenChk RwB97XD/Aug-CC-pVTZ Fr
 eq
 ----------------------------------------------------------------------
 1/7=1,10=4,29=7,30=1,38=1,40=1/1,3;
 2/12=2,40=1/2;
 3/5=16,6=1,7=10,11=2,14=-4,16=1,25=1,30=1,70=2,71=2,74=-58,75=-7,116=1,140=1/1,2,3;
 4/5=101/1;
 5/5=2,8=3,98=1/8;
 8/6=4,10=90,11=11/1;
 11/6=1,8=1,9=11,15=111,16=1/1,2,10;
 10/6=1/2;
 6/7=2,8=2,9=2,10=2,18=1,28=1/1;
 7/8=1,10=1,25=1/1,2,3,16;
 1/7=1,10=4,30=1/3;
 99//99;
 Structure from the checkpoint file:  "acetone-wb97-opt.chk"
 -----
 Title
 -----
 Charge =  0 Multiplicity = 1
 Redundant internal coordinates found in file.
 C,0,1.2737845829,-0.0017323798,-0.1156434822
 H,0,2.1264462388,-0.0040315557,0.5571711857
 H,0,1.3136477814,0.8774148871,-0.7611755737
 H,0,1.3135813488,-0.8765167138,-0.7670801918
 C,0,-0.0139412719,-0.0043438532,0.6731987176
 C,0,-1.2912783724,-0.0015422891,-0.1323563595
 H,0,-1.3226874365,-0.8762845511,-0.7843073371
 H,0,-1.3226216335,0.8776467336,-0.7783017292
 H,0,-2.152635065,-0.0037736635,0.5292903807
 O,0,-0.0217961653,-0.0084365907,1.8787043895
 Recover connectivity data from disk.

 GradGradGradGradGradGradGradGradGradGradGradGradGradGradGradGradGradGrad
 Berny optimization.
 Initialization pass.
                           ----------------------------
                           !    Initial Parameters    !
                           ! (Angstroms and Degrees)  !
 --------------------------                            --------------------------
 ! Name  Definition              Value          Derivative Info.                !
 --------------------------------------------------------------------------------
 ! R1    R(1,2)                  1.0861         calculate D2E/DX2 analytically  !
 ! R2    R(1,3)                  1.0914         calculate D2E/DX2 analytically  !
 ! R3    R(1,4)                  1.0914         calculate D2E/DX2 analytically  !
 ! R4    R(1,5)                  1.5101         calculate D2E/DX2 analytically  !
 ! R5    R(5,6)                  1.5101         calculate D2E/DX2 analytically  !
 ! R6    R(5,10)                 1.2055         calculate D2E/DX2 analytically  !
 ! R7    R(6,7)                  1.0914         calculate D2E/DX2 analytically  !
 ! R8    R(6,8)                  1.0914         calculate D2E/DX2 analytically  !
 ! R9    R(6,9)                  1.0861         calculate D2E/DX2 analytically  !
 ! A1    A(2,1,3)              109.8411         calculate D2E/DX2 analytically  !
 ! A2    A(2,1,4)              109.8409         calculate D2E/DX2 analytically  !
 ! A3    A(2,1,5)              110.2325         calculate D2E/DX2 analytically  !
 ! A4    A(3,1,4)              106.9337         calculate D2E/DX2 analytically  !
 ! A5    A(3,1,5)              109.968          calculate D2E/DX2 analytically  !
 ! A6    A(4,1,5)              109.9677         calculate D2E/DX2 analytically  !
 ! A7    A(1,5,6)              116.271          calculate D2E/DX2 analytically  !
 ! A8    A(1,5,10)             121.8645         calculate D2E/DX2 analytically  !
 ! A9    A(6,5,10)             121.8645         calculate D2E/DX2 analytically  !
 ! A10   A(5,6,7)              109.968          calculate D2E/DX2 analytically  !
 ! A11   A(5,6,8)              109.9677         calculate D2E/DX2 analytically  !
 ! A12   A(5,6,9)              110.2325         calculate D2E/DX2 analytically  !
 ! A13   A(7,6,8)              106.9337         calculate D2E/DX2 analytically  !
 ! A14   A(7,6,9)              109.8411         calculate D2E/DX2 analytically  !
 ! A15   A(8,6,9)              109.8409         calculate D2E/DX2 analytically  !
 ! D1    D(2,1,5,6)            179.9983         calculate D2E/DX2 analytically  !
 ! D2    D(2,1,5,10)            -0.0017         calculate D2E/DX2 analytically  !
 ! D3    D(3,1,5,6)             58.7474         calculate D2E/DX2 analytically  !
 ! D4    D(3,1,5,10)          -121.2526         calculate D2E/DX2 analytically  !
 ! D5    D(4,1,5,6)            -58.7512         calculate D2E/DX2 analytically  !
 ! D6    D(4,1,5,10)           121.2488         calculate D2E/DX2 analytically  !
 ! D7    D(1,5,6,7)             58.7474         calculate D2E/DX2 analytically  !
 ! D8    D(1,5,6,8)            -58.7512         calculate D2E/DX2 analytically  !
 ! D9    D(1,5,6,9)            179.9983         calculate D2E/DX2 analytically  !
 ! D10   D(10,5,6,7)          -121.2526         calculate D2E/DX2 analytically  !
 ! D11   D(10,5,6,8)           121.2488         calculate D2E/DX2 analytically  !
 ! D12   D(10,5,6,9)            -0.0017         calculate D2E/DX2 analytically  !
 --------------------------------------------------------------------------------
 Trust Radius=3.00D-01 FncErr=1.00D-07 GrdErr=1.00D-07
 Number of steps in this run=      2 maximum allowed number of steps=      2.
 GradGradGradGradGradGradGradGradGradGradGradGradGradGradGradGradGradGrad

                          Input orientation:                          
 ---------------------------------------------------------------------
 Center     Atomic      Atomic             Coordinates (Angstroms)
 Number     Number       Type             X           Y           Z
 ---------------------------------------------------------------------
      1          6           0        1.273785   -0.001732   -0.115643
      2          1           0        2.126446   -0.004032    0.557171
      3          1           0        1.313648    0.877415   -0.761176
      4          1           0        1.313581   -0.876517   -0.767080
      5          6           0       -0.013941   -0.004344    0.673199
      6          6           0       -1.291278   -0.001542   -0.132356
      7          1           0       -1.322687   -0.876285   -0.784307
      8          1           0       -1.322622    0.877647   -0.778302
      9          1           0       -2.152635   -0.003774    0.529290
     10          8           0       -0.021796   -0.008437    1.878704
 ---------------------------------------------------------------------
                    Distance matrix (angstroms):
                    1          2          3          4          5
     1  C    0.000000
     2  H    1.086148   0.000000
     3  H    1.091421   1.782029   0.000000
     4  H    1.091422   1.782027   1.753942   0.000000
     5  C    1.510138   2.143530   2.144160   2.144156   0.000000
     6  C    2.565117   3.486588   2.820216   2.820239   1.510138
     7  H    2.820216   3.802225   3.166427   2.636325   2.144160
     8  H    2.820239   3.802225   2.636325   3.166509   2.144156
     9  H    3.486588   4.279172   3.802225   3.802225   2.143530
    10  O    2.378234   2.522185   3.088221   3.088199   1.205538
                    6          7          8          9         10
     6  C    0.000000
     7  H    1.091421   0.000000
     8  H    1.091422   1.753942   0.000000
     9  H    1.086148   1.782029   1.782027   0.000000
    10  O    2.378234   3.088221   3.088199   2.522184   0.000000
 Stoichiometry    C3H6O
 Framework group  C1[X(C3H6O)]
 Deg. of freedom    24
 Full point group                 C1      NOp   1
 Largest Abelian subgroup         C1      NOp   1
 Largest concise Abelian subgroup C1      NOp   1
                         Standard orientation:                         
 ---------------------------------------------------------------------
 Center     Atomic      Atomic             Coordinates (Angstroms)
 Number     Number       Type             X           Y           Z
 ---------------------------------------------------------------------
      1          6           0        1.282559   -0.610780   -0.000001
      2          1           0        2.139586    0.056469   -0.000031
      3          1           0        1.318150   -1.259539   -0.876953
      4          1           0        1.318175   -1.259488    0.876989
      5          6           0        0.000000    0.186440    0.000000
      6          6           0       -1.282559   -0.610780    0.000001
      7          1           0       -1.318150   -1.259539    0.876953
      8          1           0       -1.318175   -1.259488   -0.876989
      9          1           0       -2.139586    0.056469    0.000031
     10          8           0        0.000000    1.391979    0.000000
 ---------------------------------------------------------------------
 Rotational constants (GHZ):     10.2191871      8.5932379      4.9515693
 Standard basis: Aug-CC-pVTZ (5D, 7F)
 There are   370 symmetry adapted cartesian basis functions of A   symmetry.
 There are   322 symmetry adapted basis functions of A   symmetry.
   322 basis functions,   450 primitive gaussians,   370 cartesian basis functions
    16 alpha electrons       16 beta electrons
       nuclear repulsion energy       119.8280292347 Hartrees.
 NAtoms=   10 NActive=   10 NUniq=   10 SFac= 1.00D+00 NAtFMM=   60 NAOKFM=F Big=F
 Integral buffers will be    131072 words long.
 Raffenetti 2 integral format.
 Two-electron integral symmetry is turned on.
 Nuclear repulsion after empirical dispersion term =      119.8250035423 Hartrees.
 One-electron integrals computed using PRISM.
 NBasis=   322 RedAO= T EigKep=  1.92D-05  NBF=   322
 NBsUse=   322 1.00D-06 EigRej= -1.00D+00 NBFU=   322
 Initial guess from the checkpoint file:  "acetone-wb97-opt.chk"
 B after Tr=     0.000000    0.000000    0.000000
         Rot=    1.000000    0.000000    0.000000    0.000000 Ang=   0.00 deg.
 SCF Done:  E(RwB97XD) =  -193.167223320     a.u. after    1 cycles
            Convg  =    0.5877D-07                     1 Fock formations.
              S**2 =  0.0000                  -V/T =  2.0060
 DoSCS=F DFT=T ScalE2(SS,OS)=  1.000000  1.000000
 Range of M.O.s used for correlation:     1   322
 NBasis=   322 NAE=    16 NBE=    16 NFC=     0 NFV=     0
 NROrb=    322 NOA=    16 NOB=    16 NVA=   306 NVB=   306

 **** Warning!!: The largest alpha MO coefficient is  0.44429348D+02

 Symmetrizing basis deriv contribution to polar:
 IMax=3 JMax=2 DiffMx= 0.00D+00
 G2DrvN: will do    11 centers at a time, making    1 passes.
 Calling FoFCou, ICntrl=  3107 FMM=F I1Cent=   0 AccDes= 0.00D+00.
 End of G2Drv F.D. properties file   721 does not exist.
 End of G2Drv F.D. properties file   722 does not exist.
 End of G2Drv F.D. properties file   788 does not exist.
          IDoAtm=1111111111
          Differentiating once with respect to electric field.
                with respect to dipole field.
          Differentiating once with respect to nuclear coordinates.
          There are    33 degrees of freedom in the 1st order CPHF.  IDoFFX=6 NUNeed=     3.
     30 vectors produced by pass  0 Test12= 1.48D-14 3.03D-09 XBig12= 1.93D+01 2.32D+00.
 AX will form    30 AO Fock derivatives at one time.
     30 vectors produced by pass  1 Test12= 1.48D-14 3.03D-09 XBig12= 3.55D+00 4.37D-01.
     30 vectors produced by pass  2 Test12= 1.48D-14 3.03D-09 XBig12= 1.12D-01 6.10D-02.
     30 vectors produced by pass  3 Test12= 1.48D-14 3.03D-09 XBig12= 1.55D-03 7.52D-03.
     30 vectors produced by pass  4 Test12= 1.48D-14 3.03D-09 XBig12= 1.55D-05 5.92D-04.
     30 vectors produced by pass  5 Test12= 1.48D-14 3.03D-09 XBig12= 1.09D-07 5.55D-05.
     30 vectors produced by pass  6 Test12= 1.48D-14 3.03D-09 XBig12= 7.82D-10 4.15D-06.
      5 vectors produced by pass  7 Test12= 1.48D-14 3.03D-09 XBig12= 6.04D-12 3.60D-07.
      3 vectors produced by pass  8 Test12= 1.48D-14 3.03D-09 XBig12= 3.80D-14 3.27D-08.
 InvSVY:  IOpt=1 It=  1 EMax= 6.22D-15
 Solved reduced A of dimension   218 with    33 vectors.
 Isotropic polarizability for W=    0.000000       41.79 Bohr**3.
 End of Minotr F.D. properties file   721 does not exist.
 End of Minotr F.D. properties file   722 does not exist.
 End of Minotr F.D. properties file   788 does not exist.

 **********************************************************************

            Population analysis using the SCF density.

 **********************************************************************

 Orbital symmetries:
       Occupied  (A) (A) (A) (A) (A) (A) (A) (A) (A) (A) (A) (A)
                 (A) (A) (A) (A)
       Virtual   (A) (A) (A) (A) (A) (A) (A) (A) (A) (A) (A) (A)
                 (A) (A) (A) (A) (A) (A) (A) (A) (A) (A) (A) (A)
                 (A) (A) (A) (A) (A) (A) (A) (A) (A) (A) (A) (A)
                 (A) (A) (A) (A) (A) (A) (A) (A) (A) (A) (A) (A)
                 (A) (A) (A) (A) (A) (A) (A) (A) (A) (A) (A) (A)
                 (A) (A) (A) (A) (A) (A) (A) (A) (A) (A) (A) (A)
                 (A) (A) (A) (A) (A) (A) (A) (A) (A) (A) (A) (A)
                 (A) (A) (A) (A) (A) (A) (A) (A) (A) (A) (A) (A)
                 (A) (A) (A) (A) (A) (A) (A) (A) (A) (A) (A) (A)
                 (A) (A) (A) (A) (A) (A) (A) (A) (A) (A) (A) (A)
                 (A) (A) (A) (A) (A) (A) (A) (A) (A) (A) (A) (A)
                 (A) (A) (A) (A) (A) (A) (A) (A) (A) (A) (A) (A)
                 (A) (A) (A) (A) (A) (A) (A) (A) (A) (A) (A) (A)
                 (A) (A) (A) (A) (A) (A) (A) (A) (A) (A) (A) (A)
                 (A) (A) (A) (A) (A) (A) (A) (A) (A) (A) (A) (A)
                 (A) (A) (A) (A) (A) (A) (A) (A) (A) (A) (A) (A)
                 (A) (A) (A) (A) (A) (A) (A) (A) (A) (A) (A) (A)
                 (A) (A) (A) (A) (A) (A) (A) (A) (A) (A) (A) (A)
                 (A) (A) (A) (A) (A) (A) (A) (A) (A) (A) (A) (A)
                 (A) (A) (A) (A) (A) (A) (A) (A) (A) (A) (A) (A)
                 (A) (A) (A) (A) (A) (A) (A) (A) (A) (A) (A) (A)
                 (A) (A) (A) (A) (A) (A) (A) (A) (A) (A) (A) (A)
                 (A) (A) (A) (A) (A) (A) (A) (A) (A) (A) (A) (A)
                 (A) (A) (A) (A) (A) (A) (A) (A) (A) (A) (A) (A)
                 (A) (A) (A) (A) (A) (A) (A) (A) (A) (A) (A) (A)
                 (A) (A) (A) (A) (A) (A)
 The electronic state is 1-A.
 Alpha  occ. eigenvalues --  -19.24108 -10.38071 -10.29089 -10.29087  -1.14941
 Alpha  occ. eigenvalues --   -0.87467  -0.81368  -0.62789  -0.55471  -0.55456
 Alpha  occ. eigenvalues --   -0.54497  -0.49146  -0.48548  -0.46721  -0.43936
 Alpha  occ. eigenvalues --   -0.33624
 Alpha virt. eigenvalues --    0.02781   0.03976   0.03980   0.05262   0.06026
 Alpha virt. eigenvalues --    0.06495   0.06511   0.07995   0.10656   0.11539
 Alpha virt. eigenvalues --    0.11904   0.12139   0.13021   0.13495   0.14090
 Alpha virt. eigenvalues --    0.14712   0.15154   0.16426   0.17601   0.18653
 Alpha virt. eigenvalues --    0.20378   0.20655   0.23204   0.24079   0.24079
 Alpha virt. eigenvalues --    0.26275   0.26725   0.27389   0.28995   0.31158
 Alpha virt. eigenvalues --    0.31451   0.31970   0.32537   0.33635   0.33700
 Alpha virt. eigenvalues --    0.34336   0.35267   0.35293   0.36375   0.37182
 Alpha virt. eigenvalues --    0.37320   0.38826   0.39140   0.39472   0.40239
 Alpha virt. eigenvalues --    0.40357   0.41519   0.41791   0.42427   0.42891
 Alpha virt. eigenvalues --    0.46658   0.46965   0.47950   0.48443   0.48942
 Alpha virt. eigenvalues --    0.49623   0.50806   0.52022   0.54396   0.56608
 Alpha virt. eigenvalues --    0.57258   0.58168   0.60275   0.60312   0.60851
 Alpha virt. eigenvalues --    0.63384   0.68539   0.69843   0.70598   0.71242
 Alpha virt. eigenvalues --    0.71349   0.73657   0.74401   0.74651   0.76332
 Alpha virt. eigenvalues --    0.76639   0.78413   0.81976   0.82135   0.82160
 Alpha virt. eigenvalues --    0.83352   0.83532   0.84110   0.84135   0.84996
 Alpha virt. eigenvalues --    0.87167   0.88541   0.89588   0.90007   0.93484
 Alpha virt. eigenvalues --    0.94708   0.95027   0.95185   0.97255   0.97318
 Alpha virt. eigenvalues --    1.00518   1.00553   1.01727   1.03062   1.03660
 Alpha virt. eigenvalues --    1.05212   1.05875   1.07557   1.08831   1.11036
 Alpha virt. eigenvalues --    1.11787   1.12256   1.15807   1.17337   1.18600
 Alpha virt. eigenvalues --    1.18732   1.19988   1.20510   1.21268   1.23061
 Alpha virt. eigenvalues --    1.24551   1.24744   1.26827   1.28681   1.32301
 Alpha virt. eigenvalues --    1.34726   1.35089   1.39052   1.39264   1.39781
 Alpha virt. eigenvalues --    1.41129   1.43288   1.43711   1.44403   1.47411
 Alpha virt. eigenvalues --    1.48805   1.49917   1.50133   1.52966   1.54946
 Alpha virt. eigenvalues --    1.56633   1.57261   1.57303   1.59767   1.60406
 Alpha virt. eigenvalues --    1.63947   1.65977   1.66344   1.66457   1.67965
 Alpha virt. eigenvalues --    1.70833   1.71879   1.73791   1.75044   1.75568
 Alpha virt. eigenvalues --    1.80374   1.81163   1.83251   1.84996   1.85847
 Alpha virt. eigenvalues --    1.88161   1.91195   1.95789   1.96003   2.03088
 Alpha virt. eigenvalues --    2.05193   2.06645   2.07103   2.07215   2.08617
 Alpha virt. eigenvalues --    2.08987   2.11630   2.16425   2.18706   2.20982
 Alpha virt. eigenvalues --    2.23740   2.27215   2.33133   2.33803   2.36208
 Alpha virt. eigenvalues --    2.45459   2.48590   2.48833   2.49202   2.51301
 Alpha virt. eigenvalues --    2.60240   2.61250   2.67049   2.75902   2.76379
 Alpha virt. eigenvalues --    2.82776   2.91304   2.91960   2.92893   2.95816
 Alpha virt. eigenvalues --    3.07545   3.12101   3.16233   3.17181   3.18696
 Alpha virt. eigenvalues --    3.21323   3.23102   3.23955   3.27958   3.31225
 Alpha virt. eigenvalues --    3.35826   3.36816   3.36930   3.38977   3.43216
 Alpha virt. eigenvalues --    3.44809   3.45807   3.46173   3.47675   3.54805
 Alpha virt. eigenvalues --    3.55846   3.62740   3.63720   3.67269   3.67614
 Alpha virt. eigenvalues --    3.70492   3.72560   3.72707   3.73112   3.75327
 Alpha virt. eigenvalues --    3.80727   3.81083   3.84693   3.85017   3.89866
 Alpha virt. eigenvalues --    3.90607   3.91554   3.93556   3.94606   3.94878
 Alpha virt. eigenvalues --    3.98992   4.02379   4.06584   4.11835   4.14941
 Alpha virt. eigenvalues --    4.18871   4.21935   4.22230   4.23327   4.29628
 Alpha virt. eigenvalues --    4.30351   4.38667   4.38956   4.42538   4.44020
 Alpha virt. eigenvalues --    4.49567   4.51340   4.53632   4.57509   4.57997
 Alpha virt. eigenvalues --    4.58768   4.59444   4.65345   4.68972   4.71938
 Alpha virt. eigenvalues --    4.73451   4.80668   4.90370   4.92396   4.94801
 Alpha virt. eigenvalues --    4.95847   4.99809   5.00067   5.06820   5.10781
 Alpha virt. eigenvalues --    5.10923   5.13965   5.15496   5.20119   5.26859
 Alpha virt. eigenvalues --    5.34686   5.35710   5.41863   5.44315   5.45250
 Alpha virt. eigenvalues --    5.48426   5.57519   5.64797   5.71484   5.72074
 Alpha virt. eigenvalues --    5.84659   5.85781   5.86040   5.86166   5.97892
 Alpha virt. eigenvalues --    6.09019   6.30170   6.38423   6.39988   6.43422
 Alpha virt. eigenvalues --    6.45240   6.47468   6.66788   6.70141   6.89469
 Alpha virt. eigenvalues --    6.94202   7.03674   7.14162   7.18986   7.25414
 Alpha virt. eigenvalues --    7.40416   7.51476  14.79282  16.34915  16.58005
 Alpha virt. eigenvalues --   18.69931
          Condensed to atoms (all electrons):
               1          2          3          4          5          6
     1  C    5.488862   0.401902   0.361311   0.361311   0.124232   0.073740
     2  H    0.401902   0.397843  -0.012122  -0.012120  -0.029389  -0.002272
     3  H    0.361311  -0.012122   0.344059   0.017497   0.012293   0.003986
     4  H    0.361311  -0.012120   0.017497   0.344058   0.012292   0.003986
     5  C    0.124232  -0.029389   0.012293   0.012292   5.078284   0.124232
     6  C    0.073740  -0.002272   0.003986   0.003986   0.124232   5.488862
     7  H    0.003986   0.001658  -0.003022  -0.004228   0.012293   0.361311
     8  H    0.003986   0.001657  -0.004228  -0.003021   0.012292   0.361311
     9  H   -0.002272  -0.003484   0.001658   0.001657  -0.029389   0.401902
    10  O   -0.051724   0.031662  -0.008696  -0.008694   0.006594  -0.051724
               7          8          9         10
     1  C    0.003986   0.003986  -0.002272  -0.051724
     2  H    0.001658   0.001657  -0.003484   0.031662
     3  H   -0.003022  -0.004228   0.001658  -0.008696
     4  H   -0.004228  -0.003021   0.001657  -0.008694
     5  C    0.012293   0.012292  -0.029389   0.006594
     6  C    0.361311   0.361311   0.401902  -0.051724
     7  H    0.344059   0.017497  -0.012122  -0.008696
     8  H    0.017497   0.344058  -0.012120  -0.008694
     9  H   -0.012122  -0.012120   0.397843   0.031662
    10  O   -0.008696  -0.008694   0.031662   8.812281
 Mulliken charges:
               1
     1  C   -0.765335
     2  H    0.224665
     3  H    0.287263
     4  H    0.287262
     5  C    0.676264
     6  C   -0.765335
     7  H    0.287263
     8  H    0.287262
     9  H    0.224665
    10  O   -0.743973
 Sum of Mulliken charges =   0.00000
 Mulliken charges with hydrogens summed into heavy atoms:
               1
     1  C    0.033855
     5  C    0.676264
     6  C    0.033855
    10  O   -0.743973
 APT charges:
               1
     1  C   -0.116202
     2  H    0.014976
     3  H    0.019727
     4  H    0.019728
     5  C    0.829156
     6  C   -0.116202
     7  H    0.019727
     8  H    0.019728
     9  H    0.014976
    10  O   -0.705615
 Sum of APT charges =   0.00000
 APT charges with hydrogens summed into heavy atoms:
               1
     1  C   -0.061770
     5  C    0.829156
     6  C   -0.061770
    10  O   -0.705615
 Electronic spatial extent (au):  <R**2>=            290.6568
 Charge=              0.0000 electrons
 Dipole moment (field-independent basis, Debye):
    X=              0.0000    Y=             -3.0911    Z=              0.0000  Tot=              3.0911
 Quadrupole moment (field-independent basis, Debye-Ang):
   XX=            -23.4733   YY=            -28.9502   ZZ=            -24.1041
   XY=              0.0000   XZ=              0.0000   YZ=              0.0000
 Traceless Quadrupole moment (field-independent basis, Debye-Ang):
   XX=              2.0359   YY=             -3.4410   ZZ=              1.4051
   XY=              0.0000   XZ=              0.0000   YZ=              0.0000
 Octapole moment (field-independent basis, Debye-Ang**2):
  XXX=              0.0000  YYY=             -3.3846  ZZZ=              0.0000  XYY=              0.0000
  XXY=              1.7326  XXZ=              0.0000  XZZ=              0.0000  YZZ=             -0.3801
  YYZ=              0.0000  XYZ=             -0.0001
 Hexadecapole moment (field-independent basis, Debye-Ang**3):
 XXXX=           -193.5501 YYYY=           -154.4413 ZZZZ=            -36.8216 XXXY=              0.0000
 XXXZ=             -0.0002 YYYX=              0.0000 YYYZ=              0.0000 ZZZX=              0.0002
 ZZZY=              0.0000 XXYY=            -58.1159 XXZZ=            -39.6014 YYZZ=            -27.3680
 XXYZ=              0.0000 YYXZ=             -0.0001 ZZXY=              0.0000
 N-N= 1.198250035423D+02 E-N=-6.903049143237D+02  KE= 1.920068528242D+02
  Exact polarizability:  45.235   0.000  46.228   0.000   0.000  33.913
 Approx polarizability:  41.737   0.000  50.669   0.000   0.000  37.730
 Calling FoFJK, ICntrl=    100127 FMM=F ISym2X=0 I1Cent= 0 IOpClX= 0 NMat=1 NMatS=1 NMatT=0.
 Full mass-weighted force constant matrix:
 Low frequencies ---   -7.2458   -5.0726   -0.0014   -0.0008   -0.0004    6.1388
 Low frequencies ---   17.7465  134.8436  386.8187
 Diagonal vibrational polarizability:
        3.6557029       2.7005394       0.5387227
 Harmonic frequencies (cm**-1), IR intensities (KM/Mole), Raman scattering
 activities (A**4/AMU), depolarization ratios for plane and unpolarized
 incident light, reduced masses (AMU), force constants (mDyne/A),
 and normal coordinates:
                      1                      2                      3
                      A                      A                      A
 Frequencies --     17.7337               134.8407               386.8187
 Red. masses --      1.0174                 1.1294                 2.1864
 Frc consts  --      0.0002                 0.0121                 0.1927
 IR Inten    --      0.0000                 0.0807                 1.6531
  Atom  AN      X      Y      Z        X      Y      Z        X      Y      Z
     1   6     0.00   0.00   0.02     0.00   0.00   0.04     0.15   0.10   0.00
     2   1     0.00   0.00  -0.34     0.00   0.00   0.40    -0.06   0.38   0.00
     3   1    -0.15  -0.32   0.26     0.16   0.32  -0.20     0.37   0.12  -0.01
     4   1     0.15   0.32   0.26    -0.16  -0.32  -0.20     0.37   0.12   0.01
     5   6     0.00   0.00   0.00     0.00   0.00   0.02     0.00  -0.13   0.00
     6   6     0.00   0.00  -0.02     0.00   0.00   0.04    -0.15   0.10   0.00
     7   1     0.15  -0.32  -0.26     0.16  -0.32  -0.20    -0.37   0.12   0.01
     8   1    -0.15   0.32  -0.26    -0.16   0.32  -0.20    -0.37   0.12  -0.01
     9   1     0.00   0.00   0.34     0.00   0.00   0.40     0.06   0.38   0.00
    10   8     0.00   0.00   0.00     0.00   0.00  -0.08     0.00  -0.13   0.00
                      4                      5                      6
                      A                      A                      A
 Frequencies --    496.2828               540.9184               797.8537
 Red. masses --      1.9686                 3.5632                 3.5701
 Frc consts  --      0.2857                 0.6143                 1.3390
 IR Inten    --      0.5201                14.9594                 1.6169
  Atom  AN      X      Y      Z        X      Y      Z        X      Y      Z
     1   6     0.00   0.00   0.02     0.12  -0.16   0.00     0.26  -0.13   0.00
     2   1     0.00   0.00   0.31     0.34  -0.44   0.00     0.42  -0.32   0.00
     3   1     0.37  -0.15   0.15    -0.09  -0.19   0.01     0.19  -0.15   0.01
     4   1    -0.37   0.15   0.15    -0.09  -0.19  -0.01     0.19  -0.15  -0.01
     5   6     0.00   0.00  -0.27     0.14   0.00   0.00     0.00   0.14   0.00
     6   6     0.00   0.00   0.02     0.12   0.16   0.00    -0.26  -0.13   0.00
     7   1     0.37   0.15   0.15    -0.09   0.19   0.01    -0.19  -0.15  -0.01
     8   1    -0.37  -0.15   0.15    -0.09   0.19  -0.01    -0.19  -0.15   0.01
     9   1     0.00   0.00   0.31     0.34   0.44   0.00    -0.42  -0.32   0.00
    10   8     0.00   0.00   0.10    -0.31   0.00   0.00     0.00   0.17   0.00
                      7                      8                      9
                      A                      A                      A
 Frequencies --    891.1825               896.7737              1089.9125
 Red. masses --      1.2122                 1.5467                 1.5579
 Frc consts  --      0.5672                 0.7329                 1.0904
 IR Inten    --      0.0000                 6.8659                 0.0130
  Atom  AN      X      Y      Z        X      Y      Z        X      Y      Z
     1   6     0.00   0.00   0.10    -0.03   0.13   0.00     0.06   0.11   0.00
     2   1     0.00   0.00  -0.24     0.27  -0.26   0.00     0.40  -0.32   0.00
     3   1    -0.38   0.24  -0.11    -0.40   0.05   0.04    -0.32   0.00   0.07
     4   1     0.38  -0.24  -0.11    -0.40   0.05  -0.04    -0.32   0.00  -0.07
     5   6     0.00   0.00   0.00     0.11   0.00   0.00     0.00  -0.04   0.00
     6   6     0.00   0.00  -0.10    -0.03  -0.13   0.00    -0.06   0.11   0.00
     7   1     0.38   0.24   0.11    -0.40  -0.05   0.04     0.32   0.00  -0.07
     8   1    -0.38  -0.24   0.11    -0.40  -0.05  -0.04     0.32   0.00   0.07
     9   1     0.00   0.00   0.24     0.27   0.26   0.00    -0.40  -0.32   0.00
    10   8     0.00   0.00   0.00     0.02   0.00   0.00     0.00  -0.10   0.00
                     10                     11                     12
                      A                      A                      A
 Frequencies --   1128.1445              1247.3410              1394.0700
 Red. masses --      1.9906                 2.5744                 1.2324
 Frc consts  --      1.4926                 2.3599                 1.4112
 IR Inten    --      3.2722                61.9908                18.5008
  Atom  AN      X      Y      Z        X      Y      Z        X      Y      Z
     1   6     0.00   0.00  -0.13    -0.09  -0.05   0.00    -0.08   0.06   0.00
     2   1     0.00   0.00   0.30    -0.43   0.39   0.00     0.19  -0.29   0.00
     3   1     0.31  -0.27   0.10    -0.06   0.16  -0.14     0.34  -0.19   0.19
     4   1    -0.31   0.27   0.10    -0.06   0.16   0.14     0.34  -0.19  -0.19
     5   6     0.00   0.00   0.23     0.34   0.00   0.00     0.00   0.00   0.00
     6   6     0.00   0.00  -0.13    -0.09   0.05   0.00     0.08   0.06   0.00
     7   1     0.31   0.27   0.10    -0.06  -0.16  -0.14    -0.34  -0.19  -0.19
     8   1    -0.31  -0.27   0.10    -0.06  -0.16   0.14    -0.34  -0.19   0.19
     9   1     0.00   0.00   0.30    -0.43  -0.39   0.00    -0.19  -0.29   0.00
    10   8     0.00   0.00  -0.04    -0.06   0.00   0.00     0.00   0.00   0.00
                     13                     14                     15
                      A                      A                      A
 Frequencies --   1400.3737              1464.4860              1470.4758
 Red. masses --      1.4976                 1.0417                 1.0502
 Frc consts  --      1.7304                 1.3164                 1.3379
 IR Inten    --     68.2385                 0.6624                 0.0000
  Atom  AN      X      Y      Z        X      Y      Z        X      Y      Z
     1   6     0.12  -0.06   0.00     0.03   0.03   0.00     0.00   0.00  -0.04
     2   1    -0.15   0.28   0.00    -0.17   0.26   0.00     0.00   0.00   0.52
     3   1    -0.38   0.15  -0.16    -0.11  -0.35   0.26    -0.31  -0.12   0.04
     4   1    -0.38   0.15   0.16    -0.11  -0.35  -0.26     0.31   0.12   0.04
     5   6    -0.10   0.00   0.00     0.02   0.00   0.00     0.00   0.00   0.00
     6   6     0.12   0.06   0.00     0.03  -0.03   0.00     0.00   0.00   0.04
     7   1    -0.38  -0.15  -0.16    -0.11   0.35   0.26     0.31  -0.12  -0.04
     8   1    -0.38  -0.15   0.16    -0.11   0.35  -0.26    -0.31   0.12  -0.04
     9   1    -0.15  -0.28   0.00    -0.17  -0.26   0.00     0.00   0.00  -0.52
    10   8     0.01   0.00   0.00    -0.01   0.00   0.00     0.00   0.00   0.00
                     16                     17                     18
                      A                      A                      A
 Frequencies --   1475.3116              1494.8485              1831.7448
 Red. masses --      1.0628                 1.0443                10.1067
 Frc consts  --      1.3629                 1.3748                19.9797
 IR Inten    --     30.1673                20.7636               208.3152
  Atom  AN      X      Y      Z        X      Y      Z        X      Y      Z
     1   6    -0.03  -0.02   0.00     0.00   0.00  -0.03     0.01  -0.04   0.00
     2   1     0.17  -0.27   0.00     0.00   0.00   0.50    -0.15   0.21   0.00
     3   1     0.14   0.34  -0.25    -0.34  -0.10   0.04     0.07  -0.14   0.08
     4   1     0.14   0.34   0.25     0.34   0.10   0.04     0.07  -0.14  -0.08
     5   6     0.00   0.02   0.00     0.00   0.00  -0.03     0.00   0.72   0.00
     6   6     0.03  -0.02   0.00     0.00   0.00  -0.03    -0.01  -0.04   0.00
     7   1    -0.14   0.34   0.25    -0.34   0.10   0.04    -0.07  -0.14  -0.08
     8   1    -0.14   0.34  -0.25     0.34  -0.10   0.04    -0.07  -0.14   0.08
     9   1    -0.17  -0.27   0.00     0.00   0.00   0.50     0.15   0.21   0.00
    10   8     0.00  -0.03   0.00     0.00   0.00   0.00     0.00  -0.47   0.00
                     19                     20                     21
                      A                      A                      A
 Frequencies --   3048.1410              3053.5838              3113.2983
 Red. masses --      1.0370                 1.0369                 1.0988
 Frc consts  --      5.6770                 5.6967                 6.2752
 IR Inten    --      0.9682                 6.3855                 0.0000
  Atom  AN      X      Y      Z        X      Y      Z        X      Y      Z
     1   6    -0.02   0.03   0.00     0.02  -0.03   0.00     0.00   0.00  -0.06
     2   1     0.23   0.19   0.00    -0.24  -0.19   0.00     0.00   0.00  -0.01
     3   1     0.01  -0.26  -0.37    -0.01   0.26   0.37    -0.02   0.30   0.39
     4   1     0.01  -0.26   0.37    -0.01   0.26  -0.37     0.02  -0.30   0.39
     5   6     0.00   0.00   0.00     0.00   0.00   0.00     0.00   0.00   0.00
     6   6    -0.02  -0.03   0.00    -0.02  -0.03   0.00     0.00   0.00   0.06
     7   1     0.01   0.26  -0.37     0.01   0.26  -0.37     0.02   0.30  -0.39
     8   1     0.01   0.26   0.37     0.01   0.26   0.37    -0.02  -0.30  -0.39
     9   1     0.23  -0.19   0.00     0.24  -0.19   0.00     0.00   0.00   0.01
    10   8     0.00   0.00   0.00     0.00   0.00   0.00     0.00   0.00   0.00
                     22                     23                     24
                      A                      A                      A
 Frequencies --   3119.8495              3167.7004              3169.1326
 Red. masses --      1.0991                 1.1029                 1.1033
 Frc consts  --      6.3029                 6.5203                 6.5287
 IR Inten    --     15.6093                11.2890                 6.0366
  Atom  AN      X      Y      Z        X      Y      Z        X      Y      Z
     1   6     0.00   0.00   0.06    -0.04  -0.05   0.00    -0.04  -0.05   0.00
     2   1     0.00   0.00   0.01     0.51   0.40   0.00     0.51   0.39   0.00
     3   1     0.02  -0.30  -0.39    -0.01   0.11   0.17    -0.01   0.12   0.17
     4   1    -0.02   0.30  -0.39    -0.01   0.11  -0.17    -0.01   0.12  -0.17
     5   6     0.00   0.00   0.00     0.00   0.00   0.00     0.00   0.00   0.00
     6   6     0.00   0.00   0.06    -0.04   0.05   0.00     0.04  -0.05   0.00
     7   1     0.02   0.30  -0.39    -0.01  -0.11   0.17     0.01   0.12  -0.17
     8   1    -0.02  -0.30  -0.39    -0.01  -0.11  -0.17     0.01   0.12   0.17
     9   1     0.00   0.00   0.01     0.51  -0.40   0.00    -0.51   0.39   0.00
    10   8     0.00   0.00   0.00     0.00   0.00   0.00     0.00   0.00   0.00

 -------------------
 - Thermochemistry -
 -------------------
 Temperature   298.150 Kelvin.  Pressure   1.00000 Atm.
 Atom     1 has atomic number  6 and mass  12.00000
 Atom     2 has atomic number  1 and mass   1.00783
 Atom     3 has atomic number  1 and mass   1.00783
 Atom     4 has atomic number  1 and mass   1.00783
 Atom     5 has atomic number  6 and mass  12.00000
 Atom     6 has atomic number  6 and mass  12.00000
 Atom     7 has atomic number  1 and mass   1.00783
 Atom     8 has atomic number  1 and mass   1.00783
 Atom     9 has atomic number  1 and mass   1.00783
 Atom    10 has atomic number  8 and mass  15.99491
 Molecular mass:    58.04186 amu.
 Principal axes and moments of inertia in atomic units:
                           1         2         3
     Eigenvalues --   176.60321 210.01876 364.47863
           X            1.00000   0.00000   0.00000
           Y            0.00000   1.00000   0.00000
           Z            0.00000   0.00000   1.00000
 This molecule is an asymmetric top.
 Rotational symmetry number  1.
 Rotational temperatures (Kelvin)      0.49044     0.41241     0.23764
 Rotational constants (GHZ):          10.21919     8.59324     4.95157
 Zero-point vibrational energy     220297.2 (Joules/Mol)
                                   52.65230 (Kcal/Mol)
 Warning -- explicit consideration of   5 degrees of freedom as
           vibrations may cause significant error
 Vibrational temperatures:     25.51   194.01   556.55   714.04   778.26
          (Kelvin)           1147.93  1282.21  1290.26  1568.14  1623.15
                             1794.64  2005.75  2014.82  2107.07  2115.68
                             2122.64  2150.75  2635.47  4385.59  4393.42
                             4479.34  4488.76  4557.61  4559.67
 
 Zero-point correction=                           0.083907 (Hartree/Particle)
 Thermal correction to Energy=                    0.089348
 Thermal correction to Enthalpy=                  0.090292
 Thermal correction to Gibbs Free Energy=         0.054683
 Sum of electronic and zero-point Energies=           -193.083317
 Sum of electronic and thermal Energies=              -193.077875
 Sum of electronic and thermal Enthalpies=            -193.076931
 Sum of electronic and thermal Free Energies=         -193.112541
 
                     E (Thermal)             CV                S
                      KCal/Mol        Cal/Mol-Kelvin    Cal/Mol-Kelvin
 Total                   56.067             16.737             74.947
 Electronic               0.000              0.000              0.000
 Translational            0.889              2.981             38.096
 Rotational               0.889              2.981             24.117
 Vibrational             54.289             10.776             12.733
 Vibration     1          0.593              1.986              6.873
 Vibration     2          0.613              1.919              2.876
 Vibration     3          0.755              1.498              1.012
 Vibration     4          0.852              1.258              0.667
 Vibration     5          0.896              1.160              0.563
                       Q            Log10(Q)             Ln(Q)
 Total Bot       0.704322D-25        -25.152229        -57.915147
 Total V=0       0.276775D+14         13.442127         30.951642
 Vib (Bot)       0.973628D-37        -37.011607        -85.222374
 Vib (Bot)    1  0.116818D+02          1.067509          2.458031
 Vib (Bot)    2  0.151003D+01          0.178986          0.412130
 Vib (Bot)    3  0.465176D+00         -0.332383         -0.765339
 Vib (Bot)    4  0.332259D+00         -0.478523         -1.101840
 Vib (Bot)    5  0.292645D+00         -0.533658         -1.228793
 Vib (V=0)       0.382604D+02          1.582749          3.644415
 Vib (V=0)    1  0.121925D+02          1.086092          2.500820
 Vib (V=0)    2  0.209066D+01          0.320283          0.737479
 Vib (V=0)    3  0.118293D+01          0.072958          0.167992
 Vib (V=0)    4  0.110033D+01          0.041523          0.095610
 Vib (V=0)    5  0.107935D+01          0.033161          0.076355
 Electronic      0.100000D+01          0.000000          0.000000
 Translational   0.173807D+08          7.240067         16.670871
 Rotational      0.416208D+05          4.619311         10.636356
 ***** Axes restored to original set *****
 -------------------------------------------------------------------
 Center     Atomic                   Forces (Hartrees/Bohr)
 Number     Number              X              Y              Z
 -------------------------------------------------------------------
      1        6           0.000000013   -0.000000001   -0.000000013
      2        1          -0.000000003   -0.000000003    0.000000000
      3        1          -0.000000001   -0.000000001    0.000000004
      4        1           0.000000001    0.000000006    0.000000006
      5        6          -0.000000024   -0.000000003   -0.000000003
      6        6           0.000000017    0.000000003    0.000000017
      7        1           0.000000002   -0.000000004   -0.000000005
      8        1          -0.000000004   -0.000000001   -0.000000004
      9        1          -0.000000005    0.000000003    0.000000000
     10        8           0.000000004    0.000000001   -0.000000001
 -------------------------------------------------------------------
 Cartesian Forces:  Max     0.000000024 RMS     0.000000008
 FormGI is forming the generalized inverse of G from B-inverse, IUseBI=4.

 GradGradGradGradGradGradGradGradGradGradGradGradGradGradGradGradGradGrad
 Berny optimization.
 Internal  Forces:  Max     0.000000012 RMS     0.000000004
 Search for a local minimum.
 Step number   1 out of a maximum of    2
 All quantities printed in internal units (Hartrees-Bohrs-Radians)
 Second derivative matrix not updated -- analytic derivatives used.
 ITU=  0
     Eigenvalues ---    0.00002   0.00114   0.02874   0.05248   0.05399
     Eigenvalues ---    0.05442   0.05721   0.12046   0.12207   0.12539
     Eigenvalues ---    0.12725   0.12863   0.13951   0.21348   0.21806
     Eigenvalues ---    0.30349   0.30714   0.33776   0.33952   0.34379
     Eigenvalues ---    0.34464   0.35233   0.35371   0.88269
 Angle between quadratic step and forces=  81.08 degrees.
 Linear search not attempted -- first point.
 Iteration  1 RMS(Cart)=  0.00003892 RMS(Int)=  0.00000000
 Iteration  2 RMS(Cart)=  0.00000000 RMS(Int)=  0.00000000
 Variable       Old X    -DE/DX   Delta X   Delta X   Delta X     New X
                                 (Linear)    (Quad)   (Total)
    R1        2.05252   0.00000   0.00000   0.00000   0.00000   2.05252
    R2        2.06249   0.00000   0.00000   0.00000   0.00000   2.06249
    R3        2.06249   0.00000   0.00000   0.00000   0.00000   2.06249
    R4        2.85375   0.00000   0.00000   0.00000   0.00000   2.85375
    R5        2.85375   0.00000   0.00000   0.00000   0.00000   2.85375
    R6        2.27814   0.00000   0.00000   0.00000   0.00000   2.27814
    R7        2.06249   0.00000   0.00000   0.00000   0.00000   2.06249
    R8        2.06249   0.00000   0.00000   0.00000   0.00000   2.06249
    R9        2.05252   0.00000   0.00000   0.00000   0.00000   2.05252
    A1        1.91709   0.00000   0.00000   0.00000   0.00000   1.91709
    A2        1.91709   0.00000   0.00000   0.00000   0.00000   1.91709
    A3        1.92392   0.00000   0.00000   0.00000   0.00000   1.92392
    A4        1.86634   0.00000   0.00000   0.00000   0.00000   1.86634
    A5        1.91930   0.00000   0.00000   0.00000   0.00000   1.91930
    A6        1.91930   0.00000   0.00000   0.00000   0.00000   1.91930
    A7        2.02931   0.00000   0.00000   0.00000   0.00000   2.02931
    A8        2.12694   0.00000   0.00000   0.00000   0.00000   2.12694
    A9        2.12694   0.00000   0.00000   0.00000   0.00000   2.12694
   A10        1.91930   0.00000   0.00000   0.00000   0.00000   1.91930
   A11        1.91930   0.00000   0.00000   0.00000   0.00000   1.91930
   A12        1.92392   0.00000   0.00000   0.00000   0.00000   1.92392
   A13        1.86634   0.00000   0.00000   0.00000   0.00000   1.86634
   A14        1.91709   0.00000   0.00000   0.00000   0.00000   1.91709
   A15        1.91709   0.00000   0.00000   0.00000   0.00000   1.91709
    D1        3.14156   0.00000   0.00000   0.00005   0.00005  -3.14158
    D2       -0.00003   0.00000   0.00000   0.00005   0.00005   0.00002
    D3        1.02534   0.00000   0.00000   0.00005   0.00005   1.02539
    D4       -2.11626   0.00000   0.00000   0.00005   0.00005  -2.11620
    D5       -1.02540   0.00000   0.00000   0.00005   0.00005  -1.02535
    D6        2.11619   0.00000   0.00000   0.00005   0.00005   2.11624
    D7        1.02534   0.00000   0.00000   0.00005   0.00005   1.02539
    D8       -1.02540   0.00000   0.00000   0.00005   0.00005  -1.02535
    D9        3.14156   0.00000   0.00000   0.00005   0.00005  -3.14158
   D10       -2.11626   0.00000   0.00000   0.00005   0.00005  -2.11620
   D11        2.11619   0.00000   0.00000   0.00005   0.00005   2.11624
   D12       -0.00003   0.00000   0.00000   0.00005   0.00005   0.00002
         Item               Value     Threshold  Converged?
 Maximum Force            0.000000     0.000002     YES
 RMS     Force            0.000000     0.000001     YES
 Maximum Displacement     0.000076     0.000006     NO 
 RMS     Displacement     0.000039     0.000004     NO 
 Predicted change in Energy=-3.337574D-13
 Optimization completed on the basis of negligible forces.
    -- Stationary point found.
                           ----------------------------
                           !   Optimized Parameters   !
                           ! (Angstroms and Degrees)  !
 --------------------------                            --------------------------
 ! Name  Definition              Value          Derivative Info.                !
 --------------------------------------------------------------------------------
 ! R1    R(1,2)                  1.0861         -DE/DX =    0.0                 !
 ! R2    R(1,3)                  1.0914         -DE/DX =    0.0                 !
 ! R3    R(1,4)                  1.0914         -DE/DX =    0.0                 !
 ! R4    R(1,5)                  1.5101         -DE/DX =    0.0                 !
 ! R5    R(5,6)                  1.5101         -DE/DX =    0.0                 !
 ! R6    R(5,10)                 1.2055         -DE/DX =    0.0                 !
 ! R7    R(6,7)                  1.0914         -DE/DX =    0.0                 !
 ! R8    R(6,8)                  1.0914         -DE/DX =    0.0                 !
 ! R9    R(6,9)                  1.0861         -DE/DX =    0.0                 !
 ! A1    A(2,1,3)              109.8411         -DE/DX =    0.0                 !
 ! A2    A(2,1,4)              109.8409         -DE/DX =    0.0                 !
 ! A3    A(2,1,5)              110.2325         -DE/DX =    0.0                 !
 ! A4    A(3,1,4)              106.9337         -DE/DX =    0.0                 !
 ! A5    A(3,1,5)              109.968          -DE/DX =    0.0                 !
 ! A6    A(4,1,5)              109.9677         -DE/DX =    0.0                 !
 ! A7    A(1,5,6)              116.271          -DE/DX =    0.0                 !
 ! A8    A(1,5,10)             121.8645         -DE/DX =    0.0                 !
 ! A9    A(6,5,10)             121.8645         -DE/DX =    0.0                 !
 ! A10   A(5,6,7)              109.968          -DE/DX =    0.0                 !
 ! A11   A(5,6,8)              109.9677         -DE/DX =    0.0                 !
 ! A12   A(5,6,9)              110.2325         -DE/DX =    0.0                 !
 ! A13   A(7,6,8)              106.9337         -DE/DX =    0.0                 !
 ! A14   A(7,6,9)              109.8411         -DE/DX =    0.0                 !
 ! A15   A(8,6,9)              109.8409         -DE/DX =    0.0                 !
 ! D1    D(2,1,5,6)           -180.0017         -DE/DX =    0.0                 !
 ! D2    D(2,1,5,10)            -0.0017         -DE/DX =    0.0                 !
 ! D3    D(3,1,5,6)             58.7474         -DE/DX =    0.0                 !
 ! D4    D(3,1,5,10)          -121.2526         -DE/DX =    0.0                 !
 ! D5    D(4,1,5,6)            -58.7512         -DE/DX =    0.0                 !
 ! D6    D(4,1,5,10)           121.2488         -DE/DX =    0.0                 !
 ! D7    D(1,5,6,7)             58.7474         -DE/DX =    0.0                 !
 ! D8    D(1,5,6,8)            -58.7512         -DE/DX =    0.0                 !
 ! D9    D(1,5,6,9)           -180.0017         -DE/DX =    0.0                 !
 ! D10   D(10,5,6,7)          -121.2526         -DE/DX =    0.0                 !
 ! D11   D(10,5,6,8)           121.2488         -DE/DX =    0.0                 !
 ! D12   D(10,5,6,9)            -0.0017         -DE/DX =    0.0                 !
 --------------------------------------------------------------------------------
 GradGradGradGradGradGradGradGradGradGradGradGradGradGradGradGradGradGrad

 1\1\GINC-C581\Freq\RwB97XD\Aug-CC-pVTZ\C3H6O1\ROOT\16-Feb-2019\0\\#N G
 eom=AllCheck Guess=TCheck SCRF=Check GenChk RwB97XD/Aug-CC-pVTZ Freq\\
 Title\\0,1\C,1.2737845829,-0.0017323798,-0.1156434822\H,2.1264462388,-
 0.0040315557,0.5571711857\H,1.3136477814,0.8774148871,-0.7611755737\H,
 1.3135813488,-0.8765167138,-0.7670801918\C,-0.0139412719,-0.0043438528
 ,0.6731987176\C,-1.2912783724,-0.0015422891,-0.1323563595\H,-1.3226874
 365,-0.8762845511,-0.7843073371\H,-1.3226216335,0.8776467336,-0.778301
 7292\H,-2.152635065,-0.0037736635,0.5292903807\O,-0.0217961662,-0.0084
 365899,1.8787043895\\Version=ES64L-G09RevD.01\State=1-A\HF=-193.167223
 3\RMSD=0.000e+00\RMSF=7.627e-09\ZeroPoint=0.0839068\Thermal=0.0893482\
 Dipole=0.007924,0.0041287,-1.2161053\DipoleDeriv=-0.2972109,-0.0006421
 ,0.1957337,-0.0005814,0.0819794,0.0007136,0.1787945,0.0007186,-0.13337
 38,-0.0480374,0.0001061,-0.0300245,0.000297,0.0843296,0.0002575,-0.086
 9347,0.0002586,0.0086347,0.0518994,0.0377969,0.0089041,-0.0055359,-0.0
 257847,0.0967577,-0.0007053,0.0683339,0.0330676,0.0518971,-0.0378624,0
 .008642,0.0055326,-0.0246657,-0.0971441,-0.0006729,-0.0687217,0.031953
 5,1.0926662,-0.0000517,-0.0013335,-0.0000482,0.0975388,-0.0040735,-0.0
 013334,-0.0040735,1.2972632,-0.292303,0.0006938,-0.1978046,0.0006395,0
 .0819791,0.0007656,-0.1808655,0.0007607,-0.1382814,0.0520015,0.0387454
 ,-0.0083902,-0.0042776,-0.0246625,-0.0972133,0.0009261,-0.0682268,0.03
 18433,0.0519991,-0.0386934,-0.008648,0.0042632,-0.0257878,0.0968162,0.
 00096,0.0678311,0.0329736,-0.0495517,-0.0000952,0.0292662,-0.0002907,0
 .0843296,0.0002514,0.0861764,0.0002503,0.010149,-0.6133604,0.0000027,0
 .0036548,0.0000015,-0.3292559,0.0028688,0.0036547,0.0028689,-1.1742298
 \Polar=45.2350276,-0.0005981,33.9129149,-0.0064719,-0.041814,46.227800
 6\PG=C01 [X(C3H6O1)]\NImag=0\\0.51974690,-0.00023360,0.52528293,0.0693
 7703,-0.00011522,0.55800132,-0.21678280,0.00045722,-0.13388419,0.23474
 859,0.00047397,-0.04831302,0.00037358,-0.00050166,0.04611342,-0.138834
 15,0.00037371,-0.15762577,0.14678852,-0.00040820,0.16562080,-0.0496016
 9,-0.01080435,0.00465193,0.00266448,0.02145960,-0.01294982,0.04772687,
 -0.00825265,-0.21659190,0.12913942,0.00036441,0.00132058,-0.00204412,0
 .00826208,0.23576006,0.00358609,0.13204216,-0.13505614,0.00291098,0.01
 517389,-0.01007858,-0.00694478,-0.14111068,0.14667754,-0.04959958,0.01
 076056,0.00471524,0.00266277,-0.02137204,-0.01309399,-0.00050186,-0.00
 137551,-0.00145628,0.04772526,0.00821560,-0.21483075,-0.12967665,-0.00
 038408,0.00141011,0.00212244,0.00138372,-0.02094127,-0.01663171,-0.008
 20109,0.23385676,0.00363160,-0.13257957,-0.13681810,0.00290725,-0.0150
 9683,-0.01016654,-0.00144574,0.01640708,0.01243690,-0.00698954,0.14169
 805,0.14858150,-0.18271242,-0.00009382,0.02889165,-0.02471642,-0.00005
 288,0.01602808,0.00456853,0.00123916,-0.00198932,0.00457009,-0.0012257
 8,-0.00199846,0.50851467,-0.00009996,-0.08981488,0.00000563,0.00007798
 ,-0.00146665,-0.00004600,-0.02702137,0.00090829,0.01471381,0.02692392,
 0.00099603,-0.01461904,-0.00000278,0.25011520,0.03083708,0.00000568,-0
 .09180384,-0.02285325,-0.00004470,0.01201629,0.01433456,-0.00131587,-0
 .01306971,0.01451657,0.00140947,-0.01315945,-0.00307294,-0.00247840,0.
 98008801,-0.02495354,0.00004926,-0.01388916,-0.00356851,-0.00000820,0.
 00250427,-0.00025861,-0.00002968,-0.00045627,-0.00025891,0.00003280,-0
 .00045589,-0.18191866,0.00011340,-0.03201139,0.52156128,-0.00004332,0.
 01771754,0.00001255,-0.00001651,0.00095563,0.00000951,0.00259648,-0.00
 042728,-0.00109369,-0.00258758,-0.00043367,0.00109067,0.00010633,-0.08
 981491,0.00001057,0.00023904,0.52528293,0.01337959,0.00001170,0.014149
 10,0.00493146,0.00000931,-0.00189948,-0.00130608,0.00012318,0.00004861
 ,-0.00132364,-0.00012649,0.00005502,-0.03006596,0.00001063,-0.09259749
 ,-0.06985196,-0.00010076,0.55618696,-0.00028163,0.00257312,0.00131928,
 0.00041085,0.00033516,0.00004893,0.00023902,-0.00001301,-0.00028605,-0
 .00159193,-0.00001836,0.00019851,0.00472752,-0.02673080,-0.01428452,-0
 .04950816,-0.00905123,-0.00359290,0.04756212,-0.00003113,-0.00043397,-
 0.00012693,-0.00012665,0.00023886,0.00013064,-0.00001335,-0.00005408,-
 0.00012386,0.00001684,0.00053890,0.00014015,0.00120696,0.00099975,0.00
 142788,-0.00654486,-0.21481403,-0.12977709,0.00637577,0.23383910,0.000
 45172,0.00112402,0.00007832,0.00010504,0.00033619,-0.00005753,0.000288
 59,0.00012308,0.00003670,-0.00022851,0.00014002,0.00070745,0.00223016,
 -0.01496797,-0.01332016,-0.00250989,-0.13271279,-0.13692758,0.00569029
 ,0.14179733,0.14876328,-0.00028194,-0.00258204,0.00130174,0.00041075,-
 0.00033557,0.00004667,-0.00159193,0.00001723,0.00019868,0.00023908,0.0
 0001487,-0.00028603,0.00472906,0.02682766,-0.01410154,-0.04950631,0.00
 906344,-0.00352167,-0.00053748,-0.00116940,0.00127856,0.04756080,0.000
 02809,-0.00042699,0.00012353,0.00012592,0.00024207,-0.00012861,-0.0000
 1508,0.00054081,-0.00014137,0.00001131,-0.00005401,0.00012325,-0.00122
 227,0.00090455,-0.00132938,0.00654923,-0.21660865,0.12923142,0.0011590
 8,-0.02094126,0.01642151,-0.00640059,0.23577773,0.00045175,-0.00112770
 ,0.00007136,0.00010584,-0.00033411,-0.00006068,-0.00022858,-0.00014106
 ,0.00070554,0.00028875,-0.00012370,0.00003674,0.00222269,0.01506532,-0
 .01322693,-0.00245521,0.13216731,-0.13513351,0.00128528,-0.01665043,0.
 01247250,0.00563597,-0.14120172,0.14682502,-0.00347134,0.00001704,-0.0
 0495195,-0.00150028,-0.00000279,0.00086130,0.00041277,-0.00012425,-0.0
 0009974,0.00041266,0.00012492,-0.00009884,-0.02479912,-0.00007556,0.02
 237347,-0.22032626,-0.00044906,0.13306712,0.00253054,0.00035643,-0.002
 74363,0.00252883,-0.00033771,-0.00274483,0.23856214,0.00000887,0.00095
 563,0.00001042,0.00000315,0.00059349,-0.00000005,0.00033980,0.00024201
 ,-0.00032975,-0.00033961,0.00023892,0.00033175,0.00005760,-0.00146665,
 -0.00004712,-0.00046592,-0.04831295,0.00035667,0.02156603,0.00140824,-
 0.01481600,-0.02165644,0.00132245,0.01489402,0.00049179,0.04611334,-0.
 00252475,0.00001021,-0.00199665,-0.00088852,0.00000009,0.00058828,-0.0
 0004049,-0.00013024,-0.00006260,-0.00004282,0.00013229,-0.00005945,-0.
 01650785,-0.00004583,0.01209897,0.13801710,0.00035655,-0.15408241,0.01
 326080,0.00212636,-0.01003230,0.01311278,-0.00204959,-0.00994495,-0.14
 583800,-0.00039037,0.16180735,0.00793803,-0.00014339,0.04246841,0.0056
 7058,0.00000440,-0.00139979,-0.00365758,-0.00008777,0.00453669,-0.0036
 5759,0.00005740,0.00453714,-0.11296326,-0.00001248,0.00426196,0.008737
 68,0.00014241,-0.04171596,-0.00355085,-0.00007061,-0.00456231,-0.00355
 087,0.00010201,-0.00456168,0.00565006,-0.00000528,0.00145175,0.0993838
 0,-0.00006587,0.02645541,0.00025366,0.00000021,-0.00109448,-0.00000933
 ,0.00381246,-0.00075721,-0.00249879,-0.00383680,-0.00078101,0.00250449
 ,-0.00001254,-0.07136072,0.00236185,0.00006493,0.02645538,0.00026141,0
 .00380425,-0.00078152,0.00255460,-0.00377916,-0.00075671,-0.00254793,-
 0.00000080,-0.00109448,-0.00000947,0.00001331,0.02371534,0.01964405,0.
 00025499,-0.04899958,-0.00012313,-0.00000922,0.00166322,0.00364040,-0.
 00105079,-0.00163827,0.00361422,0.00105628,-0.00161407,0.00426196,0.00
 236185,-0.76702569,-0.01889159,0.00026008,-0.04979921,-0.00363963,0.00
 105594,-0.00172069,-0.00366516,-0.00104906,-0.00174509,0.00017508,-0.0
 0000958,0.00168375,-0.00501621,-0.00287049,0.86919563\\-0.00000001,0.,
 0.00000001,0.,0.,0.,0.,0.,0.,0.,0.,0.,0.00000002,0.,0.,-0.00000002,0.,
 -0.00000002,0.,0.,0.,0.,0.,0.,0.,0.,0.,0.,0.,0.\\\@


 IF THERE IS ONE WAY BETTER THAN ANOTHER IT IS THE WAY OF NATURE.

                          -- ARISTOTLE
 Job cpu time:       0 days  2 hours 57 minutes 15.0 seconds.
 File lengths (MBytes):  RWF=     72 Int=      0 D2E=      0 Chk=      7 Scr=      1
 Normal termination of Gaussian 09 at Sat Feb 16 22:11:44 2019.
