# Supplementary material for: Computational Investigation of Substituent Effects on the Alcohol + Carbonyl Channel of Peroxy Radical Self- and Cross-Reactions
Source: J Phys Chem A. 2023 Feb 8;127(7):1686–96. doi: 10.1021/acs.jpca.2c08927 (PMC9969516; doi:10.1021/acs.jpca.2c08927)
Supplement: Supplementary file 2 — jp2c08927_si_002.zip [file jp2c08927_si_002.zip › EtO--OiPr/Forward-IRC-wb-TS1-opt.log]

 Entering Gaussian System, Link 0=/appl/soft/chem/gaussian/G16RevB.01/g16/g16
 Initial command:
 /appl/soft/chem/gaussian/G16RevB.01/g16/l1.exe "/scratch/kurten/scratch_galib/third-paper/eto-ipro/ts-cacl/eto-ipr-set2/wb-ts/irc-cal/eto-ipr-set2-M0001-copt-TS-opt-IRC/Forward-b3lyp-opt/Forward-wb-opt/10662939.GAUSS_SCRDIR/Gau-156204.inp" -scrdir="/scratch/kurten/scratch_galib/third-paper/eto-ipro/ts-cacl/eto-ipr-set2/wb-ts/irc-cal/eto-ipr-set2-M0001-copt-TS-opt-IRC/Forward-b3lyp-opt/Forward-wb-opt/10662939.GAUSS_SCRDIR/"
 Entering Link 1 = /appl/soft/chem/gaussian/G16RevB.01/g16/l1.exe PID=    156208.
  
 Copyright (c) 1988-2017, Gaussian, Inc.  All Rights Reserved.
  
 This is part of the Gaussian(R) 16 program.  It is based on
 the Gaussian(R) 09 system (copyright 2009, Gaussian, Inc.),
 the Gaussian(R) 03 system (copyright 2003, Gaussian, Inc.),
 the Gaussian(R) 98 system (copyright 1998, Gaussian, Inc.),
 the Gaussian(R) 94 system (copyright 1995, Gaussian, Inc.),
 the Gaussian 92(TM) system (copyright 1992, Gaussian, Inc.),
 the Gaussian 90(TM) system (copyright 1990, Gaussian, Inc.),
 the Gaussian 88(TM) system (copyright 1988, Gaussian, Inc.),
 the Gaussian 86(TM) system (copyright 1986, Carnegie Mellon
 University), and the Gaussian 82(TM) system (copyright 1983,
 Carnegie Mellon University). Gaussian is a federally registered
 trademark of Gaussian, Inc.
  
 This software contains proprietary and confidential information,
 including trade secrets, belonging to Gaussian, Inc.
  
 This software is provided under written license and may be
 used, copied, transmitted, or stored only in accord with that
 written license.
  
 The following legend is applicable only to US Government
 contracts under FAR:
  
                    RESTRICTED RIGHTS LEGEND
  
 Use, reproduction and disclosure by the US Government is
 subject to restrictions as set forth in subparagraphs (a)
 and (c) of the Commercial Computer Software - Restricted
 Rights clause in FAR 52.227-19.
  
 Gaussian, Inc.
 340 Quinnipiac St., Bldg. 40, Wallingford CT 06492
  
  
 ---------------------------------------------------------------
 Warning -- This program may not be used in any manner that
 competes with the business of Gaussian, Inc. or will provide
 assistance to any competitor of Gaussian, Inc.  The licensee
 of this program is prohibited from giving any competitor of
 Gaussian, Inc. access to this program.  By using this program,
 the user acknowledges that Gaussian, Inc. is engaged in the
 business of creating and licensing software in the field of
 computational chemistry and represents and warrants to the
 licensee that it is not a competitor of Gaussian, Inc. and that
 it will not use this program in any manner prohibited above.
 ---------------------------------------------------------------
  

 Cite this work as:
 Gaussian 16, Revision B.01,
 M. J. Frisch, G. W. Trucks, H. B. Schlegel, G. E. Scuseria, 
 M. A. Robb, J. R. Cheeseman, G. Scalmani, V. Barone, 
 G. A. Petersson, H. Nakatsuji, X. Li, M. Caricato, A. V. Marenich, 
 J. Bloino, B. G. Janesko, R. Gomperts, B. Mennucci, H. P. Hratchian, 
 J. V. Ortiz, A. F. Izmaylov, J. L. Sonnenberg, D. Williams-Young, 
 F. Ding, F. Lipparini, F. Egidi, J. Goings, B. Peng, A. Petrone, 
 T. Henderson, D. Ranasinghe, V. G. Zakrzewski, J. Gao, N. Rega, 
 G. Zheng, W. Liang, M. Hada, M. Ehara, K. Toyota, R. Fukuda, 
 J. Hasegawa, M. Ishida, T. Nakajima, Y. Honda, O. Kitao, H. Nakai, 
 T. Vreven, K. Throssell, J. A. Montgomery, Jr., J. E. Peralta, 
 F. Ogliaro, M. J. Bearpark, J. J. Heyd, E. N. Brothers, K. N. Kudin, 
 V. N. Staroverov, T. A. Keith, R. Kobayashi, J. Normand, 
 K. Raghavachari, A. P. Rendell, J. C. Burant, S. S. Iyengar, 
 J. Tomasi, M. Cossi, J. M. Millam, M. Klene, C. Adamo, R. Cammi, 
 J. W. Ochterski, R. L. Martin, K. Morokuma, O. Farkas, 
 J. B. Foresman, and D. J. Fox, Gaussian, Inc., Wallingford CT, 2016.
 
 ******************************************
 Gaussian 16:  ES64L-G16RevB.01 20-Dec-2017
                18-Feb-2022 
 ******************************************
 %mem=12GB
 %NprocShared=16
 Will use up to   16 processors via shared memory.
 %chk=Forward-wb-opt
 ----------------------------------------------------------------------
 #wB97XD Aug-cc-pVTZ Opt Integral(Grid=SuperFineGrid) Freq MaxDisk=32GB
 ----------------------------------------------------------------------
 1/18=20,19=15,26=5,38=1/1,3;
 2/9=110,12=2,17=6,18=5,40=1/2;
 3/5=16,6=1,7=10,11=2,25=1,30=1,71=1,74=-58,75=-7/1,2,3;
 4//1;
 5/5=2,38=5/2;
 6/7=2,8=2,9=2,10=2,28=1/1;
 7//1,2,3,16;
 1/18=20,19=15,26=5/3(2);
 2/9=110/2;
 99//99;
 2/9=110/2;
 3/5=16,6=1,7=10,11=2,25=1,30=1,71=1,74=-58,75=-7/1,2,3;
 4/5=5,16=3,69=1/1;
 5/5=2,38=5/2;
 7//1,2,3,16;
 1/18=20,19=15,26=5/3(-5);
 2/9=110/2;
 6/7=2,8=2,9=2,10=2,19=2,28=1/1;
 99/9=1/99;
 --------------
 Forward-wb-opt
 --------------
 Symbolic Z-matrix:
 Charge =  0 Multiplicity = 3
 H                    -2.86345  -1.49523   0.32664 
 C                    -3.20621  -0.59362  -0.19218 
 H                    -3.53546  -0.87391  -1.20036 
 H                    -4.06847  -0.19021   0.3508 
 C                    -2.08491   0.4436   -0.26585 
 H                    -1.20753   0.03198  -0.81844 
 H                    -2.37501   1.33891  -0.84983 
 O                    -1.54964   0.81864   0.93748 
 H                     2.92      1.60893   0.31972 
 C                     2.0827    1.25042  -0.29181 
 H                     1.14944   1.65469   0.1149 
 H                     2.21707   1.63288  -1.30973 
 C                     2.0492   -0.28251  -0.29985 
 H                     3.01909  -0.69763  -0.62921 
 C                     1.77338  -0.86006   1.12587 
 H                     0.81915  -0.4854    1.50692 
 H                     2.58306  -0.52465   1.78322 
 H                     1.75672  -1.95299   1.10437 
 O                     1.03719  -0.79293  -1.08198 
 
 Add virtual bond connecting atoms O19        and H6         Dist= 4.55D+00.

 GradGradGradGradGradGradGradGradGradGradGradGradGradGradGradGradGradGrad
 Berny optimization.
 Initialization pass.
                           ----------------------------
                           !    Initial Parameters    !
                           ! (Angstroms and Degrees)  !
 --------------------------                            --------------------------
 ! Name  Definition              Value          Derivative Info.                !
 --------------------------------------------------------------------------------
 ! R1    R(1,2)                  1.0952         estimate D2E/DX2                !
 ! R2    R(2,3)                  1.097          estimate D2E/DX2                !
 ! R3    R(2,4)                  1.0959         estimate D2E/DX2                !
 ! R4    R(2,5)                  1.5292         estimate D2E/DX2                !
 ! R5    R(5,6)                  1.1156         estimate D2E/DX2                !
 ! R6    R(5,7)                  1.1076         estimate D2E/DX2                !
 ! R7    R(5,8)                  1.3694         estimate D2E/DX2                !
 ! R8    R(6,19)                 2.406          estimate D2E/DX2                !
 ! R9    R(9,10)                 1.0971         estimate D2E/DX2                !
 ! R10   R(10,11)                1.0954         estimate D2E/DX2                !
 ! R11   R(10,12)                1.0957         estimate D2E/DX2                !
 ! R12   R(10,13)                1.5333         estimate D2E/DX2                !
 ! R13   R(13,14)                1.1052         estimate D2E/DX2                !
 ! R14   R(13,15)                1.5628         estimate D2E/DX2                !
 ! R15   R(13,19)                1.3771         estimate D2E/DX2                !
 ! R16   R(15,16)                1.0937         estimate D2E/DX2                !
 ! R17   R(15,17)                1.0955         estimate D2E/DX2                !
 ! R18   R(15,18)                1.0933         estimate D2E/DX2                !
 ! A1    A(1,2,3)              108.5992         estimate D2E/DX2                !
 ! A2    A(1,2,4)              108.3337         estimate D2E/DX2                !
 ! A3    A(1,2,5)              110.5911         estimate D2E/DX2                !
 ! A4    A(3,2,4)              108.255          estimate D2E/DX2                !
 ! A5    A(3,2,5)              110.4323         estimate D2E/DX2                !
 ! A6    A(4,2,5)              110.5549         estimate D2E/DX2                !
 ! A7    A(2,5,6)              110.504          estimate D2E/DX2                !
 ! A8    A(2,5,7)              112.4336         estimate D2E/DX2                !
 ! A9    A(2,5,8)              115.4703         estimate D2E/DX2                !
 ! A10   A(6,5,7)              104.0681         estimate D2E/DX2                !
 ! A11   A(6,5,8)              103.2324         estimate D2E/DX2                !
 ! A12   A(7,5,8)              110.14           estimate D2E/DX2                !
 ! A13   A(5,6,19)             156.136          estimate D2E/DX2                !
 ! A14   A(9,10,11)            108.8254         estimate D2E/DX2                !
 ! A15   A(9,10,12)            108.071          estimate D2E/DX2                !
 ! A16   A(9,10,13)            110.2613         estimate D2E/DX2                !
 ! A17   A(11,10,12)           108.6999         estimate D2E/DX2                !
 ! A18   A(11,10,13)           110.6288         estimate D2E/DX2                !
 ! A19   A(12,10,13)           110.2908         estimate D2E/DX2                !
 ! A20   A(10,13,14)           110.9711         estimate D2E/DX2                !
 ! A21   A(10,13,15)           111.6257         estimate D2E/DX2                !
 ! A22   A(10,13,19)           112.9288         estimate D2E/DX2                !
 ! A23   A(14,13,15)           106.7348         estimate D2E/DX2                !
 ! A24   A(14,13,19)           109.6598         estimate D2E/DX2                !
 ! A25   A(15,13,19)           104.5639         estimate D2E/DX2                !
 ! A26   A(13,15,16)           110.1965         estimate D2E/DX2                !
 ! A27   A(13,15,17)           107.6868         estimate D2E/DX2                !
 ! A28   A(13,15,18)           110.7442         estimate D2E/DX2                !
 ! A29   A(16,15,17)           109.3236         estimate D2E/DX2                !
 ! A30   A(16,15,18)           109.6346         estimate D2E/DX2                !
 ! A31   A(17,15,18)           109.216          estimate D2E/DX2                !
 ! A32   A(6,19,13)            119.758          estimate D2E/DX2                !
 ! D1    D(1,2,5,6)             59.9996         estimate D2E/DX2                !
 ! D2    D(1,2,5,7)            175.7948         estimate D2E/DX2                !
 ! D3    D(1,2,5,8)            -56.6688         estimate D2E/DX2                !
 ! D4    D(3,2,5,6)            -60.2356         estimate D2E/DX2                !
 ! D5    D(3,2,5,7)             55.5597         estimate D2E/DX2                !
 ! D6    D(3,2,5,8)           -176.9039         estimate D2E/DX2                !
 ! D7    D(4,2,5,6)            179.9825         estimate D2E/DX2                !
 ! D8    D(4,2,5,7)            -64.2222         estimate D2E/DX2                !
 ! D9    D(4,2,5,8)             63.3142         estimate D2E/DX2                !
 ! D10   D(2,5,6,19)          -111.1137         estimate D2E/DX2                !
 ! D11   D(7,5,6,19)           127.9735         estimate D2E/DX2                !
 ! D12   D(8,5,6,19)            12.9135         estimate D2E/DX2                !
 ! D13   D(5,6,19,13)          -33.1575         estimate D2E/DX2                !
 ! D14   D(9,10,13,14)         -54.8076         estimate D2E/DX2                !
 ! D15   D(9,10,13,15)          64.1178         estimate D2E/DX2                !
 ! D16   D(9,10,13,19)        -178.4043         estimate D2E/DX2                !
 ! D17   D(11,10,13,14)       -175.2384         estimate D2E/DX2                !
 ! D18   D(11,10,13,15)        -56.313          estimate D2E/DX2                !
 ! D19   D(11,10,13,19)         61.1648         estimate D2E/DX2                !
 ! D20   D(12,10,13,14)         64.4683         estimate D2E/DX2                !
 ! D21   D(12,10,13,15)       -176.6063         estimate D2E/DX2                !
 ! D22   D(12,10,13,19)        -59.1284         estimate D2E/DX2                !
 ! D23   D(10,13,15,16)         58.7593         estimate D2E/DX2                !
 ! D24   D(10,13,15,17)        -60.4092         estimate D2E/DX2                !
 ! D25   D(10,13,15,18)       -179.762          estimate D2E/DX2                !
 ! D26   D(14,13,15,16)       -179.8261         estimate D2E/DX2                !
 ! D27   D(14,13,15,17)         61.0054         estimate D2E/DX2                !
 ! D28   D(14,13,15,18)        -58.3474         estimate D2E/DX2                !
 ! D29   D(19,13,15,16)        -63.6524         estimate D2E/DX2                !
 ! D30   D(19,13,15,17)        177.1791         estimate D2E/DX2                !
 ! D31   D(19,13,15,18)         57.8263         estimate D2E/DX2                !
 ! D32   D(10,13,19,6)         -49.7754         estimate D2E/DX2                !
 ! D33   D(14,13,19,6)        -174.093          estimate D2E/DX2                !
 ! D34   D(15,13,19,6)          71.7815         estimate D2E/DX2                !
 --------------------------------------------------------------------------------
 Trust Radius=3.00D-01 FncErr=1.00D-07 GrdErr=1.00D-07 EigMax=2.50D+02 EigMin=1.00D-04
 Number of steps in this run=     94 maximum allowed number of steps=    114.
 GradGradGradGradGradGradGradGradGradGradGradGradGradGradGradGradGradGrad

                          Input orientation:                          
 ---------------------------------------------------------------------
 Center     Atomic      Atomic             Coordinates (Angstroms)
 Number     Number       Type             X           Y           Z
 ---------------------------------------------------------------------
      1          1           0       -2.863450   -1.495230    0.326640
      2          6           0       -3.206210   -0.593620   -0.192180
      3          1           0       -3.535460   -0.873910   -1.200360
      4          1           0       -4.068470   -0.190210    0.350800
      5          6           0       -2.084910    0.443600   -0.265850
      6          1           0       -1.207530    0.031980   -0.818440
      7          1           0       -2.375010    1.338910   -0.849830
      8          8           0       -1.549640    0.818640    0.937480
      9          1           0        2.920000    1.608930    0.319720
     10          6           0        2.082700    1.250420   -0.291810
     11          1           0        1.149440    1.654690    0.114900
     12          1           0        2.217070    1.632880   -1.309730
     13          6           0        2.049200   -0.282510   -0.299850
     14          1           0        3.019090   -0.697630   -0.629210
     15          6           0        1.773380   -0.860060    1.125870
     16          1           0        0.819150   -0.485400    1.506920
     17          1           0        2.583060   -0.524650    1.783220
     18          1           0        1.756720   -1.952990    1.104370
     19          8           0        1.037190   -0.792930   -1.081980
 ---------------------------------------------------------------------
                    Distance matrix (angstroms):
                    1          2          3          4          5
     1  H    0.000000
     2  C    1.095244   0.000000
     3  H    1.780271   1.096994   0.000000
     4  H    1.776439   1.095928   1.776976   0.000000
     5  C    2.171688   1.529237   2.170999   2.171746   0.000000
     6  H    2.526984   2.185932   2.527006   3.098624   1.115609
     7  H    3.107250   2.204103   2.523111   2.578280   1.107597
     8  O    2.730058   2.452516   3.373213   2.776054   1.369369
     9  H    6.563852   6.530216   7.081532   7.216411   5.172041
    10  C    5.690824   5.602051   6.074699   6.350217   4.245068
    11  H    5.105890   4.911302   5.483796   5.539485   3.474583
    12  H    6.186636   5.968097   6.275951   6.751965   4.583787
    13  C    5.098756   5.265711   5.687627   6.152865   4.197530
    14  H    6.012827   6.241488   6.581748   7.172963   5.242638
    15  C    4.747884   5.157961   5.796147   5.930990   4.303814
    16  H    3.996794   4.370604   5.142269   5.031161   3.526942
    17  H    5.720850   6.117402   6.816159   6.812234   5.189040
    18  H    4.707481   5.306562   5.872254   6.132544   4.730673
    19  O    4.206237   4.340266   4.574899   5.337030   3.455804
                    6          7          8          9         10
     6  H    0.000000
     7  H    1.752730   0.000000
     8  O    1.954259   2.036270   0.000000
     9  H    4.562750   5.429354   4.580815   0.000000
    10  C    3.547894   4.493372   3.858948   1.097073   0.000000
    11  H    3.009920   3.667720   2.942898   1.782955   1.095364
    12  H    3.812103   4.624405   4.461059   1.774765   1.095670
    13  C    3.312722   4.743956   3.961713   2.172488   1.533317
    14  H    4.293304   5.769964   5.062300   2.496098   2.187593
    15  C    3.669046   5.093918   3.727732   2.839107   2.561176
    16  H    3.127685   4.368642   2.763322   3.195189   2.800903
    17  H    4.631095   5.915088   4.427066   2.609123   2.776145
    18  H    4.052664   5.632646   4.317615   3.828338   3.509618
    19  O    2.405971   4.030105   3.656100   3.358373   2.427496
                   11         12         13         14         15
    11  H    0.000000
    12  H    1.780416   0.000000
    13  C    2.175851   2.171810   0.000000
    14  H    3.095594   2.556877   1.105210   0.000000
    15  C    2.781246   3.513368   1.562792   2.158352   0.000000
    16  H    2.574256   3.791412   2.195132   3.073732   1.093675
    17  H    3.096463   3.788829   2.163982   2.457613   1.095532
    18  H    3.789881   4.347213   2.201791   2.484916   1.093268
    19  O    2.726897   2.707128   1.377106   2.035193   2.328322
                   16         17         18         19
    16  H    0.000000
    17  H    1.785850   0.000000
    18  H    1.787430   1.784329   0.000000
    19  O    2.616203   3.266659   2.577516   0.000000
 Stoichiometry    C5H12O2(3)
 Framework group  C1[X(C5H12O2)]
 Deg. of freedom    51
 Full point group                 C1      NOp   1
 Largest Abelian subgroup         C1      NOp   1
 Largest concise Abelian subgroup C1      NOp   1
                         Standard orientation:                         
 ---------------------------------------------------------------------
 Center     Atomic      Atomic             Coordinates (Angstroms)
 Number     Number       Type             X           Y           Z
 ---------------------------------------------------------------------
      1          1           0       -2.863449   -1.495232    0.326639
      2          6           0       -3.206209   -0.593622   -0.192181
      3          1           0       -3.535459   -0.873912   -1.200361
      4          1           0       -4.068469   -0.190213    0.350799
      5          6           0       -2.084910    0.443598   -0.265851
      6          1           0       -1.207530    0.031979   -0.818441
      7          1           0       -2.375010    1.338908   -0.849831
      8          8           0       -1.549640    0.818639    0.937479
      9          1           0        2.920000    1.608931    0.319719
     10          6           0        2.082700    1.250421   -0.291811
     11          1           0        1.149440    1.654690    0.114899
     12          1           0        2.217070    1.632881   -1.309731
     13          6           0        2.049201   -0.282509   -0.299851
     14          1           0        3.019091   -0.697629   -0.629211
     15          6           0        1.773381   -0.860060    1.125869
     16          1           0        0.819151   -0.485400    1.506919
     17          1           0        2.583061   -0.524649    1.783219
     18          1           0        1.756722   -1.952990    1.104369
     19          8           0        1.037191   -0.792930   -1.081981
 ---------------------------------------------------------------------
 Rotational constants (GHZ):           3.6942697           0.9870986           0.9594669
 Standard basis: Aug-CC-pVTZ (5D, 7F)
 There are   685 symmetry adapted cartesian basis functions of A   symmetry.
 There are   598 symmetry adapted basis functions of A   symmetry.
   598 basis functions,   828 primitive gaussians,   685 cartesian basis functions
    30 alpha electrons       28 beta electrons
       nuclear repulsion energy       301.5212609189 Hartrees.
 NAtoms=   19 NActive=   19 NUniq=   19 SFac= 1.00D+00 NAtFMM=   60 NAOKFM=F Big=F
 Integral buffers will be    131072 words long.
 Raffenetti 2 integral format.
 Two-electron integral symmetry is turned on.
 Nuclear repulsion after empirical dispersion term =      301.5128121995 Hartrees.
 One-electron integrals computed using PRISM.
 NBasis=   598 RedAO= T EigKep=  8.46D-06  NBF=   598
 NBsUse=   598 1.00D-06 EigRej= -1.00D+00 NBFU=   598
 ExpMin= 2.53D-02 ExpMax= 1.53D+04 ExpMxC= 5.22D+02 IAcc=3 IRadAn=         7 AccDes= 0.00D+00
 Harris functional with IExCor= 4639 and IRadAn=       7 diagonalized for initial guess.
 HarFok:  IExCor= 4639 AccDes= 0.00D+00 IRadAn=         7 IDoV= 1 UseB2=F ITyADJ=14
 ICtDFT=  3500011 ScaDFX=  1.000000  1.000000  1.000000  1.000000
 FoFCou: FMM=F IPFlag=           0 FMFlag=      100000 FMFlg1=           0
         NFxFlg=           0 DoJE=T BraDBF=F KetDBF=T FulRan=T
         wScrn=  0.000000 ICntrl=       500 IOpCl=  0 I1Cent=   200000004 NGrid=           0
         NMat0=    1 NMatS0=      1 NMatT0=    0 NMatD0=    1 NMtDS0=    0 NMtDT0=    0
 Petite list used in FoFCou.
 Initial guess <Sx>= 0.0000 <Sy>= 0.0000 <Sz>= 1.0000 <S**2>= 2.0000 S= 1.0000
 Requested convergence on RMS density matrix=1.00D-08 within 128 cycles.
 Requested convergence on MAX density matrix=1.00D-06.
 Requested convergence on             energy=1.00D-06.
 No special actions if energy rises.
 Restarting incremental Fock formation.
 SCF Done:  E(UwB97XD) =  -348.083757658     A.U. after   26 cycles
            NFock= 26  Conv=0.39D-08     -V/T= 2.0067
 <Sx>= 0.0000 <Sy>= 0.0000 <Sz>= 1.0000 <S**2>= 2.0090 S= 1.0030
 <L.S>=  0.00000000000    
 Annihilation of the first spin contaminant:
 S**2 before annihilation     2.0090,   after     2.0001

 **********************************************************************

            Population analysis using the SCF Density.

 **********************************************************************

 Orbital symmetries:
 Alpha Orbitals:
       Occupied  (A) (A) (A) (A) (A) (A) (A) (A) (A) (A) (A) (A)
                 (A) (A) (A) (A) (A) (A) (A) (A) (A) (A) (A) (A)
                 (A) (A) (A) (A) (A) (A)
       Virtual   (A) (A) (A) (A) (A) (A) (A) (A) (A) (A) (A) (A)
                 (A) (A) (A) (A) (A) (A) (A) (A) (A) (A) (A) (A)
                 (A) (A) (A) (A) (A) (A) (A) (A) (A) (A) (A) (A)
                 (A) (A) (A) (A) (A) (A) (A) (A) (A) (A) (A) (A)
                 (A) (A) (A) (A) (A) (A) (A) (A) (A) (A) (A) (A)
                 (A) (A) (A) (A) (A) (A) (A) (A) (A) (A) (A) (A)
                 (A) (A) (A) (A) (A) (A) (A) (A) (A) (A) (A) (A)
                 (A) (A) (A) (A) (A) (A) (A) (A) (A) (A) (A) (A)
                 (A) (A) (A) (A) (A) (A) (A) (A) (A) (A) (A) (A)
                 (A) (A) (A) (A) (A) (A) (A) (A) (A) (A) (A) (A)
                 (A) (A) (A) (A) (A) (A) (A) (A) (A) (A) (A) (A)
                 (A) (A) (A) (A) (A) (A) (A) (A) (A) (A) (A) (A)
                 (A) (A) (A) (A) (A) (A) (A) (A) (A) (A) (A) (A)
                 (A) (A) (A) (A) (A) (A) (A) (A) (A) (A) (A) (A)
                 (A) (A) (A) (A) (A) (A) (A) (A) (A) (A) (A) (A)
                 (A) (A) (A) (A) (A) (A) (A) (A) (A) (A) (A) (A)
                 (A) (A) (A) (A) (A) (A) (A) (A) (A) (A) (A) (A)
                 (A) (A) (A) (A) (A) (A) (A) (A) (A) (A) (A) (A)
                 (A) (A) (A) (A) (A) (A) (A) (A) (A) (A) (A) (A)
                 (A) (A) (A) (A) (A) (A) (A) (A) (A) (A) (A) (A)
                 (A) (A) (A) (A) (A) (A) (A) (A) (A) (A) (A) (A)
                 (A) (A) (A) (A) (A) (A) (A) (A) (A) (A) (A) (A)
                 (A) (A) (A) (A) (A) (A) (A) (A) (A) (A) (A) (A)
                 (A) (A) (A) (A) (A) (A) (A) (A) (A) (A) (A) (A)
                 (A) (A) (A) (A) (A) (A) (A) (A) (A) (A) (A) (A)
                 (A) (A) (A) (A) (A) (A) (A) (A) (A) (A) (A) (A)
                 (A) (A) (A) (A) (A) (A) (A) (A) (A) (A) (A) (A)
                 (A) (A) (A) (A) (A) (A) (A) (A) (A) (A) (A) (A)
                 (A) (A) (A) (A) (A) (A) (A) (A) (A) (A) (A) (A)
                 (A) (A) (A) (A) (A) (A) (A) (A) (A) (A) (A) (A)
                 (A) (A) (A) (A) (A) (A) (A) (A) (A) (A) (A) (A)
                 (A) (A) (A) (A) (A) (A) (A) (A) (A) (A) (A) (A)
                 (A) (A) (A) (A) (A) (A) (A) (A) (A) (A) (A) (A)
                 (A) (A) (A) (A) (A) (A) (A) (A) (A) (A) (A) (A)
                 (A) (A) (A) (A) (A) (A) (A) (A) (A) (A) (A) (A)
                 (A) (A) (A) (A) (A) (A) (A) (A) (A) (A) (A) (A)
                 (A) (A) (A) (A) (A) (A) (A) (A) (A) (A) (A) (A)
                 (A) (A) (A) (A) (A) (A) (A) (A) (A) (A) (A) (A)
                 (A) (A) (A) (A) (A) (A) (A) (A) (A) (A) (A) (A)
                 (A) (A) (A) (A) (A) (A) (A) (A) (A) (A) (A) (A)
                 (A) (A) (A) (A) (A) (A) (A) (A) (A) (A) (A) (A)
                 (A) (A) (A) (A) (A) (A) (A) (A) (A) (A) (A) (A)
                 (A) (A) (A) (A) (A) (A) (A) (A) (A) (A) (A) (A)
                 (A) (A) (A) (A) (A) (A) (A) (A) (A) (A) (A) (A)
                 (A) (A) (A) (A) (A) (A) (A) (A) (A) (A) (A) (A)
                 (A) (A) (A) (A) (A) (A) (A) (A) (A) (A) (A) (A)
                 (A) (A) (A) (A) (A) (A) (A) (A) (A) (A) (A) (A)
                 (A) (A) (A) (A)
 Beta  Orbitals:
       Occupied  (A) (A) (A) (A) (A) (A) (A) (A) (A) (A) (A) (A)
                 (A) (A) (A) (A) (A) (A) (A) (A) (A) (A) (A) (A)
                 (A) (A) (A) (A)
       Virtual   (A) (A) (A) (A) (A) (A) (A) (A) (A) (A) (A) (A)
                 (A) (A) (A) (A) (A) (A) (A) (A) (A) (A) (A) (A)
                 (A) (A) (A) (A) (A) (A) (A) (A) (A) (A) (A) (A)
                 (A) (A) (A) (A) (A) (A) (A) (A) (A) (A) (A) (A)
                 (A) (A) (A) (A) (A) (A) (A) (A) (A) (A) (A) (A)
                 (A) (A) (A) (A) (A) (A) (A) (A) (A) (A) (A) (A)
                 (A) (A) (A) (A) (A) (A) (A) (A) (A) (A) (A) (A)
                 (A) (A) (A) (A) (A) (A) (A) (A) (A) (A) (A) (A)
                 (A) (A) (A) (A) (A) (A) (A) (A) (A) (A) (A) (A)
                 (A) (A) (A) (A) (A) (A) (A) (A) (A) (A) (A) (A)
                 (A) (A) (A) (A) (A) (A) (A) (A) (A) (A) (A) (A)
                 (A) (A) (A) (A) (A) (A) (A) (A) (A) (A) (A) (A)
                 (A) (A) (A) (A) (A) (A) (A) (A) (A) (A) (A) (A)
                 (A) (A) (A) (A) (A) (A) (A) (A) (A) (A) (A) (A)
                 (A) (A) (A) (A) (A) (A) (A) (A) (A) (A) (A) (A)
                 (A) (A) (A) (A) (A) (A) (A) (A) (A) (A) (A) (A)
                 (A) (A) (A) (A) (A) (A) (A) (A) (A) (A) (A) (A)
                 (A) (A) (A) (A) (A) (A) (A) (A) (A) (A) (A) (A)
                 (A) (A) (A) (A) (A) (A) (A) (A) (A) (A) (A) (A)
                 (A) (A) (A) (A) (A) (A) (A) (A) (A) (A) (A) (A)
                 (A) (A) (A) (A) (A) (A) (A) (A) (A) (A) (A) (A)
                 (A) (A) (A) (A) (A) (A) (A) (A) (A) (A) (A) (A)
                 (A) (A) (A) (A) (A) (A) (A) (A) (A) (A) (A) (A)
                 (A) (A) (A) (A) (A) (A) (A) (A) (A) (A) (A) (A)
                 (A) (A) (A) (A) (A) (A) (A) (A) (A) (A) (A) (A)
                 (A) (A) (A) (A) (A) (A) (A) (A) (A) (A) (A) (A)
                 (A) (A) (A) (A) (A) (A) (A) (A) (A) (A) (A) (A)
                 (A) (A) (A) (A) (A) (A) (A) (A) (A) (A) (A) (A)
                 (A) (A) (A) (A) (A) (A) (A) (A) (A) (A) (A) (A)
                 (A) (A) (A) (A) (A) (A) (A) (A) (A) (A) (A) (A)
                 (A) (A) (A) (A) (A) (A) (A) (A) (A) (A) (A) (A)
                 (A) (A) (A) (A) (A) (A) (A) (A) (A) (A) (A) (A)
                 (A) (A) (A) (A) (A) (A) (A) (A) (A) (A) (A) (A)
                 (A) (A) (A) (A) (A) (A) (A) (A) (A) (A) (A) (A)
                 (A) (A) (A) (A) (A) (A) (A) (A) (A) (A) (A) (A)
                 (A) (A) (A) (A) (A) (A) (A) (A) (A) (A) (A) (A)
                 (A) (A) (A) (A) (A) (A) (A) (A) (A) (A) (A) (A)
                 (A) (A) (A) (A) (A) (A) (A) (A) (A) (A) (A) (A)
                 (A) (A) (A) (A) (A) (A) (A) (A) (A) (A) (A) (A)
                 (A) (A) (A) (A) (A) (A) (A) (A) (A) (A) (A) (A)
                 (A) (A) (A) (A) (A) (A) (A) (A) (A) (A) (A) (A)
                 (A) (A) (A) (A) (A) (A) (A) (A) (A) (A) (A) (A)
                 (A) (A) (A) (A) (A) (A) (A) (A) (A) (A) (A) (A)
                 (A) (A) (A) (A) (A) (A) (A) (A) (A) (A) (A) (A)
                 (A) (A) (A) (A) (A) (A) (A) (A) (A) (A) (A) (A)
                 (A) (A) (A) (A) (A) (A) (A) (A) (A) (A) (A) (A)
                 (A) (A) (A) (A) (A) (A) (A) (A) (A) (A) (A) (A)
                 (A) (A) (A) (A) (A) (A)
 The electronic state is 3-A.
 Alpha  occ. eigenvalues --  -19.29743 -19.29115 -10.35136 -10.33787 -10.29802
 Alpha  occ. eigenvalues --  -10.28107 -10.27896  -1.13467  -1.12696  -0.86910
 Alpha  occ. eigenvalues --   -0.83995  -0.79824  -0.70554  -0.67756  -0.58303
 Alpha  occ. eigenvalues --   -0.57712  -0.54725  -0.54456  -0.54199  -0.50856
 Alpha  occ. eigenvalues --   -0.48491  -0.47842  -0.47420  -0.46654  -0.46252
 Alpha  occ. eigenvalues --   -0.45633  -0.39881  -0.39683  -0.37071  -0.36865
 Alpha virt. eigenvalues --    0.03081   0.03728   0.03909   0.04402   0.05185
 Alpha virt. eigenvalues --    0.05313   0.05475   0.06350   0.07234   0.07747
 Alpha virt. eigenvalues --    0.08079   0.08223   0.10679   0.11348   0.11429
 Alpha virt. eigenvalues --    0.11767   0.12632   0.12803   0.13220   0.13455
 Alpha virt. eigenvalues --    0.13738   0.13869   0.14009   0.14340   0.15619
 Alpha virt. eigenvalues --    0.16069   0.16297   0.16676   0.16795   0.17561
 Alpha virt. eigenvalues --    0.19012   0.19531   0.20045   0.20644   0.21712
 Alpha virt. eigenvalues --    0.21958   0.22296   0.22672   0.23385   0.23782
 Alpha virt. eigenvalues --    0.24446   0.25137   0.25405   0.26337   0.27057
 Alpha virt. eigenvalues --    0.27475   0.27790   0.28509   0.28799   0.30336
 Alpha virt. eigenvalues --    0.30350   0.30419   0.31061   0.31582   0.32745
 Alpha virt. eigenvalues --    0.32897   0.33638   0.33963   0.34202   0.34782
 Alpha virt. eigenvalues --    0.34863   0.35344   0.35844   0.36075   0.36303
 Alpha virt. eigenvalues --    0.37054   0.37230   0.37977   0.38761   0.39260
 Alpha virt. eigenvalues --    0.39358   0.39529   0.40145   0.40504   0.40738
 Alpha virt. eigenvalues --    0.40876   0.41538   0.42206   0.42546   0.43469
 Alpha virt. eigenvalues --    0.43631   0.44060   0.44634   0.44931   0.45345
 Alpha virt. eigenvalues --    0.45965   0.46796   0.46948   0.47687   0.48051
 Alpha virt. eigenvalues --    0.48972   0.49598   0.49947   0.50001   0.50513
 Alpha virt. eigenvalues --    0.51184   0.51760   0.52237   0.52912   0.53568
 Alpha virt. eigenvalues --    0.54637   0.55111   0.55566   0.56326   0.56756
 Alpha virt. eigenvalues --    0.57656   0.58423   0.58689   0.59453   0.60345
 Alpha virt. eigenvalues --    0.60507   0.61398   0.61605   0.62234   0.63115
 Alpha virt. eigenvalues --    0.63616   0.64376   0.65655   0.67894   0.68583
 Alpha virt. eigenvalues --    0.69797   0.70257   0.71075   0.72232   0.72580
 Alpha virt. eigenvalues --    0.74284   0.74683   0.75059   0.75322   0.76342
 Alpha virt. eigenvalues --    0.77069   0.77379   0.77498   0.78555   0.79363
 Alpha virt. eigenvalues --    0.79851   0.80590   0.81002   0.81335   0.82207
 Alpha virt. eigenvalues --    0.83106   0.83449   0.83861   0.84494   0.85035
 Alpha virt. eigenvalues --    0.86038   0.86424   0.86520   0.87224   0.88020
 Alpha virt. eigenvalues --    0.88449   0.89228   0.89843   0.90312   0.90967
 Alpha virt. eigenvalues --    0.91650   0.91986   0.92853   0.93441   0.94556
 Alpha virt. eigenvalues --    0.95250   0.96618   0.97163   0.97593   0.98271
 Alpha virt. eigenvalues --    0.98989   1.00030   1.00284   1.00804   1.01754
 Alpha virt. eigenvalues --    1.02292   1.03036   1.03668   1.03780   1.04977
 Alpha virt. eigenvalues --    1.05663   1.06339   1.07299   1.07458   1.07687
 Alpha virt. eigenvalues --    1.08391   1.09335   1.10337   1.10828   1.11326
 Alpha virt. eigenvalues --    1.11778   1.13016   1.13281   1.13483   1.14758
 Alpha virt. eigenvalues --    1.15882   1.15927   1.16354   1.17307   1.17736
 Alpha virt. eigenvalues --    1.18120   1.18635   1.20014   1.20244   1.21072
 Alpha virt. eigenvalues --    1.21623   1.21845   1.24096   1.24975   1.25484
 Alpha virt. eigenvalues --    1.26118   1.27324   1.28218   1.28458   1.30036
 Alpha virt. eigenvalues --    1.30628   1.31463   1.32276   1.33007   1.34069
 Alpha virt. eigenvalues --    1.34243   1.36441   1.36586   1.37230   1.37934
 Alpha virt. eigenvalues --    1.38939   1.39930   1.40601   1.41014   1.41616
 Alpha virt. eigenvalues --    1.43020   1.43432   1.44104   1.45282   1.46887
 Alpha virt. eigenvalues --    1.47515   1.48325   1.50140   1.51192   1.51740
 Alpha virt. eigenvalues --    1.51922   1.52054   1.53301   1.54963   1.55868
 Alpha virt. eigenvalues --    1.56732   1.56951   1.57200   1.58373   1.58595
 Alpha virt. eigenvalues --    1.59408   1.59850   1.60860   1.61317   1.61655
 Alpha virt. eigenvalues --    1.62316   1.63325   1.63786   1.63933   1.65587
 Alpha virt. eigenvalues --    1.66605   1.68192   1.68449   1.68808   1.70851
 Alpha virt. eigenvalues --    1.71796   1.72356   1.72897   1.73497   1.74110
 Alpha virt. eigenvalues --    1.74363   1.75035   1.75353   1.76410   1.77289
 Alpha virt. eigenvalues --    1.79267   1.79837   1.80481   1.81079   1.81943
 Alpha virt. eigenvalues --    1.82612   1.83357   1.84922   1.85706   1.86479
 Alpha virt. eigenvalues --    1.87081   1.88362   1.90803   1.91899   1.93670
 Alpha virt. eigenvalues --    1.94079   1.95932   1.97497   1.98534   1.99524
 Alpha virt. eigenvalues --    2.00280   2.00942   2.03344   2.04092   2.05658
 Alpha virt. eigenvalues --    2.08190   2.08817   2.09286   2.10255   2.10452
 Alpha virt. eigenvalues --    2.11742   2.12651   2.13289   2.15409   2.16473
 Alpha virt. eigenvalues --    2.18768   2.19362   2.21057   2.23019   2.23548
 Alpha virt. eigenvalues --    2.25411   2.26622   2.28612   2.29859   2.30837
 Alpha virt. eigenvalues --    2.32152   2.33699   2.34633   2.36118   2.38312
 Alpha virt. eigenvalues --    2.40524   2.43082   2.45587   2.46794   2.48071
 Alpha virt. eigenvalues --    2.49912   2.51990   2.54223   2.55478   2.58175
 Alpha virt. eigenvalues --    2.60213   2.61589   2.62538   2.66727   2.69019
 Alpha virt. eigenvalues --    2.72069   2.74373   2.76668   2.79369   2.81401
 Alpha virt. eigenvalues --    2.82050   2.85731   2.86304   2.88948   2.89734
 Alpha virt. eigenvalues --    2.93584   2.95899   2.98051   2.99339   3.01763
 Alpha virt. eigenvalues --    3.07009   3.09746   3.15420   3.16896   3.19116
 Alpha virt. eigenvalues --    3.20630   3.21821   3.25543   3.26362   3.27307
 Alpha virt. eigenvalues --    3.28043   3.28401   3.33927   3.35814   3.36108
 Alpha virt. eigenvalues --    3.37766   3.39383   3.39942   3.40774   3.41309
 Alpha virt. eigenvalues --    3.42622   3.42829   3.44648   3.45829   3.46487
 Alpha virt. eigenvalues --    3.47414   3.48461   3.48699   3.49741   3.50897
 Alpha virt. eigenvalues --    3.52754   3.54378   3.55804   3.56854   3.57436
 Alpha virt. eigenvalues --    3.58332   3.58719   3.59462   3.63071   3.63911
 Alpha virt. eigenvalues --    3.65000   3.65636   3.68466   3.69792   3.70363
 Alpha virt. eigenvalues --    3.72150   3.72857   3.73313   3.74379   3.75673
 Alpha virt. eigenvalues --    3.76634   3.77655   3.79838   3.80262   3.82239
 Alpha virt. eigenvalues --    3.82967   3.84024   3.85136   3.88004   3.88364
 Alpha virt. eigenvalues --    3.89520   3.91582   3.92647   3.94117   3.95122
 Alpha virt. eigenvalues --    3.95807   3.96926   3.97707   3.99754   4.00955
 Alpha virt. eigenvalues --    4.01499   4.01976   4.03948   4.05151   4.06274
 Alpha virt. eigenvalues --    4.06572   4.08190   4.09308   4.10603   4.17002
 Alpha virt. eigenvalues --    4.18251   4.20094   4.22081   4.23526   4.24802
 Alpha virt. eigenvalues --    4.25342   4.28274   4.29818   4.31564   4.33845
 Alpha virt. eigenvalues --    4.35621   4.35985   4.37632   4.39986   4.42560
 Alpha virt. eigenvalues --    4.44183   4.44350   4.45730   4.49915   4.50586
 Alpha virt. eigenvalues --    4.52610   4.55386   4.56456   4.57515   4.58080
 Alpha virt. eigenvalues --    4.58552   4.60966   4.61609   4.62390   4.63364
 Alpha virt. eigenvalues --    4.64218   4.65829   4.66272   4.67902   4.69628
 Alpha virt. eigenvalues --    4.74565   4.75152   4.76836   4.78093   4.78615
 Alpha virt. eigenvalues --    4.80903   4.82661   4.86101   4.88197   4.91329
 Alpha virt. eigenvalues --    4.92471   4.93053   4.94160   4.94411   4.95927
 Alpha virt. eigenvalues --    4.97423   5.01148   5.02150   5.03597   5.07157
 Alpha virt. eigenvalues --    5.08153   5.09853   5.12293   5.13258   5.13736
 Alpha virt. eigenvalues --    5.14776   5.16833   5.17351   5.18864   5.20096
 Alpha virt. eigenvalues --    5.20594   5.21722   5.25263   5.26012   5.28792
 Alpha virt. eigenvalues --    5.31670   5.35603   5.40385   5.41063   5.43756
 Alpha virt. eigenvalues --    5.46981   5.47813   5.50102   5.52769   5.56325
 Alpha virt. eigenvalues --    5.56992   5.62385   5.63918   5.69414   5.72589
 Alpha virt. eigenvalues --    5.77038   5.79834   5.81593   5.81996   5.84253
 Alpha virt. eigenvalues --    5.84668   5.88758   5.89704   5.91423   5.93771
 Alpha virt. eigenvalues --    5.96480   5.97531   6.00575   6.06103   6.25712
 Alpha virt. eigenvalues --    6.30402   6.37512   6.39929   6.43147   6.43936
 Alpha virt. eigenvalues --    6.45317   6.48893   6.49927   6.52093   6.55509
 Alpha virt. eigenvalues --    6.57552   6.60965   6.63428   6.64423   6.69848
 Alpha virt. eigenvalues --    6.75195   6.78879   6.80481   6.84496   6.89603
 Alpha virt. eigenvalues --    6.95380   6.97821   7.01363   7.04135   7.11241
 Alpha virt. eigenvalues --    7.38211   7.39908   7.41140   7.43191   7.44071
 Alpha virt. eigenvalues --    7.51234  13.78737  14.10011  16.71817  16.76306
 Alpha virt. eigenvalues --   17.07673  17.59883  17.88692
  Beta  occ. eigenvalues --  -19.27762 -19.27152 -10.35179 -10.33817 -10.29593
  Beta  occ. eigenvalues --  -10.28083 -10.27889  -1.08107  -1.07280  -0.85524
  Beta  occ. eigenvalues --   -0.83102  -0.79368  -0.69122  -0.66748  -0.56567
  Beta  occ. eigenvalues --   -0.54902  -0.53509  -0.53112  -0.51265  -0.49594
  Beta  occ. eigenvalues --   -0.48104  -0.46485  -0.45889  -0.45280  -0.44467
  Beta  occ. eigenvalues --   -0.44079  -0.35207  -0.34767
  Beta virt. eigenvalues --   -0.06521  -0.05650   0.03146   0.03793   0.03974
  Beta virt. eigenvalues --    0.04483   0.05247   0.05368   0.05493   0.06431
  Beta virt. eigenvalues --    0.07272   0.07768   0.08110   0.08332   0.10757
  Beta virt. eigenvalues --    0.11489   0.11512   0.11918   0.12657   0.12913
  Beta virt. eigenvalues --    0.13315   0.13497   0.13781   0.13965   0.14081
  Beta virt. eigenvalues --    0.14388   0.15779   0.16136   0.16368   0.16734
  Beta virt. eigenvalues --    0.16905   0.17662   0.19182   0.19813   0.20253
  Beta virt. eigenvalues --    0.20790   0.21791   0.22185   0.22346   0.22977
  Beta virt. eigenvalues --    0.23625   0.24137   0.24632   0.25373   0.25678
  Beta virt. eigenvalues --    0.26487   0.27230   0.27603   0.27965   0.28654
  Beta virt. eigenvalues --    0.29063   0.30430   0.30531   0.30622   0.31330
  Beta virt. eigenvalues --    0.31751   0.32818   0.33139   0.33690   0.34036
  Beta virt. eigenvalues --    0.34278   0.34817   0.34997   0.35442   0.36030
  Beta virt. eigenvalues --    0.36191   0.36421   0.37163   0.37364   0.38143
  Beta virt. eigenvalues --    0.38960   0.39332   0.39518   0.39716   0.40267
  Beta virt. eigenvalues --    0.40616   0.40816   0.41020   0.41702   0.42404
  Beta virt. eigenvalues --    0.42782   0.43742   0.43884   0.44235   0.44896
  Beta virt. eigenvalues --    0.45088   0.45440   0.46084   0.46961   0.47010
  Beta virt. eigenvalues --    0.47805   0.48166   0.49114   0.49668   0.49990
  Beta virt. eigenvalues --    0.50064   0.50720   0.51267   0.51811   0.52392
  Beta virt. eigenvalues --    0.53038   0.53634   0.54758   0.55168   0.55865
  Beta virt. eigenvalues --    0.56527   0.56984   0.57743   0.58513   0.58980
  Beta virt. eigenvalues --    0.59686   0.60448   0.60798   0.61534   0.61828
  Beta virt. eigenvalues --    0.62305   0.63324   0.63694   0.64662   0.65983
  Beta virt. eigenvalues --    0.67994   0.68675   0.70083   0.70541   0.71308
  Beta virt. eigenvalues --    0.72369   0.72742   0.74443   0.74839   0.75213
  Beta virt. eigenvalues --    0.75547   0.76517   0.77148   0.77470   0.77670
  Beta virt. eigenvalues --    0.78660   0.79548   0.80068   0.80758   0.81136
  Beta virt. eigenvalues --    0.81461   0.82406   0.83246   0.83549   0.84040
  Beta virt. eigenvalues --    0.84690   0.85219   0.86222   0.86495   0.86791
  Beta virt. eigenvalues --    0.87329   0.88152   0.88602   0.89361   0.90035
  Beta virt. eigenvalues --    0.90492   0.91046   0.91819   0.92186   0.92941
  Beta virt. eigenvalues --    0.93615   0.94639   0.95339   0.96762   0.97253
  Beta virt. eigenvalues --    0.97639   0.98390   0.99168   1.00121   1.00413
  Beta virt. eigenvalues --    1.00938   1.01881   1.02467   1.03359   1.03872
  Beta virt. eigenvalues --    1.04136   1.05097   1.05944   1.06523   1.07467
  Beta virt. eigenvalues --    1.07515   1.07769   1.08578   1.09559   1.10551
  Beta virt. eigenvalues --    1.10912   1.11567   1.12042   1.13131   1.13519
  Beta virt. eigenvalues --    1.13791   1.14985   1.15969   1.16104   1.16514
  Beta virt. eigenvalues --    1.17422   1.17919   1.18293   1.18755   1.20100
  Beta virt. eigenvalues --    1.20382   1.21159   1.21851   1.21924   1.24207
  Beta virt. eigenvalues --    1.25158   1.25696   1.26346   1.27512   1.28352
  Beta virt. eigenvalues --    1.28599   1.30169   1.30798   1.31581   1.32375
  Beta virt. eigenvalues --    1.33116   1.34185   1.34368   1.36567   1.36734
  Beta virt. eigenvalues --    1.37280   1.38333   1.39094   1.40248   1.40784
  Beta virt. eigenvalues --    1.41151   1.41795   1.43160   1.43664   1.44414
  Beta virt. eigenvalues --    1.45862   1.46998   1.47751   1.48457   1.50281
  Beta virt. eigenvalues --    1.51399   1.51873   1.52067   1.52214   1.53481
  Beta virt. eigenvalues --    1.55112   1.55966   1.56824   1.57005   1.57314
  Beta virt. eigenvalues --    1.58579   1.58779   1.59539   1.59992   1.60989
  Beta virt. eigenvalues --    1.61453   1.61763   1.62535   1.63548   1.63927
  Beta virt. eigenvalues --    1.64096   1.65691   1.66962   1.68504   1.68734
  Beta virt. eigenvalues --    1.69063   1.71069   1.72011   1.72622   1.73129
  Beta virt. eigenvalues --    1.73755   1.74430   1.74622   1.75247   1.75501
  Beta virt. eigenvalues --    1.76582   1.77587   1.79489   1.80008   1.80619
  Beta virt. eigenvalues --    1.81237   1.82216   1.82792   1.83751   1.85220
  Beta virt. eigenvalues --    1.85912   1.86664   1.87486   1.88624   1.91082
  Beta virt. eigenvalues --    1.92169   1.93972   1.94407   1.96180   1.97867
  Beta virt. eigenvalues --    1.98695   1.99757   2.00596   2.01321   2.03811
  Beta virt. eigenvalues --    2.04569   2.05884   2.08366   2.09023   2.09606
  Beta virt. eigenvalues --    2.10390   2.10708   2.12151   2.12874   2.13610
  Beta virt. eigenvalues --    2.15697   2.16736   2.18999   2.19764   2.21438
  Beta virt. eigenvalues --    2.23442   2.24017   2.26079   2.26947   2.29210
  Beta virt. eigenvalues --    2.30627   2.31411   2.33574   2.33894   2.35062
  Beta virt. eigenvalues --    2.37279   2.39580   2.41527   2.43836   2.46675
  Beta virt. eigenvalues --    2.47479   2.49224   2.51378   2.53231   2.55249
  Beta virt. eigenvalues --    2.56810   2.59130   2.61382   2.62633   2.63485
  Beta virt. eigenvalues --    2.67685   2.70177   2.72947   2.75180   2.77672
  Beta virt. eigenvalues --    2.80384   2.82636   2.82998   2.86748   2.87244
  Beta virt. eigenvalues --    2.90101   2.90353   2.94314   2.96675   2.98311
  Beta virt. eigenvalues --    2.99947   3.02506   3.07322   3.10069   3.15628
  Beta virt. eigenvalues --    3.17277   3.19291   3.20826   3.21987   3.25773
  Beta virt. eigenvalues --    3.26505   3.27679   3.28206   3.28641   3.34166
  Beta virt. eigenvalues --    3.35931   3.36402   3.37961   3.39643   3.40067
  Beta virt. eigenvalues --    3.40926   3.41434   3.42755   3.43038   3.44854
  Beta virt. eigenvalues --    3.45986   3.46669   3.47586   3.48598   3.48920
  Beta virt. eigenvalues --    3.49935   3.51148   3.53111   3.54620   3.56060
  Beta virt. eigenvalues --    3.57170   3.57635   3.58603   3.59003   3.59722
  Beta virt. eigenvalues --    3.63223   3.64160   3.65127   3.65792   3.68669
  Beta virt. eigenvalues --    3.69986   3.70530   3.72369   3.73059   3.73565
  Beta virt. eigenvalues --    3.74671   3.75862   3.77013   3.77913   3.80107
  Beta virt. eigenvalues --    3.80410   3.82646   3.83358   3.84311   3.85389
  Beta virt. eigenvalues --    3.88348   3.88750   3.89862   3.91876   3.92903
  Beta virt. eigenvalues --    3.94466   3.95409   3.96126   3.97088   3.98043
  Beta virt. eigenvalues --    3.99929   4.01236   4.01999   4.02284   4.04218
  Beta virt. eigenvalues --    4.05323   4.06616   4.07104   4.08487   4.09731
  Beta virt. eigenvalues --    4.11100   4.17578   4.19029   4.20398   4.22648
  Beta virt. eigenvalues --    4.23852   4.25316   4.26316   4.29111   4.30398
  Beta virt. eigenvalues --    4.32458   4.34408   4.36283   4.36786   4.37875
  Beta virt. eigenvalues --    4.40164   4.42742   4.44404   4.44840   4.45974
  Beta virt. eigenvalues --    4.50157   4.51063   4.54046   4.56250   4.56684
  Beta virt. eigenvalues --    4.58036   4.58332   4.59140   4.61226   4.61913
  Beta virt. eigenvalues --    4.62665   4.63863   4.64513   4.66076   4.66687
  Beta virt. eigenvalues --    4.68169   4.70541   4.74893   4.75586   4.77129
  Beta virt. eigenvalues --    4.78379   4.79088   4.81623   4.83088   4.87154
  Beta virt. eigenvalues --    4.88918   4.92662   4.93010   4.93545   4.94676
  Beta virt. eigenvalues --    4.95058   4.96634   4.97911   5.01382   5.02618
  Beta virt. eigenvalues --    5.04243   5.07553   5.08749   5.10331   5.12827
  Beta virt. eigenvalues --    5.13681   5.14091   5.15088   5.17032   5.17964
  Beta virt. eigenvalues --    5.19450   5.20461   5.20864   5.22082   5.25703
  Beta virt. eigenvalues --    5.26366   5.29611   5.32370   5.35755   5.40629
  Beta virt. eigenvalues --    5.41311   5.44015   5.47150   5.47994   5.50257
  Beta virt. eigenvalues --    5.53271   5.56600   5.57292   5.62790   5.64888
  Beta virt. eigenvalues --    5.69760   5.73460   5.77269   5.80437   5.81947
  Beta virt. eigenvalues --    5.82337   5.84605   5.84953   5.88955   5.90391
  Beta virt. eigenvalues --    5.91574   5.94549   5.96792   5.98770   6.00958
  Beta virt. eigenvalues --    6.07765   6.26906   6.36043   6.41809   6.44264
  Beta virt. eigenvalues --    6.45458   6.45599   6.47688   6.50252   6.51047
  Beta virt. eigenvalues --    6.54498   6.56232   6.59017   6.65058   6.67412
  Beta virt. eigenvalues --    6.67737   6.73755   6.79250   6.81381   6.84500
  Beta virt. eigenvalues --    6.86630   6.97122   7.02889   7.03767   7.07390
  Beta virt. eigenvalues --    7.09217   7.13729   7.41263   7.42342   7.45806
  Beta virt. eigenvalues --    7.47779   7.48791   7.55088  13.82118  14.13403
  Beta virt. eigenvalues --   16.71860  16.76349  17.07890  17.59947  17.88816
          Condensed to atoms (all electrons):
               1          2          3          4          5          6
     1  H    0.355502   0.375522  -0.001475  -0.000741   0.006370  -0.011328
     2  C    0.375522   5.654202   0.392109   0.423639   0.016835  -0.009649
     3  H   -0.001475   0.392109   0.338119  -0.001356   0.010540  -0.001248
     4  H   -0.000741   0.423639  -0.001356   0.376001  -0.051982   0.005378
     5  C    0.006370   0.016835   0.010540  -0.051982   5.476216   0.240526
     6  H   -0.011328  -0.009649  -0.001248   0.005378   0.240526   0.378978
     7  H   -0.001013  -0.027206   0.005159  -0.013088   0.442245  -0.031849
     8  O    0.008959   0.042519  -0.011278   0.016813  -0.049610  -0.002664
     9  H   -0.000087  -0.000291   0.000010  -0.000021   0.000089  -0.000050
    10  C    0.000368   0.001769   0.000015  -0.000007  -0.005382   0.000100
    11  H    0.000253   0.000877  -0.000072   0.000166  -0.002327  -0.002187
    12  H    0.000091   0.000430   0.000075  -0.000046  -0.000920   0.000339
    13  C    0.000899   0.000706  -0.000834   0.000898   0.007092  -0.004356
    14  H   -0.000141   0.000090  -0.000080   0.000091  -0.000360   0.000984
    15  C    0.000565  -0.001280   0.000340  -0.000589  -0.001032  -0.001635
    16  H   -0.001263  -0.000974   0.000247  -0.000315  -0.001084   0.003275
    17  H    0.000279   0.000438   0.000047  -0.000055  -0.000570  -0.000659
    18  H    0.000073  -0.000493   0.000018  -0.000006   0.000826   0.000006
    19  O    0.000759   0.005105   0.000736  -0.000489  -0.026265  -0.000851
               7          8          9         10         11         12
     1  H   -0.001013   0.008959  -0.000087   0.000368   0.000253   0.000091
     2  C   -0.027206   0.042519  -0.000291   0.001769   0.000877   0.000430
     3  H    0.005159  -0.011278   0.000010   0.000015  -0.000072   0.000075
     4  H   -0.013088   0.016813  -0.000021  -0.000007   0.000166  -0.000046
     5  C    0.442245  -0.049610   0.000089  -0.005382  -0.002327  -0.000920
     6  H   -0.031849  -0.002664  -0.000050   0.000100  -0.002187   0.000339
     7  H    0.361871  -0.022905   0.000291  -0.000100  -0.000400  -0.000060
     8  O   -0.022905   8.570474   0.001577  -0.003420   0.003417   0.000252
     9  H    0.000291   0.001577   0.359916   0.384829  -0.019875   0.003187
    10  C   -0.000100  -0.003420   0.384829   5.811366   0.303912   0.459218
    11  H   -0.000400   0.003417  -0.019875   0.303912   0.393990  -0.013610
    12  H   -0.000060   0.000252   0.003187   0.459218  -0.013610   0.360127
    13  C   -0.000818  -0.005159   0.005759   0.054407   0.033578  -0.044236
    14  H   -0.000100   0.000441  -0.000037  -0.084112   0.003572  -0.014849
    15  C    0.001180  -0.008417   0.010280   0.083581  -0.026552   0.011252
    16  H    0.000770   0.006175   0.001540  -0.038348  -0.021341  -0.000855
    17  H   -0.000014  -0.000182  -0.004022   0.011411   0.000508   0.002551
    18  H    0.000115  -0.000029   0.001586   0.010285   0.000180   0.000759
    19  O   -0.003483   0.001272  -0.005861   0.033392   0.001869   0.009494
              13         14         15         16         17         18
     1  H    0.000899  -0.000141   0.000565  -0.001263   0.000279   0.000073
     2  C    0.000706   0.000090  -0.001280  -0.000974   0.000438  -0.000493
     3  H   -0.000834  -0.000080   0.000340   0.000247   0.000047   0.000018
     4  H    0.000898   0.000091  -0.000589  -0.000315  -0.000055  -0.000006
     5  C    0.007092  -0.000360  -0.001032  -0.001084  -0.000570   0.000826
     6  H   -0.004356   0.000984  -0.001635   0.003275  -0.000659   0.000006
     7  H   -0.000818  -0.000100   0.001180   0.000770  -0.000014   0.000115
     8  O   -0.005159   0.000441  -0.008417   0.006175  -0.000182  -0.000029
     9  H    0.005759  -0.000037   0.010280   0.001540  -0.004022   0.001586
    10  C    0.054407  -0.084112   0.083581  -0.038348   0.011411   0.010285
    11  H    0.033578   0.003572  -0.026552  -0.021341   0.000508   0.000180
    12  H   -0.044236  -0.014849   0.011252  -0.000855   0.002551   0.000759
    13  C    5.039687   0.435786   0.029981   0.038430  -0.001612  -0.028234
    14  H    0.435786   0.456689  -0.074706   0.009806  -0.003092  -0.014739
    15  C    0.029981  -0.074706   5.761219   0.274906   0.393989   0.448482
    16  H    0.038430   0.009806   0.274906   0.402569  -0.019705  -0.012514
    17  H   -0.001612  -0.003092   0.393989  -0.019705   0.343143   0.004036
    18  H   -0.028234  -0.014739   0.448482  -0.012514   0.004036   0.353197
    19  O   -0.139527  -0.047353   0.058855   0.004919  -0.002941   0.001877
              19
     1  H    0.000759
     2  C    0.005105
     3  H    0.000736
     4  H   -0.000489
     5  C   -0.026265
     6  H   -0.000851
     7  H   -0.003483
     8  O    0.001272
     9  H   -0.005861
    10  C    0.033392
    11  H    0.001869
    12  H    0.009494
    13  C   -0.139527
    14  H   -0.047353
    15  C    0.058855
    16  H    0.004919
    17  H   -0.002941
    18  H    0.001877
    19  O    8.754809
          Atomic-Atomic Spin Densities.
               1          2          3          4          5          6
     1  H    0.011372  -0.000562  -0.002955  -0.003379  -0.000476  -0.005297
     2  C   -0.000562  -0.000161  -0.000421   0.000184   0.019255  -0.004840
     3  H   -0.002955  -0.000421   0.001875   0.000702  -0.000647   0.000409
     4  H   -0.003379   0.000184   0.000702   0.001138   0.002292   0.002151
     5  C   -0.000476   0.019255  -0.000647   0.002292  -0.063317   0.045286
     6  H   -0.005297  -0.004840   0.000409   0.002151   0.045286   0.080241
     7  H    0.001590  -0.000801  -0.000733  -0.000346   0.021251  -0.002438
     8  O    0.000283   0.008147  -0.000179  -0.003367  -0.102301   0.005864
     9  H   -0.000011  -0.000101  -0.000003  -0.000010   0.000009   0.000144
    10  C   -0.000034  -0.000168   0.000005  -0.000013   0.000334   0.000283
    11  H    0.000036   0.000440   0.000020   0.000055  -0.000897  -0.000109
    12  H   -0.000002  -0.000061   0.000001   0.000000   0.000529  -0.000361
    13  C    0.000323   0.000561  -0.000039  -0.000025   0.001210  -0.001041
    14  H    0.000029   0.000287   0.000008   0.000008  -0.001208   0.000635
    15  C    0.000163  -0.000782  -0.000043  -0.000036   0.003539  -0.001222
    16  H   -0.000141   0.000486   0.000027  -0.000040  -0.004628   0.001243
    17  H    0.000034   0.000030   0.000002   0.000013   0.000559  -0.000409
    18  H   -0.000041  -0.000165  -0.000004  -0.000012   0.000180   0.000045
    19  O   -0.000558  -0.001843  -0.000008  -0.000042   0.000175  -0.001345
               7          8          9         10         11         12
     1  H    0.001590   0.000283  -0.000011  -0.000034   0.000036  -0.000002
     2  C   -0.000801   0.008147  -0.000101  -0.000168   0.000440  -0.000061
     3  H   -0.000733  -0.000179  -0.000003   0.000005   0.000020   0.000001
     4  H   -0.000346  -0.003367  -0.000010  -0.000013   0.000055   0.000000
     5  C    0.021251  -0.102301   0.000009   0.000334  -0.000897   0.000529
     6  H   -0.002438   0.005864   0.000144   0.000283  -0.000109  -0.000361
     7  H    0.027392  -0.005485  -0.000071  -0.000033   0.000136   0.000102
     8  O   -0.005485   0.993519  -0.000062  -0.000058   0.001098  -0.000302
     9  H   -0.000071  -0.000062   0.011602  -0.010854  -0.008559  -0.002428
    10  C   -0.000033  -0.000058  -0.010854   0.033731   0.001568   0.005072
    11  H    0.000136   0.001098  -0.008559   0.001568   0.015852   0.000329
    12  H    0.000102  -0.000302  -0.002428   0.005072   0.000329   0.001651
    13  C    0.000357  -0.002530   0.009364  -0.016652  -0.002784  -0.005838
    14  H   -0.000115   0.000421  -0.001366  -0.002038   0.000903  -0.000189
    15  C    0.000284  -0.004891   0.004415   0.002755  -0.006570   0.000732
    16  H   -0.000374   0.006647   0.001055   0.001663  -0.002606   0.000297
    17  H    0.000078  -0.000682  -0.002797   0.001968   0.001760   0.000289
    18  H   -0.000007  -0.000285   0.001240  -0.000745  -0.001088  -0.000077
    19  O   -0.000619   0.001461  -0.001734   0.009042   0.000024   0.000014
              13         14         15         16         17         18
     1  H    0.000323   0.000029   0.000163  -0.000141   0.000034  -0.000041
     2  C    0.000561   0.000287  -0.000782   0.000486   0.000030  -0.000165
     3  H   -0.000039   0.000008  -0.000043   0.000027   0.000002  -0.000004
     4  H   -0.000025   0.000008  -0.000036  -0.000040   0.000013  -0.000012
     5  C    0.001210  -0.001208   0.003539  -0.004628   0.000559   0.000180
     6  H   -0.001041   0.000635  -0.001222   0.001243  -0.000409   0.000045
     7  H    0.000357  -0.000115   0.000284  -0.000374   0.000078  -0.000007
     8  O   -0.002530   0.000421  -0.004891   0.006647  -0.000682  -0.000285
     9  H    0.009364  -0.001366   0.004415   0.001055  -0.002797   0.001240
    10  C   -0.016652  -0.002038   0.002755   0.001663   0.001968  -0.000745
    11  H   -0.002784   0.000903  -0.006570  -0.002606   0.001760  -0.001088
    12  H   -0.005838  -0.000189   0.000732   0.000297   0.000289  -0.000077
    13  C    0.050587   0.018912  -0.017994  -0.007956   0.011515  -0.011848
    14  H    0.018912   0.015953  -0.005783   0.000427   0.002456  -0.003574
    15  C   -0.017994  -0.005783   0.135657  -0.000981  -0.003283   0.011368
    16  H   -0.007956   0.000427  -0.000981   0.006780  -0.001680   0.000270
    17  H    0.011515   0.002456  -0.003283  -0.001680   0.005008  -0.002873
    18  H   -0.011848  -0.003574   0.011368   0.000270  -0.002873   0.001602
    19  O   -0.131416  -0.008070   0.014486   0.003414  -0.006379   0.009882
              19
     1  H   -0.000558
     2  C   -0.001843
     3  H   -0.000008
     4  H   -0.000042
     5  C    0.000175
     6  H   -0.001345
     7  H   -0.000619
     8  O    0.001461
     9  H   -0.001734
    10  C    0.009042
    11  H    0.000024
    12  H    0.000014
    13  C   -0.131416
    14  H   -0.008070
    15  C    0.014486
    16  H    0.003414
    17  H   -0.006379
    18  H    0.009882
    19  O    1.035888
 Mulliken charges and spin densities:
               1          2
     1  H    0.266407   0.000375
     2  C   -0.874347   0.019489
     3  H    0.268930  -0.001983
     4  H    0.245710  -0.000728
     5  C   -0.061207  -0.078855
     6  H    0.436891   0.119242
     7  H    0.289403   0.040169
     8  O   -0.548234   0.897299
     9  H    0.261179  -0.000167
    10  C   -1.023284   0.025825
    11  H    0.344040  -0.000392
    12  H    0.226800  -0.000241
    13  C    0.577552  -0.105293
    14  H    0.332111   0.017699
    15  C   -0.960421   0.131812
    16  H    0.353760   0.003902
    17  H    0.276449   0.005609
    18  H    0.234576   0.003867
    19  O   -0.646317   0.922372
 Sum of Mulliken charges =   0.00000   2.00000
 Mulliken charges and spin densities with hydrogens summed into heavy atoms:
               1          2
     2  C   -0.093301   0.017152
     5  C    0.665088   0.080557
     8  O   -0.548234   0.897299
    10  C   -0.191263   0.025025
    13  C    0.909663  -0.087594
    15  C   -0.095636   0.145190
    19  O   -0.646317   0.922372
 Electronic spatial extent (au):  <R**2>=           1338.7734
 Charge=              0.0000 electrons
 Dipole moment (field-independent basis, Debye):
    X=              0.8454    Y=              0.0081    Z=             -0.3392  Tot=              0.9110
 Quadrupole moment (field-independent basis, Debye-Ang):
   XX=            -37.7403   YY=            -46.0881   ZZ=            -47.2693
   XY=              0.5933   XZ=              3.9887   YZ=             -3.2280
 Traceless Quadrupole moment (field-independent basis, Debye-Ang):
   XX=              5.9590   YY=             -2.3888   ZZ=             -3.5701
   XY=              0.5933   XZ=              3.9887   YZ=             -3.2280
 Octapole moment (field-independent basis, Debye-Ang**2):
  XXX=              0.8003  YYY=             -1.0595  ZZZ=             -2.5242  XYY=             -0.6415
  XXY=              1.1487  XXZ=             -2.7725  XZZ=              2.4305  YZZ=              0.9572
  YYZ=              0.6639  XYZ=             -0.1201
 Hexadecapole moment (field-independent basis, Debye-Ang**3):
 XXXX=          -1260.3125 YYYY=           -260.2926 ZZZZ=           -217.3162 XXXY=            -19.5588
 XXXZ=             -2.3219 YYYX=            -11.6138 YYYZ=             -1.8862 ZZZX=             -1.3186
 ZZZY=              1.8176 XXYY=           -260.3240 XXZZ=           -249.9823 YYZZ=            -81.5421
 XXYZ=              0.7075 YYXZ=              1.1395 ZZXY=              1.9297
 N-N= 3.015128121995D+02 E-N=-1.415728522429D+03  KE= 3.457823576528D+02
                          Isotropic Fermi Contact Couplings
        Atom                 a.u.       MegaHertz       Gauss      10(-4) cm-1
     1  H(1)               0.00027       0.60424       0.21561       0.20155
     2  C(13)              0.00081       0.45577       0.16263       0.15203
     3  H(1)              -0.00053      -1.17628      -0.41973      -0.39237
     4  H(1)               0.00081       1.80467       0.64395       0.60197
     5  C(13)             -0.03061     -17.20693      -6.13986      -5.73962
     6  H(1)               0.05327     119.06128      42.48402      39.71457
     7  H(1)               0.02133      47.67451      17.01145      15.90250
     8  O(17)              0.03465     -10.50111      -3.74706      -3.50279
     9  H(1)               0.00039       0.88228       0.31482       0.29430
    10  C(13)              0.00604       3.39338       1.21084       1.13191
    11  H(1)              -0.00002      -0.05488      -0.01958      -0.01831
    12  H(1)              -0.00035      -0.77916      -0.27802      -0.25990
    13  C(13)             -0.02976     -16.72665      -5.96849      -5.57941
    14  H(1)               0.01176      26.28728       9.37996       8.76849
    15  C(13)              0.07285      40.94946      14.61179      13.65927
    16  H(1)              -0.00166      -3.71225      -1.32462      -1.23827
    17  H(1)               0.00642      14.34220       5.11765       4.78404
    18  H(1)              -0.00163      -3.64100      -1.29920      -1.21451
    19  O(17)              0.03705     -11.22903      -4.00680      -3.74560
 --------------------------------------------------------
       Center         ----  Spin Dipole Couplings  ----
                      3XX-RR        3YY-RR        3ZZ-RR
 --------------------------------------------------------
     1   Atom        0.001383      0.005714     -0.007097
     2   Atom        0.010496     -0.001162     -0.009334
     3   Atom        0.004150     -0.002215     -0.001935
     4   Atom        0.009954     -0.003915     -0.006039
     5   Atom        0.024716     -0.022466     -0.002250
     6   Atom        0.014290     -0.018671      0.004381
     7   Atom       -0.006467     -0.005387      0.011854
     8   Atom        1.631829     -0.170758     -1.461070
     9   Atom        0.002146      0.001492     -0.003638
    10   Atom       -0.008698      0.025879     -0.017181
    11   Atom        0.001580      0.006220     -0.007800
    12   Atom       -0.002480      0.008544     -0.006064
    13   Atom        0.003816     -0.029740      0.025924
    14   Atom        0.024232     -0.010524     -0.013708
    15   Atom       -0.074336     -0.069292      0.143629
    16   Atom        0.007752     -0.016778      0.009026
    17   Atom        0.006248     -0.009429      0.003181
    18   Atom       -0.011839      0.009195      0.002645
    19   Atom       -0.970433     -0.944035      1.914468
 --------------------------------------------------------
                        XY            XZ            YZ
 --------------------------------------------------------
     1   Atom        0.008951     -0.000636      0.001649
     2   Atom        0.016663      0.004839      0.004573
     3   Atom        0.004550      0.004154      0.003682
     4   Atom        0.006248      0.001866      0.001779
     5   Atom       -0.039974      0.003887      0.031357
     6   Atom       -0.014727     -0.014376      0.015290
     7   Atom       -0.004080      0.010733     -0.014298
     8   Atom       -2.302008     -0.966436      0.661721
     9   Atom        0.005705      0.002849      0.002729
    10   Atom        0.014876      0.002425      0.010928
    11   Atom        0.003910     -0.003780      0.005682
    12   Atom        0.008507     -0.002139     -0.002264
    13   Atom        0.028650      0.000189     -0.008644
    14   Atom       -0.003117      0.005590      0.000462
    15   Atom       -0.005995      0.005497     -0.051920
    16   Atom       -0.012331     -0.004622      0.001800
    17   Atom        0.005528      0.010894      0.001872
    18   Atom       -0.004132      0.005992     -0.013651
    19   Atom        0.781319     -1.677682     -1.720865
 --------------------------------------------------------


 ---------------------------------------------------------------------------------
              Anisotropic Spin Dipole Couplings in Principal Axis System
 ---------------------------------------------------------------------------------

       Atom             a.u.   MegaHertz   Gauss  10(-4) cm-1        Axes

              Baa    -0.0081    -4.315    -1.540    -1.439  0.3941 -0.3568  0.8470
     1 H(1)   Bbb    -0.0047    -2.513    -0.897    -0.838  0.6831 -0.5027 -0.5297
              Bcc     0.0128     6.829     2.437     2.278  0.6148  0.7873  0.0456
 
              Baa    -0.0133    -1.785    -0.637    -0.595 -0.4990  0.8054 -0.3199
     2 C(13)  Bbb    -0.0103    -1.387    -0.495    -0.463 -0.3408  0.1570  0.9269
              Bcc     0.0236     3.172     1.132     1.058  0.7968  0.5715  0.1962
 
              Baa    -0.0058    -3.091    -1.103    -1.031 -0.0816  0.7634 -0.6408
     3 H(1)   Bbb    -0.0034    -1.799    -0.642    -0.600 -0.6261  0.4610  0.6289
              Bcc     0.0092     4.890     1.745     1.631  0.7754  0.4526  0.4403
 
              Baa    -0.0073    -3.901    -1.392    -1.301  0.1720 -0.6863  0.7067
     4 H(1)   Bbb    -0.0053    -2.852    -1.018    -0.951 -0.3426  0.6309  0.6961
              Bcc     0.0127     6.753     2.410     2.253  0.9236  0.3618  0.1266
 
              Baa    -0.0603    -8.091    -2.887    -2.699  0.3955  0.7967 -0.4569
     5 C(13)  Bbb     0.0094     1.262     0.450     0.421  0.4600  0.2588  0.8494
              Bcc     0.0509     6.828     2.437     2.278  0.7950 -0.5461 -0.2641
 
              Baa    -0.0277   -14.781    -5.274    -4.930  0.2029  0.9161 -0.3457
     6 H(1)   Bbb    -0.0053    -2.842    -1.014    -0.948  0.6507  0.1376  0.7468
              Bcc     0.0330    17.623     6.288     5.878  0.7317 -0.3765 -0.5682
 
              Baa    -0.0142    -7.583    -2.706    -2.529 -0.3951  0.7271  0.5615
     7 H(1)   Bbb    -0.0099    -5.302    -1.892    -1.768  0.8500  0.5211 -0.0767
              Bcc     0.0241    12.885     4.598     4.298  0.3484 -0.4470  0.8239
 
              Baa    -1.7425   126.084    44.990    42.057  0.4273  0.8018 -0.4178
     8 O(17)  Bbb    -1.7378   125.749    44.870    41.945  0.4141  0.2372  0.8788
              Bcc     3.4803  -251.834   -89.861   -84.003  0.8037 -0.5485 -0.2306
 
              Baa    -0.0049    -2.610    -0.931    -0.871 -0.2012 -0.2276  0.9528
     9 H(1)   Bbb    -0.0039    -2.078    -0.742    -0.693 -0.6928  0.7207  0.0258
              Bcc     0.0088     4.688     1.673     1.564  0.6925  0.6549  0.3026
 
              Baa    -0.0200    -2.681    -0.957    -0.894  0.1642 -0.2787  0.9462
    10 C(13)  Bbb    -0.0138    -1.856    -0.662    -0.619  0.9283 -0.2807 -0.2438
              Bcc     0.0338     4.537     1.619     1.513  0.3335  0.9184  0.2127
 
              Baa    -0.0116    -6.214    -2.217    -2.073  0.3521 -0.3528  0.8670
    11 H(1)   Bbb     0.0025     1.327     0.473     0.442  0.8657 -0.2295 -0.4449
              Bcc     0.0092     4.888     1.744     1.630  0.3559  0.9071  0.2246
 
              Baa    -0.0077    -4.085    -1.457    -1.362  0.7597 -0.3198  0.5662
    12 H(1)   Bbb    -0.0060    -3.188    -1.137    -1.063 -0.4417  0.3852  0.8103
              Bcc     0.0136     7.272     2.595     2.426  0.4772  0.8657 -0.1514
 
              Baa    -0.0470    -6.301    -2.248    -2.102 -0.4891  0.8660  0.1040
    13 C(13)  Bbb     0.0182     2.448     0.874     0.817  0.8059  0.4030  0.4338
              Bcc     0.0287     3.853     1.375     1.285 -0.3338 -0.2960  0.8950
 
              Baa    -0.0147    -7.854    -2.802    -2.620 -0.1559 -0.2217  0.9626
    14 H(1)   Bbb    -0.0106    -5.641    -2.013    -1.882  0.0498  0.9715  0.2318
              Bcc     0.0253    13.495     4.815     4.501  0.9865 -0.0840  0.1404
 
              Baa    -0.0836   -11.220    -4.004    -3.743  0.4519  0.8719  0.1883
    15 C(13)  Bbb    -0.0722    -9.688    -3.457    -3.232  0.8916 -0.4346 -0.1273
              Bcc     0.1558    20.908     7.461     6.974  0.0291 -0.2254  0.9738
 
              Baa    -0.0219   -11.688    -4.170    -3.899  0.3844  0.9232  0.0037
    16 H(1)   Bbb     0.0056     3.006     1.072     1.003  0.5201 -0.2199  0.8253
              Bcc     0.0163     8.682     3.098     2.896  0.7627 -0.3153 -0.5647
 
              Baa    -0.0115    -6.110    -2.180    -2.038 -0.3899  0.9042  0.1746
    17 H(1)   Bbb    -0.0054    -2.873    -1.025    -0.958 -0.5320 -0.3759  0.7588
              Bcc     0.0168     8.983     3.205     2.996  0.7517  0.2029  0.6275
 
              Baa    -0.0140    -7.491    -2.673    -2.499  0.9232 -0.0589 -0.3797
    18 H(1)   Bbb    -0.0074    -3.937    -1.405    -1.313  0.3247  0.6482  0.6888
              Bcc     0.0214    11.428     4.078     3.812 -0.2056  0.7592 -0.6176
 
              Baa    -1.7535   126.883    45.275    42.324  0.2959  0.8056  0.5133
    19 O(17)  Bbb    -1.7366   125.656    44.837    41.914  0.8750 -0.4442  0.1927
              Bcc     3.4901  -252.539   -90.112   -84.238 -0.3832 -0.3921  0.8363
 

 ---------------------------------------------------------------------------------

 Calling FoFJK, ICntrl=      2127 FMM=F ISym2X=0 I1Cent= 0 IOpClX= 1 NMat=1 NMatS=1 NMatT=0.
 ***** Axes restored to original set *****
 -------------------------------------------------------------------
 Center     Atomic                   Forces (Hartrees/Bohr)
 Number     Number              X              Y              Z
 -------------------------------------------------------------------
      1        1          -0.000825939    0.003420343   -0.001939334
      2        6           0.000169580    0.000487829    0.000370384
      3        1           0.001581497    0.001310541    0.003783687
      4        1           0.003283134   -0.001201244   -0.002025862
      5        6           0.002365035    0.000587873    0.003789844
      6        1          -0.002525287    0.001509164    0.001903443
      7        1           0.000984073   -0.003313579    0.002277897
      8        8          -0.003548718   -0.002754381   -0.007993422
      9        1          -0.003129377   -0.001699035   -0.002077565
     10        6           0.000369655   -0.001100231   -0.000373900
     11        1           0.002522650   -0.001990050   -0.001086623
     12        1          -0.000510828   -0.001712225    0.003659552
     13        6          -0.004381906   -0.001167650    0.000096498
     14        1          -0.003421853    0.001485064    0.000975534
     15        6           0.000840230    0.000833791   -0.002226481
     16        1           0.002776542   -0.000759112   -0.001611854
     17        1          -0.003089400   -0.001009030   -0.002572491
     18        1           0.000095277    0.003935471   -0.000274717
     19        8           0.006445635    0.003136461    0.005325409
 -------------------------------------------------------------------
 Cartesian Forces:  Max     0.007993422 RMS     0.002638943

 GradGradGradGradGradGradGradGradGradGradGradGradGradGradGradGradGradGrad
 Berny optimization.
 FormGI is forming the generalized inverse of G from B-inverse, IUseBI=4.
 Internal  Forces:  Max     0.010126153 RMS     0.002552982
 Search for a local minimum.
 Step number   1 out of a maximum of   94
 All quantities printed in internal units (Hartrees-Bohrs-Radians)
 Mixed Optimization -- RFO/linear search
 Second derivative matrix not updated -- first step.
 ITU=  0
     Eigenvalues ---    0.00230   0.00230   0.00230   0.00325   0.00379
     Eigenvalues ---    0.01995   0.02349   0.04369   0.04614   0.04810
     Eigenvalues ---    0.05274   0.05530   0.05570   0.05608   0.05630
     Eigenvalues ---    0.05644   0.05864   0.07502   0.12167   0.15649
     Eigenvalues ---    0.16000   0.16000   0.16000   0.16000   0.16000
     Eigenvalues ---    0.16000   0.16000   0.16000   0.16000   0.16000
     Eigenvalues ---    0.16289   0.18198   0.19864   0.25000   0.26592
     Eigenvalues ---    0.29119   0.29494   0.32013   0.32856   0.33112
     Eigenvalues ---    0.34008   0.34017   0.34136   0.34166   0.34181
     Eigenvalues ---    0.34200   0.34214   0.34391   0.34438   0.49635
     Eigenvalues ---    0.51098
 RFO step:  Lambda=-1.81941676D-03 EMin= 2.30000000D-03
 Linear search not attempted -- first point.
 Iteration  1 RMS(Cart)=  0.12581273 RMS(Int)=  0.00405829
 Iteration  2 RMS(Cart)=  0.00550537 RMS(Int)=  0.00001686
 Iteration  3 RMS(Cart)=  0.00000752 RMS(Int)=  0.00001565
 Iteration  4 RMS(Cart)=  0.00000000 RMS(Int)=  0.00001565
 Variable       Old X    -DE/DX   Delta X   Delta X   Delta X     New X
                                 (Linear)    (Quad)   (Total)
    R1        2.06971  -0.00399   0.00000  -0.01161  -0.01161   2.05810
    R2        2.07302  -0.00429   0.00000  -0.01254  -0.01254   2.06048
    R3        2.07100  -0.00403   0.00000  -0.01174  -0.01174   2.05926
    R4        2.88984  -0.00580   0.00000  -0.01955  -0.01955   2.87029
    R5        2.10819  -0.00455   0.00000  -0.01414  -0.01414   2.09406
    R6        2.09305  -0.00414   0.00000  -0.01252  -0.01252   2.08053
    R7        2.58773  -0.00917   0.00000  -0.01787  -0.01787   2.56986
    R8        4.54663  -0.00135   0.00000  -0.05331  -0.05331   4.49332
    R9        2.07317  -0.00410   0.00000  -0.01200  -0.01200   2.06117
   R10        2.06994  -0.00329   0.00000  -0.00956  -0.00956   2.06038
   R11        2.07052  -0.00406   0.00000  -0.01182  -0.01182   2.05869
   R12        2.89755  -0.00652   0.00000  -0.02224  -0.02224   2.87531
   R13        2.08854  -0.00385   0.00000  -0.01157  -0.01157   2.07698
   R14        2.95325  -0.00732   0.00000  -0.02733  -0.02733   2.92591
   R15        2.60235  -0.01013   0.00000  -0.02033  -0.02033   2.58203
   R16        2.06675  -0.00324   0.00000  -0.00938  -0.00938   2.05736
   R17        2.07026  -0.00414   0.00000  -0.01204  -0.01204   2.05822
   R18        2.06598  -0.00393   0.00000  -0.01135  -0.01135   2.05463
    A1        1.89541   0.00039   0.00000   0.00166   0.00165   1.89707
    A2        1.89078   0.00043   0.00000   0.00331   0.00331   1.89409
    A3        1.93018  -0.00047   0.00000  -0.00293  -0.00293   1.92725
    A4        1.88941   0.00034   0.00000   0.00220   0.00220   1.89160
    A5        1.92741  -0.00044   0.00000  -0.00305  -0.00306   1.92435
    A6        1.92955  -0.00021   0.00000  -0.00091  -0.00091   1.92863
    A7        1.92866   0.00037   0.00000   0.00213   0.00212   1.93078
    A8        1.96234   0.00004   0.00000   0.00135   0.00134   1.96368
    A9        2.01534  -0.00037   0.00000  -0.00288  -0.00288   2.01245
   A10        1.81633   0.00003   0.00000   0.00246   0.00246   1.81879
   A11        1.80174  -0.00020   0.00000  -0.00336  -0.00336   1.79838
   A12        1.92231   0.00016   0.00000   0.00054   0.00054   1.92284
   A13        2.72509  -0.00236   0.00000  -0.00939  -0.00939   2.71570
   A14        1.89936   0.00059   0.00000   0.00246   0.00245   1.90181
   A15        1.88620   0.00039   0.00000   0.00403   0.00403   1.89022
   A16        1.92442  -0.00028   0.00000  -0.00154  -0.00155   1.92287
   A17        1.89717   0.00060   0.00000   0.00335   0.00334   1.90051
   A18        1.93084  -0.00111   0.00000  -0.00767  -0.00768   1.92315
   A19        1.92494  -0.00014   0.00000  -0.00024  -0.00024   1.92469
   A20        1.93681   0.00029   0.00000   0.00641   0.00643   1.94324
   A21        1.94824  -0.00050   0.00000  -0.00578  -0.00585   1.94239
   A22        1.97098  -0.00017   0.00000  -0.00601  -0.00609   1.96489
   A23        1.86287   0.00046   0.00000   0.00711   0.00713   1.87000
   A24        1.91392   0.00026   0.00000   0.00591   0.00594   1.91986
   A25        1.82498  -0.00032   0.00000  -0.00758  -0.00765   1.81734
   A26        1.92329  -0.00081   0.00000  -0.00568  -0.00569   1.91761
   A27        1.87949  -0.00005   0.00000  -0.00001  -0.00001   1.87948
   A28        1.93285  -0.00030   0.00000  -0.00148  -0.00148   1.93137
   A29        1.90806   0.00031   0.00000   0.00115   0.00114   1.90920
   A30        1.91348   0.00052   0.00000   0.00263   0.00262   1.91611
   A31        1.90618   0.00033   0.00000   0.00344   0.00344   1.90962
   A32        2.09017  -0.00500   0.00000  -0.03091  -0.03091   2.05926
    D1        1.04719  -0.00024   0.00000  -0.00416  -0.00416   1.04303
    D2        3.06820   0.00006   0.00000   0.00109   0.00109   3.06929
    D3       -0.98906  -0.00001   0.00000   0.00053   0.00053  -0.98853
    D4       -1.05131  -0.00014   0.00000  -0.00235  -0.00235  -1.05366
    D5        0.96970   0.00016   0.00000   0.00291   0.00291   0.97261
    D6       -3.08756   0.00010   0.00000   0.00235   0.00234  -3.08521
    D7        3.14129  -0.00015   0.00000  -0.00253  -0.00253   3.13876
    D8       -1.12089   0.00015   0.00000   0.00273   0.00273  -1.11816
    D9        1.10504   0.00009   0.00000   0.00217   0.00216   1.10721
   D10       -1.93930   0.00032   0.00000   0.02948   0.02948  -1.90982
   D11        2.23356   0.00006   0.00000   0.02534   0.02534   2.25890
   D12        0.22538  -0.00005   0.00000   0.02513   0.02513   0.25051
   D13       -0.57871   0.00055   0.00000   0.13339   0.13339  -0.44532
   D14       -0.95657  -0.00016   0.00000  -0.00781  -0.00781  -0.96438
   D15        1.11907   0.00028   0.00000   0.00161   0.00160   1.12067
   D16       -3.11374  -0.00059   0.00000  -0.01601  -0.01599  -3.12973
   D17       -3.05849   0.00001   0.00000  -0.00490  -0.00490  -3.06339
   D18       -0.98285   0.00045   0.00000   0.00452   0.00451  -0.97834
   D19        1.06753  -0.00042   0.00000  -0.01310  -0.01309   1.05444
   D20        1.12518   0.00006   0.00000  -0.00395  -0.00395   1.12123
   D21       -3.08236   0.00050   0.00000   0.00547   0.00546  -3.07691
   D22       -1.03199  -0.00036   0.00000  -0.01215  -0.01214  -1.04412
   D23        1.02554  -0.00033   0.00000  -0.00161  -0.00160   1.02395
   D24       -1.05434  -0.00022   0.00000   0.00025   0.00026  -1.05408
   D25       -3.13744  -0.00041   0.00000  -0.00308  -0.00306  -3.14050
   D26       -3.13856   0.00002   0.00000   0.00744   0.00744  -3.13112
   D27        1.06474   0.00014   0.00000   0.00929   0.00929   1.07404
   D28       -1.01835  -0.00006   0.00000   0.00597   0.00597  -1.01238
   D29       -1.11094   0.00036   0.00000   0.01372   0.01370  -1.09724
   D30        3.09236   0.00048   0.00000   0.01558   0.01556   3.10792
   D31        1.00926   0.00028   0.00000   0.01225   0.01224   1.02150
   D32       -0.86874   0.00051   0.00000   0.01069   0.01067  -0.85807
   D33       -3.03850   0.00007   0.00000   0.00221   0.00220  -3.03629
   D34        1.25282  -0.00041   0.00000  -0.00475  -0.00473   1.24809
         Item               Value     Threshold  Converged?
 Maximum Force            0.010126     0.000450     NO 
 RMS     Force            0.002553     0.000300     NO 
 Maximum Displacement     0.303924     0.001800     NO 
 RMS     Displacement     0.126294     0.001200     NO 
 Predicted change in Energy=-9.366049D-04
 GradGradGradGradGradGradGradGradGradGradGradGradGradGradGradGradGradGrad

                          Input orientation:                          
 ---------------------------------------------------------------------
 Center     Atomic      Atomic             Coordinates (Angstroms)
 Number     Number       Type             X           Y           Z
 ---------------------------------------------------------------------
      1          1           0       -2.702620   -1.405667    0.480542
      2          6           0       -3.096840   -0.576219   -0.104904
      3          1           0       -3.461819   -0.962748   -1.056887
      4          1           0       -3.937770   -0.140773    0.434266
      5          6           0       -2.017924    0.466778   -0.339696
      6          1           0       -1.160413    0.025352   -0.885371
      7          1           0       -2.358934    1.286918   -0.990248
      8          8           0       -1.440529    0.969056    0.784444
      9          1           0        2.793794    1.600330    0.425851
     10          6           0        2.005813    1.243601   -0.238612
     11          1           0        1.042571    1.591936    0.135007
     12          1           0        2.174615    1.667442   -1.227899
     13          6           0        2.024407   -0.276343   -0.305958
     14          1           0        3.013362   -0.651378   -0.604810
     15          6           0        1.695077   -0.904155    1.070528
     16          1           0        0.714827   -0.568874    1.405169
     17          1           0        2.452778   -0.568310    1.777192
     18          1           0        1.712233   -1.989651    1.011030
     19          8           0        1.063694   -0.776385   -1.138965
 ---------------------------------------------------------------------
                    Distance matrix (angstroms):
                    1          2          3          4          5
     1  H    0.000000
     2  C    1.089101   0.000000
     3  H    1.770946   1.090360   0.000000
     4  H    1.768529   1.089716   1.767967   0.000000
     5  C    2.155841   1.518892   2.154703   2.157301   0.000000
     6  H    2.508374   2.172733   2.510424   3.079408   1.108126
     7  H    3.087290   2.190803   2.506350   2.561302   1.100970
     8  O    2.706389   2.433554   3.347832   2.755097   1.359911
     9  H    6.264948   6.302272   6.921024   6.953091   5.002362
    10  C    5.450243   5.419105   5.952525   6.139661   4.099284
    11  H    4.809520   4.679015   5.313808   5.281633   3.295141
    12  H    6.012503   5.838096   6.222261   6.587388   4.450604
    13  C    4.923285   5.133957   5.579760   6.009481   4.110207
    14  H    5.866804   6.131079   6.498407   7.046888   5.160852
    15  C    4.465348   4.944861   5.578791   5.719838   4.201733
    16  H    3.637870   4.099900   4.864281   4.772063   3.403683
    17  H    5.381505   5.860086   6.570391   6.544108   5.053691
    18  H    4.484795   5.135200   5.665830   5.972733   4.666109
    19  O    4.147761   4.291782   4.530093   5.281449   3.417698
                    6          7          8          9         10
     6  H    0.000000
     7  H    1.743273   0.000000
     8  O    1.938382   2.023372   0.000000
     9  H    4.453719   5.352959   4.296113   0.000000
    10  C    3.453609   4.429204   3.605453   1.090725   0.000000
    11  H    2.889377   3.595758   2.641123   1.775230   1.090304
    12  H    3.733121   4.555693   4.196013   1.767138   1.089414
    13  C    3.251125   4.703798   3.840022   2.156247   1.521550
    14  H    4.237579   5.724257   4.938924   2.486093   2.177200
    15  C    3.583761   5.048029   3.663712   2.809845   2.534415
    16  H    3.019305   4.316248   2.719575   3.160160   2.766537
    17  H    4.527342   5.852620   4.301962   2.577869   2.747047
    18  H    3.988567   5.596018   4.329572   3.794755   3.478751
    19  O    2.377761   3.999215   3.607935   3.330265   2.403865
                   11         12         13         14         15
    11  H    0.000000
    12  H    1.773340   0.000000
    13  C    2.156135   2.156580   0.000000
    14  H    3.076330   2.543356   1.099089   0.000000
    15  C    2.744346   3.482217   1.548328   2.146748   0.000000
    16  H    2.527811   3.750352   2.174518   3.054519   1.088709
    17  H    3.058123   3.755866   2.146685   2.448486   1.089163
    18  H    3.747483   4.312879   2.183422   2.468774   1.087261
    19  O    2.689312   2.685953   1.366349   2.025377   2.301484
                   16         17         18         19
    16  H    0.000000
    17  H    1.777323   0.000000
    18  H    1.780104   1.776406   0.000000
    19  O    2.576313   3.236791   2.552468   0.000000
 Stoichiometry    C5H12O2(3)
 Framework group  C1[X(C5H12O2)]
 Deg. of freedom    51
 Full point group                 C1      NOp   1
 Largest Abelian subgroup         C1      NOp   1
 Largest concise Abelian subgroup C1      NOp   1
                         Standard orientation:                         
 ---------------------------------------------------------------------
 Center     Atomic      Atomic             Coordinates (Angstroms)
 Number     Number       Type             X           Y           Z
 ---------------------------------------------------------------------
      1          1           0       -2.697063   -1.471104    0.490204
      2          6           0       -3.103065   -0.643874   -0.090307
      3          1           0       -3.460176   -1.029455   -1.045652
      4          1           0       -3.951699   -0.225319    0.450168
      5          6           0       -2.040104    0.417406   -0.315767
      6          1           0       -1.174786   -0.006826   -0.862756
      7          1           0       -2.392635    1.236607   -0.961341
      8          8           0       -1.472733    0.920839    0.812949
      9          1           0        2.751900    1.620474    0.467149
     10          6           0        1.970832    1.256111   -0.201322
     11          1           0        1.001572    1.586806    0.172764
     12          1           0        2.134869    1.689355   -1.187331
     13          6           0        2.013253   -0.262858   -0.279085
     14          1           0        3.008498   -0.620364   -0.578538
     15          6           0        1.691158   -0.905220    1.092390
     16          1           0        0.705169   -0.587574    1.427375
     17          1           0        2.442196   -0.562502    1.802856
     18          1           0        1.725352   -1.989880    1.025460
     19          8           0        1.062028   -0.772040   -1.117426
 ---------------------------------------------------------------------
 Rotational constants (GHZ):           3.7017521           1.0529280           1.0083128
 Standard basis: Aug-CC-pVTZ (5D, 7F)
 There are   685 symmetry adapted cartesian basis functions of A   symmetry.
 There are   598 symmetry adapted basis functions of A   symmetry.
   598 basis functions,   828 primitive gaussians,   685 cartesian basis functions
    30 alpha electrons       28 beta electrons
       nuclear repulsion energy       306.0055176225 Hartrees.
 NAtoms=   19 NActive=   19 NUniq=   19 SFac= 1.00D+00 NAtFMM=   60 NAOKFM=F Big=F
 Integral buffers will be    131072 words long.
 Raffenetti 2 integral format.
 Two-electron integral symmetry is turned on.
 Nuclear repulsion after empirical dispersion term =      305.9967244696 Hartrees.
 One-electron integrals computed using PRISM.
 NBasis=   598 RedAO= T EigKep=  8.06D-06  NBF=   598
 NBsUse=   598 1.00D-06 EigRej= -1.00D+00 NBFU=   598
 Initial guess from the checkpoint file:  "Forward-wb-opt.chk"
 B after Tr=     0.000000    0.000000    0.000000
         Rot=    0.999989    0.002330    0.001978   -0.003442 Ang=   0.53 deg.
 Initial guess <Sx>= 0.0000 <Sy>= 0.0000 <Sz>= 1.0000 <S**2>= 2.0088 S= 1.0029
 ExpMin= 2.53D-02 ExpMax= 1.53D+04 ExpMxC= 5.22D+02 IAcc=3 IRadAn=         7 AccDes= 0.00D+00
 Harris functional with IExCor= 4639 and IRadAn=       7 diagonalized for initial guess.
 HarFok:  IExCor= 4639 AccDes= 0.00D+00 IRadAn=         7 IDoV= 1 UseB2=F ITyADJ=14
 ICtDFT=  3500011 ScaDFX=  1.000000  1.000000  1.000000  1.000000
 FoFCou: FMM=F IPFlag=           0 FMFlag=      100000 FMFlg1=           0
         NFxFlg=           0 DoJE=T BraDBF=F KetDBF=T FulRan=T
         wScrn=  0.000000 ICntrl=       500 IOpCl=  0 I1Cent=   200000004 NGrid=           0
         NMat0=    1 NMatS0=      1 NMatT0=    0 NMatD0=    1 NMtDS0=    0 NMtDT0=    0
 Petite list used in FoFCou.
 Requested convergence on RMS density matrix=1.00D-08 within 128 cycles.
 Requested convergence on MAX density matrix=1.00D-06.
 Requested convergence on             energy=1.00D-06.
 No special actions if energy rises.
 Restarting incremental Fock formation.
 SCF Done:  E(UwB97XD) =  -348.084716843     A.U. after   23 cycles
            NFock= 23  Conv=0.67D-08     -V/T= 2.0060
 <Sx>= 0.0000 <Sy>= 0.0000 <Sz>= 1.0000 <S**2>= 2.0089 S= 1.0030
 <L.S>=  0.00000000000    
 Annihilation of the first spin contaminant:
 S**2 before annihilation     2.0089,   after     2.0001
 Calling FoFJK, ICntrl=      2127 FMM=F ISym2X=0 I1Cent= 0 IOpClX= 1 NMat=1 NMatS=1 NMatT=0.
 ***** Axes restored to original set *****
 -------------------------------------------------------------------
 Center     Atomic                   Forces (Hartrees/Bohr)
 Number     Number              X              Y              Z
 -------------------------------------------------------------------
      1        1          -0.000042869   -0.000106136    0.000018733
      2        6          -0.000077625   -0.000282780   -0.000281217
      3        1          -0.000148052   -0.000150954    0.000072845
      4        1           0.000030365   -0.000046628   -0.000040881
      5        6           0.000808961    0.001732460    0.003088864
      6        1           0.001036915   -0.000316731   -0.000981386
      7        1           0.000012510   -0.000068885   -0.000509877
      8        8          -0.000639230   -0.000720715   -0.001079057
      9        1           0.000000737    0.000140497   -0.000035566
     10        6           0.000320755    0.000857420   -0.000002692
     11        1           0.000058873    0.000124440   -0.000062533
     12        1           0.000062012    0.000134083    0.000084893
     13        6          -0.002216725   -0.000309711   -0.000755271
     14        1           0.000338902    0.000159526    0.000046202
     15        6           0.000083795   -0.000359940    0.000043383
     16        1           0.000013152    0.000104599    0.000270202
     17        1          -0.000162894   -0.000084234    0.000252949
     18        1          -0.000010632   -0.000111726    0.000331283
     19        8           0.000531051   -0.000694586   -0.000460875
 -------------------------------------------------------------------
 Cartesian Forces:  Max     0.003088864 RMS     0.000675111

 GradGradGradGradGradGradGradGradGradGradGradGradGradGradGradGradGradGrad
 Berny optimization.
 Using GEDIIS/GDIIS optimizer.
 FormGI is forming the generalized inverse of G from B-inverse, IUseBI=4.
 Internal  Forces:  Max     0.003406011 RMS     0.000516682
 Search for a local minimum.
 Step number   2 out of a maximum of   94
 All quantities printed in internal units (Hartrees-Bohrs-Radians)
 Mixed Optimization -- En-DIIS/RFO-DIIS
 Update second derivatives using D2CorX and points    1    2
 DE= -9.59D-04 DEPred=-9.37D-04 R= 1.02D+00
 TightC=F SS=  1.41D+00  RLast= 1.73D-01 DXNew= 5.0454D-01 5.1966D-01
 Trust test= 1.02D+00 RLast= 1.73D-01 DXMaxT set to 5.05D-01
 ITU=  1  0
 Use linear search instead of GDIIS.
     Eigenvalues ---    0.00230   0.00230   0.00256   0.00325   0.00379
     Eigenvalues ---    0.01995   0.02232   0.04385   0.04625   0.04946
     Eigenvalues ---    0.05284   0.05567   0.05627   0.05632   0.05655
     Eigenvalues ---    0.05658   0.05875   0.07475   0.12183   0.13918
     Eigenvalues ---    0.15667   0.16000   0.16000   0.16000   0.16000
     Eigenvalues ---    0.16000   0.16000   0.16000   0.16000   0.16128
     Eigenvalues ---    0.16157   0.18188   0.19756   0.24656   0.27111
     Eigenvalues ---    0.29321   0.30371   0.32281   0.32958   0.33300
     Eigenvalues ---    0.34012   0.34062   0.34142   0.34171   0.34193
     Eigenvalues ---    0.34203   0.34340   0.34417   0.35833   0.48389
     Eigenvalues ---    0.50540
 RFO step:  Lambda=-2.42770511D-04 EMin= 2.29993545D-03
 Quartic linear search produced a step of  0.01727.
 Iteration  1 RMS(Cart)=  0.10289799 RMS(Int)=  0.00480619
 Iteration  2 RMS(Cart)=  0.00933127 RMS(Int)=  0.00002485
 Iteration  3 RMS(Cart)=  0.00005916 RMS(Int)=  0.00000189
 Iteration  4 RMS(Cart)=  0.00000000 RMS(Int)=  0.00000189
 Variable       Old X    -DE/DX   Delta X   Delta X   Delta X     New X
                                 (Linear)    (Quad)   (Total)
    R1        2.05810   0.00008  -0.00020  -0.00137  -0.00157   2.05653
    R2        2.06048   0.00004  -0.00022  -0.00161  -0.00182   2.05866
    R3        2.05926  -0.00006  -0.00020  -0.00180  -0.00201   2.05726
    R4        2.87029   0.00054  -0.00034  -0.00084  -0.00118   2.86911
    R5        2.09406   0.00081  -0.00024   0.00063   0.00039   2.09444
    R6        2.08053   0.00025  -0.00022  -0.00096  -0.00118   2.07935
    R7        2.56986  -0.00143  -0.00031  -0.00532  -0.00563   2.56423
    R8        4.49332  -0.00087  -0.00092  -0.04447  -0.04539   4.44792
    R9        2.06117   0.00002  -0.00021  -0.00158  -0.00178   2.05939
   R10        2.06038  -0.00003  -0.00017  -0.00142  -0.00158   2.05879
   R11        2.05869  -0.00002  -0.00020  -0.00167  -0.00188   2.05682
   R12        2.87531   0.00125  -0.00038   0.00131   0.00093   2.87624
   R13        2.07698   0.00024  -0.00020  -0.00086  -0.00106   2.07592
   R14        2.92591   0.00100  -0.00047   0.00006  -0.00041   2.92551
   R15        2.58203  -0.00072  -0.00035  -0.00428  -0.00463   2.57740
   R16        2.05736   0.00010  -0.00016  -0.00099  -0.00115   2.05621
   R17        2.05822   0.00002  -0.00021  -0.00158  -0.00179   2.05643
   R18        2.05463   0.00009  -0.00020  -0.00129  -0.00148   2.05314
    A1        1.89707  -0.00017   0.00003  -0.00066  -0.00063   1.89644
    A2        1.89409  -0.00004   0.00006  -0.00009  -0.00003   1.89406
    A3        1.92725   0.00007  -0.00005  -0.00002  -0.00007   1.92717
    A4        1.89160  -0.00013   0.00004  -0.00045  -0.00042   1.89119
    A5        1.92435   0.00030  -0.00005   0.00162   0.00156   1.92592
    A6        1.92863  -0.00003  -0.00002  -0.00043  -0.00045   1.92818
    A7        1.93078  -0.00047   0.00004  -0.00434  -0.00430   1.92648
    A8        1.96368   0.00006   0.00002   0.00030   0.00031   1.96399
    A9        2.01245  -0.00003  -0.00005   0.00029   0.00023   2.01269
   A10        1.81879  -0.00005   0.00004  -0.00261  -0.00257   1.81622
   A11        1.79838   0.00030  -0.00006   0.00170   0.00164   1.80003
   A12        1.92284   0.00019   0.00001   0.00429   0.00430   1.92714
   A13        2.71570  -0.00129  -0.00016  -0.00653  -0.00669   2.70901
   A14        1.90181  -0.00012   0.00004  -0.00023  -0.00019   1.90162
   A15        1.89022  -0.00018   0.00007  -0.00093  -0.00086   1.88936
   A16        1.92287   0.00013  -0.00003   0.00056   0.00053   1.92340
   A17        1.90051  -0.00014   0.00006  -0.00032  -0.00027   1.90024
   A18        1.92315   0.00015  -0.00013   0.00010  -0.00003   1.92312
   A19        1.92469   0.00015   0.00000   0.00079   0.00079   1.92548
   A20        1.94324  -0.00031   0.00011  -0.00348  -0.00337   1.93987
   A21        1.94239   0.00006  -0.00010  -0.00017  -0.00028   1.94211
   A22        1.96489   0.00022  -0.00011   0.00163   0.00153   1.96642
   A23        1.87000   0.00008   0.00012   0.00060   0.00072   1.87072
   A24        1.91986   0.00004   0.00010   0.00148   0.00158   1.92144
   A25        1.81734  -0.00007  -0.00013   0.00019   0.00006   1.81739
   A26        1.91761   0.00010  -0.00010  -0.00028  -0.00038   1.91723
   A27        1.87948   0.00030   0.00000   0.00151   0.00151   1.88099
   A28        1.93137   0.00043  -0.00003   0.00307   0.00304   1.93441
   A29        1.90920  -0.00032   0.00002  -0.00301  -0.00299   1.90620
   A30        1.91611  -0.00019   0.00005  -0.00009  -0.00005   1.91606
   A31        1.90962  -0.00032   0.00006  -0.00125  -0.00119   1.90843
   A32        2.05926  -0.00341  -0.00053  -0.02592  -0.02645   2.03281
    D1        1.04303   0.00014  -0.00007   0.00169   0.00162   1.04464
    D2        3.06929  -0.00019   0.00002  -0.00418  -0.00416   3.06513
    D3       -0.98853   0.00011   0.00001   0.00242   0.00243  -0.98610
    D4       -1.05366   0.00012  -0.00004   0.00148   0.00144  -1.05222
    D5        0.97261  -0.00022   0.00005  -0.00439  -0.00434   0.96827
    D6       -3.08521   0.00008   0.00004   0.00221   0.00225  -3.08296
    D7        3.13876   0.00011  -0.00004   0.00129   0.00124   3.14000
    D8       -1.11816  -0.00023   0.00005  -0.00459  -0.00454  -1.12270
    D9        1.10721   0.00007   0.00004   0.00201   0.00205   1.10926
   D10       -1.90982  -0.00011   0.00051  -0.02785  -0.02733  -1.93715
   D11        2.25890   0.00010   0.00044  -0.02438  -0.02395   2.23495
   D12        0.25051  -0.00021   0.00043  -0.02877  -0.02834   0.22217
   D13       -0.44532  -0.00039   0.00230  -0.14787  -0.14557  -0.59089
   D14       -0.96438   0.00002  -0.00013  -0.00488  -0.00501  -0.96939
   D15        1.12067  -0.00005   0.00003  -0.00656  -0.00654   1.11413
   D16       -3.12973   0.00004  -0.00028  -0.00539  -0.00566  -3.13540
   D17       -3.06339  -0.00001  -0.00008  -0.00501  -0.00510  -3.06849
   D18       -0.97834  -0.00007   0.00008  -0.00670  -0.00662  -0.98496
   D19        1.05444   0.00002  -0.00023  -0.00552  -0.00575   1.04869
   D20        1.12123  -0.00002  -0.00007  -0.00518  -0.00525   1.11598
   D21       -3.07691  -0.00009   0.00009  -0.00687  -0.00677  -3.08368
   D22       -1.04412   0.00000  -0.00021  -0.00569  -0.00590  -1.05002
   D23        1.02395   0.00008  -0.00003  -0.00438  -0.00440   1.01954
   D24       -1.05408   0.00023   0.00000  -0.00148  -0.00147  -1.05555
   D25       -3.14050   0.00019  -0.00005  -0.00267  -0.00272   3.13996
   D26       -3.13112  -0.00021   0.00013  -0.00839  -0.00826  -3.13938
   D27        1.07404  -0.00006   0.00016  -0.00549  -0.00533   1.06871
   D28       -1.01238  -0.00011   0.00010  -0.00668  -0.00658  -1.01896
   D29       -1.09724  -0.00017   0.00024  -0.00636  -0.00612  -1.10337
   D30        3.10792  -0.00002   0.00027  -0.00346  -0.00319   3.10472
   D31        1.02150  -0.00006   0.00021  -0.00465  -0.00444   1.01705
   D32       -0.85807  -0.00040   0.00018  -0.01482  -0.01463  -0.87271
   D33       -3.03629  -0.00019   0.00004  -0.01258  -0.01255  -3.04884
   D34        1.24809  -0.00025  -0.00008  -0.01403  -0.01411   1.23399
         Item               Value     Threshold  Converged?
 Maximum Force            0.003406     0.000450     NO 
 RMS     Force            0.000517     0.000300     NO 
 Maximum Displacement     0.395524     0.001800     NO 
 RMS     Displacement     0.109329     0.001200     NO 
 Predicted change in Energy=-1.229630D-04
 GradGradGradGradGradGradGradGradGradGradGradGradGradGradGradGradGradGrad

                          Input orientation:                          
 ---------------------------------------------------------------------
 Center     Atomic      Atomic             Coordinates (Angstroms)
 Number     Number       Type             X           Y           Z
 ---------------------------------------------------------------------
      1          1           0       -2.774264   -1.492292    0.314241
      2          6           0       -3.114183   -0.578654   -0.169541
      3          1           0       -3.466730   -0.824719   -1.170513
      4          1           0       -3.950762   -0.176700    0.399439
      5          6           0       -1.985367    0.434131   -0.241546
      6          1           0       -1.133981    0.022684   -0.819693
      7          1           0       -2.268905    1.342922   -0.793332
      8          8           0       -1.421093    0.759754    0.948763
      9          1           0        2.797560    1.616229    0.339810
     10          6           0        2.007818    1.236331   -0.307960
     11          1           0        1.048106    1.609540    0.047857
     12          1           0        2.181214    1.613547   -1.314093
     13          6           0        2.012948   -0.285698   -0.305880
     14          1           0        2.998127   -0.679064   -0.591274
     15          6           0        1.686110   -0.846603    1.099541
     16          1           0        0.713197   -0.483979    1.424977
     17          1           0        2.450172   -0.487788    1.786326
     18          1           0        1.690064   -1.933049    1.092498
     19          8           0        1.046287   -0.815684   -1.108939
 ---------------------------------------------------------------------
                    Distance matrix (angstroms):
                    1          2          3          4          5
     1  H    0.000000
     2  C    1.088268   0.000000
     3  H    1.769084   1.089395   0.000000
     4  H    1.766971   1.088655   1.766059   0.000000
     5  C    2.154614   1.518269   2.154557   2.155633   0.000000
     6  H    2.504294   2.169217   2.506569   3.075759   1.108332
     7  H    3.085539   2.189992   2.505138   2.561366   1.100347
     8  O    2.702850   2.430739   3.344624   2.752803   1.356934
     9  H    6.380343   6.326583   6.890619   6.982693   4.961020
    10  C    5.540833   5.435828   5.912918   6.164556   4.073508
    11  H    4.929790   4.707452   5.271981   5.320051   3.266083
    12  H    6.070788   5.844397   6.153457   6.613797   4.461141
    13  C    4.975723   5.137303   5.573599   6.006263   4.063105
    14  H    5.899304   6.127664   6.492388   7.037111   5.118274
    15  C    4.574773   4.972442   5.630754   5.719549   4.113216
    16  H    3.796420   4.147323   4.931983   4.785254   3.301889
    17  H    5.520035   5.898790   6.623152   6.556843   4.963488
    18  H    4.553040   5.148584   5.739524   5.948446   4.570778
    19  O    4.132777   4.271786   4.513446   5.258707   3.391951
                    6          7          8          9         10
     6  H    0.000000
     7  H    1.741200   0.000000
     8  O    1.937302   2.023306   0.000000
     9  H    4.397822   5.198825   4.347575   0.000000
    10  C    3.406715   4.305498   3.682922   1.089780   0.000000
    11  H    2.834123   3.432383   2.762374   1.773660   1.089467
    12  H    3.710228   4.488652   4.338905   1.765016   1.088421
    13  C    3.203477   4.606982   3.802597   2.156353   1.522039
    14  H    4.197492   5.645431   4.896061   2.485058   2.174791
    15  C    3.520232   4.900933   3.501119   2.806787   2.534398
    16  H    2.950815   4.141424   2.515720   3.151671   2.763798
    17  H    4.460725   5.681182   4.152658   2.576814   2.748508
    18  H    3.931488   5.473736   4.117178   3.793476   3.479544
    19  O    2.353740   3.968588   3.578283   3.328668   2.403513
                   11         12         13         14         15
    11  H    0.000000
    12  H    1.771682   0.000000
    13  C    2.155917   2.156835   0.000000
    14  H    3.073886   2.538873   1.098528   0.000000
    15  C    2.746949   3.481824   1.548111   2.146698   0.000000
    16  H    2.528130   3.749292   2.173600   3.053560   1.088102
    17  H    3.063796   3.755069   2.146936   2.447411   1.088215
    18  H    3.748776   4.314076   2.184830   2.473580   1.086476
    19  O    2.686985   2.689110   1.363900   2.023937   2.299503
                   16         17         18         19
    16  H    0.000000
    17  H    1.774168   0.000000
    18  H    1.778937   1.774244   0.000000
    19  O    2.577151   3.234342   2.551329   0.000000
 Stoichiometry    C5H12O2(3)
 Framework group  C1[X(C5H12O2)]
 Deg. of freedom    51
 Full point group                 C1      NOp   1
 Largest Abelian subgroup         C1      NOp   1
 Largest concise Abelian subgroup C1      NOp   1
                         Standard orientation:                         
 ---------------------------------------------------------------------
 Center     Atomic      Atomic             Coordinates (Angstroms)
 Number     Number       Type             X           Y           Z
 ---------------------------------------------------------------------
      1          1           0       -2.797867   -1.465738    0.327614
      2          6           0       -3.129703   -0.565794   -0.186499
      3          1           0       -3.471587   -0.840148   -1.183808
      4          1           0       -3.971532   -0.145288    0.360921
      5          6           0       -1.997287    0.441633   -0.275187
      6          1           0       -1.140575    0.011333   -0.831322
      7          1           0       -2.271990    1.334603   -0.856485
      8          8           0       -1.445610    0.800520    0.911456
      9          1           0        2.782072    1.628298    0.325878
     10          6           0        1.998645    1.231589   -0.319479
     11          1           0        1.036024    1.617435    0.014319
     12          1           0        2.184488    1.578785   -1.334160
     13          6           0        1.999451   -0.289737   -0.272875
     14          1           0        2.986682   -0.693736   -0.535404
     15          6           0        1.655136   -0.808483    1.144516
     16          1           0        0.679628   -0.434071    1.448105
     17          1           0        2.412383   -0.431642    1.829191
     18          1           0        1.656099   -1.894677    1.169262
     19          8           0        1.040450   -0.840570   -1.071076
 ---------------------------------------------------------------------
 Rotational constants (GHZ):           3.7616203           1.0532939           1.0238951
 Standard basis: Aug-CC-pVTZ (5D, 7F)
 There are   685 symmetry adapted cartesian basis functions of A   symmetry.
 There are   598 symmetry adapted basis functions of A   symmetry.
   598 basis functions,   828 primitive gaussians,   685 cartesian basis functions
    30 alpha electrons       28 beta electrons
       nuclear repulsion energy       306.9694300545 Hartrees.
 NAtoms=   19 NActive=   19 NUniq=   19 SFac= 1.00D+00 NAtFMM=   60 NAOKFM=F Big=F
 Integral buffers will be    131072 words long.
 Raffenetti 2 integral format.
 Two-electron integral symmetry is turned on.
 Nuclear repulsion after empirical dispersion term =      306.9605286740 Hartrees.
 One-electron integrals computed using PRISM.
 NBasis=   598 RedAO= T EigKep=  8.13D-06  NBF=   598
 NBsUse=   598 1.00D-06 EigRej= -1.00D+00 NBFU=   598
 Initial guess from the checkpoint file:  "Forward-wb-opt.chk"
 B after Tr=     0.000000    0.000000    0.000000
         Rot=    0.999929    0.010518    0.001124    0.005564 Ang=   1.37 deg.
 Initial guess <Sx>= 0.0000 <Sy>= 0.0000 <Sz>= 1.0000 <S**2>= 2.0090 S= 1.0030
 ExpMin= 2.53D-02 ExpMax= 1.53D+04 ExpMxC= 5.22D+02 IAcc=3 IRadAn=         7 AccDes= 0.00D+00
 Harris functional with IExCor= 4639 and IRadAn=       7 diagonalized for initial guess.
 HarFok:  IExCor= 4639 AccDes= 0.00D+00 IRadAn=         7 IDoV= 1 UseB2=F ITyADJ=14
 ICtDFT=  3500011 ScaDFX=  1.000000  1.000000  1.000000  1.000000
 FoFCou: FMM=F IPFlag=           0 FMFlag=      100000 FMFlg1=           0
         NFxFlg=           0 DoJE=T BraDBF=F KetDBF=T FulRan=T
         wScrn=  0.000000 ICntrl=       500 IOpCl=  0 I1Cent=   200000004 NGrid=           0
         NMat0=    1 NMatS0=      1 NMatT0=    0 NMatD0=    1 NMtDS0=    0 NMtDT0=    0
 Petite list used in FoFCou.
 Requested convergence on RMS density matrix=1.00D-08 within 128 cycles.
 Requested convergence on MAX density matrix=1.00D-06.
 Requested convergence on             energy=1.00D-06.
 No special actions if energy rises.
 Restarting incremental Fock formation.
 SCF Done:  E(UwB97XD) =  -348.084815618     A.U. after   24 cycles
            NFock= 24  Conv=0.52D-08     -V/T= 2.0060
 <Sx>= 0.0000 <Sy>= 0.0000 <Sz>= 1.0000 <S**2>= 2.0089 S= 1.0030
 <L.S>=  0.00000000000    
 Annihilation of the first spin contaminant:
 S**2 before annihilation     2.0089,   after     2.0001
 Calling FoFJK, ICntrl=      2127 FMM=F ISym2X=0 I1Cent= 0 IOpClX= 1 NMat=1 NMatS=1 NMatT=0.
 ***** Axes restored to original set *****
 -------------------------------------------------------------------
 Center     Atomic                   Forces (Hartrees/Bohr)
 Number     Number              X              Y              Z
 -------------------------------------------------------------------
      1        1           0.000165636   -0.000494288    0.000265843
      2        6          -0.000168436   -0.000210654   -0.000239037
      3        1          -0.000284451   -0.000198803   -0.000580323
      4        1          -0.000559476    0.000198044    0.000347541
      5        6           0.000258363    0.000141654    0.001950833
      6        1           0.001358475   -0.000199000   -0.001004031
      7        1          -0.000084248    0.000584020   -0.000546030
      8        8           0.000008099    0.000430331   -0.000042122
      9        1           0.000335102    0.000337529    0.000388680
     10        6           0.000161351    0.000363107   -0.000055231
     11        1          -0.000373615    0.000170238    0.000411905
     12        1           0.000151311    0.000243150   -0.000610918
     13        6          -0.001399648    0.000583759   -0.000151128
     14        1           0.000658751   -0.000248269   -0.000081209
     15        6          -0.000145950   -0.000134708    0.000555815
     16        1          -0.000382167    0.000007511    0.000289808
     17        1           0.000548716    0.000190763    0.000447747
     18        1           0.000022848   -0.000581319    0.000017291
     19        8          -0.000270661   -0.001183064   -0.001365434
 -------------------------------------------------------------------
 Cartesian Forces:  Max     0.001950833 RMS     0.000561492

 GradGradGradGradGradGradGradGradGradGradGradGradGradGradGradGradGradGrad
 Berny optimization.
 Using GEDIIS/GDIIS optimizer.
 FormGI is forming the generalized inverse of G from B-inverse, IUseBI=4.
 Internal  Forces:  Max     0.002450792 RMS     0.000480920
 Search for a local minimum.
 Step number   3 out of a maximum of   94
 All quantities printed in internal units (Hartrees-Bohrs-Radians)
 Mixed Optimization -- En-DIIS/RFO-DIIS
 Swapping is turned off.
 Update second derivatives using D2CorX and points    1    2    3
 DE= -9.88D-05 DEPred=-1.23D-04 R= 8.03D-01
 TightC=F SS=  1.41D+00  RLast= 1.66D-01 DXNew= 8.4853D-01 4.9739D-01
 Trust test= 8.03D-01 RLast= 1.66D-01 DXMaxT set to 5.05D-01
 ITU=  1  1  0
     Eigenvalues ---    0.00228   0.00230   0.00324   0.00379   0.00521
     Eigenvalues ---    0.01476   0.02266   0.04364   0.04667   0.04982
     Eigenvalues ---    0.05186   0.05540   0.05628   0.05633   0.05646
     Eigenvalues ---    0.05656   0.05894   0.07504   0.09091   0.12210
     Eigenvalues ---    0.15669   0.16000   0.16000   0.16000   0.16000
     Eigenvalues ---    0.16000   0.16000   0.16000   0.16051   0.16110
     Eigenvalues ---    0.16244   0.18214   0.19797   0.24656   0.27147
     Eigenvalues ---    0.29334   0.30282   0.32143   0.32948   0.33255
     Eigenvalues ---    0.34012   0.34061   0.34147   0.34173   0.34194
     Eigenvalues ---    0.34212   0.34373   0.34419   0.40213   0.50282
     Eigenvalues ---    0.51705
 En-DIIS/RFO-DIIS/Sim-DIIS IScMMF=       -3 using points:     3    2
 RFO step:  Lambda=-2.40875698D-04.
 DidBck=T Rises=F RFO-DIIS coefs:    0.51177    0.48823
 Iteration  1 RMS(Cart)=  0.10428737 RMS(Int)=  0.00284147
 Iteration  2 RMS(Cart)=  0.00560679 RMS(Int)=  0.00000614
 Iteration  3 RMS(Cart)=  0.00001141 RMS(Int)=  0.00000320
 Iteration  4 RMS(Cart)=  0.00000000 RMS(Int)=  0.00000320
 Variable       Old X    -DE/DX   Delta X   Delta X   Delta X     New X
                                 (Linear)    (Quad)   (Total)
    R1        2.05653   0.00058   0.00077  -0.00171  -0.00094   2.05558
    R2        2.05866   0.00067   0.00089  -0.00193  -0.00103   2.05762
    R3        2.05726   0.00068   0.00098  -0.00210  -0.00112   2.05614
    R4        2.86911   0.00109   0.00057  -0.00006   0.00052   2.86963
    R5        2.09444   0.00128  -0.00019   0.00288   0.00268   2.09713
    R6        2.07935   0.00078   0.00057  -0.00065  -0.00008   2.07928
    R7        2.56423   0.00007   0.00275  -0.00938  -0.00663   2.55760
    R8        4.44792  -0.00053   0.02216  -0.08819  -0.06603   4.38189
    R9        2.05939   0.00059   0.00087  -0.00202  -0.00115   2.05824
   R10        2.05879   0.00052   0.00077  -0.00173  -0.00095   2.05784
   R11        2.05682   0.00067   0.00092  -0.00195  -0.00103   2.05578
   R12        2.87624   0.00111  -0.00045   0.00290   0.00245   2.87869
   R13        2.07592   0.00070   0.00052  -0.00062  -0.00010   2.07581
   R14        2.92551   0.00137   0.00020   0.00170   0.00190   2.92740
   R15        2.57740   0.00078   0.00226  -0.00692  -0.00466   2.57274
   R16        2.05621   0.00043   0.00056  -0.00131  -0.00075   2.05546
   R17        2.05643   0.00073   0.00087  -0.00170  -0.00083   2.05560
   R18        2.05314   0.00058   0.00072  -0.00158  -0.00085   2.05229
    A1        1.89644  -0.00005   0.00031  -0.00101  -0.00071   1.89573
    A2        1.89406  -0.00004   0.00002  -0.00013  -0.00011   1.89394
    A3        1.92717  -0.00001   0.00004  -0.00044  -0.00040   1.92677
    A4        1.89119  -0.00008   0.00020  -0.00081  -0.00060   1.89058
    A5        1.92592   0.00011  -0.00076   0.00270   0.00194   1.92785
    A6        1.92818   0.00007   0.00022  -0.00038  -0.00016   1.92802
    A7        1.92648  -0.00015   0.00210  -0.00647  -0.00437   1.92211
    A8        1.96399   0.00004  -0.00015  -0.00017  -0.00034   1.96365
    A9        2.01269   0.00032  -0.00011   0.00240   0.00229   2.01498
   A10        1.81622  -0.00018   0.00126  -0.00641  -0.00517   1.81105
   A11        1.80003   0.00014  -0.00080   0.00492   0.00412   1.80415
   A12        1.92714  -0.00022  -0.00210   0.00490   0.00281   1.92995
   A13        2.70901  -0.00031   0.00327  -0.01146  -0.00819   2.70081
   A14        1.90162  -0.00016   0.00009  -0.00173  -0.00164   1.89998
   A15        1.88936  -0.00007   0.00042  -0.00105  -0.00063   1.88873
   A16        1.92340   0.00017  -0.00026   0.00127   0.00101   1.92441
   A17        1.90024   0.00009   0.00013   0.00084   0.00097   1.90121
   A18        1.92312  -0.00006   0.00002  -0.00106  -0.00105   1.92208
   A19        1.92548   0.00003  -0.00038   0.00169   0.00131   1.92679
   A20        1.93987   0.00003   0.00165  -0.00552  -0.00388   1.93599
   A21        1.94211  -0.00007   0.00014  -0.00038  -0.00025   1.94186
   A22        1.96642   0.00011  -0.00075   0.00400   0.00325   1.96967
   A23        1.87072  -0.00020  -0.00035  -0.00152  -0.00188   1.86884
   A24        1.92144  -0.00013  -0.00077   0.00138   0.00061   1.92206
   A25        1.81739   0.00026  -0.00003   0.00233   0.00229   1.81969
   A26        1.91723   0.00033   0.00019   0.00101   0.00120   1.91842
   A27        1.88099  -0.00005  -0.00074   0.00181   0.00107   1.88206
   A28        1.93441  -0.00005  -0.00148   0.00386   0.00238   1.93679
   A29        1.90620  -0.00007   0.00146  -0.00424  -0.00278   1.90343
   A30        1.91606  -0.00013   0.00002  -0.00035  -0.00033   1.91573
   A31        1.90843  -0.00003   0.00058  -0.00221  -0.00162   1.90681
   A32        2.03281  -0.00245   0.01291  -0.05349  -0.04058   1.99223
    D1        1.04464   0.00020  -0.00079   0.00509   0.00430   1.04894
    D2        3.06513  -0.00010   0.00203  -0.00713  -0.00510   3.06003
    D3       -0.98610  -0.00008  -0.00118   0.00183   0.00064  -0.98546
    D4       -1.05222   0.00019  -0.00070   0.00489   0.00418  -1.04803
    D5        0.96827  -0.00010   0.00212  -0.00733  -0.00521   0.96306
    D6       -3.08296  -0.00009  -0.00110   0.00163   0.00053  -3.08243
    D7        3.14000   0.00018  -0.00061   0.00440   0.00379  -3.13939
    D8       -1.12270  -0.00011   0.00222  -0.00782  -0.00560  -1.12830
    D9        1.10926  -0.00010  -0.00100   0.00114   0.00014   1.10940
   D10       -1.93715   0.00002   0.01334   0.02840   0.04175  -1.89540
   D11        2.23495   0.00016   0.01169   0.03567   0.04735   2.28230
   D12        0.22217   0.00041   0.01384   0.03080   0.04464   0.26681
   D13       -0.59089   0.00064   0.07107   0.02924   0.10031  -0.49057
   D14       -0.96939   0.00004   0.00245  -0.00075   0.00170  -0.96769
   D15        1.11413  -0.00024   0.00319  -0.00659  -0.00340   1.11074
   D16       -3.13540   0.00011   0.00276  -0.00133   0.00143  -3.13396
   D17       -3.06849   0.00017   0.00249   0.00128   0.00376  -3.06472
   D18       -0.98496  -0.00011   0.00323  -0.00456  -0.00133  -0.98629
   D19        1.04869   0.00024   0.00281   0.00069   0.00350   1.05219
   D20        1.11598   0.00008   0.00256  -0.00017   0.00239   1.11838
   D21       -3.08368  -0.00019   0.00331  -0.00601  -0.00270  -3.08638
   D22       -1.05002   0.00015   0.00288  -0.00076   0.00213  -1.04789
   D23        1.01954   0.00014   0.00215  -0.00313  -0.00098   1.01856
   D24       -1.05555   0.00007   0.00072   0.00033   0.00105  -1.05450
   D25        3.13996   0.00017   0.00133  -0.00036   0.00097   3.14093
   D26       -3.13938   0.00001   0.00403  -0.01115  -0.00711   3.13669
   D27        1.06871  -0.00006   0.00260  -0.00768  -0.00508   1.06363
   D28       -1.01896   0.00004   0.00321  -0.00837  -0.00516  -1.02412
   D29       -1.10337  -0.00011   0.00299  -0.00915  -0.00616  -1.10952
   D30        3.10472  -0.00018   0.00156  -0.00568  -0.00412   3.10060
   D31        1.01705  -0.00008   0.00217  -0.00637  -0.00420   1.01285
   D32       -0.87271   0.00027   0.00715  -0.00910  -0.00195  -0.87466
   D33       -3.04884   0.00024   0.00613  -0.00585   0.00027  -3.04857
   D34        1.23399   0.00040   0.00689  -0.00591   0.00098   1.23497
         Item               Value     Threshold  Converged?
 Maximum Force            0.002451     0.000450     NO 
 RMS     Force            0.000481     0.000300     NO 
 Maximum Displacement     0.278084     0.001800     NO 
 RMS     Displacement     0.108255     0.001200     NO 
 Predicted change in Energy=-1.231336D-04
 GradGradGradGradGradGradGradGradGradGradGradGradGradGradGradGradGradGrad

                          Input orientation:                          
 ---------------------------------------------------------------------
 Center     Atomic      Atomic             Coordinates (Angstroms)
 Number     Number       Type             X           Y           Z
 ---------------------------------------------------------------------
      1          1           0       -2.627108   -1.430518    0.447609
      2          6           0       -3.015542   -0.571997   -0.095807
      3          1           0       -3.401470   -0.913344   -1.055041
      4          1           0       -3.840079   -0.147219    0.473034
      5          6           0       -1.923295    0.462826   -0.301022
      6          1           0       -1.086521    0.024524   -0.883476
      7          1           0       -2.256573    1.310240   -0.918671
      8          8           0       -1.321237    0.904652    0.827729
      9          1           0        2.701453    1.613284    0.422605
     10          6           0        1.946724    1.240712   -0.268676
     11          1           0        0.967442    1.585290    0.060126
     12          1           0        2.153950    1.653929   -1.253450
     13          6           0        1.978663   -0.281607   -0.314227
     14          1           0        2.983356   -0.645468   -0.568865
     15          6           0        1.608395   -0.892606    1.060304
     16          1           0        0.618473   -0.556524    1.360644
     17          1           0        2.337946   -0.543228    1.787596
     18          1           0        1.631977   -1.977710    1.022339
     19          8           0        1.059764   -0.804326   -1.172071
 ---------------------------------------------------------------------
                    Distance matrix (angstroms):
                    1          2          3          4          5
     1  H    0.000000
     2  C    1.087768   0.000000
     3  H    1.767785   1.088847   0.000000
     4  H    1.766013   1.088062   1.764750   0.000000
     5  C    2.154194   1.518543   2.155781   2.155314   0.000000
     6  H    2.502467   2.167344   2.503601   3.074361   1.109753
     7  H    3.084764   2.189967   2.504738   2.562913   1.100307
     8  O    2.702371   2.429831   3.343247   2.752599   1.353426
     9  H    6.136687   6.142332   6.768527   6.774478   4.820320
    10  C    5.344949   5.285819   5.819064   5.996964   3.947557
    11  H    4.708081   4.532368   5.155012   5.126825   3.121972
    12  H    5.938513   5.746175   6.123148   6.492555   4.353134
    13  C    4.807652   5.007406   5.467516   5.873296   3.972359
    14  H    5.755591   6.017969   6.408910   6.920482   5.037388
    15  C    4.313263   4.777047   5.438186   5.530494   4.020353
    16  H    3.483001   3.915042   4.703488   4.564435   3.203247
    17  H    5.218679   5.675197   6.415486   6.328735   4.851045
    18  H    4.332383   4.982540   5.548330   5.796191   4.510816
    19  O    4.075353   4.221426   4.464099   5.210242   3.356046
                    6          7          8          9         10
     6  H    0.000000
     7  H    1.738771   0.000000
     8  O    1.938540   2.022193   0.000000
     9  H    4.310309   5.145180   4.104671   0.000000
    10  C    3.325308   4.253825   3.463324   1.089172   0.000000
    11  H    2.746841   3.380527   2.508093   1.771714   1.088962
    12  H    3.645888   4.436543   4.119424   1.763681   1.087874
    13  C    3.132590   4.564707   3.687901   2.157767   1.523335
    14  H    4.136638   5.603928   4.783604   2.482830   2.173108
    15  C    3.447025   4.868968   3.444847   2.807298   2.536080
    16  H    2.877620   4.116548   2.486264   3.150681   2.765682
    17  H    4.379948   5.645248   4.050595   2.577961   2.750227
    18  H    3.877023   5.449674   4.131265   3.794562   3.481957
    19  O    2.318797   3.941280   3.548094   3.329111   2.405204
                   11         12         13         14         15
    11  H    0.000000
    12  H    1.771439   0.000000
    13  C    2.155925   2.158509   0.000000
    14  H    3.071778   2.538464   1.098473   0.000000
    15  C    2.747934   3.483666   1.549114   2.146109   0.000000
    16  H    2.529920   3.751970   2.175062   3.053455   1.087705
    17  H    3.064803   3.756236   2.148299   2.445386   1.087779
    18  H    3.749990   4.317461   2.187091   2.476494   1.086024
    19  O    2.690185   2.692004   1.361436   2.022202   2.300498
                   16         17         18         19
    16  H    0.000000
    17  H    1.771737   0.000000
    18  H    1.778035   1.772498   0.000000
    19  O    2.582788   3.234432   2.553369   0.000000
 Stoichiometry    C5H12O2(3)
 Framework group  C1[X(C5H12O2)]
 Deg. of freedom    51
 Full point group                 C1      NOp   1
 Largest Abelian subgroup         C1      NOp   1
 Largest concise Abelian subgroup C1      NOp   1
                         Standard orientation:                         
 ---------------------------------------------------------------------
 Center     Atomic      Atomic             Coordinates (Angstroms)
 Number     Number       Type             X           Y           Z
 ---------------------------------------------------------------------
      1          1           0       -2.649014   -1.455473    0.459952
      2          6           0       -3.037173   -0.611581   -0.106102
      3          1           0       -3.405317   -0.975415   -1.064060
      4          1           0       -3.874167   -0.183674    0.441818
      5          6           0       -1.951658    0.429491   -0.315390
      6          1           0       -1.102097   -0.012086   -0.876468
      7          1           0       -2.283441    1.261353   -0.954609
      8          8           0       -1.370926    0.899194    0.813277
      9          1           0        2.650645    1.638472    0.454450
     10          6           0        1.909991    1.245131   -0.240538
     11          1           0        0.922662    1.586647    0.066688
     12          1           0        2.128244    1.640895   -1.230087
     13          6           0        1.956837   -0.277411   -0.255467
     14          1           0        2.968628   -0.636504   -0.487789
     15          6           0        1.571509   -0.864823    1.125194
     16          1           0        0.574053   -0.532462    1.403976
     17          1           0        2.286661   -0.494205    1.856264
     18          1           0        1.605800   -1.950186    1.109071
     19          8           0        1.055964   -0.825719   -1.116451
 ---------------------------------------------------------------------
 Rotational constants (GHZ):           3.7011621           1.1165901           1.0709033
 Standard basis: Aug-CC-pVTZ (5D, 7F)
 There are   685 symmetry adapted cartesian basis functions of A   symmetry.
 There are   598 symmetry adapted basis functions of A   symmetry.
   598 basis functions,   828 primitive gaussians,   685 cartesian basis functions
    30 alpha electrons       28 beta electrons
       nuclear repulsion energy       309.7685286493 Hartrees.
 NAtoms=   19 NActive=   19 NUniq=   19 SFac= 1.00D+00 NAtFMM=   60 NAOKFM=F Big=F
 Integral buffers will be    131072 words long.
 Raffenetti 2 integral format.
 Two-electron integral symmetry is turned on.
 Nuclear repulsion after empirical dispersion term =      309.7593096087 Hartrees.
 One-electron integrals computed using PRISM.
 NBasis=   598 RedAO= T EigKep=  8.03D-06  NBF=   598
 NBsUse=   598 1.00D-06 EigRej= -1.00D+00 NBFU=   598
 Initial guess from the checkpoint file:  "Forward-wb-opt.chk"
 B after Tr=     0.000000    0.000000    0.000000
         Rot=    0.999996   -0.000141    0.001994   -0.001926 Ang=  -0.32 deg.
 Initial guess <Sx>= 0.0000 <Sy>= 0.0000 <Sz>= 1.0000 <S**2>= 2.0088 S= 1.0029
 ExpMin= 2.53D-02 ExpMax= 1.53D+04 ExpMxC= 5.22D+02 IAcc=3 IRadAn=         7 AccDes= 0.00D+00
 Harris functional with IExCor= 4639 and IRadAn=       7 diagonalized for initial guess.
 HarFok:  IExCor= 4639 AccDes= 0.00D+00 IRadAn=         7 IDoV= 1 UseB2=F ITyADJ=14
 ICtDFT=  3500011 ScaDFX=  1.000000  1.000000  1.000000  1.000000
 FoFCou: FMM=F IPFlag=           0 FMFlag=      100000 FMFlg1=           0
         NFxFlg=           0 DoJE=T BraDBF=F KetDBF=T FulRan=T
         wScrn=  0.000000 ICntrl=       500 IOpCl=  0 I1Cent=   200000004 NGrid=           0
         NMat0=    1 NMatS0=      1 NMatT0=    0 NMatD0=    1 NMtDS0=    0 NMtDT0=    0
 Petite list used in FoFCou.
 Requested convergence on RMS density matrix=1.00D-08 within 128 cycles.
 Requested convergence on MAX density matrix=1.00D-06.
 Requested convergence on             energy=1.00D-06.
 No special actions if energy rises.
 Restarting incremental Fock formation.
 SCF Done:  E(UwB97XD) =  -348.084885464     A.U. after   22 cycles
            NFock= 22  Conv=0.82D-08     -V/T= 2.0059
 <Sx>= 0.0000 <Sy>= 0.0000 <Sz>= 1.0000 <S**2>= 2.0090 S= 1.0030
 <L.S>=  0.00000000000    
 Annihilation of the first spin contaminant:
 S**2 before annihilation     2.0090,   after     2.0001
 Calling FoFJK, ICntrl=      2127 FMM=F ISym2X=0 I1Cent= 0 IOpClX= 1 NMat=1 NMatS=1 NMatT=0.
 ***** Axes restored to original set *****
 -------------------------------------------------------------------
 Center     Atomic                   Forces (Hartrees/Bohr)
 Number     Number              X              Y              Z
 -------------------------------------------------------------------
      1        1           0.000315139   -0.000798094    0.000544114
      2        6          -0.000001577   -0.000094271    0.000064801
      3        1          -0.000253048   -0.000224969   -0.000915320
      4        1          -0.000840205    0.000347247    0.000612042
      5        6          -0.000550680   -0.000422610   -0.000546212
      6        1           0.001214595    0.000037425   -0.000430730
      7        1          -0.000289448    0.000772719   -0.000518836
      8        8           0.000093623    0.000693342    0.001515794
      9        1           0.000732097    0.000186419    0.000664524
     10        6          -0.000472046   -0.000184672    0.000140617
     11        1          -0.000395944    0.000531874    0.000340038
     12        1           0.000272835    0.000164782   -0.001026254
     13        6           0.000603629    0.001685195    0.000743893
     14        1           0.000770450   -0.000625729   -0.000070118
     15        6          -0.000313125   -0.000105529    0.000575261
     16        1          -0.000622428    0.000190487    0.000214817
     17        1           0.000834286    0.000413900    0.000453923
     18        1           0.000108353   -0.000920680   -0.000314996
     19        8          -0.001206508   -0.001646834   -0.002047355
 -------------------------------------------------------------------
 Cartesian Forces:  Max     0.002047355 RMS     0.000706196

 GradGradGradGradGradGradGradGradGradGradGradGradGradGradGradGradGradGrad
 Berny optimization.
 Using GEDIIS/GDIIS optimizer.
 FormGI is forming the generalized inverse of G from B-inverse, IUseBI=4.
 Internal  Forces:  Max     0.002623533 RMS     0.000639712
 Search for a local minimum.
 Step number   4 out of a maximum of   94
 All quantities printed in internal units (Hartrees-Bohrs-Radians)
 Mixed Optimization -- En-DIIS/RFO-DIIS
 Swapping is turned off.
 Update second derivatives using D2CorX and points    1    2    3    4
 DE= -6.98D-05 DEPred=-1.23D-04 R= 5.67D-01
 TightC=F SS=  1.41D+00  RLast= 1.51D-01 DXNew= 8.4853D-01 4.5228D-01
 Trust test= 5.67D-01 RLast= 1.51D-01 DXMaxT set to 5.05D-01
 ITU=  1  1  1  0
     Eigenvalues ---    0.00217   0.00230   0.00327   0.00379   0.00602
     Eigenvalues ---    0.01672   0.02429   0.04325   0.04678   0.04924
     Eigenvalues ---    0.05156   0.05516   0.05621   0.05632   0.05638
     Eigenvalues ---    0.05672   0.05899   0.07543   0.10247   0.12224
     Eigenvalues ---    0.15817   0.16000   0.16000   0.16000   0.16000
     Eigenvalues ---    0.16000   0.16000   0.16023   0.16089   0.16268
     Eigenvalues ---    0.16654   0.18310   0.19844   0.26052   0.26911
     Eigenvalues ---    0.29298   0.29840   0.32115   0.32936   0.33225
     Eigenvalues ---    0.34013   0.34056   0.34149   0.34175   0.34193
     Eigenvalues ---    0.34216   0.34374   0.34418   0.38474   0.50082
     Eigenvalues ---    0.52708
 En-DIIS/RFO-DIIS/Sim-DIIS IScMMF=       -3 using points:     4    3    2
 RFO step:  Lambda=-1.31224096D-04.
 DidBck=F Rises=F RFO-DIIS coefs:    0.86328    0.35878   -0.22206
 Iteration  1 RMS(Cart)=  0.03894763 RMS(Int)=  0.00040138
 Iteration  2 RMS(Cart)=  0.00085444 RMS(Int)=  0.00000165
 Iteration  3 RMS(Cart)=  0.00000041 RMS(Int)=  0.00000164
 Variable       Old X    -DE/DX   Delta X   Delta X   Delta X     New X
                                 (Linear)    (Quad)   (Total)
    R1        2.05558   0.00101  -0.00022   0.00215   0.00193   2.05751
    R2        2.05762   0.00097  -0.00026   0.00223   0.00196   2.05959
    R3        2.05614   0.00109  -0.00029   0.00241   0.00212   2.05826
    R4        2.86963   0.00113  -0.00033   0.00283   0.00250   2.87213
    R5        2.09713   0.00165  -0.00028   0.00288   0.00260   2.09973
    R6        2.07928   0.00097  -0.00025   0.00215   0.00190   2.08118
    R7        2.55760   0.00153  -0.00034   0.00323   0.00288   2.56049
    R8        4.38189   0.00044  -0.00105   0.01767   0.01662   4.39851
    R9        2.05824   0.00099  -0.00024   0.00220   0.00197   2.06020
   R10        2.05784   0.00063  -0.00022   0.00162   0.00140   2.05924
   R11        2.05578   0.00104  -0.00028   0.00231   0.00204   2.05782
   R12        2.87869   0.00070  -0.00013   0.00173   0.00160   2.88028
   R13        2.07581   0.00093  -0.00022   0.00200   0.00177   2.07759
   R14        2.92740   0.00099  -0.00035   0.00294   0.00259   2.92999
   R15        2.57274   0.00262  -0.00039   0.00414   0.00375   2.57649
   R16        2.05546   0.00068  -0.00015   0.00152   0.00137   2.05683
   R17        2.05560   0.00100  -0.00028   0.00226   0.00198   2.05758
   R18        2.05229   0.00093  -0.00021   0.00201   0.00180   2.05409
    A1        1.89573   0.00006  -0.00004   0.00021   0.00017   1.89590
    A2        1.89394  -0.00009   0.00001  -0.00030  -0.00029   1.89365
    A3        1.92677   0.00007   0.00004   0.00023   0.00027   1.92704
    A4        1.89058   0.00005  -0.00001   0.00015   0.00014   1.89072
    A5        1.92785  -0.00022   0.00008  -0.00086  -0.00078   1.92708
    A6        1.92802   0.00013  -0.00008   0.00056   0.00049   1.92851
    A7        1.92211  -0.00049  -0.00036   0.00023  -0.00013   1.92198
    A8        1.96365   0.00014   0.00011  -0.00074  -0.00063   1.96302
    A9        2.01498  -0.00038  -0.00026  -0.00029  -0.00056   2.01442
   A10        1.81105   0.00003   0.00014  -0.00020  -0.00007   1.81098
   A11        1.80415   0.00081  -0.00020   0.00354   0.00334   1.80749
   A12        1.92995  -0.00003   0.00057  -0.00211  -0.00155   1.92840
   A13        2.70081   0.00209  -0.00037   0.00535   0.00499   2.70580
   A14        1.89998  -0.00016   0.00018  -0.00062  -0.00044   1.89954
   A15        1.88873   0.00021  -0.00011   0.00013   0.00002   1.88876
   A16        1.92441  -0.00031  -0.00002  -0.00107  -0.00109   1.92332
   A17        1.90121   0.00000  -0.00019   0.00068   0.00049   1.90170
   A18        1.92208   0.00065   0.00014   0.00206   0.00220   1.92427
   A19        1.92679  -0.00041   0.00000  -0.00120  -0.00120   1.92559
   A20        1.93599  -0.00003  -0.00022  -0.00011  -0.00033   1.93566
   A21        1.94186   0.00013  -0.00003   0.00135   0.00132   1.94319
   A22        1.96967   0.00030  -0.00010   0.00207   0.00196   1.97163
   A23        1.86884  -0.00026   0.00042  -0.00280  -0.00238   1.86646
   A24        1.92206  -0.00027   0.00027  -0.00272  -0.00245   1.91960
   A25        1.81969   0.00011  -0.00030   0.00204   0.00174   1.82143
   A26        1.91842   0.00021  -0.00025   0.00127   0.00102   1.91945
   A27        1.88206  -0.00036   0.00019  -0.00149  -0.00131   1.88076
   A28        1.93679  -0.00040   0.00035  -0.00203  -0.00168   1.93510
   A29        1.90343   0.00014  -0.00029   0.00141   0.00113   1.90456
   A30        1.91573   0.00014   0.00004   0.00038   0.00041   1.91614
   A31        1.90681   0.00028  -0.00004   0.00049   0.00044   1.90725
   A32        1.99223   0.00104  -0.00033   0.00862   0.00829   2.00052
    D1        1.04894   0.00020  -0.00023   0.00162   0.00139   1.05033
    D2        3.06003   0.00001  -0.00023   0.00107   0.00085   3.06087
    D3       -0.98546  -0.00025   0.00045  -0.00290  -0.00245  -0.98791
    D4       -1.04803   0.00022  -0.00025   0.00176   0.00151  -1.04653
    D5        0.96306   0.00003  -0.00025   0.00122   0.00096   0.96402
    D6       -3.08243  -0.00023   0.00043  -0.00276  -0.00233  -3.08476
    D7       -3.13939   0.00022  -0.00024   0.00176   0.00152  -3.13787
    D8       -1.12830   0.00003  -0.00024   0.00122   0.00098  -1.12733
    D9        1.10940  -0.00023   0.00044  -0.00276  -0.00232   1.10708
   D10       -1.89540   0.00006  -0.01178   0.02132   0.00954  -1.88585
   D11        2.28230   0.00012  -0.01179   0.02219   0.01039   2.29269
   D12        0.26681  -0.00016  -0.01240   0.02322   0.01083   0.27764
   D13       -0.49057  -0.00059  -0.04604  -0.01416  -0.06020  -0.55077
   D14       -0.96769   0.00013  -0.00135   0.00655   0.00520  -0.96249
   D15        1.11074  -0.00013  -0.00099   0.00384   0.00285   1.11359
   D16       -3.13396   0.00029  -0.00145   0.00867   0.00722  -3.12675
   D17       -3.06472   0.00011  -0.00165   0.00668   0.00504  -3.05969
   D18       -0.98629  -0.00015  -0.00129   0.00397   0.00269  -0.98361
   D19        1.05219   0.00027  -0.00175   0.00881   0.00706   1.05925
   D20        1.11838  -0.00006  -0.00149   0.00527   0.00378   1.12215
   D21       -3.08638  -0.00032  -0.00113   0.00256   0.00143  -3.08495
   D22       -1.04789   0.00010  -0.00160   0.00740   0.00580  -1.04210
   D23        1.01856   0.00021  -0.00084   0.00207   0.00123   1.01979
   D24       -1.05450   0.00013  -0.00047   0.00053   0.00006  -1.05444
   D25        3.14093   0.00026  -0.00074   0.00206   0.00132  -3.14094
   D26        3.13669   0.00008  -0.00086   0.00094   0.00008   3.13677
   D27        1.06363   0.00000  -0.00049  -0.00060  -0.00109   1.06254
   D28       -1.02412   0.00012  -0.00076   0.00093   0.00017  -1.02395
   D29       -1.10952  -0.00029  -0.00052  -0.00242  -0.00293  -1.11246
   D30        3.10060  -0.00037  -0.00015  -0.00396  -0.00410   3.09650
   D31        1.01285  -0.00024  -0.00041  -0.00243  -0.00284   1.01000
   D32       -0.87466  -0.00032  -0.00298   0.00055  -0.00243  -0.87709
   D33       -3.04857  -0.00029  -0.00282   0.00125  -0.00157  -3.05014
   D34        1.23497   0.00006  -0.00327   0.00465   0.00138   1.23635
         Item               Value     Threshold  Converged?
 Maximum Force            0.002624     0.000450     NO 
 RMS     Force            0.000640     0.000300     NO 
 Maximum Displacement     0.094970     0.001800     NO 
 RMS     Displacement     0.039569     0.001200     NO 
 Predicted change in Energy=-6.570145D-05
 GradGradGradGradGradGradGradGradGradGradGradGradGradGradGradGradGradGrad

                          Input orientation:                          
 ---------------------------------------------------------------------
 Center     Atomic      Atomic             Coordinates (Angstroms)
 Number     Number       Type             X           Y           Z
 ---------------------------------------------------------------------
      1          1           0       -2.670276   -1.457972    0.399178
      2          6           0       -3.045946   -0.579561   -0.123055
      3          1           0       -3.416713   -0.887753   -1.100502
      4          1           0       -3.879396   -0.169498    0.445747
      5          6           0       -1.945109    0.457089   -0.276390
      6          1           0       -1.100061    0.033717   -0.860561
      7          1           0       -2.265524    1.326488   -0.871678
      8          8           0       -1.362241    0.861535    0.877985
      9          1           0        2.744598    1.611680    0.388096
     10          6           0        1.971561    1.240247   -0.284967
     11          1           0        1.002766    1.602666    0.057870
     12          1           0        2.166352    1.638166   -1.279721
     13          6           0        1.985310   -0.283628   -0.312216
     14          1           0        2.983077   -0.662277   -0.576397
     15          6           0        1.630325   -0.875900    1.076024
     16          1           0        0.648125   -0.526728    1.389134
     17          1           0        2.376776   -0.525784    1.787197
     18          1           0        1.642966   -1.962447    1.048253
     19          8           0        1.049729   -0.809130   -1.153316
 ---------------------------------------------------------------------
                    Distance matrix (angstroms):
                    1          2          3          4          5
     1  H    0.000000
     2  C    1.088790   0.000000
     3  H    1.769565   1.089886   0.000000
     4  H    1.767570   1.089185   1.766592   0.000000
     5  C    2.156321   1.519868   2.157169   2.157674   0.000000
     6  H    2.505525   2.169446   2.504707   3.077733   1.111129
     7  H    3.087414   2.191465   2.506085   2.564794   1.101312
     8  O    2.705609   2.431810   3.345934   2.754256   1.354951
     9  H    6.224447   6.212344   6.813578   6.859534   4.875241
    10  C    5.412494   5.339784   5.850383   6.062592   3.994210
    11  H    4.793249   4.602925   5.203442   5.208312   3.180258
    12  H    5.983121   5.781370   6.130497   6.541861   4.393828
    13  C    4.853828   5.043500   5.492560   5.914584   3.999767
    14  H    5.791829   6.046609   6.425173   6.955656   5.062609
    15  C    4.392276   4.836643   5.496362   5.590463   4.048408
    16  H    3.585947   3.991951   4.780328   4.638538   3.235233
    17  H    5.316794   5.749597   6.483389   6.408284   4.889082
    18  H    4.390882   5.026951   5.601113   5.837307   4.525828
    19  O    4.082850   4.229502   4.467446   5.221340   3.367694
                    6          7          8          9         10
     6  H    0.000000
     7  H    1.740600   0.000000
     8  O    1.943338   2.023221   0.000000
     9  H    4.339414   5.173943   4.203432   0.000000
    10  C    3.349908   4.278382   3.551073   1.090212   0.000000
    11  H    2.779748   3.409113   2.610579   1.772882   1.089702
    12  H    3.663250   4.461520   4.208303   1.765414   1.088953
    13  C    3.149746   4.579854   3.732837   2.158506   1.524181
    14  H    4.151767   5.620515   4.828977   2.481532   2.174326
    15  C    3.468828   4.880747   3.466028   2.811210   2.539058
    16  H    2.903684   4.127352   2.496021   3.157541   2.770613
    17  H    4.405912   5.661402   4.090424   2.580994   2.752622
    18  H    3.892613   5.457062   4.127364   3.797866   3.484638
    19  O    2.327593   3.953616   3.568599   3.332994   2.409097
                   11         12         13         14         15
    11  H    0.000000
    12  H    1.773230   0.000000
    13  C    2.158811   2.159198   0.000000
    14  H    3.074719   2.540422   1.099412   0.000000
    15  C    2.752046   3.486744   1.550486   2.146175   0.000000
    16  H    2.536208   3.756936   2.177556   3.055109   1.088428
    17  H    3.067373   3.759381   2.149283   2.443933   1.088824
    18  H    3.755097   4.319469   2.187809   2.475041   1.086976
    19  O    2.699247   2.692968   1.363420   2.022928   2.304670
                   16         17         18         19
    16  H    0.000000
    17  H    1.773890   0.000000
    18  H    1.779663   1.774406   0.000000
    19  O    2.589418   3.238511   2.555186   0.000000
 Stoichiometry    C5H12O2(3)
 Framework group  C1[X(C5H12O2)]
 Deg. of freedom    51
 Full point group                 C1      NOp   1
 Largest Abelian subgroup         C1      NOp   1
 Largest concise Abelian subgroup C1      NOp   1
                         Standard orientation:                         
 ---------------------------------------------------------------------
 Center     Atomic      Atomic             Coordinates (Angstroms)
 Number     Number       Type             X           Y           Z
 ---------------------------------------------------------------------
      1          1           0       -2.691862   -1.459190    0.428091
      2          6           0       -3.063868   -0.602180   -0.131023
      3          1           0       -3.418759   -0.947409   -1.101961
      4          1           0       -3.907501   -0.176142    0.410364
      5          6           0       -1.965712    0.433928   -0.305757
      6          1           0       -1.110194   -0.005906   -0.861851
      7          1           0       -2.281351    1.279577   -0.936739
      8          8           0       -1.401799    0.882837    0.841577
      9          1           0        2.708288    1.636007    0.384678
     10          6           0        1.946984    1.236501   -0.285675
     11          1           0        0.971571    1.606061    0.029675
     12          1           0        2.154561    1.599210   -1.291246
     13          6           0        1.968202   -0.287273   -0.257519
     14          1           0        2.971499   -0.670059   -0.493263
     15          6           0        1.595553   -0.830812    1.145943
     16          1           0        0.607237   -0.475634    1.431873
     17          1           0        2.329812   -0.451368    1.854762
     18          1           0        1.613642   -1.917574    1.157724
     19          8           0        1.047563   -0.847658   -1.092567
 ---------------------------------------------------------------------
 Rotational constants (GHZ):           3.7036896           1.0947029           1.0544310
 Standard basis: Aug-CC-pVTZ (5D, 7F)
 There are   685 symmetry adapted cartesian basis functions of A   symmetry.
 There are   598 symmetry adapted basis functions of A   symmetry.
   598 basis functions,   828 primitive gaussians,   685 cartesian basis functions
    30 alpha electrons       28 beta electrons
       nuclear repulsion energy       308.5448285860 Hartrees.
 NAtoms=   19 NActive=   19 NUniq=   19 SFac= 1.00D+00 NAtFMM=   60 NAOKFM=F Big=F
 Integral buffers will be    131072 words long.
 Raffenetti 2 integral format.
 Two-electron integral symmetry is turned on.
 Nuclear repulsion after empirical dispersion term =      308.5357140143 Hartrees.
 One-electron integrals computed using PRISM.
 NBasis=   598 RedAO= T EigKep=  8.11D-06  NBF=   598
 NBsUse=   598 1.00D-06 EigRej= -1.00D+00 NBFU=   598
 Initial guess from the checkpoint file:  "Forward-wb-opt.chk"
 B after Tr=     0.000000    0.000000    0.000000
         Rot=    0.999978    0.006584   -0.000435    0.000985 Ang=   0.76 deg.
 Initial guess <Sx>= 0.0000 <Sy>= 0.0000 <Sz>= 1.0000 <S**2>= 2.0090 S= 1.0030
 ExpMin= 2.53D-02 ExpMax= 1.53D+04 ExpMxC= 5.22D+02 IAcc=3 IRadAn=         7 AccDes= 0.00D+00
 Harris functional with IExCor= 4639 and IRadAn=       7 diagonalized for initial guess.
 HarFok:  IExCor= 4639 AccDes= 0.00D+00 IRadAn=         7 IDoV= 1 UseB2=F ITyADJ=14
 ICtDFT=  3500011 ScaDFX=  1.000000  1.000000  1.000000  1.000000
 FoFCou: FMM=F IPFlag=           0 FMFlag=      100000 FMFlg1=           0
         NFxFlg=           0 DoJE=T BraDBF=F KetDBF=T FulRan=T
         wScrn=  0.000000 ICntrl=       500 IOpCl=  0 I1Cent=   200000004 NGrid=           0
         NMat0=    1 NMatS0=      1 NMatT0=    0 NMatD0=    1 NMtDS0=    0 NMtDT0=    0
 Petite list used in FoFCou.
 Requested convergence on RMS density matrix=1.00D-08 within 128 cycles.
 Requested convergence on MAX density matrix=1.00D-06.
 Requested convergence on             energy=1.00D-06.
 No special actions if energy rises.
 Restarting incremental Fock formation.
 SCF Done:  E(UwB97XD) =  -348.084954542     A.U. after   23 cycles
            NFock= 23  Conv=0.28D-08     -V/T= 2.0060
 <Sx>= 0.0000 <Sy>= 0.0000 <Sz>= 1.0000 <S**2>= 2.0090 S= 1.0030
 <L.S>=  0.00000000000    
 Annihilation of the first spin contaminant:
 S**2 before annihilation     2.0090,   after     2.0001
 Calling FoFJK, ICntrl=      2127 FMM=F ISym2X=0 I1Cent= 0 IOpClX= 1 NMat=1 NMatS=1 NMatT=0.
 ***** Axes restored to original set *****
 -------------------------------------------------------------------
 Center     Atomic                   Forces (Hartrees/Bohr)
 Number     Number              X              Y              Z
 -------------------------------------------------------------------
      1        1           0.000108583   -0.000233593    0.000159811
      2        6          -0.000047898   -0.000036367    0.000038199
      3        1          -0.000044398   -0.000045877   -0.000305795
      4        1          -0.000262346    0.000105645    0.000201686
      5        6          -0.000263855   -0.000564623   -0.000270797
      6        1           0.000630396    0.000467758    0.000256412
      7        1          -0.000048639    0.000304985   -0.000157768
      8        8           0.000124750    0.000300269    0.000308083
      9        1           0.000228244    0.000015947    0.000225438
     10        6          -0.000262072   -0.000302619   -0.000006618
     11        1          -0.000194789    0.000170637    0.000169830
     12        1           0.000055376    0.000011987   -0.000321640
     13        6           0.000072185    0.001017854    0.000438185
     14        1           0.000230698   -0.000303030   -0.000009914
     15        6          -0.000082016   -0.000014009    0.000238427
     16        1          -0.000214799    0.000043796    0.000015484
     17        1           0.000291513    0.000151922    0.000063028
     18        1           0.000036860   -0.000265207   -0.000172148
     19        8          -0.000357793   -0.000825478   -0.000869903
 -------------------------------------------------------------------
 Cartesian Forces:  Max     0.001017854 RMS     0.000311078

 GradGradGradGradGradGradGradGradGradGradGradGradGradGradGradGradGradGrad
 Berny optimization.
 Using GEDIIS/GDIIS optimizer.
 FormGI is forming the generalized inverse of G from B-inverse, IUseBI=4.
 Internal  Forces:  Max     0.000818668 RMS     0.000207227
 Search for a local minimum.
 Step number   5 out of a maximum of   94
 All quantities printed in internal units (Hartrees-Bohrs-Radians)
 Mixed Optimization -- En-DIIS/RFO-DIIS
 Swapping is turned off.
 Update second derivatives using D2CorX and points    1    2    3    4    5
 DE= -6.91D-05 DEPred=-6.57D-05 R= 1.05D+00
 TightC=F SS=  1.41D+00  RLast= 6.88D-02 DXNew= 8.4853D-01 2.0648D-01
 Trust test= 1.05D+00 RLast= 6.88D-02 DXMaxT set to 5.05D-01
 ITU=  1  1  1  1  0
     Eigenvalues ---    0.00173   0.00231   0.00324   0.00379   0.00657
     Eigenvalues ---    0.01775   0.02558   0.04321   0.04690   0.04790
     Eigenvalues ---    0.05160   0.05523   0.05606   0.05634   0.05638
     Eigenvalues ---    0.05671   0.05887   0.07445   0.10610   0.12268
     Eigenvalues ---    0.15844   0.15986   0.16000   0.16000   0.16000
     Eigenvalues ---    0.16000   0.16000   0.16061   0.16111   0.16322
     Eigenvalues ---    0.17129   0.18591   0.19878   0.24841   0.27250
     Eigenvalues ---    0.29292   0.30808   0.32569   0.32958   0.33247
     Eigenvalues ---    0.34011   0.34064   0.34131   0.34168   0.34201
     Eigenvalues ---    0.34234   0.34368   0.34415   0.35459   0.48612
     Eigenvalues ---    0.50422
 En-DIIS/RFO-DIIS/Sim-DIIS IScMMF=       -3 using points:     5    4    3    2
 RFO step:  Lambda=-5.19109780D-05.
 DidBck=F Rises=F RFO-DIIS coefs:    3.00000   -1.10356   -0.91938    0.02294
 Iteration  1 RMS(Cart)=  0.03715918 RMS(Int)=  0.00030476
 Iteration  2 RMS(Cart)=  0.00053042 RMS(Int)=  0.00000704
 Iteration  3 RMS(Cart)=  0.00000013 RMS(Int)=  0.00000704
 Variable       Old X    -DE/DX   Delta X   Delta X   Delta X     New X
                                 (Linear)    (Quad)   (Total)
    R1        2.05751   0.00030   0.00305  -0.00182   0.00123   2.05874
    R2        2.05959   0.00030   0.00304  -0.00193   0.00111   2.06070
    R3        2.05826   0.00035   0.00329  -0.00201   0.00128   2.05954
    R4        2.87213   0.00033   0.00550  -0.00346   0.00204   2.87417
    R5        2.09973   0.00025   0.00760  -0.00542   0.00217   2.10190
    R6        2.08118   0.00034   0.00376  -0.00200   0.00176   2.08294
    R7        2.56049   0.00041  -0.00005  -0.00097  -0.00102   2.55947
    R8        4.39851  -0.00004  -0.02491  -0.00198  -0.02689   4.37162
    R9        2.06020   0.00031   0.00294  -0.00179   0.00115   2.06136
   R10        2.05924   0.00028   0.00198  -0.00093   0.00104   2.06028
   R11        2.05782   0.00031   0.00320  -0.00208   0.00111   2.05893
   R12        2.88028  -0.00010   0.00537  -0.00528   0.00009   2.88037
   R13        2.07759   0.00032   0.00348  -0.00184   0.00164   2.07922
   R14        2.92999   0.00015   0.00689  -0.00550   0.00140   2.93139
   R15        2.57649   0.00071   0.00343  -0.00250   0.00093   2.57742
   R16        2.05683   0.00021   0.00209  -0.00124   0.00084   2.05767
   R17        2.05758   0.00029   0.00325  -0.00221   0.00104   2.05862
   R18        2.05409   0.00027   0.00287  -0.00181   0.00106   2.05514
    A1        1.89590   0.00005  -0.00028   0.00031   0.00002   1.89592
    A2        1.89365  -0.00002  -0.00068   0.00047  -0.00021   1.89344
    A3        1.92704   0.00000   0.00018  -0.00031  -0.00013   1.92691
    A4        1.89072   0.00004  -0.00025   0.00072   0.00047   1.89119
    A5        1.92708  -0.00011   0.00015  -0.00087  -0.00072   1.92635
    A6        1.92851   0.00005   0.00084  -0.00026   0.00058   1.92909
    A7        1.92198  -0.00002  -0.00408   0.00241  -0.00168   1.92029
    A8        1.96302   0.00007  -0.00157   0.00200   0.00040   1.96342
    A9        2.01442   0.00005   0.00094   0.00001   0.00095   2.01537
   A10        1.81098  -0.00005  -0.00471   0.00204  -0.00269   1.80829
   A11        1.80749   0.00006   0.01035  -0.00670   0.00365   1.81114
   A12        1.92840  -0.00012  -0.00068  -0.00015  -0.00083   1.92757
   A13        2.70580   0.00077   0.00278   0.00044   0.00322   2.70902
   A14        1.89954  -0.00003  -0.00235   0.00154  -0.00081   1.89873
   A15        1.88876   0.00012  -0.00049   0.00087   0.00037   1.88913
   A16        1.92332  -0.00015  -0.00128  -0.00091  -0.00219   1.92114
   A17        1.90170   0.00003   0.00186  -0.00063   0.00123   1.90293
   A18        1.92427   0.00017   0.00346  -0.00066   0.00281   1.92708
   A19        1.92559  -0.00015  -0.00125  -0.00017  -0.00142   1.92417
   A20        1.93566   0.00014  -0.00406   0.00489   0.00084   1.93650
   A21        1.94319   0.00001   0.00243  -0.00163   0.00076   1.94395
   A22        1.97163  -0.00001   0.00681  -0.00473   0.00205   1.97369
   A23        1.86646  -0.00015  -0.00647   0.00271  -0.00376   1.86270
   A24        1.91960  -0.00008  -0.00439   0.00255  -0.00183   1.91778
   A25        1.82143   0.00008   0.00553  -0.00390   0.00161   1.82303
   A26        1.91945   0.00005   0.00313  -0.00228   0.00085   1.92030
   A27        1.88076  -0.00020  -0.00169  -0.00011  -0.00180   1.87896
   A28        1.93510  -0.00022  -0.00131  -0.00041  -0.00172   1.93338
   A29        1.90456   0.00012  -0.00016   0.00098   0.00082   1.90537
   A30        1.91614   0.00009   0.00053   0.00053   0.00106   1.91720
   A31        1.90725   0.00017  -0.00054   0.00133   0.00078   1.90803
   A32        2.00052  -0.00082  -0.01918  -0.00468  -0.02386   1.97666
    D1        1.05033   0.00004   0.00659  -0.00397   0.00261   1.05294
    D2        3.06087   0.00000  -0.00279   0.00126  -0.00152   3.05935
    D3       -0.98791  -0.00006  -0.00438   0.00290  -0.00148  -0.98938
    D4       -1.04653   0.00005   0.00673  -0.00360   0.00313  -1.04339
    D5        0.96402   0.00002  -0.00264   0.00164  -0.00100   0.96302
    D6       -3.08476  -0.00004  -0.00424   0.00328  -0.00096  -3.08572
    D7       -3.13787   0.00004   0.00641  -0.00376   0.00264  -3.13523
    D8       -1.12733   0.00001  -0.00297   0.00147  -0.00149  -1.12882
    D9        1.10708  -0.00005  -0.00456   0.00311  -0.00145   1.10563
   D10       -1.88585   0.00009   0.05714   0.02011   0.07726  -1.80859
   D11        2.29269   0.00005   0.06378   0.01539   0.07915   2.37184
   D12        0.27764   0.00018   0.06232   0.01736   0.07969   0.35733
   D13       -0.55077   0.00005  -0.02713  -0.00904  -0.03617  -0.58694
   D14       -0.96249   0.00005   0.01204  -0.00281   0.00922  -0.95327
   D15        1.11359  -0.00004   0.00280   0.00275   0.00554   1.11913
   D16       -3.12675   0.00006   0.01585  -0.00640   0.00945  -3.11729
   D17       -3.05969   0.00007   0.01356  -0.00373   0.00983  -3.04985
   D18       -0.98361  -0.00002   0.00433   0.00183   0.00616  -0.97745
   D19        1.05925   0.00008   0.01738  -0.00732   0.01006   1.06931
   D20        1.12215   0.00001   0.00982  -0.00241   0.00741   1.12956
   D21       -3.08495  -0.00008   0.00059   0.00314   0.00373  -3.08122
   D22       -1.04210   0.00002   0.01364  -0.00601   0.00764  -1.03446
   D23        1.01979   0.00001   0.00168  -0.00076   0.00091   1.02070
   D24       -1.05444  -0.00004   0.00110  -0.00059   0.00051  -1.05393
   D25       -3.14094   0.00000   0.00357  -0.00190   0.00168  -3.13926
   D26        3.13677   0.00008  -0.00603   0.00601  -0.00002   3.13675
   D27        1.06254   0.00003  -0.00661   0.00618  -0.00042   1.06212
   D28       -1.02395   0.00008  -0.00414   0.00487   0.00074  -1.02321
   D29       -1.11246  -0.00003  -0.01125   0.00827  -0.00299  -1.11545
   D30        3.09650  -0.00008  -0.01183   0.00844  -0.00339   3.09311
   D31        1.01000  -0.00003  -0.00935   0.00713  -0.00223   1.00778
   D32       -0.87709   0.00012  -0.00628   0.00806   0.00177  -0.87533
   D33       -3.05014   0.00001  -0.00261   0.00317   0.00057  -3.04957
   D34        1.23635   0.00017   0.00396   0.00091   0.00489   1.24124
         Item               Value     Threshold  Converged?
 Maximum Force            0.000819     0.000450     NO 
 RMS     Force            0.000207     0.000300     YES
 Maximum Displacement     0.135452     0.001800     NO 
 RMS     Displacement     0.037379     0.001200     NO 
 Predicted change in Energy=-1.847104D-05
 GradGradGradGradGradGradGradGradGradGradGradGradGradGradGradGradGradGrad

                          Input orientation:                          
 ---------------------------------------------------------------------
 Center     Atomic      Atomic             Coordinates (Angstroms)
 Number     Number       Type             X           Y           Z
 ---------------------------------------------------------------------
      1          1           0       -2.598598   -1.443814    0.432548
      2          6           0       -3.000460   -0.584022   -0.102376
      3          1           0       -3.373470   -0.919407   -1.070629
      4          1           0       -3.838085   -0.182839    0.467917
      5          6           0       -1.925004    0.475439   -0.287366
      6          1           0       -1.077672    0.059371   -0.875650
      7          1           0       -2.271225    1.325843   -0.897186
      8          8           0       -1.340440    0.917166    0.851753
      9          1           0        2.721670    1.603900    0.403815
     10          6           0        1.952420    1.238594   -0.277875
     11          1           0        0.981793    1.601425    0.061079
     12          1           0        2.155973    1.641872   -1.269355
     13          6           0        1.967052   -0.285112   -0.314975
     14          1           0        2.969546   -0.662980   -0.565638
     15          6           0        1.594923   -0.887982    1.065014
     16          1           0        0.607975   -0.542652    1.368867
     17          1           0        2.333237   -0.541138    1.787046
     18          1           0        1.610654   -1.974776    1.028078
     19          8           0        1.046031   -0.807976   -1.174387
 ---------------------------------------------------------------------
                    Distance matrix (angstroms):
                    1          2          3          4          5
     1  H    0.000000
     2  C    1.089440   0.000000
     3  H    1.770585   1.090474   0.000000
     4  H    1.768513   1.089862   1.767915   0.000000
     5  C    2.157669   1.520948   2.158042   2.159551   0.000000
     6  H    2.506823   2.170028   2.503340   3.079565   1.112278
     7  H    3.089719   2.193419   2.507224   2.568010   1.102242
     8  O    2.707936   2.433021   3.346903   2.756007   1.354411
     9  H    6.131446   6.147032   6.759570   6.799039   4.831432
    10  C    5.330269   5.280506   5.800907   6.008879   3.951824
    11  H    4.714941   4.545463   5.157875   5.155613   3.136675
    12  H    5.918097   5.736309   6.097080   6.502032   4.356518
    13  C    4.769333   4.981035   5.430885   5.858583   3.965766
    14  H    5.710543   5.988474   6.368251   6.902363   5.032897
    15  C    4.277216   4.751077   5.408039   5.511019   4.009705
    16  H    3.459898   3.897059   4.684548   4.550674   3.193055
    17  H    5.193504   5.658628   6.393426   6.320894   4.844505
    18  H    4.284201   4.947170   5.509979   5.763123   4.498314
    19  O    4.033590   4.192070   4.422123   5.190622   3.355743
                    6          7          8          9         10
     6  H    0.000000
     7  H    1.740398   0.000000
     8  O    1.946479   2.022910   0.000000
     9  H    4.296231   5.167100   4.144031   0.000000
    10  C    3.305958   4.269700   3.496041   1.090823   0.000000
    11  H    2.738026   3.402403   2.546791   1.773315   1.090253
    12  H    3.621571   4.454040   4.153216   1.766622   1.089541
    13  C    3.115022   4.571339   3.707591   2.157423   1.524228
    14  H    4.122847   5.615250   4.804357   2.477907   2.175623
    15  C    3.436046   4.868095   3.452593   2.813578   2.540370
    16  H    2.870835   4.112915   2.488935   3.163340   2.773469
    17  H    4.368622   5.647282   4.061690   2.581743   2.752520
    18  H    3.871567   5.446992   4.135624   3.798813   3.485407
    19  O    2.313363   3.954013   3.574438   3.334011   2.411166
                   11         12         13         14         15
    11  H    0.000000
    12  H    1.774933   0.000000
    13  C    2.161289   2.158657   0.000000
    14  H    3.077574   2.543514   1.100278   0.000000
    15  C    2.753355   3.487724   1.551226   2.144584   0.000000
    16  H    2.539118   3.758811   2.179161   3.055128   1.088874
    17  H    3.065279   3.760125   2.148984   2.440257   1.089376
    18  H    3.757628   4.319226   2.187641   2.471300   1.087535
    19  O    2.708452   2.691235   1.363911   2.022748   2.307076
                   16         17         18         19
    16  H    0.000000
    17  H    1.775220   0.000000
    18  H    1.781147   1.775803   0.000000
    19  O    2.594308   3.240090   2.555596   0.000000
 Stoichiometry    C5H12O2(3)
 Framework group  C1[X(C5H12O2)]
 Deg. of freedom    51
 Full point group                 C1      NOp   1
 Largest Abelian subgroup         C1      NOp   1
 Largest concise Abelian subgroup C1      NOp   1
                         Standard orientation:                         
 ---------------------------------------------------------------------
 Center     Atomic      Atomic             Coordinates (Angstroms)
 Number     Number       Type             X           Y           Z
 ---------------------------------------------------------------------
      1          1           0       -2.616566   -1.458677    0.473109
      2          6           0       -3.016879   -0.628182   -0.107329
      3          1           0       -3.369222   -1.010910   -1.065717
      4          1           0       -3.868389   -0.210212    0.429354
      5          6           0       -1.948364    0.432817   -0.321431
      6          1           0       -1.086684   -0.000737   -0.875237
      7          1           0       -2.291612    1.251113   -0.975273
      8          8           0       -1.388591    0.931690    0.806492
      9          1           0        2.674223    1.639178    0.399069
     10          6           0        1.920853    1.235468   -0.278682
     11          1           0        0.940892    1.603278    0.026349
     12          1           0        2.138368    1.595485   -1.283757
     13          6           0        1.950595   -0.288123   -0.246181
     14          1           0        2.960972   -0.666626   -0.461785
     15          6           0        1.559446   -0.831649    1.153063
     16          1           0        0.563964   -0.483079    1.423546
     17          1           0        2.281336   -0.444871    1.871405
     18          1           0        1.586142   -1.918781    1.165875
     19          8           0        1.050175   -0.858834   -1.096938
 ---------------------------------------------------------------------
 Rotational constants (GHZ):           3.6613092           1.1196205           1.0723626
 Standard basis: Aug-CC-pVTZ (5D, 7F)
 There are   685 symmetry adapted cartesian basis functions of A   symmetry.
 There are   598 symmetry adapted basis functions of A   symmetry.
   598 basis functions,   828 primitive gaussians,   685 cartesian basis functions
    30 alpha electrons       28 beta electrons
       nuclear repulsion energy       309.3969956160 Hartrees.
 NAtoms=   19 NActive=   19 NUniq=   19 SFac= 1.00D+00 NAtFMM=   60 NAOKFM=F Big=F
 Integral buffers will be    131072 words long.
 Raffenetti 2 integral format.
 Two-electron integral symmetry is turned on.
 Nuclear repulsion after empirical dispersion term =      309.3877522850 Hartrees.
 One-electron integrals computed using PRISM.
 NBasis=   598 RedAO= T EigKep=  8.04D-06  NBF=   598
 NBsUse=   598 1.00D-06 EigRej= -1.00D+00 NBFU=   598
 Initial guess from the checkpoint file:  "Forward-wb-opt.chk"
 B after Tr=     0.000000    0.000000    0.000000
         Rot=    0.999979    0.006239    0.001359   -0.000862 Ang=   0.74 deg.
 Initial guess <Sx>= 0.0000 <Sy>= 0.0000 <Sz>= 1.0000 <S**2>= 2.0090 S= 1.0030
 ExpMin= 2.53D-02 ExpMax= 1.53D+04 ExpMxC= 5.22D+02 IAcc=3 IRadAn=         7 AccDes= 0.00D+00
 Harris functional with IExCor= 4639 and IRadAn=       7 diagonalized for initial guess.
 HarFok:  IExCor= 4639 AccDes= 0.00D+00 IRadAn=         7 IDoV= 1 UseB2=F ITyADJ=14
 ICtDFT=  3500011 ScaDFX=  1.000000  1.000000  1.000000  1.000000
 FoFCou: FMM=F IPFlag=           0 FMFlag=      100000 FMFlg1=           0
         NFxFlg=           0 DoJE=T BraDBF=F KetDBF=T FulRan=T
         wScrn=  0.000000 ICntrl=       500 IOpCl=  0 I1Cent=   200000004 NGrid=           0
         NMat0=    1 NMatS0=      1 NMatT0=    0 NMatD0=    1 NMtDS0=    0 NMtDT0=    0
 Petite list used in FoFCou.
 Requested convergence on RMS density matrix=1.00D-08 within 128 cycles.
 Requested convergence on MAX density matrix=1.00D-06.
 Requested convergence on             energy=1.00D-06.
 No special actions if energy rises.
 Restarting incremental Fock formation.
 SCF Done:  E(UwB97XD) =  -348.084991063     A.U. after   24 cycles
            NFock= 24  Conv=0.13D-08     -V/T= 2.0060
 <Sx>= 0.0000 <Sy>= 0.0000 <Sz>= 1.0000 <S**2>= 2.0090 S= 1.0030
 <L.S>=  0.00000000000    
 Annihilation of the first spin contaminant:
 S**2 before annihilation     2.0090,   after     2.0001
 Calling FoFJK, ICntrl=      2127 FMM=F ISym2X=0 I1Cent= 0 IOpClX= 1 NMat=1 NMatS=1 NMatT=0.
 ***** Axes restored to original set *****
 -------------------------------------------------------------------
 Center     Atomic                   Forces (Hartrees/Bohr)
 Number     Number              X              Y              Z
 -------------------------------------------------------------------
      1        1          -0.000009696    0.000085757   -0.000052286
      2        6           0.000057536    0.000087690    0.000082690
      3        1           0.000067694    0.000048975    0.000075811
      4        1           0.000100407   -0.000025162   -0.000052258
      5        6          -0.000610447   -0.000590664   -0.001049788
      6        1           0.000278094    0.000660262    0.000768842
      7        1          -0.000042370   -0.000103353    0.000143632
      8        8           0.000035958    0.000133397    0.000330906
      9        1          -0.000040089   -0.000010353   -0.000056087
     10        6           0.000016217   -0.000187298   -0.000067877
     11        1           0.000185814   -0.000024257   -0.000068504
     12        1          -0.000033268   -0.000001747    0.000083154
     13        6           0.000322594    0.000419862    0.000376296
     14        1          -0.000165364    0.000080083   -0.000024663
     15        6          -0.000029995   -0.000096602    0.000044273
     16        1           0.000105577   -0.000037484   -0.000022722
     17        1          -0.000071540   -0.000021959   -0.000079243
     18        1          -0.000002591    0.000101252   -0.000014679
     19        8          -0.000164530   -0.000518398   -0.000417496
 -------------------------------------------------------------------
 Cartesian Forces:  Max     0.001049788 RMS     0.000271789

 GradGradGradGradGradGradGradGradGradGradGradGradGradGradGradGradGradGrad
 Berny optimization.
 Using GEDIIS/GDIIS optimizer.
 FormGI is forming the generalized inverse of G from B-inverse, IUseBI=4.
 Internal  Forces:  Max     0.001347556 RMS     0.000183583
 Search for a local minimum.
 Step number   6 out of a maximum of   94
 All quantities printed in internal units (Hartrees-Bohrs-Radians)
 Mixed Optimization -- En-DIIS/RFO-DIIS
 Swapping is turned off.
 Update second derivatives using D2CorX and points    1    2    3    4    5
                                                      6
 DE= -3.65D-05 DEPred=-1.85D-05 R= 1.98D+00
 TightC=F SS=  1.41D+00  RLast= 1.48D-01 DXNew= 8.4853D-01 4.4460D-01
 Trust test= 1.98D+00 RLast= 1.48D-01 DXMaxT set to 5.05D-01
 ITU=  1  1  1  1  1  0
     Eigenvalues ---    0.00068   0.00230   0.00327   0.00379   0.00653
     Eigenvalues ---    0.02012   0.02541   0.04420   0.04678   0.04897
     Eigenvalues ---    0.05314   0.05530   0.05608   0.05633   0.05640
     Eigenvalues ---    0.05707   0.05909   0.07542   0.10192   0.12237
     Eigenvalues ---    0.15835   0.15979   0.16000   0.16000   0.16000
     Eigenvalues ---    0.16000   0.16020   0.16063   0.16143   0.16320
     Eigenvalues ---    0.17151   0.18581   0.19996   0.23996   0.27225
     Eigenvalues ---    0.29505   0.30526   0.32644   0.32953   0.33289
     Eigenvalues ---    0.34012   0.34064   0.34152   0.34175   0.34210
     Eigenvalues ---    0.34276   0.34380   0.34424   0.44726   0.50658
     Eigenvalues ---    0.54364
 En-DIIS/RFO-DIIS/Sim-DIIS IScMMF=       -3 using points:     6    5    4    3    2
 RFO step:  Lambda=-6.15088112D-05.
 DidBck=F Rises=F RFO-DIIS coefs:    2.12258    0.16982   -1.04751   -0.24157   -0.00331
 Iteration  1 RMS(Cart)=  0.02923733 RMS(Int)=  0.00036478
 Iteration  2 RMS(Cart)=  0.00113132 RMS(Int)=  0.00000877
 Iteration  3 RMS(Cart)=  0.00000128 RMS(Int)=  0.00000873
 Iteration  4 RMS(Cart)=  0.00000000 RMS(Int)=  0.00000873
 Variable       Old X    -DE/DX   Delta X   Delta X   Delta X     New X
                                 (Linear)    (Quad)   (Total)
    R1        2.05874  -0.00010   0.00364  -0.00241   0.00123   2.05998
    R2        2.06070  -0.00011   0.00353  -0.00237   0.00115   2.06185
    R3        2.05954  -0.00011   0.00390  -0.00263   0.00126   2.06080
    R4        2.87417  -0.00028   0.00565  -0.00392   0.00173   2.87590
    R5        2.10190  -0.00011   0.00646  -0.00412   0.00234   2.10424
    R6        2.08294  -0.00015   0.00440  -0.00272   0.00168   2.08462
    R7        2.55947   0.00034   0.00094  -0.00101  -0.00007   2.55939
    R8        4.37162   0.00026  -0.02503   0.00677  -0.01825   4.35337
    R9        2.06136  -0.00007   0.00355  -0.00229   0.00126   2.06262
   R10        2.06028  -0.00019   0.00274  -0.00198   0.00076   2.06104
   R11        2.05893  -0.00008   0.00362  -0.00243   0.00120   2.06013
   R12        2.88037  -0.00023   0.00277  -0.00261   0.00016   2.88053
   R13        2.07922  -0.00017   0.00410  -0.00265   0.00145   2.08067
   R14        2.93139  -0.00004   0.00538  -0.00315   0.00223   2.93362
   R15        2.57742   0.00039   0.00473  -0.00269   0.00204   2.57946
   R16        2.05767  -0.00011   0.00252  -0.00177   0.00075   2.05842
   R17        2.05862  -0.00011   0.00352  -0.00243   0.00109   2.05971
   R18        2.05514  -0.00010   0.00330  -0.00224   0.00106   2.05620
    A1        1.89592   0.00003   0.00007  -0.00002   0.00005   1.89596
    A2        1.89344   0.00002  -0.00064   0.00052  -0.00012   1.89333
    A3        1.92691  -0.00003   0.00011  -0.00040  -0.00030   1.92662
    A4        1.89119   0.00004   0.00056   0.00004   0.00060   1.89179
    A5        1.92635  -0.00005  -0.00133   0.00057  -0.00077   1.92559
    A6        1.92909  -0.00001   0.00124  -0.00068   0.00056   1.92965
    A7        1.92029  -0.00009  -0.00314   0.00125  -0.00190   1.91839
    A8        1.96342   0.00000  -0.00045   0.00050   0.00004   1.96346
    A9        2.01537  -0.00012   0.00091  -0.00032   0.00058   2.01595
   A10        1.80829   0.00009  -0.00438   0.00239  -0.00199   1.80630
   A11        1.81114   0.00014   0.00943  -0.00477   0.00466   1.81580
   A12        1.92757   0.00001  -0.00223   0.00086  -0.00136   1.92621
   A13        2.70902   0.00135   0.00804  -0.00004   0.00800   2.71702
   A14        1.89873  -0.00002  -0.00188   0.00075  -0.00112   1.89760
   A15        1.88913  -0.00002   0.00029  -0.00019   0.00008   1.88921
   A16        1.92114   0.00000  -0.00361   0.00178  -0.00184   1.91930
   A17        1.90293  -0.00004   0.00225  -0.00131   0.00094   1.90387
   A18        1.92708   0.00005   0.00574  -0.00284   0.00290   1.92998
   A19        1.92417   0.00003  -0.00282   0.00183  -0.00100   1.92317
   A20        1.93650  -0.00010  -0.00045   0.00005  -0.00039   1.93611
   A21        1.94395   0.00015   0.00250  -0.00048   0.00199   1.94594
   A22        1.97369   0.00005   0.00564  -0.00282   0.00280   1.97649
   A23        1.86270   0.00001  -0.00776   0.00390  -0.00386   1.85884
   A24        1.91778  -0.00002  -0.00507   0.00211  -0.00294   1.91484
   A25        1.82303  -0.00008   0.00461  -0.00248   0.00209   1.82512
   A26        1.92030   0.00002   0.00257  -0.00128   0.00129   1.92159
   A27        1.87896  -0.00002  -0.00344   0.00165  -0.00180   1.87716
   A28        1.93338  -0.00002  -0.00352   0.00179  -0.00173   1.93165
   A29        1.90537   0.00000   0.00169  -0.00099   0.00070   1.90608
   A30        1.91720   0.00000   0.00164  -0.00076   0.00088   1.91808
   A31        1.90803   0.00002   0.00105  -0.00041   0.00063   1.90866
   A32        1.97666   0.00035  -0.02609   0.00381  -0.02228   1.95438
    D1        1.05294  -0.00001   0.00579  -0.00327   0.00252   1.05546
    D2        3.05935   0.00004  -0.00188   0.00077  -0.00111   3.05824
    D3       -0.98938  -0.00005  -0.00466   0.00217  -0.00249  -0.99187
    D4       -1.04339   0.00000   0.00650  -0.00335   0.00315  -1.04024
    D5        0.96302   0.00005  -0.00117   0.00069  -0.00048   0.96254
    D6       -3.08572  -0.00004  -0.00395   0.00209  -0.00186  -3.08758
    D7       -3.13523  -0.00001   0.00586  -0.00332   0.00254  -3.13269
    D8       -1.12882   0.00005  -0.00180   0.00071  -0.00109  -1.12991
    D9        1.10563  -0.00004  -0.00458   0.00212  -0.00247   1.10316
   D10       -1.80859   0.00011   0.10920   0.00523   0.11443  -1.69416
   D11        2.37184   0.00010   0.11380   0.00266   0.11645   2.48829
   D12        0.35733   0.00000   0.11429   0.00263   0.11693   0.47425
   D13       -0.58694  -0.00027  -0.09432  -0.00268  -0.09700  -0.68394
   D14       -0.95327  -0.00003   0.01747  -0.00694   0.01053  -0.94275
   D15        1.11913   0.00001   0.00905  -0.00232   0.00672   1.12585
   D16       -3.11729   0.00005   0.02027  -0.00766   0.01261  -3.10468
   D17       -3.04985  -0.00004   0.01845  -0.00720   0.01126  -3.03860
   D18       -0.97745   0.00000   0.01004  -0.00258   0.00745  -0.97000
   D19        1.06931   0.00004   0.02125  -0.00792   0.01334   1.08265
   D20        1.12956  -0.00003   0.01377  -0.00492   0.00885   1.13841
   D21       -3.08122   0.00001   0.00535  -0.00030   0.00505  -3.07618
   D22       -1.03446   0.00004   0.01657  -0.00564   0.01094  -1.02352
   D23        1.02070   0.00004   0.00236  -0.00074   0.00162   1.02233
   D24       -1.05393   0.00004   0.00090   0.00020   0.00111  -1.05282
   D25       -3.13926   0.00004   0.00381  -0.00136   0.00245  -3.13681
   D26        3.13675   0.00001  -0.00169   0.00154  -0.00015   3.13660
   D27        1.06212   0.00001  -0.00315   0.00248  -0.00066   1.06145
   D28       -1.02321   0.00001  -0.00024   0.00091   0.00068  -1.02254
   D29       -1.11545  -0.00005  -0.00867   0.00449  -0.00419  -1.11964
   D30        3.09311  -0.00005  -0.01013   0.00542  -0.00471   3.08840
   D31        1.00778  -0.00005  -0.00722   0.00386  -0.00337   1.00441
   D32       -0.87533  -0.00014  -0.00169   0.00222   0.00052  -0.87481
   D33       -3.04957  -0.00002  -0.00137   0.00260   0.00123  -3.04834
   D34        1.24124   0.00002   0.00747  -0.00156   0.00592   1.24715
         Item               Value     Threshold  Converged?
 Maximum Force            0.001348     0.000450     NO 
 RMS     Force            0.000184     0.000300     YES
 Maximum Displacement     0.117302     0.001800     NO 
 RMS     Displacement     0.029090     0.001200     NO 
 Predicted change in Energy=-2.867070D-05
 GradGradGradGradGradGradGradGradGradGradGradGradGradGradGradGradGradGrad

                          Input orientation:                          
 ---------------------------------------------------------------------
 Center     Atomic      Atomic             Coordinates (Angstroms)
 Number     Number       Type             X           Y           Z
 ---------------------------------------------------------------------
      1          1           0       -2.536524   -1.442717    0.439794
      2          6           0       -2.963464   -0.595050   -0.096381
      3          1           0       -3.326240   -0.942228   -1.065052
      4          1           0       -3.812846   -0.217564    0.473978
      5          6           0       -1.918128    0.495121   -0.283094
      6          1           0       -1.060604    0.101141   -0.874152
      7          1           0       -2.288553    1.334731   -0.895256
      8          8           0       -1.347849    0.957353    0.855083
      9          1           0        2.723347    1.592243    0.399298
     10          6           0        1.948286    1.234808   -0.281047
     11          1           0        0.982616    1.609398    0.060553
     12          1           0        2.154766    1.634787   -1.273953
     13          6           0        1.949594   -0.289076   -0.317038
     14          1           0        2.951503   -0.675939   -0.559551
     15          6           0        1.566285   -0.890931    1.061660
     16          1           0        0.579995   -0.539680    1.362269
     17          1           0        2.305042   -0.549006    1.786451
     18          1           0        1.576041   -1.978271    1.022289
     19          8           0        1.033053   -0.808208   -1.185172
 ---------------------------------------------------------------------
                    Distance matrix (angstroms):
                    1          2          3          4          5
     1  H    0.000000
     2  C    1.090092   0.000000
     3  H    1.771638   1.091083   0.000000
     4  H    1.769510   1.090530   1.769332   0.000000
     5  C    2.158749   1.521861   2.158752   2.161258   0.000000
     6  H    2.507646   2.170365   2.501633   3.081211   1.113515
     7  H    3.091612   2.194939   2.508020   2.570582   1.103132
     8  O    2.710304   2.434225   3.348038   2.757151   1.354372
     9  H    6.072798   6.113082   6.720519   6.782537   4.817948
    10  C    5.272786   5.244785   5.759755   5.989165   3.936533
    11  H    4.673711   4.522805   5.132643   5.148317   3.126343
    12  H    5.866529   5.705710   6.060204   6.488364   4.343858
    13  C    4.693500   4.927519   5.368478   5.816918   3.946567
    14  H    5.630726   5.933625   6.303689   6.858186   5.016085
    15  C    4.186195   4.684787   5.335010   5.452875   3.983797
    16  H    3.373296   3.832340   4.616557   4.493315   3.165225
    17  H    5.104211   5.595027   6.324320   6.265859   4.817508
    18  H    4.187996   4.875636   5.427958   5.695686   4.475590
    19  O    3.973034   4.147656   4.363007   5.156005   3.349908
                    6          7          8          9         10
     6  H    0.000000
     7  H    1.740703   0.000000
     8  O    1.950862   2.022628   0.000000
     9  H    4.261848   5.182791   4.145536   0.000000
    10  C    3.269617   4.282294   3.497467   1.091489   0.000000
    11  H    2.706153   3.418999   2.547058   1.773468   1.090654
    12  H    3.584762   4.469511   4.154518   1.767728   1.090174
    13  C    3.086088   4.575257   3.714914   2.156663   1.524310
    14  H    4.098760   5.622604   4.811783   2.473074   2.175997
    15  C    3.410590   4.862393   3.457022   2.818452   2.543138
    16  H    2.846717   4.103462   2.492976   3.172754   2.778761
    17  H    4.339248   5.642794   4.059578   2.585367   2.753872
    18  H    3.856467   5.439489   4.146682   3.801710   3.487281
    19  O    2.303704   3.963497   3.598408   3.336136   2.414334
                   11         12         13         14         15
    11  H    0.000000
    12  H    1.776369   0.000000
    13  C    2.163753   2.158479   0.000000
    14  H    3.079580   2.546491   1.101044   0.000000
    15  C    2.755818   3.490078   1.552405   2.143216   0.000000
    16  H    2.544623   3.762695   2.181438   3.055488   1.089271
    17  H    3.063698   3.762659   2.149086   2.436749   1.089952
    18  H    3.761444   4.319935   2.187857   2.467830   1.088096
    19  O    2.720146   2.689674   1.364991   2.022213   2.310721
                   16         17         18         19
    16  H    0.000000
    17  H    1.776458   0.000000
    18  H    1.782480   1.777128   0.000000
    19  O    2.601311   3.242789   2.556710   0.000000
 Stoichiometry    C5H12O2(3)
 Framework group  C1[X(C5H12O2)]
 Deg. of freedom    51
 Full point group                 C1      NOp   1
 Largest Abelian subgroup         C1      NOp   1
 Largest concise Abelian subgroup C1      NOp   1
                         Standard orientation:                         
 ---------------------------------------------------------------------
 Center     Atomic      Atomic             Coordinates (Angstroms)
 Number     Number       Type             X           Y           Z
 ---------------------------------------------------------------------
      1          1           0       -2.548488   -1.460310    0.501194
      2          6           0       -2.974248   -0.655263   -0.097912
      3          1           0       -3.311178   -1.069547   -1.049389
      4          1           0       -3.840703   -0.253631    0.428590
      5          6           0       -1.938979    0.435149   -0.333031
      6          1           0       -1.063721    0.015833   -0.878937
      7          1           0       -2.306469    1.228030   -1.006226
      8          8           0       -1.399805    0.978141    0.784455
      9          1           0        2.672050    1.639498    0.374490
     10          6           0        1.916751    1.227847   -0.297385
     11          1           0        0.939118    1.610131   -0.001377
     12          1           0        2.139942    1.565531   -1.309628
     13          6           0        1.938196   -0.294997   -0.234098
     14          1           0        2.950030   -0.682597   -0.429687
     15          6           0        1.532304   -0.811612    1.172430
     16          1           0        0.535257   -0.455563    1.428627
     17          1           0        2.250528   -0.413069    1.888890
     18          1           0        1.556726   -1.898972    1.204117
     19          8           0        1.047650   -0.882150   -1.085791
 ---------------------------------------------------------------------
 Rotational constants (GHZ):           3.6142444           1.1348556           1.0824414
 Standard basis: Aug-CC-pVTZ (5D, 7F)
 There are   685 symmetry adapted cartesian basis functions of A   symmetry.
 There are   598 symmetry adapted basis functions of A   symmetry.
   598 basis functions,   828 primitive gaussians,   685 cartesian basis functions
    30 alpha electrons       28 beta electrons
       nuclear repulsion energy       309.6704987599 Hartrees.
 NAtoms=   19 NActive=   19 NUniq=   19 SFac= 1.00D+00 NAtFMM=   60 NAOKFM=F Big=F
 Integral buffers will be    131072 words long.
 Raffenetti 2 integral format.
 Two-electron integral symmetry is turned on.
 Nuclear repulsion after empirical dispersion term =      309.6611730980 Hartrees.
 One-electron integrals computed using PRISM.
 NBasis=   598 RedAO= T EigKep=  7.99D-06  NBF=   598
 NBsUse=   598 1.00D-06 EigRej= -1.00D+00 NBFU=   598
 Initial guess from the checkpoint file:  "Forward-wb-opt.chk"
 B after Tr=     0.000000    0.000000    0.000000
         Rot=    0.999942    0.010610    0.001555   -0.000655 Ang=   1.23 deg.
 Initial guess <Sx>= 0.0000 <Sy>= 0.0000 <Sz>= 1.0000 <S**2>= 2.0090 S= 1.0030
 ExpMin= 2.53D-02 ExpMax= 1.53D+04 ExpMxC= 5.22D+02 IAcc=3 IRadAn=         7 AccDes= 0.00D+00
 Harris functional with IExCor= 4639 and IRadAn=       7 diagonalized for initial guess.
 HarFok:  IExCor= 4639 AccDes= 0.00D+00 IRadAn=         7 IDoV= 1 UseB2=F ITyADJ=14
 ICtDFT=  3500011 ScaDFX=  1.000000  1.000000  1.000000  1.000000
 FoFCou: FMM=F IPFlag=           0 FMFlag=      100000 FMFlg1=           0
         NFxFlg=           0 DoJE=T BraDBF=F KetDBF=T FulRan=T
         wScrn=  0.000000 ICntrl=       500 IOpCl=  0 I1Cent=   200000004 NGrid=           0
         NMat0=    1 NMatS0=      1 NMatT0=    0 NMatD0=    1 NMtDS0=    0 NMtDT0=    0
 Petite list used in FoFCou.
 Requested convergence on RMS density matrix=1.00D-08 within 128 cycles.
 Requested convergence on MAX density matrix=1.00D-06.
 Requested convergence on             energy=1.00D-06.
 No special actions if energy rises.
 Restarting incremental Fock formation.
 SCF Done:  E(UwB97XD) =  -348.085026733     A.U. after   22 cycles
            NFock= 22  Conv=0.90D-08     -V/T= 2.0061
 <Sx>= 0.0000 <Sy>= 0.0000 <Sz>= 1.0000 <S**2>= 2.0091 S= 1.0030
 <L.S>=  0.00000000000    
 Annihilation of the first spin contaminant:
 S**2 before annihilation     2.0091,   after     2.0001
 Calling FoFJK, ICntrl=      2127 FMM=F ISym2X=0 I1Cent= 0 IOpClX= 1 NMat=1 NMatS=1 NMatT=0.
 ***** Axes restored to original set *****
 -------------------------------------------------------------------
 Center     Atomic                   Forces (Hartrees/Bohr)
 Number     Number              X              Y              Z
 -------------------------------------------------------------------
      1        1          -0.000160893    0.000391061   -0.000274245
      2        6           0.000124461    0.000162549    0.000105922
      3        1           0.000168965    0.000144945    0.000468452
      4        1           0.000455953   -0.000144065   -0.000306435
      5        6          -0.000774389   -0.000585367   -0.001582526
      6        1          -0.000147068    0.000891501    0.001350615
      7        1           0.000040132   -0.000482292    0.000417726
      8        8           0.000160110   -0.000108204    0.000010763
      9        1          -0.000356656   -0.000070112   -0.000335251
     10        6           0.000231983   -0.000170649   -0.000070039
     11        1           0.000346098   -0.000186381   -0.000254659
     12        1          -0.000159130   -0.000064598    0.000514003
     13        6           0.000403440   -0.000405699    0.000193312
     14        1          -0.000511724    0.000380929   -0.000020473
     15        6           0.000140964   -0.000003462   -0.000347007
     16        1           0.000342548   -0.000099732   -0.000109627
     17        1          -0.000436775   -0.000189556   -0.000240031
     18        1          -0.000050934    0.000487091    0.000117174
     19        8           0.000182915    0.000052038    0.000362326
 -------------------------------------------------------------------
 Cartesian Forces:  Max     0.001582526 RMS     0.000419579

 GradGradGradGradGradGradGradGradGradGradGradGradGradGradGradGradGradGrad
 Berny optimization.
 Using GEDIIS/GDIIS optimizer.
 FormGI is forming the generalized inverse of G from B-inverse, IUseBI=4.
 Internal  Forces:  Max     0.001009170 RMS     0.000289314
 Search for a local minimum.
 Step number   7 out of a maximum of   94
 All quantities printed in internal units (Hartrees-Bohrs-Radians)
 Mixed Optimization -- En-DIIS/RFO-DIIS
 Swapping is turned off.
 Update second derivatives using D2CorX and points    1    2    3    4    5
                                                      6    7
 DE= -3.57D-05 DEPred=-2.87D-05 R= 1.24D+00
 TightC=F SS=  1.41D+00  RLast= 2.28D-01 DXNew= 8.4853D-01 6.8278D-01
 Trust test= 1.24D+00 RLast= 2.28D-01 DXMaxT set to 6.83D-01
 ITU=  1  1  1  1  1  1  0
     Eigenvalues ---    0.00032   0.00230   0.00332   0.00379   0.00659
     Eigenvalues ---    0.01935   0.02514   0.04408   0.04677   0.05050
     Eigenvalues ---    0.05487   0.05539   0.05628   0.05644   0.05658
     Eigenvalues ---    0.05757   0.06014   0.07774   0.09930   0.12234
     Eigenvalues ---    0.15840   0.15983   0.16000   0.16000   0.16000
     Eigenvalues ---    0.16006   0.16019   0.16069   0.16142   0.16442
     Eigenvalues ---    0.17577   0.18812   0.20085   0.23172   0.27337
     Eigenvalues ---    0.29580   0.30401   0.32773   0.32974   0.33301
     Eigenvalues ---    0.34014   0.34070   0.34154   0.34177   0.34211
     Eigenvalues ---    0.34298   0.34400   0.34432   0.45016   0.50946
     Eigenvalues ---    0.64573
 En-DIIS/RFO-DIIS/Sim-DIIS IScMMF=       -3 using points:     7    6    5    4    3    2
 RFO step:  Lambda=-6.24786732D-05.
 DidBck=T Rises=F RFO-DIIS coefs:   -0.30228    3.00000   -0.60210   -1.12443   -0.00967
                  RFO-DIIS coefs:    0.03849
 Iteration  1 RMS(Cart)=  0.01491464 RMS(Int)=  0.00013805
 Iteration  2 RMS(Cart)=  0.00045684 RMS(Int)=  0.00001188
 Iteration  3 RMS(Cart)=  0.00000018 RMS(Int)=  0.00001188
 Variable       Old X    -DE/DX   Delta X   Delta X   Delta X     New X
                                 (Linear)    (Quad)   (Total)
    R1        2.05998  -0.00050   0.00269  -0.00178   0.00091   2.06088
    R2        2.06185  -0.00052   0.00264  -0.00173   0.00091   2.06276
    R3        2.06080  -0.00057   0.00296  -0.00196   0.00100   2.06180
    R4        2.87590  -0.00080   0.00399  -0.00300   0.00099   2.87689
    R5        2.10424  -0.00085   0.00340  -0.00196   0.00144   2.10568
    R6        2.08462  -0.00061   0.00292  -0.00166   0.00126   2.08588
    R7        2.55939   0.00004   0.00193  -0.00154   0.00039   2.55978
    R8        4.35337   0.00025  -0.00002  -0.00666  -0.00668   4.34669
    R9        2.06262  -0.00049   0.00258  -0.00154   0.00103   2.06365
   R10        2.06104  -0.00045   0.00240  -0.00191   0.00049   2.06153
   R11        2.06013  -0.00052   0.00267  -0.00169   0.00097   2.06110
   R12        2.88053  -0.00049   0.00159  -0.00237  -0.00078   2.87975
   R13        2.08067  -0.00060   0.00288  -0.00187   0.00101   2.08168
   R14        2.93362  -0.00059   0.00227  -0.00079   0.00148   2.93510
   R15        2.57946  -0.00051   0.00334  -0.00134   0.00200   2.58146
   R16        2.05842  -0.00037   0.00202  -0.00155   0.00047   2.05889
   R17        2.05971  -0.00052   0.00261  -0.00181   0.00080   2.06051
   R18        2.05620  -0.00049   0.00247  -0.00166   0.00081   2.05701
    A1        1.89596  -0.00001   0.00021   0.00009   0.00030   1.89626
    A2        1.89333   0.00006  -0.00052   0.00051   0.00000   1.89332
    A3        1.92662  -0.00004   0.00048  -0.00083  -0.00035   1.92627
    A4        1.89179   0.00002   0.00020   0.00047   0.00067   1.89246
    A5        1.92559   0.00004  -0.00119   0.00014  -0.00106   1.92453
    A6        1.92965  -0.00007   0.00082  -0.00034   0.00047   1.93012
    A7        1.91839   0.00009  -0.00023  -0.00032  -0.00056   1.91783
    A8        1.96346  -0.00008  -0.00006  -0.00008  -0.00015   1.96331
    A9        2.01595  -0.00004   0.00016   0.00015   0.00031   2.01626
   A10        1.80630   0.00016  -0.00179   0.00036  -0.00143   1.80487
   A11        1.81580  -0.00020   0.00360   0.00049   0.00409   1.81989
   A12        1.92621   0.00008  -0.00157  -0.00053  -0.00210   1.92411
   A13        2.71702   0.00101   0.00102   0.00566   0.00667   2.72369
   A14        1.89760   0.00001  -0.00034  -0.00027  -0.00059   1.89701
   A15        1.88921  -0.00011   0.00060  -0.00029   0.00028   1.88950
   A16        1.91930   0.00014  -0.00256   0.00074  -0.00183   1.91747
   A17        1.90387  -0.00010   0.00138  -0.00034   0.00104   1.90490
   A18        1.92998  -0.00012   0.00342  -0.00151   0.00192   1.93190
   A19        1.92317   0.00017  -0.00249   0.00167  -0.00083   1.92234
   A20        1.93611  -0.00012   0.00180  -0.00151   0.00031   1.93642
   A21        1.94594   0.00010   0.00017   0.00173   0.00186   1.94780
   A22        1.97649  -0.00005   0.00184   0.00008   0.00187   1.97836
   A23        1.85884   0.00016  -0.00394   0.00073  -0.00321   1.85563
   A24        1.91484   0.00009  -0.00204  -0.00072  -0.00275   1.91208
   A25        1.82512  -0.00017   0.00184  -0.00018   0.00161   1.82673
   A26        1.92159  -0.00009   0.00087   0.00013   0.00100   1.92259
   A27        1.87716   0.00018  -0.00224   0.00029  -0.00196   1.87520
   A28        1.93165   0.00015  -0.00270   0.00079  -0.00192   1.92973
   A29        1.90608  -0.00008   0.00190  -0.00071   0.00120   1.90728
   A30        1.91808  -0.00005   0.00111  -0.00025   0.00086   1.91894
   A31        1.90866  -0.00010   0.00108  -0.00026   0.00079   1.90946
   A32        1.95438   0.00040  -0.00022  -0.01160  -0.01182   1.94256
    D1        1.05546  -0.00015   0.00249  -0.00023   0.00226   1.05772
    D2        3.05824   0.00006   0.00009  -0.00004   0.00006   3.05830
    D3       -0.99187   0.00007  -0.00206  -0.00073  -0.00280  -0.99467
    D4       -1.04024  -0.00014   0.00270   0.00010   0.00280  -1.03745
    D5        0.96254   0.00007   0.00029   0.00030   0.00059   0.96313
    D6       -3.08758   0.00008  -0.00186  -0.00040  -0.00226  -3.08984
    D7       -3.13269  -0.00014   0.00269  -0.00035   0.00233  -3.13036
    D8       -1.12991   0.00006   0.00028  -0.00016   0.00013  -1.12978
    D9        1.10316   0.00008  -0.00187  -0.00085  -0.00272   1.10044
   D10       -1.69416   0.00015  -0.00755   0.07504   0.06749  -1.62667
   D11        2.48829   0.00010  -0.00633   0.07509   0.06874   2.55704
   D12        0.47425   0.00003  -0.00531   0.07535   0.07004   0.54430
   D13       -0.68394  -0.00019   0.00167  -0.06132  -0.05965  -0.74359
   D14       -0.94275  -0.00009   0.00779   0.00165   0.00943  -0.93332
   D15        1.12585   0.00010   0.00413   0.00270   0.00681   1.13266
   D16       -3.10468  -0.00008   0.00771   0.00372   0.01142  -3.09326
   D17       -3.03860  -0.00012   0.00764   0.00247   0.01012  -3.02847
   D18       -0.97000   0.00007   0.00399   0.00352   0.00751  -0.96250
   D19        1.08265  -0.00011   0.00757   0.00454   0.01212   1.09477
   D20        1.13841  -0.00003   0.00532   0.00280   0.00812   1.14654
   D21       -3.07618   0.00016   0.00167   0.00384   0.00551  -3.07067
   D22       -1.02352  -0.00002   0.00524   0.00486   0.01012  -1.01340
   D23        1.02233  -0.00004   0.00098   0.00088   0.00186   1.02419
   D24       -1.05282   0.00000  -0.00049   0.00148   0.00101  -1.05181
   D25       -3.13681  -0.00007   0.00118   0.00117   0.00234  -3.13447
   D26        3.13660  -0.00003   0.00077   0.00051   0.00127   3.13787
   D27        1.06145   0.00001  -0.00070   0.00112   0.00042   1.06188
   D28       -1.02254  -0.00006   0.00096   0.00080   0.00175  -1.02079
   D29       -1.11964   0.00007  -0.00241  -0.00007  -0.00249  -1.12213
   D30        3.08840   0.00011  -0.00388   0.00053  -0.00334   3.08506
   D31        1.00441   0.00004  -0.00221   0.00022  -0.00201   1.00240
   D32       -0.87481  -0.00008   0.00028   0.00204   0.00229  -0.87252
   D33       -3.04834   0.00005  -0.00189   0.00451   0.00263  -3.04571
   D34        1.24715  -0.00009   0.00262   0.00409   0.00673   1.25388
         Item               Value     Threshold  Converged?
 Maximum Force            0.001009     0.000450     NO 
 RMS     Force            0.000289     0.000300     YES
 Maximum Displacement     0.053768     0.001800     NO 
 RMS     Displacement     0.014939     0.001200     NO 
 Predicted change in Energy=-1.141693D-06
 GradGradGradGradGradGradGradGradGradGradGradGradGradGradGradGradGradGrad

                          Input orientation:                          
 ---------------------------------------------------------------------
 Center     Atomic      Atomic             Coordinates (Angstroms)
 Number     Number       Type             X           Y           Z
 ---------------------------------------------------------------------
      1          1           0       -2.508071   -1.439543    0.445151
      2          6           0       -2.946888   -0.600148   -0.095410
      3          1           0       -3.299110   -0.955560   -1.065530
      4          1           0       -3.805237   -0.235062    0.470594
      5          6           0       -1.918086    0.506547   -0.281009
      6          1           0       -1.052669    0.124611   -0.869900
      7          1           0       -2.299824    1.338850   -0.897385
      8          8           0       -1.362162    0.983707    0.858356
      9          1           0        2.729211    1.585039    0.392568
     10          6           0        1.946331    1.232312   -0.282136
     11          1           0        0.985722    1.613144    0.067560
     12          1           0        2.148012    1.630348   -1.277371
     13          6           0        1.940929   -0.291165   -0.317462
     14          1           0        2.941824   -0.683084   -0.558472
     15          6           0        1.556703   -0.893718    1.061560
     16          1           0        0.571183   -0.541039    1.363916
     17          1           0        2.298337   -0.553602    1.784895
     18          1           0        1.565048   -1.981390    1.019299
     19          8           0        1.025066   -0.809336   -1.188543
 ---------------------------------------------------------------------
                    Distance matrix (angstroms):
                    1          2          3          4          5
     1  H    0.000000
     2  C    1.090573   0.000000
     3  H    1.772608   1.091564   0.000000
     4  H    1.770328   1.091060   1.770582   0.000000
     5  C    2.159319   1.522384   2.158810   2.162459   0.000000
     6  H    2.508811   2.170985   2.500307   3.082680   1.114277
     7  H    3.092773   2.195808   2.508220   2.571932   1.103800
     8  O    2.712193   2.435082   3.348711   2.757603   1.354579
     9  H    6.048140   6.101743   6.702339   6.783647   4.818114
    10  C    5.244946   5.228420   5.737172   5.983337   3.931979
    11  H    4.654897   4.515600   5.122687   5.150882   3.127004
    12  H    5.836988   5.685961   6.033484   6.478912   4.334607
    13  C    4.657677   4.902604   5.334701   5.800224   3.940770
    14  H    5.592929   5.907473   6.267424   6.839776   5.011081
    15  C    4.147322   4.659087   5.301627   5.434470   3.979621
    16  H    3.336652   3.809193   4.588377   4.477131   3.162226
    17  H    5.067679   5.572261   6.294275   6.251597   4.813532
    18  H    4.148921   4.848502   5.390628   5.673685   4.473572
    19  O    3.943244   4.124938   4.328396   5.139489   3.349225
                    6          7          8          9         10
     6  H    0.000000
     7  H    1.740841   0.000000
     8  O    1.954661   2.021872   0.000000
     9  H    4.246092   5.197671   4.161477   0.000000
    10  C    3.250611   4.291820   3.508369   1.092036   0.000000
    11  H    2.692508   3.435283   2.556190   1.773746   1.090913
    12  H    3.560567   4.473545   4.159422   1.768769   1.090688
    13  C    3.072407   4.580093   3.730718   2.155382   1.523896
    14  H    4.087216   5.628318   4.828032   2.468616   2.176261
    15  C    3.402404   4.867713   3.476462   2.822509   2.545060
    16  H    2.840760   4.109763   2.513615   3.181322   2.783037
    17  H    4.328643   5.649698   4.076891   2.588052   2.754272
    18  H    3.854446   5.443796   4.169683   3.803615   3.488122
    19  O    2.300168   3.969178   3.619897   3.337223   2.416326
                   11         12         13         14         15
    11  H    0.000000
    12  H    1.777654   0.000000
    13  C    2.164961   2.157898   0.000000
    14  H    3.080733   2.549299   1.101580   0.000000
    15  C    2.756521   3.491583   1.553190   2.141829   0.000000
    16  H    2.548114   3.765330   2.183042   3.055437   1.089519
    17  H    3.060553   3.764268   2.148608   2.433560   1.090373
    18  H    3.763257   4.319629   2.187482   2.463833   1.088525
    19  O    2.729057   2.687184   1.366049   2.021606   2.313594
                   16         17         18         19
    16  H    0.000000
    17  H    1.777763   0.000000
    18  H    1.783575   1.778322   0.000000
    19  O    2.606346   3.244681   2.557315   0.000000
 Stoichiometry    C5H12O2(3)
 Framework group  C1[X(C5H12O2)]
 Deg. of freedom    51
 Full point group                 C1      NOp   1
 Largest Abelian subgroup         C1      NOp   1
 Largest concise Abelian subgroup C1      NOp   1
                         Standard orientation:                         
 ---------------------------------------------------------------------
 Center     Atomic      Atomic             Coordinates (Angstroms)
 Number     Number       Type             X           Y           Z
 ---------------------------------------------------------------------
      1          1           0       -2.513144   -1.461698    0.519962
      2          6           0       -2.952331   -0.673476   -0.092549
      3          1           0       -3.275975   -1.107457   -1.040403
      4          1           0       -3.829419   -0.281688    0.424781
      5          6           0       -1.937062    0.433862   -0.338897
      6          1           0       -1.052106    0.023667   -0.877604
      7          1           0       -2.317299    1.210274   -1.025176
      8          8           0       -1.415704    1.005612    0.772936
      9          1           0        2.675482    1.641619    0.353906
     10          6           0        1.914362    1.225133   -0.309251
     11          1           0        0.939894    1.614444   -0.011021
     12          1           0        2.133084    1.550135   -1.327159
     13          6           0        1.933864   -0.296505   -0.228634
     14          1           0        2.946220   -0.687932   -0.416780
     15          6           0        1.526873   -0.799543    1.183354
     16          1           0        0.529064   -0.442322    1.435982
     17          1           0        2.245819   -0.392670    1.895032
     18          1           0        1.553395   -1.886979    1.224196
     19          8           0        1.047048   -0.895139   -1.077917
 ---------------------------------------------------------------------
 Rotational constants (GHZ):           3.5846188           1.1398485           1.0844997
 Standard basis: Aug-CC-pVTZ (5D, 7F)
 There are   685 symmetry adapted cartesian basis functions of A   symmetry.
 There are   598 symmetry adapted basis functions of A   symmetry.
   598 basis functions,   828 primitive gaussians,   685 cartesian basis functions
    30 alpha electrons       28 beta electrons
       nuclear repulsion energy       309.5894108550 Hartrees.
 NAtoms=   19 NActive=   19 NUniq=   19 SFac= 1.00D+00 NAtFMM=   60 NAOKFM=F Big=F
 Integral buffers will be    131072 words long.
 Raffenetti 2 integral format.
 Two-electron integral symmetry is turned on.
 Nuclear repulsion after empirical dispersion term =      309.5800576074 Hartrees.
 One-electron integrals computed using PRISM.
 NBasis=   598 RedAO= T EigKep=  7.95D-06  NBF=   598
 NBsUse=   598 1.00D-06 EigRej= -1.00D+00 NBFU=   598
 Initial guess from the checkpoint file:  "Forward-wb-opt.chk"
 B after Tr=     0.000000    0.000000    0.000000
         Rot=    0.999980    0.006141    0.000615   -0.001036 Ang=   0.72 deg.
 Initial guess <Sx>= 0.0000 <Sy>= 0.0000 <Sz>= 1.0000 <S**2>= 2.0091 S= 1.0030
 ExpMin= 2.53D-02 ExpMax= 1.53D+04 ExpMxC= 5.22D+02 IAcc=3 IRadAn=         7 AccDes= 0.00D+00
 Harris functional with IExCor= 4639 and IRadAn=       7 diagonalized for initial guess.
 HarFok:  IExCor= 4639 AccDes= 0.00D+00 IRadAn=         7 IDoV= 1 UseB2=F ITyADJ=14
 ICtDFT=  3500011 ScaDFX=  1.000000  1.000000  1.000000  1.000000
 FoFCou: FMM=F IPFlag=           0 FMFlag=      100000 FMFlg1=           0
         NFxFlg=           0 DoJE=T BraDBF=F KetDBF=T FulRan=T
         wScrn=  0.000000 ICntrl=       500 IOpCl=  0 I1Cent=   200000004 NGrid=           0
         NMat0=    1 NMatS0=      1 NMatT0=    0 NMatD0=    1 NMtDS0=    0 NMtDT0=    0
 Petite list used in FoFCou.
 Requested convergence on RMS density matrix=1.00D-08 within 128 cycles.
 Requested convergence on MAX density matrix=1.00D-06.
 Requested convergence on             energy=1.00D-06.
 No special actions if energy rises.
 Restarting incremental Fock formation.
 SCF Done:  E(UwB97XD) =  -348.085028243     A.U. after   22 cycles
            NFock= 22  Conv=0.63D-08     -V/T= 2.0061
 <Sx>= 0.0000 <Sy>= 0.0000 <Sz>= 1.0000 <S**2>= 2.0091 S= 1.0030
 <L.S>=  0.00000000000    
 Annihilation of the first spin contaminant:
 S**2 before annihilation     2.0091,   after     2.0001
 Calling FoFJK, ICntrl=      2127 FMM=F ISym2X=0 I1Cent= 0 IOpClX= 1 NMat=1 NMatS=1 NMatT=0.
 ***** Axes restored to original set *****
 -------------------------------------------------------------------
 Center     Atomic                   Forces (Hartrees/Bohr)
 Number     Number              X              Y              Z
 -------------------------------------------------------------------
      1        1          -0.000304249    0.000596401   -0.000452023
      2        6           0.000171423    0.000203848    0.000075942
      3        1           0.000207519    0.000182626    0.000795901
      4        1           0.000741484   -0.000237033   -0.000512893
      5        6          -0.000872626   -0.000438270   -0.001790376
      6        1          -0.000436385    0.001053996    0.001765809
      7        1           0.000120360   -0.000774445    0.000565793
      8        8           0.000324717   -0.000365198   -0.000294099
      9        1          -0.000627247   -0.000058719   -0.000565217
     10        6           0.000493293   -0.000048245   -0.000031764
     11        1           0.000421202   -0.000266811   -0.000419777
     12        1          -0.000259866   -0.000085422    0.000884585
     13        6           0.000288979   -0.001308887   -0.000100175
     14        1          -0.000726984    0.000651081   -0.000023133
     15        6           0.000341630    0.000074390   -0.000759699
     16        1           0.000505216   -0.000132467   -0.000148743
     17        1          -0.000762595   -0.000336731   -0.000290706
     18        1          -0.000107930    0.000786085    0.000283341
     19        8           0.000482057    0.000503799    0.001017233
 -------------------------------------------------------------------
 Cartesian Forces:  Max     0.001790376 RMS     0.000609223

 GradGradGradGradGradGradGradGradGradGradGradGradGradGradGradGradGradGrad
 Berny optimization.
 Using GEDIIS/GDIIS optimizer.
 FormGI is forming the generalized inverse of G from B-inverse, IUseBI=4.
 Internal  Forces:  Max     0.001437387 RMS     0.000442041
 Search for a local minimum.
 Step number   8 out of a maximum of   94
 All quantities printed in internal units (Hartrees-Bohrs-Radians)
 Mixed Optimization -- En-DIIS/RFO-DIIS
 Swapping is turned off.
 Update second derivatives using D2CorX and points    4    5    6    7    8
 DE= -1.51D-06 DEPred=-1.14D-06 R= 1.32D+00
 TightC=F SS=  1.41D+00  RLast= 1.38D-01 DXNew= 1.1483D+00 4.1320D-01
 Trust test= 1.32D+00 RLast= 1.38D-01 DXMaxT set to 6.83D-01
 ITU=  1  1  1  1  1  1  1  0
     Eigenvalues ---    0.00040   0.00230   0.00325   0.00379   0.00644
     Eigenvalues ---    0.01980   0.02556   0.04403   0.04667   0.04918
     Eigenvalues ---    0.05376   0.05545   0.05603   0.05634   0.05651
     Eigenvalues ---    0.05728   0.05954   0.07576   0.10184   0.12185
     Eigenvalues ---    0.15745   0.15978   0.16000   0.16000   0.16000
     Eigenvalues ---    0.16015   0.16026   0.16079   0.16155   0.16377
     Eigenvalues ---    0.17460   0.18749   0.20111   0.22564   0.27347
     Eigenvalues ---    0.29575   0.30377   0.32845   0.32961   0.33281
     Eigenvalues ---    0.34012   0.34067   0.34154   0.34178   0.34211
     Eigenvalues ---    0.34314   0.34390   0.34434   0.44078   0.50926
     Eigenvalues ---    0.55145
 En-DIIS/RFO-DIIS/Sim-DIIS IScMMF=       -3 using points:     8    7    6    5    4    3    2
 RFO step:  Lambda=-6.15515107D-05.
 DIIS inversion failure, remove point   7.
 RFO-DIIS uses    6 points instead of    7
 DidBck=T Rises=F RFO-DIIS coefs:    0.30461   -1.11632    3.00000   -0.33590   -0.77614
                  RFO-DIIS coefs:   -0.07625    0.00000
 Iteration  1 RMS(Cart)=  0.00413567 RMS(Int)=  0.00001643
 Iteration  2 RMS(Cart)=  0.00002962 RMS(Int)=  0.00000563
 Iteration  3 RMS(Cart)=  0.00000000 RMS(Int)=  0.00000563
 Variable       Old X    -DE/DX   Delta X   Delta X   Delta X     New X
                                 (Linear)    (Quad)   (Total)
    R1        2.06088  -0.00081   0.00017  -0.00091  -0.00074   2.06014
    R2        2.06276  -0.00083   0.00020  -0.00096  -0.00077   2.06199
    R3        2.06180  -0.00093   0.00026  -0.00109  -0.00083   2.06098
    R4        2.87689  -0.00111   0.00078  -0.00180  -0.00101   2.87588
    R5        2.10568  -0.00144  -0.00023  -0.00101  -0.00124   2.10444
    R6        2.08588  -0.00094  -0.00022  -0.00067  -0.00089   2.08498
    R7        2.55978  -0.00024   0.00060  -0.00104  -0.00044   2.55935
    R8        4.34669   0.00016   0.01489  -0.01373   0.00117   4.34786
    R9        2.06365  -0.00082  -0.00004  -0.00075  -0.00079   2.06286
   R10        2.06153  -0.00060   0.00064  -0.00113  -0.00049   2.06104
   R11        2.06110  -0.00089   0.00014  -0.00095  -0.00081   2.06029
   R12        2.87975  -0.00046   0.00192  -0.00210  -0.00018   2.87957
   R13        2.08168  -0.00089   0.00012  -0.00092  -0.00080   2.08089
   R14        2.93510  -0.00096  -0.00105  -0.00018  -0.00123   2.93387
   R15        2.58146  -0.00131  -0.00114  -0.00008  -0.00122   2.58023
   R16        2.05889  -0.00054   0.00042  -0.00090  -0.00048   2.05842
   R17        2.06051  -0.00082   0.00033  -0.00104  -0.00071   2.05980
   R18        2.05701  -0.00080   0.00024  -0.00096  -0.00072   2.05630
    A1        1.89626  -0.00008  -0.00017   0.00000  -0.00018   1.89609
    A2        1.89332   0.00007  -0.00029   0.00037   0.00008   1.89341
    A3        1.92627  -0.00001   0.00083  -0.00077   0.00006   1.92633
    A4        1.89246  -0.00003  -0.00092   0.00070  -0.00022   1.89224
    A5        1.92453   0.00019   0.00075  -0.00024   0.00051   1.92504
    A6        1.93012  -0.00012  -0.00024  -0.00003  -0.00027   1.92985
    A7        1.91783   0.00025   0.00139  -0.00108   0.00031   1.91814
    A8        1.96331  -0.00015  -0.00005   0.00029   0.00023   1.96353
    A9        2.01626   0.00007  -0.00044   0.00036  -0.00009   2.01617
   A10        1.80487   0.00020   0.00097  -0.00016   0.00081   1.80567
   A11        1.81989  -0.00055  -0.00380   0.00148  -0.00231   1.81758
   A12        1.92411   0.00017   0.00184  -0.00088   0.00096   1.92508
   A13        2.72369   0.00057  -0.01167   0.01010  -0.00157   2.72212
   A14        1.89701   0.00000   0.00099  -0.00080   0.00019   1.89721
   A15        1.88950  -0.00023   0.00006  -0.00021  -0.00016   1.88934
   A16        1.91747   0.00033   0.00115  -0.00012   0.00102   1.91849
   A17        1.90490  -0.00018  -0.00047  -0.00018  -0.00065   1.90425
   A18        1.93190  -0.00024  -0.00146   0.00053  -0.00092   1.93098
   A19        1.92234   0.00031  -0.00021   0.00074   0.00052   1.92285
   A20        1.93642  -0.00017   0.00090  -0.00098  -0.00008   1.93634
   A21        1.94780   0.00003  -0.00288   0.00211  -0.00079   1.94701
   A22        1.97836  -0.00011  -0.00201   0.00103  -0.00100   1.97736
   A23        1.85563   0.00032   0.00258  -0.00085   0.00173   1.85736
   A24        1.91208   0.00021   0.00303  -0.00172   0.00132   1.91340
   A25        1.82673  -0.00026  -0.00134   0.00034  -0.00102   1.82571
   A26        1.92259  -0.00020  -0.00106   0.00045  -0.00061   1.92198
   A27        1.87520   0.00043   0.00145  -0.00036   0.00108   1.87628
   A28        1.92973   0.00036   0.00117  -0.00022   0.00094   1.93067
   A29        1.90728  -0.00019  -0.00039  -0.00027  -0.00066   1.90662
   A30        1.91894  -0.00013  -0.00061   0.00016  -0.00045   1.91850
   A31        1.90946  -0.00027  -0.00051   0.00023  -0.00029   1.90916
   A32        1.94256   0.00010   0.02421  -0.02206   0.00214   1.94470
    D1        1.05772  -0.00026  -0.00152   0.00019  -0.00133   1.05639
    D2        3.05830   0.00005   0.00049  -0.00050  -0.00001   3.05829
    D3       -0.99467   0.00022   0.00266  -0.00117   0.00149  -0.99318
    D4       -1.03745  -0.00027  -0.00232   0.00084  -0.00148  -1.03893
    D5        0.96313   0.00004  -0.00031   0.00015  -0.00016   0.96297
    D6       -3.08984   0.00021   0.00186  -0.00052   0.00134  -3.08850
    D7       -3.13036  -0.00026  -0.00150   0.00014  -0.00136  -3.13171
    D8       -1.12978   0.00005   0.00051  -0.00055  -0.00004  -1.12982
    D9        1.10044   0.00021   0.00268  -0.00122   0.00146   1.10190
   D10       -1.62667   0.00015  -0.15112   0.13646  -0.01466  -1.64133
   D11        2.55704   0.00009  -0.15225   0.13673  -0.01553   2.54151
   D12        0.54430   0.00003  -0.15322   0.13719  -0.01602   0.52828
   D13       -0.74359  -0.00014   0.13057  -0.11507   0.01550  -0.72809
   D14       -0.93332  -0.00013  -0.01011   0.00573  -0.00438  -0.93770
   D15        1.13266   0.00019  -0.00815   0.00539  -0.00278   1.12988
   D16       -3.09326  -0.00020  -0.01330   0.00800  -0.00531  -3.09857
   D17       -3.02847  -0.00020  -0.01116   0.00647  -0.00469  -3.03317
   D18       -0.96250   0.00012  -0.00921   0.00612  -0.00309  -0.96558
   D19        1.09477  -0.00026  -0.01435   0.00873  -0.00562   1.08915
   D20        1.14654  -0.00002  -0.00948   0.00586  -0.00362   1.14292
   D21       -3.07067   0.00030  -0.00753   0.00551  -0.00201  -3.07268
   D22       -1.01340  -0.00008  -0.01267   0.00812  -0.00454  -1.01795
   D23        1.02419  -0.00011  -0.00218   0.00174  -0.00045   1.02374
   D24       -1.05181  -0.00002  -0.00198   0.00203   0.00005  -1.05175
   D25       -3.13447  -0.00016  -0.00288   0.00209  -0.00079  -3.13526
   D26        3.13787  -0.00009  -0.00112   0.00121   0.00010   3.13797
   D27        1.06188   0.00001  -0.00092   0.00151   0.00060   1.06248
   D28       -1.02079  -0.00014  -0.00181   0.00157  -0.00024  -1.02103
   D29       -1.12213   0.00017   0.00281  -0.00094   0.00187  -1.12026
   D30        3.08506   0.00026   0.00301  -0.00064   0.00237   3.08743
   D31        1.00240   0.00012   0.00212  -0.00058   0.00153   1.00393
   D32       -0.87252  -0.00004  -0.00266   0.00237  -0.00030  -0.87281
   D33       -3.04571   0.00010  -0.00471   0.00423  -0.00047  -3.04617
   D34        1.25388  -0.00023  -0.00833   0.00580  -0.00253   1.25135
         Item               Value     Threshold  Converged?
 Maximum Force            0.001437     0.000450     NO 
 RMS     Force            0.000442     0.000300     NO 
 Maximum Displacement     0.013706     0.001800     NO 
 RMS     Displacement     0.004134     0.001200     NO 
 Predicted change in Energy=-1.249536D-05
 GradGradGradGradGradGradGradGradGradGradGradGradGradGradGradGradGradGrad

                          Input orientation:                          
 ---------------------------------------------------------------------
 Center     Atomic      Atomic             Coordinates (Angstroms)
 Number     Number       Type             X           Y           Z
 ---------------------------------------------------------------------
      1          1           0       -2.510829   -1.439045    0.445616
      2          6           0       -2.948006   -0.598613   -0.093868
      3          1           0       -3.304131   -0.953232   -1.062397
      4          1           0       -3.803251   -0.230449    0.473993
      5          6           0       -1.916393    0.504250   -0.282249
      6          1           0       -1.053439    0.119460   -0.871652
      7          1           0       -2.296536    1.337409   -0.897607
      8          8           0       -1.354909    0.978449    0.855350
      9          1           0        2.723618    1.587095    0.396975
     10          6           0        1.945395    1.232478   -0.281435
     11          1           0        0.982139    1.610424    0.063268
     12          1           0        2.150586    1.631795   -1.274968
     13          6           0        1.942810   -0.290891   -0.317628
     14          1           0        2.944246   -0.680604   -0.558041
     15          6           0        1.556490   -0.893528    1.060037
     16          1           0        0.570085   -0.541724    1.359605
     17          1           0        2.295055   -0.552760    1.785636
     18          1           0        1.565605   -1.980854    1.018801
     19          8           0        1.027783   -0.808751   -1.188756
 ---------------------------------------------------------------------
                    Distance matrix (angstroms):
                    1          2          3          4          5
     1  H    0.000000
     2  C    1.090180   0.000000
     3  H    1.771848   1.091158   0.000000
     4  H    1.769707   1.090621   1.769754   0.000000
     5  C    2.158596   1.521848   2.158402   2.161462   0.000000
     6  H    2.507613   2.170245   2.500533   3.081341   1.113620
     7  H    3.091742   2.195129   2.507875   2.570925   1.103326
     8  O    2.710777   2.434359   3.347926   2.757036   1.354349
     9  H    6.046431   6.097997   6.701998   6.775649   4.812858
    10  C    5.246291   5.228140   5.739751   5.979778   3.929850
    11  H    4.652556   4.511162   5.119723   5.143682   3.121617
    12  H    5.841170   5.689057   6.039991   6.478811   4.335571
    13  C    4.662157   4.905594   5.340764   5.800649   3.940425
    14  H    5.598250   5.911075   6.274624   6.840792   5.010564
    15  C    4.149481   4.659287   5.304142   5.432305   3.976988
    16  H    3.336554   3.806939   4.587480   4.472948   3.157898
    17  H    5.067314   5.569949   6.294644   6.246088   4.809336
    18  H    4.152038   4.849878   5.394601   5.673213   4.471329
    19  O    3.948445   4.129145   4.336164   5.141795   3.348716
                    6          7          8          9         10
     6  H    0.000000
     7  H    1.740507   0.000000
     8  O    1.952250   2.021973   0.000000
     9  H    4.246119   5.190399   4.149089   0.000000
    10  C    3.252716   4.287733   3.499831   1.091616   0.000000
    11  H    2.690841   3.427467   2.547269   1.773317   1.090653
    12  H    3.565894   4.472803   4.153747   1.767981   1.090259
    13  C    3.074547   4.578187   3.723178   2.155725   1.523801
    14  H    4.089002   5.626142   4.820048   2.470464   2.175798
    15  C    3.401366   4.863668   3.467339   2.820519   2.543756
    16  H    2.837516   4.104103   2.504157   3.177457   2.780698
    17  H    4.327293   5.644045   4.065989   2.586702   2.753565
    18  H    3.852859   5.440554   4.160961   3.802357   3.487170
    19  O    2.300786   3.967603   3.612434   3.336237   2.414924
                   11         12         13         14         15
    11  H    0.000000
    12  H    1.776683   0.000000
    13  C    2.164017   2.157868   0.000000
    14  H    3.079724   2.547758   1.101157   0.000000
    15  C    2.755577   3.490338   1.552538   2.142283   0.000000
    16  H    2.545981   3.763395   2.181834   3.055044   1.089267
    17  H    3.060991   3.763038   2.148574   2.435286   1.089998
    18  H    3.761749   4.319122   2.187304   2.465306   1.088146
    19  O    2.724345   2.687822   1.365401   2.021646   2.311663
                   16         17         18         19
    16  H    0.000000
    17  H    1.776836   0.000000
    18  H    1.782780   1.777522   0.000000
    19  O    2.602870   3.243226   2.556636   0.000000
 Stoichiometry    C5H12O2(3)
 Framework group  C1[X(C5H12O2)]
 Deg. of freedom    51
 Full point group                 C1      NOp   1
 Largest Abelian subgroup         C1      NOp   1
 Largest concise Abelian subgroup C1      NOp   1
                         Standard orientation:                         
 ---------------------------------------------------------------------
 Center     Atomic      Atomic             Coordinates (Angstroms)
 Number     Number       Type             X           Y           Z
 ---------------------------------------------------------------------
      1          1           0       -2.518148   -1.460938    0.515490
      2          6           0       -2.955257   -0.669118   -0.093155
      3          1           0       -3.283126   -1.098660   -1.041112
      4          1           0       -3.829087   -0.275391    0.427284
      5          6           0       -1.936377    0.434497   -0.337977
      6          1           0       -1.054082    0.022766   -0.878517
      7          1           0       -2.314583    1.214549   -1.020478
      8          8           0       -1.409013    0.998953    0.774469
      9          1           0        2.669434    1.641553    0.364253
     10          6           0        1.912822    1.225840   -0.303839
     11          1           0        0.936113    1.611396   -0.009034
     12          1           0        2.135187    1.555812   -1.318894
     13          6           0        1.934225   -0.295996   -0.229482
     14          1           0        2.946831   -0.685117   -0.418593
     15          6           0        1.524876   -0.804057    1.179305
     16          1           0        0.526483   -0.448218    1.430484
     17          1           0        2.240947   -0.399416    1.894569
     18          1           0        1.551470   -1.891215    1.217264
     19          8           0        1.047866   -0.890717   -1.080947
 ---------------------------------------------------------------------
 Rotational constants (GHZ):           3.5935675           1.1406265           1.0856649
 Standard basis: Aug-CC-pVTZ (5D, 7F)
 There are   685 symmetry adapted cartesian basis functions of A   symmetry.
 There are   598 symmetry adapted basis functions of A   symmetry.
   598 basis functions,   828 primitive gaussians,   685 cartesian basis functions
    30 alpha electrons       28 beta electrons
       nuclear repulsion energy       309.7589332076 Hartrees.
 NAtoms=   19 NActive=   19 NUniq=   19 SFac= 1.00D+00 NAtFMM=   60 NAOKFM=F Big=F
 Integral buffers will be    131072 words long.
 Raffenetti 2 integral format.
 Two-electron integral symmetry is turned on.
 Nuclear repulsion after empirical dispersion term =      309.7495760210 Hartrees.
 One-electron integrals computed using PRISM.
 NBasis=   598 RedAO= T EigKep=  7.96D-06  NBF=   598
 NBsUse=   598 1.00D-06 EigRej= -1.00D+00 NBFU=   598
 Initial guess from the checkpoint file:  "Forward-wb-opt.chk"
 B after Tr=     0.000000    0.000000    0.000000
         Rot=    0.999998   -0.001898   -0.000024    0.000259 Ang=  -0.22 deg.
 Initial guess <Sx>= 0.0000 <Sy>= 0.0000 <Sz>= 1.0000 <S**2>= 2.0091 S= 1.0030
 Requested convergence on RMS density matrix=1.00D-08 within 128 cycles.
 Requested convergence on MAX density matrix=1.00D-06.
 Requested convergence on             energy=1.00D-06.
 No special actions if energy rises.
 Restarting incremental Fock formation.
 SCF Done:  E(UwB97XD) =  -348.085041830     A.U. after   21 cycles
            NFock= 21  Conv=0.36D-08     -V/T= 2.0061
 <Sx>= 0.0000 <Sy>= 0.0000 <Sz>= 1.0000 <S**2>= 2.0091 S= 1.0030
 <L.S>=  0.00000000000    
 Annihilation of the first spin contaminant:
 S**2 before annihilation     2.0091,   after     2.0001
 Calling FoFJK, ICntrl=      2127 FMM=F ISym2X=0 I1Cent= 0 IOpClX= 1 NMat=1 NMatS=1 NMatT=0.
 ***** Axes restored to original set *****
 -------------------------------------------------------------------
 Center     Atomic                   Forces (Hartrees/Bohr)
 Number     Number              X              Y              Z
 -------------------------------------------------------------------
      1        1          -0.000203309    0.000405822   -0.000308928
      2        6           0.000158520    0.000162055    0.000083612
      3        1           0.000145907    0.000128809    0.000542219
      4        1           0.000506568   -0.000161197   -0.000352770
      5        6          -0.000852171   -0.000412939   -0.001652730
      6        1          -0.000188525    0.000884617    0.001434445
      7        1           0.000042859   -0.000572916    0.000429702
      8        8           0.000282793   -0.000197962   -0.000012504
      9        1          -0.000423234   -0.000037037   -0.000390500
     10        6           0.000347132   -0.000044417   -0.000022945
     11        1           0.000315136   -0.000179778   -0.000302846
     12        1          -0.000182608   -0.000041699    0.000594532
     13        6           0.000377995   -0.000899373    0.000008693
     14        1          -0.000523619    0.000486484   -0.000030540
     15        6           0.000215455    0.000041021   -0.000541111
     16        1           0.000346614   -0.000086637   -0.000084576
     17        1          -0.000525284   -0.000234643   -0.000194209
     18        1          -0.000076411    0.000527795    0.000204842
     19        8           0.000236182    0.000231995    0.000595614
 -------------------------------------------------------------------
 Cartesian Forces:  Max     0.001652730 RMS     0.000466479

 GradGradGradGradGradGradGradGradGradGradGradGradGradGradGradGradGradGrad
 Berny optimization.
 Using GEDIIS/GDIIS optimizer.
 FormGI is forming the generalized inverse of G from B-inverse, IUseBI=4.
 Internal  Forces:  Max     0.000958581 RMS     0.000312091
 Search for a local minimum.
 Step number   9 out of a maximum of   94
 All quantities printed in internal units (Hartrees-Bohrs-Radians)
 Mixed Optimization -- En-DIIS/RFO-DIIS
 Swapping is turned off.
 Update second derivatives using D2CorX and points    2    3    4    5    6
                                                      7    8    9
 DE= -1.36D-05 DEPred=-1.25D-05 R= 1.09D+00
 TightC=F SS=  1.41D+00  RLast= 3.44D-02 DXNew= 1.1483D+00 1.0312D-01
 Trust test= 1.09D+00 RLast= 3.44D-02 DXMaxT set to 6.83D-01
 ITU=  1  1  1  1  1  1  1  1  0
     Eigenvalues ---    0.00031   0.00230   0.00317   0.00379   0.00644
     Eigenvalues ---    0.01859   0.02518   0.04339   0.04575   0.04720
     Eigenvalues ---    0.05197   0.05541   0.05584   0.05632   0.05648
     Eigenvalues ---    0.05712   0.05909   0.07442   0.09890   0.12154
     Eigenvalues ---    0.15632   0.15963   0.15993   0.16000   0.16000
     Eigenvalues ---    0.16003   0.16042   0.16072   0.16128   0.16250
     Eigenvalues ---    0.16743   0.18367   0.20010   0.21216   0.27252
     Eigenvalues ---    0.29425   0.30477   0.32792   0.32903   0.33154
     Eigenvalues ---    0.34004   0.34050   0.34152   0.34178   0.34212
     Eigenvalues ---    0.34323   0.34354   0.34436   0.36004   0.49373
     Eigenvalues ---    0.51290
 En-DIIS/RFO-DIIS/Sim-DIIS IScMMF=       -3 using points:     9    8    7    6    5    4    3    2
 RFO step:  Lambda=-1.13227481D-04.
 DIIS inversion failure, remove point   8.
 DIIS inversion failure, remove point   7.
 DIIS inversion failure, remove point   6.
 RFO-DIIS uses    3 points instead of    8
 DidBck=F Rises=F RFO-DIIS coefs:    1.54210    0.00000    0.00000    1.45790   -2.00000
                  RFO-DIIS coefs:    0.00000    0.00000    0.00000
 Iteration  1 RMS(Cart)=  0.04181677 RMS(Int)=  0.01320636
 Iteration  2 RMS(Cart)=  0.04369391 RMS(Int)=  0.00076613
 Iteration  3 RMS(Cart)=  0.00114462 RMS(Int)=  0.00001322
 Iteration  4 RMS(Cart)=  0.00000053 RMS(Int)=  0.00001322
 Variable       Old X    -DE/DX   Delta X   Delta X   Delta X     New X
                                 (Linear)    (Quad)   (Total)
    R1        2.06014  -0.00055   0.00322  -0.00466  -0.00144   2.05870
    R2        2.06199  -0.00057   0.00292  -0.00467  -0.00175   2.06024
    R3        2.06098  -0.00064   0.00333  -0.00520  -0.00187   2.05911
    R4        2.87588  -0.00080   0.00500  -0.00813  -0.00312   2.87275
    R5        2.10444  -0.00096   0.00572  -0.00915  -0.00343   2.10100
    R6        2.08498  -0.00069   0.00462  -0.00645  -0.00183   2.08316
    R7        2.55935   0.00004  -0.00211   0.00246   0.00036   2.55971
    R8        4.34786   0.00022  -0.06667   0.05517  -0.01150   4.33636
    R9        2.06286  -0.00056   0.00312  -0.00470  -0.00158   2.06128
   R10        2.06104  -0.00044   0.00249  -0.00357  -0.00108   2.05996
   R11        2.06029  -0.00059   0.00296  -0.00476  -0.00180   2.05849
   R12        2.87957  -0.00031  -0.00026  -0.00224  -0.00251   2.87706
   R13        2.08089  -0.00064   0.00417  -0.00598  -0.00181   2.07908
   R14        2.93387  -0.00063   0.00414  -0.00698  -0.00284   2.93103
   R15        2.58023  -0.00075   0.00338  -0.00365  -0.00027   2.57996
   R16        2.05842  -0.00037   0.00209  -0.00306  -0.00097   2.05745
   R17        2.05980  -0.00056   0.00272  -0.00442  -0.00169   2.05810
   R18        2.05630  -0.00054   0.00274  -0.00442  -0.00169   2.05461
    A1        1.89609  -0.00005   0.00014  -0.00082  -0.00069   1.89540
    A2        1.89341   0.00005  -0.00044   0.00092   0.00048   1.89389
    A3        1.92633  -0.00001  -0.00057   0.00009  -0.00048   1.92585
    A4        1.89224  -0.00002   0.00150  -0.00094   0.00056   1.89280
    A5        1.92504   0.00012  -0.00215   0.00253   0.00038   1.92542
    A6        1.92985  -0.00009   0.00157  -0.00181  -0.00024   1.92961
    A7        1.91814   0.00013  -0.00453   0.00332  -0.00123   1.91691
    A8        1.96353  -0.00012   0.00086   0.00091   0.00175   1.96528
    A9        2.01617   0.00000   0.00233  -0.00246  -0.00014   2.01603
   A10        1.80567   0.00019  -0.00679   0.01008   0.00328   1.80895
   A11        1.81758  -0.00034   0.01078  -0.01582  -0.00504   1.81254
   A12        1.92508   0.00014  -0.00300   0.00415   0.00116   1.92624
   A13        2.72212   0.00076   0.01355   0.00737   0.02092   2.74304
   A14        1.89721   0.00000  -0.00244   0.00109  -0.00133   1.89587
   A15        1.88934  -0.00017   0.00085  -0.00136  -0.00053   1.88881
   A16        1.91849   0.00023  -0.00581   0.00723   0.00142   1.91991
   A17        1.90425  -0.00014   0.00317  -0.00538  -0.00221   1.90204
   A18        1.93098  -0.00015   0.00772  -0.00610   0.00163   1.93261
   A19        1.92285   0.00023  -0.00355   0.00448   0.00091   1.92377
   A20        1.93634  -0.00015   0.00158  -0.00174  -0.00014   1.93619
   A21        1.94701   0.00005   0.00318  -0.00234   0.00080   1.94781
   A22        1.97736  -0.00006   0.00610  -0.00690  -0.00084   1.97652
   A23        1.85736   0.00024  -0.01041   0.01283   0.00243   1.85979
   A24        1.91340   0.00014  -0.00603   0.00635   0.00033   1.91373
   A25        1.82571  -0.00020   0.00466  -0.00708  -0.00247   1.82324
   A26        1.92198  -0.00012   0.00261  -0.00326  -0.00064   1.92134
   A27        1.87628   0.00030  -0.00505   0.00670   0.00163   1.87791
   A28        1.93067   0.00026  -0.00491   0.00574   0.00082   1.93149
   A29        1.90662  -0.00015   0.00231  -0.00390  -0.00158   1.90504
   A30        1.91850  -0.00010   0.00282  -0.00333  -0.00050   1.91799
   A31        1.90916  -0.00019   0.00217  -0.00186   0.00029   1.90945
   A32        1.94470   0.00034  -0.06505   0.03074  -0.03431   1.91039
    D1        1.05639  -0.00020   0.00710  -0.01204  -0.00494   1.05145
    D2        3.05829   0.00005  -0.00362   0.00299  -0.00063   3.05766
    D3       -0.99318   0.00015  -0.00501   0.00753   0.00252  -0.99066
    D4       -1.03893  -0.00020   0.00869  -0.01271  -0.00402  -1.04295
    D5        0.96297   0.00005  -0.00203   0.00232   0.00028   0.96325
    D6       -3.08850   0.00014  -0.00342   0.00686   0.00344  -3.08506
    D7       -3.13171  -0.00020   0.00719  -0.01201  -0.00481  -3.13652
    D8       -1.12982   0.00005  -0.00353   0.00302  -0.00050  -1.13032
    D9        1.10190   0.00014  -0.00492   0.00757   0.00265   1.10455
   D10       -1.64133   0.00015   0.24520   0.02697   0.27217  -1.36916
   D11        2.54151   0.00011   0.25028   0.01864   0.26889   2.81040
   D12        0.52828   0.00001   0.25205   0.01620   0.26827   0.79656
   D13       -0.72809  -0.00018  -0.14886  -0.05102  -0.19988  -0.92797
   D14       -0.93770  -0.00010   0.02688  -0.02564   0.00123  -0.93647
   D15        1.12988   0.00014   0.01692  -0.01219   0.00471   1.13459
   D16       -3.09857  -0.00013   0.02905  -0.02752   0.00153  -3.09703
   D17       -3.03317  -0.00015   0.02871  -0.02779   0.00093  -3.03223
   D18       -0.96558   0.00009   0.01875  -0.01433   0.00441  -0.96117
   D19        1.08915  -0.00017   0.03088  -0.02966   0.00124   1.09039
   D20        1.14292  -0.00002   0.02206  -0.02003   0.00204   1.14496
   D21       -3.07268   0.00021   0.01209  -0.00657   0.00551  -3.06717
   D22       -1.01795  -0.00005   0.02423  -0.02190   0.00234  -1.01561
   D23        1.02374  -0.00007   0.00348  -0.00341   0.00007   1.02381
   D24       -1.05175   0.00000   0.00220  -0.00085   0.00136  -1.05039
   D25       -3.13526  -0.00010   0.00552  -0.00597  -0.00046  -3.13571
   D26        3.13797  -0.00007   0.00062   0.00129   0.00191   3.13989
   D27        1.06248   0.00000  -0.00065   0.00386   0.00321   1.06569
   D28       -1.02103  -0.00010   0.00266  -0.00127   0.00139  -1.01964
   D29       -1.12026   0.00011  -0.00859   0.01081   0.00222  -1.11804
   D30        3.08743   0.00017  -0.00986   0.01337   0.00351   3.09094
   D31        1.00393   0.00008  -0.00654   0.00825   0.00169   1.00562
   D32       -0.87281  -0.00007   0.00489   0.00032   0.00519  -0.86763
   D33       -3.04617   0.00006   0.00297   0.00275   0.00574  -3.04044
   D34        1.25135  -0.00017   0.01526  -0.01123   0.00404   1.25540
         Item               Value     Threshold  Converged?
 Maximum Force            0.000959     0.000450     NO 
 RMS     Force            0.000312     0.000300     NO 
 Maximum Displacement     0.262448     0.001800     NO 
 RMS     Displacement     0.067923     0.001200     NO 
 Predicted change in Energy=-6.537031D-05
 GradGradGradGradGradGradGradGradGradGradGradGradGradGradGradGradGradGrad

                          Input orientation:                          
 ---------------------------------------------------------------------
 Center     Atomic      Atomic             Coordinates (Angstroms)
 Number     Number       Type             X           Y           Z
 ---------------------------------------------------------------------
      1          1           0       -2.371948   -1.408213    0.493125
      2          6           0       -2.866803   -0.616790   -0.068655
      3          1           0       -3.194701   -1.022677   -1.025914
      4          1           0       -3.745983   -0.294700    0.488659
      5          6           0       -1.916602    0.549502   -0.287456
      6          1           0       -1.027231    0.208908   -0.861145
      7          1           0       -2.351607    1.336522   -0.925081
      8          8           0       -1.389456    1.091259    0.836551
      9          1           0        2.716116    1.560297    0.413033
     10          6           0        1.941299    1.221314   -0.275843
     11          1           0        0.980898    1.611812    0.060944
     12          1           0        2.162007    1.626294   -1.262693
     13          6           0        1.917216   -0.300187   -0.324672
     14          1           0        2.914968   -0.701930   -0.556043
     15          6           0        1.501220   -0.908764    1.039986
     16          1           0        0.515772   -0.545289    1.326628
     17          1           0        2.230862   -0.585126    1.780946
     18          1           0        1.494766   -1.994840    0.989798
     19          8           0        1.005527   -0.796482   -1.211489
 ---------------------------------------------------------------------
                    Distance matrix (angstroms):
                    1          2          3          4          5
     1  H    0.000000
     2  C    1.089416   0.000000
     3  H    1.770040   1.090233   0.000000
     4  H    1.768588   1.089632   1.768557   0.000000
     5  C    2.156222   1.520195   2.156527   2.159089   0.000000
     6  H    2.501478   2.166528   2.498375   3.076882   1.111803
     7  H    3.089546   2.194156   2.507348   2.569791   1.102359
     8  O    2.707507   2.432978   3.346104   2.755926   1.354538
     9  H    5.891252   6.011714   6.609091   6.723499   4.793168
    10  C    5.109777   5.151641   5.654786   5.935312   3.915976
    11  H    4.533090   4.448400   5.055435   5.114795   3.105703
    12  H    5.731306   5.634366   5.980588   6.454594   4.329621
    13  C    4.504823   4.801314   5.210127   5.721307   3.927024
    14  H    5.436089   5.802902   6.136100   6.754665   4.998229
    15  C    3.943341   4.515967   5.131530   5.311702   3.945903
    16  H    3.127025   3.659745   4.419272   4.350579   3.117736
    17  H    4.849930   5.422934   6.124268   6.121849   4.771491
    18  H    3.942371   4.694957   5.196085   5.532365   4.443252
    19  O    3.832395   4.041447   4.210406   5.071403   3.347289
                    6          7          8          9         10
     6  H    0.000000
     7  H    1.740567   0.000000
     8  O    1.947286   2.022186   0.000000
     9  H    4.178807   5.246183   4.153924   0.000000
    10  C    3.190567   4.343251   3.514010   1.090780   0.000000
    11  H    2.617436   3.486205   2.547768   1.771327   1.090084
    12  H    3.513041   4.535489   4.160045   1.766196   1.089308
    13  C    3.035909   4.611091   3.770761   2.154960   1.522475
    14  H    4.057542   5.659354   4.866509   2.469073   2.173801
    15  C    3.355079   4.873098   3.521007   2.822287   2.542107
    16  H    2.781370   4.102837   2.558976   3.179570   2.778656
    17  H    4.269228   5.658122   4.099861   2.590270   2.752718
    18  H    3.826612   5.436849   4.226846   3.803071   3.484951
    19  O    2.294701   3.987742   3.673414   3.334605   2.413007
                   11         12         13         14         15
    11  H    0.000000
    12  H    1.774046   0.000000
    13  C    2.163592   2.156649   0.000000
    14  H    3.078100   2.546945   1.100200   0.000000
    15  C    2.753645   3.487906   1.551035   2.142142   0.000000
    16  H    2.543892   3.759049   2.179659   3.053708   1.088755
    17  H    3.057344   3.762826   2.147835   2.437860   1.089101
    18  H    3.759623   4.316426   2.185896   2.465404   1.087254
    19  O    2.723889   2.685127   1.365258   2.021018   2.308129
                   16         17         18         19
    16  H    0.000000
    17  H    1.774691   0.000000
    18  H    1.781315   1.776245   0.000000
    19  O    2.597113   3.240492   2.553641   0.000000
 Stoichiometry    C5H12O2(3)
 Framework group  C1[X(C5H12O2)]
 Deg. of freedom    51
 Full point group                 C1      NOp   1
 Largest Abelian subgroup         C1      NOp   1
 Largest concise Abelian subgroup C1      NOp   1
                         Standard orientation:                         
 ---------------------------------------------------------------------
 Center     Atomic      Atomic             Coordinates (Angstroms)
 Number     Number       Type             X           Y           Z
 ---------------------------------------------------------------------
      1          1           0       -2.358909   -1.461386    0.572219
      2          6           0       -2.857201   -0.736365   -0.070336
      3          1           0       -3.142868   -1.232510   -0.998152
      4          1           0       -3.762381   -0.394539    0.430765
      5          6           0       -1.933109    0.435185   -0.361059
      6          1           0       -1.016710    0.073839   -0.876565
      7          1           0       -2.369050    1.151140   -1.076992
      8          8           0       -1.457483    1.086964    0.726937
      9          1           0        2.645009    1.642320    0.386017
     10          6           0        1.902365    1.222233   -0.293548
     11          1           0        0.921217    1.610830   -0.020372
     12          1           0        2.143322    1.547707   -1.304784
     13          6           0        1.921973   -0.297887   -0.211202
     14          1           0        2.937369   -0.687520   -0.377326
     15          6           0        1.479419   -0.799679    1.188105
     16          1           0        0.475602   -0.443048    1.412945
     17          1           0        2.175683   -0.391783    1.919528
     18          1           0        1.504635   -1.885757    1.231935
     19          8           0        1.053283   -0.895740   -1.078310
 ---------------------------------------------------------------------
 Rotational constants (GHZ):           3.5109878           1.1684244           1.0997884
 Standard basis: Aug-CC-pVTZ (5D, 7F)
 There are   685 symmetry adapted cartesian basis functions of A   symmetry.
 There are   598 symmetry adapted basis functions of A   symmetry.
   598 basis functions,   828 primitive gaussians,   685 cartesian basis functions
    30 alpha electrons       28 beta electrons
       nuclear repulsion energy       310.3753710414 Hartrees.
 NAtoms=   19 NActive=   19 NUniq=   19 SFac= 1.00D+00 NAtFMM=   60 NAOKFM=F Big=F
 Integral buffers will be    131072 words long.
 Raffenetti 2 integral format.
 Two-electron integral symmetry is turned on.
 Nuclear repulsion after empirical dispersion term =      310.3658611810 Hartrees.
 One-electron integrals computed using PRISM.
 NBasis=   598 RedAO= T EigKep=  7.74D-06  NBF=   598
 NBsUse=   598 1.00D-06 EigRej= -1.00D+00 NBFU=   598
 Initial guess from the checkpoint file:  "Forward-wb-opt.chk"
 B after Tr=     0.000000    0.000000    0.000000
         Rot=    0.999943    0.009194    0.003695   -0.003954 Ang=   1.22 deg.
 Initial guess <Sx>= 0.0000 <Sy>= 0.0000 <Sz>= 1.0000 <S**2>= 2.0090 S= 1.0030
 ExpMin= 2.53D-02 ExpMax= 1.53D+04 ExpMxC= 5.22D+02 IAcc=3 IRadAn=         7 AccDes= 0.00D+00
 Harris functional with IExCor= 4639 and IRadAn=       7 diagonalized for initial guess.
 HarFok:  IExCor= 4639 AccDes= 0.00D+00 IRadAn=         7 IDoV= 1 UseB2=F ITyADJ=14
 ICtDFT=  3500011 ScaDFX=  1.000000  1.000000  1.000000  1.000000
 FoFCou: FMM=F IPFlag=           0 FMFlag=      100000 FMFlg1=           0
         NFxFlg=           0 DoJE=T BraDBF=F KetDBF=T FulRan=T
         wScrn=  0.000000 ICntrl=       500 IOpCl=  0 I1Cent=   200000004 NGrid=           0
         NMat0=    1 NMatS0=      1 NMatT0=    0 NMatD0=    1 NMtDS0=    0 NMtDT0=    0
 Petite list used in FoFCou.
 Requested convergence on RMS density matrix=1.00D-08 within 128 cycles.
 Requested convergence on MAX density matrix=1.00D-06.
 Requested convergence on             energy=1.00D-06.
 No special actions if energy rises.
 Restarting incremental Fock formation.
 SCF Done:  E(UwB97XD) =  -348.085146866     A.U. after   24 cycles
            NFock= 24  Conv=0.54D-08     -V/T= 2.0060
 <Sx>= 0.0000 <Sy>= 0.0000 <Sz>= 1.0000 <S**2>= 2.0091 S= 1.0030
 <L.S>=  0.00000000000    
 Annihilation of the first spin contaminant:
 S**2 before annihilation     2.0091,   after     2.0001
 Calling FoFJK, ICntrl=      2127 FMM=F ISym2X=0 I1Cent= 0 IOpClX= 1 NMat=1 NMatS=1 NMatT=0.
 ***** Axes restored to original set *****
 -------------------------------------------------------------------
 Center     Atomic                   Forces (Hartrees/Bohr)
 Number     Number              X              Y              Z
 -------------------------------------------------------------------
      1        1          -0.000020385   -0.000034125   -0.000004807
      2        6           0.000179163   -0.000065175    0.000053020
      3        1          -0.000053526   -0.000026633    0.000024389
      4        1          -0.000012536    0.000002988   -0.000017664
      5        6          -0.000642013    0.000458782   -0.000846550
      6        1           0.000281097    0.000220910    0.000358591
      7        1          -0.000162802   -0.000329828    0.000100161
      8        8           0.000380695   -0.000153584    0.000336027
      9        1          -0.000033740    0.000019768   -0.000023402
     10        6           0.000143763    0.000340181    0.000116340
     11        1          -0.000034817   -0.000001041   -0.000098988
     12        1          -0.000015830    0.000083973    0.000001601
     13        6           0.000314372   -0.001098893   -0.000231879
     14        1          -0.000010447    0.000281179   -0.000017752
     15        6          -0.000049976    0.000208154   -0.000337495
     16        1          -0.000026564    0.000038149    0.000095360
     17        1          -0.000054785   -0.000062237    0.000132701
     18        1          -0.000039846   -0.000049332    0.000166261
     19        8          -0.000141823    0.000166763    0.000194086
 -------------------------------------------------------------------
 Cartesian Forces:  Max     0.001098893 RMS     0.000264594

 GradGradGradGradGradGradGradGradGradGradGradGradGradGradGradGradGradGrad
 Berny optimization.
 Using GEDIIS/GDIIS optimizer.
 FormGI is forming the generalized inverse of G from B-inverse, IUseBI=4.
 Internal  Forces:  Max     0.000443320 RMS     0.000136500
 Search for a local minimum.
 Step number  10 out of a maximum of   94
 All quantities printed in internal units (Hartrees-Bohrs-Radians)
 Mixed Optimization -- En-DIIS/RFO-DIIS
 Swapping is turned off.
 Update second derivatives using D2CorX and points    8    9   10
 DE= -1.05D-04 DEPred=-6.54D-05 R= 1.61D+00
 TightC=F SS=  1.41D+00  RLast= 5.10D-01 DXNew= 1.1483D+00 1.5311D+00
 Trust test= 1.61D+00 RLast= 5.10D-01 DXMaxT set to 1.15D+00
 ITU=  1  1  1  1  1  1  1  1  1  0
     Eigenvalues ---    0.00019   0.00231   0.00307   0.00379   0.00642
     Eigenvalues ---    0.01693   0.02424   0.04041   0.04419   0.04708
     Eigenvalues ---    0.05127   0.05544   0.05571   0.05633   0.05650
     Eigenvalues ---    0.05700   0.05896   0.07288   0.09863   0.12062
     Eigenvalues ---    0.15625   0.15961   0.15996   0.16000   0.16000
     Eigenvalues ---    0.16022   0.16032   0.16094   0.16138   0.16222
     Eigenvalues ---    0.17220   0.18503   0.20038   0.21322   0.27335
     Eigenvalues ---    0.29284   0.30514   0.32809   0.32948   0.33149
     Eigenvalues ---    0.34008   0.34062   0.34151   0.34179   0.34212
     Eigenvalues ---    0.34321   0.34381   0.34443   0.40123   0.49961
     Eigenvalues ---    0.54688
 En-DIIS/RFO-DIIS/Sim-DIIS IScMMF=       -3 using points:    10    9    8    7    6    5    4    3    2
 RFO step:  Lambda=-7.82583722D-05.
 DIIS inversion failure, remove point   9.
 DIIS inversion failure, remove point   8.
 DIIS inversion failure, remove point   7.
 DIIS inversion failure, remove point   6.
 DIIS inversion failure, remove point   5.
 DIIS inversion failure, remove point   4.
 RFO-DIIS uses    3 points instead of    9
 DidBck=F Rises=F RFO-DIIS coefs:    2.04369    0.95631   -2.00000    0.00000    0.00000
                  RFO-DIIS coefs:    0.00000    0.00000    0.00000    0.00000
 Iteration  1 RMS(Cart)=  0.04392814 RMS(Int)=  0.01354644
 Iteration  2 RMS(Cart)=  0.04541927 RMS(Int)=  0.00080542
 Iteration  3 RMS(Cart)=  0.00119344 RMS(Int)=  0.00001094
 Iteration  4 RMS(Cart)=  0.00000056 RMS(Int)=  0.00001093
 Variable       Old X    -DE/DX   Delta X   Delta X   Delta X     New X
                                 (Linear)    (Quad)   (Total)
    R1        2.05870   0.00001  -0.00299   0.00221  -0.00078   2.05792
    R2        2.06024   0.00000  -0.00336   0.00225  -0.00111   2.05914
    R3        2.05911   0.00000  -0.00361   0.00251  -0.00110   2.05801
    R4        2.87275   0.00004  -0.00529   0.00368  -0.00160   2.87115
    R5        2.10100   0.00004  -0.00607   0.00431  -0.00176   2.09924
    R6        2.08316  -0.00023  -0.00370   0.00174  -0.00196   2.08120
    R7        2.55971   0.00037  -0.00050   0.00107   0.00057   2.56028
    R8        4.33636   0.00008  -0.00967  -0.00512  -0.01479   4.32157
    R9        2.06128  -0.00003  -0.00324   0.00208  -0.00115   2.06012
   R10        2.05996   0.00000  -0.00210   0.00159  -0.00051   2.05945
   R11        2.05849   0.00003  -0.00350   0.00246  -0.00104   2.05745
   R12        2.87706   0.00044  -0.00298   0.00327   0.00029   2.87735
   R13        2.07908  -0.00011  -0.00349   0.00207  -0.00142   2.07766
   R14        2.93103   0.00004  -0.00543   0.00343  -0.00199   2.92904
   R15        2.57996  -0.00009  -0.00273   0.00207  -0.00066   2.57930
   R16        2.05745   0.00006  -0.00196   0.00167  -0.00029   2.05715
   R17        2.05810   0.00004  -0.00319   0.00231  -0.00088   2.05723
   R18        2.05461   0.00004  -0.00319   0.00227  -0.00092   2.05369
    A1        1.89540  -0.00005  -0.00107   0.00028  -0.00078   1.89462
    A2        1.89389  -0.00001   0.00067  -0.00041   0.00026   1.89415
    A3        1.92585   0.00004  -0.00038   0.00048   0.00011   1.92596
    A4        1.89280  -0.00004   0.00014  -0.00026  -0.00013   1.89267
    A5        1.92542   0.00008   0.00142  -0.00060   0.00082   1.92624
    A6        1.92961  -0.00002  -0.00079   0.00049  -0.00030   1.92931
    A7        1.91691  -0.00010  -0.00067  -0.00326  -0.00397   1.91294
    A8        1.96528  -0.00016   0.00228  -0.00064   0.00163   1.96691
    A9        2.01603  -0.00007  -0.00033  -0.00084  -0.00122   2.01481
   A10        1.80895   0.00028   0.00504   0.00098   0.00602   1.81497
   A11        1.81254  -0.00018  -0.00989   0.00162  -0.00830   1.80424
   A12        1.92624   0.00025   0.00314   0.00237   0.00551   1.93175
   A13        2.74304  -0.00026   0.01868  -0.00431   0.01438   2.75741
   A14        1.89587   0.00002  -0.00100  -0.00002  -0.00103   1.89484
   A15        1.88881  -0.00005  -0.00086   0.00049  -0.00038   1.88843
   A16        1.91991   0.00005   0.00352  -0.00218   0.00134   1.92125
   A17        1.90204  -0.00007  -0.00361   0.00124  -0.00236   1.89968
   A18        1.93261  -0.00004  -0.00015   0.00154   0.00139   1.93400
   A19        1.92377   0.00010   0.00199  -0.00105   0.00094   1.92471
   A20        1.93619  -0.00013  -0.00032  -0.00133  -0.00164   1.93455
   A21        1.94781  -0.00014  -0.00075  -0.00077  -0.00153   1.94627
   A22        1.97652   0.00001  -0.00288   0.00161  -0.00128   1.97523
   A23        1.85979   0.00022   0.00599  -0.00151   0.00449   1.86427
   A24        1.91373   0.00009   0.00298  -0.00021   0.00277   1.91651
   A25        1.82324  -0.00003  -0.00461   0.00222  -0.00241   1.82083
   A26        1.92134   0.00001  -0.00189   0.00155  -0.00034   1.92100
   A27        1.87791   0.00017   0.00386  -0.00159   0.00226   1.88017
   A28        1.93149   0.00022   0.00274  -0.00050   0.00223   1.93372
   A29        1.90504  -0.00013  -0.00297   0.00038  -0.00259   1.90246
   A30        1.91799  -0.00010  -0.00142   0.00059  -0.00082   1.91717
   A31        1.90945  -0.00017  -0.00028  -0.00048  -0.00077   1.90868
   A32        1.91039   0.00036  -0.03152   0.00065  -0.03087   1.87952
    D1        1.05145  -0.00018  -0.00781  -0.00074  -0.00855   1.04290
    D2        3.05766   0.00001  -0.00068  -0.00196  -0.00264   3.05501
    D3       -0.99066   0.00017   0.00561   0.00006   0.00567  -0.98499
    D4       -1.04295  -0.00019  -0.00716  -0.00102  -0.00817  -1.05112
    D5        0.96325   0.00000  -0.00003  -0.00224  -0.00227   0.96099
    D6       -3.08506   0.00015   0.00626  -0.00021   0.00605  -3.07902
    D7       -3.13652  -0.00017  -0.00773  -0.00062  -0.00835   3.13832
    D8       -1.13032   0.00002  -0.00060  -0.00184  -0.00244  -1.13276
    D9        1.10455   0.00017   0.00569   0.00019   0.00587   1.11042
   D10       -1.36916   0.00012   0.25473   0.02073   0.27543  -1.09373
   D11        2.81040   0.00020   0.24958   0.02254   0.27211   3.08250
   D12        0.79656  -0.00012   0.24796   0.01894   0.26695   1.06350
   D13       -0.92797  -0.00011  -0.17761  -0.00572  -0.18333  -1.11130
   D14       -0.93647  -0.00005  -0.00748   0.00181  -0.00567  -0.94213
   D15        1.13459   0.00006  -0.00064  -0.00146  -0.00211   1.13248
   D16       -3.09703  -0.00007  -0.00901   0.00192  -0.00710  -3.10413
   D17       -3.03223  -0.00007  -0.00841   0.00227  -0.00614  -3.03837
   D18       -0.96117   0.00004  -0.00157  -0.00101  -0.00258  -0.96376
   D19        1.09039  -0.00010  -0.00994   0.00237  -0.00757   1.08281
   D20        1.14496  -0.00002  -0.00511   0.00040  -0.00471   1.14025
   D21       -3.06717   0.00009   0.00172  -0.00288  -0.00115  -3.06832
   D22       -1.01561  -0.00005  -0.00665   0.00050  -0.00614  -1.02175
   D23        1.02381  -0.00003  -0.00082  -0.00574  -0.00656   1.01725
   D24       -1.05039   0.00002   0.00153  -0.00613  -0.00459  -1.05498
   D25       -3.13571  -0.00001  -0.00205  -0.00429  -0.00634   3.14113
   D26        3.13989  -0.00013   0.00220  -0.00879  -0.00659   3.13329
   D27        1.06569  -0.00008   0.00455  -0.00918  -0.00462   1.06106
   D28       -1.01964  -0.00011   0.00097  -0.00734  -0.00637  -1.02601
   D29       -1.11804   0.00006   0.00606  -0.00867  -0.00262  -1.12067
   D30        3.09094   0.00011   0.00841  -0.00906  -0.00065   3.09029
   D31        1.00562   0.00008   0.00483  -0.00722  -0.00240   1.00322
   D32       -0.86763  -0.00014   0.00482  -0.01009  -0.00527  -0.87290
   D33       -3.04044  -0.00004   0.00505  -0.00936  -0.00431  -3.04475
   D34        1.25540  -0.00032  -0.00083  -0.00865  -0.00947   1.24593
         Item               Value     Threshold  Converged?
 Maximum Force            0.000443     0.000450     YES
 RMS     Force            0.000137     0.000300     YES
 Maximum Displacement     0.269057     0.001800     NO 
 RMS     Displacement     0.074361     0.001200     NO 
 Predicted change in Energy=-4.699629D-05
 GradGradGradGradGradGradGradGradGradGradGradGradGradGradGradGradGradGrad

                          Input orientation:                          
 ---------------------------------------------------------------------
 Center     Atomic      Atomic             Coordinates (Angstroms)
 Number     Number       Type             X           Y           Z
 ---------------------------------------------------------------------
      1          1           0       -2.229569   -1.365328    0.555837
      2          6           0       -2.779534   -0.633684   -0.034219
      3          1           0       -3.075109   -1.098157   -0.974555
      4          1           0       -3.680445   -0.356075    0.511055
      5          6           0       -1.917099    0.589315   -0.296697
      6          1           0       -1.002012    0.288303   -0.849907
      7          1           0       -2.404227    1.317504   -0.964047
      8          8           0       -1.428026    1.204319    0.807011
      9          1           0        2.704978    1.530054    0.444236
     10          6           0        1.940865    1.212828   -0.265672
     11          1           0        0.980758    1.617334    0.054117
     12          1           0        2.189825    1.627473   -1.241112
     13          6           0        1.891122   -0.307382   -0.335577
     14          1           0        2.885525   -0.721594   -0.555540
     15          6           0        1.436704   -0.923785    1.012009
     16          1           0        0.455305   -0.540557    1.285947
     17          1           0        2.157724   -0.627465    1.771915
     18          1           0        1.404880   -2.008257    0.948987
     19          8           0        0.984654   -0.773936   -1.243109
 ---------------------------------------------------------------------
                    Distance matrix (angstroms):
                    1          2          3          4          5
     1  H    0.000000
     2  C    1.089004   0.000000
     3  H    1.768733   1.089648   0.000000
     4  H    1.767948   1.089050   1.767528   0.000000
     5  C    2.155245   1.519348   2.155932   2.157687   0.000000
     6  H    2.493493   2.162173   2.497106   3.072693   1.110871
     7  H    3.088389   2.193758   2.507112   2.570122   1.101322
     8  O    2.703451   2.431563   3.344885   2.756049   1.354840
     9  H    5.722364   5.915282   6.506140   6.658496   4.774679
    10  C    4.971347   5.073988   5.568048   5.887605   3.908147
    11  H    4.410691   4.383456   4.988197   5.082317   3.094748
    12  H    5.631778   5.591418   5.934614   6.439303   4.340105
    13  C    4.346719   4.691730   5.069228   5.635736   3.912560
    14  H    5.273873   5.689675   5.987197   6.662071   4.985045
    15  C    3.720834   4.353782   4.932879   5.172858   3.905147
    16  H    2.902043   3.495096   4.229020   4.211760   3.067519
    17  H    4.612117   5.257250   5.928506   5.978932   4.729047
    18  H    3.711758   4.512812   4.959698   5.364888   4.397119
    19  O    3.730574   3.956034   4.081533   5.001484   3.342801
                    6          7          8          9         10
     6  H    0.000000
     7  H    1.743127   0.000000
     8  O    1.940605   2.025445   0.000000
     9  H    4.118073   5.304000   4.161662   0.000000
    10  C    3.139522   4.402103   3.535555   1.090170   0.000000
    11  H    2.552442   3.547490   2.557278   1.769956   1.089814
    12  H    3.483424   4.612826   4.178841   1.765013   1.088758
    13  C    2.998266   4.635220   3.821976   2.155608   1.522630
    14  H    4.027343   5.683862   4.916545   2.470237   2.172187
    15  C    3.298973   4.866306   3.574567   2.819967   2.540033
    16  H    2.715263   4.085559   2.611687   3.171267   2.772864
    17  H    4.206722   5.663902   4.140540   2.591738   2.754173
    18  H    3.781975   5.406449   4.285576   3.803245   3.483973
    19  O    2.286876   3.992056   3.733297   3.333919   2.411836
                   11         12         13         14         15
    11  H    0.000000
    12  H    1.771882   0.000000
    13  C    2.164522   2.157054   0.000000
    14  H    3.077402   2.544037   1.099451   0.000000
    15  C    2.753676   3.486068   1.549981   2.144103   0.000000
    16  H    2.539685   3.754323   2.178367   3.054475   1.088599
    17  H    3.061894   3.763523   2.148267   2.440410   1.088638
    18  H    3.758401   4.316388   2.186210   2.472127   1.086767
    19  O    2.720474   2.686858   1.364907   2.022078   2.304856
                   16         17         18         19
    16  H    0.000000
    17  H    1.772554   0.000000
    18  H    1.780274   1.774984   0.000000
    19  O    2.594378   3.238505   2.550573   0.000000
 Stoichiometry    C5H12O2(3)
 Framework group  C1[X(C5H12O2)]
 Deg. of freedom    51
 Full point group                 C1      NOp   1
 Largest Abelian subgroup         C1      NOp   1
 Largest concise Abelian subgroup C1      NOp   1
                         Standard orientation:                         
 ---------------------------------------------------------------------
 Center     Atomic      Atomic             Coordinates (Angstroms)
 Number     Number       Type             X           Y           Z
 ---------------------------------------------------------------------
      1          1           0       -2.198852   -1.453099    0.623978
      2          6           0       -2.752088   -0.799415   -0.048746
      3          1           0       -2.988288   -1.355152   -0.955773
      4          1           0       -3.685912   -0.515859    0.434574
      5          6           0       -1.929118    0.433207   -0.383084
      6          1           0       -0.979861    0.126298   -0.871707
      7          1           0       -2.416183    1.079587   -1.129992
      8          8           0       -1.512788    1.161229    0.680986
      9          1           0        2.615491    1.635315    0.452993
     10          6           0        1.895790    1.225356   -0.255833
     11          1           0        0.907402    1.613331   -0.010356
     12          1           0        2.169323    1.565496   -1.253269
     13          6           0        1.910271   -0.295975   -0.194638
     14          1           0        2.929021   -0.683567   -0.338558
     15          6           0        1.423848   -0.814083    1.182822
     16          1           0        0.417020   -0.452142    1.383683
     17          1           0        2.099235   -0.422539    1.941556
     18          1           0        1.438396   -1.900319    1.213526
     19          8           0        1.062911   -0.877715   -1.092708
 ---------------------------------------------------------------------
 Rotational constants (GHZ):           3.4375538           1.1976223           1.1144759
 Standard basis: Aug-CC-pVTZ (5D, 7F)
 There are   685 symmetry adapted cartesian basis functions of A   symmetry.
 There are   598 symmetry adapted basis functions of A   symmetry.
   598 basis functions,   828 primitive gaussians,   685 cartesian basis functions
    30 alpha electrons       28 beta electrons
       nuclear repulsion energy       311.0435630390 Hartrees.
 NAtoms=   19 NActive=   19 NUniq=   19 SFac= 1.00D+00 NAtFMM=   60 NAOKFM=F Big=F
 Integral buffers will be    131072 words long.
 Raffenetti 2 integral format.
 Two-electron integral symmetry is turned on.
 Nuclear repulsion after empirical dispersion term =      311.0338560945 Hartrees.
 One-electron integrals computed using PRISM.
 NBasis=   598 RedAO= T EigKep=  7.42D-06  NBF=   598
 NBsUse=   598 1.00D-06 EigRej= -1.00D+00 NBFU=   598
 Initial guess from the checkpoint file:  "Forward-wb-opt.chk"
 B after Tr=     0.000000    0.000000    0.000000
         Rot=    0.999978    0.001906    0.004640   -0.004325 Ang=   0.76 deg.
 Initial guess <Sx>= 0.0000 <Sy>= 0.0000 <Sz>= 1.0000 <S**2>= 2.0090 S= 1.0030
 ExpMin= 2.53D-02 ExpMax= 1.53D+04 ExpMxC= 5.22D+02 IAcc=3 IRadAn=         7 AccDes= 0.00D+00
 Harris functional with IExCor= 4639 and IRadAn=       7 diagonalized for initial guess.
 HarFok:  IExCor= 4639 AccDes= 0.00D+00 IRadAn=         7 IDoV= 1 UseB2=F ITyADJ=14
 ICtDFT=  3500011 ScaDFX=  1.000000  1.000000  1.000000  1.000000
 FoFCou: FMM=F IPFlag=           0 FMFlag=      100000 FMFlg1=           0
         NFxFlg=           0 DoJE=T BraDBF=F KetDBF=T FulRan=T
         wScrn=  0.000000 ICntrl=       500 IOpCl=  0 I1Cent=   200000004 NGrid=           0
         NMat0=    1 NMatS0=      1 NMatT0=    0 NMatD0=    1 NMtDS0=    0 NMtDT0=    0
 Petite list used in FoFCou.
 Requested convergence on RMS density matrix=1.00D-08 within 128 cycles.
 Requested convergence on MAX density matrix=1.00D-06.
 Requested convergence on             energy=1.00D-06.
 No special actions if energy rises.
 Restarting incremental Fock formation.
 SCF Done:  E(UwB97XD) =  -348.085183978     A.U. after   24 cycles
            NFock= 24  Conv=0.34D-08     -V/T= 2.0060
 <Sx>= 0.0000 <Sy>= 0.0000 <Sz>= 1.0000 <S**2>= 2.0090 S= 1.0030
 <L.S>=  0.00000000000    
 Annihilation of the first spin contaminant:
 S**2 before annihilation     2.0090,   after     2.0001
 Calling FoFJK, ICntrl=      2127 FMM=F ISym2X=0 I1Cent= 0 IOpClX= 1 NMat=1 NMatS=1 NMatT=0.
 ***** Axes restored to original set *****
 -------------------------------------------------------------------
 Center     Atomic                   Forces (Hartrees/Bohr)
 Number     Number              X              Y              Z
 -------------------------------------------------------------------
      1        1           0.000132768   -0.000230223    0.000204706
      2        6           0.000042855   -0.000266093    0.000051635
      3        1          -0.000102812   -0.000099745   -0.000325718
      4        1          -0.000325249    0.000072537    0.000203724
      5        6          -0.000162728    0.000712583   -0.000019486
      6        1           0.000405871   -0.000150774   -0.000673989
      7        1          -0.000262618   -0.000098836   -0.000080871
      8        8           0.000216030   -0.000018679    0.000463943
      9        1           0.000247352   -0.000027832    0.000236234
     10        6          -0.000141310    0.000419582    0.000038334
     11        1          -0.000163082    0.000054262    0.000067784
     12        1           0.000109093    0.000101702   -0.000355783
     13        6           0.000313151   -0.000540108   -0.000083361
     14        1           0.000249543   -0.000053904    0.000040893
     15        6          -0.000302591    0.000247846    0.000146110
     16        1          -0.000205296    0.000110092    0.000086662
     17        1           0.000312197    0.000054346    0.000204270
     18        1           0.000011305   -0.000376602    0.000005576
     19        8          -0.000374478    0.000089845   -0.000210663
 -------------------------------------------------------------------
 Cartesian Forces:  Max     0.000712583 RMS     0.000253593

 GradGradGradGradGradGradGradGradGradGradGradGradGradGradGradGradGradGrad
 Berny optimization.
 Using GEDIIS/GDIIS optimizer.
 FormGI is forming the generalized inverse of G from B-inverse, IUseBI=4.
 Internal  Forces:  Max     0.001057614 RMS     0.000243338
 Search for a local minimum.
 Step number  11 out of a maximum of   94
 All quantities printed in internal units (Hartrees-Bohrs-Radians)
 Mixed Optimization -- En-DIIS/RFO-DIIS
 Swapping is turned off.
 Update second derivatives using D2CorX and points   10   11
 DE= -3.71D-05 DEPred=-4.70D-05 R= 7.90D-01
 TightC=F SS=  1.41D+00  RLast= 5.07D-01 DXNew= 1.9312D+00 1.5219D+00
 Trust test= 7.90D-01 RLast= 5.07D-01 DXMaxT set to 1.52D+00
 ITU=  1  1  1  1  1  1  1  1  1  1  0
     Eigenvalues ---    0.00029   0.00230   0.00299   0.00379   0.00638
     Eigenvalues ---    0.01690   0.02251   0.03856   0.04394   0.04715
     Eigenvalues ---    0.05128   0.05530   0.05563   0.05632   0.05647
     Eigenvalues ---    0.05686   0.05884   0.07219   0.09920   0.11914
     Eigenvalues ---    0.15574   0.15971   0.15995   0.16000   0.16000
     Eigenvalues ---    0.16021   0.16029   0.16096   0.16127   0.16233
     Eigenvalues ---    0.17408   0.18599   0.20055   0.21765   0.27345
     Eigenvalues ---    0.29408   0.30461   0.32796   0.32947   0.33151
     Eigenvalues ---    0.34010   0.34066   0.34153   0.34179   0.34212
     Eigenvalues ---    0.34320   0.34385   0.34447   0.40849   0.50106
     Eigenvalues ---    0.55855
 En-DIIS/RFO-DIIS/Sim-DIIS IScMMF=       -3 using points:    11   10    9    8    7    6    5    4    3    2
 RFO step:  Lambda=-3.15076617D-05.
 DIIS inversion failure, remove point  10.
 DIIS inversion failure, remove point   9.
 DIIS inversion failure, remove point   8.
 DIIS inversion failure, remove point   7.
 DIIS inversion failure, remove point   6.
 DIIS inversion failure, remove point   5.
 RFO-DIIS uses    4 points instead of   10
 DidBck=F Rises=F RFO-DIIS coefs:    1.08796   -0.50123    1.71063   -1.29736    0.00000
                  RFO-DIIS coefs:    0.00000    0.00000    0.00000    0.00000    0.00000
 Iteration  1 RMS(Cart)=  0.02869345 RMS(Int)=  0.00068919
 Iteration  2 RMS(Cart)=  0.00117796 RMS(Int)=  0.00000347
 Iteration  3 RMS(Cart)=  0.00000259 RMS(Int)=  0.00000324
 Iteration  4 RMS(Cart)=  0.00000000 RMS(Int)=  0.00000324
 Variable       Old X    -DE/DX   Delta X   Delta X   Delta X     New X
                                 (Linear)    (Quad)   (Total)
    R1        2.05792   0.00033  -0.00044   0.00070   0.00026   2.05818
    R2        2.05914   0.00035  -0.00037   0.00081   0.00044   2.05957
    R3        2.05801   0.00039  -0.00040   0.00087   0.00047   2.05848
    R4        2.87115   0.00059  -0.00017   0.00130   0.00113   2.87228
    R5        2.09924   0.00065  -0.00035   0.00111   0.00076   2.10000
    R6        2.08120   0.00010  -0.00058   0.00030  -0.00028   2.08091
    R7        2.56028   0.00045  -0.00066   0.00118   0.00052   2.56079
    R8        4.32157  -0.00002   0.00497   0.00542   0.01039   4.33195
    R9        2.06012   0.00032  -0.00048   0.00077   0.00030   2.06042
   R10        2.05945   0.00018  -0.00024   0.00039   0.00015   2.05960
   R11        2.05745   0.00038  -0.00040   0.00085   0.00045   2.05791
   R12        2.87735   0.00055   0.00083   0.00063   0.00146   2.87881
   R13        2.07766   0.00024  -0.00041   0.00051   0.00010   2.07776
   R14        2.92904   0.00043  -0.00060   0.00111   0.00051   2.92955
   R15        2.57930   0.00054  -0.00154   0.00131  -0.00023   2.57907
   R16        2.05715   0.00025  -0.00024   0.00047   0.00023   2.05738
   R17        2.05723   0.00036  -0.00030   0.00078   0.00048   2.05771
   R18        2.05369   0.00038  -0.00032   0.00080   0.00048   2.05417
    A1        1.89462   0.00002  -0.00001   0.00038   0.00037   1.89499
    A2        1.89415  -0.00004  -0.00006  -0.00010  -0.00017   1.89398
    A3        1.92596   0.00006   0.00029   0.00017   0.00046   1.92642
    A4        1.89267   0.00000  -0.00053   0.00010  -0.00044   1.89223
    A5        1.92624  -0.00007   0.00058  -0.00069  -0.00011   1.92613
    A6        1.92931   0.00003  -0.00028   0.00016  -0.00012   1.92919
    A7        1.91294  -0.00025   0.00056  -0.00061  -0.00006   1.91288
    A8        1.96691  -0.00016  -0.00028  -0.00075  -0.00104   1.96588
    A9        2.01481  -0.00011  -0.00017  -0.00045  -0.00062   2.01418
   A10        1.81497   0.00027   0.00022   0.00155   0.00177   1.81674
   A11        1.80424   0.00007  -0.00165   0.00006  -0.00159   1.80265
   A12        1.93175   0.00022   0.00125   0.00047   0.00173   1.93347
   A13        2.75741  -0.00106  -0.00942  -0.00249  -0.01191   2.74550
   A14        1.89484   0.00007   0.00071   0.00028   0.00100   1.89584
   A15        1.88843   0.00009  -0.00002   0.00040   0.00037   1.88881
   A16        1.92125  -0.00018   0.00085  -0.00108  -0.00023   1.92102
   A17        1.89968   0.00004  -0.00014   0.00059   0.00045   1.90013
   A18        1.93400   0.00003  -0.00175  -0.00008  -0.00183   1.93217
   A19        1.92471  -0.00003   0.00038  -0.00007   0.00031   1.92502
   A20        1.93455  -0.00003  -0.00019  -0.00007  -0.00026   1.93429
   A21        1.94627  -0.00019  -0.00149  -0.00024  -0.00174   1.94453
   A22        1.97523   0.00002  -0.00106  -0.00013  -0.00121   1.97402
   A23        1.86427   0.00008   0.00164  -0.00016   0.00148   1.86575
   A24        1.91651  -0.00002   0.00181  -0.00033   0.00148   1.91799
   A25        1.82083   0.00015  -0.00051   0.00098   0.00045   1.82128
   A26        1.92100   0.00003  -0.00056   0.00027  -0.00029   1.92071
   A27        1.88017  -0.00009   0.00092  -0.00098  -0.00007   1.88010
   A28        1.93372   0.00003   0.00109  -0.00051   0.00057   1.93430
   A29        1.90246   0.00004  -0.00043   0.00091   0.00048   1.90294
   A30        1.91717   0.00000  -0.00044   0.00039  -0.00005   1.91712
   A31        1.90868  -0.00002  -0.00057  -0.00008  -0.00065   1.90803
   A32        1.87952   0.00054   0.01425   0.00647   0.02072   1.90024
    D1        1.04290  -0.00007  -0.00043  -0.00106  -0.00150   1.04141
    D2        3.05501   0.00001   0.00001   0.00002   0.00004   3.05505
    D3       -0.98499   0.00007   0.00139  -0.00042   0.00097  -0.98402
    D4       -1.05112  -0.00009  -0.00097  -0.00120  -0.00218  -1.05330
    D5        0.96099  -0.00001  -0.00053  -0.00012  -0.00065   0.96034
    D6       -3.07902   0.00005   0.00085  -0.00056   0.00029  -3.07873
    D7        3.13832  -0.00007  -0.00050  -0.00098  -0.00148   3.13683
    D8       -1.13276   0.00001  -0.00006   0.00010   0.00005  -1.13272
    D9        1.11042   0.00008   0.00132  -0.00034   0.00098   1.11140
   D10       -1.09373   0.00000  -0.10728  -0.00134  -0.10862  -1.20235
   D11        3.08250   0.00016  -0.10733  -0.00103  -0.10837   2.97413
   D12        1.06350  -0.00021  -0.10817  -0.00216  -0.11032   0.95318
   D13       -1.11130  -0.00012   0.08660  -0.00715   0.07944  -1.03186
   D14       -0.94213   0.00001  -0.00669   0.00150  -0.00519  -0.94733
   D15        1.13248  -0.00004  -0.00573   0.00111  -0.00463   1.12785
   D16       -3.10413   0.00003  -0.00814   0.00210  -0.00604  -3.11018
   D17       -3.03837   0.00002  -0.00702   0.00190  -0.00511  -3.04348
   D18       -0.96376  -0.00002  -0.00606   0.00151  -0.00455  -0.96831
   D19        1.08281   0.00005  -0.00847   0.00250  -0.00596   1.07685
   D20        1.14025  -0.00002  -0.00595   0.00127  -0.00468   1.13557
   D21       -3.06832  -0.00006  -0.00499   0.00087  -0.00412  -3.07244
   D22       -1.02175   0.00001  -0.00740   0.00187  -0.00553  -1.02728
   D23        1.01725   0.00000  -0.00118  -0.00450  -0.00568   1.01157
   D24       -1.05498  -0.00001  -0.00090  -0.00516  -0.00606  -1.06104
   D25        3.14113   0.00005  -0.00139  -0.00416  -0.00555   3.13558
   D26        3.13329  -0.00009  -0.00124  -0.00483  -0.00607   3.12722
   D27        1.06106  -0.00010  -0.00096  -0.00549  -0.00645   1.05461
   D28       -1.02601  -0.00005  -0.00145  -0.00449  -0.00594  -1.03195
   D29       -1.12067  -0.00001   0.00128  -0.00482  -0.00354  -1.12421
   D30        3.09029  -0.00002   0.00157  -0.00549  -0.00392   3.08637
   D31        1.00322   0.00004   0.00108  -0.00449  -0.00342   0.99980
   D32       -0.87290  -0.00025  -0.00299  -0.00730  -0.01030  -0.88320
   D33       -3.04475  -0.00022  -0.00336  -0.00686  -0.01021  -3.05496
   D34        1.24593  -0.00038  -0.00578  -0.00702  -0.01280   1.23312
         Item               Value     Threshold  Converged?
 Maximum Force            0.001058     0.000450     NO 
 RMS     Force            0.000243     0.000300     YES
 Maximum Displacement     0.101627     0.001800     NO 
 RMS     Displacement     0.028793     0.001200     NO 
 Predicted change in Energy=-1.223680D-05
 GradGradGradGradGradGradGradGradGradGradGradGradGradGradGradGradGradGrad

                          Input orientation:                          
 ---------------------------------------------------------------------
 Center     Atomic      Atomic             Coordinates (Angstroms)
 Number     Number       Type             X           Y           Z
 ---------------------------------------------------------------------
      1          1           0       -2.272042   -1.394340    0.521160
      2          6           0       -2.811068   -0.637259   -0.046742
      3          1           0       -3.126415   -1.073283   -0.994517
      4          1           0       -3.700516   -0.352331    0.513857
      5          6           0       -1.924103    0.572759   -0.290443
      6          1           0       -1.020187    0.264046   -0.858386
      7          1           0       -2.402344    1.325635   -0.936233
      8          8           0       -1.410332    1.150541    0.822454
      9          1           0        2.722357    1.535542    0.437550
     10          6           0        1.958189    1.217094   -0.271992
     11          1           0        0.998278    1.625492    0.043684
     12          1           0        2.210143    1.625130   -1.249713
     13          6           0        1.902603   -0.304088   -0.332609
     14          1           0        2.894902   -0.723044   -0.553345
     15          6           0        1.449309   -0.908291    1.021178
     16          1           0        0.472748   -0.514208    1.297473
     17          1           0        2.177269   -0.614272    1.775705
     18          1           0        1.407161   -1.993067    0.965497
     19          8           0        0.990368   -0.771148   -1.233898
 ---------------------------------------------------------------------
                    Distance matrix (angstroms):
                    1          2          3          4          5
     1  H    0.000000
     2  C    1.089143   0.000000
     3  H    1.769267   1.089879   0.000000
     4  H    1.768156   1.089300   1.767641   0.000000
     5  C    2.156209   1.519947   2.156555   2.158317   0.000000
     6  H    2.494099   2.162954   2.498635   3.073619   1.111273
     7  H    3.088565   2.193445   2.506488   2.569744   1.101173
     8  O    2.703653   2.431829   3.345402   2.756592   1.355113
     9  H    5.790960   5.964427   6.562386   6.695012   4.800679
    10  C    5.034235   5.122028   5.623261   5.924660   3.935441
    11  H    4.476869   4.431629   5.037295   5.119718   3.124132
    12  H    5.687106   5.637207   5.985434   6.477378   4.372606
    13  C    4.398321   4.734069   5.130380   5.666902   3.926107
    14  H    5.320010   5.729058   6.047608   6.691479   4.997103
    15  C    3.786121   4.400537   5.002749   5.204534   3.910725
    16  H    2.985158   3.550424   4.303459   4.249282   3.073739
    17  H    4.688150   5.310871   6.001157   6.017411   4.743339
    18  H    3.753990   4.544920   5.024039   5.383713   4.388413
    19  O    3.756583   3.984743   4.134790   5.023391   3.345196
                    6          7          8          9         10
     6  H    0.000000
     7  H    1.744531   0.000000
     8  O    1.939925   2.026753   0.000000
     9  H    4.159662   5.309793   4.168392   0.000000
    10  C    3.181648   4.412170   3.542481   1.090327   0.000000
    11  H    2.596434   3.551673   2.575551   1.770782   1.089894
    12  H    3.527141   4.632819   4.198447   1.765572   1.088997
    13  C    3.023561   4.642513   3.798111   2.156242   1.523403
    14  H    4.049114   5.692496   4.892666   2.472418   2.172723
    15  C    3.317461   4.863858   3.529281   2.816663   2.539391
    16  H    2.735373   4.079292   2.557933   3.162543   2.768963
    17  H    4.234809   5.664866   4.110247   2.590266   2.755895
    18  H    3.783270   5.398397   4.223860   3.802572   3.484271
    19  O    2.292372   3.999450   3.699301   3.333818   2.411440
                   11         12         13         14         15
    11  H    0.000000
    12  H    1.772426   0.000000
    13  C    2.163950   2.158134   0.000000
    14  H    3.077214   2.543176   1.099503   0.000000
    15  C    2.752995   3.486264   1.550250   2.145501   0.000000
    16  H    2.535051   3.752795   2.178486   3.055482   1.088721
    17  H    3.066995   3.764194   2.148638   2.439529   1.088891
    18  H    3.756447   4.317788   2.187051   2.476533   1.087021
    19  O    2.715909   2.688913   1.364785   2.023047   2.305385
                   16         17         18         19
    16  H    0.000000
    17  H    1.773163   0.000000
    18  H    1.780551   1.774987   0.000000
    19  O    2.596496   3.238990   2.550322   0.000000
 Stoichiometry    C5H12O2(3)
 Framework group  C1[X(C5H12O2)]
 Deg. of freedom    51
 Full point group                 C1      NOp   1
 Largest Abelian subgroup         C1      NOp   1
 Largest concise Abelian subgroup C1      NOp   1
                         Standard orientation:                         
 ---------------------------------------------------------------------
 Center     Atomic      Atomic             Coordinates (Angstroms)
 Number     Number       Type             X           Y           Z
 ---------------------------------------------------------------------
      1          1           0       -2.256936   -1.455085    0.594268
      2          6           0       -2.794754   -0.769562   -0.059218
      3          1           0       -3.058733   -1.298130   -0.975061
      4          1           0       -3.714044   -0.465465    0.439786
      5          6           0       -1.934744    0.442615   -0.377414
      6          1           0       -1.000008    0.114665   -0.881045
      7          1           0       -2.408596    1.119042   -1.105764
      8          8           0       -1.483408    1.133496    0.697441
      9          1           0        2.648279    1.618763    0.434432
     10          6           0        1.922989    1.213598   -0.271690
     11          1           0        0.939539    1.616553   -0.030189
     12          1           0        2.201939    1.541332   -1.272035
     13          6           0        1.914735   -0.307963   -0.197250
     14          1           0        2.927025   -0.711935   -0.342099
     15          6           0        1.425348   -0.804241    1.187483
     16          1           0        0.427274   -0.419580    1.390455
     17          1           0        2.113384   -0.420596    1.939218
     18          1           0        1.417457   -1.890476    1.228079
     19          8           0        1.053656   -0.882967   -1.086380
 ---------------------------------------------------------------------
 Rotational constants (GHZ):           3.4757615           1.1851315           1.1090780
 Standard basis: Aug-CC-pVTZ (5D, 7F)
 There are   685 symmetry adapted cartesian basis functions of A   symmetry.
 There are   598 symmetry adapted basis functions of A   symmetry.
   598 basis functions,   828 primitive gaussians,   685 cartesian basis functions
    30 alpha electrons       28 beta electrons
       nuclear repulsion energy       310.8051015744 Hartrees.
 NAtoms=   19 NActive=   19 NUniq=   19 SFac= 1.00D+00 NAtFMM=   60 NAOKFM=F Big=F
 Integral buffers will be    131072 words long.
 Raffenetti 2 integral format.
 Two-electron integral symmetry is turned on.
 Nuclear repulsion after empirical dispersion term =      310.7954813223 Hartrees.
 One-electron integrals computed using PRISM.
 NBasis=   598 RedAO= T EigKep=  7.54D-06  NBF=   598
 NBsUse=   598 1.00D-06 EigRej= -1.00D+00 NBFU=   598
 Initial guess from the checkpoint file:  "Forward-wb-opt.chk"
 B after Tr=     0.000000    0.000000    0.000000
         Rot=    0.999991   -0.000114   -0.001004    0.004089 Ang=  -0.48 deg.
 Initial guess <Sx>= 0.0000 <Sy>= 0.0000 <Sz>= 1.0000 <S**2>= 2.0091 S= 1.0030
 ExpMin= 2.53D-02 ExpMax= 1.53D+04 ExpMxC= 5.22D+02 IAcc=3 IRadAn=         7 AccDes= 0.00D+00
 Harris functional with IExCor= 4639 and IRadAn=       7 diagonalized for initial guess.
 HarFok:  IExCor= 4639 AccDes= 0.00D+00 IRadAn=         7 IDoV= 1 UseB2=F ITyADJ=14
 ICtDFT=  3500011 ScaDFX=  1.000000  1.000000  1.000000  1.000000
 FoFCou: FMM=F IPFlag=           0 FMFlag=      100000 FMFlg1=           0
         NFxFlg=           0 DoJE=T BraDBF=F KetDBF=T FulRan=T
         wScrn=  0.000000 ICntrl=       500 IOpCl=  0 I1Cent=   200000004 NGrid=           0
         NMat0=    1 NMatS0=      1 NMatT0=    0 NMatD0=    1 NMtDS0=    0 NMtDT0=    0
 Petite list used in FoFCou.
 Requested convergence on RMS density matrix=1.00D-08 within 128 cycles.
 Requested convergence on MAX density matrix=1.00D-06.
 Requested convergence on             energy=1.00D-06.
 No special actions if energy rises.
 Restarting incremental Fock formation.
 SCF Done:  E(UwB97XD) =  -348.085200107     A.U. after   23 cycles
            NFock= 23  Conv=0.34D-08     -V/T= 2.0060
 <Sx>= 0.0000 <Sy>= 0.0000 <Sz>= 1.0000 <S**2>= 2.0090 S= 1.0030
 <L.S>=  0.00000000000    
 Annihilation of the first spin contaminant:
 S**2 before annihilation     2.0090,   after     2.0001
 Calling FoFJK, ICntrl=      2127 FMM=F ISym2X=0 I1Cent= 0 IOpClX= 1 NMat=1 NMatS=1 NMatT=0.
 ***** Axes restored to original set *****
 -------------------------------------------------------------------
 Center     Atomic                   Forces (Hartrees/Bohr)
 Number     Number              X              Y              Z
 -------------------------------------------------------------------
      1        1           0.000114144   -0.000124304    0.000115460
      2        6           0.000026790   -0.000191221    0.000060649
      3        1          -0.000054018   -0.000034923   -0.000206115
      4        1          -0.000192760    0.000061703    0.000123294
      5        6          -0.000036329    0.000184117    0.000096713
      6        1           0.000295692    0.000018200   -0.000509399
      7        1          -0.000158691    0.000039815   -0.000036802
      8        8           0.000014580    0.000112717    0.000232722
      9        1           0.000164015   -0.000017442    0.000157717
     10        6          -0.000125419    0.000177436   -0.000046182
     11        1          -0.000131609    0.000038841    0.000069910
     12        1           0.000079189    0.000032393   -0.000217088
     13        6           0.000179261   -0.000032973    0.000033708
     14        1           0.000146495   -0.000135912    0.000039389
     15        6          -0.000215455    0.000109565    0.000200634
     16        1          -0.000114689    0.000007090    0.000055219
     17        1           0.000223673    0.000037883    0.000078760
     18        1           0.000044653   -0.000236296   -0.000038254
     19        8          -0.000259524   -0.000046689   -0.000210336
 -------------------------------------------------------------------
 Cartesian Forces:  Max     0.000509399 RMS     0.000149484

 GradGradGradGradGradGradGradGradGradGradGradGradGradGradGradGradGradGrad
 Berny optimization.
 Using GEDIIS/GDIIS optimizer.
 FormGI is forming the generalized inverse of G from B-inverse, IUseBI=4.
 Internal  Forces:  Max     0.000620490 RMS     0.000148065
 Search for a local minimum.
 Step number  12 out of a maximum of   94
 All quantities printed in internal units (Hartrees-Bohrs-Radians)
 Mixed Optimization -- En-DIIS/RFO-DIIS
 Swapping is turned off.
 Update second derivatives using D2CorX and points   10   11   12
 DE= -1.61D-05 DEPred=-1.22D-05 R= 1.32D+00
 TightC=F SS=  1.41D+00  RLast= 2.09D-01 DXNew= 2.5595D+00 6.2650D-01
 Trust test= 1.32D+00 RLast= 2.09D-01 DXMaxT set to 1.52D+00
 ITU=  1  1  1  1  1  1  1  1  1  1  1  0
     Eigenvalues ---    0.00030   0.00217   0.00281   0.00378   0.00557
     Eigenvalues ---    0.01727   0.02236   0.04112   0.04378   0.04722
     Eigenvalues ---    0.05128   0.05526   0.05574   0.05633   0.05643
     Eigenvalues ---    0.05684   0.05947   0.07307   0.09457   0.11602
     Eigenvalues ---    0.15382   0.15982   0.15988   0.15999   0.16000
     Eigenvalues ---    0.16007   0.16027   0.16100   0.16111   0.16492
     Eigenvalues ---    0.17348   0.18213   0.19652   0.20550   0.27412
     Eigenvalues ---    0.29411   0.30664   0.32809   0.32960   0.33171
     Eigenvalues ---    0.34013   0.34063   0.34153   0.34180   0.34212
     Eigenvalues ---    0.34334   0.34384   0.34444   0.39352   0.50170
     Eigenvalues ---    0.52680
 En-DIIS/RFO-DIIS/Sim-DIIS IScMMF=       -3 using points:    12   11   10    9    8    7    6    5    4    3
 RFO step:  Lambda=-4.37488987D-05.
 DIIS inversion failure, remove point  10.
 DIIS inversion failure, remove point   9.
 DIIS inversion failure, remove point   8.
 DIIS inversion failure, remove point   7.
 DIIS inversion failure, remove point   6.
 RFO-DIIS uses    5 points instead of   10
 DidBck=T Rises=F RFO-DIIS coefs:    0.74111    1.05037   -2.00000    0.87000    0.33852
                  RFO-DIIS coefs:    0.00000    0.00000    0.00000    0.00000    0.00000
 Iteration  1 RMS(Cart)=  0.01797379 RMS(Int)=  0.00030730
 Iteration  2 RMS(Cart)=  0.00044597 RMS(Int)=  0.00000584
 Iteration  3 RMS(Cart)=  0.00000040 RMS(Int)=  0.00000584
 Variable       Old X    -DE/DX   Delta X   Delta X   Delta X     New X
                                 (Linear)    (Quad)   (Total)
    R1        2.05818   0.00020   0.00131  -0.00068   0.00063   2.05881
    R2        2.05957   0.00021   0.00139  -0.00065   0.00074   2.06031
    R3        2.05848   0.00024   0.00155  -0.00071   0.00083   2.05931
    R4        2.87228   0.00031   0.00256  -0.00068   0.00188   2.87416
    R5        2.10000   0.00044   0.00298  -0.00126   0.00172   2.10172
    R6        2.08091   0.00012   0.00103  -0.00118  -0.00015   2.08076
    R7        2.56079   0.00024   0.00003   0.00056   0.00059   2.56138
    R8        4.33195   0.00000  -0.00089   0.00452   0.00363   4.33559
    R9        2.06042   0.00021   0.00119  -0.00053   0.00066   2.06107
   R10        2.05960   0.00015   0.00102  -0.00065   0.00037   2.05998
   R11        2.05791   0.00023   0.00151  -0.00076   0.00075   2.05866
   R12        2.87881   0.00023   0.00294  -0.00102   0.00193   2.88074
   R13        2.07776   0.00018   0.00131  -0.00089   0.00042   2.07818
   R14        2.92955   0.00031   0.00214  -0.00096   0.00118   2.93073
   R15        2.57907   0.00038   0.00027   0.00003   0.00031   2.57938
   R16        2.05738   0.00012   0.00104  -0.00062   0.00042   2.05780
   R17        2.05771   0.00021   0.00147  -0.00068   0.00079   2.05850
   R18        2.05417   0.00024   0.00143  -0.00055   0.00087   2.05505
    A1        1.89499   0.00005   0.00017   0.00036   0.00053   1.89552
    A2        1.89398   0.00001  -0.00036   0.00028  -0.00007   1.89390
    A3        1.92642  -0.00002   0.00053  -0.00013   0.00039   1.92681
    A4        1.89223   0.00002  -0.00059   0.00032  -0.00027   1.89196
    A5        1.92613  -0.00007   0.00005  -0.00055  -0.00050   1.92563
    A6        1.92919   0.00001   0.00018  -0.00025  -0.00007   1.92911
    A7        1.91288  -0.00026  -0.00174  -0.00068  -0.00241   1.91047
    A8        1.96588   0.00000  -0.00063  -0.00027  -0.00089   1.96499
    A9        2.01418  -0.00005  -0.00060  -0.00053  -0.00111   2.01307
   A10        1.81674   0.00016   0.00007   0.00316   0.00323   1.81997
   A11        1.80265   0.00016   0.00072  -0.00181  -0.00108   1.80156
   A12        1.93347   0.00001   0.00219   0.00037   0.00255   1.93603
   A13        2.74550  -0.00062  -0.01029  -0.00173  -0.01202   2.73348
   A14        1.89584   0.00004   0.00047   0.00052   0.00100   1.89683
   A15        1.88881   0.00007   0.00029   0.00018   0.00048   1.88928
   A16        1.92102  -0.00011  -0.00094  -0.00016  -0.00110   1.91992
   A17        1.90013   0.00005   0.00090  -0.00024   0.00067   1.90080
   A18        1.93217   0.00001  -0.00008  -0.00087  -0.00095   1.93121
   A19        1.92502  -0.00005  -0.00061   0.00059  -0.00002   1.92499
   A20        1.93429   0.00004  -0.00103   0.00058  -0.00045   1.93384
   A21        1.94453   0.00000  -0.00146   0.00003  -0.00143   1.94311
   A22        1.97402  -0.00006   0.00065  -0.00168  -0.00101   1.97301
   A23        1.86575  -0.00009  -0.00035   0.00099   0.00063   1.86638
   A24        1.91799  -0.00001   0.00096   0.00027   0.00123   1.91922
   A25        1.82128   0.00011   0.00131  -0.00008   0.00122   1.82250
   A26        1.92071   0.00011   0.00079  -0.00044   0.00035   1.92106
   A27        1.88010  -0.00013  -0.00053  -0.00023  -0.00076   1.87935
   A28        1.93430  -0.00007   0.00032  -0.00012   0.00020   1.93449
   A29        1.90294   0.00005  -0.00004   0.00083   0.00079   1.90373
   A30        1.91712   0.00001   0.00012   0.00020   0.00032   1.91744
   A31        1.90803   0.00003  -0.00069  -0.00023  -0.00092   1.90711
   A32        1.90024   0.00029   0.01094   0.00356   0.01450   1.91474
    D1        1.04141  -0.00001   0.00004  -0.00303  -0.00299   1.03842
    D2        3.05505   0.00002  -0.00133   0.00029  -0.00105   3.05400
    D3       -0.98402  -0.00001   0.00069   0.00008   0.00077  -0.98325
    D4       -1.05330  -0.00002  -0.00054  -0.00304  -0.00358  -1.05688
    D5        0.96034   0.00001  -0.00192   0.00028  -0.00164   0.95870
    D6       -3.07873  -0.00002   0.00011   0.00007   0.00018  -3.07855
    D7        3.13683  -0.00001   0.00005  -0.00293  -0.00287   3.13396
    D8       -1.13272   0.00002  -0.00132   0.00039  -0.00093  -1.13365
    D9        1.11140  -0.00001   0.00070   0.00019   0.00088   1.11228
   D10       -1.20235   0.00011  -0.07784   0.04130  -0.03652  -1.23887
   D11        2.97413   0.00016  -0.07628   0.04018  -0.03608   2.93806
   D12        0.95318   0.00002  -0.07895   0.03927  -0.03970   0.91347
   D13       -1.03186   0.00012   0.07065  -0.01576   0.05488  -0.97697
   D14       -0.94733   0.00002  -0.00315  -0.00173  -0.00487  -0.95220
   D15        1.12785  -0.00006  -0.00522  -0.00009  -0.00530   1.12255
   D16       -3.11018   0.00005  -0.00411  -0.00128  -0.00539  -3.11557
   D17       -3.04348   0.00003  -0.00308  -0.00171  -0.00479  -3.04827
   D18       -0.96831  -0.00005  -0.00515  -0.00007  -0.00522  -0.97353
   D19        1.07685   0.00006  -0.00404  -0.00127  -0.00531   1.07154
   D20        1.13557   0.00000  -0.00375  -0.00123  -0.00499   1.13058
   D21       -3.07244  -0.00008  -0.00582   0.00041  -0.00542  -3.07786
   D22       -1.02728   0.00002  -0.00472  -0.00079  -0.00551  -1.03279
   D23        1.01157   0.00000  -0.00365  -0.00303  -0.00668   1.00490
   D24       -1.06104  -0.00004  -0.00373  -0.00365  -0.00738  -1.06842
   D25        3.13558   0.00004  -0.00276  -0.00316  -0.00591   3.12967
   D26        3.12722   0.00000  -0.00599  -0.00167  -0.00767   3.11955
   D27        1.05461  -0.00004  -0.00607  -0.00229  -0.00837   1.04624
   D28       -1.03195   0.00004  -0.00510  -0.00180  -0.00690  -1.03886
   D29       -1.12421   0.00000  -0.00447  -0.00097  -0.00543  -1.12964
   D30        3.08637  -0.00004  -0.00455  -0.00159  -0.00613   3.08023
   D31        0.99980   0.00003  -0.00358  -0.00109  -0.00467   0.99513
   D32       -0.88320  -0.00006  -0.00768  -0.00854  -0.01621  -0.89941
   D33       -3.05496  -0.00007  -0.00754  -0.00828  -0.01582  -3.07078
   D34        1.23312  -0.00002  -0.00822  -0.00950  -0.01772   1.21540
         Item               Value     Threshold  Converged?
 Maximum Force            0.000620     0.000450     NO 
 RMS     Force            0.000148     0.000300     YES
 Maximum Displacement     0.061324     0.001800     NO 
 RMS     Displacement     0.017700     0.001200     NO 
 Predicted change in Energy=-1.309998D-06
 GradGradGradGradGradGradGradGradGradGradGradGradGradGradGradGradGradGrad

                          Input orientation:                          
 ---------------------------------------------------------------------
 Center     Atomic      Atomic             Coordinates (Angstroms)
 Number     Number       Type             X           Y           Z
 ---------------------------------------------------------------------
      1          1           0       -2.259459   -1.401374    0.519660
      2          6           0       -2.809997   -0.645659   -0.039591
      3          1           0       -3.138678   -1.081910   -0.983171
      4          1           0       -3.692110   -0.364212    0.535038
      5          6           0       -1.931040    0.568685   -0.296618
      6          1           0       -1.033474    0.260392   -0.876514
      7          1           0       -2.422526    1.318884   -0.935404
      8          8           0       -1.402082    1.146521    0.809495
      9          1           0        2.735518    1.528331    0.450904
     10          6           0        1.975341    1.220881   -0.268244
     11          1           0        1.015900    1.637910    0.038126
     12          1           0        2.242595    1.628677   -1.242439
     13          6           0        1.904086   -0.300481   -0.333380
     14          1           0        2.893654   -0.728912   -0.549256
     15          6           0        1.436430   -0.901714    1.017558
     16          1           0        0.465580   -0.492355    1.292633
     17          1           0        2.168013   -0.622533    1.774819
     18          1           0        1.376931   -1.985962    0.958523
     19          8           0        0.991638   -0.754258   -1.241459
 ---------------------------------------------------------------------
                    Distance matrix (angstroms):
                    1          2          3          4          5
     1  H    0.000000
     2  C    1.089476   0.000000
     3  H    1.770194   1.090271   0.000000
     4  H    1.768737   1.089740   1.768145   0.000000
     5  C    2.157615   1.520941   2.157362   2.159471   0.000000
     6  H    2.492751   2.162731   2.499007   3.074240   1.112182
     7  H    3.089273   2.193638   2.505787   2.570380   1.101093
     8  O    2.703862   2.432094   3.345941   2.757148   1.355425
     9  H    5.791174   5.976584   6.586055   6.700985   4.822497
    10  C    5.042870   5.141567   5.653951   5.939510   3.960552
    11  H    4.494118   4.456256   5.069614   5.140114   3.152737
    12  H    5.705672   5.669932   6.030970   6.507822   4.408785
    13  C    4.390301   4.735825   5.144155   5.663534   3.932555
    14  H    5.305597   5.726982   6.058211   6.684383   5.002524
    15  C    3.762599   4.383522   4.996699   5.179155   3.902433
    16  H    2.974834   3.539452   4.303201   4.228090   3.065177
    17  H    4.667389   5.298414   5.998209   5.995400   4.744690
    18  H    3.709134   4.508104   4.997821   5.338969   4.363974
    19  O    3.753655   3.988572   4.151335   5.024497   3.344391
                    6          7          8          9         10
     6  H    0.000000
     7  H    1.747381   0.000000
     8  O    1.940032   2.028716   0.000000
     9  H    4.192256   5.345198   4.170624   0.000000
    10  C    3.216442   4.449263   3.545988   1.090674   0.000000
    11  H    2.633260   3.587801   2.585171   1.771858   1.090093
    12  H    3.569136   4.685467   4.210294   1.766481   1.089394
    13  C    3.039545   4.658793   3.785594   2.156603   1.524423
    14  H    4.063023   5.710022   4.880246   2.473959   2.173467
    15  C    3.322413   4.861755   3.506523   2.813156   2.539512
    16  H    2.742078   4.072578   2.531303   3.153459   2.766025
    17  H    4.249546   5.673399   4.099631   2.588635   2.758515
    18  H    3.771409   5.380041   4.190175   3.801801   3.485240
    19  O    2.294293   4.006009   3.680933   3.333980   2.411638
                   11         12         13         14         15
    11  H    0.000000
    12  H    1.773334   0.000000
    13  C    2.164313   2.159312   0.000000
    14  H    3.077795   2.542165   1.099727   0.000000
    15  C    2.754237   3.487172   1.550876   2.146688   0.000000
    16  H    2.532719   3.752753   2.179458   3.056806   1.088941
    17  H    3.074584   3.765284   2.148925   2.437047   1.089312
    18  H    3.756318   4.319633   2.188093   2.480730   1.087483
    19  O    2.713005   2.691333   1.364948   2.024216   2.307107
                   16         17         18         19
    16  H    0.000000
    17  H    1.774184   0.000000
    18  H    1.781307   1.775130   0.000000
    19  O    2.601337   3.240238   2.550582   0.000000
 Stoichiometry    C5H12O2(3)
 Framework group  C1[X(C5H12O2)]
 Deg. of freedom    51
 Full point group                 C1      NOp   1
 Largest Abelian subgroup         C1      NOp   1
 Largest concise Abelian subgroup C1      NOp   1
                         Standard orientation:                         
 ---------------------------------------------------------------------
 Center     Atomic      Atomic             Coordinates (Angstroms)
 Number     Number       Type             X           Y           Z
 ---------------------------------------------------------------------
      1          1           0       -2.254540   -1.454723    0.582341
      2          6           0       -2.799474   -0.761567   -0.057612
      3          1           0       -3.079264   -1.281176   -0.974354
      4          1           0       -3.710541   -0.458257    0.457649
      5          6           0       -1.939500    0.451056   -0.378939
      6          1           0       -1.012155    0.120985   -0.896656
      7          1           0       -2.422090    1.133869   -1.095374
      8          8           0       -1.469570    1.130198    0.695822
      9          1           0        2.669095    1.591951    0.467042
     10          6           0        1.946153    1.207295   -0.253350
     11          1           0        0.965558    1.621977   -0.019312
     12          1           0        2.243110    1.542088   -1.246581
     13          6           0        1.913267   -0.315717   -0.196632
     14          1           0        2.920549   -0.733650   -0.338452
     15          6           0        1.405364   -0.818171    1.179882
     16          1           0        0.414822   -0.413962    1.382940
     17          1           0        2.098857   -0.459367    1.939439
     18          1           0        1.373732   -1.904846    1.207406
     19          8           0        1.049321   -0.865481   -1.099095
 ---------------------------------------------------------------------
 Rotational constants (GHZ):           3.4876729           1.1842156           1.1093762
 Standard basis: Aug-CC-pVTZ (5D, 7F)
 There are   685 symmetry adapted cartesian basis functions of A   symmetry.
 There are   598 symmetry adapted basis functions of A   symmetry.
   598 basis functions,   828 primitive gaussians,   685 cartesian basis functions
    30 alpha electrons       28 beta electrons
       nuclear repulsion energy       310.7899868149 Hartrees.
 NAtoms=   19 NActive=   19 NUniq=   19 SFac= 1.00D+00 NAtFMM=   60 NAOKFM=F Big=F
 Integral buffers will be    131072 words long.
 Raffenetti 2 integral format.
 Two-electron integral symmetry is turned on.
 Nuclear repulsion after empirical dispersion term =      310.7803802148 Hartrees.
 One-electron integrals computed using PRISM.
 NBasis=   598 RedAO= T EigKep=  7.53D-06  NBF=   598
 NBsUse=   598 1.00D-06 EigRej= -1.00D+00 NBFU=   598
 Initial guess from the checkpoint file:  "Forward-wb-opt.chk"
 B after Tr=     0.000000    0.000000    0.000000
         Rot=    0.999986   -0.004548    0.000558    0.002530 Ang=  -0.60 deg.
 Initial guess <Sx>= 0.0000 <Sy>= 0.0000 <Sz>= 1.0000 <S**2>= 2.0090 S= 1.0030
 ExpMin= 2.53D-02 ExpMax= 1.53D+04 ExpMxC= 5.22D+02 IAcc=3 IRadAn=         7 AccDes= 0.00D+00
 Harris functional with IExCor= 4639 and IRadAn=       7 diagonalized for initial guess.
 HarFok:  IExCor= 4639 AccDes= 0.00D+00 IRadAn=         7 IDoV= 1 UseB2=F ITyADJ=14
 ICtDFT=  3500011 ScaDFX=  1.000000  1.000000  1.000000  1.000000
 FoFCou: FMM=F IPFlag=           0 FMFlag=      100000 FMFlg1=           0
         NFxFlg=           0 DoJE=T BraDBF=F KetDBF=T FulRan=T
         wScrn=  0.000000 ICntrl=       500 IOpCl=  0 I1Cent=   200000004 NGrid=           0
         NMat0=    1 NMatS0=      1 NMatT0=    0 NMatD0=    1 NMtDS0=    0 NMtDT0=    0
 Petite list used in FoFCou.
 Requested convergence on RMS density matrix=1.00D-08 within 128 cycles.
 Requested convergence on MAX density matrix=1.00D-06.
 Requested convergence on             energy=1.00D-06.
 No special actions if energy rises.
 Restarting incremental Fock formation.
 SCF Done:  E(UwB97XD) =  -348.085205825     A.U. after   23 cycles
            NFock= 23  Conv=0.27D-08     -V/T= 2.0060
 <Sx>= 0.0000 <Sy>= 0.0000 <Sz>= 1.0000 <S**2>= 2.0090 S= 1.0030
 <L.S>=  0.00000000000    
 Annihilation of the first spin contaminant:
 S**2 before annihilation     2.0090,   after     2.0001
 Calling FoFJK, ICntrl=      2127 FMM=F ISym2X=0 I1Cent= 0 IOpClX= 1 NMat=1 NMatS=1 NMatT=0.
 ***** Axes restored to original set *****
 -------------------------------------------------------------------
 Center     Atomic                   Forces (Hartrees/Bohr)
 Number     Number              X              Y              Z
 -------------------------------------------------------------------
      1        1           0.000028259    0.000050044   -0.000029623
      2        6          -0.000024443   -0.000045074    0.000057231
      3        1           0.000034404    0.000040544    0.000027410
      4        1           0.000044934    0.000006073   -0.000025082
      5        6           0.000157720   -0.000504433    0.000150668
      6        1          -0.000056689    0.000384204   -0.000235446
      7        1           0.000016357    0.000082662    0.000042560
      8        8          -0.000141574    0.000147847   -0.000084912
      9        1          -0.000015509   -0.000000115   -0.000010435
     10        6          -0.000023895   -0.000167470   -0.000097081
     11        1          -0.000012999   -0.000008544    0.000024118
     12        1          -0.000007403   -0.000048152    0.000038966
     13        6           0.000054661    0.000362201    0.000125153
     14        1          -0.000049334   -0.000135751    0.000039303
     15        6          -0.000043650   -0.000043716    0.000131209
     16        1           0.000035594   -0.000061075   -0.000020929
     17        1           0.000011629   -0.000000602   -0.000089217
     18        1           0.000051260    0.000035935   -0.000065289
     19        8          -0.000059320   -0.000094579    0.000021397
 -------------------------------------------------------------------
 Cartesian Forces:  Max     0.000504433 RMS     0.000122380

 GradGradGradGradGradGradGradGradGradGradGradGradGradGradGradGradGradGrad
 Berny optimization.
 Using GEDIIS/GDIIS optimizer.
 FormGI is forming the generalized inverse of G from B-inverse, IUseBI=4.
 Internal  Forces:  Max     0.000433727 RMS     0.000086717
 Search for a local minimum.
 Step number  13 out of a maximum of   94
 All quantities printed in internal units (Hartrees-Bohrs-Radians)
 Mixed Optimization -- En-DIIS/RFO-DIIS
 Swapping is turned off.
 Update second derivatives using D2CorX and points   10   11   12   13
 DE= -5.72D-06 DEPred=-1.31D-06 R= 4.36D+00
 TightC=F SS=  1.41D+00  RLast= 9.57D-02 DXNew= 2.5595D+00 2.8704D-01
 Trust test= 4.36D+00 RLast= 9.57D-02 DXMaxT set to 1.52D+00
 ITU=  1  1  1  1  1  1  1  1  1  1  1  1  0
     Eigenvalues ---    0.00027   0.00199   0.00274   0.00377   0.00465
     Eigenvalues ---    0.01645   0.02393   0.04318   0.04526   0.04754
     Eigenvalues ---    0.05136   0.05522   0.05581   0.05634   0.05645
     Eigenvalues ---    0.05691   0.05983   0.07403   0.09000   0.11701
     Eigenvalues ---    0.15149   0.15949   0.15998   0.15998   0.16000
     Eigenvalues ---    0.16010   0.16036   0.16091   0.16114   0.16377
     Eigenvalues ---    0.17488   0.18055   0.19481   0.20621   0.27414
     Eigenvalues ---    0.29363   0.31291   0.32863   0.33009   0.33171
     Eigenvalues ---    0.34013   0.34062   0.34152   0.34181   0.34212
     Eigenvalues ---    0.34363   0.34385   0.34445   0.40231   0.49987
     Eigenvalues ---    0.53301
 En-DIIS/RFO-DIIS/Sim-DIIS IScMMF=       -3 using points:    13   12   11   10    9    8    7    6    5    4
 RFO step:  Lambda=-5.21938717D-05.
 DIIS inversion failure, remove point  10.
 DIIS inversion failure, remove point   9.
 DIIS inversion failure, remove point   8.
 DIIS inversion failure, remove point   7.
 DIIS inversion failure, remove point   6.
 DIIS inversion failure, remove point   5.
 RFO-DIIS uses    4 points instead of   10
 DidBck=F Rises=F RFO-DIIS coefs:    2.08624   -2.00000    1.19166   -0.27790    0.00000
                  RFO-DIIS coefs:    0.00000    0.00000    0.00000    0.00000    0.00000
 Iteration  1 RMS(Cart)=  0.09003812 RMS(Int)=  0.00520728
 Iteration  2 RMS(Cart)=  0.01490380 RMS(Int)=  0.00009112
 Iteration  3 RMS(Cart)=  0.00013078 RMS(Int)=  0.00001220
 Iteration  4 RMS(Cart)=  0.00000001 RMS(Int)=  0.00001220
 Variable       Old X    -DE/DX   Delta X   Delta X   Delta X     New X
                                 (Linear)    (Quad)   (Total)
    R1        2.05881  -0.00004   0.00023   0.00002   0.00025   2.05906
    R2        2.06031  -0.00005   0.00010  -0.00008   0.00002   2.06033
    R3        2.05931  -0.00005   0.00017  -0.00003   0.00014   2.05945
    R4        2.87416  -0.00008   0.00056   0.00095   0.00151   2.87567
    R5        2.10172  -0.00008   0.00068  -0.00007   0.00061   2.10233
    R6        2.08076   0.00002  -0.00045  -0.00097  -0.00142   2.07934
    R7        2.56138  -0.00006   0.00033   0.00033   0.00066   2.56204
    R8        4.33559   0.00000  -0.00966  -0.00523  -0.01489   4.32070
    R9        2.06107  -0.00002   0.00012  -0.00010   0.00002   2.06110
   R10        2.05998   0.00002   0.00013  -0.00005   0.00008   2.06006
   R11        2.05866  -0.00005   0.00011  -0.00009   0.00003   2.05868
   R12        2.88074  -0.00023   0.00084   0.00083   0.00167   2.88241
   R13        2.07818   0.00000  -0.00002  -0.00028  -0.00031   2.07788
   R14        2.93073  -0.00003   0.00027  -0.00035  -0.00009   2.93065
   R15        2.57938   0.00003   0.00036  -0.00015   0.00021   2.57959
   R16        2.05780  -0.00006   0.00016   0.00006   0.00022   2.05802
   R17        2.05850  -0.00005   0.00018   0.00003   0.00022   2.05872
   R18        2.05505  -0.00004   0.00025   0.00011   0.00037   2.05541
    A1        1.89552   0.00004   0.00003   0.00010   0.00013   1.89564
    A2        1.89390   0.00004   0.00015   0.00010   0.00024   1.89415
    A3        1.92681  -0.00007   0.00003   0.00014   0.00017   1.92698
    A4        1.89196   0.00003   0.00007  -0.00004   0.00003   1.89200
    A5        1.92563  -0.00003  -0.00022  -0.00024  -0.00046   1.92517
    A6        1.92911   0.00000  -0.00005  -0.00005  -0.00010   1.92901
    A7        1.91047  -0.00012  -0.00366  -0.00360  -0.00730   1.90318
    A8        1.96499   0.00011   0.00043   0.00014   0.00059   1.96558
    A9        2.01307   0.00002  -0.00097  -0.00129  -0.00232   2.01075
   A10        1.81997   0.00000   0.00356   0.00469   0.00827   1.82824
   A11        1.80156   0.00013  -0.00203  -0.00342  -0.00550   1.79606
   A12        1.93603  -0.00014   0.00273   0.00356   0.00630   1.94233
   A13        2.73348  -0.00043   0.00182  -0.01017  -0.00835   2.72513
   A14        1.89683   0.00000  -0.00012   0.00035   0.00023   1.89706
   A15        1.88928   0.00001   0.00007   0.00031   0.00038   1.88967
   A16        1.91992   0.00002  -0.00062  -0.00010  -0.00072   1.91920
   A17        1.90080   0.00003  -0.00034  -0.00034  -0.00068   1.90012
   A18        1.93121  -0.00001   0.00103  -0.00038   0.00065   1.93186
   A19        1.92499  -0.00004  -0.00004   0.00018   0.00014   1.92513
   A20        1.93384   0.00008  -0.00071  -0.00029  -0.00100   1.93285
   A21        1.94311   0.00013  -0.00039  -0.00165  -0.00205   1.94106
   A22        1.97301  -0.00008  -0.00036  -0.00141  -0.00177   1.97123
   A23        1.86638  -0.00015   0.00058   0.00185   0.00243   1.86881
   A24        1.91922   0.00000   0.00075   0.00178   0.00253   1.92175
   A25        1.82250   0.00002   0.00024  -0.00006   0.00018   1.82269
   A26        1.92106   0.00007   0.00055  -0.00027   0.00028   1.92134
   A27        1.87935  -0.00009  -0.00013  -0.00002  -0.00015   1.87920
   A28        1.93449  -0.00012   0.00031   0.00051   0.00082   1.93532
   A29        1.90373   0.00004  -0.00030   0.00005  -0.00025   1.90348
   A30        1.91744   0.00003   0.00016   0.00042   0.00058   1.91802
   A31        1.90711   0.00006  -0.00061  -0.00072  -0.00133   1.90578
   A32        1.91474   0.00008  -0.01176   0.00222  -0.00954   1.90520
    D1        1.03842   0.00002  -0.00425  -0.00597  -0.01021   1.02821
    D2        3.05400   0.00001  -0.00191  -0.00237  -0.00427   3.04973
    D3       -0.98325  -0.00006   0.00152   0.00169   0.00320  -0.98006
    D4       -1.05688   0.00004  -0.00417  -0.00602  -0.01018  -1.06706
    D5        0.95870   0.00003  -0.00182  -0.00242  -0.00424   0.95446
    D6       -3.07855  -0.00005   0.00161   0.00163   0.00322  -3.07533
    D7        3.13396   0.00003  -0.00408  -0.00579  -0.00986   3.12410
    D8       -1.13365   0.00002  -0.00173  -0.00219  -0.00392  -1.13757
    D9        1.11228  -0.00006   0.00169   0.00186   0.00355   1.11583
   D10       -1.23887   0.00016   0.13613   0.08878   0.22486  -1.01401
   D11        2.93806   0.00008   0.13545   0.08780   0.22325  -3.12188
   D12        0.91347   0.00019   0.13187   0.08343   0.21533   1.12881
   D13       -0.97697   0.00023  -0.06392  -0.01697  -0.08089  -1.05786
   D14       -0.95220   0.00002  -0.00212  -0.00449  -0.00662  -0.95881
   D15        1.12255  -0.00003  -0.00212  -0.00343  -0.00555   1.11700
   D16       -3.11557   0.00002  -0.00231  -0.00556  -0.00786  -3.12343
   D17       -3.04827   0.00002  -0.00224  -0.00461  -0.00685  -3.05512
   D18       -0.97353  -0.00003  -0.00223  -0.00355  -0.00578  -0.97931
   D19        1.07154   0.00002  -0.00242  -0.00568  -0.00810   1.06345
   D20        1.13058   0.00002  -0.00245  -0.00406  -0.00651   1.12407
   D21       -3.07786  -0.00003  -0.00244  -0.00300  -0.00545  -3.08331
   D22       -1.03279   0.00002  -0.00263  -0.00513  -0.00776  -1.04055
   D23        1.00490  -0.00001  -0.00389  -0.00975  -0.01364   0.99125
   D24       -1.06842  -0.00005  -0.00376  -0.00965  -0.01341  -1.08183
   D25        3.12967  -0.00001  -0.00311  -0.00906  -0.01217   3.11750
   D26        3.11955   0.00007  -0.00462  -0.00990  -0.01452   3.10503
   D27        1.04624   0.00003  -0.00449  -0.00980  -0.01429   1.03195
   D28       -1.03886   0.00007  -0.00384  -0.00921  -0.01305  -1.05191
   D29       -1.12964   0.00001  -0.00339  -0.00710  -0.01049  -1.14013
   D30        3.08023  -0.00003  -0.00326  -0.00700  -0.01026   3.06998
   D31        0.99513   0.00001  -0.00261  -0.00641  -0.00902   0.98611
   D32       -0.89941   0.00005  -0.00966  -0.02257  -0.03223  -0.93164
   D33       -3.07078   0.00001  -0.00905  -0.02251  -0.03156  -3.10234
   D34        1.21540   0.00018  -0.01018  -0.02541  -0.03559   1.17981
         Item               Value     Threshold  Converged?
 Maximum Force            0.000434     0.000450     YES
 RMS     Force            0.000087     0.000300     YES
 Maximum Displacement     0.350930     0.001800     NO 
 RMS     Displacement     0.101957     0.001200     NO 
 Predicted change in Energy=-2.582361D-05
 GradGradGradGradGradGradGradGradGradGradGradGradGradGradGradGradGradGrad

                          Input orientation:                          
 ---------------------------------------------------------------------
 Center     Atomic      Atomic             Coordinates (Angstroms)
 Number     Number       Type             X           Y           Z
 ---------------------------------------------------------------------
      1          1           0       -2.073754   -1.344958    0.597640
      2          6           0       -2.702213   -0.670993    0.016215
      3          1           0       -3.010467   -1.182688   -0.895850
      4          1           0       -3.593598   -0.439616    0.598959
      5          6           0       -1.941786    0.602463   -0.324005
      6          1           0       -1.029067    0.336812   -0.901970
      7          1           0       -2.510138    1.269877   -0.989049
      8          8           0       -1.440847    1.277513    0.739710
      9          1           0        2.740462    1.478853    0.509742
     10          6           0        1.996917    1.215890   -0.243642
     11          1           0        1.042549    1.661942    0.036744
     12          1           0        2.314705    1.634589   -1.197850
     13          6           0        1.873365   -0.300942   -0.346147
     14          1           0        2.853490   -0.759163   -0.542183
     15          6           0        1.341720   -0.911354    0.976664
     16          1           0        0.384660   -0.462036    1.237817
     17          1           0        2.065660   -0.686448    1.759080
     18          1           0        1.232732   -1.990056    0.889690
     19          8           0        0.971930   -0.698776   -1.290885
 ---------------------------------------------------------------------
                    Distance matrix (angstroms):
                    1          2          3          4          5
     1  H    0.000000
     2  C    1.089607   0.000000
     3  H    1.770389   1.090281   0.000000
     4  H    1.769059   1.089814   1.768234   0.000000
     5  C    2.158539   1.521739   2.157742   2.160156   0.000000
     6  H    2.483657   2.158275   2.496971   3.071229   1.112506
     7  H    3.089559   2.194180   2.504813   2.572552   1.100340
     8  O    2.701501   2.431290   3.345348   2.757297   1.355774
     9  H    5.581963   5.872659   6.490969   6.618822   4.835974
    10  C    4.882219   5.070471   5.590389   5.891056   3.986995
    11  H    4.366623   4.412057   5.038709   5.121181   3.187301
    12  H    5.600006   5.653240   6.032057   6.514515   4.466162
    13  C    4.190520   4.604797   4.993142   5.549788   3.920715
    14  H    5.091178   5.584390   5.889860   6.555095   4.989619
    15  C    3.463688   4.163367   4.745678   4.972179   3.842497
    16  H    2.689457   3.326373   4.074158   4.029291   2.997465
    17  H    4.349406   5.076458   5.749955   5.782215   4.696824
    18  H    3.381463   4.241070   4.673835   5.077583   4.274549
    19  O    3.641466   3.899821   4.031093   4.948002   3.334340
                    6          7          8          9         10
     6  H    0.000000
     7  H    1.752644   0.000000
     8  O    1.936387   2.032745   0.000000
     9  H    4.184082   5.464325   4.192466   0.000000
    10  C    3.219123   4.568598   3.576171   1.090687   0.000000
    11  H    2.632251   3.718541   2.609445   1.772049   1.090136
    12  H    3.598970   4.843111   4.240968   1.766747   1.089409
    13  C    3.023207   4.700627   3.828133   2.156866   1.525304
    14  H    4.050291   5.751973   4.922665   2.475487   2.173403
    15  C    3.272279   4.843408   3.548233   2.808484   2.538424
    16  H    2.686163   4.042068   2.570334   3.137985   2.758538
    17  H    4.207801   5.684835   4.146305   2.589349   2.763062
    18  H    3.706763   5.307155   4.224633   3.801439   3.485185
    19  O    2.286414   4.011421   3.721630   3.333471   2.411071
                   11         12         13         14         15
    11  H    0.000000
    12  H    1.772950   0.000000
    13  C    2.165588   2.160199   0.000000
    14  H    3.078378   2.539732   1.099565   0.000000
    15  C    2.755867   3.486694   1.550831   2.148373   0.000000
    16  H    2.527188   3.748785   2.179710   3.058072   1.089059
    17  H    3.086767   3.767317   2.148854   2.433470   1.089426
    18  H    3.755100   4.320480   2.188792   2.488416   1.087677
    19  O    2.709349   2.693751   1.365060   2.025949   2.307317
                   16         17         18         19
    16  H    0.000000
    17  H    1.774214   0.000000
    18  H    1.781927   1.774543   0.000000
    19  O    2.606773   3.240168   2.547613   0.000000
 Stoichiometry    C5H12O2(3)
 Framework group  C1[X(C5H12O2)]
 Deg. of freedom    51
 Full point group                 C1      NOp   1
 Largest Abelian subgroup         C1      NOp   1
 Largest concise Abelian subgroup C1      NOp   1
                         Standard orientation:                         
 ---------------------------------------------------------------------
 Center     Atomic      Atomic             Coordinates (Angstroms)
 Number     Number       Type             X           Y           Z
 ---------------------------------------------------------------------
      1          1           0       -2.061362   -1.438546    0.626425
      2          6           0       -2.679247   -0.821840   -0.025599
      3          1           0       -2.923786   -1.396739   -0.919134
      4          1           0       -3.606409   -0.586742    0.496699
      5          6           0       -1.941794    0.454301   -0.404168
      6          1           0       -0.992530    0.186015   -0.918551
      7          1           0       -2.495137    1.061564   -1.136147
      8          8           0       -1.517835    1.207677    0.640249
      9          1           0        2.661578    1.536653    0.607823
     10          6           0        1.966632    1.204540   -0.164413
     11          1           0        0.985691    1.633795    0.040263
     12          1           0        2.320499    1.576595   -1.125228
     13          6           0        1.895391   -0.319013   -0.180551
     14          1           0        2.898035   -0.754547   -0.299111
     15          6           0        1.314820   -0.867779    1.148686
     16          1           0        0.332091   -0.436496    1.333855
     17          1           0        1.989862   -0.572582    1.951198
     18          1           0        1.243803   -1.952811    1.122120
     19          8           0        1.056941   -0.802353   -1.143241
 ---------------------------------------------------------------------
 Rotational constants (GHZ):           3.4228328           1.2177983           1.1271950
 Standard basis: Aug-CC-pVTZ (5D, 7F)
 There are   685 symmetry adapted cartesian basis functions of A   symmetry.
 There are   598 symmetry adapted basis functions of A   symmetry.
   598 basis functions,   828 primitive gaussians,   685 cartesian basis functions
    30 alpha electrons       28 beta electrons
       nuclear repulsion energy       311.5846092360 Hartrees.
 NAtoms=   19 NActive=   19 NUniq=   19 SFac= 1.00D+00 NAtFMM=   60 NAOKFM=F Big=F
 Integral buffers will be    131072 words long.
 Raffenetti 2 integral format.
 Two-electron integral symmetry is turned on.
 Nuclear repulsion after empirical dispersion term =      311.5747464015 Hartrees.
 One-electron integrals computed using PRISM.
 NBasis=   598 RedAO= T EigKep=  7.17D-06  NBF=   598
 NBsUse=   598 1.00D-06 EigRej= -1.00D+00 NBFU=   598
 Initial guess from the checkpoint file:  "Forward-wb-opt.chk"
 B after Tr=     0.000000    0.000000    0.000000
         Rot=    0.999942   -0.008790    0.005940   -0.002106 Ang=  -1.24 deg.
 Initial guess <Sx>= 0.0000 <Sy>= 0.0000 <Sz>= 1.0000 <S**2>= 2.0089 S= 1.0030
 ExpMin= 2.53D-02 ExpMax= 1.53D+04 ExpMxC= 5.22D+02 IAcc=3 IRadAn=         7 AccDes= 0.00D+00
 Harris functional with IExCor= 4639 and IRadAn=       7 diagonalized for initial guess.
 HarFok:  IExCor= 4639 AccDes= 0.00D+00 IRadAn=         7 IDoV= 1 UseB2=F ITyADJ=14
 ICtDFT=  3500011 ScaDFX=  1.000000  1.000000  1.000000  1.000000
 FoFCou: FMM=F IPFlag=           0 FMFlag=      100000 FMFlg1=           0
         NFxFlg=           0 DoJE=T BraDBF=F KetDBF=T FulRan=T
         wScrn=  0.000000 ICntrl=       500 IOpCl=  0 I1Cent=   200000004 NGrid=           0
         NMat0=    1 NMatS0=      1 NMatT0=    0 NMatD0=    1 NMtDS0=    0 NMtDT0=    0
 Petite list used in FoFCou.
 Requested convergence on RMS density matrix=1.00D-08 within 128 cycles.
 Requested convergence on MAX density matrix=1.00D-06.
 Requested convergence on             energy=1.00D-06.
 No special actions if energy rises.
 Restarting incremental Fock formation.
 SCF Done:  E(UwB97XD) =  -348.085239434     A.U. after   24 cycles
            NFock= 24  Conv=0.93D-08     -V/T= 2.0060
 <Sx>= 0.0000 <Sy>= 0.0000 <Sz>= 1.0000 <S**2>= 2.0090 S= 1.0030
 <L.S>=  0.00000000000    
 Annihilation of the first spin contaminant:
 S**2 before annihilation     2.0090,   after     2.0001
 Calling FoFJK, ICntrl=      2127 FMM=F ISym2X=0 I1Cent= 0 IOpClX= 1 NMat=1 NMatS=1 NMatT=0.
 ***** Axes restored to original set *****
 -------------------------------------------------------------------
 Center     Atomic                   Forces (Hartrees/Bohr)
 Number     Number              X              Y              Z
 -------------------------------------------------------------------
      1        1          -0.000031629    0.000062135   -0.000063544
      2        6          -0.000183623    0.000086423   -0.000017868
      3        1           0.000079796    0.000056992    0.000058423
      4        1           0.000106378   -0.000008947   -0.000035139
      5        6           0.000768595   -0.000979525    0.000811457
      6        1          -0.000397068    0.000556685   -0.000702442
      7        1           0.000078107    0.000222899   -0.000037284
      8        8          -0.000341473    0.000145319   -0.000243664
      9        1          -0.000042681    0.000000615   -0.000043915
     10        6          -0.000045115   -0.000399183   -0.000175223
     11        1           0.000003646   -0.000052896    0.000030643
     12        1          -0.000035233   -0.000070217    0.000082583
     13        6          -0.000040313    0.000808420    0.000257301
     14        1          -0.000104969   -0.000217430    0.000041003
     15        6           0.000027097   -0.000139045    0.000219514
     16        1           0.000150946   -0.000072508   -0.000042717
     17        1          -0.000040694    0.000022725   -0.000136820
     18        1           0.000046003    0.000116710   -0.000114286
     19        8           0.000002231   -0.000139171    0.000111980
 -------------------------------------------------------------------
 Cartesian Forces:  Max     0.000979525 RMS     0.000286345

 GradGradGradGradGradGradGradGradGradGradGradGradGradGradGradGradGradGrad
 Berny optimization.
 Using GEDIIS/GDIIS optimizer.
 FormGI is forming the generalized inverse of G from B-inverse, IUseBI=4.
 Internal  Forces:  Max     0.000842559 RMS     0.000151735
 Search for a local minimum.
 Step number  14 out of a maximum of   94
 All quantities printed in internal units (Hartrees-Bohrs-Radians)
 Mixed Optimization -- En-DIIS/RFO-DIIS
 Swapping is turned off.
 Update second derivatives using D2CorX and points   11   12   13   14
 DE= -3.36D-05 DEPred=-2.58D-05 R= 1.30D+00
 TightC=F SS=  1.41D+00  RLast= 3.99D-01 DXNew= 2.5595D+00 1.1979D+00
 Trust test= 1.30D+00 RLast= 3.99D-01 DXMaxT set to 1.52D+00
 ITU=  1  1  1  1  1  1  1  1  1  1  1  1  1  0
     Eigenvalues ---    0.00034   0.00183   0.00283   0.00373   0.00423
     Eigenvalues ---    0.01596   0.02356   0.04342   0.04636   0.04868
     Eigenvalues ---    0.05160   0.05511   0.05584   0.05634   0.05648
     Eigenvalues ---    0.05695   0.05976   0.07261   0.08565   0.11743
     Eigenvalues ---    0.14698   0.15895   0.15997   0.16000   0.16002
     Eigenvalues ---    0.16010   0.16034   0.16085   0.16119   0.16267
     Eigenvalues ---    0.17149   0.18024   0.19465   0.20576   0.27395
     Eigenvalues ---    0.29289   0.31407   0.32880   0.33072   0.33179
     Eigenvalues ---    0.34010   0.34064   0.34152   0.34181   0.34212
     Eigenvalues ---    0.34369   0.34393   0.34448   0.42285   0.49853
     Eigenvalues ---    0.55605
 En-DIIS/RFO-DIIS/Sim-DIIS IScMMF=       -3 using points:    14   13   12   11   10    9    8    7    6    5
 RFO step:  Lambda=-9.79104509D-06.
 DIIS inversion failure, remove point  10.
 DIIS inversion failure, remove point   9.
 DIIS inversion failure, remove point   8.
 DIIS inversion failure, remove point   7.
 DIIS inversion failure, remove point   6.
 RFO-DIIS uses    5 points instead of   10
 DidBck=F Rises=F RFO-DIIS coefs:    0.82085    0.70619   -0.80691    0.35342   -0.07355
                  RFO-DIIS coefs:    0.00000    0.00000    0.00000    0.00000    0.00000
 Iteration  1 RMS(Cart)=  0.00355469 RMS(Int)=  0.00001684
 Iteration  2 RMS(Cart)=  0.00002319 RMS(Int)=  0.00000309
 Iteration  3 RMS(Cart)=  0.00000000 RMS(Int)=  0.00000309
 Variable       Old X    -DE/DX   Delta X   Delta X   Delta X     New X
                                 (Linear)    (Quad)   (Total)
    R1        2.05906  -0.00009   0.00016  -0.00006   0.00009   2.05915
    R2        2.06033  -0.00010   0.00018  -0.00008   0.00010   2.06043
    R3        2.05945  -0.00011   0.00020  -0.00010   0.00010   2.05955
    R4        2.87567  -0.00016   0.00028  -0.00001   0.00028   2.87595
    R5        2.10233  -0.00024   0.00045  -0.00036   0.00009   2.10242
    R6        2.07934   0.00012   0.00011   0.00028   0.00039   2.07973
    R7        2.56204  -0.00024   0.00009  -0.00032  -0.00022   2.56182
    R8        4.32070  -0.00004   0.00059  -0.00236  -0.00177   4.31892
    R9        2.06110  -0.00006   0.00017  -0.00003   0.00015   2.06125
   R10        2.06006  -0.00002   0.00010   0.00003   0.00013   2.06019
   R11        2.05868  -0.00011   0.00019  -0.00010   0.00008   2.05877
   R12        2.88241  -0.00054   0.00033  -0.00088  -0.00055   2.88186
   R13        2.07788  -0.00001   0.00015   0.00008   0.00023   2.07811
   R14        2.93065  -0.00010   0.00035  -0.00004   0.00031   2.93096
   R15        2.57959   0.00003   0.00014   0.00006   0.00020   2.57979
   R16        2.05802  -0.00017   0.00009  -0.00022  -0.00013   2.05790
   R17        2.05872  -0.00012   0.00018  -0.00012   0.00006   2.05878
   R18        2.05541  -0.00011   0.00019  -0.00010   0.00009   2.05550
    A1        1.89564   0.00002   0.00010  -0.00009   0.00000   1.89565
    A2        1.89415   0.00002  -0.00002   0.00001   0.00000   1.89414
    A3        1.92698  -0.00002   0.00005  -0.00010  -0.00004   1.92694
    A4        1.89200   0.00005  -0.00003   0.00027   0.00023   1.89223
    A5        1.92517  -0.00005  -0.00009  -0.00018  -0.00027   1.92490
    A6        1.92901   0.00000  -0.00001   0.00010   0.00009   1.92910
    A7        1.90318   0.00009  -0.00024   0.00076   0.00052   1.90369
    A8        1.96558   0.00010  -0.00016  -0.00025  -0.00041   1.96516
    A9        2.01075   0.00008  -0.00008   0.00050   0.00040   2.01115
   A10        1.82824  -0.00019   0.00017  -0.00122  -0.00105   1.82718
   A11        1.79606   0.00015   0.00025   0.00189   0.00213   1.79819
   A12        1.94233  -0.00023   0.00014  -0.00156  -0.00142   1.94091
   A13        2.72513  -0.00084  -0.00045  -0.00442  -0.00487   2.72026
   A14        1.89706   0.00001   0.00013  -0.00001   0.00012   1.89718
   A15        1.88967   0.00001   0.00005   0.00010   0.00015   1.88981
   A16        1.91920   0.00004  -0.00029   0.00019  -0.00010   1.91910
   A17        1.90012   0.00005   0.00017   0.00017   0.00035   1.90047
   A18        1.93186  -0.00007   0.00000  -0.00033  -0.00034   1.93152
   A19        1.92513  -0.00003  -0.00005  -0.00011  -0.00016   1.92497
   A20        1.93285   0.00016  -0.00011   0.00089   0.00079   1.93364
   A21        1.94106   0.00014  -0.00001   0.00053   0.00052   1.94158
   A22        1.97123  -0.00016   0.00003  -0.00026  -0.00023   1.97100
   A23        1.86881  -0.00023  -0.00019  -0.00125  -0.00143   1.86738
   A24        1.92175  -0.00005  -0.00002  -0.00070  -0.00072   1.92103
   A25        1.82269   0.00013   0.00031   0.00069   0.00100   1.82369
   A26        1.92134   0.00005   0.00019   0.00016   0.00035   1.92169
   A27        1.87920  -0.00009  -0.00019  -0.00034  -0.00053   1.87867
   A28        1.93532  -0.00018  -0.00004  -0.00062  -0.00066   1.93465
   A29        1.90348   0.00004   0.00014   0.00018   0.00032   1.90379
   A30        1.91802   0.00007   0.00002   0.00034   0.00035   1.91837
   A31        1.90578   0.00011  -0.00012   0.00029   0.00017   1.90595
   A32        1.90520   0.00001   0.00128   0.00107   0.00235   1.90755
    D1        1.02821   0.00013   0.00004   0.00096   0.00101   1.02922
    D2        3.04973   0.00000   0.00001  -0.00021  -0.00020   3.04953
    D3       -0.98006  -0.00016  -0.00002  -0.00223  -0.00226  -0.98232
    D4       -1.06706   0.00016  -0.00005   0.00126   0.00121  -1.06585
    D5        0.95446   0.00003  -0.00009   0.00008  -0.00001   0.95445
    D6       -3.07533  -0.00013  -0.00012  -0.00194  -0.00206  -3.07739
    D7        3.12410   0.00013   0.00005   0.00098   0.00103   3.12513
    D8       -1.13757   0.00000   0.00002  -0.00020  -0.00018  -1.13775
    D9        1.11583  -0.00016  -0.00001  -0.00222  -0.00224   1.11359
   D10       -1.01401  -0.00004  -0.00887  -0.00117  -0.01006  -1.02407
   D11       -3.12188  -0.00009  -0.00867  -0.00058  -0.00925  -3.13112
   D12        1.12881   0.00018  -0.00899   0.00084  -0.00814   1.12066
   D13       -1.05786   0.00002   0.00770  -0.00236   0.00534  -1.05252
   D14       -0.95881   0.00001  -0.00035   0.00140   0.00105  -0.95776
   D15        1.11700  -0.00008  -0.00066   0.00077   0.00011   1.11710
   D16       -3.12343   0.00007  -0.00026   0.00183   0.00157  -3.12186
   D17       -3.05512   0.00002  -0.00032   0.00150   0.00118  -3.05394
   D18       -0.97931  -0.00007  -0.00063   0.00087   0.00023  -0.97908
   D19        1.06345   0.00008  -0.00024   0.00193   0.00170   1.06514
   D20        1.12407   0.00003  -0.00050   0.00157   0.00107   1.12514
   D21       -3.08331  -0.00007  -0.00081   0.00094   0.00012  -3.08318
   D22       -1.04055   0.00008  -0.00042   0.00200   0.00159  -1.03896
   D23        0.99125  -0.00005   0.00003  -0.00154  -0.00151   0.98974
   D24       -1.08183  -0.00007  -0.00013  -0.00165  -0.00178  -1.08360
   D25        3.11750  -0.00005   0.00015  -0.00142  -0.00127   3.11622
   D26        3.10503   0.00009  -0.00023  -0.00093  -0.00115   3.10388
   D27        1.03195   0.00006  -0.00039  -0.00103  -0.00142   1.03053
   D28       -1.05191   0.00009  -0.00011  -0.00081  -0.00091  -1.05283
   D29       -1.14013  -0.00001  -0.00018  -0.00195  -0.00213  -1.14227
   D30        3.06998  -0.00003  -0.00035  -0.00206  -0.00240   3.06758
   D31        0.98611  -0.00001  -0.00006  -0.00183  -0.00190   0.98422
   D32       -0.93164   0.00009  -0.00028  -0.00019  -0.00046  -0.93210
   D33       -3.10234   0.00003  -0.00014  -0.00063  -0.00078  -3.10312
   D34        1.17981   0.00025  -0.00008   0.00076   0.00069   1.18049
         Item               Value     Threshold  Converged?
 Maximum Force            0.000843     0.000450     NO 
 RMS     Force            0.000152     0.000300     YES
 Maximum Displacement     0.011142     0.001800     NO 
 RMS     Displacement     0.003550     0.001200     NO 
 Predicted change in Energy=-4.672195D-06
 GradGradGradGradGradGradGradGradGradGradGradGradGradGradGradGradGradGrad

                          Input orientation:                          
 ---------------------------------------------------------------------
 Center     Atomic      Atomic             Coordinates (Angstroms)
 Number     Number       Type             X           Y           Z
 ---------------------------------------------------------------------
      1          1           0       -2.075994   -1.349381    0.591745
      2          6           0       -2.704101   -0.672039    0.013782
      3          1           0       -3.014681   -1.179741   -0.899787
      4          1           0       -3.594089   -0.440984    0.598880
      5          6           0       -1.941535    0.601173   -0.323208
      6          1           0       -1.030722    0.336339   -0.904635
      7          1           0       -2.509994    1.271875   -0.985183
      8          8           0       -1.439579    1.273144    0.741825
      9          1           0        2.743172    1.479276    0.506988
     10          6           0        1.997894    1.216139   -0.244733
     11          1           0        1.044280    1.663088    0.037058
     12          1           0        2.314253    1.633221   -1.200174
     13          6           0        1.872798   -0.300417   -0.345098
     14          1           0        2.852049   -0.760691   -0.541378
     15          6           0        1.342942   -0.909484    0.979241
     16          1           0        0.387450   -0.458404    1.242808
     17          1           0        2.069641   -0.685810    1.759495
     18          1           0        1.232019   -1.988033    0.892189
     19          8           0        0.970517   -0.698362   -1.289135
 ---------------------------------------------------------------------
                    Distance matrix (angstroms):
                    1          2          3          4          5
     1  H    0.000000
     2  C    1.089656   0.000000
     3  H    1.770474   1.090334   0.000000
     4  H    1.769137   1.089865   1.768468   0.000000
     5  C    2.158675   1.521886   2.157716   2.160387   0.000000
     6  H    2.484632   2.158822   2.496921   3.071749   1.112553
     7  H    3.089666   2.194177   2.504480   2.572626   1.100545
     8  O    2.702810   2.431625   3.345516   2.756915   1.355655
     9  H    5.588636   5.877431   6.496327   6.622441   4.838055
    10  C    4.886527   5.073539   5.594215   5.893048   3.987912
    11  H    4.372500   4.416302   5.043265   5.124181   3.189443
    12  H    5.601888   5.654360   6.033285   6.515169   4.466086
    13  C    4.191773   4.605964   4.996834   5.549569   3.919500
    14  H    5.090789   5.584519   5.892587   6.554014   4.988058
    15  C    3.468831   4.167379   4.753174   4.973775   3.842688
    16  H    2.699311   3.333742   4.084793   4.033312   2.999881
    17  H    4.357782   5.082944   5.759000   5.786606   4.699310
    18  H    3.382469   4.242226   4.679634   5.076486   4.272309
    19  O    3.639060   3.898858   4.033004   4.946359   3.331944
                    6          7          8          9         10
     6  H    0.000000
     7  H    1.752131   0.000000
     8  O    1.937936   2.031833   0.000000
     9  H    4.188229   5.464920   4.194407   0.000000
    10  C    3.222116   4.568635   3.576697   1.090764   0.000000
    11  H    2.636794   3.718991   2.611189   1.772246   1.090206
    12  H    3.599736   4.842535   4.241729   1.766939   1.089453
    13  C    3.024726   4.700073   3.824832   2.156597   1.525013
    14  H    4.051091   5.751504   4.919468   2.475557   2.173807
    15  C    3.276483   4.843801   3.544384   2.808887   2.538770
    16  H    2.693388   4.043884   2.566570   3.137748   2.758696
    17  H    4.213624   5.686726   4.145815   2.590370   2.763963
    18  H    3.708271   5.306052   4.218450   3.801867   3.485093
    19  O    2.285477   4.011007   3.717552   3.333238   2.410725
                   11         12         13         14         15
    11  H    0.000000
    12  H    1.773264   0.000000
    13  C    2.165142   2.159860   0.000000
    14  H    3.078526   2.540483   1.099686   0.000000
    15  C    2.755910   3.486925   1.550995   2.147517   0.000000
    16  H    2.527051   3.749083   2.180061   3.057604   1.088992
    17  H    3.087957   3.767942   2.148625   2.431417   1.089458
    18  H    3.754621   4.320034   2.188498   2.487162   1.087726
    19  O    2.709368   2.692550   1.365166   2.025633   2.308420
                   16         17         18         19
    16  H    0.000000
    17  H    1.774386   0.000000
    18  H    1.782132   1.774715   0.000000
    19  O    2.609268   3.240737   2.547509   0.000000
 Stoichiometry    C5H12O2(3)
 Framework group  C1[X(C5H12O2)]
 Deg. of freedom    51
 Full point group                 C1      NOp   1
 Largest Abelian subgroup         C1      NOp   1
 Largest concise Abelian subgroup C1      NOp   1
                         Standard orientation:                         
 ---------------------------------------------------------------------
 Center     Atomic      Atomic             Coordinates (Angstroms)
 Number     Number       Type             X           Y           Z
 ---------------------------------------------------------------------
      1          1           0       -2.064346   -1.440676    0.621385
      2          6           0       -2.681834   -0.819806   -0.027136
      3          1           0       -2.929813   -1.390740   -0.922328
      4          1           0       -3.607191   -0.583784    0.498045
      5          6           0       -1.941234    0.455515   -0.402910
      6          1           0       -0.994272    0.186693   -0.921342
      7          1           0       -2.494667    1.066734   -1.131828
      8          8           0       -1.514892    1.205610    0.642742
      9          1           0        2.666401    1.534647    0.603047
     10          6           0        1.968891    1.203047   -0.167206
     11          1           0        0.989170    1.634381    0.039304
     12          1           0        2.321346    1.572865   -1.129452
     13          6           0        1.894352   -0.320080   -0.181070
     14          1           0        2.895669   -0.758794   -0.300251
     15          6           0        1.315547   -0.866562    1.150068
     16          1           0        0.334764   -0.432250    1.338064
     17          1           0        1.994220   -0.573252    1.950249
     18          1           0        1.241423   -1.951435    1.123495
     19          8           0        1.054012   -0.802743   -1.142601
 ---------------------------------------------------------------------
 Rotational constants (GHZ):           3.4250391           1.2173865           1.1274377
 Standard basis: Aug-CC-pVTZ (5D, 7F)
 There are   685 symmetry adapted cartesian basis functions of A   symmetry.
 There are   598 symmetry adapted basis functions of A   symmetry.
   598 basis functions,   828 primitive gaussians,   685 cartesian basis functions
    30 alpha electrons       28 beta electrons
       nuclear repulsion energy       311.5836104072 Hartrees.
 NAtoms=   19 NActive=   19 NUniq=   19 SFac= 1.00D+00 NAtFMM=   60 NAOKFM=F Big=F
 Integral buffers will be    131072 words long.
 Raffenetti 2 integral format.
 Two-electron integral symmetry is turned on.
 Nuclear repulsion after empirical dispersion term =      311.5737559853 Hartrees.
 One-electron integrals computed using PRISM.
 NBasis=   598 RedAO= T EigKep=  7.17D-06  NBF=   598
 NBsUse=   598 1.00D-06 EigRej= -1.00D+00 NBFU=   598
 Initial guess from the checkpoint file:  "Forward-wb-opt.chk"
 B after Tr=     0.000000    0.000000    0.000000
         Rot=    1.000000   -0.000010   -0.000252    0.000406 Ang=  -0.05 deg.
 Initial guess <Sx>= 0.0000 <Sy>= 0.0000 <Sz>= 1.0000 <S**2>= 2.0090 S= 1.0030
 Requested convergence on RMS density matrix=1.00D-08 within 128 cycles.
 Requested convergence on MAX density matrix=1.00D-06.
 Requested convergence on             energy=1.00D-06.
 No special actions if energy rises.
 SCF Done:  E(UwB97XD) =  -348.085246492     A.U. after   20 cycles
            NFock= 20  Conv=0.11D-08     -V/T= 2.0060
 <Sx>= 0.0000 <Sy>= 0.0000 <Sz>= 1.0000 <S**2>= 2.0090 S= 1.0030
 <L.S>=  0.00000000000    
 Annihilation of the first spin contaminant:
 S**2 before annihilation     2.0090,   after     2.0001
 Calling FoFJK, ICntrl=      2127 FMM=F ISym2X=0 I1Cent= 0 IOpClX= 1 NMat=1 NMatS=1 NMatT=0.
 ***** Axes restored to original set *****
 -------------------------------------------------------------------
 Center     Atomic                   Forces (Hartrees/Bohr)
 Number     Number              X              Y              Z
 -------------------------------------------------------------------
      1        1          -0.000046665    0.000075964   -0.000078388
      2        6          -0.000095762    0.000133437   -0.000019018
      3        1           0.000074272    0.000055925    0.000099681
      4        1           0.000133649   -0.000013044   -0.000067369
      5        6           0.000503742   -0.000945710    0.000635484
      6        1          -0.000386898    0.000608332   -0.000531221
      7        1           0.000107665    0.000153589   -0.000030757
      8        8          -0.000211015    0.000091595   -0.000219555
      9        1          -0.000080102    0.000025391   -0.000079131
     10        6           0.000010756   -0.000339933   -0.000100369
     11        1           0.000048607   -0.000043955    0.000000113
     12        1          -0.000051428   -0.000053445    0.000125161
     13        6          -0.000029983    0.000584984    0.000180843
     14        1          -0.000119056   -0.000106847    0.000009515
     15        6           0.000086948   -0.000136271    0.000087989
     16        1           0.000098581   -0.000072343   -0.000051705
     17        1          -0.000085354    0.000005904   -0.000129985
     18        1           0.000029729    0.000147248   -0.000061874
     19        8           0.000012313   -0.000170820    0.000230587
 -------------------------------------------------------------------
 Cartesian Forces:  Max     0.000945710 RMS     0.000241500

 GradGradGradGradGradGradGradGradGradGradGradGradGradGradGradGradGradGrad
 Berny optimization.
 Using GEDIIS/GDIIS optimizer.
 FormGI is forming the generalized inverse of G from B-inverse, IUseBI=4.
 Internal  Forces:  Max     0.000827245 RMS     0.000138566
 Search for a local minimum.
 Step number  15 out of a maximum of   94
 All quantities printed in internal units (Hartrees-Bohrs-Radians)
 Mixed Optimization -- En-DIIS/RFO-DIIS
 Swapping is turned off.
 Update second derivatives using D2CorX and points   11   12   13   14   15
 DE= -7.06D-06 DEPred=-4.67D-06 R= 1.51D+00
 TightC=F SS=  1.41D+00  RLast= 1.96D-02 DXNew= 2.5595D+00 5.8871D-02
 Trust test= 1.51D+00 RLast= 1.96D-02 DXMaxT set to 1.52D+00
 ITU=  1  1  1  1  1  1  1  1  1  1  1  1  1  1  0
     Eigenvalues ---    0.00035   0.00191   0.00298   0.00368   0.00425
     Eigenvalues ---    0.01611   0.02423   0.03046   0.04355   0.04657
     Eigenvalues ---    0.04991   0.05161   0.05545   0.05600   0.05634
     Eigenvalues ---    0.05651   0.05700   0.06015   0.07429   0.11691
     Eigenvalues ---    0.12380   0.15809   0.15969   0.15997   0.16002
     Eigenvalues ---    0.16008   0.16012   0.16043   0.16130   0.16165
     Eigenvalues ---    0.16873   0.18358   0.19481   0.20479   0.27431
     Eigenvalues ---    0.29783   0.30136   0.32756   0.33023   0.33274
     Eigenvalues ---    0.34016   0.34067   0.34153   0.34180   0.34212
     Eigenvalues ---    0.34317   0.34403   0.34636   0.40376   0.50440
     Eigenvalues ---    0.53526
 En-DIIS/RFO-DIIS/Sim-DIIS IScMMF=       -3 using points:    15   14   13   12   11   10    9    8    7    6
 RFO step:  Lambda=-3.12227376D-05.
 DIIS inversion failure, remove point  10.
 DIIS inversion failure, remove point   9.
 DIIS inversion failure, remove point   8.
 DIIS inversion failure, remove point   7.
 RFO-DIIS uses    6 points instead of   10
 DidBck=F Rises=F RFO-DIIS coefs:    2.88780   -1.65264    0.08587   -1.10373    0.40403
                  RFO-DIIS coefs:    0.37868    0.00000    0.00000    0.00000    0.00000
 Iteration  1 RMS(Cart)=  0.01499652 RMS(Int)=  0.00009884
 Iteration  2 RMS(Cart)=  0.00017472 RMS(Int)=  0.00000689
 Iteration  3 RMS(Cart)=  0.00000001 RMS(Int)=  0.00000689
 Variable       Old X    -DE/DX   Delta X   Delta X   Delta X     New X
                                 (Linear)    (Quad)   (Total)
    R1        2.05915  -0.00012   0.00052  -0.00043   0.00009   2.05924
    R2        2.06043  -0.00013   0.00051  -0.00053  -0.00003   2.06041
    R3        2.05955  -0.00015   0.00053  -0.00061  -0.00008   2.05946
    R4        2.87595  -0.00026   0.00120  -0.00111   0.00009   2.87604
    R5        2.10242  -0.00032   0.00094  -0.00146  -0.00053   2.10189
    R6        2.07973   0.00006   0.00131  -0.00018   0.00113   2.08086
    R7        2.56182  -0.00021  -0.00070  -0.00022  -0.00092   2.56090
    R8        4.31892  -0.00003  -0.00821   0.00036  -0.00785   4.31107
    R9        2.06125  -0.00010   0.00070  -0.00055   0.00015   2.06139
   R10        2.06019  -0.00006   0.00046  -0.00033   0.00013   2.06032
   R11        2.05877  -0.00015   0.00045  -0.00054  -0.00010   2.05867
   R12        2.88186  -0.00042  -0.00128  -0.00079  -0.00207   2.87979
   R13        2.07811  -0.00006   0.00096  -0.00050   0.00046   2.07856
   R14        2.93096  -0.00016   0.00130  -0.00092   0.00038   2.93134
   R15        2.57979  -0.00007   0.00096  -0.00051   0.00045   2.58024
   R16        2.05790  -0.00013  -0.00012  -0.00029  -0.00041   2.05749
   R17        2.05878  -0.00015   0.00038  -0.00053  -0.00015   2.05862
   R18        2.05550  -0.00014   0.00051  -0.00053  -0.00002   2.05549
    A1        1.89565   0.00000   0.00022  -0.00043  -0.00021   1.89543
    A2        1.89414   0.00002   0.00006   0.00004   0.00010   1.89425
    A3        1.92694  -0.00002  -0.00032   0.00010  -0.00022   1.92672
    A4        1.89223   0.00003   0.00075   0.00016   0.00091   1.89314
    A5        1.92490  -0.00002  -0.00100   0.00027  -0.00073   1.92417
    A6        1.92910  -0.00001   0.00033  -0.00015   0.00018   1.92928
    A7        1.90369   0.00011   0.00004   0.00122   0.00127   1.90497
    A8        1.96516   0.00011  -0.00073   0.00033  -0.00041   1.96475
    A9        2.01115   0.00007   0.00080   0.00035   0.00118   2.01233
   A10        1.82718  -0.00018  -0.00267  -0.00117  -0.00385   1.82333
   A11        1.79819   0.00005   0.00676  -0.00052   0.00627   1.80445
   A12        1.94091  -0.00017  -0.00381  -0.00038  -0.00420   1.93671
   A13        2.72026  -0.00083  -0.01115  -0.01116  -0.02231   2.69795
   A14        1.89718  -0.00002   0.00021  -0.00016   0.00006   1.89724
   A15        1.88981  -0.00003   0.00037  -0.00016   0.00021   1.89003
   A16        1.91910   0.00008  -0.00104   0.00157   0.00054   1.91964
   A17        1.90047   0.00001   0.00126  -0.00065   0.00060   1.90107
   A18        1.93152  -0.00005   0.00012  -0.00107  -0.00095   1.93057
   A19        1.92497   0.00000  -0.00088   0.00045  -0.00043   1.92455
   A20        1.93364   0.00009   0.00193   0.00059   0.00252   1.93615
   A21        1.94158   0.00014   0.00198  -0.00001   0.00197   1.94355
   A22        1.97100  -0.00008   0.00025  -0.00076  -0.00050   1.97050
   A23        1.86738  -0.00014  -0.00479   0.00045  -0.00433   1.86304
   A24        1.92103  -0.00002  -0.00258   0.00038  -0.00219   1.91883
   A25        1.82369   0.00001   0.00288  -0.00066   0.00224   1.82592
   A26        1.92169   0.00002   0.00119  -0.00032   0.00088   1.92257
   A27        1.87867  -0.00004  -0.00208   0.00064  -0.00144   1.87722
   A28        1.93465  -0.00010  -0.00229   0.00024  -0.00205   1.93261
   A29        1.90379   0.00003   0.00139  -0.00030   0.00109   1.90489
   A30        1.91837   0.00003   0.00125  -0.00031   0.00094   1.91931
   A31        1.90595   0.00007   0.00051   0.00006   0.00057   1.90652
   A32        1.90755  -0.00007   0.00233   0.00480   0.00713   1.91468
    D1        1.02922   0.00008   0.00295  -0.00024   0.00271   1.03193
    D2        3.04953  -0.00001  -0.00075  -0.00072  -0.00147   3.04806
    D3       -0.98232  -0.00009  -0.00618  -0.00063  -0.00680  -0.98912
    D4       -1.06585   0.00010   0.00353   0.00006   0.00358  -1.06227
    D5        0.95445   0.00001  -0.00017  -0.00042  -0.00060   0.95386
    D6       -3.07739  -0.00007  -0.00560  -0.00034  -0.00593  -3.08332
    D7        3.12513   0.00008   0.00303  -0.00022   0.00281   3.12794
    D8       -1.13775  -0.00001  -0.00067  -0.00070  -0.00137  -1.13912
    D9        1.11359  -0.00009  -0.00610  -0.00061  -0.00670   1.10689
   D10       -1.02407   0.00000   0.00289  -0.00036   0.00255  -1.02152
   D11       -3.13112  -0.00008   0.00524  -0.00072   0.00453  -3.12660
   D12        1.12066   0.00016   0.00778   0.00037   0.00812   1.12879
   D13       -1.05252   0.00006   0.01593  -0.00488   0.01105  -1.04147
   D14       -0.95776   0.00000   0.00508  -0.00240   0.00268  -0.95509
   D15        1.11710  -0.00003   0.00162  -0.00145   0.00017   1.11727
   D16       -3.12186   0.00002   0.00680  -0.00279   0.00401  -3.11785
   D17       -3.05394   0.00001   0.00541  -0.00254   0.00287  -3.05107
   D18       -0.97908  -0.00003   0.00195  -0.00159   0.00036  -0.97872
   D19        1.06514   0.00002   0.00713  -0.00293   0.00420   1.06934
   D20        1.12514   0.00002   0.00433  -0.00132   0.00301   1.12815
   D21       -3.08318  -0.00001   0.00087  -0.00038   0.00050  -3.08268
   D22       -1.03896   0.00004   0.00606  -0.00171   0.00434  -1.03461
   D23        0.98974  -0.00002  -0.00128   0.00125  -0.00003   0.98972
   D24       -1.08360  -0.00004  -0.00240   0.00141  -0.00098  -1.08458
   D25        3.11622  -0.00004  -0.00041   0.00080   0.00038   3.11661
   D26        3.10388   0.00008  -0.00081   0.00225   0.00145   3.10533
   D27        1.03053   0.00006  -0.00193   0.00242   0.00049   1.03103
   D28       -1.05283   0.00006   0.00006   0.00180   0.00186  -1.05096
   D29       -1.14227   0.00000  -0.00448   0.00258  -0.00190  -1.14417
   D30        3.06758  -0.00002  -0.00560   0.00274  -0.00286   3.06471
   D31        0.98422  -0.00002  -0.00361   0.00213  -0.00149   0.98272
   D32       -0.93210   0.00010  -0.00360   0.00061  -0.00299  -0.93509
   D33       -3.10312   0.00006  -0.00434   0.00010  -0.00424  -3.10736
   D34        1.18049   0.00023   0.00084  -0.00025   0.00059   1.18109
         Item               Value     Threshold  Converged?
 Maximum Force            0.000827     0.000450     NO 
 RMS     Force            0.000139     0.000300     YES
 Maximum Displacement     0.058151     0.001800     NO 
 RMS     Displacement     0.015029     0.001200     NO 
 Predicted change in Energy=-1.479845D-05
 GradGradGradGradGradGradGradGradGradGradGradGradGradGradGradGradGradGrad

                          Input orientation:                          
 ---------------------------------------------------------------------
 Center     Atomic      Atomic             Coordinates (Angstroms)
 Number     Number       Type             X           Y           Z
 ---------------------------------------------------------------------
      1          1           0       -2.045222   -1.346908    0.590008
      2          6           0       -2.687093   -0.676597    0.018923
      3          1           0       -3.002923   -1.188461   -0.890497
      4          1           0       -3.572033   -0.453416    0.614556
      5          6           0       -1.940982    0.603413   -0.329186
      6          1           0       -1.036310    0.348137   -0.923794
      7          1           0       -2.524049    1.267056   -0.986550
      8          8           0       -1.439105    1.286903    0.727906
      9          1           0        2.747970    1.472366    0.511297
     10          6           0        2.000797    1.215521   -0.240834
     11          1           0        1.050111    1.668237    0.041915
     12          1           0        2.319988    1.631402   -1.195799
     13          6           0        1.864388   -0.298792   -0.343670
     14          1           0        2.839603   -0.768918   -0.538045
     15          6           0        1.329731   -0.908919    0.978490
     16          1           0        0.377420   -0.452811    1.244011
     17          1           0        2.058962   -0.693143    1.758493
     18          1           0        1.212515   -1.986307    0.885629
     19          8           0        0.962554   -0.687852   -1.292170
 ---------------------------------------------------------------------
                    Distance matrix (angstroms):
                    1          2          3          4          5
     1  H    0.000000
     2  C    1.089703   0.000000
     3  H    1.770365   1.090320   0.000000
     4  H    1.769204   1.089820   1.769000   0.000000
     5  C    2.158596   1.521935   2.157220   2.160524   0.000000
     6  H    2.486499   2.159601   2.495958   3.072279   1.112275
     7  H    3.089923   2.194390   2.503620   2.573293   1.101144
     8  O    2.706170   2.432173   3.345472   2.755167   1.355169
     9  H    5.561403   5.865184   6.489823   6.607703   4.842289
    10  C    4.860722   5.062005   5.589133   5.879922   3.990000
    11  H    4.355754   4.411968   5.045512   5.117963   3.196592
    12  H    5.578037   5.645641   6.031435   6.506901   4.468069
    13  C    4.153956   4.581505   4.978076   5.522389   3.910885
    14  H    5.046592   5.555456   5.868163   6.522048   4.978042
    15  C    3.425356   4.136377   4.726854   4.936317   3.833370
    16  H    2.663892   3.307893   4.064975   3.999299   2.994251
    17  H    4.317070   5.054840   5.734559   5.751014   4.694572
    18  H    3.333028   4.203981   4.643393   5.031415   4.257578
    19  O    3.608832   3.878016   4.017083   4.924738   3.320425
                    6          7          8          9         10
     6  H    0.000000
     7  H    1.749776   0.000000
     8  O    1.942071   2.029004   0.000000
     9  H    4.200495   5.484513   4.196774   0.000000
    10  C    3.231534   4.586173   3.574420   1.090842   0.000000
    11  H    2.651115   3.740763   2.610018   1.772402   1.090276
    12  H    3.603539   4.862224   4.236755   1.767098   1.089402
    13  C    3.028054   4.703568   3.817823   2.156082   1.523919
    14  H    4.052076   5.754573   4.912878   2.476463   2.174840
    15  C    3.285883   4.842300   3.542722   2.810728   2.539749
    16  H    2.709157   4.043744   2.567632   3.140492   2.761059
    17  H    4.226066   5.690486   4.149598   2.592231   2.764722
    18  H    3.712258   5.296351   4.215433   3.802653   3.484540
    19  O    2.281322   4.008924   3.707874   3.332679   2.409583
                   11         12         13         14         15
    11  H    0.000000
    12  H    1.773663   0.000000
    13  C    2.163544   2.158551   0.000000
    14  H    3.078694   2.542474   1.099929   0.000000
    15  C    2.756282   3.487315   1.551199   2.144572   0.000000
    16  H    2.529109   3.751024   2.180717   3.055813   1.088776
    17  H    3.088775   3.768220   2.147663   2.426773   1.089376
    18  H    3.754187   4.318178   2.187195   2.481189   1.087717
    19  O    2.708986   2.689025   1.365403   2.024497   2.310755
                   16         17         18         19
    16  H    0.000000
    17  H    1.774834   0.000000
    18  H    1.782535   1.775004   0.000000
    19  O    2.613396   3.241710   2.547798   0.000000
 Stoichiometry    C5H12O2(3)
 Framework group  C1[X(C5H12O2)]
 Deg. of freedom    51
 Full point group                 C1      NOp   1
 Largest Abelian subgroup         C1      NOp   1
 Largest concise Abelian subgroup C1      NOp   1
                         Standard orientation:                         
 ---------------------------------------------------------------------
 Center     Atomic      Atomic             Coordinates (Angstroms)
 Number     Number       Type             X           Y           Z
 ---------------------------------------------------------------------
      1          1           0       -2.032835   -1.444503    0.611781
      2          6           0       -2.664319   -0.824990   -0.024526
      3          1           0       -2.918342   -1.392279   -0.920323
      4          1           0       -3.584559   -0.600263    0.514329
      5          6           0       -1.939488    0.458898   -0.402068
      6          1           0       -0.998659    0.202818   -0.937249
      7          1           0       -2.507691    1.069251   -1.121187
      8          8           0       -1.512292    1.210968    0.641184
      9          1           0        2.673106    1.519148    0.621461
     10          6           0        1.972987    1.200603   -0.152038
     11          1           0        0.996253    1.636436    0.059484
     12          1           0        2.327895    1.577399   -1.110611
     13          6           0        1.886609   -0.320571   -0.181998
     14          1           0        2.883853   -0.768505   -0.303255
     15          6           0        1.303671   -0.879492    1.142392
     16          1           0        0.326090   -0.441200    1.336473
     17          1           0        1.985671   -0.601099    1.944960
     18          1           0        1.223086   -1.963408    1.100439
     19          8           0        1.045963   -0.786028   -1.152044
 ---------------------------------------------------------------------
 Rotational constants (GHZ):           3.4203714           1.2248340           1.1331566
 Standard basis: Aug-CC-pVTZ (5D, 7F)
 There are   685 symmetry adapted cartesian basis functions of A   symmetry.
 There are   598 symmetry adapted basis functions of A   symmetry.
   598 basis functions,   828 primitive gaussians,   685 cartesian basis functions
    30 alpha electrons       28 beta electrons
       nuclear repulsion energy       311.8593366232 Hartrees.
 NAtoms=   19 NActive=   19 NUniq=   19 SFac= 1.00D+00 NAtFMM=   60 NAOKFM=F Big=F
 Integral buffers will be    131072 words long.
 Raffenetti 2 integral format.
 Two-electron integral symmetry is turned on.
 Nuclear repulsion after empirical dispersion term =      311.8494454470 Hartrees.
 One-electron integrals computed using PRISM.
 NBasis=   598 RedAO= T EigKep=  7.10D-06  NBF=   598
 NBsUse=   598 1.00D-06 EigRej= -1.00D+00 NBFU=   598
 Initial guess from the checkpoint file:  "Forward-wb-opt.chk"
 B after Tr=     0.000000    0.000000    0.000000
         Rot=    0.999993   -0.003789    0.000024    0.000372 Ang=  -0.44 deg.
 Initial guess <Sx>= 0.0000 <Sy>= 0.0000 <Sz>= 1.0000 <S**2>= 2.0090 S= 1.0030
 ExpMin= 2.53D-02 ExpMax= 1.53D+04 ExpMxC= 5.22D+02 IAcc=3 IRadAn=         7 AccDes= 0.00D+00
 Harris functional with IExCor= 4639 and IRadAn=       7 diagonalized for initial guess.
 HarFok:  IExCor= 4639 AccDes= 0.00D+00 IRadAn=         7 IDoV= 1 UseB2=F ITyADJ=14
 ICtDFT=  3500011 ScaDFX=  1.000000  1.000000  1.000000  1.000000
 FoFCou: FMM=F IPFlag=           0 FMFlag=      100000 FMFlg1=           0
         NFxFlg=           0 DoJE=T BraDBF=F KetDBF=T FulRan=T
         wScrn=  0.000000 ICntrl=       500 IOpCl=  0 I1Cent=   200000004 NGrid=           0
         NMat0=    1 NMatS0=      1 NMatT0=    0 NMatD0=    1 NMtDS0=    0 NMtDT0=    0
 Petite list used in FoFCou.
 Requested convergence on RMS density matrix=1.00D-08 within 128 cycles.
 Requested convergence on MAX density matrix=1.00D-06.
 Requested convergence on             energy=1.00D-06.
 No special actions if energy rises.
 SCF Done:  E(UwB97XD) =  -348.085263526     A.U. after   16 cycles
            NFock= 16  Conv=0.45D-08     -V/T= 2.0060
 <Sx>= 0.0000 <Sy>= 0.0000 <Sz>= 1.0000 <S**2>= 2.0090 S= 1.0030
 <L.S>=  0.00000000000    
 Annihilation of the first spin contaminant:
 S**2 before annihilation     2.0090,   after     2.0001
 Calling FoFJK, ICntrl=      2127 FMM=F ISym2X=0 I1Cent= 0 IOpClX= 1 NMat=1 NMatS=1 NMatT=0.
 ***** Axes restored to original set *****
 -------------------------------------------------------------------
 Center     Atomic                   Forces (Hartrees/Bohr)
 Number     Number              X              Y              Z
 -------------------------------------------------------------------
      1        1          -0.000091112    0.000051400   -0.000080353
      2        6           0.000117090    0.000228088   -0.000042785
      3        1           0.000015230    0.000003624    0.000134888
      4        1           0.000107793   -0.000026150   -0.000092602
      5        6          -0.000272601   -0.000620211    0.000089471
      6        1          -0.000166133    0.000669262   -0.000145283
      7        1           0.000106542   -0.000074712    0.000011642
      8        8           0.000193142   -0.000031057   -0.000042168
      9        1          -0.000111565    0.000057887   -0.000108576
     10        6           0.000118459   -0.000096829    0.000120692
     11        1           0.000087376    0.000015071   -0.000063409
     12        1          -0.000063575    0.000022970    0.000134494
     13        6           0.000000470   -0.000107632   -0.000068476
     14        1          -0.000081020    0.000201642   -0.000092148
     15        6           0.000193181   -0.000114455   -0.000268749
     16        1           0.000013087   -0.000007855   -0.000012613
     17        1          -0.000160706   -0.000016423   -0.000015004
     18        1          -0.000042617    0.000135288    0.000084107
     19        8           0.000036960   -0.000289908    0.000456872
 -------------------------------------------------------------------
 Cartesian Forces:  Max     0.000669262 RMS     0.000177100

 GradGradGradGradGradGradGradGradGradGradGradGradGradGradGradGradGradGrad
 Berny optimization.
 Using GEDIIS/GDIIS optimizer.
 FormGI is forming the generalized inverse of G from B-inverse, IUseBI=4.
 Internal  Forces:  Max     0.000690255 RMS     0.000124514
 Search for a local minimum.
 Step number  16 out of a maximum of   94
 All quantities printed in internal units (Hartrees-Bohrs-Radians)
 Mixed Optimization -- En-DIIS/RFO-DIIS
 Swapping is turned off.
 Update second derivatives using D2CorX and points   11   12   13   14   15
                                                     16
 DE= -1.70D-05 DEPred=-1.48D-05 R= 1.15D+00
 TightC=F SS=  1.41D+00  RLast= 3.53D-02 DXNew= 2.5595D+00 1.0580D-01
 Trust test= 1.15D+00 RLast= 3.53D-02 DXMaxT set to 1.52D+00
 ITU=  1  1  1  1  1  1  1  1  1  1  1  1  1  1  1  0
     Eigenvalues ---    0.00034   0.00206   0.00287   0.00374   0.00461
     Eigenvalues ---    0.01621   0.02141   0.02355   0.04359   0.04651
     Eigenvalues ---    0.04949   0.05157   0.05555   0.05604   0.05635
     Eigenvalues ---    0.05655   0.05700   0.06063   0.07462   0.11639
     Eigenvalues ---    0.12209   0.15786   0.15965   0.15997   0.16002
     Eigenvalues ---    0.16008   0.16012   0.16045   0.16133   0.16166
     Eigenvalues ---    0.16889   0.18495   0.19909   0.22050   0.27536
     Eigenvalues ---    0.29905   0.30413   0.32759   0.33044   0.33409
     Eigenvalues ---    0.34023   0.34072   0.34155   0.34180   0.34214
     Eigenvalues ---    0.34305   0.34402   0.34770   0.42262   0.51101
     Eigenvalues ---    0.55035
 En-DIIS/RFO-DIIS/Sim-DIIS IScMMF=       -3 using points:    16   15   14   13   12   11   10    9    8    7
 RFO step:  Lambda=-1.13006528D-05.
 DIIS inversion failure, remove point  10.
 DIIS inversion failure, remove point   9.
 DIIS inversion failure, remove point   8.
 RFO-DIIS uses    7 points instead of   10
 DidBck=F Rises=F RFO-DIIS coefs:    2.01233   -0.90600   -0.46375    1.59969   -1.58337
                  RFO-DIIS coefs:    0.89319   -0.55209    0.00000    0.00000    0.00000
 Iteration  1 RMS(Cart)=  0.03919390 RMS(Int)=  0.00068338
 Iteration  2 RMS(Cart)=  0.00104394 RMS(Int)=  0.00001590
 Iteration  3 RMS(Cart)=  0.00000099 RMS(Int)=  0.00001589
 Variable       Old X    -DE/DX   Delta X   Delta X   Delta X     New X
                                 (Linear)    (Quad)   (Total)
    R1        2.05924  -0.00013   0.00027  -0.00024   0.00003   2.05927
    R2        2.06041  -0.00012   0.00014  -0.00018  -0.00004   2.06036
    R3        2.05946  -0.00014   0.00014  -0.00019  -0.00006   2.05941
    R4        2.87604  -0.00031   0.00064  -0.00052   0.00012   2.87616
    R5        2.10189  -0.00026   0.00016  -0.00043  -0.00027   2.10163
    R6        2.08086  -0.00011   0.00052  -0.00041   0.00011   2.08098
    R7        2.56090   0.00002  -0.00032   0.00016  -0.00015   2.56075
    R8        4.31107   0.00006  -0.01001   0.00494  -0.00507   4.30600
    R9        2.06139  -0.00014   0.00023  -0.00024  -0.00001   2.06139
   R10        2.06032  -0.00009   0.00025  -0.00013   0.00012   2.06044
   R11        2.05867  -0.00013   0.00011  -0.00018  -0.00008   2.05860
   R12        2.87979   0.00001  -0.00069   0.00016  -0.00053   2.87925
   R13        2.07856  -0.00014   0.00031  -0.00028   0.00003   2.07859
   R14        2.93134  -0.00018   0.00065  -0.00070  -0.00005   2.93129
   R15        2.58024  -0.00021   0.00049  -0.00027   0.00022   2.58046
   R16        2.05749  -0.00002  -0.00023   0.00008  -0.00015   2.05734
   R17        2.05862  -0.00012   0.00011  -0.00017  -0.00005   2.05857
   R18        2.05549  -0.00014   0.00027  -0.00021   0.00007   2.05556
    A1        1.89543  -0.00006  -0.00016  -0.00019  -0.00035   1.89509
    A2        1.89425   0.00000   0.00013  -0.00002   0.00010   1.89435
    A3        1.92672   0.00003   0.00010   0.00017   0.00027   1.92699
    A4        1.89314  -0.00003   0.00068  -0.00032   0.00036   1.89350
    A5        1.92417   0.00009  -0.00074   0.00037  -0.00036   1.92380
    A6        1.92928  -0.00002   0.00001  -0.00003  -0.00002   1.92926
    A7        1.90497   0.00021  -0.00120   0.00050  -0.00075   1.90422
    A8        1.96475  -0.00001  -0.00052   0.00058   0.00008   1.96483
    A9        2.01233   0.00006   0.00023   0.00004   0.00019   2.01252
   A10        1.82333  -0.00008  -0.00024   0.00040   0.00017   1.82351
   A11        1.80445  -0.00025   0.00315  -0.00263   0.00045   1.80490
   A12        1.93671   0.00003  -0.00103   0.00086  -0.00015   1.93656
   A13        2.69795  -0.00069  -0.02305  -0.00695  -0.03000   2.66795
   A14        1.89724  -0.00006   0.00031  -0.00026   0.00006   1.89730
   A15        1.89003  -0.00008   0.00035  -0.00015   0.00020   1.89023
   A16        1.91964   0.00012   0.00024   0.00054   0.00078   1.92042
   A17        1.90107  -0.00008   0.00026  -0.00050  -0.00024   1.90084
   A18        1.93057   0.00003  -0.00102   0.00021  -0.00082   1.92975
   A19        1.92455   0.00007  -0.00011   0.00014   0.00003   1.92457
   A20        1.93615  -0.00009   0.00161  -0.00027   0.00135   1.93750
   A21        1.94355   0.00001   0.00075  -0.00045   0.00030   1.94385
   A22        1.97050   0.00011  -0.00146   0.00055  -0.00092   1.96958
   A23        1.86304   0.00012  -0.00265   0.00127  -0.00138   1.86166
   A24        1.91883   0.00002  -0.00065   0.00017  -0.00048   1.91835
   A25        1.82592  -0.00017   0.00234  -0.00127   0.00106   1.82698
   A26        1.92257  -0.00007   0.00117  -0.00084   0.00033   1.92291
   A27        1.87722   0.00012  -0.00113   0.00048  -0.00065   1.87658
   A28        1.93261   0.00012  -0.00116   0.00060  -0.00056   1.93205
   A29        1.90489  -0.00006   0.00062  -0.00021   0.00040   1.90529
   A30        1.91931  -0.00005   0.00074  -0.00017   0.00057   1.91988
   A31        1.90652  -0.00007  -0.00027   0.00015  -0.00012   1.90640
   A32        1.91468  -0.00012   0.00478   0.00389   0.00867   1.92335
    D1        1.03193  -0.00005  -0.00142  -0.00126  -0.00267   1.02926
    D2        3.04806  -0.00002  -0.00276  -0.00012  -0.00287   3.04518
    D3       -0.98912   0.00008  -0.00452   0.00170  -0.00283  -0.99195
    D4       -1.06227  -0.00005  -0.00082  -0.00137  -0.00217  -1.06444
    D5        0.95386  -0.00002  -0.00215  -0.00023  -0.00238   0.95148
    D6       -3.08332   0.00007  -0.00391   0.00159  -0.00234  -3.08566
    D7        3.12794  -0.00005  -0.00120  -0.00119  -0.00237   3.12556
    D8       -1.13912  -0.00002  -0.00253  -0.00005  -0.00258  -1.14170
    D9        1.10689   0.00008  -0.00429   0.00176  -0.00254   1.10435
   D10       -1.02152   0.00000   0.06488   0.00082   0.06565  -0.95587
   D11       -3.12660  -0.00006   0.06618  -0.00034   0.06584  -3.06076
   D12        1.12879   0.00004   0.06608  -0.00038   0.06575   1.19454
   D13       -1.04147  -0.00006  -0.01946  -0.00221  -0.02168  -1.06315
   D14       -0.95509  -0.00002  -0.00223  -0.00049  -0.00272  -0.95780
   D15        1.11727   0.00007  -0.00401   0.00064  -0.00338   1.11389
   D16       -3.11785  -0.00007  -0.00152  -0.00092  -0.00243  -3.12029
   D17       -3.05107  -0.00004  -0.00212  -0.00065  -0.00277  -3.05384
   D18       -0.97872   0.00006  -0.00391   0.00048  -0.00343  -0.98215
   D19        1.06934  -0.00008  -0.00141  -0.00107  -0.00249   1.06686
   D20        1.12815   0.00000  -0.00171  -0.00025  -0.00196   1.12619
   D21       -3.08268   0.00010  -0.00350   0.00088  -0.00262  -3.08530
   D22       -1.03461  -0.00005  -0.00100  -0.00068  -0.00168  -1.03629
   D23        0.98972   0.00002  -0.00529   0.00022  -0.00507   0.98464
   D24       -1.08458   0.00006  -0.00603   0.00066  -0.00536  -1.08995
   D25        3.11661  -0.00001  -0.00435  -0.00015  -0.00450   3.11211
   D26        3.10533   0.00000  -0.00456   0.00044  -0.00413   3.10120
   D27        1.03103   0.00003  -0.00530   0.00088  -0.00442   1.02661
   D28       -1.05096  -0.00003  -0.00362   0.00006  -0.00356  -1.05452
   D29       -1.14417   0.00000  -0.00539   0.00060  -0.00479  -1.14896
   D30        3.06471   0.00003  -0.00613   0.00104  -0.00508   3.05963
   D31        0.98272  -0.00003  -0.00444   0.00022  -0.00422   0.97850
   D32       -0.93509   0.00014  -0.01109   0.00268  -0.00842  -0.94351
   D33       -3.10736   0.00016  -0.01165   0.00250  -0.00915  -3.11651
   D34        1.18109   0.00010  -0.00948   0.00161  -0.00788   1.17321
         Item               Value     Threshold  Converged?
 Maximum Force            0.000690     0.000450     NO 
 RMS     Force            0.000125     0.000300     YES
 Maximum Displacement     0.148012     0.001800     NO 
 RMS     Displacement     0.039450     0.001200     NO 
 Predicted change in Energy=-1.358833D-06
 GradGradGradGradGradGradGradGradGradGradGradGradGradGradGradGradGradGrad

                          Input orientation:                          
 ---------------------------------------------------------------------
 Center     Atomic      Atomic             Coordinates (Angstroms)
 Number     Number       Type             X           Y           Z
 ---------------------------------------------------------------------
      1          1           0       -1.966898   -1.330333    0.597903
      2          6           0       -2.642518   -0.688216    0.033357
      3          1           0       -2.956248   -1.219211   -0.865736
      4          1           0       -3.523718   -0.490982    0.643463
      5          6           0       -1.948960    0.614187   -0.339749
      6          1           0       -1.045769    0.384685   -0.946721
      7          1           0       -2.566208    1.249520   -0.993972
      8          8           0       -1.455044    1.326526    0.701829
      9          1           0        2.757733    1.450668    0.527627
     10          6           0        2.012896    1.211534   -0.232611
     11          1           0        1.068036    1.680157    0.043923
     12          1           0        2.348118    1.626494   -1.182423
     13          6           0        1.848422   -0.299010   -0.345189
     14          1           0        2.815121   -0.787840   -0.536017
     15          6           0        1.294466   -0.906950    0.969985
     16          1           0        0.351973   -0.431207    1.235760
     17          1           0        2.025898   -0.714256    1.753922
     18          1           0        1.153416   -1.980658    0.867702
     19          8           0        0.945602   -0.664197   -1.302371
 ---------------------------------------------------------------------
                    Distance matrix (angstroms):
                    1          2          3          4          5
     1  H    0.000000
     2  C    1.089720   0.000000
     3  H    1.770141   1.090298   0.000000
     4  H    1.769259   1.089791   1.769187   0.000000
     5  C    2.158859   1.522000   2.156998   2.160548   0.000000
     6  H    2.485081   2.158999   2.495791   3.071760   1.112134
     7  H    3.090126   2.194550   2.502641   2.574367   1.101205
     8  O    2.707711   2.432311   3.345393   2.754298   1.355088
     9  H    5.482795   5.829395   6.459048   6.575717   4.858498
    10  C    4.794747   5.035143   5.567922   5.858341   4.008067
    11  H    4.310542   4.401990   5.042686   5.114441   3.222695
    12  H    5.525554   5.634044   6.027821   6.503540   4.494413
    13  C    4.063215   4.523640   4.919613   5.465728   3.905645
    14  H    4.944469   5.488163   5.796852   6.454470   4.969977
    15  C    3.309712   4.052772   4.640684   4.847118   3.814325
    16  H    2.567577   3.237098   3.997694   3.921144   2.978148
    17  H    4.202184   4.975453   5.651493   5.664028   4.684839
    18  H    3.198761   4.095809   4.524814   4.913756   4.220887
    19  O    3.540823   3.828753   3.965239   4.877611   3.307475
                    6          7          8          9         10
     6  H    0.000000
     7  H    1.749831   0.000000
     8  O    1.942238   2.028881   0.000000
     9  H    4.216236   5.540765   4.218204   0.000000
    10  C    3.247932   4.642123   3.593467   1.090839   0.000000
    11  H    2.669793   3.803998   2.631317   1.772487   1.090338
    12  H    3.621618   4.932365   4.254930   1.767192   1.089362
    13  C    3.034076   4.723115   3.827728   2.156392   1.523636
    14  H    4.055855   5.772284   4.923120   2.479022   2.175573
    15  C    3.289192   4.838625   3.552482   2.809839   2.539754
    16  H    2.717091   4.038852   2.576823   3.135377   2.759234
    17  H    4.235125   5.700419   4.169970   2.593507   2.766793
    18  H    3.704509   5.266448   4.215334   3.803089   3.484176
    19  O    2.278639   4.011263   3.707141   3.332471   2.408707
                   11         12         13         14         15
    11  H    0.000000
    12  H    1.773531   0.000000
    13  C    2.162755   2.158291   0.000000
    14  H    3.078903   2.542625   1.099945   0.000000
    15  C    2.757169   3.487317   1.551174   2.143507   0.000000
    16  H    2.528058   3.750512   2.180880   3.055075   1.088697
    17  H    3.094319   3.768959   2.147136   2.423243   1.089349
    18  H    3.753327   4.317623   2.186797   2.480828   1.087753
    19  O    2.706195   2.688625   1.365519   2.024275   2.311760
                   16         17         18         19
    16  H    0.000000
    17  H    1.775003   0.000000
    18  H    1.782856   1.774933   0.000000
    19  O    2.617019   3.241986   2.546659   0.000000
 Stoichiometry    C5H12O2(3)
 Framework group  C1[X(C5H12O2)]
 Deg. of freedom    51
 Full point group                 C1      NOp   1
 Largest Abelian subgroup         C1      NOp   1
 Largest concise Abelian subgroup C1      NOp   1
                         Standard orientation:                         
 ---------------------------------------------------------------------
 Center     Atomic      Atomic             Coordinates (Angstroms)
 Number     Number       Type             X           Y           Z
 ---------------------------------------------------------------------
      1          1           0       -1.949994   -1.442473    0.607464
      2          6           0       -2.614707   -0.845380   -0.016336
      3          1           0       -2.864440   -1.420934   -0.908031
      4          1           0       -3.532272   -0.653766    0.539544
      5          6           0       -1.943190    0.463712   -0.405987
      6          1           0       -1.002841    0.240719   -0.956312
      7          1           0       -2.544740    1.052473   -1.116021
      8          8           0       -1.526659    1.231847    0.629743
      9          1           0        2.683610    1.487946    0.665772
     10          6           0        1.987283    1.195052   -0.121166
     11          1           0        1.015224    1.642654    0.087618
     12          1           0        2.358711    1.583651   -1.068659
     13          6           0        1.875699   -0.323323   -0.180756
     14          1           0        2.865702   -0.787059   -0.302084
     15          6           0        1.272809   -0.897678    1.127977
     16          1           0        0.303453   -0.443305    1.325857
     17          1           0        1.955952   -0.650686    1.939760
     18          1           0        1.170561   -1.978613    1.062174
     19          8           0        1.035873   -0.754961   -1.167177
 ---------------------------------------------------------------------
 Rotational constants (GHZ):           3.4044259           1.2384531           1.1418584
 Standard basis: Aug-CC-pVTZ (5D, 7F)
 There are   685 symmetry adapted cartesian basis functions of A   symmetry.
 There are   598 symmetry adapted basis functions of A   symmetry.
   598 basis functions,   828 primitive gaussians,   685 cartesian basis functions
    30 alpha electrons       28 beta electrons
       nuclear repulsion energy       312.2695872148 Hartrees.
 NAtoms=   19 NActive=   19 NUniq=   19 SFac= 1.00D+00 NAtFMM=   60 NAOKFM=F Big=F
 Integral buffers will be    131072 words long.
 Raffenetti 2 integral format.
 Two-electron integral symmetry is turned on.
 Nuclear repulsion after empirical dispersion term =      312.2595959365 Hartrees.
 One-electron integrals computed using PRISM.
 NBasis=   598 RedAO= T EigKep=  6.98D-06  NBF=   598
 NBsUse=   598 1.00D-06 EigRej= -1.00D+00 NBFU=   598
 Initial guess from the checkpoint file:  "Forward-wb-opt.chk"
 B after Tr=     0.000000    0.000000    0.000000
         Rot=    0.999986   -0.005170    0.001149   -0.000289 Ang=  -0.61 deg.
 Initial guess <Sx>= 0.0000 <Sy>= 0.0000 <Sz>= 1.0000 <S**2>= 2.0090 S= 1.0030
 ExpMin= 2.53D-02 ExpMax= 1.53D+04 ExpMxC= 5.22D+02 IAcc=3 IRadAn=         7 AccDes= 0.00D+00
 Harris functional with IExCor= 4639 and IRadAn=       7 diagonalized for initial guess.
 HarFok:  IExCor= 4639 AccDes= 0.00D+00 IRadAn=         7 IDoV= 1 UseB2=F ITyADJ=14
 ICtDFT=  3500011 ScaDFX=  1.000000  1.000000  1.000000  1.000000
 FoFCou: FMM=F IPFlag=           0 FMFlag=      100000 FMFlg1=           0
         NFxFlg=           0 DoJE=T BraDBF=F KetDBF=T FulRan=T
         wScrn=  0.000000 ICntrl=       500 IOpCl=  0 I1Cent=   200000004 NGrid=           0
         NMat0=    1 NMatS0=      1 NMatT0=    0 NMatD0=    1 NMtDS0=    0 NMtDT0=    0
 Petite list used in FoFCou.
 Requested convergence on RMS density matrix=1.00D-08 within 128 cycles.
 Requested convergence on MAX density matrix=1.00D-06.
 Requested convergence on             energy=1.00D-06.
 No special actions if energy rises.
 Restarting incremental Fock formation.
 SCF Done:  E(UwB97XD) =  -348.085267071     A.U. after   22 cycles
            NFock= 22  Conv=0.76D-08     -V/T= 2.0060
 <Sx>= 0.0000 <Sy>= 0.0000 <Sz>= 1.0000 <S**2>= 2.0090 S= 1.0030
 <L.S>=  0.00000000000    
 Annihilation of the first spin contaminant:
 S**2 before annihilation     2.0090,   after     2.0001
 Calling FoFJK, ICntrl=      2127 FMM=F ISym2X=0 I1Cent= 0 IOpClX= 1 NMat=1 NMatS=1 NMatT=0.
 ***** Axes restored to original set *****
 -------------------------------------------------------------------
 Center     Atomic                   Forces (Hartrees/Bohr)
 Number     Number              X              Y              Z
 -------------------------------------------------------------------
      1        1          -0.000134039    0.000045412   -0.000088723
      2        6           0.000120188    0.000247643   -0.000081511
      3        1           0.000000468   -0.000008345    0.000140322
      4        1           0.000091434   -0.000023850   -0.000099444
      5        6          -0.000348154   -0.000474802    0.000015328
      6        1          -0.000146421    0.000630478   -0.000089460
      7        1           0.000087865   -0.000127051    0.000034295
      8        8           0.000259465   -0.000078125    0.000015565
      9        1          -0.000104158    0.000051104   -0.000115002
     10        6           0.000118954   -0.000022979    0.000186542
     11        1           0.000115960    0.000005859   -0.000074343
     12        1          -0.000058861    0.000042994    0.000129943
     13        6          -0.000095153   -0.000243270   -0.000171291
     14        1          -0.000032555    0.000325075   -0.000144068
     15        6           0.000270567   -0.000105115   -0.000330327
     16        1           0.000012481    0.000020847   -0.000021482
     17        1          -0.000189441   -0.000022828    0.000032883
     18        1          -0.000073232    0.000137412    0.000127009
     19        8           0.000104632   -0.000400459    0.000533762
 -------------------------------------------------------------------
 Cartesian Forces:  Max     0.000630478 RMS     0.000191594

 GradGradGradGradGradGradGradGradGradGradGradGradGradGradGradGradGradGrad
 Berny optimization.
 Using GEDIIS/GDIIS optimizer.
 FormGI is forming the generalized inverse of G from B-inverse, IUseBI=4.
 Internal  Forces:  Max     0.000502314 RMS     0.000135391
 Search for a local minimum.
 Step number  17 out of a maximum of   94
 All quantities printed in internal units (Hartrees-Bohrs-Radians)
 Mixed Optimization -- En-DIIS/RFO-DIIS
 Swapping is turned off.
 Update second derivatives using D2CorX and points   11   12   13   14   15
                                                     16   17
 DE= -3.54D-06 DEPred=-1.36D-06 R= 2.61D+00
 TightC=F SS=  1.41D+00  RLast= 1.22D-01 DXNew= 2.5595D+00 3.6714D-01
 Trust test= 2.61D+00 RLast= 1.22D-01 DXMaxT set to 1.52D+00
 ITU=  1  1  1  1  1  1  1  1  1  1  1  1  1  1  1  1  0
     Eigenvalues ---    0.00042   0.00229   0.00304   0.00372   0.00687
     Eigenvalues ---    0.00965   0.01848   0.02438   0.04356   0.04677
     Eigenvalues ---    0.04985   0.05159   0.05559   0.05605   0.05634
     Eigenvalues ---    0.05660   0.05693   0.06102   0.07660   0.11640
     Eigenvalues ---    0.12074   0.15789   0.15964   0.15996   0.16002
     Eigenvalues ---    0.16007   0.16012   0.16045   0.16150   0.16166
     Eigenvalues ---    0.16935   0.18539   0.20026   0.22730   0.27617
     Eigenvalues ---    0.29979   0.30852   0.32757   0.33041   0.33442
     Eigenvalues ---    0.34027   0.34070   0.34154   0.34180   0.34223
     Eigenvalues ---    0.34317   0.34403   0.34896   0.41559   0.51387
     Eigenvalues ---    0.53897
 En-DIIS/RFO-DIIS/Sim-DIIS IScMMF=       -3 using points:    17   16   15   14   13   12   11   10    9    8
 RFO step:  Lambda=-2.02041967D-05.
 DIIS inversion failure, remove point  10.
 DIIS inversion failure, remove point   9.
 RFO-DIIS uses    8 points instead of   10
 DidBck=F Rises=F RFO-DIIS coefs:    0.96595    0.80398   -1.11249   -0.52729    1.62432
                  RFO-DIIS coefs:   -0.91352    0.79162   -0.63259    0.00000    0.00000
 Iteration  1 RMS(Cart)=  0.02501669 RMS(Int)=  0.00019053
 Iteration  2 RMS(Cart)=  0.00025538 RMS(Int)=  0.00001792
 Iteration  3 RMS(Cart)=  0.00000002 RMS(Int)=  0.00001792
 Variable       Old X    -DE/DX   Delta X   Delta X   Delta X     New X
                                 (Linear)    (Quad)   (Total)
    R1        2.05927  -0.00016  -0.00024  -0.00001  -0.00025   2.05902
    R2        2.06036  -0.00011  -0.00028   0.00013  -0.00015   2.06022
    R3        2.05941  -0.00013  -0.00036   0.00017  -0.00019   2.05922
    R4        2.87616  -0.00029  -0.00112   0.00014  -0.00098   2.87518
    R5        2.10163  -0.00018  -0.00090   0.00041  -0.00048   2.10114
    R6        2.08098  -0.00014   0.00066  -0.00039   0.00027   2.08125
    R7        2.56075   0.00007  -0.00047   0.00042  -0.00005   2.56070
    R8        4.30600   0.00013  -0.00058   0.00629   0.00571   4.31172
    R9        2.06139  -0.00014  -0.00024   0.00007  -0.00017   2.06122
   R10        2.06044  -0.00012  -0.00008   0.00002  -0.00007   2.06037
   R11        2.05860  -0.00012  -0.00029   0.00014  -0.00015   2.05845
   R12        2.87925   0.00009  -0.00143   0.00078  -0.00065   2.87861
   R13        2.07859  -0.00015  -0.00005  -0.00003  -0.00008   2.07851
   R14        2.93129  -0.00018  -0.00018  -0.00018  -0.00037   2.93093
   R15        2.58046  -0.00024  -0.00007  -0.00002  -0.00009   2.58037
   R16        2.05734  -0.00001  -0.00037   0.00030  -0.00007   2.05727
   R17        2.05857  -0.00011  -0.00036   0.00017  -0.00019   2.05839
   R18        2.05556  -0.00014  -0.00037   0.00013  -0.00024   2.05532
    A1        1.89509  -0.00008  -0.00041   0.00011  -0.00030   1.89479
    A2        1.89435  -0.00002   0.00000   0.00005   0.00005   1.89440
    A3        1.92699   0.00007  -0.00002   0.00018   0.00016   1.92715
    A4        1.89350  -0.00005   0.00037  -0.00044  -0.00007   1.89343
    A5        1.92380   0.00011   0.00010   0.00015   0.00025   1.92405
    A6        1.92926  -0.00003  -0.00003  -0.00007  -0.00010   1.92916
    A7        1.90422   0.00029   0.00286  -0.00049   0.00232   1.90654
    A8        1.96483  -0.00011  -0.00016   0.00021   0.00006   1.96490
    A9        2.01252   0.00006   0.00128  -0.00028   0.00091   2.01343
   A10        1.82351  -0.00006  -0.00384   0.00168  -0.00215   1.82136
   A11        1.80490  -0.00030   0.00306  -0.00272   0.00026   1.80516
   A12        1.93656   0.00011  -0.00308   0.00149  -0.00156   1.93500
   A13        2.66795  -0.00050  -0.00530  -0.00431  -0.00961   2.65835
   A14        1.89730  -0.00006  -0.00026  -0.00008  -0.00034   1.89696
   A15        1.89023  -0.00008  -0.00016  -0.00002  -0.00019   1.89004
   A16        1.92042   0.00010   0.00110  -0.00025   0.00085   1.92127
   A17        1.90084  -0.00010  -0.00012  -0.00010  -0.00022   1.90062
   A18        1.92975   0.00004  -0.00070   0.00041  -0.00029   1.92946
   A19        1.92457   0.00010   0.00014   0.00003   0.00017   1.92474
   A20        1.93750  -0.00015   0.00115  -0.00074   0.00042   1.93792
   A21        1.94385  -0.00008   0.00134  -0.00078   0.00055   1.94440
   A22        1.96958   0.00017  -0.00012   0.00068   0.00055   1.97013
   A23        1.86166   0.00022  -0.00183   0.00140  -0.00043   1.86122
   A24        1.91835   0.00001  -0.00118   0.00036  -0.00082   1.91753
   A25        1.82698  -0.00017   0.00051  -0.00087  -0.00038   1.82660
   A26        1.92291  -0.00014   0.00040  -0.00072  -0.00033   1.92258
   A27        1.87658   0.00020   0.00010   0.00024   0.00034   1.87692
   A28        1.93205   0.00020  -0.00058   0.00053  -0.00005   1.93200
   A29        1.90529  -0.00008  -0.00018   0.00021   0.00003   1.90532
   A30        1.91988  -0.00007  -0.00019  -0.00015  -0.00034   1.91954
   A31        1.90640  -0.00011   0.00047  -0.00010   0.00037   1.90677
   A32        1.92335  -0.00011   0.00081   0.00346   0.00427   1.92761
    D1        1.02926  -0.00005   0.00328  -0.00172   0.00159   1.03085
    D2        3.04518  -0.00001   0.00028   0.00016   0.00044   3.04562
    D3       -0.99195   0.00009  -0.00313   0.00224  -0.00091  -0.99287
    D4       -1.06444  -0.00007   0.00375  -0.00207   0.00170  -1.06274
    D5        0.95148  -0.00003   0.00075  -0.00020   0.00055   0.95203
    D6       -3.08566   0.00007  -0.00267   0.00188  -0.00080  -3.08646
    D7        3.12556  -0.00005   0.00325  -0.00158   0.00169   3.12725
    D8       -1.14170  -0.00001   0.00025   0.00029   0.00054  -1.14117
    D9        1.10435   0.00009  -0.00317   0.00237  -0.00081   1.10353
   D10       -0.95587  -0.00014  -0.02847   0.00029  -0.02823  -0.98410
   D11       -3.06076  -0.00012  -0.02764  -0.00063  -0.02828  -3.08904
   D12        1.19454  -0.00009  -0.02404  -0.00184  -0.02582   1.16872
   D13       -1.06315  -0.00033  -0.00942  -0.00441  -0.01383  -1.07698
   D14       -0.95780  -0.00004   0.00111  -0.00013   0.00097  -0.95683
   D15        1.11389   0.00009   0.00043   0.00063   0.00107   1.11496
   D16       -3.12029  -0.00007   0.00187  -0.00055   0.00132  -3.11896
   D17       -3.05384  -0.00005   0.00117  -0.00014   0.00103  -3.05281
   D18       -0.98215   0.00007   0.00049   0.00063   0.00113  -0.98102
   D19        1.06686  -0.00008   0.00193  -0.00055   0.00138   1.06824
   D20        1.12619  -0.00002   0.00168  -0.00030   0.00139   1.12758
   D21       -3.08530   0.00011   0.00101   0.00047   0.00148  -3.08382
   D22       -1.03629  -0.00005   0.00245  -0.00071   0.00174  -1.03456
   D23        0.98464   0.00005   0.00425   0.00087   0.00513   0.98977
   D24       -1.08995   0.00010   0.00419   0.00088   0.00507  -1.08487
   D25        3.11211   0.00000   0.00388   0.00055   0.00444   3.11655
   D26        3.10120  -0.00004   0.00529   0.00040   0.00569   3.10689
   D27        1.02661   0.00001   0.00523   0.00042   0.00564   1.03224
   D28       -1.05452  -0.00009   0.00493   0.00009   0.00501  -1.04951
   D29       -1.14896  -0.00001   0.00336   0.00103   0.00439  -1.14457
   D30        3.05963   0.00005   0.00330   0.00104   0.00434   3.06397
   D31        0.97850  -0.00005   0.00300   0.00071   0.00371   0.98221
   D32       -0.94351   0.00017   0.01225   0.00173   0.01398  -0.92953
   D33       -3.11651   0.00023   0.01172   0.00192   0.01365  -3.10286
   D34        1.17321   0.00006   0.01412   0.00059   0.01471   1.18792
         Item               Value     Threshold  Converged?
 Maximum Force            0.000502     0.000450     NO 
 RMS     Force            0.000135     0.000300     YES
 Maximum Displacement     0.066006     0.001800     NO 
 RMS     Displacement     0.024984     0.001200     NO 
 Predicted change in Energy=-5.883674D-06
 GradGradGradGradGradGradGradGradGradGradGradGradGradGradGradGradGradGrad

                          Input orientation:                          
 ---------------------------------------------------------------------
 Center     Atomic      Atomic             Coordinates (Angstroms)
 Number     Number       Type             X           Y           Z
 ---------------------------------------------------------------------
      1          1           0       -2.001827   -1.350200    0.568758
      2          6           0       -2.664975   -0.686382    0.014882
      3          1           0       -2.984883   -1.195213   -0.894693
      4          1           0       -3.544463   -0.486098    0.626285
      5          6           0       -1.949238    0.610760   -0.331588
      6          1           0       -1.048814    0.380588   -0.941939
      7          1           0       -2.554291    1.268819   -0.974889
      8          8           0       -1.447110    1.296394    0.723860
      9          1           0        2.762526    1.460793    0.508138
     10          6           0        2.010368    1.210944   -0.241242
     11          1           0        1.066123    1.676146    0.042922
     12          1           0        2.331692    1.620726   -1.197989
     13          6           0        1.853046   -0.300947   -0.340524
     14          1           0        2.820069   -0.786372   -0.538045
     15          6           0        1.316582   -0.902478    0.984583
     16          1           0        0.371722   -0.433597    1.253969
     17          1           0        2.052478   -0.695717    1.760582
     18          1           0        1.184828   -1.978187    0.892813
     19          8           0        0.942487   -0.679069   -1.285203
 ---------------------------------------------------------------------
                    Distance matrix (angstroms):
                    1          2          3          4          5
     1  H    0.000000
     2  C    1.089586   0.000000
     3  H    1.769778   1.090219   0.000000
     4  H    1.769098   1.089690   1.768996   0.000000
     5  C    2.158415   1.521480   2.156662   2.159945   0.000000
     6  H    2.487180   2.160072   2.496747   3.072252   1.111877
     7  H    3.089874   2.194245   2.502657   2.573700   1.101348
     8  O    2.708546   2.432539   3.345529   2.754213   1.355063
     9  H    5.532125   5.857596   6.484984   6.601700   4.860906
    10  C    4.828381   5.052156   5.582931   5.872707   4.005853
    11  H    4.341381   4.416267   5.053165   5.125730   3.219892
    12  H    5.543210   5.635644   6.023908   6.503528   4.482972
    13  C    4.097288   4.548340   4.950998   5.486538   3.910071
    14  H    4.979316   5.513749   5.830250   6.477120   4.974021
    15  C    3.374196   4.103634   4.703188   4.891984   3.832463
    16  H    2.635035   3.289493   4.057537   3.966516   2.998587
    17  H    4.276234   5.030101   5.716205   5.714571   4.700829
    18  H    3.264069   4.154577   4.603773   4.966242   4.245489
    19  O    3.543525   3.834587   3.980345   4.880957   3.306829
                    6          7          8          9         10
     6  H    0.000000
     7  H    1.748285   0.000000
     8  O    1.942222   2.027895   0.000000
     9  H    4.218516   5.523112   4.218364   0.000000
    10  C    3.246392   4.623602   3.590664   1.090750   0.000000
    11  H    2.668591   3.782757   2.631392   1.772170   1.090303
    12  H    3.609892   4.903717   4.251827   1.766937   1.089282
    13  C    3.040885   4.721357   3.817779   2.156642   1.523292
    14  H    4.061180   5.770475   4.913159   2.479428   2.175541
    15  C    3.309508   4.851569   3.541328   2.811192   2.539791
    16  H    2.739130   4.053095   2.565547   3.140209   2.761400
    17  H    4.252066   5.706534   4.158174   2.592936   2.764856
    18  H    3.730857   5.292672   4.204583   3.803115   3.483985
    19  O    2.281663   4.014726   3.694450   3.332810   2.408812
                   11         12         13         14         15
    11  H    0.000000
    12  H    1.773301   0.000000
    13  C    2.162215   2.158048   0.000000
    14  H    3.078611   2.543257   1.099902   0.000000
    15  C    2.756584   3.487209   1.550981   2.142977   0.000000
    16  H    2.529791   3.751509   2.180441   3.054532   1.088659
    17  H    3.090144   3.767892   2.147152   2.425098   1.089251
    18  H    3.753739   4.317282   2.186497   2.478263   1.087626
    19  O    2.706703   2.688225   1.365472   2.023628   2.311230
                   16         17         18         19
    16  H    0.000000
    17  H    1.774910   0.000000
    18  H    1.782507   1.774984   0.000000
    19  O    2.614081   3.241784   2.547585   0.000000
 Stoichiometry    C5H12O2(3)
 Framework group  C1[X(C5H12O2)]
 Deg. of freedom    51
 Full point group                 C1      NOp   1
 Largest Abelian subgroup         C1      NOp   1
 Largest concise Abelian subgroup C1      NOp   1
                         Standard orientation:                         
 ---------------------------------------------------------------------
 Center     Atomic      Atomic             Coordinates (Angstroms)
 Number     Number       Type             X           Y           Z
 ---------------------------------------------------------------------
      1          1           0       -1.984461   -1.451240    0.589072
      2          6           0       -2.638748   -0.834399   -0.026243
      3          1           0       -2.899085   -1.393960   -0.924961
      4          1           0       -3.552418   -0.633903    0.532714
      5          6           0       -1.944798    0.467240   -0.399167
      6          1           0       -1.009412    0.237602   -0.954676
      7          1           0       -2.536558    1.076057   -1.100685
      8          8           0       -1.514760    1.215674    0.645395
      9          1           0        2.693867    1.501147    0.621732
     10          6           0        1.986675    1.194018   -0.149817
     11          1           0        1.016638    1.642062    0.067085
     12          1           0        2.342264    1.569490   -1.108520
     13          6           0        1.878184   -0.324997   -0.185091
     14          1           0        2.867322   -0.788567   -0.313513
     15          6           0        1.295391   -0.881806    1.139997
     16          1           0        0.325355   -0.430783    1.341950
     17          1           0        1.986297   -0.616990    1.939365
[truncated: 470,088 more chars]
