# Supplementary material for: Computational Investigation of Substituent Effects on the Alcohol + Carbonyl Channel of Peroxy Radical Self- and Cross-Reactions
Source: J Phys Chem A. 2023 Feb 8;127(7):1686–96. doi: 10.1021/acs.jpca.2c08927 (PMC9969516; doi:10.1021/acs.jpca.2c08927)
Supplement: Supplementary file 2 — jp2c08927_si_002.zip [file jp2c08927_si_002.zip › EtO--OiPr/2-propanol_trip.log]

 Entering Gaussian System, Link 0=/appl/chem/G09RevD.01/g09/g09
 Initial command:
 /appl/chem/G09RevD.01/g09/l1.exe "/wrk/hasangal/39589792.GAUSS_SCRDIR/Gau-4357.inp" -scrdir="/wrk/hasangal/39589792.GAUSS_SCRDIR/"
 Entering Link 1 = /appl/chem/G09RevD.01/g09/l1.exe PID=      4359.
  
 Copyright (c) 1988,1990,1992,1993,1995,1998,2003,2009,2013,
            Gaussian, Inc.  All Rights Reserved.
  
 This is part of the Gaussian(R) 09 program.  It is based on
 the Gaussian(R) 03 system (copyright 2003, Gaussian, Inc.),
 the Gaussian(R) 98 system (copyright 1998, Gaussian, Inc.),
 the Gaussian(R) 94 system (copyright 1995, Gaussian, Inc.),
 the Gaussian 92(TM) system (copyright 1992, Gaussian, Inc.),
 the Gaussian 90(TM) system (copyright 1990, Gaussian, Inc.),
 the Gaussian 88(TM) system (copyright 1988, Gaussian, Inc.),
 the Gaussian 86(TM) system (copyright 1986, Carnegie Mellon
 University), and the Gaussian 82(TM) system (copyright 1983,
 Carnegie Mellon University). Gaussian is a federally registered
 trademark of Gaussian, Inc.
  
 This software contains proprietary and confidential information,
 including trade secrets, belonging to Gaussian, Inc.
  
 This software is provided under written license and may be
 used, copied, transmitted, or stored only in accord with that
 written license.
  
 The following legend is applicable only to US Government
 contracts under FAR:
  
                    RESTRICTED RIGHTS LEGEND
  
 Use, reproduction and disclosure by the US Government is
 subject to restrictions as set forth in subparagraphs (a)
 and (c) of the Commercial Computer Software - Restricted
 Rights clause in FAR 52.227-19.
  
 Gaussian, Inc.
 340 Quinnipiac St., Bldg. 40, Wallingford CT 06492
  
  
 ---------------------------------------------------------------
 Warning -- This program may not be used in any manner that
 competes with the business of Gaussian, Inc. or will provide
 assistance to any competitor of Gaussian, Inc.  The licensee
 of this program is prohibited from giving any competitor of
 Gaussian, Inc. access to this program.  By using this program,
 the user acknowledges that Gaussian, Inc. is engaged in the
 business of creating and licensing software in the field of
 computational chemistry and represents and warrants to the
 licensee that it is not a competitor of Gaussian, Inc. and that
 it will not use this program in any manner prohibited above.
 ---------------------------------------------------------------
  

 Cite this work as:
 Gaussian 09, Revision D.01,
 M. J. Frisch, G. W. Trucks, H. B. Schlegel, G. E. Scuseria, 
 M. A. Robb, J. R. Cheeseman, G. Scalmani, V. Barone, B. Mennucci, 
 G. A. Petersson, H. Nakatsuji, M. Caricato, X. Li, H. P. Hratchian, 
 A. F. Izmaylov, J. Bloino, G. Zheng, J. L. Sonnenberg, M. Hada, 
 M. Ehara, K. Toyota, R. Fukuda, J. Hasegawa, M. Ishida, T. Nakajima, 
 Y. Honda, O. Kitao, H. Nakai, T. Vreven, J. A. Montgomery, Jr., 
 J. E. Peralta, F. Ogliaro, M. Bearpark, J. J. Heyd, E. Brothers, 
 K. N. Kudin, V. N. Staroverov, T. Keith, R. Kobayashi, J. Normand, 
 K. Raghavachari, A. Rendell, J. C. Burant, S. S. Iyengar, J. Tomasi, 
 M. Cossi, N. Rega, J. M. Millam, M. Klene, J. E. Knox, J. B. Cross, 
 V. Bakken, C. Adamo, J. Jaramillo, R. Gomperts, R. E. Stratmann, 
 O. Yazyev, A. J. Austin, R. Cammi, C. Pomelli, J. W. Ochterski, 
 R. L. Martin, K. Morokuma, V. G. Zakrzewski, G. A. Voth, 
 P. Salvador, J. J. Dannenberg, S. Dapprich, A. D. Daniels, 
 O. Farkas, J. B. Foresman, J. V. Ortiz, J. Cioslowski, 
 and D. J. Fox, Gaussian, Inc., Wallingford CT, 2013.
 
 ******************************************
 Gaussian 09:  ES64L-G09RevD.01 24-Apr-2013
                17-Feb-2019 
 ******************************************
 %mem=12GB
 %NProcShared=16
 Will use up to   16 processors via shared memory.
 %chk=2-propanol_Conf-M0002-wb97-opt-restart
 ----------------------------------------------------------------------
 #wB97XD aug-cc-pVTZ Opt SCF=QC Integral(Grid=SuperFineGrid) Freq MaxDi
 sk=32GB
 ----------------------------------------------------------------------
 1/14=-1,18=20,19=15,26=5,38=1/1,3;
 2/9=110,12=2,17=6,18=5,40=1/2;
 3/5=16,6=1,7=10,11=2,16=1,25=1,30=1,71=1,74=-58,75=-7/1,2,3;
 4//1;
 5/5=2,8=3,38=5/8;
 6/7=2,8=2,9=2,10=2,28=1/1;
 7//1,2,3,16;
 1/14=-1,18=20,19=15,26=5/3(2);
 2/9=110/2;
 99//99;
 2/9=110/2;
 3/5=16,6=1,7=10,11=2,16=1,25=1,30=1,71=1,74=-58,75=-7/1,2,3;
 4/5=5,16=3,69=1/1;
 5/5=2,8=3,38=5/8;
 7//1,2,3,16;
 1/14=-1,18=20,19=15,26=5/3(-5);
 2/9=110/2;
 6/7=2,8=2,9=2,10=2,19=2,28=1/1;
 99/9=1/99;
 -----
 Title
 -----
 Symbolic Z-matrix:
 Charge =  0 Multiplicity = 3
 C                     1.45565   0.21386   0.52777 
 H                     1.99109   1.13337   0.29713 
 H                     2.14479  -0.62179   0.41663 
 H                     1.12214   0.25976   1.56358 
 C                     0.26722   0.04793  -0.40287 
 H                     0.60489  -0.07952  -1.43755 
 C                    -0.56658  -1.20285  -0.05978 
 H                    -1.4051   -1.30737  -0.74545 
 H                    -0.94108  -1.1324    0.95888 
 H                     0.07982  -2.07636  -0.14226 
 O                    -0.60271   1.08038  -0.34509 
 H                    -5.71256   0.82763   1.45899 
 
 Add virtual bond connecting atoms H12        and H8         Dist= 9.99D+00.
 Add virtual bond connecting atoms H12        and H9         Dist= 9.79D+00.

 GradGradGradGradGradGradGradGradGradGradGradGradGradGradGradGradGradGrad
 Berny optimization.
 Initialization pass.
                           ----------------------------
                           !    Initial Parameters    !
                           ! (Angstroms and Degrees)  !
 --------------------------                            --------------------------
 ! Name  Definition              Value          Derivative Info.                !
 --------------------------------------------------------------------------------
 ! R1    R(1,2)                  1.0888         estimate D2E/DX2                !
 ! R2    R(1,3)                  1.0888         estimate D2E/DX2                !
 ! R3    R(1,4)                  1.0891         estimate D2E/DX2                !
 ! R4    R(1,5)                  1.5185         estimate D2E/DX2                !
 ! R5    R(5,6)                  1.0958         estimate D2E/DX2                !
 ! R6    R(5,7)                  1.5419         estimate D2E/DX2                !
 ! R7    R(5,11)                 1.3513         estimate D2E/DX2                !
 ! R8    R(7,8)                  1.0882         estimate D2E/DX2                !
 ! R9    R(7,9)                  1.0876         estimate D2E/DX2                !
 ! R10   R(7,10)                 1.0898         estimate D2E/DX2                !
 ! R11   R(8,12)                 5.2889         estimate D2E/DX2                !
 ! R12   R(9,12)                 5.1826         estimate D2E/DX2                !
 ! A1    A(2,1,3)              108.3779         estimate D2E/DX2                !
 ! A2    A(2,1,4)              108.4493         estimate D2E/DX2                !
 ! A3    A(2,1,5)              110.3246         estimate D2E/DX2                !
 ! A4    A(3,1,4)              108.8579         estimate D2E/DX2                !
 ! A5    A(3,1,5)              110.4205         estimate D2E/DX2                !
 ! A6    A(4,1,5)              110.3527         estimate D2E/DX2                !
 ! A7    A(1,5,6)              110.5            estimate D2E/DX2                !
 ! A8    A(1,5,7)              112.0542         estimate D2E/DX2                !
 ! A9    A(1,5,11)             113.2114         estimate D2E/DX2                !
 ! A10   A(6,5,7)              106.4026         estimate D2E/DX2                !
 ! A11   A(6,5,11)             109.1234         estimate D2E/DX2                !
 ! A12   A(7,5,11)             105.1973         estimate D2E/DX2                !
 ! A13   A(5,7,8)              110.7568         estimate D2E/DX2                !
 ! A14   A(5,7,9)              110.003          estimate D2E/DX2                !
 ! A15   A(5,7,10)             108.2171         estimate D2E/DX2                !
 ! A16   A(8,7,9)              109.3322         estimate D2E/DX2                !
 ! A17   A(8,7,10)             109.4128         estimate D2E/DX2                !
 ! A18   A(9,7,10)             109.0895         estimate D2E/DX2                !
 ! A19   A(7,8,12)             109.0365         estimate D2E/DX2                !
 ! A20   A(7,9,12)             115.5884         estimate D2E/DX2                !
 ! A21   A(8,12,9)              19.4843         estimate D2E/DX2                !
 ! D1    D(2,1,5,6)             64.7287         estimate D2E/DX2                !
 ! D2    D(2,1,5,7)           -176.7981         estimate D2E/DX2                !
 ! D3    D(2,1,5,11)           -58.0157         estimate D2E/DX2                !
 ! D4    D(3,1,5,6)            -55.0507         estimate D2E/DX2                !
 ! D5    D(3,1,5,7)             63.4225         estimate D2E/DX2                !
 ! D6    D(3,1,5,11)          -177.7951         estimate D2E/DX2                !
 ! D7    D(4,1,5,6)           -175.4465         estimate D2E/DX2                !
 ! D8    D(4,1,5,7)            -56.9732         estimate D2E/DX2                !
 ! D9    D(4,1,5,11)            61.8091         estimate D2E/DX2                !
 ! D10   D(1,5,7,8)           -179.3699         estimate D2E/DX2                !
 ! D11   D(1,5,7,9)             59.6515         estimate D2E/DX2                !
 ! D12   D(1,5,7,10)           -59.4404         estimate D2E/DX2                !
 ! D13   D(6,5,7,8)            -58.4966         estimate D2E/DX2                !
 ! D14   D(6,5,7,9)           -179.4752         estimate D2E/DX2                !
 ! D15   D(6,5,7,10)            61.4329         estimate D2E/DX2                !
 ! D16   D(11,5,7,8)            57.215          estimate D2E/DX2                !
 ! D17   D(11,5,7,9)           -63.7637         estimate D2E/DX2                !
 ! D18   D(11,5,7,10)          177.1445         estimate D2E/DX2                !
 ! D19   D(5,7,8,12)           -95.8508         estimate D2E/DX2                !
 ! D20   D(9,7,8,12)            25.5241         estimate D2E/DX2                !
 ! D21   D(10,7,8,12)          144.9378         estimate D2E/DX2                !
 ! D22   D(5,7,9,12)            94.3859         estimate D2E/DX2                !
 ! D23   D(8,7,9,12)           -27.4442         estimate D2E/DX2                !
 ! D24   D(10,7,9,12)         -147.0574         estimate D2E/DX2                !
 ! D25   D(7,8,12,9)           -14.822          estimate D2E/DX2                !
 ! D26   D(7,9,12,8)            15.5615         estimate D2E/DX2                !
 --------------------------------------------------------------------------------
 Trust Radius=3.00D-01 FncErr=1.00D-07 GrdErr=1.00D-07
 Number of steps in this run=     69 maximum allowed number of steps=    100.
 GradGradGradGradGradGradGradGradGradGradGradGradGradGradGradGradGradGrad

                          Input orientation:                          
 ---------------------------------------------------------------------
 Center     Atomic      Atomic             Coordinates (Angstroms)
 Number     Number       Type             X           Y           Z
 ---------------------------------------------------------------------
      1          6           0        1.455650    0.213860    0.527770
      2          1           0        1.991090    1.133370    0.297130
      3          1           0        2.144790   -0.621790    0.416630
      4          1           0        1.122140    0.259760    1.563580
      5          6           0        0.267220    0.047930   -0.402870
      6          1           0        0.604890   -0.079520   -1.437550
      7          6           0       -0.566580   -1.202850   -0.059780
      8          1           0       -1.405100   -1.307370   -0.745450
      9          1           0       -0.941080   -1.132400    0.958880
     10          1           0        0.079820   -2.076360   -0.142260
     11          8           0       -0.602710    1.080380   -0.345090
     12          1           0       -5.712560    0.827630    1.458990
 ---------------------------------------------------------------------
                    Distance matrix (angstroms):
                    1          2          3          4          5
     1  C    0.000000
     2  H    1.088756   0.000000
     3  H    1.088842   1.765925   0.000000
     4  H    1.089146   1.766965   1.771564   0.000000
     5  C    1.518548   2.154045   2.155313   2.154689   0.000000
     6  H    2.161561   2.530171   2.470492   3.064219   1.095823
     7  C    2.538050   3.482382   2.813561   2.761576   1.541877
     8  H    3.481253   4.310254   3.797653   3.764898   2.179645
     9  H    2.782550   3.764206   3.174484   2.561376   2.169685
    10  H    2.754443   3.761434   2.586935   3.074700   2.148405
    11  O    2.397830   2.672649   3.320596   2.700286   1.351321
    12  H    7.254455   7.796770   8.057623   6.859048   6.311277
                    6          7          8          9         10
     6  H    0.000000
     7  C    2.128958   0.000000
     8  H    2.454929   1.088202   0.000000
     9  H    3.039976   1.087604   1.775013   0.000000
    10  H    2.437385   1.089796   1.777687   1.773642   0.000000
    11  O    1.999284   2.301271   2.550582   2.590604   3.236046
    12  H    7.008783   5.736778   5.288855   5.182552   6.674491
                   11         12
    11  O    0.000000
    12  H    5.424864   0.000000
 Stoichiometry    C3H8O(3)
 Framework group  C1[X(C3H8O)]
 Deg. of freedom    30
 Full point group                 C1      NOp   1
 Largest Abelian subgroup         C1      NOp   1
 Largest concise Abelian subgroup C1      NOp   1
                         Standard orientation:                         
 ---------------------------------------------------------------------
 Center     Atomic      Atomic             Coordinates (Angstroms)
 Number     Number       Type             X           Y           Z
 ---------------------------------------------------------------------
      1          6           0       -1.455648   -0.213862    0.527771
      2          1           0       -1.991087   -1.133372    0.297131
      3          1           0       -2.144789    0.621788    0.416631
      4          1           0       -1.122138   -0.259761    1.563581
      5          6           0       -0.267218   -0.047930   -0.402869
      6          1           0       -0.604889    0.079519   -1.437549
      7          6           0        0.566580    1.202851   -0.059779
      8          1           0        1.405100    1.307372   -0.745449
      9          1           0        0.941080    1.132401    0.958881
     10          1           0       -0.079821    2.076360   -0.142259
     11          8           0        0.602713   -1.080379   -0.345089
     12          1           0        5.712562   -0.827623    1.458991
 ---------------------------------------------------------------------
 Rotational constants (GHZ):      8.2368536      5.1876311      3.9230869
 Standard basis: Aug-CC-pVTZ (5D, 7F)
 There are   420 symmetry adapted cartesian basis functions of A   symmetry.
 There are   368 symmetry adapted basis functions of A   symmetry.
   368 basis functions,   504 primitive gaussians,   420 cartesian basis functions
    18 alpha electrons       16 beta electrons
       nuclear repulsion energy       129.8209999211 Hartrees.
 NAtoms=   12 NActive=   12 NUniq=   12 SFac= 1.00D+00 NAtFMM=   60 NAOKFM=F Big=F
 Integral buffers will be    131072 words long.
 Raffenetti 2 integral format.
 Two-electron integral symmetry is turned on.
 Nuclear repulsion after empirical dispersion term =      129.8169631883 Hartrees.
 One-electron integrals computed using PRISM.
 NBasis=   368 RedAO= T EigKep=  1.51D-05  NBF=   368
 NBsUse=   368 1.00D-06 EigRej= -1.00D+00 NBFU=   368
 ExpMin= 2.53D-02 ExpMax= 1.53D+04 ExpMxC= 5.22D+02 IAcc=3 IRadAn=         7 AccDes= 0.00D+00
 Harris functional with IExCor= 4639 and IRadAn=       7 diagonalized for initial guess.
 HarFok:  IExCor= 4639 AccDes= 0.00D+00 IRadAn=         7 IDoV= 1 UseB2=F ITyADJ=14
 ICtDFT=  3500011 ScaDFX=  1.000000  1.000000  1.000000  1.000000
 FoFCou: FMM=F IPFlag=           0 FMFlag=      100000 FMFlg1=           0
         NFxFlg=           0 DoJE=T BraDBF=F KetDBF=T FulRan=T
         wScrn=  0.000000 ICntrl=     500 IOpCl=  0 I1Cent=   200000004 NGrid=           0
         NMat0=    1 NMatS0=      1 NMatT0=    0 NMatD0=    1 NMtDS0=    0 NMtDT0=    0
 Petite list used in FoFCou.
 Initial guess <Sx>= 0.0000 <Sy>= 0.0000 <Sz>= 1.0000 <S**2>= 2.0000 S= 1.0000
 Gradient too large for Newton-Raphson -- use scaled steepest descent instead.
     Minimum is close to point  3 DX=  4.60D-02 DF= -7.12D-04 DXR=  8.42D-02 DFR=  7.08D-03 which will be used.
 Gradient too large for Newton-Raphson -- use scaled steepest descent instead.
     Accept linear search using points  3 and  4.
 Gradient too large for Newton-Raphson -- use scaled steepest descent instead.
     Accept linear search using points  1 and  2.
 Gradient too large for Newton-Raphson -- use scaled steepest descent instead.
 Gradient too large for Newton-Raphson -- use scaled steepest descent instead.
     Accept linear search using points  1 and  2.
 LinEq1:  Iter=  0 NonCon=     1 RMS=7.75D-05 Max=5.26D-03 NDo=     1
 AX will form     1 AO Fock derivatives at one time.
 LinEq1:  Iter=  1 NonCon=     1 RMS=3.94D-05 Max=2.27D-03 NDo=     1
 LinEq1:  Iter=  2 NonCon=     1 RMS=2.53D-05 Max=1.48D-03 NDo=     1
 LinEq1:  Iter=  3 NonCon=     1 RMS=6.06D-06 Max=1.51D-04 NDo=     1
 LinEq1:  Iter=  4 NonCon=     1 RMS=2.24D-06 Max=3.27D-05 NDo=     1
 LinEq1:  Iter=  5 NonCon=     1 RMS=6.02D-07 Max=1.04D-05 NDo=     1
 LinEq1:  Iter=  6 NonCon=     1 RMS=3.07D-07 Max=1.24D-05 NDo=     1
 LinEq1:  Iter=  7 NonCon=     1 RMS=1.01D-07 Max=3.73D-06 NDo=     1
 LinEq1:  Iter=  8 NonCon=     1 RMS=3.28D-08 Max=1.28D-06 NDo=     1
 LinEq1:  Iter=  9 NonCon=     1 RMS=1.10D-08 Max=3.62D-07 NDo=     1
 LinEq1:  Iter= 10 NonCon=     1 RMS=5.37D-09 Max=1.32D-07 NDo=     1
 LinEq1:  Iter= 11 NonCon=     0 RMS=1.50D-09 Max=2.62D-08 NDo=     1
 Linear equations converged to 1.092D-08 1.092D-07 after    11 iterations.
     Accept linear search using points  1 and  2.
 LinEq1:  Iter=  0 NonCon=     1 RMS=3.29D-05 Max=6.30D-04 NDo=     1
 LinEq1:  Iter=  1 NonCon=     1 RMS=1.84D-05 Max=6.81D-04 NDo=     1
 LinEq1:  Iter=  2 NonCon=     1 RMS=7.41D-06 Max=6.16D-04 NDo=     1
 LinEq1:  Iter=  3 NonCon=     1 RMS=3.51D-06 Max=1.65D-04 NDo=     1
 LinEq1:  Iter=  4 NonCon=     1 RMS=2.66D-06 Max=1.06D-04 NDo=     1
 LinEq1:  Iter=  5 NonCon=     1 RMS=9.07D-07 Max=3.15D-05 NDo=     1
 LinEq1:  Iter=  6 NonCon=     1 RMS=2.94D-07 Max=1.03D-05 NDo=     1
 LinEq1:  Iter=  7 NonCon=     1 RMS=9.22D-08 Max=2.21D-06 NDo=     1
 LinEq1:  Iter=  8 NonCon=     1 RMS=3.99D-08 Max=6.61D-07 NDo=     1
 LinEq1:  Iter=  9 NonCon=     1 RMS=1.04D-08 Max=2.34D-07 NDo=     1
 LinEq1:  Iter= 10 NonCon=     1 RMS=4.10D-09 Max=1.39D-07 NDo=     1
 LinEq1:  Iter= 11 NonCon=     0 RMS=1.19D-09 Max=5.34D-08 NDo=     1
 Linear equations converged to 1.092D-08 1.092D-07 after    11 iterations.
     Minimum is close to point  2 DX=  3.21D-02 DF= -2.30D-08 DXR=  3.11D-02 DFR=  9.71D-04 which will be used.
 LinEq1:  Iter=  0 NonCon=     1 RMS=6.21D-07 Max=5.72D-05 NDo=     1
 LinEq1:  Iter=  1 NonCon=     1 RMS=3.40D-07 Max=1.64D-05 NDo=     1
 LinEq1:  Iter=  2 NonCon=     1 RMS=1.73D-07 Max=3.49D-06 NDo=     1
 LinEq1:  Iter=  3 NonCon=     1 RMS=3.75D-08 Max=1.26D-06 NDo=     1
 LinEq1:  Iter=  4 NonCon=     1 RMS=1.51D-08 Max=4.42D-07 NDo=     1
 LinEq1:  Iter=  5 NonCon=     1 RMS=8.34D-09 Max=3.14D-07 NDo=     1
 LinEq1:  Iter=  6 NonCon=     1 RMS=3.24D-09 Max=1.40D-07 NDo=     1
 LinEq1:  Iter=  7 NonCon=     1 RMS=1.20D-09 Max=4.61D-08 NDo=     1
 LinEq1:  Iter=  8 NonCon=     1 RMS=5.16D-10 Max=2.39D-08 NDo=     1
 LinEq1:  Iter=  9 NonCon=     1 RMS=2.27D-10 Max=1.16D-08 NDo=     1
 LinEq1:  Iter= 10 NonCon=     0 RMS=7.54D-11 Max=3.03D-09 NDo=     1
 Linear equations converged to 7.381D-10 7.381D-09 after    10 iterations.
 Restarting incremental Fock formation.
 LinEq1:  Iter=  0 NonCon=     1 RMS=5.78D-09 Max=9.86D-08 NDo=     1
 LinEq1:  Iter=  1 NonCon=     1 RMS=2.97D-09 Max=9.73D-08 NDo=     1
 LinEq1:  Iter=  2 NonCon=     1 RMS=1.30D-09 Max=7.63D-08 NDo=     1
 LinEq1:  Iter=  3 NonCon=     1 RMS=7.66D-10 Max=4.79D-08 NDo=     1
 LinEq1:  Iter=  4 NonCon=     1 RMS=5.20D-10 Max=2.19D-08 NDo=     1
 LinEq1:  Iter=  5 NonCon=     1 RMS=2.61D-10 Max=1.40D-08 NDo=     1
 LinEq1:  Iter=  6 NonCon=     1 RMS=8.46D-11 Max=3.65D-09 NDo=     1
 LinEq1:  Iter=  7 NonCon=     1 RMS=3.31D-11 Max=1.33D-09 NDo=     1
 LinEq1:  Iter=  8 NonCon=     1 RMS=1.28D-11 Max=5.94D-10 NDo=     1
 LinEq1:  Iter=  9 NonCon=     1 RMS=5.91D-12 Max=1.53D-10 NDo=     1
 LinEq1:  Iter= 10 NonCon=     0 RMS=2.47D-12 Max=3.87D-11 NDo=     1
 Linear equations converged to 1.108D-11 1.108D-10 after    10 iterations.
 Search did not lower the energy significantly.
 No lower point found -- using Newton-Raphson step.
 SCF Done:  E(UwB97XD) =  -194.201753703     a.u. after   10 cycles
            Convg  =    0.3979D-06                    79 Fock formations.
              S**2 =  2.0043                  -V/T =  2.0058
 <Sx>= 0.0000 <Sy>= 0.0000 <Sz>= 1.0000 <S**2>= 2.0043 S= 1.0014
 <L.S>= 0.000000000000E+00
 Annihilation of the first spin contaminant:
 S**2 before annihilation     2.0043,   after     2.0000

 **********************************************************************

            Population analysis using the SCF density.

 **********************************************************************

 Orbital symmetries:
 Alpha Orbitals:
       Occupied  (A) (A) (A) (A) (A) (A) (A) (A) (A) (A) (A) (A)
                 (A) (A) (A) (A) (A) (A)
       Virtual   (A) (A) (A) (A) (A) (A) (A) (A) (A) (A) (A) (A)
                 (A) (A) (A) (A) (A) (A) (A) (A) (A) (A) (A) (A)
                 (A) (A) (A) (A) (A) (A) (A) (A) (A) (A) (A) (A)
                 (A) (A) (A) (A) (A) (A) (A) (A) (A) (A) (A) (A)
                 (A) (A) (A) (A) (A) (A) (A) (A) (A) (A) (A) (A)
                 (A) (A) (A) (A) (A) (A) (A) (A) (A) (A) (A) (A)
                 (A) (A) (A) (A) (A) (A) (A) (A) (A) (A) (A) (A)
                 (A) (A) (A) (A) (A) (A) (A) (A) (A) (A) (A) (A)
                 (A) (A) (A) (A) (A) (A) (A) (A) (A) (A) (A) (A)
                 (A) (A) (A) (A) (A) (A) (A) (A) (A) (A) (A) (A)
                 (A) (A) (A) (A) (A) (A) (A) (A) (A) (A) (A) (A)
                 (A) (A) (A) (A) (A) (A) (A) (A) (A) (A) (A) (A)
                 (A) (A) (A) (A) (A) (A) (A) (A) (A) (A) (A) (A)
                 (A) (A) (A) (A) (A) (A) (A) (A) (A) (A) (A) (A)
                 (A) (A) (A) (A) (A) (A) (A) (A) (A) (A) (A) (A)
                 (A) (A) (A) (A) (A) (A) (A) (A) (A) (A) (A) (A)
                 (A) (A) (A) (A) (A) (A) (A) (A) (A) (A) (A) (A)
                 (A) (A) (A) (A) (A) (A) (A) (A) (A) (A) (A) (A)
                 (A) (A) (A) (A) (A) (A) (A) (A) (A) (A) (A) (A)
                 (A) (A) (A) (A) (A) (A) (A) (A) (A) (A) (A) (A)
                 (A) (A) (A) (A) (A) (A) (A) (A) (A) (A) (A) (A)
                 (A) (A) (A) (A) (A) (A) (A) (A) (A) (A) (A) (A)
                 (A) (A) (A) (A) (A) (A) (A) (A) (A) (A) (A) (A)
                 (A) (A) (A) (A) (A) (A) (A) (A) (A) (A) (A) (A)
                 (A) (A) (A) (A) (A) (A) (A) (A) (A) (A) (A) (A)
                 (A) (A) (A) (A) (A) (A) (A) (A) (A) (A) (A) (A)
                 (A) (A) (A) (A) (A) (A) (A) (A) (A) (A) (A) (A)
                 (A) (A) (A) (A) (A) (A) (A) (A) (A) (A) (A) (A)
                 (A) (A) (A) (A) (A) (A) (A) (A) (A) (A) (A) (A)
                 (A) (A)
 Beta  Orbitals:
       Occupied  (A) (A) (A) (A) (A) (A) (A) (A) (A) (A) (A) (A)
                 (A) (A) (A) (A)
       Virtual   (A) (A) (A) (A) (A) (A) (A) (A) (A) (A) (A) (A)
                 (A) (A) (A) (A) (A) (A) (A) (A) (A) (A) (A) (A)
                 (A) (A) (A) (A) (A) (A) (A) (A) (A) (A) (A) (A)
                 (A) (A) (A) (A) (A) (A) (A) (A) (A) (A) (A) (A)
                 (A) (A) (A) (A) (A) (A) (A) (A) (A) (A) (A) (A)
                 (A) (A) (A) (A) (A) (A) (A) (A) (A) (A) (A) (A)
                 (A) (A) (A) (A) (A) (A) (A) (A) (A) (A) (A) (A)
                 (A) (A) (A) (A) (A) (A) (A) (A) (A) (A) (A) (A)
                 (A) (A) (A) (A) (A) (A) (A) (A) (A) (A) (A) (A)
                 (A) (A) (A) (A) (A) (A) (A) (A) (A) (A) (A) (A)
                 (A) (A) (A) (A) (A) (A) (A) (A) (A) (A) (A) (A)
                 (A) (A) (A) (A) (A) (A) (A) (A) (A) (A) (A) (A)
                 (A) (A) (A) (A) (A) (A) (A) (A) (A) (A) (A) (A)
                 (A) (A) (A) (A) (A) (A) (A) (A) (A) (A) (A) (A)
                 (A) (A) (A) (A) (A) (A) (A) (A) (A) (A) (A) (A)
                 (A) (A) (A) (A) (A) (A) (A) (A) (A) (A) (A) (A)
                 (A) (A) (A) (A) (A) (A) (A) (A) (A) (A) (A) (A)
                 (A) (A) (A) (A) (A) (A) (A) (A) (A) (A) (A) (A)
                 (A) (A) (A) (A) (A) (A) (A) (A) (A) (A) (A) (A)
                 (A) (A) (A) (A) (A) (A) (A) (A) (A) (A) (A) (A)
                 (A) (A) (A) (A) (A) (A) (A) (A) (A) (A) (A) (A)
                 (A) (A) (A) (A) (A) (A) (A) (A) (A) (A) (A) (A)
                 (A) (A) (A) (A) (A) (A) (A) (A) (A) (A) (A) (A)
                 (A) (A) (A) (A) (A) (A) (A) (A) (A) (A) (A) (A)
                 (A) (A) (A) (A) (A) (A) (A) (A) (A) (A) (A) (A)
                 (A) (A) (A) (A) (A) (A) (A) (A) (A) (A) (A) (A)
                 (A) (A) (A) (A) (A) (A) (A) (A) (A) (A) (A) (A)
                 (A) (A) (A) (A) (A) (A) (A) (A) (A) (A) (A) (A)
                 (A) (A) (A) (A) (A) (A) (A) (A) (A) (A) (A) (A)
                 (A) (A) (A) (A)
 The electronic state is 3-A.
 Alpha  occ. eigenvalues --  -19.28990 -10.34482 -10.29748 -10.27808  -1.13996
 Alpha  occ. eigenvalues --   -0.87344  -0.80303  -0.67829  -0.58474  -0.54823
 Alpha  occ. eigenvalues --   -0.54518  -0.48810  -0.47947  -0.46771  -0.45807
 Alpha  occ. eigenvalues --   -0.40244  -0.39605  -0.36654
 Alpha virt. eigenvalues --    0.03082   0.04109   0.04130   0.04789   0.06261
 Alpha virt. eigenvalues --    0.06354   0.06644   0.07235   0.09522   0.10768
 Alpha virt. eigenvalues --    0.11916   0.12446   0.12660   0.12959   0.13324
 Alpha virt. eigenvalues --    0.13895   0.14579   0.15075   0.16793   0.18126
 Alpha virt. eigenvalues --    0.18580   0.19629   0.20102   0.20883   0.21174
 Alpha virt. eigenvalues --    0.21774   0.22874   0.24467   0.24564   0.25854
 Alpha virt. eigenvalues --    0.25965   0.26715   0.28970   0.29721   0.30452
 Alpha virt. eigenvalues --    0.30937   0.31587   0.33923   0.34075   0.34217
 Alpha virt. eigenvalues --    0.34491   0.35614   0.35765   0.36655   0.36849
 Alpha virt. eigenvalues --    0.37028   0.37781   0.38886   0.39781   0.40292
 Alpha virt. eigenvalues --    0.40595   0.40904   0.41834   0.43189   0.44155
 Alpha virt. eigenvalues --    0.44386   0.44956   0.45156   0.46479   0.47143
 Alpha virt. eigenvalues --    0.49026   0.49800   0.50935   0.51065   0.51759
 Alpha virt. eigenvalues --    0.52262   0.53468   0.54336   0.56015   0.56816
 Alpha virt. eigenvalues --    0.59675   0.60262   0.60845   0.63234   0.65268
 Alpha virt. eigenvalues --    0.66752   0.67800   0.69816   0.71281   0.71718
 Alpha virt. eigenvalues --    0.72937   0.73736   0.75275   0.76294   0.76341
 Alpha virt. eigenvalues --    0.76605   0.76800   0.76925   0.77662   0.78651
 Alpha virt. eigenvalues --    0.78748   0.79396   0.81568   0.82864   0.83682
 Alpha virt. eigenvalues --    0.84349   0.85646   0.85931   0.86550   0.87724
 Alpha virt. eigenvalues --    0.88311   0.89470   0.89781   0.91330   0.91460
 Alpha virt. eigenvalues --    0.92295   0.93046   0.94303   0.95216   0.96906
 Alpha virt. eigenvalues --    0.98190   0.98918   0.99204   0.99980   1.00175
 Alpha virt. eigenvalues --    1.03603   1.04465   1.06265   1.06968   1.07756
 Alpha virt. eigenvalues --    1.08063   1.09488   1.11263   1.12809   1.13261
 Alpha virt. eigenvalues --    1.14523   1.15401   1.15878   1.17516   1.18237
 Alpha virt. eigenvalues --    1.18679   1.20856   1.21260   1.22972   1.27376
 Alpha virt. eigenvalues --    1.27744   1.28035   1.30659   1.35113   1.36053
 Alpha virt. eigenvalues --    1.36219   1.37200   1.38196   1.39016   1.40275
 Alpha virt. eigenvalues --    1.41151   1.42760   1.43167   1.44235   1.47205
 Alpha virt. eigenvalues --    1.48800   1.49815   1.53168   1.54591   1.56011
 Alpha virt. eigenvalues --    1.56660   1.57269   1.58019   1.59414   1.60233
 Alpha virt. eigenvalues --    1.60983   1.61469   1.62189   1.66687   1.68404
 Alpha virt. eigenvalues --    1.71431   1.72524   1.72887   1.73561   1.75702
 Alpha virt. eigenvalues --    1.76507   1.77305   1.79532   1.80773   1.81462
 Alpha virt. eigenvalues --    1.81693   1.82366   1.85947   1.89906   1.92339
 Alpha virt. eigenvalues --    1.96349   1.97454   1.99278   2.01497   2.03332
 Alpha virt. eigenvalues --    2.07619   2.08360   2.09308   2.10067   2.10826
 Alpha virt. eigenvalues --    2.12603   2.15755   2.18970   2.22557   2.23658
 Alpha virt. eigenvalues --    2.25388   2.29869   2.30750   2.33006   2.37465
 Alpha virt. eigenvalues --    2.39318   2.42450   2.42979   2.46964   2.47125
 Alpha virt. eigenvalues --    2.50727   2.53222   2.62634   2.66748   2.75932
 Alpha virt. eigenvalues --    2.80106   2.81190   2.84340   2.87147   2.96243
 Alpha virt. eigenvalues --    2.98778   3.04789   3.11227   3.15429   3.18915
 Alpha virt. eigenvalues --    3.21382   3.22049   3.23305   3.29088   3.34481
 Alpha virt. eigenvalues --    3.37185   3.37615   3.38266   3.39784   3.43156
 Alpha virt. eigenvalues --    3.43662   3.46035   3.46469   3.47303   3.48661
 Alpha virt. eigenvalues --    3.52506   3.53960   3.57067   3.58080   3.60539
 Alpha virt. eigenvalues --    3.61725   3.64609   3.64625   3.64888   3.65123
 Alpha virt. eigenvalues --    3.66043   3.66415   3.70059   3.70961   3.71779
 Alpha virt. eigenvalues --    3.72670   3.75165   3.77664   3.80715   3.81071
 Alpha virt. eigenvalues --    3.81167   3.82762   3.85389   3.86962   3.89222
 Alpha virt. eigenvalues --    3.91065   3.93018   3.95553   3.96650   4.00165
 Alpha virt. eigenvalues --    4.02109   4.02574   4.05012   4.06087   4.08652
 Alpha virt. eigenvalues --    4.09247   4.15198   4.20481   4.22533   4.26643
 Alpha virt. eigenvalues --    4.29387   4.31776   4.36188   4.38906   4.41529
 Alpha virt. eigenvalues --    4.43758   4.45683   4.51211   4.51853   4.56847
 Alpha virt. eigenvalues --    4.57588   4.58432   4.61459   4.63859   4.66035
 Alpha virt. eigenvalues --    4.67329   4.74809   4.76837   4.79378   4.79830
 Alpha virt. eigenvalues --    4.86281   4.88191   4.90655   4.92697   4.97555
 Alpha virt. eigenvalues --    4.99664   5.03228   5.03910   5.08284   5.12175
 Alpha virt. eigenvalues --    5.13488   5.15541   5.15893   5.17816   5.18979
 Alpha virt. eigenvalues --    5.22620   5.27285   5.37219   5.39726   5.45093
 Alpha virt. eigenvalues --    5.49403   5.50734   5.57157   5.59535   5.61849
 Alpha virt. eigenvalues --    5.76543   5.78594   5.81129   5.84633   5.86210
 Alpha virt. eigenvalues --    5.89526   5.92461   5.99347   6.01199   6.23650
 Alpha virt. eigenvalues --    6.29515   6.32744   6.44038   6.46134   6.50515
 Alpha virt. eigenvalues --    6.55209   6.62822   6.65197   6.76229   6.81020
 Alpha virt. eigenvalues --    6.95198   6.98113   7.10374   7.37781   7.42082
 Alpha virt. eigenvalues --    7.45316  14.16976  16.97668  17.16796  17.97314
  Beta  occ. eigenvalues --  -19.27023 -10.34527 -10.29537 -10.27791  -1.08784
  Beta  occ. eigenvalues --   -0.85933  -0.79877  -0.66767  -0.56940  -0.53678
  Beta  occ. eigenvalues --   -0.51892  -0.48539  -0.46505  -0.45487  -0.44400
  Beta  occ. eigenvalues --   -0.34650
  Beta virt. eigenvalues --   -0.05974   0.03253   0.04272   0.04484   0.05388
  Beta virt. eigenvalues --    0.06637   0.07116   0.07776   0.09892   0.11082
  Beta virt. eigenvalues --    0.12079   0.12691   0.12975   0.13510   0.13713
  Beta virt. eigenvalues --    0.14604   0.15075   0.15395   0.16351   0.17426
  Beta virt. eigenvalues --    0.18550   0.19101   0.20855   0.21326   0.21392
  Beta virt. eigenvalues --    0.24397   0.24801   0.25036   0.26070   0.26873
  Beta virt. eigenvalues --    0.29305   0.29871   0.30537   0.31039   0.31689
  Beta virt. eigenvalues --    0.33953   0.34281   0.34313   0.34595   0.35598
  Beta virt. eigenvalues --    0.36186   0.36797   0.36959   0.37232   0.37809
  Beta virt. eigenvalues --    0.38748   0.39913   0.40459   0.40712   0.41253
  Beta virt. eigenvalues --    0.42067   0.43662   0.44514   0.44861   0.45014
  Beta virt. eigenvalues --    0.46593   0.46970   0.49004   0.49122   0.50529
  Beta virt. eigenvalues --    0.50852   0.51207   0.51921   0.52576   0.53346
  Beta virt. eigenvalues --    0.53609   0.54089   0.54658   0.55551   0.56593
  Beta virt. eigenvalues --    0.58777   0.60260   0.60825   0.62288   0.64509
  Beta virt. eigenvalues --    0.65756   0.67241   0.68340   0.70229   0.71716
  Beta virt. eigenvalues --    0.72049   0.73121   0.74137   0.75850   0.77207
  Beta virt. eigenvalues --    0.78149   0.78870   0.79231   0.81190   0.82796
  Beta virt. eigenvalues --    0.83776   0.84614   0.85901   0.86076   0.86770
  Beta virt. eigenvalues --    0.87896   0.88710   0.89749   0.90118   0.92314
  Beta virt. eigenvalues --    0.93192   0.94443   0.95491   0.98018   0.98769
  Beta virt. eigenvalues --    0.99149   0.99666   1.00288   1.03689   1.04411
  Beta virt. eigenvalues --    1.06254   1.06566   1.07811   1.08086   1.09230
  Beta virt. eigenvalues --    1.11189   1.12367   1.12811   1.13306   1.14583
  Beta virt. eigenvalues --    1.15761   1.16094   1.17361   1.18248   1.18653
  Beta virt. eigenvalues --    1.20688   1.21250   1.22469   1.22513   1.22875
  Beta virt. eigenvalues --    1.23197   1.23428   1.25448   1.27537   1.28222
  Beta virt. eigenvalues --    1.28273   1.30794   1.35372   1.36197   1.36454
  Beta virt. eigenvalues --    1.37382   1.38505   1.39364   1.40468   1.41324
  Beta virt. eigenvalues --    1.42961   1.43944   1.44449   1.47498   1.48950
  Beta virt. eigenvalues --    1.49851   1.53234   1.54538   1.56082   1.56571
  Beta virt. eigenvalues --    1.57300   1.58033   1.59333   1.60162   1.60519
  Beta virt. eigenvalues --    1.60641   1.60811   1.61202   1.62300   1.65585
  Beta virt. eigenvalues --    1.66913   1.69283   1.72078   1.72697   1.73428
  Beta virt. eigenvalues --    1.73827   1.75954   1.76819   1.77586   1.79668
  Beta virt. eigenvalues --    1.81020   1.81663   1.81900   1.82739   1.86120
  Beta virt. eigenvalues --    1.90172   1.92475   1.96580   1.97769   1.99800
  Beta virt. eigenvalues --    2.01850   2.03894   2.07740   2.08658   2.09467
  Beta virt. eigenvalues --    2.10388   2.11333   2.12951   2.16204   2.19415
  Beta virt. eigenvalues --    2.23424   2.24153   2.25995   2.30323   2.31076
  Beta virt. eigenvalues --    2.33412   2.39750   2.43351   2.44008   2.47379
  Beta virt. eigenvalues --    2.47840   2.51867   2.55251   2.63375   2.67617
  Beta virt. eigenvalues --    2.77387   2.81292   2.82140   2.85259   2.87935
  Beta virt. eigenvalues --    2.96989   2.99377   3.05146   3.11385   3.15656
  Beta virt. eigenvalues --    3.19145   3.21533   3.22353   3.23653   3.29207
  Beta virt. eigenvalues --    3.34713   3.37469   3.37811   3.38409   3.39852
  Beta virt. eigenvalues --    3.41440   3.43327   3.43939   3.46259   3.46726
  Beta virt. eigenvalues --    3.47525   3.48951   3.52784   3.54251   3.57300
  Beta virt. eigenvalues --    3.58588   3.60704   3.61965   3.66461   3.70193
  Beta virt. eigenvalues --    3.71238   3.71942   3.72878   3.75269   3.77926
  Beta virt. eigenvalues --    3.81220   3.83122   3.87613   3.89390   3.91256
  Beta virt. eigenvalues --    3.93153   3.95735   3.96872   4.00408   4.02260
  Beta virt. eigenvalues --    4.02799   4.05208   4.06239   4.08994   4.09524
  Beta virt. eigenvalues --    4.16227   4.21086   4.23037   4.27476   4.29684
  Beta virt. eigenvalues --    4.32325   4.36370   4.39039   4.41758   4.43854
  Beta virt. eigenvalues --    4.45820   4.51330   4.52279   4.53573   4.53597
  Beta virt. eigenvalues --    4.53649   4.54035   4.55042   4.56997   4.57875
  Beta virt. eigenvalues --    4.58777   4.61899   4.64087   4.66345   4.67472
  Beta virt. eigenvalues --    4.75099   4.76960   4.79865   4.79987   4.83897
  Beta virt. eigenvalues --    4.84075   4.87285   4.87627   4.88700   4.91685
  Beta virt. eigenvalues --    4.93393   4.98143   4.99916   5.03908   5.04202
  Beta virt. eigenvalues --    5.08545   5.12449   5.13815   5.15826   5.16042
  Beta virt. eigenvalues --    5.18116   5.19638   5.23381   5.27610   5.37392
  Beta virt. eigenvalues --    5.39942   5.45400   5.49591   5.50945   5.57570
  Beta virt. eigenvalues --    5.59863   5.62221   5.76687   5.78917   5.81915
  Beta virt. eigenvalues --    5.85389   5.86717   5.89905   5.92964   5.99576
  Beta virt. eigenvalues --    6.01518   6.24238   6.35831   6.38314   6.44631
  Beta virt. eigenvalues --    6.46368   6.50878   6.56105   6.67049   6.69188
  Beta virt. eigenvalues --    6.80999   6.82242   7.02955   7.04430   7.13356
  Beta virt. eigenvalues --    7.40740   7.45834   7.50583  14.20308  16.97742
  Beta virt. eigenvalues --   17.17020  17.97418
          Condensed to atoms (all electrons):
               1          2          3          4          5          6
     1  C    5.767241   0.460716   0.346041   0.379282   0.006402  -0.063951
     2  H    0.460716   0.364806  -0.006219   0.002316  -0.068243  -0.020025
     3  H    0.346041  -0.006219   0.352489  -0.015495   0.036467   0.002643
     4  H    0.379282   0.002316  -0.015495   0.392045  -0.008837  -0.001667
     5  C    0.006402  -0.068243   0.036467  -0.008837   5.065403   0.479203
     6  H   -0.063951  -0.020025   0.002643  -0.001667   0.479203   0.432363
     7  C    0.089668   0.009182   0.007906  -0.019023  -0.001635  -0.058834
     8  H    0.008341   0.000640   0.001939  -0.000597  -0.041786  -0.014662
     9  H   -0.027045  -0.000847   0.005214  -0.023691   0.012291   0.000572
    10  H    0.014985   0.003361  -0.008566   0.005900   0.009661  -0.003363
    11  O    0.041099   0.019358  -0.012548   0.018228  -0.249287  -0.029752
    12  H    0.000052   0.000010  -0.000001  -0.000045  -0.000317  -0.000020
               7          8          9         10         11         12
     1  C    0.089668   0.008341  -0.027045   0.014985   0.041099   0.000052
     2  H    0.009182   0.000640  -0.000847   0.003361   0.019358   0.000010
     3  H    0.007906   0.001939   0.005214  -0.008566  -0.012548  -0.000001
     4  H   -0.019023  -0.000597  -0.023691   0.005900   0.018228  -0.000045
     5  C   -0.001635  -0.041786   0.012291   0.009661  -0.249287  -0.000317
     6  H   -0.058834  -0.014662   0.000572  -0.003363  -0.029752  -0.000020
     7  C    5.690667   0.440482   0.362456   0.361301   0.059372   0.000527
     8  H    0.440482   0.345977   0.000668   0.000448   0.006205  -0.000305
     9  H    0.362456   0.000668   0.383781  -0.010164   0.017118  -0.000195
    10  H    0.361301   0.000448  -0.010164   0.338644  -0.006841   0.000108
    11  O    0.059372   0.006205   0.017118  -0.006841   8.833838  -0.000060
    12  H    0.000527  -0.000305  -0.000195   0.000108  -0.000060   1.000466
          Atomic-Atomic Spin Densities.
               1          2          3          4          5          6
     1  C    0.027914   0.002587  -0.012848   0.002030  -0.015206   0.001242
     2  H    0.002587   0.000829  -0.000845  -0.001376  -0.001657   0.000107
     3  H   -0.012848  -0.000845   0.015241  -0.010281   0.008565  -0.002806
     4  H    0.002030  -0.001376  -0.010281   0.016636  -0.000487   0.002582
     5  C   -0.015206  -0.001657   0.008565  -0.000487   0.052191   0.016227
     6  H    0.001242   0.000107  -0.002806   0.002582   0.016227   0.019962
     7  C    0.001445   0.001032   0.004950  -0.006236  -0.012996  -0.004480
     8  H   -0.001342  -0.000023   0.001582  -0.001339  -0.013579  -0.004740
     9  H   -0.000209   0.000315   0.002743  -0.004204  -0.019212  -0.003535
    10  H    0.003336   0.000191  -0.004125   0.002396   0.015260   0.005102
    11  O    0.010034  -0.001371  -0.002300  -0.000520  -0.136222  -0.004544
    12  H    0.000047   0.000010   0.000000  -0.000051  -0.000326  -0.000024
               7          8          9         10         11         12
     1  C    0.001445  -0.001342  -0.000209   0.003336   0.010034   0.000047
     2  H    0.001032  -0.000023   0.000315   0.000191  -0.001371   0.000010
     3  H    0.004950   0.001582   0.002743  -0.004125  -0.002300   0.000000
     4  H   -0.006236  -0.001339  -0.004204   0.002396  -0.000520  -0.000051
     5  C   -0.012996  -0.013579  -0.019212   0.015260  -0.136222  -0.000326
     6  H   -0.004480  -0.004740  -0.003535   0.005102  -0.004544  -0.000024
     7  C    0.130012   0.009694   0.012536  -0.009400   0.006920   0.000502
     8  H    0.009694   0.004390   0.005201  -0.007200   0.011338  -0.000306
     9  H    0.012536   0.005201   0.007840  -0.005782   0.012966  -0.000180
    10  H   -0.009400  -0.007200  -0.005782   0.010233  -0.007990   0.000106
    11  O    0.006920   0.011338   0.012966  -0.007990   1.027709  -0.000014
    12  H    0.000502  -0.000306  -0.000180   0.000106  -0.000014   1.000462
 Mulliken charges and spin densities:
               1          2
     1  C   -1.022833   0.019031
     2  H    0.234945  -0.000201
     3  H    0.290131  -0.000124
     4  H    0.271583  -0.000851
     5  C    0.760678  -0.107441
     6  H    0.277493   0.025093
     7  C   -0.942067   0.133979
     8  H    0.252651   0.003677
     9  H    0.279843   0.008477
    10  H    0.294527   0.002127
    11  O   -0.696731   0.916009
    12  H   -0.000221   1.000226
 Sum of Mulliken charges =   0.00000   2.00000
 Mulliken charges and spin densities with hydrogens summed into heavy atoms:
               1          2
     1  C   -0.226173   0.017855
     5  C    1.038171  -0.082348
     7  C   -0.115047   0.148259
    11  O   -0.696951   1.916235
 Electronic spatial extent (au):  <R**2>=            431.9200
 Charge=              0.0000 electrons
 Dipole moment (field-independent basis, Debye):
    X=             -1.1378    Y=              1.8306    Z=              0.0152  Tot=              2.1554
 Quadrupole moment (field-independent basis, Debye-Ang):
   XX=            -27.4353   YY=            -28.4352   ZZ=            -26.8901
   XY=              1.8045   XZ=              0.6555   YZ=             -0.4234
 Traceless Quadrupole moment (field-independent basis, Debye-Ang):
   XX=              0.1516   YY=             -0.8483   ZZ=              0.6967
   XY=              1.8045   XZ=              0.6555   YZ=             -0.4234
 Octapole moment (field-independent basis, Debye-Ang**2):
  XXX=             -9.0542  YYY=              0.7872  ZZZ=             -3.8408  XYY=             -5.6964
  XXY=              0.5661  XXZ=             -1.9189  XZZ=             -2.6761  YZZ=             -0.1898
  YYZ=             -1.6742  XYZ=             -0.8155
 Hexadecapole moment (field-independent basis, Debye-Ang**3):
 XXXX=           -464.2445 YYYY=           -159.7011 ZZZZ=            -89.8008 XXXY=              7.1026
 XXXZ=            -17.0886 YYYX=              7.4992 YYYZ=              3.3055 ZZZX=            -14.0949
 ZZZY=              3.1621 XXYY=           -101.0100 XXZZ=            -93.1858 YYZZ=            -43.6552
 XXYZ=             -0.0102 YYXZ=             -4.3441 ZZXY=              3.7614
 N-N= 1.298169631883D+02 E-N=-7.124214636866D+02  KE= 1.930731011390D+02
                          Isotropic Fermi Contact Couplings
        Atom                 a.u.       MegaHertz       Gauss      10(-4) cm-1
     1  C(13)              0.00306       1.72220       0.61452       0.57447
     2  H(1)              -0.00034      -0.75225      -0.26842      -0.25092
     3  H(1)               0.00030       0.66328       0.23667       0.22125
     4  H(1)               0.00004       0.07908       0.02822       0.02638
     5  C(13)             -0.03004     -16.88503      -6.02500      -5.63224
     6  H(1)               0.01595      35.65691      12.72327      11.89386
     7  C(13)              0.07798      43.83096      15.63998      14.62044
     8  H(1)              -0.00157      -3.49963      -1.24876      -1.16735
     9  H(1)              -0.00175      -3.90587      -1.39371      -1.30286
    10  H(1)               0.00607      13.56496       4.84032       4.52478
    11  O(17)              0.03261      -9.88483      -3.52715      -3.29722
    12  H(1)               0.29164     651.80889     232.58161     217.42004
 --------------------------------------------------------
       Center         ----  Spin Dipole Couplings  ----
                      3XX-RR        3YY-RR        3ZZ-RR
 --------------------------------------------------------
     1   Atom        0.018407     -0.013084     -0.005323
     2   Atom        0.012386     -0.006260     -0.006126
     3   Atom        0.005248     -0.001245     -0.004003
     4   Atom        0.001726     -0.005842      0.004117
     5   Atom        0.015288      0.021777     -0.037066
     6   Atom       -0.000502     -0.003518      0.004020
     7   Atom       -0.053022      0.123889     -0.070867
     8   Atom        0.002005      0.008417     -0.010422
     9   Atom       -0.009145      0.004445      0.004700
    10   Atom        0.000937      0.010338     -0.011275
    11   Atom        0.572434      0.372287     -0.944721
    12   Atom        0.001434     -0.000830     -0.000604
 --------------------------------------------------------
                        XY            XZ            YZ
 --------------------------------------------------------
     1   Atom       -0.009861     -0.019186      0.004182
     2   Atom        0.000911     -0.005812      0.000064
     3   Atom       -0.004718     -0.002813      0.000875
     4   Atom       -0.002704     -0.009024      0.003163
     5   Atom       -0.005574      0.022899      0.018361
     6   Atom       -0.012009      0.011295     -0.013898
     7   Atom        0.070973      0.015529      0.043914
     8   Atom        0.011208     -0.008211     -0.006671
     9   Atom        0.002865      0.009657      0.011794
    10   Atom       -0.009268      0.002970      0.000049
    11   Atom        2.217457      1.364614      1.303531
    12   Atom       -0.000043      0.000784     -0.000007
 --------------------------------------------------------


 ---------------------------------------------------------------------------------
              Anisotropic Spin Dipole Couplings in Principal Axis System
 ---------------------------------------------------------------------------------

       Atom             a.u.   MegaHertz   Gauss  10(-4) cm-1        Axes

              Baa    -0.0170    -2.275    -0.812    -0.759  0.4996  0.6257  0.5991
     1 C(13)  Bbb    -0.0147    -1.971    -0.703    -0.657 -0.1544  0.7449 -0.6491
              Bcc     0.0316     4.245     1.515     1.416  0.8524 -0.2318 -0.4687
 
              Baa    -0.0079    -4.195    -1.497    -1.399  0.2787 -0.1959  0.9402
     2 H(1)   Bbb    -0.0062    -3.326    -1.187    -1.109  0.0144  0.9797  0.1999
              Bcc     0.0141     7.521     2.684     2.509  0.9603  0.0421 -0.2759
 
              Baa    -0.0049    -2.619    -0.935    -0.874  0.3685  0.2616  0.8921
     3 H(1)   Bbb    -0.0035    -1.866    -0.666    -0.622  0.3367  0.8569 -0.3904
              Bcc     0.0084     4.485     1.600     1.496  0.8665 -0.4442 -0.2277
 
              Baa    -0.0068    -3.611    -1.289    -1.205  0.0785  0.9729 -0.2176
     4 H(1)   Bbb    -0.0062    -3.296    -1.176    -1.099  0.7618  0.0823  0.6425
              Bcc     0.0129     6.907     2.465     2.304 -0.6430  0.2162  0.7347
 
              Baa    -0.0507    -6.807    -2.429    -2.271 -0.3360 -0.2554  0.9066
     5 C(13)  Bbb     0.0235     3.149     1.124     1.050  0.9135 -0.3229  0.2476
              Bcc     0.0273     3.658     1.305     1.220  0.2295  0.9113  0.3418
 
              Baa    -0.0153    -8.185    -2.921    -2.730  0.3970  0.8395  0.3710
     6 H(1)   Bbb    -0.0097    -5.193    -1.853    -1.732  0.7428 -0.0564 -0.6671
              Bcc     0.0251    13.378     4.774     4.462  0.5391 -0.5404  0.6460
 
              Baa    -0.0803   -10.780    -3.847    -3.596 -0.0992 -0.1761  0.9794
     7 C(13)  Bbb    -0.0780   -10.463    -3.733    -3.490  0.9405 -0.3381  0.0344
              Bcc     0.1583    21.244     7.580     7.086  0.3251  0.9245  0.1992
 
              Baa    -0.0146    -7.774    -2.774    -2.593  0.4066  0.0662  0.9112
     8 H(1)   Bbb    -0.0058    -3.071    -1.096    -1.024  0.6937 -0.6714 -0.2608
              Bcc     0.0203    10.845     3.870     3.617  0.5945  0.7382 -0.3189
 
              Baa    -0.0147    -7.846    -2.799    -2.617  0.8205  0.2058 -0.5334
     9 H(1)   Bbb    -0.0045    -2.416    -0.862    -0.806 -0.4825  0.7496 -0.4531
              Bcc     0.0192    10.261     3.662     3.423  0.3066  0.6291  0.7143
 
              Baa    -0.0122    -6.525    -2.328    -2.177 -0.3018 -0.1260  0.9450
    10 H(1)   Bbb    -0.0039    -2.072    -0.739    -0.691  0.7936  0.5161  0.3223
              Bcc     0.0161     8.598     3.068     2.868 -0.5283  0.8472 -0.0558
 
              Baa    -1.7478   126.469    45.127    42.186  0.7233 -0.4191 -0.5488
    11 O(17)  Bbb    -1.7466   126.380    45.095    42.156  0.1850 -0.6481  0.7388
              Bcc     3.4944  -252.849   -90.223   -84.341  0.6653  0.6359  0.3912
 
              Baa    -0.0009    -0.465    -0.166    -0.155 -0.3201 -0.1684  0.9323
    12 H(1)   Bbb    -0.0008    -0.443    -0.158    -0.148 -0.0386  0.9856  0.1648
              Bcc     0.0017     0.908     0.324     0.303  0.9466 -0.0168  0.3220
 

 ---------------------------------------------------------------------------------

 Calling FoFJK, ICntrl=      2127 FMM=F ISym2X=0 I1Cent= 0 IOpClX= 1 NMat=1 NMatS=1 NMatT=0.
 ***** Axes restored to original set *****
 -------------------------------------------------------------------
 Center     Atomic                   Forces (Hartrees/Bohr)
 Number     Number              X              Y              Z
 -------------------------------------------------------------------
      1        6           0.001590368   -0.000066173    0.001469287
      2        1           0.000153973    0.000159455   -0.000123858
      3        1           0.001153949   -0.000922067    0.000137887
      4        1          -0.000169593    0.000102519    0.000819703
      5        6           0.004310590   -0.002557463   -0.001081032
      6        1           0.001629215   -0.001489898   -0.003475729
      7        6          -0.001253781   -0.002995939   -0.000181517
      8        1           0.000532504   -0.000080473    0.000362359
      9        1          -0.000414000    0.000076009    0.000767315
     10        1          -0.000326837    0.000260617    0.000053017
     11        8          -0.007207506    0.007513038    0.001252941
     12        1           0.000001118    0.000000376   -0.000000373
 -------------------------------------------------------------------
 Cartesian Forces:  Max     0.007513038 RMS     0.002191038

 GradGradGradGradGradGradGradGradGradGradGradGradGradGradGradGradGradGrad
 Berny optimization.
 FormGI is forming the generalized inverse of G from B-inverse, IUseBI=4.
 Internal  Forces:  Max     0.010433665 RMS     0.001620232
 Search for a local minimum.
 Step number   1 out of a maximum of   69
 All quantities printed in internal units (Hartrees-Bohrs-Radians)
 Mixed Optimization -- RFO/linear search
 Second derivative matrix not updated -- first step.
 ITU=  0
     Eigenvalues ---    0.00177   0.00230   0.00453   0.00521   0.03687
     Eigenvalues ---    0.04470   0.05071   0.05109   0.05177   0.05727
     Eigenvalues ---    0.05756   0.07753   0.09179   0.11911   0.12986
     Eigenvalues ---    0.16000   0.16000   0.16000   0.16598   0.23374
     Eigenvalues ---    0.28353   0.30507   0.32678   0.34148   0.34677
     Eigenvalues ---    0.34836   0.34912   0.34947   0.34957   0.54741
 RFO step:  Lambda=-3.96338402D-04 EMin= 1.76653056D-03
 Linear search not attempted -- first point.
 Iteration  1 RMS(Cart)=  0.01491590 RMS(Int)=  0.00008896
 Iteration  2 RMS(Cart)=  0.00011671 RMS(Int)=  0.00000988
 Iteration  3 RMS(Cart)=  0.00000001 RMS(Int)=  0.00000988
 Variable       Old X    -DE/DX   Delta X   Delta X   Delta X     New X
                                 (Linear)    (Quad)   (Total)
    R1        2.05745   0.00024   0.00000   0.00068   0.00068   2.05813
    R2        2.05761   0.00142   0.00000   0.00407   0.00407   2.06168
    R3        2.05819   0.00084   0.00000   0.00239   0.00239   2.06058
    R4        2.86964   0.00347   0.00000   0.01135   0.01135   2.88099
    R5        2.07080   0.00396   0.00000   0.01157   0.01157   2.08238
    R6        2.91372   0.00324   0.00000   0.01139   0.01139   2.92512
    R7        2.55363   0.01043   0.00000   0.01905   0.01905   2.57267
    R8        2.05640  -0.00057   0.00000  -0.00180  -0.00180   2.05461
    R9        2.05527   0.00079   0.00000   0.00246   0.00246   2.05773
   R10        2.05942  -0.00041   0.00000  -0.00117  -0.00117   2.05825
   R11        9.99449   0.00011   0.00000   0.00091   0.00091   9.99539
   R12        9.79360  -0.00011   0.00000  -0.00135  -0.00136   9.79225
    A1        1.89155  -0.00023   0.00000  -0.00152  -0.00152   1.89003
    A2        1.89280  -0.00002   0.00000  -0.00082  -0.00082   1.89198
    A3        1.92553  -0.00017   0.00000  -0.00148  -0.00148   1.92405
    A4        1.89993  -0.00025   0.00000  -0.00081  -0.00082   1.89911
    A5        1.92720   0.00061   0.00000   0.00413   0.00413   1.93133
    A6        1.92602   0.00006   0.00000   0.00039   0.00039   1.92640
    A7        1.92859   0.00008   0.00000  -0.00060  -0.00065   1.92793
    A8        1.95571  -0.00092   0.00000  -0.00758  -0.00760   1.94811
    A9        1.97591   0.00052   0.00000   0.00276   0.00273   1.97865
   A10        1.85708   0.00005   0.00000  -0.00409  -0.00411   1.85297
   A11        1.90456   0.00045   0.00000   0.01250   0.01249   1.91705
   A12        1.83604  -0.00019   0.00000  -0.00306  -0.00305   1.83299
   A13        1.93307   0.00003   0.00000   0.00030   0.00030   1.93337
   A14        1.91991   0.00002   0.00000   0.00027   0.00027   1.92018
   A15        1.88874   0.00007   0.00000   0.00089   0.00089   1.88963
   A16        1.90821  -0.00003   0.00000  -0.00046  -0.00046   1.90775
   A17        1.90961  -0.00007   0.00000  -0.00111  -0.00111   1.90851
   A18        1.90397  -0.00001   0.00000   0.00011   0.00011   1.90408
   A19        1.90305   0.00015   0.00000   0.00003   0.00003   1.90308
   A20        2.01740  -0.00015   0.00000  -0.00002  -0.00002   2.01738
   A21        0.34007   0.00001   0.00000  -0.00001  -0.00001   0.34006
    D1        1.12973   0.00050   0.00000   0.00454   0.00454   1.13427
    D2       -3.08571   0.00002   0.00000  -0.00589  -0.00589  -3.09159
    D3       -1.01257  -0.00052   0.00000  -0.01331  -0.01332  -1.02589
    D4       -0.96082   0.00051   0.00000   0.00474   0.00474  -0.95608
    D5        1.10693   0.00003   0.00000  -0.00569  -0.00568   1.10125
    D6       -3.10311  -0.00051   0.00000  -0.01311  -0.01312  -3.11623
    D7       -3.06212   0.00040   0.00000   0.00282   0.00282  -3.05930
    D8       -0.99437  -0.00008   0.00000  -0.00761  -0.00760  -1.00197
    D9        1.07877  -0.00062   0.00000  -0.01503  -0.01504   1.06373
   D10       -3.13059   0.00018   0.00000   0.02058   0.02058  -3.11001
   D11        1.04111   0.00020   0.00000   0.02079   0.02078   1.06190
   D12       -1.03743   0.00015   0.00000   0.01996   0.01996  -1.01747
   D13       -1.02096  -0.00023   0.00000   0.01276   0.01277  -1.00819
   D14       -3.13243  -0.00021   0.00000   0.01296   0.01297  -3.11946
   D15        1.07221  -0.00025   0.00000   0.01213   0.01215   1.08435
   D16        0.99859   0.00021   0.00000   0.02371   0.02370   1.02229
   D17       -1.11289   0.00023   0.00000   0.02391   0.02390  -1.08899
   D18        3.09175   0.00018   0.00000   0.02308   0.02307   3.11483
   D19       -1.67291   0.00005   0.00000   0.00053   0.00053  -1.67238
   D20        0.44548   0.00006   0.00000   0.00076   0.00075   0.44624
   D21        2.52964  -0.00002   0.00000  -0.00005  -0.00005   2.52960
   D22        1.64734   0.00001   0.00000  -0.00069  -0.00069   1.64666
   D23       -0.47899  -0.00001   0.00000  -0.00093  -0.00093  -0.47992
   D24       -2.56664   0.00010   0.00000   0.00062   0.00062  -2.56601
   D25       -0.25869  -0.00013   0.00000  -0.00082  -0.00082  -0.25951
   D26        0.27160  -0.00008   0.00000   0.00028   0.00028   0.27188
         Item               Value     Threshold  Converged?
 Maximum Force            0.010434     0.000450     NO 
 RMS     Force            0.001620     0.000300     NO 
 Maximum Displacement     0.044631     0.001800     NO 
 RMS     Displacement     0.014949     0.001200     NO 
 Predicted change in Energy=-1.991823D-04
 GradGradGradGradGradGradGradGradGradGradGradGradGradGradGradGradGradGrad

                          Input orientation:                          
 ---------------------------------------------------------------------
 Center     Atomic      Atomic             Coordinates (Angstroms)
 Number     Number       Type             X           Y           Z
 ---------------------------------------------------------------------
      1          6           0        1.465938    0.208864    0.522356
      2          1           0        2.006235    1.125612    0.290361
      3          1           0        2.151139   -0.631780    0.403657
      4          1           0        1.141848    0.254143    1.562505
      5          6           0        0.263264    0.057121   -0.402208
      6          1           0        0.593363   -0.073206   -1.445442
      7          6           0       -0.569241   -1.200335   -0.053276
      8          1           0       -1.404479   -1.312677   -0.740207
      9          1           0       -0.948016   -1.125882    0.964910
     10          1           0        0.080058   -2.071525   -0.129103
     11          8           0       -0.614234    1.094854   -0.321472
     12          1           0       -5.728305    0.817450    1.437899
 ---------------------------------------------------------------------
                    Distance matrix (angstroms):
                    1          2          3          4          5
     1  C    0.000000
     2  H    1.089114   0.000000
     3  H    1.090996   1.766991   0.000000
     4  H    1.090411   1.767760   1.773826   0.000000
     5  C    1.524555   2.158535   2.165196   2.161209   0.000000
     6  H    2.170986   2.538973   2.481499   3.075019   1.101948
     7  C    2.541486   3.487290   2.816471   2.766601   1.547906
     8  H    3.485462   4.317440   3.796638   3.773749   2.184480
     9  H    2.793667   3.775161   3.188088   2.574708   2.176167
    10  H    2.746859   3.756034   2.577998   3.065561   2.153900
    11  O    2.413326   2.691123   3.339815   2.709241   1.361400
    12  H    7.277756   7.825275   8.078092   6.894334   6.313714
                    6          7          8          9         10
     6  H    0.000000
     7  C    2.135461   0.000000
     8  H    2.454591   1.087252   0.000000
     9  H    3.048569   1.088906   1.775013   0.000000
    10  H    2.447347   1.089179   1.775710   1.774272   0.000000
    11  O    2.021377   2.311243   2.568274   2.588022   3.247307
    12  H    7.005028   5.736811   5.289335   5.181835   6.673736
                   11         12
    11  O    0.000000
    12  H    5.415354   0.000000
 Stoichiometry    C3H8O(3)
 Framework group  C1[X(C3H8O)]
 Deg. of freedom    30
 Full point group                 C1      NOp   1
 Largest Abelian subgroup         C1      NOp   1
 Largest concise Abelian subgroup C1      NOp   1
                         Standard orientation:                         
 ---------------------------------------------------------------------
 Center     Atomic      Atomic             Coordinates (Angstroms)
 Number     Number       Type             X           Y           Z
 ---------------------------------------------------------------------
      1          6           0       -1.466704   -0.210348    0.518070
      2          1           0       -2.003436   -1.129435    0.287057
      3          1           0       -2.155315    0.627453    0.399009
      4          1           0       -1.141965   -0.253495    1.558108
      5          6           0       -0.265065   -0.054541   -0.407163
      6          1           0       -0.596154    0.073626   -1.450351
      7          6           0        0.562563    1.206513   -0.059620
      8          1           0        1.397034    1.321642   -0.747021
      9          1           0        0.942094    1.134394    0.958453
     10          1           0       -0.090249    2.075039   -0.135849
     11          8           0        0.616612   -1.088692   -0.325995
     12          1           0        5.730329   -0.789428    1.430823
 ---------------------------------------------------------------------
 Rotational constants (GHZ):      8.2345187      5.1580934      3.8865531
 Standard basis: Aug-CC-pVTZ (5D, 7F)
 There are   420 symmetry adapted cartesian basis functions of A   symmetry.
 There are   368 symmetry adapted basis functions of A   symmetry.
   368 basis functions,   504 primitive gaussians,   420 cartesian basis functions
    18 alpha electrons       16 beta electrons
       nuclear repulsion energy       129.3222796346 Hartrees.
 NAtoms=   12 NActive=   12 NUniq=   12 SFac= 1.00D+00 NAtFMM=   60 NAOKFM=F Big=F
 Integral buffers will be    131072 words long.
 Raffenetti 2 integral format.
 Two-electron integral symmetry is turned on.
 Nuclear repulsion after empirical dispersion term =      129.3182363279 Hartrees.
 One-electron integrals computed using PRISM.
 NBasis=   368 RedAO= T EigKep=  1.55D-05  NBF=   368
 NBsUse=   368 1.00D-06 EigRej= -1.00D+00 NBFU=   368
 Initial guess from the checkpoint file:  "2-propanol_Conf-M0002-wb97-opt-restart.chk"
 B after Tr=     0.000000    0.000000    0.000000
         Rot=    0.999993    0.002911    0.001228   -0.001830 Ang=   0.42 deg.
 Initial guess <Sx>= 0.0000 <Sy>= 0.0000 <Sz>= 1.0000 <S**2>= 2.0043 S= 1.0014
 ExpMin= 2.53D-02 ExpMax= 1.53D+04 ExpMxC= 5.22D+02 IAcc=3 IRadAn=         5 AccDes= 0.00D+00
 Harris functional with IExCor= 4639 and IRadAn=       5 diagonalized for initial guess.
 HarFok:  IExCor= 4639 AccDes= 0.00D+00 IRadAn=         5 IDoV= 1 UseB2=F ITyADJ=14
 ICtDFT=  3500011 ScaDFX=  1.000000  1.000000  1.000000  1.000000
 FoFCou: FMM=F IPFlag=           0 FMFlag=      100000 FMFlg1=           0
         NFxFlg=           0 DoJE=T BraDBF=F KetDBF=T FulRan=T
         wScrn=  0.000000 ICntrl=     500 IOpCl=  0 I1Cent=   200000004 NGrid=           0
         NMat0=    1 NMatS0=      1 NMatT0=    0 NMatD0=    1 NMtDS0=    0 NMtDT0=    0
 Petite list used in FoFCou.
 Gradient too large for Newton-Raphson -- use scaled steepest descent instead.
     Accept linear search using points  3 and  4.
 Gradient too large for Newton-Raphson -- use scaled steepest descent instead.
     Accept linear search using points  1 and  2.
 LinEq1:  Iter=  0 NonCon=     1 RMS=5.89D-05 Max=1.84D-03 NDo=     1
 AX will form     1 AO Fock derivatives at one time.
 LinEq1:  Iter=  1 NonCon=     1 RMS=1.34D-05 Max=5.41D-04 NDo=     1
 LinEq1:  Iter=  2 NonCon=     1 RMS=9.99D-06 Max=3.82D-04 NDo=     1
 LinEq1:  Iter=  3 NonCon=     1 RMS=3.62D-06 Max=1.46D-04 NDo=     1
 LinEq1:  Iter=  4 NonCon=     1 RMS=2.67D-06 Max=1.52D-04 NDo=     1
 LinEq1:  Iter=  5 NonCon=     1 RMS=1.35D-06 Max=8.12D-05 NDo=     1
 LinEq1:  Iter=  6 NonCon=     1 RMS=4.29D-07 Max=1.57D-05 NDo=     1
 LinEq1:  Iter=  7 NonCon=     1 RMS=1.92D-07 Max=6.74D-06 NDo=     1
 LinEq1:  Iter=  8 NonCon=     1 RMS=8.95D-08 Max=3.34D-06 NDo=     1
 LinEq1:  Iter=  9 NonCon=     1 RMS=2.38D-08 Max=8.34D-07 NDo=     1
 LinEq1:  Iter= 10 NonCon=     1 RMS=7.04D-09 Max=2.44D-07 NDo=     1
 LinEq1:  Iter= 11 NonCon=     0 RMS=2.63D-09 Max=8.99D-08 NDo=     1
 Linear equations converged to 1.092D-08 1.092D-07 after    11 iterations.
     Minimum is close to point  2 DX=  2.98D-04 DF= -4.89D-12 DXR=  2.98D-04 DFR=  8.91D-08 which will be used.
 LinEq1:  Iter=  0 NonCon=     1 RMS=2.89D-07 Max=6.58D-06 NDo=     1
 LinEq1:  Iter=  1 NonCon=     1 RMS=1.54D-07 Max=3.09D-06 NDo=     1
 LinEq1:  Iter=  2 NonCon=     1 RMS=4.81D-08 Max=1.32D-06 NDo=     1
 LinEq1:  Iter=  3 NonCon=     1 RMS=2.50D-08 Max=8.13D-07 NDo=     1
 LinEq1:  Iter=  4 NonCon=     1 RMS=1.56D-08 Max=9.13D-07 NDo=     1
 LinEq1:  Iter=  5 NonCon=     1 RMS=6.47D-09 Max=4.41D-07 NDo=     1
 LinEq1:  Iter=  6 NonCon=     1 RMS=2.66D-09 Max=1.17D-07 NDo=     1
 LinEq1:  Iter=  7 NonCon=     1 RMS=1.19D-09 Max=3.09D-08 NDo=     1
 LinEq1:  Iter=  8 NonCon=     1 RMS=5.31D-10 Max=1.93D-08 NDo=     1
 LinEq1:  Iter=  9 NonCon=     1 RMS=2.03D-10 Max=8.62D-09 NDo=     1
 LinEq1:  Iter= 10 NonCon=     0 RMS=7.22D-11 Max=1.92D-09 NDo=     1
 Linear equations converged to 6.116D-10 6.116D-09 after    10 iterations.
 SCF Done:  E(UwB97XD) =  -194.201951006     a.u. after    5 cycles
            Convg  =    0.9811D-06                    31 Fock formations.
              S**2 =  2.0043                  -V/T =  2.0062
 <Sx>= 0.0000 <Sy>= 0.0000 <Sz>= 1.0000 <S**2>= 2.0043 S= 1.0014
 <L.S>= 0.000000000000E+00
 Annihilation of the first spin contaminant:
 S**2 before annihilation     2.0043,   after     2.0000
 Calling FoFJK, ICntrl=      2127 FMM=F ISym2X=0 I1Cent= 0 IOpClX= 1 NMat=1 NMatS=1 NMatT=0.
 ***** Axes restored to original set *****
 -------------------------------------------------------------------
 Center     Atomic                   Forces (Hartrees/Bohr)
 Number     Number              X              Y              Z
 -------------------------------------------------------------------
      1        6          -0.000241680    0.000485232    0.000271732
      2        1           0.000092887    0.000035577   -0.000002936
      3        1          -0.000276356    0.000008327   -0.000205617
      4        1          -0.000106698    0.000005639   -0.000087935
      5        6           0.001926491   -0.002213019   -0.001017144
      6        1          -0.000179402    0.000499649    0.000399389
      7        6          -0.000594050    0.000008617    0.000370520
      8        1          -0.000007165    0.000055042   -0.000009255
      9        1           0.000031337    0.000050874   -0.000004452
     10        1           0.000137697    0.000192617   -0.000059843
     11        8          -0.000784132    0.000871058    0.000345894
     12        1           0.000001071    0.000000388   -0.000000356
 -------------------------------------------------------------------
 Cartesian Forces:  Max     0.002213019 RMS     0.000592784

 GradGradGradGradGradGradGradGradGradGradGradGradGradGradGradGradGradGrad
 Berny optimization.
 Using GEDIIS/GDIIS optimizer.
 FormGI is forming the generalized inverse of G from B-inverse, IUseBI=4.
 Internal  Forces:  Max     0.001189878 RMS     0.000222079
 Search for a local minimum.
 Step number   2 out of a maximum of   69
 All quantities printed in internal units (Hartrees-Bohrs-Radians)
 Mixed Optimization -- En-DIIS/RFO-DIIS
 Update second derivatives using D2CorX and points    1    2
 DE= -1.97D-04 DEPred=-1.99D-04 R= 9.91D-01
 TightC=F SS=  1.41D+00  RLast= 7.22D-02 DXNew= 5.0454D-01 2.1669D-01
 Trust test= 9.91D-01 RLast= 7.22D-02 DXMaxT set to 3.00D-01
 ITU=  1  0
 Use linear search instead of GDIIS.
     Eigenvalues ---    0.00177   0.00233   0.00454   0.00520   0.03686
     Eigenvalues ---    0.04710   0.05042   0.05108   0.05174   0.05709
     Eigenvalues ---    0.05771   0.07780   0.09116   0.11910   0.12988
     Eigenvalues ---    0.15997   0.16000   0.16148   0.16508   0.23473
     Eigenvalues ---    0.28221   0.31068   0.32673   0.34676   0.34777
     Eigenvalues ---    0.34816   0.34916   0.34945   0.35848   0.48981
 RFO step:  Lambda=-1.99416266D-05 EMin= 1.76650889D-03
 Quartic linear search produced a step of  0.00261.
 Iteration  1 RMS(Cart)=  0.00328329 RMS(Int)=  0.00000676
 Iteration  2 RMS(Cart)=  0.00000848 RMS(Int)=  0.00000283
 Iteration  3 RMS(Cart)=  0.00000000 RMS(Int)=  0.00000283
 Variable       Old X    -DE/DX   Delta X   Delta X   Delta X     New X
                                 (Linear)    (Quad)   (Total)
    R1        2.05813   0.00008   0.00000   0.00025   0.00025   2.05838
    R2        2.06168  -0.00016   0.00001  -0.00026  -0.00025   2.06144
    R3        2.06058  -0.00005   0.00001  -0.00003  -0.00003   2.06055
    R4        2.88099  -0.00038   0.00003  -0.00071  -0.00068   2.88032
    R5        2.08238  -0.00049   0.00003  -0.00088  -0.00085   2.08153
    R6        2.92512   0.00005   0.00003   0.00072   0.00075   2.92587
    R7        2.57267   0.00119   0.00005   0.00310   0.00315   2.57582
    R8        2.05461   0.00001   0.00000  -0.00008  -0.00008   2.05453
    R9        2.05773  -0.00001   0.00001   0.00008   0.00009   2.05782
   R10        2.05825  -0.00007   0.00000  -0.00025  -0.00025   2.05800
   R11        9.99539   0.00000   0.00000   0.00005   0.00006   9.99545
   R12        9.79225   0.00000   0.00000  -0.00005  -0.00005   9.79220
    A1        1.89003   0.00012   0.00000   0.00049   0.00049   1.89052
    A2        1.89198   0.00004   0.00000   0.00080   0.00080   1.89278
    A3        1.92405   0.00018   0.00000   0.00132   0.00132   1.92536
    A4        1.89911   0.00024   0.00000   0.00102   0.00101   1.90012
    A5        1.93133  -0.00045   0.00001  -0.00291  -0.00290   1.92843
    A6        1.92640  -0.00012   0.00000  -0.00063  -0.00063   1.92577
    A7        1.92793   0.00001   0.00000   0.00241   0.00240   1.93034
    A8        1.94811   0.00018  -0.00002   0.00017   0.00014   1.94825
    A9        1.97865  -0.00023   0.00001  -0.00362  -0.00362   1.97503
   A10        1.85297   0.00025  -0.00001   0.00504   0.00503   1.85800
   A11        1.91705   0.00002   0.00003  -0.00041  -0.00037   1.91668
   A12        1.83299  -0.00021  -0.00001  -0.00330  -0.00332   1.82967
   A13        1.93337   0.00003   0.00000   0.00012   0.00012   1.93349
   A14        1.92018   0.00001   0.00000  -0.00008  -0.00008   1.92010
   A15        1.88963  -0.00019   0.00000  -0.00211  -0.00210   1.88753
   A16        1.90775   0.00000   0.00000   0.00045   0.00045   1.90820
   A17        1.90851   0.00008   0.00000   0.00084   0.00083   1.90934
   A18        1.90408   0.00008   0.00000   0.00078   0.00078   1.90486
   A19        1.90308   0.00001   0.00000  -0.00012  -0.00012   1.90296
   A20        2.01738   0.00001   0.00000  -0.00012  -0.00012   2.01726
   A21        0.34006   0.00000   0.00000   0.00005   0.00005   0.34012
    D1        1.13427  -0.00023   0.00001  -0.00561  -0.00560   1.12867
    D2       -3.09159   0.00020  -0.00002   0.00235   0.00233  -3.08926
    D3       -1.02589  -0.00010  -0.00003  -0.00426  -0.00429  -1.03017
    D4       -0.95608  -0.00021   0.00001  -0.00522  -0.00520  -0.96128
    D5        1.10125   0.00022  -0.00001   0.00274   0.00273   1.10397
    D6       -3.11623  -0.00008  -0.00003  -0.00386  -0.00389  -3.12012
    D7       -3.05930  -0.00014   0.00001  -0.00417  -0.00417  -3.06346
    D8       -1.00197   0.00028  -0.00002   0.00379   0.00377  -0.99821
    D9        1.06373  -0.00001  -0.00004  -0.00282  -0.00285   1.06088
   D10       -3.11001  -0.00019   0.00005  -0.00611  -0.00606  -3.11607
   D11        1.06190  -0.00021   0.00005  -0.00671  -0.00665   1.05524
   D12       -1.01747  -0.00019   0.00005  -0.00634  -0.00629  -1.02376
   D13       -1.00819   0.00008   0.00003   0.00010   0.00014  -1.00805
   D14       -3.11946   0.00005   0.00003  -0.00050  -0.00046  -3.11992
   D15        1.08435   0.00007   0.00003  -0.00013  -0.00009   1.08426
   D16        1.02229   0.00012   0.00006   0.00036   0.00042   1.02270
   D17       -1.08899   0.00010   0.00006  -0.00023  -0.00017  -1.08916
   D18        3.11483   0.00011   0.00006   0.00013   0.00019   3.11502
   D19       -1.67238  -0.00006   0.00000  -0.00075  -0.00075  -1.67313
   D20        0.44624  -0.00003   0.00000  -0.00048  -0.00047   0.44576
   D21        2.52960   0.00011   0.00000   0.00125   0.00125   2.53085
   D22        1.64666   0.00007   0.00000   0.00091   0.00091   1.64756
   D23       -0.47992   0.00003   0.00000   0.00052   0.00052  -0.47941
   D24       -2.56601  -0.00011   0.00000  -0.00124  -0.00123  -2.56725
   D25       -0.25951   0.00002   0.00000   0.00034   0.00033  -0.25918
   D26        0.27188  -0.00002   0.00000  -0.00038  -0.00038   0.27150
         Item               Value     Threshold  Converged?
 Maximum Force            0.001190     0.000450     NO 
 RMS     Force            0.000222     0.000300     YES
 Maximum Displacement     0.012209     0.001800     NO 
 RMS     Displacement     0.003285     0.001200     NO 
 Predicted change in Energy=-9.975164D-06
 GradGradGradGradGradGradGradGradGradGradGradGradGradGradGradGradGradGrad

                          Input orientation:                          
 ---------------------------------------------------------------------
 Center     Atomic      Atomic             Coordinates (Angstroms)
 Number     Number       Type             X           Y           Z
 ---------------------------------------------------------------------
      1          6           0        1.464019    0.210126    0.523515
      2          1           0        2.004799    1.127008    0.292545
      3          1           0        2.149150   -0.630686    0.406815
      4          1           0        1.135387    0.255688    1.562211
      5          6           0        0.265365    0.054529   -0.405029
      6          1           0        0.596791   -0.071997   -1.447834
      7          6           0       -0.568756   -1.201879   -0.054418
      8          1           0       -1.404718   -1.313691   -0.740485
      9          1           0       -0.946062   -1.126380    0.964284
     10          1           0        0.080916   -2.072559   -0.130975
     11          8           0       -0.614914    1.091956   -0.322546
     12          1           0       -5.724407    0.820525    1.441895
 ---------------------------------------------------------------------
                    Distance matrix (angstroms):
                    1          2          3          4          5
     1  C    0.000000
     2  H    1.089248   0.000000
     3  H    1.090866   1.767309   0.000000
     4  H    1.090396   1.768368   1.774349   0.000000
     5  C    1.524197   2.159272   2.162696   2.160425   0.000000
     6  H    2.172072   2.539492   2.482271   3.075359   1.101496
     7  C    2.541642   3.488164   2.815317   2.764435   1.548304
     8  H    3.485594   4.318445   3.796415   3.770609   2.184887
     9  H    2.790881   3.773138   3.183837   2.569058   2.176492
    10  H    2.748087   3.757382   2.577946   3.065864   2.152586
    11  O    2.411515   2.691182   3.337590   2.704663   1.363066
    12  H    7.272515   7.820202   8.072812   6.884060   6.314684
                    6          7          8          9         10
     6  H    0.000000
     7  C    2.139332   0.000000
     8  H    2.459305   1.087208   0.000000
     9  H    3.051300   1.088951   1.775300   0.000000
    10  H    2.449999   1.089044   1.776089   1.774691   0.000000
    11  O    2.022199   2.309914   2.566242   2.585847   3.245771
    12  H    7.007472   5.736707   5.289364   5.181808   6.674251
                   11         12
    11  O    0.000000
    12  H    5.412379   0.000000
 Stoichiometry    C3H8O(3)
 Framework group  C1[X(C3H8O)]
 Deg. of freedom    30
 Full point group                 C1      NOp   1
 Largest Abelian subgroup         C1      NOp   1
 Largest concise Abelian subgroup C1      NOp   1
                         Standard orientation:                         
 ---------------------------------------------------------------------
 Center     Atomic      Atomic             Coordinates (Angstroms)
 Number     Number       Type             X           Y           Z
 ---------------------------------------------------------------------
      1          6           0       -1.464680   -0.213500    0.519890
      2          1           0       -2.002069   -1.132198    0.288223
      3          1           0       -2.153162    0.624782    0.404723
      4          1           0       -1.135082   -0.259035    1.558281
      5          6           0       -0.267347   -0.052127   -0.409374
      6          1           0       -0.600058    0.074365   -1.451774
      7          6           0        0.562151    1.207091   -0.057879
      8          1           0        1.397149    1.322977   -0.744443
      9          1           0        0.940523    1.131833    0.960446
     10          1           0       -0.090958    2.075330   -0.132893
     11          8           0        0.617019   -1.086223   -0.328809
     12          1           0        5.726761   -0.797057    1.432088
 ---------------------------------------------------------------------
 Rotational constants (GHZ):      8.2288883      5.1603216      3.8912202
 Standard basis: Aug-CC-pVTZ (5D, 7F)
 There are   420 symmetry adapted cartesian basis functions of A   symmetry.
 There are   368 symmetry adapted basis functions of A   symmetry.
   368 basis functions,   504 primitive gaussians,   420 cartesian basis functions
    18 alpha electrons       16 beta electrons
       nuclear repulsion energy       129.3211948386 Hartrees.
 NAtoms=   12 NActive=   12 NUniq=   12 SFac= 1.00D+00 NAtFMM=   60 NAOKFM=F Big=F
 Integral buffers will be    131072 words long.
 Raffenetti 2 integral format.
 Two-electron integral symmetry is turned on.
 Nuclear repulsion after empirical dispersion term =      129.3171512923 Hartrees.
 One-electron integrals computed using PRISM.
 NBasis=   368 RedAO= T EigKep=  1.55D-05  NBF=   368
 NBsUse=   368 1.00D-06 EigRej= -1.00D+00 NBFU=   368
 Initial guess from the checkpoint file:  "2-propanol_Conf-M0002-wb97-opt-restart.chk"
 B after Tr=     0.000000    0.000000    0.000000
         Rot=    0.999999   -0.001209   -0.000290   -0.000118 Ang=  -0.14 deg.
 Initial guess <Sx>= 0.0000 <Sy>= 0.0000 <Sz>= 1.0000 <S**2>= 2.0043 S= 1.0014
 LinEq1:  Iter=  0 NonCon=     1 RMS=2.96D-05 Max=5.87D-04 NDo=     1
 AX will form     1 AO Fock derivatives at one time.
 LinEq1:  Iter=  1 NonCon=     1 RMS=6.80D-06 Max=2.54D-04 NDo=     1
 LinEq1:  Iter=  2 NonCon=     1 RMS=4.61D-06 Max=2.52D-04 NDo=     1
 LinEq1:  Iter=  3 NonCon=     1 RMS=2.40D-06 Max=1.43D-04 NDo=     1
 LinEq1:  Iter=  4 NonCon=     1 RMS=1.44D-06 Max=6.38D-05 NDo=     1
 LinEq1:  Iter=  5 NonCon=     1 RMS=8.73D-07 Max=3.03D-05 NDo=     1
 LinEq1:  Iter=  6 NonCon=     1 RMS=4.06D-07 Max=1.38D-05 NDo=     1
 LinEq1:  Iter=  7 NonCon=     1 RMS=1.14D-07 Max=3.79D-06 NDo=     1
 LinEq1:  Iter=  8 NonCon=     1 RMS=4.26D-08 Max=2.04D-06 NDo=     1
 LinEq1:  Iter=  9 NonCon=     1 RMS=1.75D-08 Max=5.17D-07 NDo=     1
 LinEq1:  Iter= 10 NonCon=     1 RMS=6.70D-09 Max=1.46D-07 NDo=     1
 LinEq1:  Iter= 11 NonCon=     0 RMS=1.58D-09 Max=3.15D-08 NDo=     1
 Linear equations converged to 1.092D-08 1.092D-07 after    11 iterations.
     Minimum is close to point  2 DX=  9.13D-04 DF= -1.43D-11 DXR=  9.12D-04 DFR=  8.30D-07 which will be used.
 LinEq1:  Iter=  0 NonCon=     1 RMS=2.02D-07 Max=2.31D-06 NDo=     1
 LinEq1:  Iter=  1 NonCon=     1 RMS=9.64D-08 Max=2.02D-06 NDo=     1
 LinEq1:  Iter=  2 NonCon=     1 RMS=3.29D-08 Max=1.66D-06 NDo=     1
 LinEq1:  Iter=  3 NonCon=     1 RMS=1.62D-08 Max=1.26D-06 NDo=     1
 LinEq1:  Iter=  4 NonCon=     1 RMS=7.57D-09 Max=3.06D-07 NDo=     1
 LinEq1:  Iter=  5 NonCon=     1 RMS=3.35D-09 Max=9.63D-08 NDo=     1
 LinEq1:  Iter=  6 NonCon=     1 RMS=1.86D-09 Max=4.83D-08 NDo=     1
 LinEq1:  Iter=  7 NonCon=     1 RMS=7.28D-10 Max=7.87D-09 NDo=     1
 LinEq1:  Iter=  8 NonCon=     1 RMS=3.45D-10 Max=8.76D-09 NDo=     1
 LinEq1:  Iter=  9 NonCon=     0 RMS=1.13D-10 Max=3.01D-09 NDo=     1
 Linear equations converged to 4.515D-10 4.515D-09 after     9 iterations.
 SCF Done:  E(UwB97XD) =  -194.201964208     a.u. after    3 cycles
            Convg  =    0.4775D-06                    24 Fock formations.
              S**2 =  2.0043                  -V/T =  2.0062
 <Sx>= 0.0000 <Sy>= 0.0000 <Sz>= 1.0000 <S**2>= 2.0043 S= 1.0014
 <L.S>= 0.000000000000E+00
 Annihilation of the first spin contaminant:
 S**2 before annihilation     2.0043,   after     2.0000
 Calling FoFJK, ICntrl=      2127 FMM=F ISym2X=0 I1Cent= 0 IOpClX= 1 NMat=1 NMatS=1 NMatT=0.
 ***** Axes restored to original set *****
 -------------------------------------------------------------------
 Center     Atomic                   Forces (Hartrees/Bohr)
 Number     Number              X              Y              Z
 -------------------------------------------------------------------
      1        6          -0.000111707    0.000145510    0.000066997
      2        1          -0.000008141   -0.000063682   -0.000015164
      3        1          -0.000036326    0.000011461   -0.000037143
      4        1          -0.000038115    0.000003600   -0.000116277
      5        6           0.000640774   -0.001004737   -0.000490116
      6        1          -0.000064046    0.000152861    0.000410779
      7        6          -0.000078609    0.000295282    0.000156812
      8        1           0.000013165    0.000003569   -0.000033431
      9        1           0.000066968    0.000046867   -0.000074839
     10        1           0.000049866   -0.000033484   -0.000039268
     11        8          -0.000434859    0.000442377    0.000172015
     12        1           0.000001030    0.000000378   -0.000000366
 -------------------------------------------------------------------
 Cartesian Forces:  Max     0.001004737 RMS     0.000261826

 GradGradGradGradGradGradGradGradGradGradGradGradGradGradGradGradGradGrad
 Berny optimization.
 Using GEDIIS/GDIIS optimizer.
 FormGI is forming the generalized inverse of G from B-inverse, IUseBI=4.
 Internal  Forces:  Max     0.000627921 RMS     0.000117932
 Search for a local minimum.
 Step number   3 out of a maximum of   69
 All quantities printed in internal units (Hartrees-Bohrs-Radians)
 Mixed Optimization -- En-DIIS/RFO-DIIS
 Swapping is turned off.
 Update second derivatives using D2CorX and points    1    2    3
 DE= -1.32D-05 DEPred=-9.98D-06 R= 1.32D+00
 TightC=F SS=  1.41D+00  RLast= 1.89D-02 DXNew= 5.0454D-01 5.6635D-02
 Trust test= 1.32D+00 RLast= 1.89D-02 DXMaxT set to 3.00D-01
 ITU=  1  1  0
     Eigenvalues ---    0.00177   0.00232   0.00454   0.00509   0.03666
     Eigenvalues ---    0.03700   0.05072   0.05120   0.05202   0.05734
     Eigenvalues ---    0.05776   0.07693   0.08937   0.11928   0.13112
     Eigenvalues ---    0.15691   0.16000   0.16224   0.16644   0.23289
     Eigenvalues ---    0.29350   0.30783   0.32722   0.33959   0.34682
     Eigenvalues ---    0.34871   0.34923   0.35037   0.35372   0.44986
 En-DIIS/RFO-DIIS IScMMF=        0 using points:     3    2
 RFO step:  Lambda=-1.83693512D-06.
 DidBck=F Rises=F RFO-DIIS coefs:    1.47708   -0.47708
 Iteration  1 RMS(Cart)=  0.00232998 RMS(Int)=  0.00000350
 Iteration  2 RMS(Cart)=  0.00000338 RMS(Int)=  0.00000216
 Iteration  3 RMS(Cart)=  0.00000000 RMS(Int)=  0.00000216
 Variable       Old X    -DE/DX   Delta X   Delta X   Delta X     New X
                                 (Linear)    (Quad)   (Total)
    R1        2.05838  -0.00005   0.00012  -0.00030  -0.00018   2.05820
    R2        2.06144  -0.00003  -0.00012   0.00008  -0.00003   2.06141
    R3        2.06055  -0.00010  -0.00001  -0.00034  -0.00035   2.06020
    R4        2.88032  -0.00020  -0.00032  -0.00043  -0.00075   2.87956
    R5        2.08153  -0.00043  -0.00041  -0.00121  -0.00162   2.07991
    R6        2.92587  -0.00028   0.00036  -0.00140  -0.00104   2.92483
    R7        2.57582   0.00063   0.00150   0.00112   0.00262   2.57844
    R8        2.05453   0.00001  -0.00004   0.00001  -0.00002   2.05450
    R9        2.05782  -0.00009   0.00004  -0.00035  -0.00031   2.05751
   R10        2.05800   0.00006  -0.00012   0.00031   0.00019   2.05818
   R11        9.99545   0.00000   0.00003  -0.00018  -0.00016   9.99529
   R12        9.79220   0.00000  -0.00002   0.00000  -0.00003   9.79217
    A1        1.89052   0.00001   0.00023  -0.00022   0.00002   1.89054
    A2        1.89278   0.00004   0.00038   0.00022   0.00060   1.89338
    A3        1.92536   0.00002   0.00063  -0.00031   0.00032   1.92569
    A4        1.90012   0.00007   0.00048   0.00021   0.00069   1.90081
    A5        1.92843  -0.00005  -0.00138   0.00063  -0.00076   1.92768
    A6        1.92577  -0.00009  -0.00030  -0.00053  -0.00083   1.92494
    A7        1.93034  -0.00005   0.00115  -0.00056   0.00058   1.93092
    A8        1.94825   0.00007   0.00007  -0.00015  -0.00009   1.94816
    A9        1.97503  -0.00006  -0.00173  -0.00024  -0.00197   1.97306
   A10        1.85800   0.00009   0.00240   0.00054   0.00293   1.86093
   A11        1.91668   0.00005  -0.00018   0.00108   0.00091   1.91759
   A12        1.82967  -0.00010  -0.00158  -0.00060  -0.00219   1.82748
   A13        1.93349   0.00000   0.00006  -0.00017  -0.00011   1.93338
   A14        1.92010  -0.00005  -0.00004  -0.00063  -0.00067   1.91943
   A15        1.88753  -0.00001  -0.00100   0.00052  -0.00048   1.88705
   A16        1.90820   0.00003   0.00022   0.00032   0.00053   1.90874
   A17        1.90934  -0.00001   0.00040  -0.00031   0.00009   1.90943
   A18        1.90486   0.00003   0.00037   0.00028   0.00065   1.90551
   A19        1.90296  -0.00002  -0.00006  -0.00011  -0.00017   1.90279
   A20        2.01726   0.00000  -0.00006  -0.00010  -0.00016   2.01710
   A21        0.34012   0.00000   0.00003   0.00002   0.00004   0.34016
    D1        1.12867  -0.00006  -0.00267  -0.00147  -0.00414   1.12453
    D2       -3.08926   0.00007   0.00111  -0.00126  -0.00014  -3.08941
    D3       -1.03017  -0.00005  -0.00205  -0.00228  -0.00433  -1.03450
    D4       -0.96128  -0.00005  -0.00248  -0.00140  -0.00388  -0.96517
    D5        1.10397   0.00007   0.00130  -0.00119   0.00011   1.10409
    D6       -3.12012  -0.00004  -0.00186  -0.00222  -0.00407  -3.12419
    D7       -3.06346  -0.00005  -0.00199  -0.00173  -0.00372  -3.06718
    D8       -0.99821   0.00008   0.00180  -0.00151   0.00028  -0.99793
    D9        1.06088  -0.00004  -0.00136  -0.00254  -0.00390   1.05698
   D10       -3.11607  -0.00004  -0.00289  -0.00043  -0.00332  -3.11939
   D11        1.05524  -0.00005  -0.00317  -0.00030  -0.00347   1.05177
   D12       -1.02376  -0.00005  -0.00300  -0.00058  -0.00358  -1.02734
   D13       -1.00805   0.00000   0.00006  -0.00085  -0.00079  -1.00884
   D14       -3.11992  -0.00001  -0.00022  -0.00072  -0.00094  -3.12086
   D15        1.08426  -0.00001  -0.00004  -0.00101  -0.00105   1.08321
   D16        1.02270   0.00005   0.00020   0.00033   0.00053   1.02324
   D17       -1.08916   0.00004  -0.00008   0.00046   0.00038  -1.08878
   D18        3.11502   0.00004   0.00009   0.00018   0.00027   3.11529
   D19       -1.67313   0.00002  -0.00036   0.00050   0.00015  -1.67298
   D20        0.44576  -0.00002  -0.00023  -0.00018  -0.00041   0.44536
   D21        2.53085   0.00003   0.00060   0.00016   0.00076   2.53160
   D22        1.64756   0.00001   0.00043  -0.00020   0.00024   1.64780
   D23       -0.47941   0.00002   0.00025   0.00021   0.00046  -0.47895
   D24       -2.56725  -0.00001  -0.00059   0.00023  -0.00036  -2.56761
   D25       -0.25918   0.00002   0.00016   0.00019   0.00034  -0.25883
   D26        0.27150  -0.00001  -0.00018  -0.00015  -0.00033   0.27117
         Item               Value     Threshold  Converged?
 Maximum Force            0.000628     0.000450     NO 
 RMS     Force            0.000118     0.000300     YES
 Maximum Displacement     0.008588     0.001800     NO 
 RMS     Displacement     0.002331     0.001200     NO 
 Predicted change in Energy=-2.769084D-06
 GradGradGradGradGradGradGradGradGradGradGradGradGradGradGradGradGradGrad

                          Input orientation:                          
 ---------------------------------------------------------------------
 Center     Atomic      Atomic             Coordinates (Angstroms)
 Number     Number       Type             X           Y           Z
 ---------------------------------------------------------------------
      1          6           0        1.462472    0.210617    0.524078
      2          1           0        2.003693    1.127043    0.292780
      3          1           0        2.147685   -0.630425    0.409699
      4          1           0        1.130842    0.257562    1.561562
      5          6           0        0.266156    0.052966   -0.406479
      6          1           0        0.598849   -0.071191   -1.448261
      7          6           0       -0.567892   -1.202678   -0.055392
      8          1           0       -1.404273   -1.314139   -0.740984
      9          1           0       -0.944030   -1.126413    0.963512
     10          1           0        0.081818   -2.073386   -0.132696
     11          8           0       -0.616611    1.089942   -0.322012
     12          1           0       -5.721138    0.822743    1.444172
 ---------------------------------------------------------------------
                    Distance matrix (angstroms):
                    1          2          3          4          5
     1  C    0.000000
     2  H    1.089154   0.000000
     3  H    1.090849   1.767229   0.000000
     4  H    1.090208   1.768522   1.774621   0.000000
     5  C    1.523798   2.159083   2.161786   2.159335   0.000000
     6  H    2.171493   2.537829   2.482670   3.074106   1.100640
     7  C    2.540780   3.487387   2.813919   2.762705   1.547753
     8  H    3.484750   4.317669   3.795779   3.768125   2.184308
     9  H    2.787831   3.770546   3.179845   2.564789   2.175399
    10  H    2.748495   3.757310   2.577622   3.066640   2.151816
    11  O    2.410740   2.691716   3.337124   2.700796   1.364453
    12  H    7.268117   7.816093   8.068470   6.876252   6.313886
                    6          7          8          9         10
     6  H    0.000000
     7  C    2.140474   0.000000
     8  H    2.461230   1.087195   0.000000
     9  H    3.051331   1.088789   1.775492   0.000000
    10  H    2.450881   1.089143   1.776214   1.775048   0.000000
    11  O    2.023366   2.308585   2.564285   2.583023   3.245041
    12  H    7.007676   5.736459   5.289281   5.181795   6.674457
                   11         12
    11  O    0.000000
    12  H    5.408050   0.000000
 Stoichiometry    C3H8O(3)
 Framework group  C1[X(C3H8O)]
 Deg. of freedom    30
 Full point group                 C1      NOp   1
 Largest Abelian subgroup         C1      NOp   1
 Largest concise Abelian subgroup C1      NOp   1
                         Standard orientation:                         
 ---------------------------------------------------------------------
 Center     Atomic      Atomic             Coordinates (Angstroms)
 Number     Number       Type             X           Y           Z
 ---------------------------------------------------------------------
      1          6           0       -1.463231   -0.216609    0.520460
      2          1           0       -2.000568   -1.134690    0.286684
      3          1           0       -2.152310    0.621725    0.409476
      4          1           0       -1.130398   -0.265451    1.557470
      5          6           0       -0.268528   -0.050569   -0.410710
      6          1           0       -0.602774    0.075493   -1.451765
      7          6           0        0.560231    1.207645   -0.056315
      8          1           0        1.395445    1.325084   -0.742331
      9          1           0        0.937686    1.129742    0.961979
     10          1           0       -0.093443    2.075683   -0.130160
     11          8           0        0.618951   -1.083853   -0.330464
     12          1           0        5.723927   -0.799560    1.431749
 ---------------------------------------------------------------------
 Rotational constants (GHZ):      8.2298350      5.1633513      3.8950263
 Standard basis: Aug-CC-pVTZ (5D, 7F)
 There are   420 symmetry adapted cartesian basis functions of A   symmetry.
 There are   368 symmetry adapted basis functions of A   symmetry.
   368 basis functions,   504 primitive gaussians,   420 cartesian basis functions
    18 alpha electrons       16 beta electrons
       nuclear repulsion energy       129.3368085886 Hartrees.
 NAtoms=   12 NActive=   12 NUniq=   12 SFac= 1.00D+00 NAtFMM=   60 NAOKFM=F Big=F
 Integral buffers will be    131072 words long.
 Raffenetti 2 integral format.
 Two-electron integral symmetry is turned on.
 Nuclear repulsion after empirical dispersion term =      129.3327649017 Hartrees.
 One-electron integrals computed using PRISM.
 NBasis=   368 RedAO= T EigKep=  1.54D-05  NBF=   368
 NBsUse=   368 1.00D-06 EigRej= -1.00D+00 NBFU=   368
 Initial guess from the checkpoint file:  "2-propanol_Conf-M0002-wb97-opt-restart.chk"
 B after Tr=     0.000000    0.000000    0.000000
         Rot=    0.999999   -0.001019   -0.000129   -0.000467 Ang=  -0.13 deg.
 Initial guess <Sx>= 0.0000 <Sy>= 0.0000 <Sz>= 1.0000 <S**2>= 2.0043 S= 1.0014
 LinEq1:  Iter=  0 NonCon=     1 RMS=2.24D-05 Max=4.91D-04 NDo=     1
 AX will form     1 AO Fock derivatives at one time.
 LinEq1:  Iter=  1 NonCon=     1 RMS=6.16D-06 Max=1.71D-04 NDo=     1
 LinEq1:  Iter=  2 NonCon=     1 RMS=4.44D-06 Max=2.03D-04 NDo=     1
 LinEq1:  Iter=  3 NonCon=     1 RMS=2.29D-06 Max=1.31D-04 NDo=     1
 LinEq1:  Iter=  4 NonCon=     1 RMS=1.43D-06 Max=8.17D-05 NDo=     1
 LinEq1:  Iter=  5 NonCon=     1 RMS=7.48D-07 Max=2.61D-05 NDo=     1
 LinEq1:  Iter=  6 NonCon=     1 RMS=3.18D-07 Max=1.00D-05 NDo=     1
 LinEq1:  Iter=  7 NonCon=     1 RMS=9.46D-08 Max=3.22D-06 NDo=     1
 LinEq1:  Iter=  8 NonCon=     1 RMS=4.02D-08 Max=1.81D-06 NDo=     1
 LinEq1:  Iter=  9 NonCon=     1 RMS=1.71D-08 Max=5.42D-07 NDo=     1
 LinEq1:  Iter= 10 NonCon=     1 RMS=5.61D-09 Max=1.57D-07 NDo=     1
 LinEq1:  Iter= 11 NonCon=     0 RMS=1.25D-09 Max=2.47D-08 NDo=     1
 Linear equations converged to 1.092D-08 1.092D-07 after    11 iterations.
     Minimum is close to point  2 DX=  6.08D-04 DF= -3.33D-12 DXR=  6.07D-04 DFR=  3.67D-07 which will be used.
 LinEq1:  Iter=  0 NonCon=     1 RMS=1.12D-07 Max=1.45D-06 NDo=     1
 LinEq1:  Iter=  1 NonCon=     1 RMS=5.22D-08 Max=1.10D-06 NDo=     1
 LinEq1:  Iter=  2 NonCon=     1 RMS=1.85D-08 Max=7.17D-07 NDo=     1
 LinEq1:  Iter=  3 NonCon=     1 RMS=7.85D-09 Max=6.03D-07 NDo=     1
 LinEq1:  Iter=  4 NonCon=     1 RMS=3.82D-09 Max=2.01D-07 NDo=     1
 LinEq1:  Iter=  5 NonCon=     1 RMS=1.45D-09 Max=4.10D-08 NDo=     1
 LinEq1:  Iter=  6 NonCon=     1 RMS=7.75D-10 Max=2.82D-08 NDo=     1
 LinEq1:  Iter=  7 NonCon=     1 RMS=3.51D-10 Max=7.48D-09 NDo=     1
 LinEq1:  Iter=  8 NonCon=     1 RMS=1.81D-10 Max=5.72D-09 NDo=     1
 LinEq1:  Iter=  9 NonCon=     0 RMS=6.92D-11 Max=1.64D-09 NDo=     1
 Linear equations converged to 2.535D-10 2.535D-09 after     9 iterations.
 SCF Done:  E(UwB97XD) =  -194.201967099     a.u. after    3 cycles
            Convg  =    0.9766D-06                    24 Fock formations.
              S**2 =  2.0043                  -V/T =  2.0062
 <Sx>= 0.0000 <Sy>= 0.0000 <Sz>= 1.0000 <S**2>= 2.0043 S= 1.0014
 <L.S>= 0.000000000000E+00
 Annihilation of the first spin contaminant:
 S**2 before annihilation     2.0043,   after     2.0000
 Calling FoFJK, ICntrl=      2127 FMM=F ISym2X=0 I1Cent= 0 IOpClX= 1 NMat=1 NMatS=1 NMatT=0.
 ***** Axes restored to original set *****
 -------------------------------------------------------------------
 Center     Atomic                   Forces (Hartrees/Bohr)
 Number     Number              X              Y              Z
 -------------------------------------------------------------------
      1        6          -0.000006859    0.000016330   -0.000015345
      2        1           0.000012350   -0.000010752   -0.000001027
      3        1           0.000013133    0.000014707    0.000018832
      4        1           0.000014102    0.000007071    0.000000819
      5        6          -0.000088234   -0.000177436   -0.000006182
      6        1          -0.000001493    0.000038605    0.000043878
      7        6           0.000100860    0.000191143   -0.000016812
      8        1          -0.000009749   -0.000043656   -0.000013332
      9        1           0.000001643   -0.000029552   -0.000001925
     10        1          -0.000035704   -0.000048002   -0.000004858
     11        8          -0.000001041    0.000041174   -0.000003682
     12        1           0.000000993    0.000000368   -0.000000366
 -------------------------------------------------------------------
 Cartesian Forces:  Max     0.000191143 RMS     0.000052678

 GradGradGradGradGradGradGradGradGradGradGradGradGradGradGradGradGradGrad
 Berny optimization.
 Using GEDIIS/GDIIS optimizer.
 FormGI is forming the generalized inverse of G from B-inverse, IUseBI=4.
 Internal  Forces:  Max     0.000096772 RMS     0.000021856
 Search for a local minimum.
 Step number   4 out of a maximum of   69
 All quantities printed in internal units (Hartrees-Bohrs-Radians)
 Mixed Optimization -- En-DIIS/RFO-DIIS
 Swapping is turned off.
 Update second derivatives using D2CorX and points    1    2    3    4
 DE= -2.89D-06 DEPred=-2.77D-06 R= 1.04D+00
 TightC=F SS=  1.41D+00  RLast= 1.31D-02 DXNew= 5.0454D-01 3.9185D-02
 Trust test= 1.04D+00 RLast= 1.31D-02 DXMaxT set to 3.00D-01
 ITU=  1  1  1  0
     Eigenvalues ---    0.00177   0.00231   0.00453   0.00492   0.03675
     Eigenvalues ---    0.03722   0.05090   0.05177   0.05238   0.05742
     Eigenvalues ---    0.05781   0.07959   0.08786   0.11924   0.13132
     Eigenvalues ---    0.15893   0.16043   0.16393   0.16690   0.23057
     Eigenvalues ---    0.28800   0.30991   0.32697   0.33068   0.34700
     Eigenvalues ---    0.34863   0.34914   0.34970   0.35282   0.44475
 En-DIIS/RFO-DIIS IScMMF=        0 using points:     4    3    2
 RFO step:  Lambda=-6.97897805D-08.
 DidBck=F Rises=F RFO-DIIS coefs:    1.06847   -0.08873    0.02026
 Iteration  1 RMS(Cart)=  0.00068393 RMS(Int)=  0.00000025
 Iteration  2 RMS(Cart)=  0.00000028 RMS(Int)=  0.00000006
 Variable       Old X    -DE/DX   Delta X   Delta X   Delta X     New X
                                 (Linear)    (Quad)   (Total)
    R1        2.05820   0.00000  -0.00002   0.00001  -0.00001   2.05819
    R2        2.06141  -0.00001   0.00000  -0.00002  -0.00002   2.06139
    R3        2.06020   0.00000  -0.00002   0.00001  -0.00002   2.06018
    R4        2.87956   0.00003  -0.00004   0.00012   0.00008   2.87964
    R5        2.07991  -0.00005  -0.00009  -0.00010  -0.00019   2.07972
    R6        2.92483  -0.00010  -0.00009  -0.00028  -0.00036   2.92447
    R7        2.57844   0.00003   0.00012   0.00008   0.00020   2.57864
    R8        2.05450   0.00002   0.00000   0.00005   0.00005   2.05456
    R9        2.05751   0.00000  -0.00002   0.00000  -0.00002   2.05749
   R10        2.05818   0.00002   0.00002   0.00003   0.00005   2.05823
   R11        9.99529   0.00000  -0.00001  -0.00017  -0.00018   9.99511
   R12        9.79217   0.00000   0.00000  -0.00015  -0.00015   9.79202
    A1        1.89054  -0.00002  -0.00001  -0.00017  -0.00017   1.89036
    A2        1.89338  -0.00001   0.00002  -0.00007  -0.00005   1.89334
    A3        1.92569   0.00000   0.00000   0.00003   0.00003   1.92571
    A4        1.90081  -0.00002   0.00003  -0.00008  -0.00005   1.90076
    A5        1.92768   0.00003   0.00001   0.00015   0.00016   1.92783
    A6        1.92494   0.00001  -0.00004   0.00012   0.00008   1.92502
    A7        1.93092  -0.00002  -0.00001  -0.00015  -0.00016   1.93076
    A8        1.94816   0.00005  -0.00001   0.00032   0.00031   1.94847
    A9        1.97306  -0.00003  -0.00006  -0.00023  -0.00029   1.97277
   A10        1.86093   0.00000   0.00010   0.00024   0.00034   1.86127
   A11        1.91759   0.00000   0.00007  -0.00028  -0.00021   1.91739
   A12        1.82748   0.00001  -0.00008   0.00013   0.00005   1.82753
   A13        1.93338   0.00001  -0.00001   0.00017   0.00016   1.93353
   A14        1.91943   0.00000  -0.00004   0.00021   0.00017   1.91960
   A15        1.88705   0.00004   0.00001   0.00034   0.00035   1.88740
   A16        1.90874   0.00000   0.00003  -0.00010  -0.00008   1.90866
   A17        1.90943  -0.00003  -0.00001  -0.00043  -0.00044   1.90899
   A18        1.90551  -0.00002   0.00003  -0.00020  -0.00017   1.90534
   A19        1.90279  -0.00001  -0.00001  -0.00006  -0.00007   1.90272
   A20        2.01710   0.00000  -0.00001  -0.00006  -0.00007   2.01703
   A21        0.34016   0.00000   0.00000   0.00000   0.00000   0.34016
    D1        1.12453  -0.00002  -0.00017  -0.00117  -0.00134   1.12319
    D2       -3.08941  -0.00001  -0.00006  -0.00075  -0.00081  -3.09022
    D3       -1.03450   0.00002  -0.00021  -0.00052  -0.00073  -1.03523
    D4       -0.96517  -0.00002  -0.00016  -0.00108  -0.00124  -0.96640
    D5        1.10409   0.00000  -0.00005  -0.00067  -0.00071   1.10337
    D6       -3.12419   0.00002  -0.00020  -0.00043  -0.00063  -3.12483
    D7       -3.06718  -0.00002  -0.00017  -0.00116  -0.00133  -3.06851
    D8       -0.99793  -0.00001  -0.00006  -0.00075  -0.00080  -0.99873
    D9        1.05698   0.00001  -0.00021  -0.00051  -0.00072   1.05625
   D10       -3.11939   0.00000  -0.00010  -0.00057  -0.00068  -3.12007
   D11        1.05177   0.00000  -0.00010  -0.00069  -0.00080   1.05098
   D12       -1.02734  -0.00001  -0.00012  -0.00078  -0.00090  -1.02824
   D13       -1.00884   0.00000  -0.00006  -0.00041  -0.00047  -1.00931
   D14       -3.12086   0.00000  -0.00006  -0.00053  -0.00059  -3.12145
   D15        1.08321  -0.00001  -0.00007  -0.00062  -0.00069   1.08252
   D16        1.02324   0.00001   0.00003  -0.00056  -0.00053   1.02270
   D17       -1.08878   0.00000   0.00003  -0.00068  -0.00065  -1.08944
   D18        3.11529   0.00000   0.00001  -0.00077  -0.00076   3.11453
   D19       -1.67298   0.00001   0.00003   0.00013   0.00015  -1.67282
   D20        0.44536   0.00002  -0.00002   0.00043   0.00042   0.44577
   D21        2.53160  -0.00002   0.00003  -0.00013  -0.00010   2.53150
   D22        1.64780  -0.00001   0.00000  -0.00019  -0.00019   1.64761
   D23       -0.47895  -0.00002   0.00002  -0.00047  -0.00045  -0.47939
   D24       -2.56761   0.00003   0.00000   0.00023   0.00024  -2.56737
   D25       -0.25883  -0.00001   0.00002  -0.00026  -0.00024  -0.25907
   D26        0.27117   0.00001  -0.00001   0.00027   0.00026   0.27143
         Item               Value     Threshold  Converged?
 Maximum Force            0.000097     0.000450     YES
 RMS     Force            0.000022     0.000300     YES
 Maximum Displacement     0.002527     0.001800     NO 
 RMS     Displacement     0.000684     0.001200     YES
 Predicted change in Energy=-1.173117D-07
 GradGradGradGradGradGradGradGradGradGradGradGradGradGradGradGradGradGrad

                          Input orientation:                          
 ---------------------------------------------------------------------
 Center     Atomic      Atomic             Coordinates (Angstroms)
 Number     Number       Type             X           Y           Z
 ---------------------------------------------------------------------
      1          6           0        1.462222    0.210865    0.524351
      2          1           0        2.003768    1.126945    0.292464
      3          1           0        2.147425   -0.630317    0.411036
      4          1           0        1.130290    0.258815    1.561683
      5          6           0        0.266192    0.052664   -0.406552
      6          1           0        0.599346   -0.071117   -1.448124
      7          6           0       -0.567838   -1.202846   -0.055793
      8          1           0       -1.404355   -1.314183   -0.741285
      9          1           0       -0.943866   -1.127052    0.963175
     10          1           0        0.081452   -2.073865   -0.133516
     11          8           0       -0.616657    1.089735   -0.322412
     12          1           0       -5.720409    0.822995    1.444953
 ---------------------------------------------------------------------
                    Distance matrix (angstroms):
                    1          2          3          4          5
     1  C    0.000000
     2  H    1.089150   0.000000
     3  H    1.090840   1.767107   0.000000
     4  H    1.090199   1.768482   1.774573   0.000000
     5  C    1.523842   2.159137   2.161932   2.159423   0.000000
     6  H    2.171342   2.537204   2.483088   3.074035   1.100539
     7  C    2.540923   3.487459   2.813960   2.763389   1.547561
     8  H    3.484949   4.317760   3.796137   3.768608   2.184272
     9  H    2.787803   3.770796   3.179258   2.565338   2.175344
    10  H    2.749419   3.757917   2.578490   3.068413   2.151930
    11  O    2.410634   2.691855   3.337166   2.700382   1.364558
    12  H    7.267214   7.815595   8.067460   6.874882   6.313547
                    6          7          8          9         10
     6  H    0.000000
     7  C    2.140494   0.000000
     8  H    2.461637   1.087224   0.000000
     9  H    3.051371   1.088779   1.775459   0.000000
    10  H    2.451001   1.089171   1.775985   1.774955   0.000000
    11  O    2.023233   2.308549   2.564127   2.583398   3.245212
    12  H    7.007756   5.736311   5.289186   5.181714   6.674201
                   11         12
    11  O    0.000000
    12  H    5.407681   0.000000
 Stoichiometry    C3H8O(3)
 Framework group  C1[X(C3H8O)]
 Deg. of freedom    30
 Full point group                 C1      NOp   1
 Largest Abelian subgroup         C1      NOp   1
 Largest concise Abelian subgroup C1      NOp   1
                         Standard orientation:                         
 ---------------------------------------------------------------------
 Center     Atomic      Atomic             Coordinates (Angstroms)
 Number     Number       Type             X           Y           Z
 ---------------------------------------------------------------------
      1          6           0       -1.463068   -0.216941    0.520683
      2          1           0       -2.000825   -1.134534    0.285976
      3          1           0       -2.152034    0.621647    0.411007
      4          1           0       -1.129995   -0.267177    1.557540
      5          6           0       -0.268579   -0.050173   -0.410703
      6          1           0       -0.603209    0.075903   -1.451527
      7          6           0        0.560286    1.207693   -0.056160
      8          1           0        1.395691    1.325145   -0.741987
      9          1           0        0.937559    1.129871    0.962195
     10          1           0       -0.092865    2.076145   -0.130168
     11          8           0        0.618858   -1.083679   -0.331084
     12          1           0        5.722990   -0.801042    1.432710
 ---------------------------------------------------------------------
 Rotational constants (GHZ):      8.2280760      5.1636656      3.8954473
 Standard basis: Aug-CC-pVTZ (5D, 7F)
 There are   420 symmetry adapted cartesian basis functions of A   symmetry.
 There are   368 symmetry adapted basis functions of A   symmetry.
   368 basis functions,   504 primitive gaussians,   420 cartesian basis functions
    18 alpha electrons       16 beta electrons
       nuclear repulsion energy       129.3361611530 Hartrees.
 NAtoms=   12 NActive=   12 NUniq=   12 SFac= 1.00D+00 NAtFMM=   60 NAOKFM=F Big=F
 Integral buffers will be    131072 words long.
 Raffenetti 2 integral format.
 Two-electron integral symmetry is turned on.
 Nuclear repulsion after empirical dispersion term =      129.3321179573 Hartrees.
 One-electron integrals computed using PRISM.
 NBasis=   368 RedAO= T EigKep=  1.54D-05  NBF=   368
 NBsUse=   368 1.00D-06 EigRej= -1.00D+00 NBFU=   368
 Initial guess from the checkpoint file:  "2-propanol_Conf-M0002-wb97-opt-restart.chk"
 B after Tr=     0.000000    0.000000    0.000000
         Rot=    1.000000   -0.000196   -0.000006    0.000038 Ang=  -0.02 deg.
 Initial guess <Sx>= 0.0000 <Sy>= 0.0000 <Sz>= 1.0000 <S**2>= 2.0043 S= 1.0014
 LinEq1:  Iter=  0 NonCon=     1 RMS=5.22D-06 Max=8.25D-05 NDo=     1
 AX will form     1 AO Fock derivatives at one time.
 LinEq1:  Iter=  1 NonCon=     1 RMS=5.45D-07 Max=1.85D-05 NDo=     1
 LinEq1:  Iter=  2 NonCon=     1 RMS=2.63D-07 Max=1.46D-05 NDo=     1
 LinEq1:  Iter=  3 NonCon=     1 RMS=2.12D-07 Max=4.81D-06 NDo=     1
 LinEq1:  Iter=  4 NonCon=     1 RMS=3.53D-07 Max=6.97D-06 NDo=     1
 LinEq1:  Iter=  5 NonCon=     1 RMS=1.90D-07 Max=1.03D-05 NDo=     1
 LinEq1:  Iter=  6 NonCon=     1 RMS=8.60D-08 Max=6.19D-06 NDo=     1
 LinEq1:  Iter=  7 NonCon=     1 RMS=3.80D-08 Max=1.49D-06 NDo=     1
 LinEq1:  Iter=  8 NonCon=     1 RMS=1.91D-08 Max=6.23D-07 NDo=     1
 LinEq1:  Iter=  9 NonCon=     1 RMS=8.03D-09 Max=3.46D-07 NDo=     1
 LinEq1:  Iter= 10 NonCon=     1 RMS=2.96D-09 Max=9.25D-08 NDo=     1
 LinEq1:  Iter= 11 NonCon=     0 RMS=5.43D-10 Max=1.63D-08 NDo=     1
 Linear equations converged to 9.058D-09 9.058D-08 after    11 iterations.
     Minimum is close to point  2 DX=  9.75D-04 DF= -4.55D-13 DXR=  9.75D-04 DFR=  9.91D-07 which will be used.
 LinEq1:  Iter=  0 NonCon=     1 RMS=2.13D-08 Max=6.13D-07 NDo=     1
 LinEq1:  Iter=  1 NonCon=     1 RMS=7.76D-09 Max=2.97D-07 NDo=     1
 LinEq1:  Iter=  2 NonCon=     1 RMS=3.70D-09 Max=1.19D-07 NDo=     1
 LinEq1:  Iter=  3 NonCon=     1 RMS=1.61D-09 Max=6.23D-08 NDo=     1
 LinEq1:  Iter=  4 NonCon=     1 RMS=1.02D-09 Max=3.86D-08 NDo=     1
 LinEq1:  Iter=  5 NonCon=     1 RMS=4.68D-10 Max=2.94D-08 NDo=     1
 LinEq1:  Iter=  6 NonCon=     1 RMS=2.24D-10 Max=1.46D-08 NDo=     1
 LinEq1:  Iter=  7 NonCon=     1 RMS=9.44D-11 Max=3.11D-09 NDo=     1
 LinEq1:  Iter=  8 NonCon=     1 RMS=4.31D-11 Max=1.67D-09 NDo=     1
 LinEq1:  Iter=  9 NonCon=     0 RMS=1.91D-11 Max=5.35D-10 NDo=     1
 Linear equations converged to 1.038D-10 1.038D-09 after     9 iterations.
 SCF Done:  E(UwB97XD) =  -194.201967261     a.u. after    3 cycles
            Convg  =    0.2015D-06                    24 Fock formations.
              S**2 =  2.0043                  -V/T =  2.0062
 <Sx>= 0.0000 <Sy>= 0.0000 <Sz>= 1.0000 <S**2>= 2.0043 S= 1.0014
 <L.S>= 0.000000000000E+00
 Annihilation of the first spin contaminant:
 S**2 before annihilation     2.0043,   after     2.0000
 Calling FoFJK, ICntrl=      2127 FMM=F ISym2X=0 I1Cent= 0 IOpClX= 1 NMat=1 NMatS=1 NMatT=0.
 ***** Axes restored to original set *****
 -------------------------------------------------------------------
 Center     Atomic                   Forces (Hartrees/Bohr)
 Number     Number              X              Y              Z
 -------------------------------------------------------------------
      1        6          -0.000003640   -0.000006115   -0.000012450
      2        1           0.000000903   -0.000000242   -0.000005123
      3        1           0.000007149   -0.000001152    0.000009734
      4        1           0.000001678    0.000002479    0.000002586
      5        6          -0.000052776   -0.000070095    0.000040621
      6        1           0.000005012    0.000003961   -0.000009328
      7        6           0.000066419    0.000089660   -0.000020957
      8        1          -0.000003416   -0.000014928   -0.000007034
      9        1          -0.000001600   -0.000013690    0.000005881
     10        1          -0.000012433   -0.000017095    0.000000681
     11        8          -0.000008280    0.000026851   -0.000004246
     12        1           0.000000984    0.000000368   -0.000000365
 -------------------------------------------------------------------
 Cartesian Forces:  Max     0.000089660 RMS     0.000026102

 GradGradGradGradGradGradGradGradGradGradGradGradGradGradGradGradGradGrad
 Berny optimization.
 Using GEDIIS/GDIIS optimizer.
 FormGI is forming the generalized inverse of G from B-inverse, IUseBI=4.
 Internal  Forces:  Max     0.000067823 RMS     0.000011073
 Search for a local minimum.
 Step number   5 out of a maximum of   69
 All quantities printed in internal units (Hartrees-Bohrs-Radians)
 Mixed Optimization -- En-DIIS/RFO-DIIS
 Swapping is turned off.
 Update second derivatives using D2CorX and points    1    2    3    4    5
 DE= -1.62D-07 DEPred=-1.17D-07 R= 1.38D+00
 Trust test= 1.38D+00 RLast= 3.78D-03 DXMaxT set to 3.00D-01
 ITU=  0  1  1  1  0
     Eigenvalues ---    0.00176   0.00229   0.00409   0.00462   0.03687
     Eigenvalues ---    0.03958   0.04694   0.05104   0.05199   0.05744
     Eigenvalues ---    0.05792   0.07240   0.08695   0.11957   0.12969
     Eigenvalues ---    0.15682   0.15978   0.16211   0.16682   0.22707
     Eigenvalues ---    0.26212   0.31211   0.32707   0.34311   0.34694
     Eigenvalues ---    0.34851   0.34918   0.35212   0.35303   0.44584
 En-DIIS/RFO-DIIS IScMMF=        0 using points:     5    4    3    2
 RFO step:  Lambda=-1.90463105D-08.
 DidBck=F Rises=F RFO-DIIS coefs:    1.53464   -0.50284   -0.06982    0.03802
 Iteration  1 RMS(Cart)=  0.00043991 RMS(Int)=  0.00000023
 Iteration  2 RMS(Cart)=  0.00000012 RMS(Int)=  0.00000020
 Variable       Old X    -DE/DX   Delta X   Delta X   Delta X     New X
                                 (Linear)    (Quad)   (Total)
    R1        2.05819   0.00000  -0.00002   0.00003   0.00001   2.05820
    R2        2.06139   0.00000   0.00000   0.00001   0.00001   2.06140
    R3        2.06018   0.00000  -0.00002   0.00002   0.00001   2.06018
    R4        2.87964   0.00000   0.00005  -0.00004   0.00000   2.87965
    R5        2.07972   0.00001  -0.00012   0.00012   0.00000   2.07972
    R6        2.92447  -0.00007  -0.00026  -0.00016  -0.00041   2.92405
    R7        2.57864   0.00003   0.00007   0.00007   0.00014   2.57878
    R8        2.05456   0.00001   0.00003   0.00001   0.00004   2.05460
    R9        2.05749   0.00000  -0.00002   0.00004   0.00002   2.05751
   R10        2.05823   0.00001   0.00004  -0.00001   0.00003   2.05827
   R11        9.99511   0.00000  -0.00010  -0.00016  -0.00027   9.99485
   R12        9.79202   0.00000  -0.00008  -0.00019  -0.00027   9.79175
    A1        1.89036   0.00000  -0.00011   0.00006  -0.00005   1.89031
    A2        1.89334   0.00000  -0.00004   0.00002  -0.00001   1.89332
    A3        1.92571  -0.00001  -0.00003  -0.00004  -0.00006   1.92565
    A4        1.90076  -0.00001  -0.00004   0.00000  -0.00004   1.90072
    A5        1.92783   0.00002   0.00017  -0.00003   0.00014   1.92798
    A6        1.92502   0.00000   0.00004  -0.00002   0.00002   1.92504
    A7        1.93076   0.00000  -0.00016   0.00005  -0.00011   1.93065
    A8        1.94847   0.00000   0.00016  -0.00003   0.00013   1.94860
    A9        1.97277  -0.00001  -0.00008  -0.00002  -0.00009   1.97267
   A10        1.86127   0.00000   0.00008  -0.00001   0.00007   1.86134
   A11        1.91739   0.00000  -0.00007  -0.00007  -0.00014   1.91725
   A12        1.82753   0.00001   0.00008   0.00008   0.00016   1.82769
   A13        1.93353   0.00000   0.00008   0.00000   0.00007   1.93360
   A14        1.91960   0.00000   0.00007   0.00008   0.00016   1.91975
   A15        1.88740   0.00001   0.00025   0.00000   0.00025   1.88765
   A16        1.90866   0.00000  -0.00004  -0.00004  -0.00008   1.90858
   A17        1.90899  -0.00001  -0.00026   0.00000  -0.00027   1.90872
   A18        1.90534  -0.00001  -0.00010  -0.00004  -0.00014   1.90521
   A19        1.90272   0.00000  -0.00004  -0.00006  -0.00009   1.90262
   A20        2.01703   0.00000  -0.00004  -0.00005  -0.00009   2.01694
   A21        0.34016   0.00000   0.00000   0.00001   0.00000   0.34016
    D1        1.12319   0.00000  -0.00063  -0.00032  -0.00095   1.12224
    D2       -3.09022  -0.00001  -0.00053  -0.00032  -0.00084  -3.09106
    D3       -1.03523   0.00001  -0.00037  -0.00025  -0.00061  -1.03585
    D4       -0.96640   0.00000  -0.00059  -0.00035  -0.00094  -0.96734
    D5        1.10337  -0.00001  -0.00048  -0.00035  -0.00083   1.10254
    D6       -3.12483   0.00001  -0.00032  -0.00028  -0.00060  -3.12543
    D7       -3.06851  -0.00001  -0.00067  -0.00032  -0.00099  -3.06950
    D8       -0.99873  -0.00001  -0.00056  -0.00032  -0.00088  -0.99961
    D9        1.05625   0.00000  -0.00040  -0.00025  -0.00065   1.05560
   D10       -3.12007   0.00000  -0.00024   0.00008  -0.00015  -3.12022
   D11        1.05098   0.00000  -0.00028   0.00008  -0.00020   1.05077
   D12       -1.02824   0.00000  -0.00036   0.00008  -0.00028  -1.02852
   D13       -1.00931   0.00000  -0.00028   0.00012  -0.00016  -1.00947
   D14       -3.12145   0.00000  -0.00033   0.00011  -0.00021  -3.12166
   D15        1.08252   0.00000  -0.00040   0.00011  -0.00029   1.08223
   D16        1.02270   0.00000  -0.00028   0.00007  -0.00021   1.02249
   D17       -1.08944   0.00000  -0.00033   0.00006  -0.00027  -1.08970
   D18        3.11453   0.00000  -0.00040   0.00006  -0.00034   3.11419
   D19       -1.67282   0.00000   0.00012   0.00019   0.00030  -1.67252
   D20        0.44577   0.00001   0.00023   0.00027   0.00049   0.44626
   D21        2.53150  -0.00001  -0.00008   0.00020   0.00012   2.53162
   D22        1.64761   0.00000  -0.00013  -0.00026  -0.00039   1.64721
   D23       -0.47939  -0.00001  -0.00024  -0.00029  -0.00053  -0.47992
   D24       -2.56737   0.00001   0.00016  -0.00024  -0.00008  -2.56745
   D25       -0.25907   0.00000  -0.00013  -0.00016  -0.00029  -0.25936
   D26        0.27143   0.00000   0.00014   0.00016   0.00030   0.27173
         Item               Value     Threshold  Converged?
 Maximum Force            0.000068     0.000450     YES
 RMS     Force            0.000011     0.000300     YES
 Maximum Displacement     0.001616     0.001800     YES
 RMS     Displacement     0.000440     0.001200     YES
 Predicted change in Energy=-3.997355D-08
 Optimization completed.
    -- Stationary point found.
                           ----------------------------
                           !   Optimized Parameters   !
                           ! (Angstroms and Degrees)  !
 --------------------------                            --------------------------
 ! Name  Definition              Value          Derivative Info.                !
 --------------------------------------------------------------------------------
 ! R1    R(1,2)                  1.0891         -DE/DX =    0.0                 !
 ! R2    R(1,3)                  1.0908         -DE/DX =    0.0                 !
 ! R3    R(1,4)                  1.0902         -DE/DX =    0.0                 !
 ! R4    R(1,5)                  1.5238         -DE/DX =    0.0                 !
 ! R5    R(5,6)                  1.1005         -DE/DX =    0.0                 !
 ! R6    R(5,7)                  1.5476         -DE/DX =   -0.0001              !
 ! R7    R(5,11)                 1.3646         -DE/DX =    0.0                 !
 ! R8    R(7,8)                  1.0872         -DE/DX =    0.0                 !
 ! R9    R(7,9)                  1.0888         -DE/DX =    0.0                 !
 ! R10   R(7,10)                 1.0892         -DE/DX =    0.0                 !
 ! R11   R(8,12)                 5.2892         -DE/DX =    0.0                 !
 ! R12   R(9,12)                 5.1817         -DE/DX =    0.0                 !
 ! A1    A(2,1,3)              108.3099         -DE/DX =    0.0                 !
 ! A2    A(2,1,4)              108.4801         -DE/DX =    0.0                 !
 ! A3    A(2,1,5)              110.3353         -DE/DX =    0.0                 !
 ! A4    A(3,1,4)              108.9055         -DE/DX =    0.0                 !
 ! A5    A(3,1,5)              110.4567         -DE/DX =    0.0                 !
 ! A6    A(4,1,5)              110.2955         -DE/DX =    0.0                 !
 ! A7    A(1,5,6)              110.6244         -DE/DX =    0.0                 !
 ! A8    A(1,5,7)              111.6392         -DE/DX =    0.0                 !
 ! A9    A(1,5,11)             113.0313         -DE/DX =    0.0                 !
 ! A10   A(6,5,7)              106.6429         -DE/DX =    0.0                 !
 ! A11   A(6,5,11)             109.8581         -DE/DX =    0.0                 !
 ! A12   A(7,5,11)             104.7098         -DE/DX =    0.0                 !
 ! A13   A(5,7,8)              110.7833         -DE/DX =    0.0                 !
 ! A14   A(5,7,9)              109.9849         -DE/DX =    0.0                 !
 ! A15   A(5,7,10)             108.14           -DE/DX =    0.0                 !
 ! A16   A(8,7,9)              109.3582         -DE/DX =    0.0                 !
 ! A17   A(8,7,10)             109.377          -DE/DX =    0.0                 !
 ! A18   A(9,7,10)             109.168          -DE/DX =    0.0                 !
 ! A19   A(7,8,12)             109.0176         -DE/DX =    0.0                 !
 ! A20   A(7,9,12)             115.5675         -DE/DX =    0.0                 !
 ! A21   A(8,12,9)              19.4895         -DE/DX =    0.0                 !
 ! D1    D(2,1,5,6)             64.3541         -DE/DX =    0.0                 !
 ! D2    D(2,1,5,7)           -177.0565         -DE/DX =    0.0                 !
 ! D3    D(2,1,5,11)           -59.3146         -DE/DX =    0.0                 !
 ! D4    D(3,1,5,6)            -55.3708         -DE/DX =    0.0                 !
 ! D5    D(3,1,5,7)             63.2187         -DE/DX =    0.0                 !
 ! D6    D(3,1,5,11)          -179.0394         -DE/DX =    0.0                 !
 ! D7    D(4,1,5,6)           -175.8124         -DE/DX =    0.0                 !
 ! D8    D(4,1,5,7)            -57.223          -DE/DX =    0.0                 !
 ! D9    D(4,1,5,11)            60.5189         -DE/DX =    0.0                 !
 ! D10   D(1,5,7,8)           -178.7669         -DE/DX =    0.0                 !
 ! D11   D(1,5,7,9)             60.2166         -DE/DX =    0.0                 !
 ! D12   D(1,5,7,10)           -58.9138         -DE/DX =    0.0                 !
 ! D13   D(6,5,7,8)            -57.8292         -DE/DX =    0.0                 !
 ! D14   D(6,5,7,9)           -178.8457         -DE/DX =    0.0                 !
 ! D15   D(6,5,7,10)            62.0239         -DE/DX =    0.0                 !
 ! D16   D(11,5,7,8)            58.5964         -DE/DX =    0.0                 !
 ! D17   D(11,5,7,9)           -62.4201         -DE/DX =    0.0                 !
 ! D18   D(11,5,7,10)          178.4495         -DE/DX =    0.0                 !
 ! D19   D(5,7,8,12)           -95.8456         -DE/DX =    0.0                 !
 ! D20   D(9,7,8,12)            25.5408         -DE/DX =    0.0                 !
 ! D21   D(10,7,8,12)          145.0444         -DE/DX =    0.0                 !
 ! D22   D(5,7,9,12)            94.4009         -DE/DX =    0.0                 !
 ! D23   D(8,7,9,12)           -27.4672         -DE/DX =    0.0                 !
 ! D24   D(10,7,9,12)         -147.0996         -DE/DX =    0.0                 !
 ! D25   D(7,8,12,9)           -14.8438         -DE/DX =    0.0                 !
 ! D26   D(7,9,12,8)            15.5518         -DE/DX =    0.0                 !
 --------------------------------------------------------------------------------
 GradGradGradGradGradGradGradGradGradGradGradGradGradGradGradGradGradGrad

                          Input orientation:                          
 ---------------------------------------------------------------------
 Center     Atomic      Atomic             Coordinates (Angstroms)
 Number     Number       Type             X           Y           Z
 ---------------------------------------------------------------------
      1          6           0        1.462222    0.210865    0.524351
      2          1           0        2.003768    1.126945    0.292464
      3          1           0        2.147425   -0.630317    0.411036
      4          1           0        1.130290    0.258815    1.561683
      5          6           0        0.266192    0.052664   -0.406552
      6          1           0        0.599346   -0.071117   -1.448124
      7          6           0       -0.567838   -1.202846   -0.055793
      8          1           0       -1.404355   -1.314183   -0.741285
      9          1           0       -0.943866   -1.127052    0.963175
     10          1           0        0.081452   -2.073865   -0.133516
     11          8           0       -0.616657    1.089735   -0.322412
     12          1           0       -5.720409    0.822995    1.444953
 ---------------------------------------------------------------------
                    Distance matrix (angstroms):
                    1          2          3          4          5
     1  C    0.000000
     2  H    1.089150   0.000000
     3  H    1.090840   1.767107   0.000000
     4  H    1.090199   1.768482   1.774573   0.000000
     5  C    1.523842   2.159137   2.161932   2.159423   0.000000
     6  H    2.171342   2.537204   2.483088   3.074035   1.100539
     7  C    2.540923   3.487459   2.813960   2.763389   1.547561
     8  H    3.484949   4.317760   3.796137   3.768608   2.184272
     9  H    2.787803   3.770796   3.179258   2.565338   2.175344
    10  H    2.749419   3.757917   2.578490   3.068413   2.151930
    11  O    2.410634   2.691855   3.337166   2.700382   1.364558
    12  H    7.267214   7.815595   8.067460   6.874882   6.313547
                    6          7          8          9         10
     6  H    0.000000
     7  C    2.140494   0.000000
     8  H    2.461637   1.087224   0.000000
     9  H    3.051371   1.088779   1.775459   0.000000
    10  H    2.451001   1.089171   1.775985   1.774955   0.000000
    11  O    2.023233   2.308549   2.564127   2.583398   3.245212
    12  H    7.007756   5.736311   5.289186   5.181714   6.674201
                   11         12
    11  O    0.000000
    12  H    5.407681   0.000000
 Stoichiometry    C3H8O(3)
 Framework group  C1[X(C3H8O)]
 Deg. of freedom    30
 Full point group                 C1      NOp   1
 Largest Abelian subgroup         C1      NOp   1
 Largest concise Abelian subgroup C1      NOp   1
                         Standard orientation:                         
 ---------------------------------------------------------------------
 Center     Atomic      Atomic             Coordinates (Angstroms)
 Number     Number       Type             X           Y           Z
 ---------------------------------------------------------------------
      1          6           0       -1.463068   -0.216941    0.520683
      2          1           0       -2.000825   -1.134534    0.285976
      3          1           0       -2.152034    0.621647    0.411007
      4          1           0       -1.129995   -0.267177    1.557540
      5          6           0       -0.268579   -0.050173   -0.410703
      6          1           0       -0.603209    0.075903   -1.451527
      7          6           0        0.560286    1.207693   -0.056160
      8          1           0        1.395691    1.325145   -0.741987
      9          1           0        0.937559    1.129871    0.962195
     10          1           0       -0.092865    2.076145   -0.130168
     11          8           0        0.618858   -1.083679   -0.331084
     12          1           0        5.722990   -0.801042    1.432710
 ---------------------------------------------------------------------
 Rotational constants (GHZ):      8.2280760      5.1636656      3.8954473

 **********************************************************************

            Population analysis using the SCF density.

 **********************************************************************

 Orbital symmetries:
 Alpha Orbitals:
       Occupied  (A) (A) (A) (A) (A) (A) (A) (A) (A) (A) (A) (A)
                 (A) (A) (A) (A) (A) (A)
       Virtual   (A) (A) (A) (A) (A) (A) (A) (A) (A) (A) (A) (A)
                 (A) (A) (A) (A) (A) (A) (A) (A) (A) (A) (A) (A)
                 (A) (A) (A) (A) (A) (A) (A) (A) (A) (A) (A) (A)
                 (A) (A) (A) (A) (A) (A) (A) (A) (A) (A) (A) (A)
                 (A) (A) (A) (A) (A) (A) (A) (A) (A) (A) (A) (A)
                 (A) (A) (A) (A) (A) (A) (A) (A) (A) (A) (A) (A)
                 (A) (A) (A) (A) (A) (A) (A) (A) (A) (A) (A) (A)
                 (A) (A) (A) (A) (A) (A) (A) (A) (A) (A) (A) (A)
                 (A) (A) (A) (A) (A) (A) (A) (A) (A) (A) (A) (A)
                 (A) (A) (A) (A) (A) (A) (A) (A) (A) (A) (A) (A)
                 (A) (A) (A) (A) (A) (A) (A) (A) (A) (A) (A) (A)
                 (A) (A) (A) (A) (A) (A) (A) (A) (A) (A) (A) (A)
                 (A) (A) (A) (A) (A) (A) (A) (A) (A) (A) (A) (A)
                 (A) (A) (A) (A) (A) (A) (A) (A) (A) (A) (A) (A)
                 (A) (A) (A) (A) (A) (A) (A) (A) (A) (A) (A) (A)
                 (A) (A) (A) (A) (A) (A) (A) (A) (A) (A) (A) (A)
                 (A) (A) (A) (A) (A) (A) (A) (A) (A) (A) (A) (A)
                 (A) (A) (A) (A) (A) (A) (A) (A) (A) (A) (A) (A)
                 (A) (A) (A) (A) (A) (A) (A) (A) (A) (A) (A) (A)
                 (A) (A) (A) (A) (A) (A) (A) (A) (A) (A) (A) (A)
                 (A) (A) (A) (A) (A) (A) (A) (A) (A) (A) (A) (A)
                 (A) (A) (A) (A) (A) (A) (A) (A) (A) (A) (A) (A)
                 (A) (A) (A) (A) (A) (A) (A) (A) (A) (A) (A) (A)
                 (A) (A) (A) (A) (A) (A) (A) (A) (A) (A) (A) (A)
                 (A) (A) (A) (A) (A) (A) (A) (A) (A) (A) (A) (A)
                 (A) (A) (A) (A) (A) (A) (A) (A) (A) (A) (A) (A)
                 (A) (A) (A) (A) (A) (A) (A) (A) (A) (A) (A) (A)
                 (A) (A) (A) (A) (A) (A) (A) (A) (A) (A) (A) (A)
                 (A) (A) (A) (A) (A) (A) (A) (A) (A) (A) (A) (A)
                 (A) (A)
 Beta  Orbitals:
       Occupied  (A) (A) (A) (A) (A) (A) (A) (A) (A) (A) (A) (A)
                 (A) (A) (A) (A)
       Virtual   (A) (A) (A) (A) (A) (A) (A) (A) (A) (A) (A) (A)
                 (A) (A) (A) (A) (A) (A) (A) (A) (A) (A) (A) (A)
                 (A) (A) (A) (A) (A) (A) (A) (A) (A) (A) (A) (A)
                 (A) (A) (A) (A) (A) (A) (A) (A) (A) (A) (A) (A)
                 (A) (A) (A) (A) (A) (A) (A) (A) (A) (A) (A) (A)
                 (A) (A) (A) (A) (A) (A) (A) (A) (A) (A) (A) (A)
                 (A) (A) (A) (A) (A) (A) (A) (A) (A) (A) (A) (A)
                 (A) (A) (A) (A) (A) (A) (A) (A) (A) (A) (A) (A)
                 (A) (A) (A) (A) (A) (A) (A) (A) (A) (A) (A) (A)
                 (A) (A) (A) (A) (A) (A) (A) (A) (A) (A) (A) (A)
                 (A) (A) (A) (A) (A) (A) (A) (A) (A) (A) (A) (A)
                 (A) (A) (A) (A) (A) (A) (A) (A) (A) (A) (A) (A)
                 (A) (A) (A) (A) (A) (A) (A) (A) (A) (A) (A) (A)
                 (A) (A) (A) (A) (A) (A) (A) (A) (A) (A) (A) (A)
                 (A) (A) (A) (A) (A) (A) (A) (A) (A) (A) (A) (A)
                 (A) (A) (A) (A) (A) (A) (A) (A) (A) (A) (A) (A)
                 (A) (A) (A) (A) (A) (A) (A) (A) (A) (A) (A) (A)
                 (A) (A) (A) (A) (A) (A) (A) (A) (A) (A) (A) (A)
                 (A) (A) (A) (A) (A) (A) (A) (A) (A) (A) (A) (A)
                 (A) (A) (A) (A) (A) (A) (A) (A) (A) (A) (A) (A)
                 (A) (A) (A) (A) (A) (A) (A) (A) (A) (A) (A) (A)
                 (A) (A) (A) (A) (A) (A) (A) (A) (A) (A) (A) (A)
                 (A) (A) (A) (A) (A) (A) (A) (A) (A) (A) (A) (A)
                 (A) (A) (A) (A) (A) (A) (A) (A) (A) (A) (A) (A)
                 (A) (A) (A) (A) (A) (A) (A) (A) (A) (A) (A) (A)
                 (A) (A) (A) (A) (A) (A) (A) (A) (A) (A) (A) (A)
                 (A) (A) (A) (A) (A) (A) (A) (A) (A) (A) (A) (A)
                 (A) (A) (A) (A) (A) (A) (A) (A) (A) (A) (A) (A)
                 (A) (A) (A) (A) (A) (A) (A) (A) (A) (A) (A) (A)
                 (A) (A) (A) (A)
 The electronic state is 3-A.
 Alpha  occ. eigenvalues --  -19.29133 -10.34696 -10.29754 -10.27984  -1.13518
 Alpha  occ. eigenvalues --   -0.87276  -0.80229  -0.67781  -0.58244  -0.54694
 Alpha  occ. eigenvalues --   -0.54405  -0.48808  -0.47821  -0.46715  -0.45801
 Alpha  occ. eigenvalues --   -0.40233  -0.39706  -0.36800
 Alpha virt. eigenvalues --    0.03083   0.04109   0.04128   0.04793   0.06261
 Alpha virt. eigenvalues --    0.06353   0.06647   0.07247   0.09517   0.10776
 Alpha virt. eigenvalues --    0.11908   0.12444   0.12649   0.12961   0.13323
 Alpha virt. eigenvalues --    0.13886   0.14565   0.15060   0.16810   0.18122
 Alpha virt. eigenvalues --    0.18557   0.19606   0.20077   0.20879   0.21089
 Alpha virt. eigenvalues --    0.21747   0.22886   0.24402   0.24465   0.25849
 Alpha virt. eigenvalues --    0.25974   0.26721   0.28816   0.29613   0.30372
 Alpha virt. eigenvalues --    0.30870   0.31528   0.33877   0.34046   0.34204
 Alpha virt. eigenvalues --    0.34478   0.35594   0.35737   0.36601   0.36857
 Alpha virt. eigenvalues --    0.36929   0.37746   0.38869   0.39725   0.40134
 Alpha virt. eigenvalues --    0.40511   0.40853   0.41782   0.43101   0.43970
 Alpha virt. eigenvalues --    0.44305   0.44952   0.45058   0.46404   0.47076
 Alpha virt. eigenvalues --    0.48949   0.49747   0.50904   0.50992   0.51639
 Alpha virt. eigenvalues --    0.52275   0.53425   0.54340   0.55986   0.56684
 Alpha virt. eigenvalues --    0.59638   0.60007   0.60771   0.63180   0.65116
 Alpha virt. eigenvalues --    0.66704   0.67739   0.69739   0.71162   0.71694
 Alpha virt. eigenvalues --    0.73055   0.73614   0.75333   0.76310   0.76353
 Alpha virt. eigenvalues --    0.76647   0.76784   0.76981   0.77685   0.78688
 Alpha virt. eigenvalues --    0.78787   0.79388   0.81603   0.82755   0.83517
 Alpha virt. eigenvalues --    0.84319   0.85527   0.85825   0.86434   0.87715
 Alpha virt. eigenvalues --    0.88384   0.89494   0.89881   0.91332   0.91433
 Alpha virt. eigenvalues --    0.92238   0.93020   0.94098   0.95090   0.96805
 Alpha virt. eigenvalues --    0.98067   0.98786   0.99105   0.99847   1.00141
 Alpha virt. eigenvalues --    1.03643   1.04492   1.06149   1.06851   1.07628
 Alpha virt. eigenvalues --    1.07919   1.09365   1.11067   1.12637   1.13091
 Alpha virt. eigenvalues --    1.14279   1.15222   1.15784   1.17391   1.18153
 Alpha virt. eigenvalues --    1.18646   1.20713   1.21220   1.23110   1.27361
 Alpha virt. eigenvalues --    1.27624   1.27926   1.30434   1.34883   1.35906
 Alpha virt. eigenvalues --    1.36158   1.37083   1.38117   1.38835   1.40242
 Alpha virt. eigenvalues --    1.41101   1.42659   1.43110   1.44132   1.47166
 Alpha virt. eigenvalues --    1.48463   1.49435   1.53228   1.54553   1.55758
 Alpha virt. eigenvalues --    1.56580   1.57225   1.58052   1.59410   1.60207
 Alpha virt. eigenvalues --    1.60918   1.61433   1.62076   1.66506   1.68290
 Alpha virt. eigenvalues --    1.71331   1.72257   1.72680   1.73545   1.75541
 Alpha virt. eigenvalues --    1.76340   1.77066   1.79359   1.80732   1.81339
 Alpha virt. eigenvalues --    1.81517   1.82123   1.85793   1.89480   1.92000
 Alpha virt. eigenvalues --    1.95823   1.97009   1.99133   2.01382   2.02947
 Alpha virt. eigenvalues --    2.07466   2.08552   2.09230   2.09943   2.10599
 Alpha virt. eigenvalues --    2.12473   2.15545   2.18733   2.22442   2.23997
 Alpha virt. eigenvalues --    2.24851   2.29653   2.30474   2.32873   2.37403
 Alpha virt. eigenvalues --    2.38773   2.41992   2.42911   2.46305   2.47201
 Alpha virt. eigenvalues --    2.50521   2.52545   2.61703   2.66055   2.74798
 Alpha virt. eigenvalues --    2.79080   2.80490   2.84209   2.86393   2.95542
 Alpha virt. eigenvalues --    2.98571   3.04163   3.11197   3.15041   3.18917
 Alpha virt. eigenvalues --    3.21332   3.21832   3.22915   3.29062   3.33985
 Alpha virt. eigenvalues --    3.36758   3.37338   3.37970   3.39561   3.42977
 Alpha virt. eigenvalues --    3.43062   3.46129   3.46218   3.47419   3.48073
 Alpha virt. eigenvalues --    3.52169   3.53844   3.56383   3.57912   3.60420
 Alpha virt. eigenvalues --    3.61592   3.64621   3.64636   3.64893   3.65140
 Alpha virt. eigenvalues --    3.66029   3.66465   3.69950   3.70785   3.71274
 Alpha virt. eigenvalues --    3.72476   3.74743   3.77073   3.80645   3.81047
 Alpha virt. eigenvalues --    3.81193   3.82561   3.85118   3.86251   3.88922
 Alpha virt. eigenvalues --    3.90657   3.92785   3.95339   3.96172   3.99774
 Alpha virt. eigenvalues --    4.01693   4.02152   4.04741   4.05867   4.07460
 Alpha virt. eigenvalues --    4.08359   4.14725   4.19653   4.21565   4.25654
 Alpha virt. eigenvalues --    4.28531   4.30944   4.35768   4.38674   4.41288
 Alpha virt. eigenvalues --    4.43200   4.45166   4.51151   4.51966   4.56487
 Alpha virt. eigenvalues --    4.57455   4.58266   4.61049   4.62948   4.65043
 Alpha virt. eigenvalues --    4.66422   4.73998   4.76045   4.78368   4.79406
 Alpha virt. eigenvalues --    4.85635   4.87871   4.89989   4.92409   4.97178
 Alpha virt. eigenvalues --    4.99296   5.01885   5.02910   5.07797   5.11776
 Alpha virt. eigenvalues --    5.13599   5.15146   5.15462   5.17565   5.18325
 Alpha virt. eigenvalues --    5.22193   5.25871   5.36536   5.38567   5.44790
 Alpha virt. eigenvalues --    5.48397   5.50192   5.55887   5.58389   5.61115
 Alpha virt. eigenvalues --    5.76117   5.78030   5.80367   5.83979   5.85507
 Alpha virt. eigenvalues --    5.88984   5.91547   5.98966   6.00032   6.23375
 Alpha virt. eigenvalues --    6.29269   6.32269   6.44000   6.45979   6.50104
 Alpha virt. eigenvalues --    6.54923   6.62183   6.64524   6.74376   6.79459
 Alpha virt. eigenvalues --    6.93882   6.96690   7.08295   7.37566   7.40727
 Alpha virt. eigenvalues --    7.43865  13.97124  16.84623  17.11302  17.87577
  Beta  occ. eigenvalues --  -19.27152 -10.34742 -10.29549 -10.27963  -1.08224
  Beta  occ. eigenvalues --   -0.85872  -0.79802  -0.66779  -0.56808  -0.53621
  Beta  occ. eigenvalues --   -0.51671  -0.48524  -0.46406  -0.45453  -0.44331
  Beta  occ. eigenvalues --   -0.34780
  Beta virt. eigenvalues --   -0.05946   0.03244   0.04265   0.04479   0.05385
  Beta virt. eigenvalues --    0.06633   0.07113   0.07788   0.09874   0.11073
  Beta virt. eigenvalues --    0.12064   0.12691   0.12964   0.13509   0.13706
  Beta virt. eigenvalues --    0.14588   0.15063   0.15382   0.16364   0.17428
  Beta virt. eigenvalues --    0.18546   0.19084   0.20747   0.21323   0.21377
  Beta virt. eigenvalues --    0.24347   0.24685   0.25023   0.26050   0.26883
  Beta virt. eigenvalues --    0.29162   0.29760   0.30460   0.30969   0.31620
  Beta virt. eigenvalues --    0.33922   0.34233   0.34281   0.34578   0.35558
  Beta virt. eigenvalues --    0.36171   0.36820   0.36905   0.37150   0.37775
  Beta virt. eigenvalues --    0.38738   0.39892   0.40292   0.40645   0.41145
  Beta virt. eigenvalues --    0.42020   0.43511   0.44301   0.44826   0.44993
  Beta virt. eigenvalues --    0.46507   0.46857   0.48923   0.49078   0.50463
  Beta virt. eigenvalues --    0.50834   0.51135   0.51894   0.52537   0.53295
  Beta virt. eigenvalues --    0.53597   0.54084   0.54622   0.55473   0.56549
  Beta virt. eigenvalues --    0.58755   0.60185   0.60510   0.62198   0.64473
  Beta virt. eigenvalues --    0.65590   0.67172   0.68289   0.70150   0.71622
  Beta virt. eigenvalues --    0.72028   0.73225   0.74046   0.75908   0.77282
  Beta virt. eigenvalues --    0.78170   0.78899   0.79246   0.81256   0.82655
  Beta virt. eigenvalues --    0.83608   0.84562   0.85766   0.86003   0.86651
  Beta virt. eigenvalues --    0.87890   0.88777   0.89757   0.90241   0.92197
  Beta virt. eigenvalues --    0.93138   0.94231   0.95324   0.97884   0.98604
  Beta virt. eigenvalues --    0.99104   0.99576   1.00143   1.03756   1.04438
  Beta virt. eigenvalues --    1.06129   1.06421   1.07678   1.07956   1.09117
  Beta virt. eigenvalues --    1.10997   1.12334   1.12653   1.13145   1.14345
  Beta virt. eigenvalues --    1.15624   1.15974   1.17245   1.18161   1.18613
  Beta virt. eigenvalues --    1.20616   1.21092   1.22413   1.22556   1.22919
  Beta virt. eigenvalues --    1.23221   1.23486   1.25414   1.27510   1.28083
  Beta virt. eigenvalues --    1.28213   1.30571   1.35148   1.36041   1.36409
  Beta virt. eigenvalues --    1.37264   1.38431   1.39081   1.40496   1.41313
  Beta virt. eigenvalues --    1.42849   1.43873   1.44374   1.47456   1.48614
  Beta virt. eigenvalues --    1.49473   1.53289   1.54505   1.55831   1.56489
  Beta virt. eigenvalues --    1.57251   1.58071   1.59358   1.60144   1.60497
  Beta virt. eigenvalues --    1.60664   1.60800   1.61170   1.62181   1.65521
  Beta virt. eigenvalues --    1.66721   1.69263   1.71988   1.72436   1.73067
  Beta virt. eigenvalues --    1.73847   1.75765   1.76679   1.77378   1.79491
  Beta virt. eigenvalues --    1.80955   1.81553   1.81711   1.82501   1.85969
  Beta virt. eigenvalues --    1.89741   1.92133   1.96078   1.97374   1.99613
  Beta virt. eigenvalues --    2.01703   2.03533   2.07570   2.08784   2.09396
  Beta virt. eigenvalues --    2.10437   2.11069   2.12766   2.15989   2.19154
  Beta virt. eigenvalues --    2.23359   2.24477   2.25494   2.30128   2.30780
  Beta virt. eigenvalues --    2.33277   2.39246   2.42915   2.43861   2.47047
  Beta virt. eigenvalues --    2.47634   2.51643   2.54575   2.62516   2.66949
  Beta virt. eigenvalues --    2.76298   2.80220   2.81382   2.85113   2.87175
  Beta virt. eigenvalues --    2.96273   2.99204   3.04504   3.11338   3.15260
  Beta virt. eigenvalues --    3.19136   3.21469   3.22141   3.23259   3.29175
  Beta virt. eigenvalues --    3.34214   3.37058   3.37497   3.38138   3.39624
  Beta virt. eigenvalues --    3.41447   3.43201   3.43270   3.46318   3.46540
  Beta virt. eigenvalues --    3.47620   3.48344   3.52443   3.54100   3.56601
  Beta virt. eigenvalues --    3.58420   3.60584   3.61835   3.66509   3.70070
  Beta virt. eigenvalues --    3.71027   3.71445   3.72698   3.74846   3.77291
  Beta virt. eigenvalues --    3.81109   3.82914   3.86593   3.89088   3.90870
  Beta virt. eigenvalues --    3.92933   3.95559   3.96342   4.00010   4.01854
  Beta virt. eigenvalues --    4.02377   4.04916   4.06015   4.07872   4.08542
  Beta virt. eigenvalues --    4.15667   4.20286   4.22116   4.26408   4.28835
  Beta virt. eigenvalues --    4.31580   4.35933   4.38805   4.41500   4.43289
  Beta virt. eigenvalues --    4.45293   4.51269   4.52391   4.53573   4.53603
  Beta virt. eigenvalues --    4.53657   4.54041   4.54947   4.56642   4.57743
  Beta virt. eigenvalues --    4.58636   4.61504   4.63145   4.65319   4.66562
  Beta virt. eigenvalues --    4.74352   4.76166   4.78738   4.79666   4.83910
  Beta virt. eigenvalues --    4.84114   4.86862   4.87470   4.88309   4.90971
  Beta virt. eigenvalues --    4.93153   4.97748   4.99518   5.02359   5.03320
  Beta virt. eigenvalues --    5.08044   5.11998   5.13922   5.15417   5.15696
  Beta virt. eigenvalues --    5.17806   5.19020   5.22865   5.26180   5.36710
  Beta virt. eigenvalues --    5.38757   5.45092   5.48561   5.50419   5.56257
  Beta virt. eigenvalues --    5.58666   5.61483   5.76249   5.78376   5.81118
  Beta virt. eigenvalues --    5.84519   5.86299   5.89346   5.92029   5.99194
  Beta virt. eigenvalues --    6.00328   6.23912   6.35652   6.37896   6.44608
  Beta virt. eigenvalues --    6.46208   6.50490   6.55856   6.66382   6.68538
  Beta virt. eigenvalues --    6.79131   6.80782   7.01578   7.02944   7.11640
  Beta virt. eigenvalues --    7.40535   7.44346   7.49383  14.00508  16.84675
  Beta virt. eigenvalues --   17.11532  17.87688
          Condensed to atoms (all electrons):
               1          2          3          4          5          6
     1  C    5.752501   0.458710   0.347264   0.377517   0.014284  -0.061658
     2  H    0.458710   0.363461  -0.005528   0.001336  -0.066191  -0.018089
     3  H    0.347264  -0.005528   0.350179  -0.013157   0.034383   0.002716
     4  H    0.377517   0.001336  -0.013157   0.388870  -0.006647  -0.001889
     5  C    0.014284  -0.066191   0.034383  -0.006647   5.054261   0.482076
     6  H   -0.061658  -0.018089   0.002716  -0.001889   0.482076   0.425910
     7  C    0.088762   0.009278   0.007279  -0.018026   0.008302  -0.056796
     8  H    0.008600   0.000603   0.001770  -0.000223  -0.040372  -0.013307
     9  H   -0.026448  -0.000491   0.004658  -0.022818   0.013651   0.000321
    10  H    0.013801   0.003078  -0.007975   0.005228   0.008625  -0.002749
    11  O    0.040995   0.017431  -0.011480   0.017642  -0.229521  -0.031485
    12  H    0.000054   0.000010  -0.000001  -0.000043  -0.000326  -0.000022
               7          8          9         10         11         12
     1  C    0.088762   0.008600  -0.026448   0.013801   0.040995   0.000054
     2  H    0.009278   0.000603  -0.000491   0.003078   0.017431   0.000010
     3  H    0.007279   0.001770   0.004658  -0.007975  -0.011480  -0.000001
     4  H   -0.018026  -0.000223  -0.022818   0.005228   0.017642  -0.000043
     5  C    0.008302  -0.040372   0.013651   0.008625  -0.229521  -0.000326
     6  H   -0.056796  -0.013307   0.000321  -0.002749  -0.031485  -0.000022
     7  C    5.676767   0.439803   0.360412   0.362446   0.058150   0.000528
     8  H    0.439803   0.345170  -0.000541   0.001105   0.004793  -0.000300
     9  H    0.360412  -0.000541   0.381958  -0.008006   0.016478  -0.000199
    10  H    0.362446   0.001105  -0.008006   0.334814  -0.005715   0.000109
    11  O    0.058150   0.004793   0.016478  -0.005715   8.801359  -0.000064
    12  H    0.000528  -0.000300  -0.000199   0.000109  -0.000064   1.000474
          Atomic-Atomic Spin Densities.
               1          2          3          4          5          6
     1  C    0.029922   0.002961  -0.012422   0.001872  -0.015365   0.000632
     2  H    0.002961   0.000691  -0.001110  -0.001074  -0.002081   0.000253
     3  H   -0.012422  -0.001110   0.014462  -0.009868   0.008357  -0.002293
     4  H    0.001872  -0.001074  -0.009868   0.016287  -0.000648   0.002088
     5  C   -0.015365  -0.002081   0.008357  -0.000648   0.048857   0.015283
     6  H    0.000632   0.000253  -0.002293   0.002088   0.015283   0.015947
     7  C    0.001759   0.000917   0.004853  -0.005982  -0.013376  -0.004017
     8  H   -0.001286  -0.000071   0.001528  -0.001251  -0.013210  -0.004126
     9  H   -0.000310   0.000248   0.002669  -0.004186  -0.018231  -0.003166
    10  H    0.003357   0.000261  -0.004120   0.002419   0.015299   0.004721
    11  O    0.010164  -0.001034  -0.002332  -0.000104  -0.133368  -0.005051
    12  H    0.000049   0.000010   0.000000  -0.000050  -0.000336  -0.000026
               7          8          9         10         11         12
     1  C    0.001759  -0.001286  -0.000310   0.003357   0.010164   0.000049
     2  H    0.000917  -0.000071   0.000248   0.000261  -0.001034   0.000010
     3  H    0.004853   0.001528   0.002669  -0.004120  -0.002332   0.000000
     4  H   -0.005982  -0.001251  -0.004186   0.002419  -0.000104  -0.000050
     5  C   -0.013376  -0.013210  -0.018231   0.015299  -0.133368  -0.000336
     6  H   -0.004017  -0.004126  -0.003166   0.004721  -0.005051  -0.000026
     7  C    0.126695   0.009476   0.011843  -0.009041   0.006498   0.000504
     8  H    0.009476   0.003726   0.004790  -0.006880   0.011151  -0.000303
     9  H    0.011843   0.004790   0.008046  -0.005778   0.012767  -0.000183
    10  H   -0.009041  -0.006880  -0.005778   0.010365  -0.008130   0.000107
    11  O    0.006498   0.011151   0.012767  -0.008130   1.032502  -0.000013
    12  H    0.000504  -0.000303  -0.000183   0.000107  -0.000013   1.000470
 Mulliken charges and spin densities:
               1          2
     1  C   -1.014384   0.021334
     2  H    0.236391  -0.000028
     3  H    0.289891  -0.000276
     4  H    0.272209  -0.000497
     5  C    0.727474  -0.108819
     6  H    0.274971   0.020246
     7  C   -0.936905   0.130127
     8  H    0.252899   0.003545
     9  H    0.281023   0.008509
    10  H    0.295238   0.002581
    11  O   -0.678585   0.923050
    12  H   -0.000221   1.000230
 Sum of Mulliken charges =   0.00000   2.00000
 Mulliken charges and spin densities with hydrogens summed into heavy atoms:
               1          2
     1  C   -0.215894   0.020533
     5  C    1.002445  -0.088574
     7  C   -0.107745   0.144761
    11  O   -0.678806   1.923280
 Electronic spatial extent (au):  <R**2>=            433.4026
 Charge=              0.0000 electrons
 Dipole moment (field-independent basis, Debye):
    X=             -1.1747    Y=              1.8234    Z=              0.0102  Tot=              2.1691
 Quadrupole moment (field-independent basis, Debye-Ang):
   XX=            -27.4498   YY=            -28.4133   ZZ=            -26.9197
   XY=              1.8298   XZ=              0.6164   YZ=             -0.4102
 Traceless Quadrupole moment (field-independent basis, Debye-Ang):
   XX=              0.1445   YY=             -0.8190   ZZ=              0.6746
   XY=              1.8298   XZ=              0.6164   YZ=             -0.4102
 Octapole moment (field-independent basis, Debye-Ang**2):
  XXX=             -9.1681  YYY=              0.6406  ZZZ=             -3.6877  XYY=             -5.7251
  XXY=              0.6167  XXZ=             -1.8515  XZZ=             -2.6802  YZZ=             -0.1755
  YYZ=             -1.6308  XYZ=             -0.8101
 Hexadecapole moment (field-independent basis, Debye-Ang**3):
 XXXX=           -466.7695 YYYY=           -160.0256 ZZZZ=            -88.8627 XXXY=              6.7847
 XXXZ=            -16.9038 YYYX=              7.2223 YYYZ=              3.1398 ZZZX=            -13.8890
 ZZZY=              2.9363 XXYY=           -101.5038 XXZZ=            -93.4267 YYZZ=            -43.6563
 XXYZ=             -0.0577 YYXZ=             -4.3026 ZZXY=              3.6784
 N-N= 1.293321179573D+02 E-N=-7.114122224057D+02  KE= 1.930137096856D+02
                          Isotropic Fermi Contact Couplings
        Atom                 a.u.       MegaHertz       Gauss      10(-4) cm-1
     1  C(13)              0.00475       2.67020       0.95279       0.89068
     2  H(1)              -0.00037      -0.81660      -0.29138      -0.27239
     3  H(1)               0.00032       0.71694       0.25582       0.23915
     4  H(1)              -0.00003      -0.07462      -0.02662      -0.02489
     5  C(13)             -0.02964     -16.66182      -5.94535      -5.55778
     6  H(1)               0.01299      29.02117      10.35547       9.68042
     7  C(13)              0.07580      42.60411      15.20220      14.21120
     8  H(1)              -0.00157      -3.50720      -1.25146      -1.16988
     9  H(1)              -0.00171      -3.81232      -1.36033      -1.27165
    10  H(1)               0.00629      14.05957       5.01680       4.68977
    11  O(17)              0.03266      -9.89996      -3.53255      -3.30227
    12  H(1)               0.29165     651.80938     232.58179     217.42020
 --------------------------------------------------------
       Center         ----  Spin Dipole Couplings  ----
                      3XX-RR        3YY-RR        3ZZ-RR
 --------------------------------------------------------
     1   Atom        0.020086     -0.014467     -0.005619
     2   Atom        0.012426     -0.006073     -0.006354
     3   Atom        0.005204     -0.001050     -0.004153
     4   Atom        0.001800     -0.005949      0.004148
     5   Atom        0.015664      0.022192     -0.037856
     6   Atom       -0.000152     -0.003325      0.003477
     7   Atom       -0.053755      0.122980     -0.069226
     8   Atom        0.001501      0.008845     -0.010346
     9   Atom       -0.009109      0.004538      0.004570
    10   Atom        0.001250      0.009930     -0.011180
    11   Atom        0.575086      0.529527     -1.104614
    12   Atom        0.001458     -0.000839     -0.000619
 --------------------------------------------------------
                        XY            XZ            YZ
 --------------------------------------------------------
     1   Atom       -0.009924     -0.020859      0.004222
     2   Atom        0.000968     -0.005502      0.000161
     3   Atom       -0.004799     -0.002658      0.000736
     4   Atom       -0.002767     -0.009027      0.003155
     5   Atom       -0.003976      0.020919      0.015364
     6   Atom       -0.011451      0.011366     -0.013474
     7   Atom        0.066851      0.014697      0.042920
     8   Atom        0.010845     -0.007972     -0.006696
     9   Atom        0.002659      0.009456      0.012030
    10   Atom       -0.009309      0.002755      0.000115
    11   Atom        2.306695      1.235895      1.221188
    12   Atom       -0.000026      0.000781     -0.000002
 --------------------------------------------------------


 ---------------------------------------------------------------------------------
              Anisotropic Spin Dipole Couplings in Principal Axis System
 ---------------------------------------------------------------------------------

       Atom             a.u.   MegaHertz   Gauss  10(-4) cm-1        Axes

              Baa    -0.0182    -2.442    -0.871    -0.815  0.4927  0.6224  0.6082
     1 C(13)  Bbb    -0.0159    -2.134    -0.762    -0.712 -0.1625  0.7524 -0.6383
              Bcc     0.0341     4.576     1.633     1.526  0.8549 -0.2157 -0.4719
 
              Baa    -0.0079    -4.236    -1.511    -1.413  0.2642 -0.2183  0.9394
     2 H(1)   Bbb    -0.0060    -3.213    -1.146    -1.072  0.0151  0.9749  0.2223
              Bcc     0.0140     7.448     2.658     2.484  0.9643  0.0445 -0.2609
 
              Baa    -0.0050    -2.668    -0.952    -0.890  0.3599  0.2708  0.8928
     3 H(1)   Bbb    -0.0034    -1.804    -0.644    -0.602  0.3505  0.8476 -0.3983
              Bcc     0.0084     4.472     1.596     1.492  0.8647 -0.4563 -0.2101
 
              Baa    -0.0069    -3.670    -1.309    -1.224  0.1395  0.9764 -0.1651
     4 H(1)   Bbb    -0.0061    -3.270    -1.167    -1.091  0.7519  0.0040  0.6592
              Bcc     0.0130     6.939     2.476     2.315 -0.6443  0.2161  0.7336
 
              Baa    -0.0486    -6.522    -2.327    -2.175 -0.3143 -0.2182  0.9239
     5 C(13)  Bbb     0.0224     3.009     1.074     1.004  0.9130 -0.3360  0.2312
              Bcc     0.0262     3.512     1.253     1.172  0.2600  0.9162  0.3048
 
              Baa    -0.0146    -7.784    -2.777    -2.596  0.3443  0.8434  0.4124
     6 H(1)   Bbb    -0.0098    -5.254    -1.875    -1.752  0.7631  0.0046 -0.6463
              Bcc     0.0244    13.037     4.652     4.349  0.5470 -0.5372  0.6420
 
              Baa    -0.0785   -10.528    -3.756    -3.512 -0.1754 -0.1491  0.9731
     7 C(13)  Bbb    -0.0762   -10.220    -3.647    -3.409  0.9337 -0.3385  0.1164
              Bcc     0.1546    20.748     7.403     6.921  0.3121  0.9291  0.1986
 
              Baa    -0.0144    -7.702    -2.748    -2.569  0.4061  0.0728  0.9109
     8 H(1)   Bbb    -0.0056    -2.971    -1.060    -0.991  0.7081 -0.6552 -0.2633
              Bcc     0.0200    10.673     3.808     3.560  0.5776  0.7520 -0.3176
 
              Baa    -0.0147    -7.824    -2.792    -2.610  0.8108  0.2260 -0.5399
     9 H(1)   Bbb    -0.0046    -2.449    -0.874    -0.817 -0.5043  0.7379 -0.4485
              Bcc     0.0193    10.273     3.666     3.427  0.2971  0.6359  0.7123
 
              Baa    -0.0120    -6.415    -2.289    -2.140 -0.2856 -0.1261  0.9500
    10 H(1)   Bbb    -0.0039    -2.086    -0.744    -0.696  0.7906  0.5293  0.3079
              Bcc     0.0159     8.501     3.033     2.835 -0.5416  0.8390 -0.0515
 
              Baa    -1.7590   127.281    45.417    42.456 -0.4825  0.0190  0.8757
    11 O(17)  Bbb    -1.7539   126.908    45.284    42.332 -0.5699  0.7524 -0.3303
              Bcc     3.5129  -254.189   -90.701   -84.788  0.6652  0.6584  0.3522
 
              Baa    -0.0009    -0.470    -0.168    -0.157 -0.3144 -0.1583  0.9360
    12 H(1)   Bbb    -0.0008    -0.447    -0.160    -0.149 -0.0408  0.9873  0.1532
              Bcc     0.0017     0.917     0.327     0.306  0.9484 -0.0099  0.3168
 

 ---------------------------------------------------------------------------------

 1\1\GINC-C789\FOpt\UwB97XD\Aug-CC-pVTZ\C3H8O1(3)\ROOT\17-Feb-2019\0\\#
 wB97XD aug-cc-pVTZ Opt SCF=QC Integral(Grid=SuperFineGrid) Freq MaxDis
 k=32GB\\Title\\0,3\C,1.4622218976,0.2108649013,0.5243513448\H,2.003768
 2479,1.1269451163,0.292464462\H,2.1474249907,-0.6303171528,0.411035667
 1\H,1.1302896119,0.2588153531,1.5616826331\C,0.2661921156,0.0526640517
 ,-0.4065517158\H,0.5993464566,-0.0711172906,-1.448123964\C,-0.56783827
 37,-1.2028460906,-0.0557934685\H,-1.4043553975,-1.3141830016,-0.741284
 9294\H,-0.9438661143,-1.1270518419,0.9631752464\H,0.0814523524,-2.0738
 646987,-0.133516439\O,-0.6166568775,1.0897352981,-0.3224119939\H,-5.72
 04090097,0.8229953557,1.4449531574\\Version=ES64L-G09RevD.01\State=3-A
 \HF=-194.2019673\S2=2.004306\S2-1=0.\S2A=2.00001\RMSD=0.000e+00\RMSF=2
 .610e-05\Dipole=0.459032,-0.7194049,0.0010026\Quadrupole=0.1184573,-0.
 6229786,0.5045212,1.3591647,-0.4517185,0.3017031\PG=C01 [X(C3H8O1)]\\@


 KNOWLEDGE IS CHIMERA - FOR BEYOND IT LIES OTHER KNOWLEDGE,
 AND THE INCOMPLETENESS OF WHAT IS KNOWN RENDERS THE KNOWING FALSE.
     -- THE THOMAS COVENANT CHRONICLES
 Job cpu time:       0 days 13 hours  3 minutes 14.7 seconds.
 File lengths (MBytes):  RWF=    106 Int=      0 D2E=      0 Chk=     13 Scr=      1
 Normal termination of Gaussian 09 at Sun Feb 17 22:35:28 2019.
 Link1:  Proceeding to internal job step number  2.
 ----------------------------------------------------------------------
 #N Geom=AllCheck Guess=TCheck SCRF=Check GenChk UwB97XD/Aug-CC-pVTZ Fr
 eq
 ----------------------------------------------------------------------
 1/10=4,29=7,30=1,38=1,40=1/1,3;
 2/12=2,40=1/2;
 3/5=16,6=1,7=10,11=2,14=-4,16=1,25=1,30=1,70=2,71=2,74=-58,75=-7,116=2,140=1/1,2,3;
 4/5=101/1;
 5/5=2,8=3,98=1/8;
 8/6=4,10=90,11=11/1;
 11/6=1,8=1,9=11,15=111,16=1/1,2,10;
 10/6=1/2;
 6/7=2,8=2,9=2,10=2,18=1,28=1/1;
 7/8=1,10=1,25=1/1,2,3,16;
 1/10=4,30=1/3;
 99//99;
 Structure from the checkpoint file:  "2-propanol_Conf-M0002-wb97-opt-restart.chk"
 -----
 Title
 -----
 Charge =  0 Multiplicity = 3
 Redundant internal coordinates found in file.
 C,0,1.4622218976,0.2108649013,0.5243513448
 H,0,2.0037682479,1.1269451163,0.292464462
 H,0,2.1474249907,-0.6303171528,0.4110356671
 H,0,1.1302896119,0.2588153531,1.5616826331
 C,0,0.2661921156,0.0526640517,-0.4065517158
 H,0,0.5993464566,-0.0711172906,-1.448123964
 C,0,-0.5678382737,-1.2028460906,-0.0557934685
 H,0,-1.4043553975,-1.3141830016,-0.7412849294
 H,0,-0.9438661143,-1.1270518419,0.9631752464
 H,0,0.0814523524,-2.0738646987,-0.133516439
 O,0,-0.6166568775,1.0897352981,-0.3224119939
 H,0,-5.7204090097,0.8229953557,1.4449531574
 Recover connectivity data from disk.

 GradGradGradGradGradGradGradGradGradGradGradGradGradGradGradGradGradGrad
 Berny optimization.
 Initialization pass.
                           ----------------------------
                           !    Initial Parameters    !
                           ! (Angstroms and Degrees)  !
 --------------------------                            --------------------------
 ! Name  Definition              Value          Derivative Info.                !
 --------------------------------------------------------------------------------
 ! R1    R(1,2)                  1.0891         calculate D2E/DX2 analytically  !
 ! R2    R(1,3)                  1.0908         calculate D2E/DX2 analytically  !
 ! R3    R(1,4)                  1.0902         calculate D2E/DX2 analytically  !
 ! R4    R(1,5)                  1.5238         calculate D2E/DX2 analytically  !
 ! R5    R(5,6)                  1.1005         calculate D2E/DX2 analytically  !
 ! R6    R(5,7)                  1.5476         calculate D2E/DX2 analytically  !
 ! R7    R(5,11)                 1.3646         calculate D2E/DX2 analytically  !
 ! R8    R(7,8)                  1.0872         calculate D2E/DX2 analytically  !
 ! R9    R(7,9)                  1.0888         calculate D2E/DX2 analytically  !
 ! R10   R(7,10)                 1.0892         calculate D2E/DX2 analytically  !
 ! R11   R(8,12)                 5.2892         calculate D2E/DX2 analytically  !
 ! R12   R(9,12)                 5.1817         calculate D2E/DX2 analytically  !
 ! A1    A(2,1,3)              108.3099         calculate D2E/DX2 analytically  !
 ! A2    A(2,1,4)              108.4801         calculate D2E/DX2 analytically  !
 ! A3    A(2,1,5)              110.3353         calculate D2E/DX2 analytically  !
 ! A4    A(3,1,4)              108.9055         calculate D2E/DX2 analytically  !
 ! A5    A(3,1,5)              110.4567         calculate D2E/DX2 analytically  !
 ! A6    A(4,1,5)              110.2955         calculate D2E/DX2 analytically  !
 ! A7    A(1,5,6)              110.6244         calculate D2E/DX2 analytically  !
 ! A8    A(1,5,7)              111.6392         calculate D2E/DX2 analytically  !
 ! A9    A(1,5,11)             113.0313         calculate D2E/DX2 analytically  !
 ! A10   A(6,5,7)              106.6429         calculate D2E/DX2 analytically  !
 ! A11   A(6,5,11)             109.8581         calculate D2E/DX2 analytically  !
 ! A12   A(7,5,11)             104.7098         calculate D2E/DX2 analytically  !
 ! A13   A(5,7,8)              110.7833         calculate D2E/DX2 analytically  !
 ! A14   A(5,7,9)              109.9849         calculate D2E/DX2 analytically  !
 ! A15   A(5,7,10)             108.14           calculate D2E/DX2 analytically  !
 ! A16   A(8,7,9)              109.3582         calculate D2E/DX2 analytically  !
 ! A17   A(8,7,10)             109.377          calculate D2E/DX2 analytically  !
 ! A18   A(9,7,10)             109.168          calculate D2E/DX2 analytically  !
 ! A19   A(7,8,12)             109.0176         calculate D2E/DX2 analytically  !
 ! A20   A(7,9,12)             115.5675         calculate D2E/DX2 analytically  !
 ! A21   A(8,12,9)              19.4895         calculate D2E/DX2 analytically  !
 ! D1    D(2,1,5,6)             64.3541         calculate D2E/DX2 analytically  !
 ! D2    D(2,1,5,7)           -177.0565         calculate D2E/DX2 analytically  !
 ! D3    D(2,1,5,11)           -59.3146         calculate D2E/DX2 analytically  !
 ! D4    D(3,1,5,6)            -55.3708         calculate D2E/DX2 analytically  !
 ! D5    D(3,1,5,7)             63.2187         calculate D2E/DX2 analytically  !
 ! D6    D(3,1,5,11)          -179.0394         calculate D2E/DX2 analytically  !
 ! D7    D(4,1,5,6)           -175.8124         calculate D2E/DX2 analytically  !
 ! D8    D(4,1,5,7)            -57.223          calculate D2E/DX2 analytically  !
 ! D9    D(4,1,5,11)            60.5189         calculate D2E/DX2 analytically  !
 ! D10   D(1,5,7,8)           -178.7669         calculate D2E/DX2 analytically  !
 ! D11   D(1,5,7,9)             60.2166         calculate D2E/DX2 analytically  !
 ! D12   D(1,5,7,10)           -58.9138         calculate D2E/DX2 analytically  !
 ! D13   D(6,5,7,8)            -57.8292         calculate D2E/DX2 analytically  !
 ! D14   D(6,5,7,9)           -178.8457         calculate D2E/DX2 analytically  !
 ! D15   D(6,5,7,10)            62.0239         calculate D2E/DX2 analytically  !
 ! D16   D(11,5,7,8)            58.5964         calculate D2E/DX2 analytically  !
 ! D17   D(11,5,7,9)           -62.4201         calculate D2E/DX2 analytically  !
 ! D18   D(11,5,7,10)          178.4495         calculate D2E/DX2 analytically  !
 ! D19   D(5,7,8,12)           -95.8456         calculate D2E/DX2 analytically  !
 ! D20   D(9,7,8,12)            25.5408         calculate D2E/DX2 analytically  !
 ! D21   D(10,7,8,12)          145.0444         calculate D2E/DX2 analytically  !
 ! D22   D(5,7,9,12)            94.4009         calculate D2E/DX2 analytically  !
 ! D23   D(8,7,9,12)           -27.4672         calculate D2E/DX2 analytically  !
 ! D24   D(10,7,9,12)         -147.0996         calculate D2E/DX2 analytically  !
 ! D25   D(7,8,12,9)           -14.8438         calculate D2E/DX2 analytically  !
 ! D26   D(7,9,12,8)            15.5518         calculate D2E/DX2 analytically  !
 --------------------------------------------------------------------------------
 Trust Radius=3.00D-01 FncErr=1.00D-07 GrdErr=1.00D-07
 Number of steps in this run=      2 maximum allowed number of steps=      2.
 GradGradGradGradGradGradGradGradGradGradGradGradGradGradGradGradGradGrad

                          Input orientation:                          
 ---------------------------------------------------------------------
 Center     Atomic      Atomic             Coordinates (Angstroms)
 Number     Number       Type             X           Y           Z
 ---------------------------------------------------------------------
      1          6           0        1.462222    0.210865    0.524351
      2          1           0        2.003768    1.126945    0.292464
      3          1           0        2.147425   -0.630317    0.411036
      4          1           0        1.130290    0.258815    1.561683
      5          6           0        0.266192    0.052664   -0.406552
      6          1           0        0.599346   -0.071117   -1.448124
      7          6           0       -0.567838   -1.202846   -0.055793
      8          1           0       -1.404355   -1.314183   -0.741285
      9          1           0       -0.943866   -1.127052    0.963175
     10          1           0        0.081452   -2.073865   -0.133516
     11          8           0       -0.616657    1.089735   -0.322412
     12          1           0       -5.720409    0.822995    1.444953
 ---------------------------------------------------------------------
                    Distance matrix (angstroms):
                    1          2          3          4          5
     1  C    0.000000
     2  H    1.089150   0.000000
     3  H    1.090840   1.767107   0.000000
     4  H    1.090199   1.768482   1.774573   0.000000
     5  C    1.523842   2.159137   2.161932   2.159423   0.000000
     6  H    2.171342   2.537204   2.483088   3.074035   1.100539
     7  C    2.540923   3.487459   2.813960   2.763389   1.547561
     8  H    3.484949   4.317760   3.796137   3.768608   2.184272
     9  H    2.787803   3.770796   3.179258   2.565338   2.175344
    10  H    2.749419   3.757917   2.578490   3.068413   2.151930
    11  O    2.410634   2.691855   3.337166   2.700382   1.364558
    12  H    7.267214   7.815595   8.067460   6.874882   6.313547
                    6          7          8          9         10
     6  H    0.000000
     7  C    2.140494   0.000000
     8  H    2.461637   1.087224   0.000000
     9  H    3.051371   1.088779   1.775459   0.000000
    10  H    2.451001   1.089171   1.775985   1.774955   0.000000
    11  O    2.023233   2.308549   2.564127   2.583398   3.245212
    12  H    7.007756   5.736311   5.289186   5.181714   6.674201
                   11         12
    11  O    0.000000
    12  H    5.407681   0.000000
 Stoichiometry    C3H8O(3)
 Framework group  C1[X(C3H8O)]
 Deg. of freedom    30
 Full point group                 C1      NOp   1
 Largest Abelian subgroup         C1      NOp   1
 Largest concise Abelian subgroup C1      NOp   1
                         Standard orientation:                         
 ---------------------------------------------------------------------
 Center     Atomic      Atomic             Coordinates (Angstroms)
 Number     Number       Type             X           Y           Z
 ---------------------------------------------------------------------
      1          6           0       -1.463068   -0.216941    0.520683
      2          1           0       -2.000825   -1.134534    0.285976
      3          1           0       -2.152034    0.621647    0.411007
      4          1           0       -1.129995   -0.267177    1.557540
      5          6           0       -0.268579   -0.050173   -0.410703
      6          1           0       -0.603209    0.075903   -1.451527
      7          6           0        0.560286    1.207693   -0.056160
      8          1           0        1.395691    1.325145   -0.741987
      9          1           0        0.937559    1.129871    0.962195
     10          1           0       -0.092865    2.076145   -0.130168
     11          8           0        0.618858   -1.083679   -0.331084
     12          1           0        5.722990   -0.801042    1.432710
 ---------------------------------------------------------------------
 Rotational constants (GHZ):      8.2280760      5.1636656      3.8954473
 Standard basis: Aug-CC-pVTZ (5D, 7F)
 There are   420 symmetry adapted cartesian basis functions of A   symmetry.
 There are   368 symmetry adapted basis functions of A   symmetry.
   368 basis functions,   504 primitive gaussians,   420 cartesian basis functions
    18 alpha electrons       16 beta electrons
       nuclear repulsion energy       129.3361611530 Hartrees.
 NAtoms=   12 NActive=   12 NUniq=   12 SFac= 1.00D+00 NAtFMM=   60 NAOKFM=F Big=F
 Integral buffers will be    131072 words long.
 Raffenetti 2 integral format.
 Two-electron integral symmetry is turned on.
 Nuclear repulsion after empirical dispersion term =      129.3321179573 Hartrees.
 One-electron integrals computed using PRISM.
 NBasis=   368 RedAO= T EigKep=  1.54D-05  NBF=   368
 NBsUse=   368 1.00D-06 EigRej= -1.00D+00 NBFU=   368
 Initial guess from the checkpoint file:  "2-propanol_Conf-M0002-wb97-opt-restart.chk"
 B after Tr=     0.000000    0.000000    0.000000
         Rot=    1.000000    0.000000    0.000000    0.000000 Ang=   0.00 deg.
 Initial guess <Sx>= 0.0000 <Sy>= 0.0000 <Sz>= 1.0000 <S**2>= 2.0043 S= 1.0014
 SCF Done:  E(UwB97XD) =  -194.201967261     a.u. after    1 cycles
            Convg  =    0.2015D-06                     1 Fock formations.
              S**2 =  2.0043                  -V/T =  2.0062
 <Sx>= 0.0000 <Sy>= 0.0000 <Sz>= 1.0000 <S**2>= 2.0043 S= 1.0014
 <L.S>= 0.000000000000E+00
 Annihilation of the first spin contaminant:
 S**2 before annihilation     2.0043,   after     2.0000
 DoSCS=F DFT=T ScalE2(SS,OS)=  1.000000  1.000000
 Range of M.O.s used for correlation:     1   368
 NBasis=   368 NAE=    18 NBE=    16 NFC=     0 NFV=     0
 NROrb=    368 NOA=    18 NOB=    16 NVA=   350 NVB=   352

 **** Warning!!: The largest alpha MO coefficient is  0.50468136D+02


 **** Warning!!: The largest beta MO coefficient is  0.44826977D+02

 Symmetrizing basis deriv contribution to polar:
 IMax=3 JMax=2 DiffMx= 0.00D+00
 G2DrvN: will do    13 centers at a time, making    1 passes.
 Calling FoFCou, ICntrl=  3107 FMM=F I1Cent=   0 AccDes= 0.00D+00.
 End of G2Drv F.D. properties file   721 does not exist.
 End of G2Drv F.D. properties file   722 does not exist.
 End of G2Drv F.D. properties file   788 does not exist.
          IDoAtm=111111111111
          Differentiating once with respect to electric field.
                with respect to dipole field.
          Differentiating once with respect to nuclear coordinates.
          There are    39 degrees of freedom in the 1st order CPHF.  IDoFFX=6 NUNeed=     3.
     36 vectors produced by pass  0 Test12= 3.06D-14 2.56D-09 XBig12= 3.71D+01 1.75D+00.
 AX will form    36 AO Fock derivatives at one time.
     36 vectors produced by pass  1 Test12= 3.06D-14 2.56D-09 XBig12= 2.62D+00 4.24D-01.
     36 vectors produced by pass  2 Test12= 3.06D-14 2.56D-09 XBig12= 1.34D-01 7.31D-02.
     36 vectors produced by pass  3 Test12= 3.06D-14 2.56D-09 XBig12= 2.10D-03 5.23D-03.
     36 vectors produced by pass  4 Test12= 3.06D-14 2.56D-09 XBig12= 2.01D-05 3.88D-04.
     35 vectors produced by pass  5 Test12= 3.06D-14 2.56D-09 XBig12= 1.89D-07 3.97D-05.
     33 vectors produced by pass  6 Test12= 3.06D-14 2.56D-09 XBig12= 2.15D-09 3.76D-06.
     14 vectors produced by pass  7 Test12= 3.06D-14 2.56D-09 XBig12= 2.09D-11 3.69D-07.
      3 vectors produced by pass  8 Test12= 3.06D-14 2.56D-09 XBig12= 1.83D-13 3.69D-08.
      2 vectors produced by pass  9 Test12= 3.06D-14 2.56D-09 XBig12= 1.62D-15 3.39D-09.
 InvSVY:  IOpt=1 It=  1 EMax= 4.07D-15
 Solved reduced A of dimension   267 with    39 vectors.
 Isotropic polarizability for W=    0.000000       49.96 Bohr**3.
 End of Minotr F.D. properties file   721 does not exist.
 End of Minotr F.D. properties file   722 does not exist.
 End of Minotr F.D. properties file   788 does not exist.

 **********************************************************************

            Population analysis using the SCF density.

 **********************************************************************

 Orbital symmetries:
 Alpha Orbitals:
       Occupied  (A) (A) (A) (A) (A) (A) (A) (A) (A) (A) (A) (A)
                 (A) (A) (A) (A) (A) (A)
       Virtual   (A) (A) (A) (A) (A) (A) (A) (A) (A) (A) (A) (A)
                 (A) (A) (A) (A) (A) (A) (A) (A) (A) (A) (A) (A)
                 (A) (A) (A) (A) (A) (A) (A) (A) (A) (A) (A) (A)
                 (A) (A) (A) (A) (A) (A) (A) (A) (A) (A) (A) (A)
                 (A) (A) (A) (A) (A) (A) (A) (A) (A) (A) (A) (A)
                 (A) (A) (A) (A) (A) (A) (A) (A) (A) (A) (A) (A)
                 (A) (A) (A) (A) (A) (A) (A) (A) (A) (A) (A) (A)
                 (A) (A) (A) (A) (A) (A) (A) (A) (A) (A) (A) (A)
                 (A) (A) (A) (A) (A) (A) (A) (A) (A) (A) (A) (A)
                 (A) (A) (A) (A) (A) (A) (A) (A) (A) (A) (A) (A)
                 (A) (A) (A) (A) (A) (A) (A) (A) (A) (A) (A) (A)
                 (A) (A) (A) (A) (A) (A) (A) (A) (A) (A) (A) (A)
                 (A) (A) (A) (A) (A) (A) (A) (A) (A) (A) (A) (A)
                 (A) (A) (A) (A) (A) (A) (A) (A) (A) (A) (A) (A)
                 (A) (A) (A) (A) (A) (A) (A) (A) (A) (A) (A) (A)
                 (A) (A) (A) (A) (A) (A) (A) (A) (A) (A) (A) (A)
                 (A) (A) (A) (A) (A) (A) (A) (A) (A) (A) (A) (A)
                 (A) (A) (A) (A) (A) (A) (A) (A) (A) (A) (A) (A)
                 (A) (A) (A) (A) (A) (A) (A) (A) (A) (A) (A) (A)
                 (A) (A) (A) (A) (A) (A) (A) (A) (A) (A) (A) (A)
                 (A) (A) (A) (A) (A) (A) (A) (A) (A) (A) (A) (A)
                 (A) (A) (A) (A) (A) (A) (A) (A) (A) (A) (A) (A)
                 (A) (A) (A) (A) (A) (A) (A) (A) (A) (A) (A) (A)
                 (A) (A) (A) (A) (A) (A) (A) (A) (A) (A) (A) (A)
                 (A) (A) (A) (A) (A) (A) (A) (A) (A) (A) (A) (A)
                 (A) (A) (A) (A) (A) (A) (A) (A) (A) (A) (A) (A)
                 (A) (A) (A) (A) (A) (A) (A) (A) (A) (A) (A) (A)
                 (A) (A) (A) (A) (A) (A) (A) (A) (A) (A) (A) (A)
                 (A) (A) (A) (A) (A) (A) (A) (A) (A) (A) (A) (A)
                 (A) (A)
 Beta  Orbitals:
       Occupied  (A) (A) (A) (A) (A) (A) (A) (A) (A) (A) (A) (A)
                 (A) (A) (A) (A)
       Virtual   (A) (A) (A) (A) (A) (A) (A) (A) (A) (A) (A) (A)
                 (A) (A) (A) (A) (A) (A) (A) (A) (A) (A) (A) (A)
                 (A) (A) (A) (A) (A) (A) (A) (A) (A) (A) (A) (A)
                 (A) (A) (A) (A) (A) (A) (A) (A) (A) (A) (A) (A)
                 (A) (A) (A) (A) (A) (A) (A) (A) (A) (A) (A) (A)
                 (A) (A) (A) (A) (A) (A) (A) (A) (A) (A) (A) (A)
                 (A) (A) (A) (A) (A) (A) (A) (A) (A) (A) (A) (A)
                 (A) (A) (A) (A) (A) (A) (A) (A) (A) (A) (A) (A)
                 (A) (A) (A) (A) (A) (A) (A) (A) (A) (A) (A) (A)
                 (A) (A) (A) (A) (A) (A) (A) (A) (A) (A) (A) (A)
                 (A) (A) (A) (A) (A) (A) (A) (A) (A) (A) (A) (A)
                 (A) (A) (A) (A) (A) (A) (A) (A) (A) (A) (A) (A)
                 (A) (A) (A) (A) (A) (A) (A) (A) (A) (A) (A) (A)
                 (A) (A) (A) (A) (A) (A) (A) (A) (A) (A) (A) (A)
                 (A) (A) (A) (A) (A) (A) (A) (A) (A) (A) (A) (A)
                 (A) (A) (A) (A) (A) (A) (A) (A) (A) (A) (A) (A)
                 (A) (A) (A) (A) (A) (A) (A) (A) (A) (A) (A) (A)
                 (A) (A) (A) (A) (A) (A) (A) (A) (A) (A) (A) (A)
                 (A) (A) (A) (A) (A) (A) (A) (A) (A) (A) (A) (A)
                 (A) (A) (A) (A) (A) (A) (A) (A) (A) (A) (A) (A)
                 (A) (A) (A) (A) (A) (A) (A) (A) (A) (A) (A) (A)
                 (A) (A) (A) (A) (A) (A) (A) (A) (A) (A) (A) (A)
                 (A) (A) (A) (A) (A) (A) (A) (A) (A) (A) (A) (A)
                 (A) (A) (A) (A) (A) (A) (A) (A) (A) (A) (A) (A)
                 (A) (A) (A) (A) (A) (A) (A) (A) (A) (A) (A) (A)
                 (A) (A) (A) (A) (A) (A) (A) (A) (A) (A) (A) (A)
                 (A) (A) (A) (A) (A) (A) (A) (A) (A) (A) (A) (A)
                 (A) (A) (A) (A) (A) (A) (A) (A) (A) (A) (A) (A)
                 (A) (A) (A) (A) (A) (A) (A) (A) (A) (A) (A) (A)
                 (A) (A) (A) (A)
 The electronic state is 3-A.
 Alpha  occ. eigenvalues --  -19.29133 -10.34696 -10.29754 -10.27984  -1.13518
 Alpha  occ. eigenvalues --   -0.87276  -0.80229  -0.67781  -0.58244  -0.54694
 Alpha  occ. eigenvalues --   -0.54405  -0.48808  -0.47821  -0.46715  -0.45801
 Alpha  occ. eigenvalues --   -0.40233  -0.39706  -0.36800
 Alpha virt. eigenvalues --    0.03083   0.04109   0.04128   0.04793   0.06261
 Alpha virt. eigenvalues --    0.06353   0.06647   0.07247   0.09517   0.10776
 Alpha virt. eigenvalues --    0.11908   0.12444   0.12649   0.12961   0.13323
 Alpha virt. eigenvalues --    0.13886   0.14565   0.15060   0.16810   0.18122
 Alpha virt. eigenvalues --    0.18557   0.19606   0.20077   0.20879   0.21089
 Alpha virt. eigenvalues --    0.21747   0.22886   0.24402   0.24465   0.25849
 Alpha virt. eigenvalues --    0.25974   0.26721   0.28816   0.29613   0.30372
 Alpha virt. eigenvalues --    0.30870   0.31528   0.33877   0.34046   0.34204
 Alpha virt. eigenvalues --    0.34478   0.35594   0.35737   0.36601   0.36857
 Alpha virt. eigenvalues --    0.36929   0.37746   0.38869   0.39725   0.40134
 Alpha virt. eigenvalues --    0.40511   0.40853   0.41782   0.43101   0.43970
 Alpha virt. eigenvalues --    0.44305   0.44952   0.45058   0.46404   0.47076
 Alpha virt. eigenvalues --    0.48949   0.49747   0.50904   0.50992   0.51639
 Alpha virt. eigenvalues --    0.52275   0.53425   0.54340   0.55986   0.56684
 Alpha virt. eigenvalues --    0.59638   0.60007   0.60771   0.63180   0.65116
 Alpha virt. eigenvalues --    0.66704   0.67739   0.69739   0.71162   0.71694
 Alpha virt. eigenvalues --    0.73055   0.73614   0.75333   0.76310   0.76353
 Alpha virt. eigenvalues --    0.76647   0.76784   0.76981   0.77685   0.78688
 Alpha virt. eigenvalues --    0.78787   0.79388   0.81603   0.82755   0.83517
 Alpha virt. eigenvalues --    0.84319   0.85527   0.85825   0.86434   0.87715
 Alpha virt. eigenvalues --    0.88384   0.89494   0.89881   0.91332   0.91433
 Alpha virt. eigenvalues --    0.92238   0.93020   0.94098   0.95090   0.96805
 Alpha virt. eigenvalues --    0.98067   0.98786   0.99105   0.99847   1.00141
 Alpha virt. eigenvalues --    1.03643   1.04492   1.06149   1.06851   1.07628
 Alpha virt. eigenvalues --    1.07919   1.09365   1.11067   1.12637   1.13091
 Alpha virt. eigenvalues --    1.14279   1.15222   1.15784   1.17391   1.18153
 Alpha virt. eigenvalues --    1.18646   1.20713   1.21220   1.23110   1.27361
 Alpha virt. eigenvalues --    1.27624   1.27926   1.30434   1.34883   1.35906
 Alpha virt. eigenvalues --    1.36158   1.37083   1.38117   1.38835   1.40242
 Alpha virt. eigenvalues --    1.41101   1.42659   1.43110   1.44132   1.47166
 Alpha virt. eigenvalues --    1.48463   1.49435   1.53228   1.54553   1.55758
 Alpha virt. eigenvalues --    1.56580   1.57225   1.58052   1.59410   1.60207
 Alpha virt. eigenvalues --    1.60918   1.61433   1.62076   1.66506   1.68290
 Alpha virt. eigenvalues --    1.71331   1.72257   1.72680   1.73545   1.75541
 Alpha virt. eigenvalues --    1.76340   1.77066   1.79359   1.80732   1.81339
 Alpha virt. eigenvalues --    1.81517   1.82123   1.85793   1.89480   1.92000
 Alpha virt. eigenvalues --    1.95823   1.97009   1.99133   2.01382   2.02947
 Alpha virt. eigenvalues --    2.07466   2.08552   2.09230   2.09943   2.10599
 Alpha virt. eigenvalues --    2.12473   2.15545   2.18733   2.22442   2.23997
 Alpha virt. eigenvalues --    2.24851   2.29653   2.30474   2.32873   2.37403
 Alpha virt. eigenvalues --    2.38773   2.41992   2.42911   2.46305   2.47201
 Alpha virt. eigenvalues --    2.50521   2.52545   2.61703   2.66055   2.74798
 Alpha virt. eigenvalues --    2.79080   2.80490   2.84209   2.86393   2.95542
 Alpha virt. eigenvalues --    2.98571   3.04163   3.11197   3.15041   3.18917
 Alpha virt. eigenvalues --    3.21332   3.21832   3.22915   3.29062   3.33985
 Alpha virt. eigenvalues --    3.36758   3.37338   3.37970   3.39561   3.42977
 Alpha virt. eigenvalues --    3.43062   3.46129   3.46218   3.47419   3.48073
 Alpha virt. eigenvalues --    3.52169   3.53844   3.56383   3.57912   3.60420
 Alpha virt. eigenvalues --    3.61592   3.64621   3.64636   3.64893   3.65140
 Alpha virt. eigenvalues --    3.66029   3.66465   3.69950   3.70785   3.71274
 Alpha virt. eigenvalues --    3.72476   3.74743   3.77073   3.80645   3.81047
 Alpha virt. eigenvalues --    3.81193   3.82561   3.85118   3.86251   3.88922
 Alpha virt. eigenvalues --    3.90657   3.92785   3.95339   3.96172   3.99774
 Alpha virt. eigenvalues --    4.01693   4.02152   4.04741   4.05867   4.07460
 Alpha virt. eigenvalues --    4.08359   4.14725   4.19653   4.21565   4.25654
 Alpha virt. eigenvalues --    4.28531   4.30944   4.35768   4.38674   4.41288
 Alpha virt. eigenvalues --    4.43200   4.45166   4.51151   4.51966   4.56487
 Alpha virt. eigenvalues --    4.57455   4.58266   4.61049   4.62948   4.65043
 Alpha virt. eigenvalues --    4.66422   4.73998   4.76045   4.78368   4.79406
 Alpha virt. eigenvalues --    4.85635   4.87871   4.89989   4.92409   4.97178
 Alpha virt. eigenvalues --    4.99296   5.01885   5.02910   5.07797   5.11776
 Alpha virt. eigenvalues --    5.13599   5.15146   5.15462   5.17565   5.18325
 Alpha virt. eigenvalues --    5.22193   5.25871   5.36536   5.38567   5.44790
 Alpha virt. eigenvalues --    5.48397   5.50192   5.55887   5.58389   5.61115
 Alpha virt. eigenvalues --    5.76117   5.78030   5.80367   5.83979   5.85507
 Alpha virt. eigenvalues --    5.88984   5.91547   5.98966   6.00032   6.23375
 Alpha virt. eigenvalues --    6.29269   6.32269   6.44000   6.45979   6.50104
 Alpha virt. eigenvalues --    6.54923   6.62183   6.64524   6.74376   6.79459
 Alpha virt. eigenvalues --    6.93882   6.96690   7.08295   7.37566   7.40727
 Alpha virt. eigenvalues --    7.43865  13.97124  16.84623  17.11302  17.87577
  Beta  occ. eigenvalues --  -19.27152 -10.34742 -10.29549 -10.27963  -1.08224
  Beta  occ. eigenvalues --   -0.85872  -0.79802  -0.66779  -0.56808  -0.53621
  Beta  occ. eigenvalues --   -0.51671  -0.48524  -0.46406  -0.45453  -0.44331
  Beta  occ. eigenvalues --   -0.34780
  Beta virt. eigenvalues --   -0.05946   0.03244   0.04265   0.04479   0.05385
  Beta virt. eigenvalues --    0.06633   0.07113   0.07788   0.09874   0.11073
  Beta virt. eigenvalues --    0.12064   0.12691   0.12964   0.13509   0.13706
  Beta virt. eigenvalues --    0.14588   0.15063   0.15382   0.16364   0.17428
  Beta virt. eigenvalues --    0.18546   0.19084   0.20747   0.21323   0.21377
  Beta virt. eigenvalues --    0.24347   0.24685   0.25023   0.26050   0.26883
  Beta virt. eigenvalues --    0.29162   0.29760   0.30460   0.30969   0.31620
  Beta virt. eigenvalues --    0.33922   0.34233   0.34281   0.34578   0.35558
  Beta virt. eigenvalues --    0.36171   0.36820   0.36905   0.37150   0.37775
  Beta virt. eigenvalues --    0.38738   0.39892   0.40292   0.40645   0.41145
  Beta virt. eigenvalues --    0.42020   0.43511   0.44301   0.44826   0.44993
  Beta virt. eigenvalues --    0.46507   0.46857   0.48923   0.49078   0.50463
  Beta virt. eigenvalues --    0.50834   0.51135   0.51894   0.52537   0.53295
  Beta virt. eigenvalues --    0.53597   0.54084   0.54622   0.55473   0.56549
  Beta virt. eigenvalues --    0.58755   0.60185   0.60510   0.62198   0.64473
  Beta virt. eigenvalues --    0.65590   0.67172   0.68289   0.70150   0.71622
  Beta virt. eigenvalues --    0.72028   0.73225   0.74046   0.75908   0.77282
  Beta virt. eigenvalues --    0.78170   0.78899   0.79246   0.81256   0.82655
  Beta virt. eigenvalues --    0.83608   0.84562   0.85766   0.86003   0.86651
  Beta virt. eigenvalues --    0.87890   0.88777   0.89757   0.90241   0.92197
  Beta virt. eigenvalues --    0.93138   0.94231   0.95324   0.97884   0.98604
  Beta virt. eigenvalues --    0.99104   0.99576   1.00143   1.03756   1.04438
  Beta virt. eigenvalues --    1.06129   1.06421   1.07678   1.07956   1.09117
  Beta virt. eigenvalues --    1.10997   1.12334   1.12653   1.13145   1.14345
  Beta virt. eigenvalues --    1.15624   1.15974   1.17245   1.18161   1.18613
  Beta virt. eigenvalues --    1.20616   1.21092   1.22413   1.22556   1.22919
  Beta virt. eigenvalues --    1.23221   1.23486   1.25414   1.27510   1.28083
  Beta virt. eigenvalues --    1.28213   1.30571   1.35148   1.36041   1.36409
  Beta virt. eigenvalues --    1.37264   1.38431   1.39081   1.40496   1.41313
  Beta virt. eigenvalues --    1.42849   1.43873   1.44374   1.47456   1.48614
  Beta virt. eigenvalues --    1.49473   1.53289   1.54505   1.55831   1.56489
  Beta virt. eigenvalues --    1.57251   1.58071   1.59358   1.60144   1.60497
  Beta virt. eigenvalues --    1.60664   1.60800   1.61170   1.62181   1.65521
  Beta virt. eigenvalues --    1.66721   1.69263   1.71988   1.72436   1.73067
  Beta virt. eigenvalues --    1.73847   1.75765   1.76679   1.77378   1.79491
  Beta virt. eigenvalues --    1.80955   1.81553   1.81711   1.82501   1.85969
  Beta virt. eigenvalues --    1.89741   1.92133   1.96078   1.97374   1.99613
  Beta virt. eigenvalues --    2.01703   2.03533   2.07570   2.08784   2.09396
  Beta virt. eigenvalues --    2.10437   2.11069   2.12766   2.15989   2.19154
  Beta virt. eigenvalues --    2.23359   2.24477   2.25494   2.30128   2.30780
  Beta virt. eigenvalues --    2.33277   2.39246   2.42915   2.43861   2.47047
  Beta virt. eigenvalues --    2.47634   2.51643   2.54575   2.62516   2.66949
  Beta virt. eigenvalues --    2.76298   2.80220   2.81382   2.85113   2.87175
  Beta virt. eigenvalues --    2.96273   2.99204   3.04504   3.11338   3.15260
  Beta virt. eigenvalues --    3.19136   3.21469   3.22141   3.23259   3.29175
  Beta virt. eigenvalues --    3.34214   3.37058   3.37497   3.38138   3.39624
  Beta virt. eigenvalues --    3.41447   3.43201   3.43270   3.46318   3.46540
  Beta virt. eigenvalues --    3.47620   3.48344   3.52443   3.54100   3.56601
  Beta virt. eigenvalues --    3.58420   3.60584   3.61835   3.66509   3.70070
  Beta virt. eigenvalues --    3.71027   3.71445   3.72698   3.74846   3.77291
  Beta virt. eigenvalues --    3.81109   3.82914   3.86593   3.89088   3.90870
  Beta virt. eigenvalues --    3.92933   3.95559   3.96342   4.00010   4.01854
  Beta virt. eigenvalues --    4.02377   4.04916   4.06015   4.07872   4.08542
  Beta virt. eigenvalues --    4.15667   4.20286   4.22116   4.26408   4.28835
  Beta virt. eigenvalues --    4.31580   4.35933   4.38805   4.41500   4.43289
  Beta virt. eigenvalues --    4.45293   4.51269   4.52391   4.53573   4.53603
  Beta virt. eigenvalues --    4.53657   4.54041   4.54947   4.56642   4.57743
  Beta virt. eigenvalues --    4.58636   4.61504   4.63145   4.65319   4.66562
  Beta virt. eigenvalues --    4.74352   4.76166   4.78738   4.79666   4.83910
  Beta virt. eigenvalues --    4.84114   4.86862   4.87470   4.88309   4.90971
  Beta virt. eigenvalues --    4.93153   4.97748   4.99518   5.02359   5.03320
  Beta virt. eigenvalues --    5.08044   5.11998   5.13922   5.15417   5.15696
  Beta virt. eigenvalues --    5.17806   5.19020   5.22865   5.26180   5.36710
  Beta virt. eigenvalues --    5.38757   5.45092   5.48561   5.50419   5.56257
  Beta virt. eigenvalues --    5.58666   5.61483   5.76249   5.78376   5.81118
  Beta virt. eigenvalues --    5.84519   5.86299   5.89346   5.92029   5.99194
  Beta virt. eigenvalues --    6.00328   6.23912   6.35652   6.37896   6.44608
  Beta virt. eigenvalues --    6.46208   6.50490   6.55856   6.66382   6.68538
  Beta virt. eigenvalues --    6.79131   6.80782   7.01578   7.02944   7.11640
  Beta virt. eigenvalues --    7.40535   7.44346   7.49383  14.00508  16.84675
  Beta virt. eigenvalues --   17.11532  17.87688
          Condensed to atoms (all electrons):
               1          2          3          4          5          6
     1  C    5.752501   0.458710   0.347264   0.377517   0.014284  -0.061658
     2  H    0.458710   0.363461  -0.005528   0.001336  -0.066191  -0.018089
     3  H    0.347264  -0.005528   0.350179  -0.013157   0.034383   0.002716
     4  H    0.377517   0.001336  -0.013157   0.388870  -0.006647  -0.001889
     5  C    0.014284  -0.066191   0.034383  -0.006647   5.054261   0.482076
     6  H   -0.061658  -0.018089   0.002716  -0.001889   0.482076   0.425910
     7  C    0.088762   0.009278   0.007279  -0.018026   0.008302  -0.056796
     8  H    0.008600   0.000603   0.001770  -0.000223  -0.040372  -0.013307
     9  H   -0.026448  -0.000491   0.004658  -0.022818   0.013651   0.000321
    10  H    0.013801   0.003078  -0.007975   0.005228   0.008625  -0.002749
    11  O    0.040995   0.017431  -0.011480   0.017642  -0.229521  -0.031485
    12  H    0.000054   0.000010  -0.000001  -0.000043  -0.000326  -0.000022
               7          8          9         10         11         12
     1  C    0.088762   0.008600  -0.026448   0.013801   0.040995   0.000054
     2  H    0.009278   0.000603  -0.000491   0.003078   0.017431   0.000010
     3  H    0.007279   0.001770   0.004658  -0.007975  -0.011480  -0.000001
     4  H   -0.018026  -0.000223  -0.022818   0.005228   0.017642  -0.000043
     5  C    0.008302  -0.040372   0.013651   0.008625  -0.229521  -0.000326
     6  H   -0.056796  -0.013307   0.000321  -0.002749  -0.031485  -0.000022
     7  C    5.676767   0.439803   0.360412   0.362446   0.058150   0.000528
     8  H    0.439803   0.345170  -0.000541   0.001105   0.004793  -0.000300
     9  H    0.360412  -0.000541   0.381958  -0.008006   0.016478  -0.000199
    10  H    0.362446   0.001105  -0.008006   0.334814  -0.005715   0.000109
    11  O    0.058150   0.004793   0.016478  -0.005715   8.801359  -0.000064
    12  H    0.000528  -0.000300  -0.000199   0.000109  -0.000064   1.000474
          Atomic-Atomic Spin Densities.
               1          2          3          4          5          6
     1  C    0.029922   0.002961  -0.012422   0.001872  -0.015365   0.000632
     2  H    0.002961   0.000691  -0.001110  -0.001074  -0.002081   0.000253
     3  H   -0.012422  -0.001110   0.014462  -0.009868   0.008357  -0.002293
     4  H    0.001872  -0.001074  -0.009868   0.016287  -0.000648   0.002088
     5  C   -0.015365  -0.002081   0.008357  -0.000648   0.048857   0.015283
     6  H    0.000632   0.000253  -0.002293   0.002088   0.015283   0.015947
     7  C    0.001759   0.000917   0.004853  -0.005982  -0.013376  -0.004017
     8  H   -0.001286  -0.000071   0.001528  -0.001251  -0.013210  -0.004126
     9  H   -0.000310   0.000248   0.002669  -0.004186  -0.018231  -0.003166
    10  H    0.003357   0.000261  -0.004120   0.002419   0.015299   0.004721
    11  O    0.010164  -0.001034  -0.002332  -0.000104  -0.133368  -0.005051
    12  H    0.000049   0.000010   0.000000  -0.000050  -0.000336  -0.000026
               7          8          9         10         11         12
     1  C    0.001759  -0.001286  -0.000310   0.003357   0.010164   0.000049
     2  H    0.000917  -0.000071   0.000248   0.000261  -0.001034   0.000010
     3  H    0.004853   0.001528   0.002669  -0.004120  -0.002332   0.000000
     4  H   -0.005982  -0.001251  -0.004186   0.002419  -0.000104  -0.000050
     5  C   -0.013376  -0.013210  -0.018231   0.015299  -0.133368  -0.000336
     6  H   -0.004017  -0.004126  -0.003166   0.004721  -0.005051  -0.000026
     7  C    0.126695   0.009476   0.011843  -0.009041   0.006498   0.000504
     8  H    0.009476   0.003726   0.004790  -0.006880   0.011151  -0.000303
     9  H    0.011843   0.004790   0.008046  -0.005778   0.012767  -0.000183
    10  H   -0.009041  -0.006880  -0.005778   0.010365  -0.008130   0.000107
    11  O    0.006498   0.011151   0.012767  -0.008130   1.032502  -0.000013
    12  H    0.000504  -0.000303  -0.000183   0.000107  -0.000013   1.000470
 Mulliken charges and spin densities:
               1          2
     1  C   -1.014384   0.021334
     2  H    0.236391  -0.000028
     3  H    0.289891  -0.000276
     4  H    0.272209  -0.000497
     5  C    0.727474  -0.108819
     6  H    0.274971   0.020246
     7  C   -0.936905   0.130127
     8  H    0.252899   0.003545
     9  H    0.281023   0.008509
    10  H    0.295238   0.002581
    11  O   -0.678585   0.923050
    12  H   -0.000221   1.000230
 Sum of Mulliken charges =   0.00000   2.00000
 Mulliken charges and spin densities with hydrogens summed into heavy atoms:
               1          2
     1  C   -0.215894   0.020533
     5  C    1.002445  -0.088574
     7  C   -0.107745   0.144761
    11  O   -0.678806   1.923280
 APT charges:
               1
     1  C    0.046505
     2  H   -0.010408
     3  H   -0.023072
     4  H    0.000305
     5  C    0.141642
     6  H   -0.031732
     7  C    0.116294
     8  H   -0.001132
     9  H   -0.001940
    10  H   -0.003289
    11  O   -0.233298
    12  H    0.000125
 Sum of APT charges =   0.00000
 APT charges with hydrogens summed into heavy atoms:
               1
     1  C    0.013330
     5  C    0.109910
     7  C    0.109934
    11  O   -0.233173
 Electronic spatial extent (au):  <R**2>=            433.4026
 Charge=              0.0000 electrons
 Dipole moment (field-independent basis, Debye):
    X=             -1.1747    Y=              1.8234    Z=              0.0102  Tot=              2.1691
 Quadrupole moment (field-independent basis, Debye-Ang):
   XX=            -27.4498   YY=            -28.4133   ZZ=            -26.9197
   XY=              1.8298   XZ=              0.6164   YZ=             -0.4102
 Traceless Quadrupole moment (field-independent basis, Debye-Ang):
   XX=              0.1445   YY=             -0.8190   ZZ=              0.6746
   XY=              1.8298   XZ=              0.6164   YZ=             -0.4102
 Octapole moment (field-independent basis, Debye-Ang**2):
  XXX=             -9.1681  YYY=              0.6406  ZZZ=             -3.6877  XYY=             -5.7251
  XXY=              0.6167  XXZ=             -1.8515  XZZ=             -2.6802  YZZ=             -0.1755
  YYZ=             -1.6308  XYZ=             -0.8101
 Hexadecapole moment (field-independent basis, Debye-Ang**3):
 XXXX=           -466.7695 YYYY=           -160.0256 ZZZZ=            -88.8627 XXXY=              6.7847
 XXXZ=            -16.9038 YYYX=              7.2223 YYYZ=              3.1398 ZZZX=            -13.8890
 ZZZY=              2.9363 XXYY=           -101.5038 XXZZ=            -93.4267 YYZZ=            -43.6563
 XXYZ=             -0.0577 YYXZ=             -4.3026 ZZXY=              3.6784
 N-N= 1.293321179573D+02 E-N=-7.114122224057D+02  KE= 1.930137096856D+02
  Exact polarizability:  50.867   0.238  51.388  -1.963  -0.285  47.622
 Approx polarizability:  47.828  -2.057  50.716   0.211  -0.185  46.223
                          Isotropic Fermi Contact Couplings
        Atom                 a.u.       MegaHertz       Gauss      10(-4) cm-1
     1  C(13)              0.00475       2.67020       0.95279       0.89068
     2  H(1)              -0.00037      -0.81660      -0.29138      -0.27239
     3  H(1)               0.00032       0.71694       0.25582       0.23915
     4  H(1)              -0.00003      -0.07462      -0.02662      -0.02489
     5  C(13)             -0.02964     -16.66182      -5.94535      -5.55778
     6  H(1)               0.01299      29.02117      10.35547       9.68042
     7  C(13)              0.07580      42.60411      15.20220      14.21120
     8  H(1)              -0.00157      -3.50720      -1.25146      -1.16988
     9  H(1)              -0.00171      -3.81232      -1.36033      -1.27165
    10  H(1)               0.00629      14.05957       5.01680       4.68977
    11  O(17)              0.03266      -9.89996      -3.53255      -3.30227
    12  H(1)               0.29165     651.80938     232.58179     217.42020
 --------------------------------------------------------
       Center         ----  Spin Dipole Couplings  ----
                      3XX-RR        3YY-RR        3ZZ-RR
 --------------------------------------------------------
     1   Atom        0.020086     -0.014467     -0.005619
     2   Atom        0.012426     -0.006073     -0.006354
     3   Atom        0.005204     -0.001050     -0.004153
     4   Atom        0.001800     -0.005949      0.004148
     5   Atom        0.015664      0.022192     -0.037856
     6   Atom       -0.000152     -0.003325      0.003477
     7   Atom       -0.053755      0.122980     -0.069226
     8   Atom        0.001501      0.008845     -0.010346
     9   Atom       -0.009109      0.004538      0.004570
    10   Atom        0.001250      0.009930     -0.011180
    11   Atom        0.575086      0.529527     -1.104614
    12   Atom        0.001458     -0.000839     -0.000619
 --------------------------------------------------------
                        XY            XZ            YZ
 --------------------------------------------------------
     1   Atom       -0.009924     -0.020859      0.004222
     2   Atom        0.000968     -0.005502      0.000161
     3   Atom       -0.004799     -0.002658      0.000736
     4   Atom       -0.002767     -0.009027      0.003155
     5   Atom       -0.003976      0.020919      0.015364
     6   Atom       -0.011451      0.011366     -0.013474
     7   Atom        0.066851      0.014697      0.042920
     8   Atom        0.010845     -0.007972     -0.006696
     9   Atom        0.002659      0.009456      0.012030
    10   Atom       -0.009309      0.002755      0.000115
    11   Atom        2.306695      1.235895      1.221188
    12   Atom       -0.000026      0.000781     -0.000002
 --------------------------------------------------------


 ---------------------------------------------------------------------------------
              Anisotropic Spin Dipole Couplings in Principal Axis System
 ---------------------------------------------------------------------------------

       Atom             a.u.   MegaHertz   Gauss  10(-4) cm-1        Axes

              Baa    -0.0182    -2.442    -0.871    -0.815  0.4927  0.6224  0.6082
     1 C(13)  Bbb    -0.0159    -2.134    -0.762    -0.712 -0.1625  0.7524 -0.6383
              Bcc     0.0341     4.576     1.633     1.526  0.8549 -0.2157 -0.4719
 
              Baa    -0.0079    -4.236    -1.511    -1.413  0.2642 -0.2183  0.9394
     2 H(1)   Bbb    -0.0060    -3.213    -1.146    -1.072  0.0151  0.9749  0.2223
              Bcc     0.0140     7.448     2.658     2.484  0.9643  0.0445 -0.2609
 
              Baa    -0.0050    -2.668    -0.952    -0.890  0.3599  0.2708  0.8928
     3 H(1)   Bbb    -0.0034    -1.804    -0.644    -0.602  0.3505  0.8476 -0.3983
              Bcc     0.0084     4.472     1.596     1.492  0.8647 -0.4563 -0.2101
 
              Baa    -0.0069    -3.670    -1.309    -1.224  0.1395  0.9764 -0.1651
     4 H(1)   Bbb    -0.0061    -3.270    -1.167    -1.091  0.7519  0.0040  0.6592
              Bcc     0.0130     6.939     2.476     2.315 -0.6443  0.2161  0.7336
 
              Baa    -0.0486    -6.522    -2.327    -2.175 -0.3143 -0.2182  0.9239
     5 C(13)  Bbb     0.0224     3.009     1.074     1.004  0.9130 -0.3360  0.2312
              Bcc     0.0262     3.512     1.253     1.172  0.2600  0.9162  0.3048
 
              Baa    -0.0146    -7.784    -2.777    -2.596  0.3443  0.8434  0.4124
     6 H(1)   Bbb    -0.0098    -5.254    -1.875    -1.752  0.7631  0.0046 -0.6463
              Bcc     0.0244    13.037     4.652     4.349  0.5470 -0.5372  0.6420
 
              Baa    -0.0785   -10.528    -3.756    -3.512 -0.1754 -0.1491  0.9731
     7 C(13)  Bbb    -0.0762   -10.220    -3.647    -3.409  0.9337 -0.3385  0.1164
              Bcc     0.1546    20.748     7.403     6.921  0.3121  0.9291  0.1986
 
              Baa    -0.0144    -7.702    -2.748    -2.569  0.4061  0.0728  0.9109
     8 H(1)   Bbb    -0.0056    -2.971    -1.060    -0.991  0.7081 -0.6552 -0.2633
              Bcc     0.0200    10.673     3.808     3.560  0.5776  0.7520 -0.3176
 
              Baa    -0.0147    -7.824    -2.792    -2.610  0.8108  0.2260 -0.5399
     9 H(1)   Bbb    -0.0046    -2.449    -0.874    -0.817 -0.5043  0.7379 -0.4485
              Bcc     0.0193    10.273     3.666     3.427  0.2971  0.6359  0.7123
 
              Baa    -0.0120    -6.415    -2.289    -2.140 -0.2856 -0.1261  0.9500
    10 H(1)   Bbb    -0.0039    -2.086    -0.744    -0.696  0.7906  0.5293  0.3079
              Bcc     0.0159     8.501     3.033     2.835 -0.5416  0.8390 -0.0515
 
              Baa    -1.7590   127.281    45.417    42.456 -0.4825  0.0190  0.8757
    11 O(17)  Bbb    -1.7539   126.908    45.284    42.332 -0.5699  0.7524 -0.3303
              Bcc     3.5129  -254.189   -90.701   -84.788  0.6652  0.6584  0.3522
 
              Baa    -0.0009    -0.470    -0.168    -0.157 -0.3144 -0.1583  0.9360
    12 H(1)   Bbb    -0.0008    -0.447    -0.160    -0.149 -0.0408  0.9873  0.1532
              Bcc     0.0017     0.917     0.327     0.306  0.9484 -0.0099  0.3168
 

 ---------------------------------------------------------------------------------

 Calling FoFJK, ICntrl=    100127 FMM=F ISym2X=0 I1Cent= 0 IOpClX= 1 NMat=1 NMatS=1 NMatT=0.
 Full mass-weighted force constant matrix:
 Low frequencies ---  -11.0454   -6.4171   -0.0008   -0.0007    0.0013    2.1881
 Low frequencies ---    3.0695    5.9444   21.0754
 ******    1 imaginary frequencies (negative Signs) ****** 
 Diagonal vibrational polarizability:
      409.3345037     140.1582029     597.9819417
 Harmonic frequencies (cm**-1), IR intensities (KM/Mole), Raman scattering
 activities (A**4/AMU), depolarization ratios for plane and unpolarized
 incident light, reduced masses (AMU), force constants (mDyne/A),
 and normal coordinates:
                      1                      2                      3
                      A                      A                      A
 Frequencies --     -5.9585                 5.7091                21.0525
 Red. masses --      1.3575                 1.3184                 1.0276
 Frc consts  --      0.0000                 0.0000                 0.0003
 IR Inten    --      0.4843                 0.9395                 0.0156
  Atom  AN      X      Y      Z        X      Y      Z        X      Y      Z
     1   6     0.06  -0.02   0.10    -0.01   0.04   0.01     0.02   0.00   0.01
     2   1     0.05  -0.03   0.14    -0.07   0.09  -0.02     0.01   0.01   0.00
     3   1     0.04  -0.03   0.17     0.04   0.09   0.06     0.02   0.01   0.01
     4   1     0.15  -0.03   0.07     0.01  -0.02   0.00     0.02  -0.01   0.00
     5   6    -0.03   0.00   0.00    -0.01   0.01   0.00     0.02   0.00   0.00
     6   1    -0.12   0.01   0.03    -0.02   0.07   0.01     0.01   0.01   0.01
     7   6    -0.01   0.01  -0.06     0.07  -0.06   0.04     0.03  -0.01   0.01
     8   1    -0.08   0.03  -0.14     0.07  -0.08   0.03     0.03  -0.02   0.01
     9   1     0.08   0.01  -0.10     0.08  -0.12   0.03     0.03  -0.02   0.01
    10   1    -0.03   0.00   0.01     0.13  -0.01   0.08     0.04   0.00   0.02
    11   8    -0.01   0.02  -0.09    -0.07  -0.05  -0.06     0.00  -0.01   0.00
    12   1    -0.25  -0.17   0.86     0.27   0.87   0.23    -0.93   0.27  -0.22
                      4                      5                      6
                      A                      A                      A
 Frequencies --    202.7074               248.0633               352.5360
 Red. masses --      1.0261                 1.0850                 2.3748
 Frc consts  --      0.0248                 0.0393                 0.1739
 IR Inten    --      0.0401                 0.3305                 1.0091
  Atom  AN      X      Y      Z        X      Y      Z        X      Y      Z
     1   6    -0.02   0.01  -0.02     0.02   0.00   0.03     0.09   0.16   0.01
     2   1     0.22  -0.19   0.23     0.25  -0.20   0.29    -0.14   0.26   0.18
     3   1    -0.21  -0.18  -0.34    -0.18  -0.20  -0.25     0.28   0.31  -0.06
     4   1    -0.09   0.42   0.03     0.00   0.40   0.05     0.15   0.25  -0.01
     5   6     0.00   0.00   0.01     0.00   0.01   0.00     0.08  -0.09  -0.05
     6   1     0.02   0.01   0.00    -0.02   0.04   0.01     0.10  -0.11  -0.05
     7   6     0.02  -0.01   0.02     0.00   0.00   0.03    -0.18   0.03   0.08
     8   1    -0.20   0.20  -0.22     0.24  -0.21   0.29    -0.15   0.36   0.17
     9   1     0.34  -0.20  -0.12    -0.35   0.15   0.17    -0.26   0.02   0.11
    10   1    -0.07  -0.04   0.42     0.11   0.05  -0.36    -0.42  -0.14   0.14
    11   8    -0.01  -0.01   0.00    -0.02  -0.01  -0.05     0.04  -0.14  -0.06
    12   1     0.00   0.00   0.00     0.00   0.00   0.00     0.00   0.00   0.00
                      7                      8                      9
                      A                      A                      A
 Frequencies --    393.4820               424.9180               826.5964
 Red. masses --      3.5754                 3.1080                 2.7247
 Frc consts  --      0.3262                 0.3306                 1.0969
 IR Inten    --      6.7611                 0.9412                 1.1004
  Atom  AN      X      Y      Z        X      Y      Z        X      Y      Z
     1   6     0.05  -0.09  -0.04    -0.20   0.05   0.04     0.20   0.04  -0.08
     2   1     0.25  -0.16  -0.28    -0.30   0.15  -0.10     0.32   0.06  -0.42
     3   1    -0.10  -0.21   0.00    -0.02   0.17  -0.24     0.21   0.01  -0.32
     4   1    -0.10  -0.23   0.00    -0.59   0.08   0.17    -0.17  -0.04   0.03
     5   6     0.14   0.10   0.14     0.03  -0.09   0.25     0.03   0.09   0.16
     6   1     0.22   0.13   0.11     0.04  -0.06   0.24    -0.11   0.18   0.21
     7   6     0.03   0.25  -0.04     0.02   0.01  -0.03    -0.14  -0.20  -0.02
     8   1    -0.06   0.29  -0.13    -0.04  -0.16  -0.14    -0.25  -0.33  -0.17
     9   1     0.12   0.52  -0.05     0.12   0.27  -0.05     0.00   0.03  -0.05
    10   1    -0.13   0.13  -0.14     0.01  -0.01  -0.18    -0.14  -0.22  -0.15
    11   8    -0.17  -0.22  -0.01     0.16  -0.01  -0.17    -0.06   0.07   0.00
    12   1     0.00   0.00   0.00     0.00   0.00   0.00     0.00   0.00   0.00
                     10                     11                     12
                      A                      A                      A
 Frequencies --    904.2856               932.9024               948.0049
 Red. masses --      2.0626                 1.1576                 1.4039
 Frc consts  --      0.9938                 0.5936                 0.7434
 IR Inten    --      5.6581                 3.7644                 0.2589
  Atom  AN      X      Y      Z        X      Y      Z        X      Y      Z
     1   6    -0.06   0.09   0.02    -0.03   0.00  -0.08     0.08  -0.06  -0.05
     2   1     0.28  -0.08  -0.13    -0.08  -0.06   0.31    -0.18   0.07   0.07
     3   1    -0.41  -0.16   0.36    -0.06   0.03   0.28     0.34   0.13  -0.26
     4   1     0.06  -0.14  -0.03     0.46   0.10  -0.22     0.00   0.14  -0.01
     5   6     0.02   0.18   0.03    -0.01   0.00   0.04    -0.08  -0.01   0.03
     6   1     0.11  -0.24  -0.04     0.40   0.19  -0.07    -0.16  -0.16   0.04
     7   6    -0.11  -0.05  -0.07    -0.04  -0.02   0.05    -0.06   0.11   0.02
     8   1     0.05  -0.15   0.11    -0.21  -0.32  -0.21    -0.02  -0.36  -0.02
     9   1    -0.17  -0.40  -0.06     0.23   0.26  -0.02     0.11  -0.19  -0.06
    10   1     0.25   0.24   0.20     0.04   0.02  -0.13     0.45   0.50   0.15
    11   8     0.10  -0.11  -0.01     0.01   0.00  -0.01     0.01  -0.04   0.00
    12   1     0.00   0.00   0.00     0.00   0.00   0.00     0.00   0.00   0.00
                     13                     14                     15
                      A                      A                      A
 Frequencies --   1056.2682              1105.4859              1169.5937
 Red. masses --      2.2650                 1.9222                 1.8950
 Frc consts  --      1.4889                 1.3841                 1.5274
 IR Inten    --      4.0127                12.5149                 8.2479
  Atom  AN      X      Y      Z        X      Y      Z        X      Y      Z
     1   6    -0.05  -0.07   0.09    -0.05  -0.12   0.03     0.00   0.06   0.11
     2   1    -0.30   0.08   0.06    -0.41   0.03   0.32     0.20   0.02  -0.24
     3   1     0.15   0.07  -0.21     0.27   0.15  -0.06    -0.20  -0.13  -0.03
     4   1    -0.26   0.10   0.16    -0.06   0.19   0.06    -0.34  -0.20   0.21
     5   6     0.03   0.19  -0.16     0.18   0.07   0.04     0.12  -0.12  -0.12
     6   1    -0.29   0.49  -0.01     0.48   0.10  -0.07     0.36   0.03  -0.19
     7   6    -0.03  -0.06   0.06    -0.05  -0.04  -0.10    -0.08   0.04   0.06
     8   1    -0.22  -0.09  -0.20     0.13   0.02   0.13    -0.16  -0.46  -0.14
     9   1     0.21   0.31  -0.01    -0.23  -0.39  -0.06     0.23  -0.07  -0.07
    10   1    -0.02  -0.07  -0.23     0.02   0.02   0.14     0.17   0.20  -0.08
    11   8     0.08  -0.10   0.04    -0.07   0.06   0.00    -0.05   0.05  -0.01
    12   1     0.00   0.00   0.00     0.00   0.00   0.00     0.00   0.00   0.00
                     16                     17                     18
                      A                      A                      A
 Frequencies --   1280.5908              1365.2353              1390.0358
 Red. masses --      1.2106                 1.3805                 1.3207
 Frc consts  --      1.1697                 1.5160                 1.5036
 IR Inten    --      5.6212                10.6411                14.5224
  Atom  AN      X      Y      Z        X      Y      Z        X      Y      Z
     1   6     0.01   0.03   0.00     0.05  -0.01   0.06     0.08  -0.01  -0.03
     2   1     0.08  -0.01  -0.04    -0.01   0.09  -0.20    -0.22   0.13   0.11
     3   1    -0.05  -0.03  -0.02     0.06  -0.03  -0.19    -0.13  -0.14   0.16
     4   1     0.02  -0.06  -0.01    -0.10   0.03   0.10    -0.33   0.06   0.11
     5   6    -0.05  -0.08   0.02    -0.15   0.02   0.00    -0.08   0.04   0.00
     6   1     0.04   0.92   0.11     0.71   0.00  -0.27     0.25  -0.09  -0.11
     7   6    -0.01   0.04  -0.06     0.00  -0.06  -0.03     0.07   0.08   0.02
     8   1     0.11  -0.02   0.07     0.05   0.30   0.08    -0.10  -0.36  -0.25
     9   1    -0.13  -0.26  -0.04    -0.02   0.34   0.02    -0.24  -0.34   0.09
    10   1    -0.01   0.05   0.09     0.17   0.10   0.15    -0.40  -0.29  -0.07
    11   8     0.03  -0.03   0.02     0.02  -0.01  -0.01     0.02  -0.02   0.00
    12   1     0.00   0.00   0.00     0.00   0.00   0.00     0.00   0.00   0.00
                     19                     20                     21
                      A                      A                      A
 Frequencies --   1409.0899              1477.4484              1487.4350
 Red. masses --      1.2349                 1.0485                 1.0465
 Frc consts  --      1.4447                 1.3485                 1.3641
 IR Inten    --      2.8131                 4.1320                 3.4816
  Atom  AN      X      Y      Z        X      Y      Z        X      Y      Z
     1   6    -0.09  -0.01   0.08     0.00   0.02   0.02    -0.01  -0.05   0.00
     2   1     0.27  -0.10  -0.36    -0.17   0.09   0.07     0.08   0.02  -0.41
     3   1     0.27   0.21  -0.41    -0.14  -0.14  -0.25     0.07   0.08   0.41
     4   1     0.48   0.01  -0.11     0.15  -0.20  -0.05    -0.06   0.60   0.04
     5   6    -0.02   0.03   0.00     0.03   0.01  -0.01     0.00  -0.01  -0.01
     6   1     0.13  -0.08  -0.06    -0.10  -0.02   0.02    -0.04   0.02   0.00
     7   6     0.03   0.05   0.01     0.01   0.00  -0.05    -0.02   0.01  -0.02
     8   1    -0.05  -0.20  -0.13     0.13  -0.42   0.05     0.21  -0.22   0.22
     9   1    -0.10  -0.25   0.03    -0.14   0.41   0.06     0.20   0.13  -0.08
    10   1    -0.22  -0.16  -0.09    -0.16  -0.07   0.60    -0.17  -0.09   0.18
    11   8     0.01  -0.01   0.00     0.00   0.00   0.00     0.00   0.00   0.00
    12   1     0.00   0.00   0.00     0.00   0.00   0.00     0.00   0.00   0.00
                     22                     23                     24
                      A                      A                      A
 Frequencies --   1493.5456              1514.9584              2961.3078
 Red. masses --      1.0445                 1.0607                 1.0777
 Frc consts  --      1.3727                 1.4343                 5.5681
 IR Inten    --      3.6171                10.8311                27.8983
  Atom  AN      X      Y      Z        X      Y      Z        X      Y      Z
     1   6    -0.03   0.00  -0.03    -0.01   0.02  -0.02     0.00   0.00   0.00
     2   1     0.39  -0.29   0.16     0.22  -0.20   0.34    -0.01  -0.02  -0.01
     3   1     0.33   0.32   0.23     0.21   0.18  -0.06    -0.01   0.02   0.00
     4   1    -0.28  -0.02   0.07    -0.20  -0.33   0.04    -0.02   0.00  -0.04
     5   6     0.00  -0.01  -0.02    -0.04   0.03  -0.01    -0.02   0.01  -0.08
     6   1     0.00   0.03  -0.02     0.10  -0.04  -0.06     0.30  -0.11   0.94
     7   6     0.03  -0.01  -0.01    -0.03   0.02  -0.01     0.00   0.00   0.00
     8   1    -0.17  -0.07  -0.25     0.30  -0.13   0.36     0.02   0.00  -0.02
     9   1    -0.37   0.18   0.16     0.43  -0.02  -0.18    -0.01   0.00  -0.03
    10   1     0.09   0.07   0.26    -0.24  -0.16  -0.04    -0.02   0.02   0.00
    11   8     0.00   0.00   0.00     0.01  -0.01   0.00     0.00   0.00   0.00
    12   1     0.00   0.00   0.00     0.00   0.00   0.00     0.00   0.00   0.00
                     25                     26                     27
                      A                      A                      A
 Frequencies --   3047.7607              3060.3989              3126.1233
 Red. masses --      1.0349                 1.0324                 1.1024
 Frc consts  --      5.6640                 5.6969                 6.3477
 IR Inten    --     16.8693                13.3029                16.8504
  Atom  AN      X      Y      Z        X      Y      Z        X      Y      Z
     1   6     0.04   0.00  -0.03     0.00   0.00   0.00     0.04  -0.07   0.05
     2   1    -0.24  -0.43  -0.12    -0.02  -0.04  -0.01     0.15   0.23   0.07
     3   1    -0.39   0.49  -0.07    -0.02   0.03   0.00    -0.48   0.58  -0.07
     4   1     0.19  -0.03   0.55     0.01   0.00   0.05    -0.17   0.01  -0.54
     5   6     0.00   0.00   0.00     0.00   0.00   0.00     0.00   0.00   0.00
     6   1     0.00   0.00   0.00     0.00   0.00  -0.01    -0.01   0.00  -0.03
     7   6     0.00   0.00   0.00    -0.02  -0.04  -0.02    -0.01   0.00  -0.01
     8   1    -0.03   0.00   0.02     0.38   0.05  -0.32     0.01   0.00  -0.01
     9   1    -0.01   0.00  -0.04     0.20  -0.05   0.56     0.03  -0.01   0.08
    10   1     0.03  -0.04   0.00    -0.38   0.49  -0.05     0.04  -0.05   0.00
    11   8     0.00   0.00   0.00     0.00   0.00   0.00     0.00   0.00   0.00
    12   1     0.00   0.00   0.00     0.00   0.00   0.00     0.00   0.00   0.00
                     28                     29                     30
                      A                      A                      A
 Frequencies --   3135.0774              3145.2319              3157.9873
 Red. masses --      1.1031                 1.1034                 1.1042
 Frc consts  --      6.3877                 6.4313                 6.4880
 IR Inten    --     19.0259                17.1394                15.3958
  Atom  AN      X      Y      Z        X      Y      Z        X      Y      Z
     1   6    -0.04  -0.06  -0.06     0.01   0.00   0.01     0.00   0.00   0.00
     2   1     0.40   0.69   0.17    -0.01  -0.02  -0.01    -0.01  -0.02   0.00
     3   1    -0.09   0.09  -0.02    -0.05   0.06  -0.01     0.00   0.00   0.00
     4   1     0.17  -0.04   0.53    -0.03   0.00  -0.09    -0.01   0.00  -0.02
     5   6     0.00   0.00   0.00     0.00   0.00   0.00     0.00   0.00   0.00
     6   1     0.01   0.00   0.04    -0.01   0.00  -0.05    -0.01   0.00  -0.03
     7   6     0.00   0.00   0.01     0.06  -0.05   0.05    -0.06   0.01   0.07
     8   1     0.02   0.00  -0.01    -0.06  -0.02   0.07     0.66   0.09  -0.54
     9   1    -0.02   0.01  -0.05    -0.22   0.04  -0.63    -0.16   0.04  -0.38
    10   1    -0.03   0.03   0.00    -0.43   0.57  -0.04     0.17  -0.23   0.04
    11   8     0.00   0.00   0.00     0.00   0.00   0.00     0.00   0.00   0.00
    12   1     0.00   0.00   0.00     0.00   0.00   0.00     0.00   0.00   0.00

 -------------------
 - Thermochemistry -
 -------------------
 Temperature   298.150 Kelvin.  Pressure   1.00000 Atm.
 Atom     1 has atomic number  6 and mass  12.00000
 Atom     2 has atomic number  1 and mass   1.00783
 Atom     3 has atomic number  1 and mass   1.00783
 Atom     4 has atomic number  1 and mass   1.00783
 Atom     5 has atomic number  6 and mass  12.00000
 Atom     6 has atomic number  1 and mass   1.00783
 Atom     7 has atomic number  6 and mass  12.00000
 Atom     8 has atomic number  1 and mass   1.00783
 Atom     9 has atomic number  1 and mass   1.00783
 Atom    10 has atomic number  1 and mass   1.00783
 Atom    11 has atomic number  8 and mass  15.99491
 Atom    12 has atomic number  1 and mass   1.00783
 Molecular mass:    60.05751 amu.
 Principal axes and moments of inertia in atomic units:
                           1         2         3
     Eigenvalues --   219.33940 349.50776 463.29498
           X            0.99635  -0.00666   0.08512
           Y            0.01156   0.99830  -0.05720
           Z           -0.08459   0.05798   0.99473
 This molecule is an asymmetric top.
 Rotational symmetry number  1.
 Rotational temperatures (Kelvin)      0.39488     0.24782     0.18695
 Rotational constants (GHZ):           8.22808     5.16367     3.89545
    1 imaginary frequencies ignored.
 Zero-point vibrational energy     249085.4 (Joules/Mol)
                                   59.53285 (Kcal/Mol)
 Warning -- explicit consideration of   7 degrees of freedom as
           vibrations may cause significant error
 Vibrational temperatures:      8.21    30.29   291.65   356.91   507.22
          (Kelvin)            566.13   611.36  1189.29  1301.06  1342.24
                             1363.97  1519.73  1590.55  1682.78  1842.48
                             1964.27  1999.95  2027.36  2125.72  2140.08
                             2148.88  2179.68  4260.66  4385.04  4403.23
                             4497.79  4510.67  4525.28  4543.63
 
 Zero-point correction=                           0.094872 (Hartree/Particle)
 Thermal correction to Energy=                    0.101884
 Thermal correction to Enthalpy=                  0.102828
 Thermal correction to Gibbs Free Energy=         0.060606
 Sum of electronic and zero-point Energies=           -194.107096
 Sum of electronic and thermal Energies=              -194.100083
 Sum of electronic and thermal Enthalpies=            -194.099139
 Sum of electronic and thermal Free Energies=         -194.141362
 
                     E (Thermal)             CV                S
                      KCal/Mol        Cal/Mol-Kelvin    Cal/Mol-Kelvin
 Total                   63.933             21.620             88.865
 Electronic               0.000              0.000              2.183
 Translational            0.889              2.981             38.198
 Rotational               0.889              2.981             25.077
 Vibrational             62.156             15.659             23.406
 Vibration     1          0.593              1.987              9.125
 Vibration     2          0.593              1.985              6.532
 Vibration     3          0.639              1.836              2.108
 Vibration     4          0.662              1.766              1.744
 Vibration     5          0.729              1.570              1.155
 Vibration     6          0.761              1.484              0.987
 Vibration     7          0.787              1.416              0.875
                       Q            Log10(Q)             Ln(Q)
 Total Bot       0.132865D-27        -27.876591        -64.188222
 Total V=0       0.577081D+16         15.761237         36.291589
 Vib (Bot)       0.358856D-40        -40.445080        -93.128239
 Vib (Bot)    1  0.362963D+02          1.559863          3.591716
 Vib (Bot)    2  0.983899D+01          0.992950          2.286353
 Vib (Bot)    3  0.982637D+00         -0.007607         -0.017516
 Vib (Bot)    4  0.787501D+00         -0.103749         -0.238890
 Vib (Bot)    5  0.522486D+00         -0.281925         -0.649157
 Vib (Bot)    6  0.455123D+00         -0.341872         -0.787188
 Vib (Bot)    7  0.411673D+00         -0.385447         -0.887525
 Vib (V=0)       0.155865D+04          3.192747          7.351572
 Vib (V=0)    1  0.367998D+02          1.565845          3.605491
 Vib (V=0)    2  0.103517D+02          1.015011          2.337149
 Vib (V=0)    3  0.160253D+01          0.204806          0.471584
 Vib (V=0)    4  0.143282D+01          0.156193          0.359647
 Vib (V=0)    5  0.122318D+01          0.087491          0.201455
 Vib (V=0)    6  0.117612D+01          0.070451          0.162220
 Vib (V=0)    7  0.114767D+01          0.059817          0.137733
 Electronic      0.300000D+01          0.477121          1.098612
 Translational   0.182939D+08          7.262306         16.722078
 Rotational      0.674624D+05          4.829062         11.119326
 ***** Axes restored to original set *****
 -------------------------------------------------------------------
 Center     Atomic                   Forces (Hartrees/Bohr)
 Number     Number              X              Y              Z
 -------------------------------------------------------------------
      1        6          -0.000003640   -0.000006115   -0.000012450
      2        1           0.000000902   -0.000000243   -0.000005123
      3        1           0.000007149   -0.000001152    0.000009734
      4        1           0.000001678    0.000002479    0.000002586
      5        6          -0.000052776   -0.000070095    0.000040621
      6        1           0.000005012    0.000003961   -0.000009328
      7        6           0.000066419    0.000089660   -0.000020958
      8        1          -0.000003415   -0.000014928   -0.000007033
      9        1          -0.000001600   -0.000013690    0.000005882
     10        1          -0.000012433   -0.000017095    0.000000681
     11        8          -0.000008280    0.000026851   -0.000004246
     12        1           0.000000984    0.000000368   -0.000000365
 -------------------------------------------------------------------
 Cartesian Forces:  Max     0.000089660 RMS     0.000026101
 FormGI is forming the generalized inverse of G from B-inverse, IUseBI=4.

 GradGradGradGradGradGradGradGradGradGradGradGradGradGradGradGradGradGrad
 Berny optimization.
 Internal  Forces:  Max     0.000067823 RMS     0.000011073
 Search for a local minimum.
 Step number   1 out of a maximum of    2
 All quantities printed in internal units (Hartrees-Bohrs-Radians)
 Second derivative matrix not updated -- analytic derivatives used.
 ITU=  0
     Eigenvalues ---   -0.00003   0.00000   0.00001   0.00190   0.00267
     Eigenvalues ---    0.03160   0.03349   0.03810   0.04076   0.04407
     Eigenvalues ---    0.04469   0.05556   0.07418   0.09813   0.10481
     Eigenvalues ---    0.12075   0.12316   0.13772   0.15991   0.19763
     Eigenvalues ---    0.25811   0.28908   0.30454   0.31341   0.33927
     Eigenvalues ---    0.34056   0.34141   0.34587   0.34657   0.38766
 Eigenvalue     1 is  -3.38D-05 should be greater than     0.000000 Eigenvector:
                          R11       R12       A20       A19       D24
   1                    0.65101  -0.53497   0.33965  -0.33396  -0.10932
                          D23       D22       D21       D20       D19
   1                   -0.10928  -0.10921  -0.08949  -0.08943  -0.08937
 Quadratic step=8.861D-01 exceeds max=3.000D-01 adjusted using Lamda=-5.194D-06.
 Angle between NR and scaled steps=  13.43 degrees.
 Angle between quadratic step and forces=  87.92 degrees.
 Linear search not attempted -- first point.
 Iteration  1 RMS(Cart)=  0.08256819 RMS(Int)=  0.00297762
 Iteration  2 RMS(Cart)=  0.00344730 RMS(Int)=  0.00065628
 Iteration  3 RMS(Cart)=  0.00000240 RMS(Int)=  0.00065627
 Iteration  4 RMS(Cart)=  0.00000000 RMS(Int)=  0.00065627
 Variable       Old X    -DE/DX   Delta X   Delta X   Delta X     New X
                                 (Linear)    (Quad)   (Total)
    R1        2.05819   0.00000   0.00000   0.00001   0.00001   2.05820
    R2        2.06139   0.00000   0.00000   0.00002   0.00002   2.06140
    R3        2.06018   0.00000   0.00000   0.00001   0.00001   2.06019
    R4        2.87964   0.00000   0.00000   0.00000   0.00000   2.87964
    R5        2.07972   0.00001   0.00000   0.00004   0.00004   2.07976
    R6        2.92447  -0.00007   0.00000  -0.00042  -0.00042   2.92405
    R7        2.57864   0.00003   0.00000   0.00014   0.00014   2.57878
    R8        2.05456   0.00001   0.00000   0.00004  -0.00012   2.05443
    R9        2.05749   0.00000   0.00000   0.00003  -0.00029   2.05721
   R10        2.05823   0.00001   0.00000   0.00002   0.00002   2.05826
   R11        9.99511   0.00000   0.00000   0.03092   0.03112  10.02623
   R12        9.79202   0.00000   0.00000   0.04534   0.04524   9.83726
    A1        1.89036   0.00000   0.00000  -0.00003  -0.00003   1.89033
    A2        1.89334   0.00000   0.00000  -0.00002  -0.00002   1.89332
    A3        1.92571  -0.00001   0.00000  -0.00003  -0.00003   1.92568
    A4        1.90076  -0.00001   0.00000  -0.00006  -0.00006   1.90070
    A5        1.92783   0.00002   0.00000   0.00014   0.00014   1.92798
    A6        1.92502   0.00000   0.00000  -0.00001  -0.00001   1.92501
    A7        1.93076   0.00000   0.00000  -0.00010  -0.00010   1.93066
    A8        1.94847   0.00000   0.00000   0.00011   0.00011   1.94858
    A9        1.97277  -0.00001   0.00000  -0.00006  -0.00006   1.97271
   A10        1.86127   0.00000   0.00000   0.00002   0.00002   1.86129
   A11        1.91739   0.00000   0.00000  -0.00022  -0.00022   1.91717
   A12        1.82753   0.00001   0.00000   0.00026   0.00026   1.82779
   A13        1.93353   0.00000   0.00000   0.00011   0.00053   1.93406
   A14        1.91960   0.00000   0.00000   0.00017   0.00095   1.92055
   A15        1.88740   0.00001   0.00000   0.00019  -0.00009   1.88731
   A16        1.90866   0.00000   0.00000  -0.00006  -0.00156   1.90710
   A17        1.90899  -0.00001   0.00000  -0.00024   0.00018   1.90917
   A18        1.90534  -0.00001   0.00000  -0.00018   0.00000   1.90535
   A19        1.90272   0.00000   0.00000  -0.02295  -0.02600   1.87671
   A20        2.01703   0.00000   0.00000  -0.03301  -0.03581   1.98122
   A21        0.34016   0.00000   0.00000  -0.00124  -0.00146   0.33869
    D1        1.12319   0.00000   0.00000  -0.00078  -0.00078   1.12241
    D2       -3.09022  -0.00001   0.00000  -0.00075  -0.00075  -3.09097
    D3       -1.03523   0.00001   0.00000  -0.00038  -0.00038  -1.03561
    D4       -0.96640   0.00000   0.00000  -0.00081  -0.00081  -0.96721
    D5        1.10337  -0.00001   0.00000  -0.00078  -0.00078   1.10259
    D6       -3.12483   0.00001   0.00000  -0.00041  -0.00041  -3.12524
    D7       -3.06851  -0.00001   0.00000  -0.00082  -0.00082  -3.06933
    D8       -0.99873  -0.00001   0.00000  -0.00080  -0.00080  -0.99952
    D9        1.05625   0.00000   0.00000  -0.00042  -0.00042   1.05583
   D10       -3.12007   0.00000   0.00000   0.00010  -0.00046  -3.12053
   D11        1.05098   0.00000   0.00000  -0.00001   0.00052   1.05150
   D12       -1.02824   0.00000   0.00000  -0.00001   0.00002  -1.02822
   D13       -1.00931   0.00000   0.00000   0.00006  -0.00050  -1.00981
   D14       -3.12145   0.00000   0.00000  -0.00005   0.00048  -3.12097
   D15        1.08252   0.00000   0.00000  -0.00005  -0.00002   1.08250
   D16        1.02270   0.00000   0.00000  -0.00006  -0.00062   1.02208
   D17       -1.08944   0.00000   0.00000  -0.00017   0.00036  -1.08907
   D18        3.11453   0.00000   0.00000  -0.00017  -0.00014   3.11439
   D19       -1.67282   0.00000   0.00000   0.11149   0.11163  -1.56119
   D20        0.44577   0.00001   0.00000   0.11173   0.11213   0.55790
   D21        2.53150  -0.00001   0.00000   0.11134   0.11130   2.64280
   D22        1.64761   0.00000   0.00000  -0.11644  -0.11609   1.53152
   D23       -0.47939  -0.00001   0.00000  -0.11666  -0.11635  -0.59574
   D24       -2.56737   0.00001   0.00000  -0.11622  -0.11563  -2.68300
   D25       -0.25907   0.00000   0.00000  -0.06168  -0.06090  -0.31998
   D26        0.27143   0.00000   0.00000   0.06258   0.06134   0.33277
         Item               Value     Threshold  Converged?
 Maximum Force            0.000068     0.000450     YES
 RMS     Force            0.000011     0.000300     YES
 Maximum Displacement     0.316750     0.001800     NO 
 RMS     Displacement     0.084455     0.001200     NO 
 Predicted change in Energy=-6.988048D-07
 GradGradGradGradGradGradGradGradGradGradGradGradGradGradGradGradGradGrad

 1\1\GINC-C789\Freq\UwB97XD\Aug-CC-pVTZ\C3H8O1(3)\ROOT\17-Feb-2019\0\\#
 N Geom=AllCheck Guess=TCheck SCRF=Check GenChk UwB97XD/Aug-CC-pVTZ Fre
 q\\Title\\0,3\C,1.4622218976,0.2108649013,0.5243513448\H,2.0037682479,
 1.1269451163,0.292464462\H,2.1474249907,-0.6303171528,0.4110356671\H,1
 .1302896119,0.2588153531,1.5616826331\C,0.2661921156,0.0526640517,-0.4
 065517158\H,0.5993464566,-0.0711172906,-1.448123964\C,-0.5678382737,-1
 .2028460906,-0.0557934685\H,-1.4043553975,-1.3141830016,-0.7412849294\
 H,-0.9438661143,-1.1270518419,0.9631752464\H,0.0814523524,-2.073864698
 7,-0.133516439\O,-0.6166568775,1.0897352981,-0.3224119939\H,-5.7204090
 097,0.8229953557,1.4449531574\\Version=ES64L-G09RevD.01\State=3-A\HF=-
 194.2019673\S2=2.004306\S2-1=0.\S2A=2.00001\RMSD=0.000e+00\RMSF=2.610e
 -05\ZeroPoint=0.0948716\Thermal=0.1018839\Dipole=0.459032,-0.7194049,0
 .0010026\DipoleDeriv=-0.0772977,0.0019162,-0.1473571,-0.0497155,0.0926
 844,0.0511328,-0.060141,-0.0119767,0.1241285,-0.0104107,-0.063496,-0.0
 069988,-0.1120074,-0.0657452,0.0190209,0.0024401,0.0518811,0.0449325,-
 0.0286607,0.0703807,-0.0485369,0.1165559,-0.0563864,-0.0204228,-0.0002
 115,-0.042936,0.0158301,0.0257138,-0.0018636,0.0907816,-0.0033741,0.07
 24121,0.0052709,0.0190816,-0.0058813,-0.0972118,0.553971,-0.0388442,0.
 0255871,-0.0483912,-0.131228,-0.0081551,-0.0533313,0.0131217,0.0021835
 ,-0.0117409,0.0571949,0.1323987,-0.0249801,0.0497897,-0.0553166,0.0641
 334,-0.0225793,-0.1332458,-0.0025294,0.1222632,-0.0352892,-0.0087503,0
 .1543088,0.0421662,0.0211382,-0.0317942,0.1971036,-0.0469397,-0.064149
 6,-0.0730835,-0.0279385,0.0434971,0.0038797,-0.0922837,-0.019249,0.000
 0454,0.0471738,-0.0317779,0.0285008,-0.0018353,0.0322796,-0.0400443,0.
 0683779,0.023687,-0.0852723,0.0051085,0.0562983,0.0295606,0.0689084,-0
 .0602832,0.0131355,0.0058627,0.0097273,0.0453084,-0.4555825,-0.1086703
 ,0.0051651,0.0907151,-0.130757,-0.0104114,0.0256647,0.0362356,-0.11355
 59,0.0011946,0.0007484,-0.0007285,0.0008128,-0.0005719,-0.0002557,-0.0
 007312,-0.0002362,-0.0002462\Polar=50.8721661,0.2335927,51.3839481,1.9
 625645,0.2894358,47.6201476\PG=C01 [X(C3H8O1)]\NImag=1\\0.51300537,-0.
 00523328,0.57785688,-0.05269471,-0.00782856,0.53126401,-0.11153947,-0.
 11098966,0.02964476,0.12033832,-0.11263282,-0.23945766,0.05058884,0.12
 297625,0.25699505,0.02993380,0.05133365,-0.06110002,-0.02948157,-0.054
 81759,0.06301471,-0.15134035,0.12832049,0.01885741,0.01142901,-0.01293
 246,-0.00231581,0.16213330,0.12910314,-0.20628497,-0.02218167,0.017771
 24,-0.01930392,-0.00344511,-0.14108349,0.22218266,0.01707962,-0.021717
 47,-0.04911925,-0.00515958,0.00552229,-0.00035260,-0.01828394,0.024855
 66,0.04952980,-0.07402181,0.00363450,0.08146526,-0.00517972,0.00212948
 ,0.01424795,-0.00594481,-0.00101510,0.01868752,0.07793773,0.00301854,-
 0.04787764,-0.01080779,-0.00802503,0.00238340,0.02681780,0.00647631,-0
 .00025740,-0.02425036,-0.00220874,0.04649004,0.07974120,-0.01022002,-0
 .28751931,0.00133917,-0.00074044,-0.00541845,0.00007667,0.00027653,-0.
 00078359,-0.08523255,0.01248438,0.31295851,-0.13630036,-0.01632966,-0.
 04729857,-0.01451640,0.00071894,-0.01120631,-0.01360596,-0.00478554,-0
 .01170981,0.00823142,0.00161047,0.00769874,0.48498411,-0.02148382,-0.0
 6533311,-0.01626432,-0.01914077,-0.00224187,-0.01744305,0.01759034,0.0
 0220629,0.01378918,-0.00240297,-0.00184785,-0.00208773,-0.03663769,0.3
 5318896,-0.05788648,-0.00478604,-0.11082665,0.00716156,-0.00008331,0.0
 0382416,0.00169313,0.00002233,-0.00297120,-0.02712107,-0.00298234,-0.0
 2131412,-0.01915429,0.01678941,0.48353294,0.01057503,-0.00602155,-0.03
 154465,0.00063062,0.00009522,0.00101567,0.00278213,0.00056705,0.002950
 56,-0.00426931,-0.00106097,-0.00440805,-0.07103888,0.01152286,0.079270
 82,0.07751733,-0.00096417,0.00241394,-0.00254217,0.00036920,-0.0002142
 4,-0.00024214,-0.00087964,0.00011384,-0.00067208,-0.00049920,0.0006525
 6,-0.00031503,0.00242795,-0.03545959,-0.02691826,-0.00975697,0.0564690
 1,0.00655927,-0.00169873,-0.02125110,-0.00013165,-0.00045128,0.0007105
 9,0.00023568,0.00043291,0.00062835,-0.00363082,-0.00059470,-0.00146307
 ,0.05405464,-0.01145742,-0.25585332,-0.07279682,0.02642275,0.28627059,
 -0.01819222,-0.02726491,0.00483270,-0.00435420,-0.00063197,-0.00351438
 ,0.00108029,-0.00034086,0.00089771,0.00158007,0.00077766,0.00106918,-0
 .09471919,-0.01237072,0.00290582,-0.00423098,-0.01389231,0.00364763,0.
 53649812,-0.00609261,-0.00829305,-0.00125455,-0.00021842,0.00026670,-0
 .00014812,0.00200308,0.00013595,0.00159714,0.00080689,0.00002134,0.000
 32594,-0.05786720,-0.08820085,0.03070978,-0.00680670,-0.00111375,-0.00
 224078,-0.06628437,0.46495921,-0.01015687,-0.02032544,-0.00262119,-0.0
 0366356,-0.00066976,-0.00191005,0.00260902,0.00020713,0.00203241,-0.00
 113596,-0.00121454,0.00048552,0.01393898,0.01622377,-0.05527483,0.0108
 7437,0.02843512,-0.01030977,0.02817243,0.02794534,0.57009141,-0.001255
 65,-0.00330351,0.00159077,-0.00063949,-0.00023864,-0.00086032,0.000441
 40,0.00006134,0.00014318,0.00008339,0.00003758,-0.00005493,-0.01258734
 ,-0.00210049,-0.00952100,0.00006297,0.00052654,0.00023338,-0.20855800,
 -0.01927322,-0.13363402,0.22459528,-0.00224867,-0.00424156,0.00189690,
 -0.00134227,0.00005761,-0.00080698,-0.00022918,0.00017671,-0.00004150,
 0.00017665,-0.00001145,0.00017729,-0.01860352,-0.00630493,-0.01801662,
 0.00116513,0.00104345,-0.00002045,-0.01795662,-0.04760900,-0.01564693,
 0.02371530,0.05138604,0.00047773,0.00150311,0.00024114,0.00025397,0.00
 023442,0.00062032,-0.00018960,0.00010151,-0.00020985,0.00019217,0.0002
 5005,0.00044842,0.00756465,0.00001521,0.00448898,0.00030246,-0.0005883
 0,0.00084602,-0.13455147,-0.01716261,-0.16105747,0.14557756,0.01719922
 ,0.16887790,0.00015918,0.00134429,0.00165445,0.00029594,0.00006067,-0.
 00040771,-0.00026428,-0.00007071,-0.00018109,-0.00023218,-0.00040109,-
 0.00062547,-0.00676353,-0.00086745,0.01431123,-0.00060499,-0.00320808,
 0.00087797,-0.07982917,0.00872987,0.08549026,0.01062655,-0.00180769,-0
 .02375287,0.08311427,0.00129998,0.00131066,0.00080929,0.00035656,0.000
 01090,-0.00007185,-0.00009561,0.00003363,-0.00019289,-0.00006366,0.000
 08160,-0.00063813,-0.00881618,-0.00368471,0.02474710,-0.00221206,-0.00
 381301,0.00153961,0.00851487,-0.04681998,-0.02204789,0.00162081,-0.000
 93730,-0.00226044,-0.00558190,0.05106001,-0.00062452,-0.00053283,0.001
 08488,-0.00017158,0.00002375,0.00013588,0.00000593,0.00004366,0.000117
 17,0.00055619,0.00001955,0.00042192,0.00236590,0.00230838,-0.00686451,
 0.00037592,0.00125951,0.00075757,0.08553776,-0.02132679,-0.28654781,0.
 00779762,-0.00171002,-0.01653190,-0.09531849,0.02122954,0.30770161,0.0
 0075894,-0.00012067,-0.00057908,0.00038085,0.00017322,0.00018985,-0.00
 030849,-0.00016469,0.00010030,-0.00005793,0.00000845,-0.00012079,0.007
 53913,-0.02034607,0.00259825,-0.00021386,0.00141881,-0.00077238,-0.142
 41638,0.13239474,0.01060820,-0.01303165,0.01910216,0.00382373,-0.00619
 032,0.00738870,-0.00078933,0.15479098,0.00124542,0.00106671,-0.0008654
 5,0.00004514,0.00051253,0.00035516,-0.00087195,0.00017900,-0.00010983,
 -0.00005960,-0.00009873,-0.00001621,0.01579924,-0.02504429,0.00078079,
 -0.00069418,0.00165791,-0.00000469,0.13227992,-0.21622673,-0.01791080,
 -0.00320402,0.00409898,0.00075431,-0.00001489,-0.00067783,0.00011572,-
 0.14087233,0.23602273,-0.00097365,0.00029310,0.00158519,-0.00006750,-0
 .00000839,-0.00026118,-0.00066953,-0.00019573,-0.00024749,0.00017898,-
 0.00003017,0.00004174,-0.00437642,0.00756681,-0.00626823,0.00127481,-0
 .00094569,0.00053669,0.01105022,-0.01629151,-0.04616899,-0.01140023,0.
 01707032,0.00189405,0.01767990,-0.02456178,-0.00033571,-0.01369385,0.0
 1688199,0.04624319,-0.03184865,0.03596394,-0.00592910,0.00315452,0.000
 28211,0.00239892,-0.00640228,-0.00004228,-0.00452411,0.00187319,-0.000
 23346,0.00051692,-0.15122388,0.08623866,0.00574388,-0.01121096,0.02445
 784,0.01172288,0.01314021,0.01260640,-0.00310234,0.00026726,-0.0019714
 5,0.00030200,-0.00030181,-0.00241509,0.00026070,-0.00125159,-0.0036523
 8,0.00099734,0.18380777,0.01398833,-0.01116034,0.00844938,-0.00180226,
 0.00099148,-0.00153181,0.00170213,0.00081827,0.00121989,-0.00049818,0.
 00046411,0.00075341,0.12248299,-0.12727790,-0.02026257,0.01320215,-0.0
 2175017,-0.01192716,-0.00282962,-0.05711988,0.00500382,0.00215693,0.00
 234149,-0.00004731,0.00181318,0.00343758,-0.00142867,0.00101750,-0.001
 49055,0.00022114,-0.15123341,0.21074651,-0.01145510,0.01397888,-0.0017
 3836,0.00027600,0.00040151,0.00073663,-0.00201865,-0.00011722,0.001376
 48,0.00179228,0.00030809,0.00214241,0.00812268,-0.00944034,-0.03247140
 ,0.01268430,-0.02389342,-0.00087282,-0.00004688,-0.00215342,-0.0087183
 8,0.00012636,-0.00010148,0.00038143,0.00027036,0.00144820,0.00006132,-
 0.00136506,0.00001870,0.00298069,-0.00838822,0.01955009,0.03612199,0.,
 0.00000003,0.00000075,0.00000003,0.,-0.00000009,0.00000005,-0.00000010
 ,-0.00000036,-0.00000004,0.00000028,-0.00000010,0.00000089,-0.00000187
 ,-0.00000185,0.00000090,0.00000003,0.00000023,0.00000146,0.00000155,-0
 .00000052,-0.00000473,0.00000016,-0.00000034,-0.00000965,0.00000360,0.
 00000391,0.00000033,-0.00000037,-0.00000007,-0.00000378,0.00000026,0.0
 0000195,0.00001456,-0.00000004,0.00000014,0.00000010,0.00000005,0.0000
 0002,0.00000005,-0.00000003,-0.00000005,-0.00000004,-0.00000006,0.0000
 0002,0.,0.00000020,-0.00000015,-0.00000026,0.00000003,0.00000004,-0.00
 000006,-0.00000105,0.00000004,0.00000019,0.00000138,-0.00000005,0.0000
 0084,0.00000381,-0.00000158,-0.00000181,0.00000018,0.00000028,-0.00000
 009,-0.00000087,-0.00000060,0.00000041,-0.00000358,0.00000188,-0.00000
 029,0.00000035,0.00000066,-0.00000002,-0.00000005,0.,-0.00000031,0.,-0
 .00000024,0.00000005,0.00000003,0.00000004,-0.00000019,0.00000010,-0.0
 0000182,0.00000061,-0.00000028,0.00000027,-0.00000072,-0.00000041,-0.0
 0000085,0.00000163,0.00000026,0.00000096,0.00000146,-0.00000076,-0.000
 00041,0.00000017,0.00000032,0.00000006,0.00000114,-0.00000022,0.000000
 03,-0.00000352,0.00000067,0.00000130\\0.00000364,0.00000612,0.00001245
 ,-0.00000090,0.00000024,0.00000512,-0.00000715,0.00000115,-0.00000973,
 -0.00000168,-0.00000248,-0.00000259,0.00005278,0.00007009,-0.00004062,
 -0.00000501,-0.00000396,0.00000933,-0.00006642,-0.00008966,0.00002096,
 0.00000342,0.00001493,0.00000703,0.00000160,0.00001369,-0.00000588,0.0
 0001243,0.00001710,-0.00000068,0.00000828,-0.00002685,0.00000425,-0.00
 000098,-0.00000037,0.00000036\\\@


 Cherishing children is the mark of a civilized society.
 -- Joan Ganz Cooney
 Job cpu time:       0 days  7 hours 38 minutes 14.6 seconds.
 File lengths (MBytes):  RWF=    186 Int=      0 D2E=      0 Chk=     13 Scr=      1
 Normal termination of Gaussian 09 at Sun Feb 17 23:04:42 2019.
