# Supplementary material for: Computational Investigation of Substituent Effects on the Alcohol + Carbonyl Channel of Peroxy Radical Self- and Cross-Reactions
Source: J Phys Chem A. 2023 Feb 8;127(7):1686–96. doi: 10.1021/acs.jpca.2c08927 (PMC9969516; doi:10.1021/acs.jpca.2c08927)
Supplement: Supplementary file 2 — jp2c08927_si_002.zip [file jp2c08927_si_002.zip › EtO--OiPr/Forward-IRC-wb-TS2-opt-F12.out]

 Working directory              : /run/nvme/job_10729314/data/10729314/molpro.pUrBiM2xHj/
 Global scratch directory       : /run/nvme/job_10729314/data/10729314/molpro.pUrBiM2xHj/
 Wavefunction directory         : /scratch/kurten/scratch_galib/third-paper/eto-ipro/ts-cacl/eto-ipr-11_1_1122/eto-ipr-ts-set1/wb-ts/irc-cal/eto-ipr-ts-set1-M0001-copt-TS-opt-IRC/ccsdt/Forward-wb-opt-F12/
 Main file repository           : /run/nvme/job_10729314/data/10729314/

 id        : cs

 Nodes       nprocs
 r07c54.bullx    7
 Distribution of processes:   nprocs(total)=    8   nprocs(compute)=    7   nprocs(helper)=    1
 GA implementation: MPI file
 GA implementation (serial work in mppx): MPI file

 Using customized tuning parameters: mindgm=1; mindgv=20; mindgc=4; mindgr=1; noblas=0; minvec=7
 default implementation of scratch files=sf  


 Variables initialized (1009), CPU time= 0.01 sec
 ***,SCI
 memory,2800,m
 geomtyp=xyz
 NOSYM
 geometry={
 19
 Forward-wb-opt.log,Energy: -218440.6692395
 H         -1.47382       -1.37967       -0.58811
 C         -2.36890       -0.97922       -0.10772
 H         -3.23679       -1.43585       -0.58544
 H         -2.35769       -1.26999        0.94302
 C         -2.41635        0.53272       -0.24056
 H         -2.43735        0.81270       -1.30035
 H         -3.32662        0.92358        0.21500
 O         -1.34485        1.17385        0.42090
 H          0.92008       -0.34574        1.93083
 C          1.28285       -0.97045        1.11647
 H          2.25879       -1.38791        1.38679
 H          0.58114       -1.78857        0.96748
 C          1.38565       -0.11392       -0.12829
 C          2.21406        1.15140       -0.05875
 H          3.27218        0.91801        0.10328
 H          1.85125        1.75317        0.77285
 H          2.12124        1.72871       -0.97616
 O          1.56498       -0.80494       -1.22635
 H         -0.51729        0.79708        0.08744
 }
 BASIS=MINAO
 END
 {rhf;
 wf,charge=0,spin=2}
 BASIS=VDZ-F12
 END
 {rhf;
 wf,charge=0,spin=2}
 rccsd(t)-f12a,gem_beta=0.9
 
 
 Commands initialized (810), CPU time= 0.01 sec, 661 directives.
 Default parameters read. Elapsed time= 1.02 sec

 Checking input...
 Passed
1


                                         ***  PROGRAM SYSTEM MOLPRO  ***
                                       Copyright, TTI GmbH Stuttgart, 2015
                                    Version 2021.2 linked Aug  3 2021 10:50:23


 **********************************************************************************************************************************
 LABEL *   SCI                                                                           
  64 bit mpp version                                                                     DATE: 23-Feb-22          TIME: 00:44:16  
 **********************************************************************************************************************************

 SHA1:             dade016a989826d9d859d6207854b99675d53db3
 **********************************************************************************************************************************

 Memory per process:      2800 MW
 Total memory per node:  19600 MW

 GA preallocation disabled
 GA check disabled

 Variable memory set to 2800.0 MW

 SETTING GEOMTYP        =    XYZ
 ZSYMEL=NOSYM

 SETTING BASIS          =    MINAO


 Recomputing integrals since basis changed


 Using spherical harmonics

 Library entry H      S MINAO                selected for orbital group  1
 Library entry C      S MINAO                selected for orbital group  2
 Library entry C      P MINAO                selected for orbital group  2
 Library entry O      S MINAO                selected for orbital group  6
 Library entry O      P MINAO                selected for orbital group  6


 PROGRAM * SEWARD (Integral evaluation for generally contracted gaussian basis sets)     Author: Roland Lindh, 1990

 Geometry written to block  1 of record 700


 Point group  C1  


 ATOMIC COORDINATES

 NR  ATOM    CHARGE       X              Y              Z

   1  H       1.00   -2.785116157   -2.607198442   -1.111366831
   2  C       6.00   -4.476572217   -1.850457616   -0.203561298
   3  H       1.00   -6.116646623   -2.713363256   -1.106321262
   4  H       1.00   -4.455388387   -2.399933281    1.782049530
   5  C       6.00   -4.566239721    1.006694901   -0.454592517
   6  H       1.00   -4.605923970    1.535780421   -2.457305366
   7  H       1.00   -6.286400721    1.745313254    0.406291117
   8  O       8.00   -2.541398179    2.218255011    0.795385726
   9  H       1.00    1.738699213   -0.653353910    3.648739893
  10  C       6.00    2.424235159   -1.833884718    2.109822526
  11  H       1.00    4.268494473   -2.622769786    2.620653292
  12  H       1.00    1.098195440   -3.379907455    1.828272231
  13  C       6.00    2.618499005   -0.215277600   -0.242432965
  14  C       6.00    4.183967023    2.175830660   -0.111021410
  15  H       1.00    6.183524030    1.734787480    0.195170914
  16  H       1.00    3.498355488    3.313011150    1.460474835
  17  H       1.00    4.008562645    3.266788449   -1.844675054
  18  O       8.00    2.957383591   -1.521116147   -2.317465633
  19  H       1.00   -0.977536427    1.506262899    0.165237652

 Bond lengths in Bohr (Angstrom)

 1-2  2.063441583  2-3  2.061413533  2-4  2.060345268  2-5  2.869560496  5-6  2.071802376
     ( 1.091926262)     ( 1.090853064)     ( 1.090287762)     ( 1.518506020)     ( 1.096350603)

  5- 7  2.060493039   5- 8  2.670263429   8-19  1.830213906   9-10  2.057153174  10-11  2.069922738
       ( 1.090365960)       ( 1.413042554)       ( 0.968507490)       ( 1.088598579)       ( 1.095355941)

 10-12  2.056170763  10-13  2.861945726  13-14  2.861006436  13-18  2.475038918  14-15  2.070386691
       ( 1.088078710)       ( 1.514476457)       ( 1.513979406)       ( 1.309734192)       ( 1.095601455)

 14-16  2.057387444  14-17  2.055847891
       ( 1.088722549)       ( 1.087907853)

 Bond angles

  1-2-3  107.81810742   1-2-4  108.52723993   1-2-5  110.62678348   2-5-6  109.84228807

  2-5-7  110.27055106   2-5-8  112.77513802   3-2-4  108.57773801   3-2-5  110.70872894

  4- 2- 5  110.49751284   5- 8-19  108.07479453   6- 5- 7  107.23778238   6- 5- 8  110.55800724

  7- 5- 8  105.95140888   9-10-11  109.32999331   9-10-12  108.60299509   9-10-13  108.23510616

 10-13-14  118.16823022  10-13-18  113.57667483  11-10-12  108.77371752  11-10-13  110.97153869

 12-10-13  110.88383389  13-14-15  110.92898993  13-14-16  108.34213753  13-14-17  110.98267642

 14-13-18  113.86214963  15-14-16  109.06401392  15-14-17  108.67250076  16-14-17  108.80680654

 NUCLEAR CHARGE:                   58
 NUMBER OF PRIMITIVE AOS:         235
 NUMBER OF SYMMETRY AOS:          235
 NUMBER OF CONTRACTIONS:           47   (   47A   )
 NUMBER OF INNER CORE ORBITALS:     0   (    0A   )
 NUMBER OF OUTER CORE ORBITALS:     7   (    7A   )
 NUMBER OF VALENCE ORBITALS:       40   (   40A   )


 NUCLEAR REPULSION ENERGY  310.95473851

 Eigenvalues of metric

         1 0.177E+00 0.186E+00 0.187E+00 0.211E+00 0.236E+00 0.240E+00 0.247E+00 0.250E+00


 Contracted 2-electron integrals neglected if value below      1.0D-11
 AO integral compression algorithm  1   Integral accuracy      1.0D-11

     5.505 MB (compressed) written to integral file ( 83.8%)

     Node minimum: 0.786 MB, node maximum: 0.786 MB


 NUMBER OF SORTED TWO-ELECTRON INTEGRALS:      91287.     BUFFER LENGTH:  32768
 NUMBER OF SEGMENTS:   1  SEGMENT LENGTH:      91287      RECORD LENGTH: 524288

 Memory used in sort:       0.65 MW

 SORT1 READ      708481. AND WROTE       90918. INTEGRALS IN      1 RECORDS. CPU TIME:     0.01 SEC, REAL TIME:     0.03 SEC
 SORT2 READ      632444. AND WROTE      636756. INTEGRALS IN     21 RECORDS. CPU TIME:     0.01 SEC, REAL TIME:     0.01 SEC

 Node minimum:       90482.  Node maximum:       91449. integrals

 OPERATOR DM      FOR CENTER  0  COORDINATES:    0.000000    0.000000    0.000000


 **********************************************************************************************************************************
 DATASETS  * FILE   NREC   LENGTH (MB)   RECORD NAMES
              1      18       28.97       500      610      700      900      950      970     1000      129      960     1100   
                                          VAR    BASINP    GEOM    SYMINP    ZMAT    AOBASIS   BASIS     P2S    ABASIS      S 
                                         1400     1410     1200     1210     1080     1600     1650     1700   
                                           T        V       H0       H01     AOSYM     SMH    MOLCAS    OPER   

 PROGRAMS   *        TOTAL       INT
 CPU TIMES  *         1.07      0.94
 REAL TIME  *         5.17 SEC
 DISK USED  *        29.55 MB (local),      237.42 MB (total)
 GA USED    *         0.00 MB       (max)       0.00 MB       (current)
 **********************************************************************************************************************************


 Program * Restricted Hartree-Fock

 Orbital guess generated from atomic densities. Full valence occupancy:   29

 Initial alpha occupancy:  30
 Initial beta  occupancy:  28

 NELEC=   58   SYM=1   MS2= 2   THRE=1.0D-08   THRD=3.2D-06   THRG=3.2D-06  HFMA2=F  DIIS_START=2   DIIS_MAX=10   DIIS_INCORE=F

 Level shifts:    0.00 (CLOSED)    0.00 (OPEN)    0.30 (GAP_MIN)

 ITER           ETOT              DE          GRAD        DDIFF     DIIS  NEXP   TIME(IT)  TIME(TOT)  DIAG
   1     -345.12086045    -345.12086045     0.00D+00     0.25D+00     0     0       0.01      0.09    start
   2     -345.25017298      -0.12931253     0.11D-01     0.26D-01     1     0       0.01      0.10    diag2
   3     -345.27704249      -0.02686951     0.51D-02     0.84D-02     2     0       0.00      0.10    diag2
   4     -345.28481799      -0.00777550     0.14D-02     0.40D-02     3     0       0.00      0.10    diag2
   5     -345.28565227      -0.00083427     0.42D-03     0.13D-02     4     0       0.00      0.10    diag2
   6     -345.28578053      -0.00012826     0.18D-03     0.62D-03     5     0       0.00      0.10    diag2
   7     -345.28580737      -0.00002684     0.70D-04     0.33D-03     6     0       0.01      0.11    diag2
   8     -345.28581193      -0.00000456     0.37D-04     0.18D-03     7     0       0.00      0.11    diag2
   9     -345.28581211      -0.00000019     0.70D-05     0.35D-04     8     0       0.00      0.11    diag2
  10     -345.28581214      -0.00000002     0.20D-05     0.70D-05     9     0       0.00      0.11    diag2/orth
  11     -345.28581216      -0.00000002     0.14D-05     0.61D-05     9     0       0.00      0.11    diag2
  12     -345.28581218      -0.00000003     0.11D-05     0.99D-05     9     0       0.01      0.12    diag2
  13     -345.28581221      -0.00000003     0.85D-06     0.19D-04     9     0       0.00      0.12    diag2
  14     -345.28581221      -0.00000000     0.27D-06     0.61D-05     9     0       0.00      0.12    diag2
  15     -345.28581221      -0.00000000     0.95D-07     0.78D-06     9     0       0.00      0.12    diag2
  16     -345.28581221      -0.00000000     0.56D-07     0.19D-06     0     0       0.01      0.13    diag

 Final alpha occupancy:  30
 Final beta  occupancy:  28

 !RHF STATE 1.1 Energy               -345.285812214829
  RHF One-electron energy           -1081.879253252488
  RHF Two-electron energy             425.638702529136
  RHF Kinetic energy                  343.561261397834
  RHF Nuclear energy                  310.954738508524
  RHF Virial quotient                  -1.005019631171

 !RHF STATE 1.1 Dipole moment           0.39632237    -0.28891365     0.05387227
 Dipole moment /Debye                   1.00735097    -0.73434524     0.13692965

 Orbital energies:

           1.1          2.1          3.1          4.1          5.1          6.1          7.1          8.1          9.1         10.1
    -20.664817   -20.525179   -11.459002   -11.451263   -11.415298   -11.414370   -11.389910    -1.440330    -1.387350    -1.104946

          11.1         12.1         13.1         14.1         15.1         16.1         17.1         18.1         19.1         20.1
     -1.076614    -1.031227    -0.894593    -0.811853    -0.718030    -0.693175    -0.690490    -0.671357    -0.667969    -0.658853

          21.1         22.1         23.1         24.1         25.1         26.1         27.1         28.1         29.1         30.1
     -0.625259    -0.614348    -0.599083    -0.594401    -0.589740    -0.574784    -0.513637    -0.477584    -0.666416    -0.424511

          31.1         32.1
      0.354601     0.375421


 HOMO     30.1    -0.424511 =     -11.5515eV
 LUMO     31.1     0.354601 =       9.6492eV
 LUMO-HOMO         0.779112 =      21.2007eV

 Orbitals saved in record  2100.2


 **********************************************************************************************************************************
 DATASETS  * FILE   NREC   LENGTH (MB)   RECORD NAMES
              1      18       28.97       500      610      700      900      950      970     1000      129      960     1100   
                                          VAR    BASINP    GEOM    SYMINP    ZMAT    AOBASIS   BASIS     P2S    ABASIS      S 
                                         1400     1410     1200     1210     1080     1600     1650     1700   
                                           T        V       H0       H01     AOSYM     SMH    MOLCAS    OPER   

              2       4        2.99       700     1000      520     2100   
                                         GEOM     BASIS   MCVARS     RHF  

 PROGRAMS   *        TOTAL   RHF-SCF       INT
 CPU TIMES  *         1.21      0.14      0.94
 REAL TIME  *         5.83 SEC
 DISK USED  *        32.33 MB (local),      256.89 MB (total)
 GA USED    *         0.00 MB       (max)       0.00 MB       (current)
 **********************************************************************************************************************************
 SETTING BASIS          =    VDZ-F12


 Recomputing integrals since basis changed


 Using spherical harmonics

 Library entry H      S cc-pVDZ-F12          selected for orbital group  1
 Library entry H      P cc-pVDZ-F12          selected for orbital group  1
 Library entry C      S cc-pVDZ-F12          selected for orbital group  2
 Library entry C      P cc-pVDZ-F12          selected for orbital group  2
 Library entry C      D cc-pVDZ-F12          selected for orbital group  2
 Library entry O      S cc-pVDZ-F12          selected for orbital group  6
 Library entry O      P cc-pVDZ-F12          selected for orbital group  6
 Library entry O      D cc-pVDZ-F12          selected for orbital group  6


 PROGRAM * SEWARD (Integral evaluation for generally contracted gaussian basis sets)     Author: Roland Lindh, 1990

 Geometry written to block  1 of record 700


 Point group  C1  


 ATOMIC COORDINATES

 NR  ATOM    CHARGE       X              Y              Z

   1  H       1.00   -2.785116157   -2.607198442   -1.111366831
   2  C       6.00   -4.476572217   -1.850457616   -0.203561298
   3  H       1.00   -6.116646623   -2.713363256   -1.106321262
   4  H       1.00   -4.455388387   -2.399933281    1.782049530
   5  C       6.00   -4.566239721    1.006694901   -0.454592517
   6  H       1.00   -4.605923970    1.535780421   -2.457305366
   7  H       1.00   -6.286400721    1.745313254    0.406291117
   8  O       8.00   -2.541398179    2.218255011    0.795385726
   9  H       1.00    1.738699213   -0.653353910    3.648739893
  10  C       6.00    2.424235159   -1.833884718    2.109822526
  11  H       1.00    4.268494473   -2.622769786    2.620653292
  12  H       1.00    1.098195440   -3.379907455    1.828272231
  13  C       6.00    2.618499005   -0.215277600   -0.242432965
  14  C       6.00    4.183967023    2.175830660   -0.111021410
  15  H       1.00    6.183524030    1.734787480    0.195170914
  16  H       1.00    3.498355488    3.313011150    1.460474835
  17  H       1.00    4.008562645    3.266788449   -1.844675054
  18  O       8.00    2.957383591   -1.521116147   -2.317465633
  19  H       1.00   -0.977536427    1.506262899    0.165237652

 Bond lengths in Bohr (Angstrom)

 1-2  2.063441583  2-3  2.061413533  2-4  2.060345268  2-5  2.869560496  5-6  2.071802376
     ( 1.091926262)     ( 1.090853064)     ( 1.090287762)     ( 1.518506020)     ( 1.096350603)

  5- 7  2.060493039   5- 8  2.670263429   8-19  1.830213906   9-10  2.057153174  10-11  2.069922738
       ( 1.090365960)       ( 1.413042554)       ( 0.968507490)       ( 1.088598579)       ( 1.095355941)

 10-12  2.056170763  10-13  2.861945726  13-14  2.861006436  13-18  2.475038918  14-15  2.070386691
       ( 1.088078710)       ( 1.514476457)       ( 1.513979406)       ( 1.309734192)       ( 1.095601455)

 14-16  2.057387444  14-17  2.055847891
       ( 1.088722549)       ( 1.087907853)

 Bond angles

  1-2-3  107.81810742   1-2-4  108.52723993   1-2-5  110.62678348   2-5-6  109.84228807

  2-5-7  110.27055106   2-5-8  112.77513802   3-2-4  108.57773801   3-2-5  110.70872894

  4- 2- 5  110.49751284   5- 8-19  108.07479453   6- 5- 7  107.23778238   6- 5- 8  110.55800724

  7- 5- 8  105.95140888   9-10-11  109.32999331   9-10-12  108.60299509   9-10-13  108.23510616

 10-13-14  118.16823022  10-13-18  113.57667483  11-10-12  108.77371752  11-10-13  110.97153869

 12-10-13  110.88383389  13-14-15  110.92898993  13-14-16  108.34213753  13-14-17  110.98267642

 14-13-18  113.86214963  15-14-16  109.06401392  15-14-17  108.67250076  16-14-17  108.80680654

 NUCLEAR CHARGE:                   58
 NUMBER OF PRIMITIVE AOS:         419
 NUMBER OF SYMMETRY AOS:          405
 NUMBER OF CONTRACTIONS:          318   (  318A   )
 NUMBER OF INNER CORE ORBITALS:     0   (    0A   )
 NUMBER OF OUTER CORE ORBITALS:     7   (    7A   )
 NUMBER OF VALENCE ORBITALS:       40   (   40A   )


 NUCLEAR REPULSION ENERGY  310.95473851


 Eigenvalues of metric

         1 0.804E-04 0.152E-03 0.205E-03 0.434E-03 0.597E-03 0.724E-03 0.740E-03 0.802E-03


 Contracted 2-electron integrals neglected if value below      1.0D-11
 AO integral compression algorithm  1   Integral accuracy      1.0D-11

     4222.353 MB (compressed) written to integral file ( 37.5%)

     Node minimum: 567.280 MB, node maximum: 642.777 MB


 NUMBER OF SORTED TWO-ELECTRON INTEGRALS:  183740445.     BUFFER LENGTH:  32768
 NUMBER OF SEGMENTS:   6  SEGMENT LENGTH:   31995432      RECORD LENGTH: 524288

 Memory used in sort:      32.55 MW

 SORT1 READ  1405761920. AND WROTE   151916482. INTEGRALS IN    438 RECORDS. CPU TIME:    18.43 SEC, REAL TIME:    19.68 SEC
 SORT2 READ  1053550008. AND WROTE  1286335281. INTEGRALS IN  15337 RECORDS. CPU TIME:     1.95 SEC, REAL TIME:     3.02 SEC

 Node minimum:   183740445.  Node maximum:   183783921. integrals

 OPERATOR DM      FOR CENTER  0  COORDINATES:    0.000000    0.000000    0.000000


 **********************************************************************************************************************************
 DATASETS  * FILE   NREC   LENGTH (MB)   RECORD NAMES
              1      18       32.45       500      610      700      900      950      970     1001      129      960     1100   
                                          VAR    BASINP    GEOM    SYMINP    ZMAT    AOBASIS   BASIS     P2S    ABASIS      S 
                                         1400     1410     1200     1210     1080     1600     1650     1700   
                                           T        V       H0       H01     AOSYM     SMH    MOLCAS    OPER   

              2       5        3.06       700     1000      520     2100     1001   
                                         GEOM     BASIS   MCVARS     RHF     BASIS   

 PROGRAMS   *        TOTAL       INT   RHF-SCF       INT
 CPU TIMES  *        28.71     27.50      0.14      0.94
 REAL TIME  *        36.31 SEC
 DISK USED  *        35.58 MB (local),       15.88 GB (total)
 GA USED    *         0.00 MB       (max)       0.00 MB       (current)
 **********************************************************************************************************************************


 Program * Restricted Hartree-Fock

 Molecular orbitals read from record     2100.2  Type=RHF/CANONICAL  

 Present basis size:      318
 Previous basis size:      47
 Previous occupation:      30
 Previous closed-shells:   28
 Previous core-orbitals:    7
 Present occupation:       30
 Present closed-shells:    28
 Present core-orbitals:     7
 Wavefunction symmetry:    1   Triplet 

 Orbital overlap <old|new>:  < 1.1| 1.1> = 1.000000   < 2.1| 2.1> = 1.000000   < 3.1| 3.1> = 1.000000   < 4.1| 4.1> = 1.000000
                             < 5.1| 5.1> = 1.000000   < 6.1| 6.1> = 1.000000   < 7.1| 7.1> = 1.000000   < 8.1| 8.1> = 1.000000
                             < 9.1| 9.1> = 1.000000   <10.1|10.1> = 1.000000   <11.1|11.1> = 1.000000   <12.1|12.1> = 1.000000
                             <13.1|13.1> = 1.000000   <14.1|14.1> = 1.000000   <15.1|15.1> = 1.000000   <16.1|16.1> = 1.000000
                             <17.1|17.1> = 1.000000   <18.1|18.1> = 1.000000   <19.1|19.1> = 1.000000   <20.1|20.1> = 1.000000
                             <21.1|21.1> = 1.000000   <22.1|22.1> = 1.000000   <23.1|23.1> = 1.000000   <24.1|24.1> = 1.000000
                             <25.1|25.1> = 1.000000   <26.1|26.1> = 1.000000   <27.1|27.1> = 1.000000   <28.1|28.1> = 1.000000
                             <29.1|29.1> = 1.000000   <30.1|30.1> = 1.000000


 Initial alpha occupancy:  30
 Initial beta  occupancy:  28

 NELEC=   58   SYM=1   MS2= 2   THRE=1.0D-08   THRD=3.2D-06   THRG=3.2D-06  HFMA2=F  DIIS_START=2   DIIS_MAX=10   DIIS_INCORE=F

 Level shifts:    0.00 (CLOSED)    0.00 (OPEN)    0.30 (GAP_MIN)

 ITER           ETOT              DE          GRAD        DDIFF     DIIS  NEXP   TIME(IT)  TIME(TOT)  DIAG
   1     -345.28581222    -345.28581222     0.00D+00     0.38D-01     0     0       1.57      1.64    start
   2     -345.96773810      -0.68192589     0.94D-02     0.15D-01     0     0       1.52      3.16    diag
   3     -346.06312192      -0.09538382     0.27D-02     0.54D-02     1     0       1.57      4.73    diag2
   4     -346.07283271      -0.00971078     0.76D-03     0.16D-02     2     0       1.68      6.41    diag2
   5     -346.07407824      -0.00124554     0.33D-03     0.44D-03     3     0       1.68      8.09    diag2
   6     -346.07431953      -0.00024128     0.10D-03     0.28D-03     4     0       1.63      9.72    diag2
   7     -346.07433715      -0.00001762     0.26D-04     0.74D-04     5     0       1.64     11.36    diag2
   8     -346.07434041      -0.00000326     0.10D-04     0.36D-04     6     0       1.63     12.99    diag2
   9     -346.07434080      -0.00000039     0.36D-05     0.11D-04     7     0       1.63     14.62    diag2
  10     -346.07434086      -0.00000006     0.12D-05     0.40D-05     8     0       1.67     16.29    diag2/orth
  11     -346.07434087      -0.00000001     0.51D-06     0.14D-05     9     0       1.69     17.98    diag2
  12     -346.07434087      -0.00000000     0.15D-06     0.41D-06     9     0       1.65     19.63    diag2
  13     -346.07434087      -0.00000000     0.86D-07     0.17D-06     0     0       1.65     21.28    diag

 Final alpha occupancy:  30
 Final beta  occupancy:  28

 !RHF STATE 1.1 Energy               -346.074340871472
  RHF One-electron energy           -1087.649717406531
  RHF Two-electron energy             430.620638026535
  RHF Kinetic energy                  345.821385950060
  RHF Nuclear energy                  310.954738508524
  RHF Virial quotient                  -1.000731461187

 !RHF STATE 1.1 Dipole moment           0.35484601    -0.29874655     0.13598249
 Dipole moment /Debye                   0.90192859    -0.75933799     0.34563303

 Orbital energies:

           1.1          2.1          3.1          4.1          5.1          6.1          7.1          8.1          9.1         10.1
    -20.632586   -20.541526   -11.287725   -11.266971   -11.240050   -11.239139   -11.213178    -1.390918    -1.348760    -1.036864

          11.1         12.1         13.1         14.1         15.1         16.1         17.1         18.1         19.1         20.1
     -1.006193    -0.963368    -0.842392    -0.768742    -0.680440    -0.645819    -0.634317    -0.616852    -0.603264    -0.599054

          21.1         22.1         23.1         24.1         25.1         26.1         27.1         28.1         29.1         30.1
     -0.562417    -0.562073    -0.543154    -0.536789    -0.528602    -0.518966    -0.474189    -0.431638    -0.624619    -0.351858

          31.1         32.1
      0.050699     0.054056


 HOMO     30.1    -0.351858 =      -9.5746eV
 LUMO     31.1     0.050699 =       1.3796eV
 LUMO-HOMO         0.402557 =      10.9541eV

 Orbitals saved in record  2101.2


 **********************************************************************************************************************************
 DATASETS  * FILE   NREC   LENGTH (MB)   RECORD NAMES
              1      18       32.45       500      610      700      900      950      970     1001      129      960     1100   
                                          VAR    BASINP    GEOM    SYMINP    ZMAT    AOBASIS   BASIS     P2S    ABASIS      S 
                                         1400     1410     1200     1210     1080     1600     1650     1700   
                                           T        V       H0       H01     AOSYM     SMH    MOLCAS    OPER   

              2       6        8.53       700     1000      520     2100     1001     2101   
                                         GEOM     BASIS   MCVARS     RHF     BASIS     RHF  

 PROGRAMS   *        TOTAL   RHF-SCF       INT   RHF-SCF       INT
 CPU TIMES  *        50.01     21.30     27.50      0.14      0.94
 REAL TIME  *        59.00 SEC
 DISK USED  *        54.99 MB (local),       16.01 GB (total)
 GA USED    *         0.00 MB       (max)       0.00 MB       (current)
 **********************************************************************************************************************************


 PROGRAM * CCSD (Restricted open-shell coupled cluster)     Authors: C. Hampel, H.-J. Werner, 1991, M. Deegan, P.J. Knowles, 1992

                   Density fitting integral evaluation by F.R. Manby, 2003,2007, G. Knizia, 2010


 Basis set VDZ-F12/JKFIT generated.      Number of basis functions:   986 
 Basis set CC-PVDZ-F12/OPTRI generated.  Number of basis functions:   726 
 Basis set VDZ-F12/MP2FIT generated.     Number of basis functions:   780 

 Convergence thresholds:  THRVAR = 1.00D-08  THRDEN = 1.00D-06

 CCSD(T)     terms to be evaluated (factor= 1.000)


 Number of core orbitals:           7 (   7 )
 Number of closed-shell orbitals:  21 (  21 )
 Number of active  orbitals:        2 (   2 )
 Number of external orbitals:     288 ( 288 )

 Memory could be reduced to 934.88 Mwords without degradation in triples

 Number of N-1 electron functions:              44
 Number of N-2 electron functions:             946
 Number of singly external CSFs:             12760
 Number of doubly external CSFs:          60022315
 Total number of CSFs:                    60035075

 Molecular orbitals read from record     2101.2  Type=RHF/CANONICAL  

 Integral transformation finished. Total CPU:  54.54 sec, npass=  1  Memory used: 434.14 MW

 Geminal basis:    OPTFULL  GEM_TYPE=SLATER  BETA=0.9  NGEM=6

 Optimizing Gaussian exponents for each gem_beta

 Geminal optimization for beta= 0.9000
 Weight function:   m=0, omega= 1.3652

 Augmented Hessian optimization of geminal fit. Trust ratio= 0.40000
 Convergence reached after  14 iterations. Final gradient= 9.47D-17, Step= 1.60D-08, Delta= 1.32D-09

 Alpha:                 0.16713     0.72638     2.57315     8.59263    32.33955   179.26007
 Coeff:                 0.29008     0.30523     0.17630     0.10448     0.06448     0.03994


 WFN_F12=FIX,EG    DECOUPLE_EXPL=F   HYBRID=0    NOX=F   SEMIINT_F12=T   CORE_SINGLES=F


 AO(A)-basis ORBITAL           loaded. Number of functions:     318
 RI(R)-basis CC-PVDZ-F12/OPTRI loaded. Number of functions:     726
 DF-basis VDZ-F12/JKFIT        loaded. Number of functions:     986

 Screening thresholds:   THRAO=  1.00D-10  THRMO=  1.00D-09  THRPROD=  1.00D-09
                         THRSW=  1.00D-05  THROV=  1.00D-12  THRAOF12= 1.00D-08

 CPU time for one-electron matrices               4.34 sec

 Construction of ABS:
 Pseudo-inverse stability          6.32E-12
 Smallest eigenvalue of S          1.07E-04  (threshold= 1.00E-08)
 Ratio eigmin/eigmax               1.37E-05  (threshold= 1.00E-09)
 Smallest eigenvalue of S kept     1.07E-04  (threshold= 1.07E-04, 0 functions deleted, 726 kept)

 Construction of CABS:
 Pseudo-inverse stability          9.04E-11
 Smallest eigenvalue of S          3.48E-06  (threshold= 1.00E-08)
 Ratio eigmin/eigmax               3.48E-06  (threshold= 1.00E-09)
 Smallest eigenvalue of S kept     3.48E-06  (threshold= 3.48E-06, 0 functions deleted, 726 kept)

 CPU time for basis constructions                 0.22 sec
 Fock operators(MO) rebuilt from dump record.
 CPU time for Fock operator transformation        0.21 sec

                                      TOTAL          ALPHA          BETA    
  Singles Contributions MO        -0.005714543   -0.002848466   -0.002866077
  Singles Contributions CABS      -0.015923581   -0.008207190   -0.007716390
  Pure DF-RHF relaxation          -0.015547894

 CPU time for RHF CABS relaxation                 0.39 sec
 CPU time for singles (tot)                       0.85 sec

 AO(A)-basis ORBITAL           loaded. Number of functions:     318
 RI(R)-basis CC-PVDZ-F12/OPTRI loaded. Number of functions:     726
 DF-basis VDZ-F12/MP2FIT       loaded. Number of functions:     780

 Screening thresholds:   THRAO=  1.00D-10  THRMO=  1.00D-09  THRPROD=  1.00D-09
                         THRSW=  1.00D-05  THROV=  1.00D-12  THRAOF12= 1.00D-08

 CPU time for transformed integrals              36.15 sec
 CPU time for F12 matrices                       37.77 sec

 Diagonal F12 ansatz with fixed amplitudes:   TS= 0.5000  TT= 0.2500  TN= 0.3750

 ITER.     SQ.NORM      CORR.ENERGY   TOTAL ENERGY  ENERGY CHANGE      VAR         CPU   MICRO    DIIS
   1      1.35341970    -1.44247527  -347.53236403    -1.4580E+00   3.50E-01      1.68  1  1  1   0  0
   2      1.35360133    -1.44207089  -347.53195965     4.0438E-04   2.34E-04      8.43  0  0  0   1  1
   3      1.35409239    -1.44265835  -347.53254712    -5.8746E-04   1.98E-06     16.34  0  0  0   2  2
   4      1.35410252    -1.44266247  -347.53255124    -4.1203E-06   1.66E-08     25.25  0  0  0   3  3
   5      1.35410399    -1.44266250  -347.53255127    -3.4221E-08   2.01E-10     35.03  0  0  0   4  4

 - - Continuing with F12/conv. amplitude coupling turned on.

   6      1.35642146    -1.45015764  -347.54004641    -7.4952E-03   3.30E-04     43.02  1  1  1   1  1
   7      1.35641723    -1.45015882  -347.54004759    -1.1828E-06   3.35E-08     52.18  1  1  1   2  2
   8      1.35641788    -1.45015857  -347.54004733     2.5505E-07   9.31E-11     62.19  1  1  1   3  3

 CPU time for iterative RMP2-F12                 62.19 sec


 DF-RMP2-F12 doubles corrections:
 - - - - - - - - - - - - - - - - 
  Approx.                             TOTAL           A-B            A-A            B-B    
  RMP2-F12/3C(FIX)                -0.249654809   -0.219885097   -0.017103704   -0.012666008
  RMP2-F12/3*C(FIX)               -0.242158745   -0.214373824   -0.016002061   -0.011782859
  RMP2-F12/3*C(DX)                -0.244351509   -0.216485401   -0.016060837   -0.011805270
  RMP2-F12/3*C(FIX,DX)            -0.264255650   -0.236054582   -0.016307123   -0.011893945

 DF-RMP2-F12 doubles energies:
 - - - - - - - - - - - - - - -
  Approx.                             TOTAL           A-B            A-A            B-B    
  RMP2                            -1.194789217   -0.908447129   -0.154742354   -0.131599734
  RMP2-F12/3C(FIX)                -1.444444025   -1.128332226   -0.171846057   -0.144265742
  RMP2-F12/3*C(FIX)               -1.436947962   -1.122820953   -0.170744415   -0.143382594
  RMP2-F12/3*C(DX)                -1.439140725   -1.124932530   -0.170803191   -0.143405004
  RMP2-F12/3*C(FIX,DX)            -1.459044867   -1.144501711   -0.171049477   -0.143493679


  Reference energy                   -346.074340871472
  CABS relaxation correction to RHF    -0.015547894382
  New reference energy               -346.089888765854

  RMP2-F12 singles (MO) energy         -0.005714542864
  RMP2-F12 pair energy                 -1.444444025239
  RMP2-F12 correlation energy          -1.450158568103

 !RMP2-F12/3C(FIX) energy            -347.540047333958

 Starting RMP2 calculation, locsing= 0

 Wavefunction is spin-projected

 ITER.      SQ.NORM     CORR.ENERGY   TOTAL ENERGY   ENERGY CHANGE        DEN1      VAR(S)    VAR(P)  DIIS     TIME
   1      1.34970052    -1.19591893  -347.27025980    -1.19591893    -0.00435337  0.22D-04  0.16D-02  1  1   211.67
   2      1.35352706    -1.20062132  -347.27496219    -0.00470239    -0.00000765  0.54D-06  0.31D-05  2  2   221.35
   3      1.35362516    -1.20068638  -347.27502725    -0.00006505    -0.00000006  0.21D-07  0.18D-07  3  3   231.54
   4      1.35362637    -1.20068619  -347.27502706     0.00000019    -0.00000000  0.50D-09  0.20D-09  4  4   242.06

 Norm of t1 vector:      0.04685916      S-energy:    -0.00495625      T1 diagnostic:  0.00053923
 Norm of t2 vector:      0.59281581      P-energy:    -1.19572994
                                         Alpha-Beta:  -0.90982137
                                         Alpha-Alpha: -0.15473843
                                         Beta-Beta:   -0.13117015

 Spin contamination <S**2-Sz**2-Sz>     0.00000000
  Reference energy                   -346.074340871472
  CABS singles correction              -0.015547894382
  New reference energy               -346.089888765854
  RHF-RMP2 correlation energy          -1.200686186041
 !RHF-RMP2 energy                    -347.290574951895

  F12/3C(FIX) correction               -0.249654808626
  RHF-RMP2-F12 correlation energy      -1.450340994667
 !RHF-RMP2-F12 total energy          -347.540229760521
 (NB above energy spin projected)

 Starting RCCSD calculation

 ITER.      SQ.NORM     CORR.ENERGY   TOTAL ENERGY   ENERGY CHANGE        DEN1      VAR(S)    VAR(P)  DIIS     TIME
   1      1.36768292    -1.20769786  -347.28203873    -1.20769786    -0.03362410  0.67D-02  0.64D-02  1  1   462.86
   2      1.39960504    -1.23936136  -347.31370223    -0.03166350    -0.00303570  0.48D-03  0.87D-03  2  2   674.50
   3      1.41503192    -1.24684301  -347.32118388    -0.00748166    -0.00055872  0.40D-03  0.72D-04  3  3   886.97
   4      1.42327865    -1.24945246  -347.32379333    -0.00260945    -0.00016587  0.11D-03  0.27D-04  4  4  1128.16
   5      1.42993991    -1.25041907  -347.32475994    -0.00096661    -0.00004965  0.42D-04  0.56D-05  5  5  1376.37
   6      1.43473993    -1.25087834  -347.32521921    -0.00045928    -0.00000793  0.44D-05  0.16D-05  6  6  1609.48
   7      1.43640535    -1.25104919  -347.32539006    -0.00017084    -0.00000144  0.83D-06  0.28D-06  6  1  1858.65
   8      1.43657343    -1.25103345  -347.32537432     0.00001574    -0.00000034  0.21D-06  0.64D-07  6  3  2107.89
   9      1.43677548    -1.25106633  -347.32540720    -0.00003288    -0.00000007  0.40D-07  0.14D-07  6  2  2348.47
  10      1.43673346    -1.25105629  -347.32539716     0.00001004    -0.00000002  0.12D-07  0.31D-08  6  5  2590.22
  11      1.43677009    -1.25105939  -347.32540027    -0.00000310    -0.00000000  0.21D-08  0.88D-09  6  4  2837.93
  12      1.43677169    -1.25105785  -347.32539872     0.00000154    -0.00000000  0.46D-09  0.19D-09  6  6  3087.08
  13      1.43676367    -1.25105688  -347.32539775     0.00000097    -0.00000000  0.17D-09  0.47D-10  6  4  3333.01

 Norm of t1 vector:      0.18273840      S-energy:    -0.00574762      T1 diagnostic:  0.01846089
                                                                       D1 diagnostic:  0.08239006
                                                                       D2 diagnostic:  0.14957340 (internal)
 Norm of t2 vector:      0.63511444      P-energy:    -1.24530926
                                         Alpha-Beta:  -0.97770111
                                         Alpha-Alpha: -0.14374376
                                         Beta-Beta:   -0.12386439

 Singles amplitudes (print threshold =  0.500E-01):

         I         SYM. A    A   T(IA) [Beta-Beta]

        10         1         2      0.06780147
        13         1         1      0.08839356
        18         1         1     -0.06459026

 Spin contamination <S**2-Sz**2-Sz>     0.00000000

 Memory could be reduced to 1031.52 Mwords without degradation in triples


 RESULTS
 =======

  Reference energy                   -346.074340871472
  CABS relaxation correction to RHF    -0.015547894382
  New reference energy               -346.089888765854

  F12 corrections for ansatz 3C(FIX) added to RCCSD energy. Coupling mode:  7

  RCCSD-F12a singles energy            -0.005747621879
  RCCSD-F12a pair energy               -1.487143541909
  RCCSD-F12a correlation energy        -1.492891163787
  Triples (T) contribution             -0.045554678218
  Total correlation energy             -1.538445842005

  RHF-RCCSD-F12a energy              -347.582779929641
  RHF-RCCSD[T]-F12a energy           -347.630579641558
  RHF-RCCSD-T-F12a energy            -347.627683250950
 !RHF-RCCSD(T)-F12a energy           -347.628334607859

 Program statistics:

 Available memory in ccsd:              2799995508
 Min. memory needed in ccsd:             165734232
 Max. memory used in ccsd:               242980320
 Max. memory used in cckext:             196260355 (13 integral passes)
 Max. memory used in cckint:             434136265 ( 1 integral passes)


 **********************************************************************************************************************************
 DATASETS  * FILE   NREC   LENGTH (MB)   RECORD NAMES
              1      19       32.46       500      610      700      900      950      970     1001      129      960     1100   
                                          VAR    BASINP    GEOM    SYMINP    ZMAT    AOBASIS   BASIS     P2S    ABASIS      S 
                                         1400     1410     1200     1210     1080     1600     1650     1700      960(1)
                                           T        V       H0       H01     AOSYM     SMH    MOLCAS    OPER    ABASIS    

              2       7        9.30       700     1000      520     2100     1001     2101     7360   
                                         GEOM     BASIS   MCVARS     RHF     BASIS     RHF    F12ABS    

 PROGRAMS   *        TOTAL  RCCSD(T)   RHF-SCF       INT   RHF-SCF       INT
 CPU TIMES  *      7279.54   7229.53     21.30     27.50      0.14      0.94
 REAL TIME  *      7507.37 SEC
 DISK USED  *         7.16 GB (local),       65.72 GB (total)
 SF USED    *        51.80 GB
 GA USED    *         3.05 MB       (max)       0.00 MB       (current)
 **********************************************************************************************************************************

 RCCSD(T)-F12A/cc-pVDZ-F12 energy=   -347.628334607859

   RCCSD(T)-F12A         RHF-SCF         RHF-SCF
   -347.62833461   -346.07434087   -345.28581221
 **********************************************************************************************************************************
 Molpro calculation terminated
