# Supplementary material for: Computational Investigation of Substituent Effects on the Alcohol + Carbonyl Channel of Peroxy Radical Self- and Cross-Reactions
Source: J Phys Chem A. 2023 Feb 8;127(7):1686–96. doi: 10.1021/acs.jpca.2c08927 (PMC9969516; doi:10.1021/acs.jpca.2c08927)
Supplement: Supplementary file 2 — jp2c08927_si_002.zip [file jp2c08927_si_002.zip › EtO--OiPr/Reverse-IRC-wb-TS1-opt-F12.out]

 Working directory              : /run/nvme/job_10729603/data/10729603/molpro.Igdp74HY8F/
 Global scratch directory       : /run/nvme/job_10729603/data/10729603/molpro.Igdp74HY8F/
 Wavefunction directory         : /scratch/kurten/scratch_galib/third-paper/eto-ipro/ts-cacl/eto-ipr-set2/wb-ts/irc-cal/eto-ipr-set2-M0001-copt-TS-opt-IRC/ccsdt/Reverse-wb-opt-F12/
 Main file repository           : /run/nvme/job_10729603/data/10729603/

 id        : cs

 Nodes       nprocs
 r06c58.bullx    7
 Distribution of processes:   nprocs(total)=    8   nprocs(compute)=    7   nprocs(helper)=    1
 GA implementation: MPI file
 GA implementation (serial work in mppx): MPI file

 Using customized tuning parameters: mindgm=1; mindgv=20; mindgc=4; mindgr=1; noblas=0; minvec=7
 default implementation of scratch files=sf  


 Variables initialized (1009), CPU time= 0.01 sec
 ***,SCI
 memory,2800,m
 geomtyp=xyz
 NOSYM
 geometry={
 19
 Reverse-wb-opt.log,Energy: -218439.2618337
 H         -1.77146       -1.36743        0.76060
 C         -2.39270       -0.95586       -0.03303
 H         -2.28146       -1.57801       -0.91768
 H         -3.43661       -0.96695        0.29216
 C         -1.93368        0.44609       -0.37845
 H          0.04938       -0.17143       -0.99885
 H         -2.33209        0.88668       -1.30137
 O         -1.91602        1.30133        0.60366
 H          2.87794        1.39442        0.59835
 C          2.10834        1.16216       -0.13909
 H          1.21182        1.73154        0.11840
 H          2.45484        1.48773       -1.11902
 C          1.79806       -0.32765       -0.15423
 H          2.70351       -0.87645       -0.42107
 C          1.30763       -0.81857        1.20118
 H          0.41490       -0.26563        1.50414
 H          2.06746       -0.67029        1.96961
 H          1.06302       -1.87938        1.15458
 O          0.87263       -0.64657       -1.18093
 }
 BASIS=MINAO
 END
 {rhf;
 wf,charge=0,spin=2}
 BASIS=VDZ-F12
 END
 {rhf;
 wf,charge=0,spin=2}
 rccsd(t)-f12a,gem_beta=0.9
 
 
 Commands initialized (810), CPU time= 0.01 sec, 661 directives.
 Default parameters read. Elapsed time= 1.03 sec

 Checking input...
 Passed
1


                                         ***  PROGRAM SYSTEM MOLPRO  ***
                                       Copyright, TTI GmbH Stuttgart, 2015
                                    Version 2021.2 linked Aug  3 2021 10:50:23


 **********************************************************************************************************************************
 LABEL *   SCI                                                                           
  64 bit mpp version                                                                     DATE: 23-Feb-22          TIME: 00:48:58  
 **********************************************************************************************************************************

 SHA1:             dade016a989826d9d859d6207854b99675d53db3
 **********************************************************************************************************************************

 Memory per process:      2800 MW
 Total memory per node:  19600 MW

 GA preallocation disabled
 GA check disabled

 Variable memory set to 2800.0 MW

 SETTING GEOMTYP        =    XYZ
 ZSYMEL=NOSYM

 SETTING BASIS          =    MINAO


 Recomputing integrals since basis changed


 Using spherical harmonics

 Library entry H      S MINAO                selected for orbital group  1
 Library entry C      S MINAO                selected for orbital group  2
 Library entry C      P MINAO                selected for orbital group  2
 Library entry O      S MINAO                selected for orbital group  6
 Library entry O      P MINAO                selected for orbital group  6


 PROGRAM * SEWARD (Integral evaluation for generally contracted gaussian basis sets)     Author: Roland Lindh, 1990

 Geometry written to block  1 of record 700


 Point group  C1  


 ATOMIC COORDINATES

 NR  ATOM    CHARGE       X              Y              Z

   1  H       1.00   -3.347574241   -2.584068195    1.437325690
   2  C       6.00   -4.521547698   -1.806313613   -0.062417654
   3  H       1.00   -4.311334564   -2.982006722   -1.734163870
   4  H       1.00   -6.494251697   -1.827270676    0.552102385
   5  C       6.00   -3.654125613    0.842987927   -0.715166852
   6  H       1.00    0.093314676   -0.323955750   -1.887552940
   7  H       1.00   -4.407011398    1.675582360   -2.459232887
   8  O       8.00   -3.620753049    2.459157298    1.140752072
   9  H       1.00    5.438518403    2.635071903    1.130717627
  10  C       6.00    3.984185178    2.196164113   -0.262842007
  11  H       1.00    2.290007912    3.272136374    0.223743573
  12  H       1.00    4.638975280    2.811402247   -2.114641328
  13  C       6.00    3.397840956   -0.619168765   -0.291452460
  14  H       1.00    5.108893475   -1.656250462   -0.795706979
  15  C       6.00    2.471062572   -1.546873114    2.269901226
  16  H       1.00    0.784047369   -0.501967950    2.842412653
  17  H       1.00    3.906933174   -1.266664524    3.722023472
  18  H       1.00    2.008816665   -3.551513484    2.181839989
  19  O       8.00    1.649031708   -1.221840220   -2.231634272

 Bond lengths in Bohr (Angstrom)

 1-2  2.057266625  2-3  2.054550865  2-4  2.066309547  2-5  2.863092950  5-7  2.074082166
     ( 1.088658615)     ( 1.087221497)     ( 1.093443923)     ( 1.515083542)     ( 1.097557016)

  5- 8  2.461209503   6-19  1.828891459   9-10  2.061488208  10-11  2.065119473  10-12  2.058258673
       ( 1.302415980)       ( 0.967807682)       ( 1.090892580)       ( 1.092814163)       ( 1.089183584)

 10-13  2.875885484  13-14  2.063373885  13-15  2.877513899  13-19  2.680643977  15-16  2.065336881
       ( 1.521853059)       ( 1.091890438)       ( 1.522714779)       ( 1.418535703)       ( 1.092929210)

 15-17  2.061286068  15-18  2.059128232
       ( 1.090785612)       ( 1.089643735)

 Bond angles

  1-2-3  108.56912096   1-2-4  108.91458477   1-2-5  110.06816751   2-5-7  116.94840615

  2-5-8  116.09195717   3-2-4  109.50354787   3-2-5  108.24021217   4-2-5  111.49564383

  6-19-13  107.96257165   7- 5- 8  112.04944723   9-10-11  107.97179205   9-10-12  108.66994678

  9-10-13  111.03789391  10-13-14  108.98939200  10-13-15  111.86495435  10-13-19  111.11862628

 11-10-12  108.49560584  11-10-13  110.19001056  12-10-13  110.39735153  13-15-16  110.28642670

 13-15-17  111.03205710  13-15-18  110.37120244  14-13-15  108.81854667  14-13-19  104.54328295

 15-13-19  111.20166133  16-15-17  107.75429554  16-15-18  108.72501261  17-15-18  108.59303331

 NUCLEAR CHARGE:                   58
 NUMBER OF PRIMITIVE AOS:         235
 NUMBER OF SYMMETRY AOS:          235
 NUMBER OF CONTRACTIONS:           47   (   47A   )
 NUMBER OF INNER CORE ORBITALS:     0   (    0A   )
 NUMBER OF OUTER CORE ORBITALS:     7   (    7A   )
 NUMBER OF VALENCE ORBITALS:       40   (   40A   )


 NUCLEAR REPULSION ENERGY  312.75138658

 Eigenvalues of metric

         1 0.177E+00 0.183E+00 0.190E+00 0.215E+00 0.220E+00 0.245E+00 0.248E+00 0.251E+00


 Contracted 2-electron integrals neglected if value below      1.0D-11
 AO integral compression algorithm  1   Integral accuracy      1.0D-11

     5.505 MB (compressed) written to integral file ( 84.9%)

     Node minimum: 0.786 MB, node maximum: 0.786 MB


 NUMBER OF SORTED TWO-ELECTRON INTEGRALS:      91287.     BUFFER LENGTH:  32768
 NUMBER OF SEGMENTS:   1  SEGMENT LENGTH:      91287      RECORD LENGTH: 524288

 Memory used in sort:       0.65 MW

 SORT1 READ      709157. AND WROTE       91044. INTEGRALS IN      1 RECORDS. CPU TIME:     0.02 SEC, REAL TIME:     0.04 SEC
 SORT2 READ      633455. AND WROTE      636756. INTEGRALS IN     21 RECORDS. CPU TIME:     0.01 SEC, REAL TIME:     0.01 SEC

 Node minimum:       90482.  Node maximum:       91449. integrals

 OPERATOR DM      FOR CENTER  0  COORDINATES:    0.000000    0.000000    0.000000


 **********************************************************************************************************************************
 DATASETS  * FILE   NREC   LENGTH (MB)   RECORD NAMES
              1      18       28.97       500      610      700      900      950      970     1000      129      960     1100   
                                          VAR    BASINP    GEOM    SYMINP    ZMAT    AOBASIS   BASIS     P2S    ABASIS      S 
                                         1400     1410     1200     1210     1080     1600     1650     1700   
                                           T        V       H0       H01     AOSYM     SMH    MOLCAS    OPER   

 PROGRAMS   *        TOTAL       INT
 CPU TIMES  *         1.13      0.99
 REAL TIME  *         5.44 SEC
 DISK USED  *        29.55 MB (local),      237.45 MB (total)
 GA USED    *         0.00 MB       (max)       0.00 MB       (current)
 **********************************************************************************************************************************


 Program * Restricted Hartree-Fock

 Orbital guess generated from atomic densities. Full valence occupancy:   29

 Initial alpha occupancy:  30
 Initial beta  occupancy:  28

 NELEC=   58   SYM=1   MS2= 2   THRE=1.0D-08   THRD=3.2D-06   THRG=3.2D-06  HFMA2=F  DIIS_START=2   DIIS_MAX=10   DIIS_INCORE=F

 Level shifts:    0.00 (CLOSED)    0.00 (OPEN)    0.30 (GAP_MIN)

 ITER           ETOT              DE          GRAD        DDIFF     DIIS  NEXP   TIME(IT)  TIME(TOT)  DIAG
   1     -345.12579768    -345.12579768     0.00D+00     0.25D+00     0     0       0.02      0.12    start
   2     -345.25052445      -0.12472677     0.10D-01     0.26D-01     1     0       0.00      0.12    diag2
   3     -345.27640281      -0.02587835     0.50D-02     0.81D-02     2     0       0.00      0.12    diag2
   4     -345.28469388      -0.00829107     0.14D-02     0.39D-02     3     0       0.01      0.13    diag2
   5     -345.28586698      -0.00117310     0.46D-03     0.15D-02     4     0       0.00      0.13    diag2
   6     -345.28603604      -0.00016906     0.20D-03     0.68D-03     5     0       0.00      0.13    diag2
   7     -345.28607759      -0.00004154     0.86D-04     0.42D-03     6     0       0.00      0.13    diag2
   8     -345.28608505      -0.00000746     0.45D-04     0.22D-03     7     0       0.00      0.13    diag2
   9     -345.28608568      -0.00000063     0.11D-04     0.53D-04     8     0       0.01      0.14    diag2
  10     -345.28608587      -0.00000019     0.51D-05     0.18D-04     9     0       0.00      0.14    diag2/orth
  11     -345.28608607      -0.00000019     0.37D-05     0.26D-04     9     0       0.00      0.14    diag2
  12     -345.28608614      -0.00000007     0.21D-05     0.17D-04     9     0       0.00      0.14    diag2
  13     -345.28608616      -0.00000003     0.13D-05     0.83D-05     9     0       0.00      0.14    diag2
  14     -345.28608619      -0.00000002     0.10D-05     0.93D-05     9     0       0.01      0.15    diag2
  15     -345.28608620      -0.00000001     0.67D-06     0.12D-04     9     0       0.00      0.15    diag2
  16     -345.28608620      -0.00000000     0.21D-06     0.36D-05     9     0       0.00      0.15    diag2
  17     -345.28608620      -0.00000000     0.53D-07     0.35D-06     9     0       0.00      0.15    diag2
  18     -345.28608620      -0.00000000     0.16D-07     0.37D-07     0     0       0.00      0.15    diag

 Final alpha occupancy:  30
 Final beta  occupancy:  28

 !RHF STATE 1.1 Energy               -345.286086203352
  RHF One-electron energy           -1085.556084452461
  RHF Two-electron energy             427.518611665488
  RHF Kinetic energy                  343.549340684670
  RHF Nuclear energy                  312.751386583620
  RHF Virial quotient                  -1.005055301562

 !RHF STATE 1.1 Dipole moment          -0.53346691     0.06311212     0.16158072
 Dipole moment /Debye                  -1.35593764     0.16041500     0.41069722

 Orbital energies:

           1.1          2.1          3.1          4.1          5.1          6.1          7.1          8.1          9.1         10.1
    -20.683309   -20.519040   -11.462476   -11.455950   -11.422621   -11.383586   -11.382094    -1.448755    -1.388431    -1.108415

          11.1         12.1         13.1         14.1         15.1         16.1         17.1         18.1         19.1         20.1
     -1.079152    -1.003437    -0.862383    -0.855831    -0.709664    -0.703402    -0.685604    -0.675278    -0.661584    -0.658262

          21.1         22.1         23.1         24.1         25.1         26.1         27.1         28.1         29.1         30.1
     -0.617904    -0.614057    -0.605052    -0.602919    -0.570050    -0.557570    -0.507724    -0.480439    -0.671210    -0.437677

          31.1         32.1
      0.352313     0.375729


 HOMO     30.1    -0.437677 =     -11.9098eV
 LUMO     31.1     0.352313 =       9.5869eV
 LUMO-HOMO         0.789989 =      21.4967eV

 Orbitals saved in record  2100.2


 **********************************************************************************************************************************
 DATASETS  * FILE   NREC   LENGTH (MB)   RECORD NAMES
              1      18       28.97       500      610      700      900      950      970     1000      129      960     1100   
                                          VAR    BASINP    GEOM    SYMINP    ZMAT    AOBASIS   BASIS     P2S    ABASIS      S 
                                         1400     1410     1200     1210     1080     1600     1650     1700   
                                           T        V       H0       H01     AOSYM     SMH    MOLCAS    OPER   

              2       4        2.99       700     1000      520     2100   
                                         GEOM     BASIS   MCVARS     RHF  

 PROGRAMS   *        TOTAL   RHF-SCF       INT
 CPU TIMES  *         1.30      0.17      0.99
 REAL TIME  *         6.04 SEC
 DISK USED  *        32.33 MB (local),      256.92 MB (total)
 GA USED    *         0.00 MB       (max)       0.00 MB       (current)
 **********************************************************************************************************************************
 SETTING BASIS          =    VDZ-F12


 Recomputing integrals since basis changed


 Using spherical harmonics

 Library entry H      S cc-pVDZ-F12          selected for orbital group  1
 Library entry H      P cc-pVDZ-F12          selected for orbital group  1
 Library entry C      S cc-pVDZ-F12          selected for orbital group  2
 Library entry C      P cc-pVDZ-F12          selected for orbital group  2
 Library entry C      D cc-pVDZ-F12          selected for orbital group  2
 Library entry O      S cc-pVDZ-F12          selected for orbital group  6
 Library entry O      P cc-pVDZ-F12          selected for orbital group  6
 Library entry O      D cc-pVDZ-F12          selected for orbital group  6


 PROGRAM * SEWARD (Integral evaluation for generally contracted gaussian basis sets)     Author: Roland Lindh, 1990

 Geometry written to block  1 of record 700


 Point group  C1  


 ATOMIC COORDINATES

 NR  ATOM    CHARGE       X              Y              Z

   1  H       1.00   -3.347574241   -2.584068195    1.437325690
   2  C       6.00   -4.521547698   -1.806313613   -0.062417654
   3  H       1.00   -4.311334564   -2.982006722   -1.734163870
   4  H       1.00   -6.494251697   -1.827270676    0.552102385
   5  C       6.00   -3.654125613    0.842987927   -0.715166852
   6  H       1.00    0.093314676   -0.323955750   -1.887552940
   7  H       1.00   -4.407011398    1.675582360   -2.459232887
   8  O       8.00   -3.620753049    2.459157298    1.140752072
   9  H       1.00    5.438518403    2.635071903    1.130717627
  10  C       6.00    3.984185178    2.196164113   -0.262842007
  11  H       1.00    2.290007912    3.272136374    0.223743573
  12  H       1.00    4.638975280    2.811402247   -2.114641328
  13  C       6.00    3.397840956   -0.619168765   -0.291452460
  14  H       1.00    5.108893475   -1.656250462   -0.795706979
  15  C       6.00    2.471062572   -1.546873114    2.269901226
  16  H       1.00    0.784047369   -0.501967950    2.842412653
  17  H       1.00    3.906933174   -1.266664524    3.722023472
  18  H       1.00    2.008816665   -3.551513484    2.181839989
  19  O       8.00    1.649031708   -1.221840220   -2.231634272

 Bond lengths in Bohr (Angstrom)

 1-2  2.057266625  2-3  2.054550865  2-4  2.066309547  2-5  2.863092950  5-7  2.074082166
     ( 1.088658615)     ( 1.087221497)     ( 1.093443923)     ( 1.515083542)     ( 1.097557016)

  5- 8  2.461209503   6-19  1.828891459   9-10  2.061488208  10-11  2.065119473  10-12  2.058258673
       ( 1.302415980)       ( 0.967807682)       ( 1.090892580)       ( 1.092814163)       ( 1.089183584)

 10-13  2.875885484  13-14  2.063373885  13-15  2.877513899  13-19  2.680643977  15-16  2.065336881
       ( 1.521853059)       ( 1.091890438)       ( 1.522714779)       ( 1.418535703)       ( 1.092929210)

 15-17  2.061286068  15-18  2.059128232
       ( 1.090785612)       ( 1.089643735)

 Bond angles

  1-2-3  108.56912096   1-2-4  108.91458477   1-2-5  110.06816751   2-5-7  116.94840615

  2-5-8  116.09195717   3-2-4  109.50354787   3-2-5  108.24021217   4-2-5  111.49564383

  6-19-13  107.96257165   7- 5- 8  112.04944723   9-10-11  107.97179205   9-10-12  108.66994678

  9-10-13  111.03789391  10-13-14  108.98939200  10-13-15  111.86495435  10-13-19  111.11862628

 11-10-12  108.49560584  11-10-13  110.19001056  12-10-13  110.39735153  13-15-16  110.28642670

 13-15-17  111.03205710  13-15-18  110.37120244  14-13-15  108.81854667  14-13-19  104.54328295

 15-13-19  111.20166133  16-15-17  107.75429554  16-15-18  108.72501261  17-15-18  108.59303331

 NUCLEAR CHARGE:                   58
 NUMBER OF PRIMITIVE AOS:         419
 NUMBER OF SYMMETRY AOS:          405
 NUMBER OF CONTRACTIONS:          318   (  318A   )
 NUMBER OF INNER CORE ORBITALS:     0   (    0A   )
 NUMBER OF OUTER CORE ORBITALS:     7   (    7A   )
 NUMBER OF VALENCE ORBITALS:       40   (   40A   )


 NUCLEAR REPULSION ENERGY  312.75138658


 Eigenvalues of metric

         1 0.824E-04 0.165E-03 0.247E-03 0.442E-03 0.636E-03 0.669E-03 0.783E-03 0.893E-03


 Contracted 2-electron integrals neglected if value below      1.0D-11
 AO integral compression algorithm  1   Integral accuracy      1.0D-11

     4325.376 MB (compressed) written to integral file ( 38.4%)

     Node minimum: 592.183 MB, node maximum: 633.602 MB


 NUMBER OF SORTED TWO-ELECTRON INTEGRALS:  183740445.     BUFFER LENGTH:  32768
 NUMBER OF SEGMENTS:   6  SEGMENT LENGTH:   31995432      RECORD LENGTH: 524288

 Memory used in sort:      32.55 MW

 SORT1 READ  1407287708. AND WROTE   153872130. INTEGRALS IN    444 RECORDS. CPU TIME:    21.87 SEC, REAL TIME:    23.40 SEC
 SORT2 READ  1070690515. AND WROTE  1286335281. INTEGRALS IN  16695 RECORDS. CPU TIME:     2.23 SEC, REAL TIME:     3.36 SEC

 Node minimum:   183740445.  Node maximum:   183783921. integrals

 OPERATOR DM      FOR CENTER  0  COORDINATES:    0.000000    0.000000    0.000000


 **********************************************************************************************************************************
 DATASETS  * FILE   NREC   LENGTH (MB)   RECORD NAMES
              1      18       32.45       500      610      700      900      950      970     1001      129      960     1100   
                                          VAR    BASINP    GEOM    SYMINP    ZMAT    AOBASIS   BASIS     P2S    ABASIS      S 
                                         1400     1410     1200     1210     1080     1600     1650     1700   
                                           T        V       H0       H01     AOSYM     SMH    MOLCAS    OPER   

              2       5        3.06       700     1000      520     2100     1001   
                                         GEOM     BASIS   MCVARS     RHF     BASIS   

 PROGRAMS   *        TOTAL       INT   RHF-SCF       INT
 CPU TIMES  *        33.39     32.07      0.17      0.99
 REAL TIME  *        41.55 SEC
 DISK USED  *        35.59 MB (local),       16.17 GB (total)
 GA USED    *         0.00 MB       (max)       0.00 MB       (current)
 **********************************************************************************************************************************


 Program * Restricted Hartree-Fock

 Molecular orbitals read from record     2100.2  Type=RHF/CANONICAL  

 Present basis size:      318
 Previous basis size:      47
 Previous occupation:      30
 Previous closed-shells:   28
 Previous core-orbitals:    7
 Present occupation:       30
 Present closed-shells:    28
 Present core-orbitals:     7
 Wavefunction symmetry:    1   Triplet 

 Orbital overlap <old|new>:  < 1.1| 1.1> = 1.000000   < 2.1| 2.1> = 1.000000   < 3.1| 3.1> = 1.000000   < 4.1| 4.1> = 1.000000
                             < 5.1| 5.1> = 1.000000   < 6.1| 6.1> = 1.000000   < 7.1| 7.1> = 1.000000   < 8.1| 8.1> = 1.000000
                             < 9.1| 9.1> = 1.000000   <10.1|10.1> = 1.000000   <11.1|11.1> = 1.000000   <12.1|12.1> = 1.000000
                             <13.1|13.1> = 1.000000   <14.1|14.1> = 1.000000   <15.1|15.1> = 1.000000   <16.1|16.1> = 1.000000
                             <17.1|17.1> = 1.000000   <18.1|18.1> = 1.000000   <19.1|19.1> = 1.000000   <20.1|20.1> = 1.000000
                             <21.1|21.1> = 1.000000   <22.1|22.1> = 1.000000   <23.1|23.1> = 1.000000   <24.1|24.1> = 1.000000
                             <25.1|25.1> = 1.000000   <26.1|26.1> = 1.000000   <27.1|27.1> = 1.000000   <28.1|28.1> = 1.000000
                             <29.1|29.1> = 1.000000   <30.1|30.1> = 1.000000


 Initial alpha occupancy:  30
 Initial beta  occupancy:  28

 NELEC=   58   SYM=1   MS2= 2   THRE=1.0D-08   THRD=3.2D-06   THRG=3.2D-06  HFMA2=F  DIIS_START=2   DIIS_MAX=10   DIIS_INCORE=F

 Level shifts:    0.00 (CLOSED)    0.00 (OPEN)    0.30 (GAP_MIN)

 ITER           ETOT              DE          GRAD        DDIFF     DIIS  NEXP   TIME(IT)  TIME(TOT)  DIAG
   1     -345.28608621    -345.28608621     0.00D+00     0.38D-01     0     0       1.89      1.96    start
   2     -345.96519397      -0.67910777     0.94D-02     0.15D-01     0     0       1.83      3.79    diag
   3     -346.06012644      -0.09493247     0.27D-02     0.54D-02     1     0       2.30      6.09    diag2
   4     -346.06970736      -0.00958092     0.76D-03     0.15D-02     2     0       1.96      8.05    diag2
   5     -346.07095515      -0.00124779     0.33D-03     0.41D-03     3     0       1.80      9.85    diag2
   6     -346.07120305      -0.00024790     0.10D-03     0.24D-03     4     0       1.89     11.74    diag2
   7     -346.07122428      -0.00002123     0.28D-04     0.59D-04     5     0       1.91     13.65    diag2
   8     -346.07122930      -0.00000503     0.11D-04     0.28D-04     6     0       1.88     15.53    diag2
   9     -346.07123030      -0.00000100     0.46D-05     0.95D-05     7     0       1.85     17.38    diag2
  10     -346.07123065      -0.00000035     0.20D-05     0.44D-05     8     0       1.98     19.36    diag2/orth
  11     -346.07123082      -0.00000017     0.12D-05     0.25D-05     9     0       1.99     21.35    diag2
  12     -346.07123096      -0.00000014     0.91D-06     0.21D-05     9     0       1.85     23.20    diag2
  13     -346.07123114      -0.00000018     0.77D-06     0.31D-05     9     0       1.95     25.15    diag2
  14     -346.07123131      -0.00000017     0.59D-06     0.43D-05     9     0       1.78     26.93    diag2
  15     -346.07123137      -0.00000006     0.38D-06     0.28D-05     9     0       1.90     28.83    diag2
  16     -346.07123140      -0.00000002     0.26D-06     0.16D-05     9     0       1.94     30.77    diag2
  17     -346.07123140      -0.00000001     0.16D-06     0.11D-05     9     0       1.98     32.75    diag2
  18     -346.07123140      -0.00000000     0.89D-07     0.15D-06     0     0       2.24     34.99    diag

 Final alpha occupancy:  30
 Final beta  occupancy:  28

 !RHF STATE 1.1 Energy               -346.071231404635
  RHF One-electron energy           -1091.338469140667
  RHF Two-electron energy             432.515851152412
  RHF Kinetic energy                  345.821658564014
  RHF Nuclear energy                  312.751386583620
  RHF Virial quotient                  -1.000721680769

 !RHF STATE 1.1 Dipole moment          -0.50513851    -0.01417865     0.22471713
 Dipole moment /Debye                  -1.28393404    -0.03603854     0.57117398

 Orbital energies:

           1.1          2.1          3.1          4.1          5.1          6.1          7.1          8.1          9.1         10.1
    -20.641703   -20.538964   -11.292218   -11.271248   -11.244896   -11.210083   -11.207639    -1.398312    -1.348774    -1.035990

          11.1         12.1         13.1         14.1         15.1         16.1         17.1         18.1         19.1         20.1
     -1.012683    -0.933906    -0.818367    -0.808192    -0.669521    -0.657919    -0.633854    -0.621529    -0.597122    -0.593708

          21.1         22.1         23.1         24.1         25.1         26.1         27.1         28.1         29.1         30.1
     -0.571086    -0.556828    -0.553707    -0.536379    -0.509216    -0.503333    -0.461014    -0.426987    -0.631019    -0.365421

          31.1         32.1
      0.051833     0.054709


 HOMO     30.1    -0.365421 =      -9.9436eV
 LUMO     31.1     0.051833 =       1.4104eV
 LUMO-HOMO         0.417254 =      11.3541eV

 Orbitals saved in record  2101.2


 **********************************************************************************************************************************
 DATASETS  * FILE   NREC   LENGTH (MB)   RECORD NAMES
              1      18       32.45       500      610      700      900      950      970     1001      129      960     1100   
                                          VAR    BASINP    GEOM    SYMINP    ZMAT    AOBASIS   BASIS     P2S    ABASIS      S 
                                         1400     1410     1200     1210     1080     1600     1650     1700   
                                           T        V       H0       H01     AOSYM     SMH    MOLCAS    OPER   

              2       6        8.53       700     1000      520     2100     1001     2101   
                                         GEOM     BASIS   MCVARS     RHF     BASIS     RHF  

 PROGRAMS   *        TOTAL   RHF-SCF       INT   RHF-SCF       INT
 CPU TIMES  *        68.40     35.00     32.07      0.17      0.99
 REAL TIME  *        78.65 SEC
 DISK USED  *        54.99 MB (local),       16.30 GB (total)
 GA USED    *         0.00 MB       (max)       0.00 MB       (current)
 **********************************************************************************************************************************


 PROGRAM * CCSD (Restricted open-shell coupled cluster)     Authors: C. Hampel, H.-J. Werner, 1991, M. Deegan, P.J. Knowles, 1992

                   Density fitting integral evaluation by F.R. Manby, 2003,2007, G. Knizia, 2010


 Basis set VDZ-F12/JKFIT generated.      Number of basis functions:   986 
 Basis set CC-PVDZ-F12/OPTRI generated.  Number of basis functions:   726 
 Basis set VDZ-F12/MP2FIT generated.     Number of basis functions:   780 

 Convergence thresholds:  THRVAR = 1.00D-08  THRDEN = 1.00D-06

 CCSD(T)     terms to be evaluated (factor= 1.000)


 Number of core orbitals:           7 (   7 )
 Number of closed-shell orbitals:  21 (  21 )
 Number of active  orbitals:        2 (   2 )
 Number of external orbitals:     288 ( 288 )

 Memory could be reduced to 934.88 Mwords without degradation in triples

 Number of N-1 electron functions:              44
 Number of N-2 electron functions:             946
 Number of singly external CSFs:             12760
 Number of doubly external CSFs:          60022315
 Total number of CSFs:                    60035075

 Molecular orbitals read from record     2101.2  Type=RHF/CANONICAL  

 Integral transformation finished. Total CPU:  62.74 sec, npass=  1  Memory used: 434.14 MW

 Geminal basis:    OPTFULL  GEM_TYPE=SLATER  BETA=0.9  NGEM=6

 Optimizing Gaussian exponents for each gem_beta

 Geminal optimization for beta= 0.9000
 Weight function:   m=0, omega= 1.3652

 Augmented Hessian optimization of geminal fit. Trust ratio= 0.40000
 Convergence reached after  14 iterations. Final gradient= 9.47D-17, Step= 1.60D-08, Delta= 1.32D-09

 Alpha:                 0.16713     0.72638     2.57315     8.59263    32.33955   179.26007
 Coeff:                 0.29008     0.30523     0.17630     0.10448     0.06448     0.03994


 WFN_F12=FIX,EG    DECOUPLE_EXPL=F   HYBRID=0    NOX=F   SEMIINT_F12=T   CORE_SINGLES=F


 AO(A)-basis ORBITAL           loaded. Number of functions:     318
 RI(R)-basis CC-PVDZ-F12/OPTRI loaded. Number of functions:     726
 DF-basis VDZ-F12/JKFIT        loaded. Number of functions:     986

 Screening thresholds:   THRAO=  1.00D-10  THRMO=  1.00D-09  THRPROD=  1.00D-09
                         THRSW=  1.00D-05  THROV=  1.00D-12  THRAOF12= 1.00D-08

 CPU time for one-electron matrices               4.77 sec

 Construction of ABS:
 Pseudo-inverse stability          6.43E-12
 Smallest eigenvalue of S          8.57E-05  (threshold= 1.00E-08)
 Ratio eigmin/eigmax               1.06E-05  (threshold= 1.00E-09)
 Smallest eigenvalue of S kept     8.57E-05  (threshold= 8.57E-05, 0 functions deleted, 726 kept)

 Construction of CABS:
 Pseudo-inverse stability          8.42E-11
 Smallest eigenvalue of S          3.29E-06  (threshold= 1.00E-08)
 Ratio eigmin/eigmax               3.29E-06  (threshold= 1.00E-09)
 Smallest eigenvalue of S kept     3.29E-06  (threshold= 3.29E-06, 0 functions deleted, 726 kept)

 CPU time for basis constructions                 0.26 sec
 Fock operators(MO) rebuilt from dump record.
 CPU time for Fock operator transformation        0.22 sec

                                      TOTAL          ALPHA          BETA    
  Singles Contributions MO        -0.005786314   -0.002880775   -0.002905538
  Singles Contributions CABS      -0.015899427   -0.008157357   -0.007742070
  Pure DF-RHF relaxation          -0.015525724

 CPU time for RHF CABS relaxation                 0.42 sec
 CPU time for singles (tot)                       0.97 sec

 AO(A)-basis ORBITAL           loaded. Number of functions:     318
 RI(R)-basis CC-PVDZ-F12/OPTRI loaded. Number of functions:     726
 DF-basis VDZ-F12/MP2FIT       loaded. Number of functions:     780

 Screening thresholds:   THRAO=  1.00D-10  THRMO=  1.00D-09  THRPROD=  1.00D-09
                         THRSW=  1.00D-05  THROV=  1.00D-12  THRAOF12= 1.00D-08

 CPU time for transformed integrals              40.18 sec
 CPU time for F12 matrices                       38.71 sec

 Diagonal F12 ansatz with fixed amplitudes:   TS= 0.5000  TT= 0.2500  TN= 0.3750

 ITER.     SQ.NORM      CORR.ENERGY   TOTAL ENERGY  ENERGY CHANGE      VAR         CPU   MICRO    DIIS
   1      1.35426789    -1.44402150  -347.53077863    -1.4595E+00   3.51E-01      1.89  1  1  1   0  0
   2      1.35427603    -1.44342016  -347.53017729     6.0134E-04   2.09E-04      9.09  0  0  0   1  1
   3      1.35471391    -1.44394824  -347.53070537    -5.2807E-04   1.82E-06     17.69  0  0  0   2  2
   4      1.35472267    -1.44395202  -347.53070914    -3.7775E-06   1.65E-08     27.55  0  0  0   3  3
   5      1.35472408    -1.44395205  -347.53070918    -3.4067E-08   1.82E-10     38.12  0  0  0   4  4

 - - Continuing with F12/conv. amplitude coupling turned on.

   6      1.35705981    -1.45149784  -347.53825497    -7.5458E-03   3.33E-04     46.61  1  1  1   1  1
   7      1.35705576    -1.45149887  -347.53825600    -1.0353E-06   2.87E-08     56.58  1  1  1   2  2
   8      1.35705629    -1.45149863  -347.53825576     2.4409E-07   8.27E-11     67.21  1  1  1   3  3

 CPU time for iterative RMP2-F12                 67.21 sec


 DF-RMP2-F12 doubles corrections:
 - - - - - - - - - - - - - - - - 
  Approx.                             TOTAL           A-B            A-A            B-B    
  RMP2-F12/3C(FIX)                -0.249620952   -0.219831018   -0.017026006   -0.012763927
  RMP2-F12/3*C(FIX)               -0.242074373   -0.214284957   -0.015923977   -0.011865438
  RMP2-F12/3*C(DX)                -0.244262902   -0.216393888   -0.015979249   -0.011889765
  RMP2-F12/3*C(FIX,DX)            -0.264169549   -0.235963113   -0.016233722   -0.011972714

 DF-RMP2-F12 doubles energies:
 - - - - - - - - - - - - - - -
  Approx.                             TOTAL           A-B            A-A            B-B    
  RMP2                            -1.196091364   -0.909201283   -0.154638469   -0.132251612
  RMP2-F12/3C(FIX)                -1.445712315   -1.129032301   -0.171664475   -0.145015539
  RMP2-F12/3*C(FIX)               -1.438165736   -1.123486240   -0.170562446   -0.144117050
  RMP2-F12/3*C(DX)                -1.440354266   -1.125595171   -0.170617718   -0.144141376
  RMP2-F12/3*C(FIX,DX)            -1.460260913   -1.145164396   -0.170872191   -0.144224326


  Reference energy                   -346.071231404636
  CABS relaxation correction to RHF    -0.015525723638
  New reference energy               -346.086757128274

  RMP2-F12 singles (MO) energy         -0.005786313821
  RMP2-F12 pair energy                 -1.445712315492
  RMP2-F12 correlation energy          -1.451498629313

 !RMP2-F12/3C(FIX) energy            -347.538255757587

 Starting RMP2 calculation, locsing= 0

 Wavefunction is spin-projected

 ITER.      SQ.NORM     CORR.ENERGY   TOTAL ENERGY   ENERGY CHANGE        DEN1      VAR(S)    VAR(P)  DIIS     TIME
   1      1.35039227    -1.19736514  -347.26859655    -1.19736514    -0.00430242  0.22D-04  0.16D-02  1  1   231.35
   2      1.35416018    -1.20200527  -347.27323667    -0.00464012    -0.00000705  0.52D-06  0.28D-05  2  2   241.72
   3      1.35425368    -1.20206751  -347.27329892    -0.00006225    -0.00000006  0.20D-07  0.17D-07  3  3   252.75
   4      1.35425482    -1.20206733  -347.27329873     0.00000018    -0.00000000  0.44D-09  0.20D-09  4  4   264.04

 Norm of t1 vector:      0.04724800      S-energy:    -0.00501654      T1 diagnostic:  0.00053293
 Norm of t2 vector:      0.59331480      P-energy:    -1.19705079
                                         Alpha-Beta:  -0.91058801
                                         Alpha-Alpha: -0.15461377
                                         Beta-Beta:   -0.13184901

 Spin contamination <S**2-Sz**2-Sz>     0.00000000
  Reference energy                   -346.071231404636
  CABS singles correction              -0.015525723638
  New reference energy               -346.086757128274
  RHF-RMP2 correlation energy          -1.202067328809
 !RHF-RMP2 energy                    -347.288824457083

  F12/3C(FIX) correction               -0.249620951799
  RHF-RMP2-F12 correlation energy      -1.451688280609
 !RHF-RMP2-F12 total energy          -347.538445408882
 (NB above energy spin projected)

 Starting RCCSD calculation

 ITER.      SQ.NORM     CORR.ENERGY   TOTAL ENERGY   ENERGY CHANGE        DEN1      VAR(S)    VAR(P)  DIIS     TIME
   1      1.36821684    -1.20878985  -347.28002126    -1.20878985    -0.03367398  0.67D-02  0.64D-02  1  1   515.83
   2      1.40029355    -1.24045770  -347.31168910    -0.03166785    -0.00306376  0.52D-03  0.87D-03  2  2   754.73
   3      1.41607425    -1.24800619  -347.31923760    -0.00754849    -0.00057838  0.42D-03  0.75D-04  3  3   994.08
   4      1.42488206    -1.25070082  -347.32193223    -0.00269463    -0.00017524  0.12D-03  0.28D-04  4  4  1232.76
   5      1.43220268    -1.25171400  -347.32294540    -0.00101317    -0.00005017  0.41D-04  0.59D-05  5  5  1472.51
   6      1.43736855    -1.25220371  -347.32343511    -0.00048971    -0.00000730  0.36D-05  0.16D-05  6  6  1712.84
   7      1.43898229    -1.25236599  -347.32359739    -0.00016228    -0.00000122  0.66D-06  0.25D-06  6  1  1950.54
   8      1.43911360    -1.25235021  -347.32358162     0.00001578    -0.00000027  0.16D-06  0.55D-07  6  3  2191.40
   9      1.43928645    -1.25237829  -347.32360970    -0.00002808    -0.00000006  0.35D-07  0.10D-07  6  2  2429.25
  10      1.43925366    -1.25237063  -347.32360203     0.00000766    -0.00000002  0.11D-07  0.23D-08  6  5  2670.20
  11      1.43927786    -1.25237208  -347.32360349    -0.00000146    -0.00000001  0.40D-08  0.65D-09  6  4  2907.66
  12      1.43927976    -1.25237050  -347.32360191     0.00000158    -0.00000000  0.20D-08  0.18D-09  6  6  3145.05
  13      1.43927818    -1.25236988  -347.32360129     0.00000062    -0.00000000  0.13D-08  0.77D-10  6  1  3385.26

 Norm of t1 vector:      0.18669649      S-energy:    -0.00587642      T1 diagnostic:  0.01886428
                                                                       D1 diagnostic:  0.08476229
                                                                       D2 diagnostic:  0.14895718 (internal)
 Norm of t2 vector:      0.63594229      P-energy:    -1.24649346
                                         Alpha-Beta:  -0.97829049
                                         Alpha-Alpha: -0.14362660
                                         Beta-Beta:   -0.12457637

 Singles amplitudes (print threshold =  0.500E-01):

         I         SYM. A    A   T(IA) [Beta-Beta]

        11         1         2      0.07452700
        12         1         1     -0.08638297

 Spin contamination <S**2-Sz**2-Sz>     0.00000000

 Memory could be reduced to 1031.52 Mwords without degradation in triples


 RESULTS
 =======

  Reference energy                   -346.071231404636
  CABS relaxation correction to RHF    -0.015525723638
  New reference energy               -346.086757128274

  F12 corrections for ansatz 3C(FIX) added to RCCSD energy. Coupling mode:  7

  RCCSD-F12a singles energy            -0.005876424809
  RCCSD-F12a pair energy               -1.488244790032
  RCCSD-F12a correlation energy        -1.494121214842
  Triples (T) contribution             -0.045640295213
  Total correlation energy             -1.539761510055

  RHF-RCCSD-F12a energy              -347.580878343115
  RHF-RCCSD[T]-F12a energy           -347.628780692468
  RHF-RCCSD-T-F12a energy            -347.625864718199
 !RHF-RCCSD(T)-F12a energy           -347.626518638328

 Program statistics:

 Available memory in ccsd:              2799995508
 Min. memory needed in ccsd:             165734232
 Max. memory used in ccsd:               242980320
 Max. memory used in cckext:             196260355 (13 integral passes)
 Max. memory used in cckint:             434136265 ( 1 integral passes)


 **********************************************************************************************************************************
 DATASETS  * FILE   NREC   LENGTH (MB)   RECORD NAMES
              1      19       32.46       500      610      700      900      950      970     1001      129      960     1100   
                                          VAR    BASINP    GEOM    SYMINP    ZMAT    AOBASIS   BASIS     P2S    ABASIS      S 
                                         1400     1410     1200     1210     1080     1600     1650     1700      960(1)
                                           T        V       H0       H01     AOSYM     SMH    MOLCAS    OPER    ABASIS    

              2       7        9.30       700     1000      520     2100     1001     2101     7360   
                                         GEOM     BASIS   MCVARS     RHF     BASIS     RHF    F12ABS    

 PROGRAMS   *        TOTAL  RCCSD(T)   RHF-SCF       INT   RHF-SCF       INT
 CPU TIMES  *      7909.77   7841.37     35.00     32.07      0.17      0.99
 REAL TIME  *      8151.06 SEC
 DISK USED  *         7.16 GB (local),       66.01 GB (total)
 SF USED    *        51.80 GB
 GA USED    *         3.05 MB       (max)       0.00 MB       (current)
 **********************************************************************************************************************************

 RCCSD(T)-F12A/cc-pVDZ-F12 energy=   -347.626518638328

   RCCSD(T)-F12A         RHF-SCF         RHF-SCF
   -347.62651864   -346.07123140   -345.28608620
 **********************************************************************************************************************************
 Molpro calculation terminated
