# Supplementary material for: Computational Investigation of Substituent Effects on the Alcohol + Carbonyl Channel of Peroxy Radical Self- and Cross-Reactions
Source: J Phys Chem A. 2023 Feb 8;127(7):1686–96. doi: 10.1021/acs.jpca.2c08927 (PMC9969516; doi:10.1021/acs.jpca.2c08927)
Supplement: Supplementary file 2 — jp2c08927_si_002.zip [file jp2c08927_si_002.zip › EtO--OiPr/Reverse-IRC-wb-TS2-opt.log]

 Entering Gaussian System, Link 0=/appl/soft/chem/gaussian/G16RevB.01/g16/g16
 Initial command:
 /appl/soft/chem/gaussian/G16RevB.01/g16/l1.exe "/scratch/kurten/scratch_galib/third-paper/eto-ipro/ts-cacl/eto-ipr-11_1_1122/eto-ipr-ts-set1/wb-ts/irc-cal/eto-ipr-ts-set1-M0001-copt-TS-opt-IRC/Reverse-b3lyp-opt/Reverse-wb-opt/10729274.GAUSS_SCRDIR/Gau-253760.inp" -scrdir="/scratch/kurten/scratch_galib/third-paper/eto-ipro/ts-cacl/eto-ipr-11_1_1122/eto-ipr-ts-set1/wb-ts/irc-cal/eto-ipr-ts-set1-M0001-copt-TS-opt-IRC/Reverse-b3lyp-opt/Reverse-wb-opt/10729274.GAUSS_SCRDIR/"
 Entering Link 1 = /appl/soft/chem/gaussian/G16RevB.01/g16/l1.exe PID=    253764.
  
 Copyright (c) 1988-2017, Gaussian, Inc.  All Rights Reserved.
  
 This is part of the Gaussian(R) 16 program.  It is based on
 the Gaussian(R) 09 system (copyright 2009, Gaussian, Inc.),
 the Gaussian(R) 03 system (copyright 2003, Gaussian, Inc.),
 the Gaussian(R) 98 system (copyright 1998, Gaussian, Inc.),
 the Gaussian(R) 94 system (copyright 1995, Gaussian, Inc.),
 the Gaussian 92(TM) system (copyright 1992, Gaussian, Inc.),
 the Gaussian 90(TM) system (copyright 1990, Gaussian, Inc.),
 the Gaussian 88(TM) system (copyright 1988, Gaussian, Inc.),
 the Gaussian 86(TM) system (copyright 1986, Carnegie Mellon
 University), and the Gaussian 82(TM) system (copyright 1983,
 Carnegie Mellon University). Gaussian is a federally registered
 trademark of Gaussian, Inc.
  
 This software contains proprietary and confidential information,
 including trade secrets, belonging to Gaussian, Inc.
  
 This software is provided under written license and may be
 used, copied, transmitted, or stored only in accord with that
 written license.
  
 The following legend is applicable only to US Government
 contracts under FAR:
  
                    RESTRICTED RIGHTS LEGEND
  
 Use, reproduction and disclosure by the US Government is
 subject to restrictions as set forth in subparagraphs (a)
 and (c) of the Commercial Computer Software - Restricted
 Rights clause in FAR 52.227-19.
  
 Gaussian, Inc.
 340 Quinnipiac St., Bldg. 40, Wallingford CT 06492
  
  
 ---------------------------------------------------------------
 Warning -- This program may not be used in any manner that
 competes with the business of Gaussian, Inc. or will provide
 assistance to any competitor of Gaussian, Inc.  The licensee
 of this program is prohibited from giving any competitor of
 Gaussian, Inc. access to this program.  By using this program,
 the user acknowledges that Gaussian, Inc. is engaged in the
 business of creating and licensing software in the field of
 computational chemistry and represents and warrants to the
 licensee that it is not a competitor of Gaussian, Inc. and that
 it will not use this program in any manner prohibited above.
 ---------------------------------------------------------------
  

 Cite this work as:
 Gaussian 16, Revision B.01,
 M. J. Frisch, G. W. Trucks, H. B. Schlegel, G. E. Scuseria, 
 M. A. Robb, J. R. Cheeseman, G. Scalmani, V. Barone, 
 G. A. Petersson, H. Nakatsuji, X. Li, M. Caricato, A. V. Marenich, 
 J. Bloino, B. G. Janesko, R. Gomperts, B. Mennucci, H. P. Hratchian, 
 J. V. Ortiz, A. F. Izmaylov, J. L. Sonnenberg, D. Williams-Young, 
 F. Ding, F. Lipparini, F. Egidi, J. Goings, B. Peng, A. Petrone, 
 T. Henderson, D. Ranasinghe, V. G. Zakrzewski, J. Gao, N. Rega, 
 G. Zheng, W. Liang, M. Hada, M. Ehara, K. Toyota, R. Fukuda, 
 J. Hasegawa, M. Ishida, T. Nakajima, Y. Honda, O. Kitao, H. Nakai, 
 T. Vreven, K. Throssell, J. A. Montgomery, Jr., J. E. Peralta, 
 F. Ogliaro, M. J. Bearpark, J. J. Heyd, E. N. Brothers, K. N. Kudin, 
 V. N. Staroverov, T. A. Keith, R. Kobayashi, J. Normand, 
 K. Raghavachari, A. P. Rendell, J. C. Burant, S. S. Iyengar, 
 J. Tomasi, M. Cossi, J. M. Millam, M. Klene, C. Adamo, R. Cammi, 
 J. W. Ochterski, R. L. Martin, K. Morokuma, O. Farkas, 
 J. B. Foresman, and D. J. Fox, Gaussian, Inc., Wallingford CT, 2016.
 
 ******************************************
 Gaussian 16:  ES64L-G16RevB.01 20-Dec-2017
                22-Feb-2022 
 ******************************************
 %mem=12GB
 %NprocShared=16
 Will use up to   16 processors via shared memory.
 %chk=Reverse-wb-opt
 ----------------------------------------------------------------------
 #wB97XD Aug-cc-pVTZ Opt Integral(Grid=SuperFineGrid) Freq MaxDisk=32GB
 ----------------------------------------------------------------------
 1/18=20,19=15,26=5,38=1/1,3;
 2/9=110,12=2,17=6,18=5,40=1/2;
 3/5=16,6=1,7=10,11=2,25=1,30=1,71=1,74=-58,75=-7/1,2,3;
 4//1;
 5/5=2,38=5/2;
 6/7=2,8=2,9=2,10=2,28=1/1;
 7//1,2,3,16;
 1/18=20,19=15,26=5/3(2);
 2/9=110/2;
 99//99;
 2/9=110/2;
 3/5=16,6=1,7=10,11=2,25=1,30=1,71=1,74=-58,75=-7/1,2,3;
 4/5=5,16=3,69=1/1;
 5/5=2,38=5/2;
 7//1,2,3,16;
 1/18=20,19=15,26=5/3(-5);
 2/9=110/2;
 6/7=2,8=2,9=2,10=2,19=2,28=1/1;
 99/9=1/99;
 --------------
 Reverse-wb-opt
 --------------
 Symbolic Z-matrix:
 Charge =  0 Multiplicity = 3
 H                    -2.7407    1.59831  -0.45959 
 C                    -3.18688   0.7453    0.06297 
 H                    -3.5516    1.08481   1.04029 
 H                    -4.04529   0.39456  -0.52115 
 C                    -2.16107  -0.37677   0.23552 
 H                    -1.28889  -0.01166   0.83244 
 H                    -2.55949  -1.22396   0.82744 
 O                    -1.5875   -0.8309   -0.92066 
 H                     2.96839   0.60273  -1.57134 
 C                     2.56932   1.01697  -0.63761 
 H                     3.3838    1.10828   0.08957 
 H                     2.17849   2.01822  -0.84789 
 C                     1.45567   0.11353  -0.09244 
 C                     1.99523  -1.30109   0.29005 
 H                     2.77175  -1.21689   1.05614 
 H                     2.42063  -1.74872  -0.61452 
 H                     1.1862   -1.93836   0.65506 
 O                     0.90982   0.60457   1.07202 
 H                     0.66458  -0.04426  -0.8482 
 
 Add virtual bond connecting atoms O18        and H6         Dist= 4.34D+00.
 Add virtual bond connecting atoms H19        and O8         Dist= 4.51D+00.

 GradGradGradGradGradGradGradGradGradGradGradGradGradGradGradGradGradGrad
 Berny optimization.
 Initialization pass.
                           ----------------------------
                           !    Initial Parameters    !
                           ! (Angstroms and Degrees)  !
 --------------------------                            --------------------------
 ! Name  Definition              Value          Derivative Info.                !
 --------------------------------------------------------------------------------
 ! R1    R(1,2)                  1.0953         estimate D2E/DX2                !
 ! R2    R(2,3)                  1.097          estimate D2E/DX2                !
 ! R3    R(2,4)                  1.0959         estimate D2E/DX2                !
 ! R4    R(2,5)                  1.5301         estimate D2E/DX2                !
 ! R5    R(5,6)                  1.1182         estimate D2E/DX2                !
 ! R6    R(5,7)                  1.1076         estimate D2E/DX2                !
 ! R7    R(5,8)                  1.3682         estimate D2E/DX2                !
 ! R8    R(6,18)                 2.296          estimate D2E/DX2                !
 ! R9    R(8,19)                 2.3866         estimate D2E/DX2                !
 ! R10   R(9,10)                 1.0967         estimate D2E/DX2                !
 ! R11   R(10,11)                1.0957         estimate D2E/DX2                !
 ! R12   R(10,12)                1.0952         estimate D2E/DX2                !
 ! R13   R(10,13)                1.5342         estimate D2E/DX2                !
 ! R14   R(13,14)                1.5616         estimate D2E/DX2                !
 ! R15   R(13,18)                1.3766         estimate D2E/DX2                !
 ! R16   R(13,19)                1.1054         estimate D2E/DX2                !
 ! R17   R(14,15)                1.0941         estimate D2E/DX2                !
 ! R18   R(14,16)                1.0953         estimate D2E/DX2                !
 ! R19   R(14,17)                1.0926         estimate D2E/DX2                !
 ! A1    A(1,2,3)              108.6287         estimate D2E/DX2                !
 ! A2    A(1,2,4)              108.3014         estimate D2E/DX2                !
 ! A3    A(1,2,5)              110.5979         estimate D2E/DX2                !
 ! A4    A(3,2,4)              108.2685         estimate D2E/DX2                !
 ! A5    A(3,2,5)              110.4499         estimate D2E/DX2                !
 ! A6    A(4,2,5)              110.5202         estimate D2E/DX2                !
 ! A7    A(2,5,6)              110.1018         estimate D2E/DX2                !
 ! A8    A(2,5,7)              112.335          estimate D2E/DX2                !
 ! A9    A(2,5,8)              115.4149         estimate D2E/DX2                !
 ! A10   A(6,5,7)              104.184          estimate D2E/DX2                !
 ! A11   A(6,5,8)              103.4443         estimate D2E/DX2                !
 ! A12   A(7,5,8)              110.3963         estimate D2E/DX2                !
 ! A13   A(5,6,18)             152.9115         estimate D2E/DX2                !
 ! A14   A(5,8,19)             105.1013         estimate D2E/DX2                !
 ! A15   A(9,10,11)            109.029          estimate D2E/DX2                !
 ! A16   A(9,10,12)            108.1619         estimate D2E/DX2                !
 ! A17   A(9,10,13)            110.1372         estimate D2E/DX2                !
 ! A18   A(11,10,12)           108.4521         estimate D2E/DX2                !
 ! A19   A(11,10,13)           110.6611         estimate D2E/DX2                !
 ! A20   A(12,10,13)           110.3376         estimate D2E/DX2                !
 ! A21   A(10,13,14)           111.6962         estimate D2E/DX2                !
 ! A22   A(10,13,18)           112.2328         estimate D2E/DX2                !
 ! A23   A(10,13,19)           111.1375         estimate D2E/DX2                !
 ! A24   A(14,13,18)           104.652          estimate D2E/DX2                !
 ! A25   A(14,13,19)           106.5844         estimate D2E/DX2                !
 ! A26   A(18,13,19)           110.2113         estimate D2E/DX2                !
 ! A27   A(13,14,15)           110.3057         estimate D2E/DX2                !
 ! A28   A(13,14,16)           107.5863         estimate D2E/DX2                !
 ! A29   A(13,14,17)           110.7526         estimate D2E/DX2                !
 ! A30   A(15,14,16)           109.5177         estimate D2E/DX2                !
 ! A31   A(15,14,17)           109.6636         estimate D2E/DX2                !
 ! A32   A(16,14,17)           108.9727         estimate D2E/DX2                !
 ! A33   A(6,18,13)            101.2866         estimate D2E/DX2                !
 ! A34   A(8,19,13)            137.9987         estimate D2E/DX2                !
 ! D1    D(1,2,5,6)             60.0962         estimate D2E/DX2                !
 ! D2    D(1,2,5,7)            175.7198         estimate D2E/DX2                !
 ! D3    D(1,2,5,8)            -56.5196         estimate D2E/DX2                !
 ! D4    D(3,2,5,6)            -60.1917         estimate D2E/DX2                !
 ! D5    D(3,2,5,7)             55.4318         estimate D2E/DX2                !
 ! D6    D(3,2,5,8)           -176.8076         estimate D2E/DX2                !
 ! D7    D(4,2,5,6)           -179.9794         estimate D2E/DX2                !
 ! D8    D(4,2,5,7)            -64.3558         estimate D2E/DX2                !
 ! D9    D(4,2,5,8)             63.4047         estimate D2E/DX2                !
 ! D10   D(2,5,6,18)          -110.676          estimate D2E/DX2                !
 ! D11   D(7,5,6,18)           128.667          estimate D2E/DX2                !
 ! D12   D(8,5,6,18)            13.1984         estimate D2E/DX2                !
 ! D13   D(2,5,8,19)           108.9052         estimate D2E/DX2                !
 ! D14   D(6,5,8,19)           -11.4142         estimate D2E/DX2                !
 ! D15   D(7,5,8,19)          -122.3718         estimate D2E/DX2                !
 ! D16   D(5,6,18,13)          -14.1556         estimate D2E/DX2                !
 ! D17   D(5,8,19,13)           36.5896         estimate D2E/DX2                !
 ! D18   D(9,10,13,14)          63.6915         estimate D2E/DX2                !
 ! D19   D(9,10,13,18)        -179.132          estimate D2E/DX2                !
 ! D20   D(9,10,13,19)         -55.2014         estimate D2E/DX2                !
 ! D21   D(11,10,13,14)        -56.9337         estimate D2E/DX2                !
 ! D22   D(11,10,13,18)         60.2427         estimate D2E/DX2                !
 ! D23   D(11,10,13,19)       -175.8267         estimate D2E/DX2                !
 ! D24   D(12,10,13,14)       -176.9689         estimate D2E/DX2                !
 ! D25   D(12,10,13,18)        -59.7924         estimate D2E/DX2                !
 ! D26   D(12,10,13,19)         64.1382         estimate D2E/DX2                !
 ! D27   D(10,13,14,15)         59.6734         estimate D2E/DX2                !
 ! D28   D(10,13,14,16)        -59.7318         estimate D2E/DX2                !
 ! D29   D(10,13,14,17)       -178.7325         estimate D2E/DX2                !
 ! D30   D(18,13,14,15)        -61.9901         estimate D2E/DX2                !
 ! D31   D(18,13,14,16)        178.6047         estimate D2E/DX2                !
 ! D32   D(18,13,14,17)         59.6039         estimate D2E/DX2                !
 ! D33   D(19,13,14,15)       -178.7633         estimate D2E/DX2                !
 ! D34   D(19,13,14,16)         61.8315         estimate D2E/DX2                !
 ! D35   D(19,13,14,17)        -57.1692         estimate D2E/DX2                !
 ! D36   D(10,13,18,6)         144.834          estimate D2E/DX2                !
 ! D37   D(14,13,18,6)         -93.8557         estimate D2E/DX2                !
 ! D38   D(19,13,18,6)          20.3889         estimate D2E/DX2                !
 ! D39   D(10,13,19,8)        -164.1238         estimate D2E/DX2                !
 ! D40   D(14,13,19,8)          73.9586         estimate D2E/DX2                !
 ! D41   D(18,13,19,8)         -39.0511         estimate D2E/DX2                !
 --------------------------------------------------------------------------------
 Trust Radius=3.00D-01 FncErr=1.00D-07 GrdErr=1.00D-07 EigMax=2.50D+02 EigMin=1.00D-04
 Number of steps in this run=    104 maximum allowed number of steps=    114.
 GradGradGradGradGradGradGradGradGradGradGradGradGradGradGradGradGradGrad

                          Input orientation:                          
 ---------------------------------------------------------------------
 Center     Atomic      Atomic             Coordinates (Angstroms)
 Number     Number       Type             X           Y           Z
 ---------------------------------------------------------------------
      1          1           0       -2.740700    1.598310   -0.459590
      2          6           0       -3.186880    0.745300    0.062970
      3          1           0       -3.551600    1.084810    1.040290
      4          1           0       -4.045290    0.394560   -0.521150
      5          6           0       -2.161070   -0.376770    0.235520
      6          1           0       -1.288890   -0.011660    0.832440
      7          1           0       -2.559490   -1.223960    0.827440
      8          8           0       -1.587500   -0.830900   -0.920660
      9          1           0        2.968390    0.602730   -1.571340
     10          6           0        2.569320    1.016970   -0.637610
     11          1           0        3.383800    1.108280    0.089570
     12          1           0        2.178490    2.018220   -0.847890
     13          6           0        1.455670    0.113530   -0.092440
     14          6           0        1.995230   -1.301090    0.290050
     15          1           0        2.771750   -1.216890    1.056140
     16          1           0        2.420630   -1.748720   -0.614520
     17          1           0        1.186200   -1.938360    0.655060
     18          8           0        0.909820    0.604570    1.072020
     19          1           0        0.664580   -0.044260   -0.848200
 ---------------------------------------------------------------------
                    Distance matrix (angstroms):
                    1          2          3          4          5
     1  H    0.000000
     2  C    1.095341   0.000000
     3  H    1.780697   1.097015   0.000000
     4  H    1.776164   1.095939   1.777152   0.000000
     5  C    2.172577   1.530066   2.171968   2.172046   0.000000
     6  H    2.523707   2.183446   2.522956   3.097573   1.118176
     7  H    3.107168   2.203637   2.521905   2.577965   1.107628
     8  O    2.728281   2.451520   3.372382   2.775264   1.368199
     9  H    5.900922   6.370137   7.040119   7.094924   5.525896
    10  C    5.344713   5.805037   6.347095   6.644849   5.008139
    11  H    6.168566   6.580752   7.000299   7.488241   5.742148
    12  H    4.952326   5.589024   6.104950   6.440378   5.073612
    13  C    4.466418   4.687916   5.224865   5.524792   3.664527
    14  C    5.603348   5.576158   6.084628   6.326228   4.258189
    15  H    6.372589   6.351523   6.729252   7.180296   5.070693
    16  H    6.153531   6.174407   6.814310   6.812524   4.857653
    17  H    5.401021   5.164923   5.633357   5.847604   3.717364
    18  O    4.081623   4.221485   4.487305   5.209166   3.330634
    19  H    3.800656   4.035763   4.755772   4.741561   3.044554
                    6          7          8          9         10
     6  H    0.000000
     7  H    1.756166   0.000000
     8  O    1.957979   2.038410   0.000000
     9  H    4.927481   6.296697   4.820250   0.000000
    10  C    4.254987   5.785571   4.557839   1.096678   0.000000
    11  H    4.862114   6.427013   5.430912   1.785152   1.095676
    12  H    4.355071   5.980545   4.722866   1.775087   1.095202
    13  C    2.898911   4.330885   3.292230   2.171355   1.534155
    14  C    3.569630   4.586961   3.810886   2.834845   2.561940
    15  H    4.241629   5.336148   4.802061   3.202083   2.810676
    16  H    4.344147   5.211163   4.123254   2.597087   2.769780
    17  H    3.141609   3.817103   3.376799   3.819712   3.509700
    18  O    2.295967   3.929307   3.502564   3.350383   2.418026
    19  H    2.577142   3.820221   2.386612   2.499814   2.190569
                   11         12         13         14         15
    11  H    0.000000
    12  H    1.777525   0.000000
    13  C    2.177232   2.172790   0.000000
    14  C    2.788079   3.513732   1.561593   0.000000
    15  H    2.591385   3.800424   2.195750   1.094060   0.000000
    16  H    3.096109   3.781922   2.161409   1.095256   1.788081
    17  H    3.798847   4.347186   2.200369   1.092646   1.787555
    18  O    2.709153   2.700738   1.376604   2.328332   2.604756
    19  H    3.098696   2.558466   1.105393   2.155427   3.072741
                   16         17         18         19
    16  H    0.000000
    17  H    1.780903   0.000000
    18  O    3.265722   2.591666   0.000000
    19  H    2.458353   2.473761   2.041658   0.000000
 Stoichiometry    C5H12O2(3)
 Framework group  C1[X(C5H12O2)]
 Deg. of freedom    51
 Full point group                 C1      NOp   1
 Largest Abelian subgroup         C1      NOp   1
 Largest concise Abelian subgroup C1      NOp   1
                         Standard orientation:                         
 ---------------------------------------------------------------------
 Center     Atomic      Atomic             Coordinates (Angstroms)
 Number     Number       Type             X           Y           Z
 ---------------------------------------------------------------------
      1          1           0        2.740700   -1.598310   -0.459591
      2          6           0        3.186881   -0.745300    0.062969
      3          1           0        3.551600   -1.084810    1.040289
      4          1           0        4.045291   -0.394560   -0.521151
      5          6           0        2.161071    0.376770    0.235519
      6          1           0        1.288891    0.011661    0.832439
      7          1           0        2.559491    1.223960    0.827439
      8          8           0        1.587501    0.830900   -0.920661
      9          1           0       -2.968389   -0.602728   -1.571341
     10          6           0       -2.569319   -1.016968   -0.637611
     11          1           0       -3.383800   -1.108278    0.089569
     12          1           0       -2.178490   -2.018218   -0.847891
     13          6           0       -1.455669   -0.113528   -0.092441
     14          6           0       -1.995229    1.301092    0.290049
     15          1           0       -2.771749    1.216892    1.056139
     16          1           0       -2.420629    1.748722   -0.614521
     17          1           0       -1.186198    1.938361    0.655059
     18          8           0       -0.909819   -0.604569    1.072019
     19          1           0       -0.664579    0.044261   -0.848201
 ---------------------------------------------------------------------
 Rotational constants (GHZ):           4.0476199           0.9784100           0.9220214
 Standard basis: Aug-CC-pVTZ (5D, 7F)
 There are   685 symmetry adapted cartesian basis functions of A   symmetry.
 There are   598 symmetry adapted basis functions of A   symmetry.
   598 basis functions,   828 primitive gaussians,   685 cartesian basis functions
    30 alpha electrons       28 beta electrons
       nuclear repulsion energy       302.5294492637 Hartrees.
 NAtoms=   19 NActive=   19 NUniq=   19 SFac= 1.00D+00 NAtFMM=   60 NAOKFM=F Big=F
 Integral buffers will be    131072 words long.
 Raffenetti 2 integral format.
 Two-electron integral symmetry is turned on.
 Nuclear repulsion after empirical dispersion term =      302.5209176701 Hartrees.
 One-electron integrals computed using PRISM.
 NBasis=   598 RedAO= T EigKep=  6.86D-06  NBF=   598
 NBsUse=   598 1.00D-06 EigRej= -1.00D+00 NBFU=   598
 ExpMin= 2.53D-02 ExpMax= 1.53D+04 ExpMxC= 5.22D+02 IAcc=3 IRadAn=         7 AccDes= 0.00D+00
 Harris functional with IExCor= 4639 and IRadAn=       7 diagonalized for initial guess.
 HarFok:  IExCor= 4639 AccDes= 0.00D+00 IRadAn=         7 IDoV= 1 UseB2=F ITyADJ=14
 ICtDFT=  3500011 ScaDFX=  1.000000  1.000000  1.000000  1.000000
 FoFCou: FMM=F IPFlag=           0 FMFlag=      100000 FMFlg1=           0
         NFxFlg=           0 DoJE=T BraDBF=F KetDBF=T FulRan=T
         wScrn=  0.000000 ICntrl=       500 IOpCl=  0 I1Cent=   200000004 NGrid=           0
         NMat0=    1 NMatS0=      1 NMatT0=    0 NMatD0=    1 NMtDS0=    0 NMtDT0=    0
 Petite list used in FoFCou.
 Initial guess <Sx>= 0.0000 <Sy>= 0.0000 <Sz>= 1.0000 <S**2>= 2.0000 S= 1.0000
 Requested convergence on RMS density matrix=1.00D-08 within 128 cycles.
 Requested convergence on MAX density matrix=1.00D-06.
 Requested convergence on             energy=1.00D-06.
 No special actions if energy rises.
 Restarting incremental Fock formation.
 SCF Done:  E(UwB97XD) =  -348.083995628     A.U. after   26 cycles
            NFock= 26  Conv=0.41D-08     -V/T= 2.0066
 <Sx>= 0.0000 <Sy>= 0.0000 <Sz>= 1.0000 <S**2>= 2.0092 S= 1.0031
 <L.S>=  0.00000000000    
 Annihilation of the first spin contaminant:
 S**2 before annihilation     2.0092,   after     2.0001

 **********************************************************************

            Population analysis using the SCF Density.

 **********************************************************************

 Orbital symmetries:
 Alpha Orbitals:
       Occupied  (A) (A) (A) (A) (A) (A) (A) (A) (A) (A) (A) (A)
                 (A) (A) (A) (A) (A) (A) (A) (A) (A) (A) (A) (A)
                 (A) (A) (A) (A) (A) (A)
       Virtual   (A) (A) (A) (A) (A) (A) (A) (A) (A) (A) (A) (A)
                 (A) (A) (A) (A) (A) (A) (A) (A) (A) (A) (A) (A)
                 (A) (A) (A) (A) (A) (A) (A) (A) (A) (A) (A) (A)
                 (A) (A) (A) (A) (A) (A) (A) (A) (A) (A) (A) (A)
                 (A) (A) (A) (A) (A) (A) (A) (A) (A) (A) (A) (A)
                 (A) (A) (A) (A) (A) (A) (A) (A) (A) (A) (A) (A)
                 (A) (A) (A) (A) (A) (A) (A) (A) (A) (A) (A) (A)
                 (A) (A) (A) (A) (A) (A) (A) (A) (A) (A) (A) (A)
                 (A) (A) (A) (A) (A) (A) (A) (A) (A) (A) (A) (A)
                 (A) (A) (A) (A) (A) (A) (A) (A) (A) (A) (A) (A)
                 (A) (A) (A) (A) (A) (A) (A) (A) (A) (A) (A) (A)
                 (A) (A) (A) (A) (A) (A) (A) (A) (A) (A) (A) (A)
                 (A) (A) (A) (A) (A) (A) (A) (A) (A) (A) (A) (A)
                 (A) (A) (A) (A) (A) (A) (A) (A) (A) (A) (A) (A)
                 (A) (A) (A) (A) (A) (A) (A) (A) (A) (A) (A) (A)
                 (A) (A) (A) (A) (A) (A) (A) (A) (A) (A) (A) (A)
                 (A) (A) (A) (A) (A) (A) (A) (A) (A) (A) (A) (A)
                 (A) (A) (A) (A) (A) (A) (A) (A) (A) (A) (A) (A)
                 (A) (A) (A) (A) (A) (A) (A) (A) (A) (A) (A) (A)
                 (A) (A) (A) (A) (A) (A) (A) (A) (A) (A) (A) (A)
                 (A) (A) (A) (A) (A) (A) (A) (A) (A) (A) (A) (A)
                 (A) (A) (A) (A) (A) (A) (A) (A) (A) (A) (A) (A)
                 (A) (A) (A) (A) (A) (A) (A) (A) (A) (A) (A) (A)
                 (A) (A) (A) (A) (A) (A) (A) (A) (A) (A) (A) (A)
                 (A) (A) (A) (A) (A) (A) (A) (A) (A) (A) (A) (A)
                 (A) (A) (A) (A) (A) (A) (A) (A) (A) (A) (A) (A)
                 (A) (A) (A) (A) (A) (A) (A) (A) (A) (A) (A) (A)
                 (A) (A) (A) (A) (A) (A) (A) (A) (A) (A) (A) (A)
                 (A) (A) (A) (A) (A) (A) (A) (A) (A) (A) (A) (A)
                 (A) (A) (A) (A) (A) (A) (A) (A) (A) (A) (A) (A)
                 (A) (A) (A) (A) (A) (A) (A) (A) (A) (A) (A) (A)
                 (A) (A) (A) (A) (A) (A) (A) (A) (A) (A) (A) (A)
                 (A) (A) (A) (A) (A) (A) (A) (A) (A) (A) (A) (A)
                 (A) (A) (A) (A) (A) (A) (A) (A) (A) (A) (A) (A)
                 (A) (A) (A) (A) (A) (A) (A) (A) (A) (A) (A) (A)
                 (A) (A) (A) (A) (A) (A) (A) (A) (A) (A) (A) (A)
                 (A) (A) (A) (A) (A) (A) (A) (A) (A) (A) (A) (A)
                 (A) (A) (A) (A) (A) (A) (A) (A) (A) (A) (A) (A)
                 (A) (A) (A) (A) (A) (A) (A) (A) (A) (A) (A) (A)
                 (A) (A) (A) (A) (A) (A) (A) (A) (A) (A) (A) (A)
                 (A) (A) (A) (A) (A) (A) (A) (A) (A) (A) (A) (A)
                 (A) (A) (A) (A) (A) (A) (A) (A) (A) (A) (A) (A)
                 (A) (A) (A) (A) (A) (A) (A) (A) (A) (A) (A) (A)
                 (A) (A) (A) (A) (A) (A) (A) (A) (A) (A) (A) (A)
                 (A) (A) (A) (A) (A) (A) (A) (A) (A) (A) (A) (A)
                 (A) (A) (A) (A) (A) (A) (A) (A) (A) (A) (A) (A)
                 (A) (A) (A) (A) (A) (A) (A) (A) (A) (A) (A) (A)
                 (A) (A) (A) (A)
 Beta  Orbitals:
       Occupied  (A) (A) (A) (A) (A) (A) (A) (A) (A) (A) (A) (A)
                 (A) (A) (A) (A) (A) (A) (A) (A) (A) (A) (A) (A)
                 (A) (A) (A) (A)
       Virtual   (A) (A) (A) (A) (A) (A) (A) (A) (A) (A) (A) (A)
                 (A) (A) (A) (A) (A) (A) (A) (A) (A) (A) (A) (A)
                 (A) (A) (A) (A) (A) (A) (A) (A) (A) (A) (A) (A)
                 (A) (A) (A) (A) (A) (A) (A) (A) (A) (A) (A) (A)
                 (A) (A) (A) (A) (A) (A) (A) (A) (A) (A) (A) (A)
                 (A) (A) (A) (A) (A) (A) (A) (A) (A) (A) (A) (A)
                 (A) (A) (A) (A) (A) (A) (A) (A) (A) (A) (A) (A)
                 (A) (A) (A) (A) (A) (A) (A) (A) (A) (A) (A) (A)
                 (A) (A) (A) (A) (A) (A) (A) (A) (A) (A) (A) (A)
                 (A) (A) (A) (A) (A) (A) (A) (A) (A) (A) (A) (A)
                 (A) (A) (A) (A) (A) (A) (A) (A) (A) (A) (A) (A)
                 (A) (A) (A) (A) (A) (A) (A) (A) (A) (A) (A) (A)
                 (A) (A) (A) (A) (A) (A) (A) (A) (A) (A) (A) (A)
                 (A) (A) (A) (A) (A) (A) (A) (A) (A) (A) (A) (A)
                 (A) (A) (A) (A) (A) (A) (A) (A) (A) (A) (A) (A)
                 (A) (A) (A) (A) (A) (A) (A) (A) (A) (A) (A) (A)
                 (A) (A) (A) (A) (A) (A) (A) (A) (A) (A) (A) (A)
                 (A) (A) (A) (A) (A) (A) (A) (A) (A) (A) (A) (A)
                 (A) (A) (A) (A) (A) (A) (A) (A) (A) (A) (A) (A)
                 (A) (A) (A) (A) (A) (A) (A) (A) (A) (A) (A) (A)
                 (A) (A) (A) (A) (A) (A) (A) (A) (A) (A) (A) (A)
                 (A) (A) (A) (A) (A) (A) (A) (A) (A) (A) (A) (A)
                 (A) (A) (A) (A) (A) (A) (A) (A) (A) (A) (A) (A)
                 (A) (A) (A) (A) (A) (A) (A) (A) (A) (A) (A) (A)
                 (A) (A) (A) (A) (A) (A) (A) (A) (A) (A) (A) (A)
                 (A) (A) (A) (A) (A) (A) (A) (A) (A) (A) (A) (A)
                 (A) (A) (A) (A) (A) (A) (A) (A) (A) (A) (A) (A)
                 (A) (A) (A) (A) (A) (A) (A) (A) (A) (A) (A) (A)
                 (A) (A) (A) (A) (A) (A) (A) (A) (A) (A) (A) (A)
                 (A) (A) (A) (A) (A) (A) (A) (A) (A) (A) (A) (A)
                 (A) (A) (A) (A) (A) (A) (A) (A) (A) (A) (A) (A)
                 (A) (A) (A) (A) (A) (A) (A) (A) (A) (A) (A) (A)
                 (A) (A) (A) (A) (A) (A) (A) (A) (A) (A) (A) (A)
                 (A) (A) (A) (A) (A) (A) (A) (A) (A) (A) (A) (A)
                 (A) (A) (A) (A) (A) (A) (A) (A) (A) (A) (A) (A)
                 (A) (A) (A) (A) (A) (A) (A) (A) (A) (A) (A) (A)
                 (A) (A) (A) (A) (A) (A) (A) (A) (A) (A) (A) (A)
                 (A) (A) (A) (A) (A) (A) (A) (A) (A) (A) (A) (A)
                 (A) (A) (A) (A) (A) (A) (A) (A) (A) (A) (A) (A)
                 (A) (A) (A) (A) (A) (A) (A) (A) (A) (A) (A) (A)
                 (A) (A) (A) (A) (A) (A) (A) (A) (A) (A) (A) (A)
                 (A) (A) (A) (A) (A) (A) (A) (A) (A) (A) (A) (A)
                 (A) (A) (A) (A) (A) (A) (A) (A) (A) (A) (A) (A)
                 (A) (A) (A) (A) (A) (A) (A) (A) (A) (A) (A) (A)
                 (A) (A) (A) (A) (A) (A) (A) (A) (A) (A) (A) (A)
                 (A) (A) (A) (A) (A) (A) (A) (A) (A) (A) (A) (A)
                 (A) (A) (A) (A) (A) (A) (A) (A) (A) (A) (A) (A)
                 (A) (A) (A) (A) (A) (A)
 The electronic state is 3-A.
 Alpha  occ. eigenvalues --  -19.30002 -19.29007 -10.35019 -10.33789 -10.30019
 Alpha  occ. eigenvalues --  -10.28462 -10.27957  -1.13728  -1.12652  -0.87066
 Alpha  occ. eigenvalues --   -0.84014  -0.80058  -0.70538  -0.67825  -0.59155
 Alpha  occ. eigenvalues --   -0.57116  -0.55029  -0.54435  -0.54261  -0.50845
 Alpha  occ. eigenvalues --   -0.48796  -0.47899  -0.47552  -0.46759  -0.46298
 Alpha  occ. eigenvalues --   -0.45764  -0.40497  -0.39961  -0.36857  -0.36528
 Alpha virt. eigenvalues --    0.03122   0.03794   0.03834   0.04598   0.05138
 Alpha virt. eigenvalues --    0.05348   0.05540   0.06600   0.07216   0.07660
 Alpha virt. eigenvalues --    0.07725   0.08420   0.10918   0.11121   0.11582
 Alpha virt. eigenvalues --    0.11802   0.12220   0.12832   0.13196   0.13325
 Alpha virt. eigenvalues --    0.14046   0.14355   0.14570   0.15016   0.15381
 Alpha virt. eigenvalues --    0.15845   0.16382   0.16994   0.17327   0.17902
 Alpha virt. eigenvalues --    0.18495   0.20098   0.20359   0.20524   0.21301
 Alpha virt. eigenvalues --    0.21732   0.22258   0.22799   0.23647   0.24265
 Alpha virt. eigenvalues --    0.24450   0.25608   0.25912   0.26089   0.26727
 Alpha virt. eigenvalues --    0.27318   0.28141   0.28304   0.29333   0.29511
 Alpha virt. eigenvalues --    0.30193   0.31183   0.31454   0.32032   0.32664
 Alpha virt. eigenvalues --    0.33143   0.33360   0.33932   0.34428   0.34712
 Alpha virt. eigenvalues --    0.35226   0.35610   0.35942   0.36225   0.36750
 Alpha virt. eigenvalues --    0.37447   0.37909   0.38204   0.38671   0.38752
 Alpha virt. eigenvalues --    0.39383   0.39440   0.39697   0.39988   0.40248
 Alpha virt. eigenvalues --    0.41452   0.41747   0.41954   0.42451   0.42734
 Alpha virt. eigenvalues --    0.43153   0.43547   0.44018   0.44869   0.45097
 Alpha virt. eigenvalues --    0.45620   0.46223   0.46984   0.47730   0.47891
 Alpha virt. eigenvalues --    0.48502   0.49426   0.49541   0.50031   0.50673
 Alpha virt. eigenvalues --    0.51135   0.51512   0.52492   0.52751   0.53522
 Alpha virt. eigenvalues --    0.53981   0.54352   0.55393   0.55576   0.56536
 Alpha virt. eigenvalues --    0.57436   0.58217   0.58673   0.59556   0.60006
 Alpha virt. eigenvalues --    0.60365   0.61212   0.61770   0.62666   0.63539
 Alpha virt. eigenvalues --    0.65067   0.66662   0.67920   0.69153   0.69578
 Alpha virt. eigenvalues --    0.70322   0.70632   0.71913   0.72372   0.72814
 Alpha virt. eigenvalues --    0.73467   0.74279   0.75022   0.75464   0.75946
 Alpha virt. eigenvalues --    0.76467   0.77093   0.77499   0.77944   0.78440
 Alpha virt. eigenvalues --    0.79662   0.80666   0.81320   0.81903   0.82955
 Alpha virt. eigenvalues --    0.83186   0.83583   0.84249   0.85089   0.85854
 Alpha virt. eigenvalues --    0.86313   0.87040   0.87513   0.88621   0.88947
 Alpha virt. eigenvalues --    0.89151   0.89465   0.89777   0.90142   0.91272
 Alpha virt. eigenvalues --    0.92333   0.92403   0.93262   0.93982   0.94407
 Alpha virt. eigenvalues --    0.94794   0.96062   0.96729   0.97212   0.98286
 Alpha virt. eigenvalues --    0.98854   0.99290   0.99922   1.00186   1.00977
 Alpha virt. eigenvalues --    1.01970   1.03414   1.04051   1.04381   1.04705
 Alpha virt. eigenvalues --    1.05517   1.06120   1.06591   1.07624   1.07783
 Alpha virt. eigenvalues --    1.08420   1.08689   1.09360   1.10970   1.11525
 Alpha virt. eigenvalues --    1.11695   1.12073   1.12631   1.13351   1.14075
 Alpha virt. eigenvalues --    1.14878   1.15199   1.15845   1.16397   1.17134
 Alpha virt. eigenvalues --    1.17739   1.18959   1.20016   1.20499   1.21308
 Alpha virt. eigenvalues --    1.22794   1.23308   1.23921   1.24752   1.26212
 Alpha virt. eigenvalues --    1.27793   1.28188   1.28742   1.29877   1.30760
 Alpha virt. eigenvalues --    1.30982   1.33014   1.33682   1.34407   1.34766
 Alpha virt. eigenvalues --    1.35982   1.36121   1.37298   1.38423   1.38857
 Alpha virt. eigenvalues --    1.40012   1.40334   1.41483   1.42511   1.43130
 Alpha virt. eigenvalues --    1.43301   1.45854   1.46006   1.46462   1.46721
 Alpha virt. eigenvalues --    1.47635   1.48729   1.49259   1.49703   1.51125
 Alpha virt. eigenvalues --    1.52513   1.52806   1.53929   1.55323   1.56250
 Alpha virt. eigenvalues --    1.56643   1.56931   1.57522   1.57750   1.58134
 Alpha virt. eigenvalues --    1.59337   1.59613   1.60667   1.61279   1.61704
 Alpha virt. eigenvalues --    1.62191   1.62523   1.63119   1.64903   1.65128
 Alpha virt. eigenvalues --    1.67051   1.68068   1.69362   1.70207   1.70571
 Alpha virt. eigenvalues --    1.72036   1.72399   1.72688   1.73257   1.74041
 Alpha virt. eigenvalues --    1.75109   1.75164   1.76246   1.76887   1.78250
 Alpha virt. eigenvalues --    1.78892   1.79401   1.79910   1.81343   1.82761
 Alpha virt. eigenvalues --    1.83770   1.84454   1.85565   1.86374   1.86934
 Alpha virt. eigenvalues --    1.87969   1.88876   1.91235   1.91593   1.94581
 Alpha virt. eigenvalues --    1.96257   1.98164   1.98815   1.99156   2.00106
 Alpha virt. eigenvalues --    2.01274   2.02191   2.03941   2.04543   2.07799
 Alpha virt. eigenvalues --    2.08765   2.09456   2.09821   2.10326   2.10950
 Alpha virt. eigenvalues --    2.11536   2.12310   2.13137   2.14729   2.16902
 Alpha virt. eigenvalues --    2.17287   2.18742   2.20665   2.22835   2.24610
 Alpha virt. eigenvalues --    2.26154   2.26783   2.28488   2.30374   2.31829
 Alpha virt. eigenvalues --    2.33247   2.34598   2.37125   2.39244   2.41164
 Alpha virt. eigenvalues --    2.43120   2.44623   2.46927   2.48382   2.50158
 Alpha virt. eigenvalues --    2.51834   2.52593   2.53767   2.57721   2.59691
 Alpha virt. eigenvalues --    2.63233   2.65193   2.67602   2.68750   2.69866
 Alpha virt. eigenvalues --    2.74373   2.76168   2.76798   2.81976   2.82125
 Alpha virt. eigenvalues --    2.83904   2.85801   2.87250   2.89066   2.90549
 Alpha virt. eigenvalues --    2.91785   2.95761   2.97944   2.99365   3.01538
 Alpha virt. eigenvalues --    3.08391   3.09353   3.15467   3.18478   3.20233
 Alpha virt. eigenvalues --    3.20937   3.23672   3.24382   3.25795   3.27624
 Alpha virt. eigenvalues --    3.28727   3.30811   3.33962   3.34707   3.37126
 Alpha virt. eigenvalues --    3.37681   3.38665   3.39414   3.40600   3.41395
 Alpha virt. eigenvalues --    3.41655   3.42341   3.44221   3.44758   3.46939
 Alpha virt. eigenvalues --    3.47247   3.48275   3.50727   3.50983   3.51725
 Alpha virt. eigenvalues --    3.52600   3.54450   3.54552   3.55440   3.57060
 Alpha virt. eigenvalues --    3.57600   3.58536   3.59919   3.62272   3.62671
 Alpha virt. eigenvalues --    3.66262   3.67554   3.69347   3.69843   3.70173
 Alpha virt. eigenvalues --    3.71976   3.72851   3.73247   3.74130   3.75423
 Alpha virt. eigenvalues --    3.75646   3.76799   3.77555   3.80712   3.81156
 Alpha virt. eigenvalues --    3.83564   3.84515   3.86718   3.88201   3.89230
 Alpha virt. eigenvalues --    3.90736   3.91473   3.93951   3.94290   3.94585
 Alpha virt. eigenvalues --    3.96063   3.96964   3.98213   3.99292   4.00272
 Alpha virt. eigenvalues --    4.01850   4.02902   4.03566   4.05496   4.06369
 Alpha virt. eigenvalues --    4.09392   4.10214   4.11648   4.12209   4.16309
 Alpha virt. eigenvalues --    4.19118   4.20645   4.21398   4.22213   4.24965
 Alpha virt. eigenvalues --    4.27087   4.28656   4.31233   4.32514   4.34268
 Alpha virt. eigenvalues --    4.35244   4.36328   4.37714   4.39546   4.43258
 Alpha virt. eigenvalues --    4.45040   4.46918   4.49451   4.50245   4.51386
 Alpha virt. eigenvalues --    4.55319   4.55695   4.56616   4.57523   4.58236
 Alpha virt. eigenvalues --    4.58606   4.59601   4.60675   4.62171   4.63565
 Alpha virt. eigenvalues --    4.65138   4.66295   4.67026   4.68159   4.71384
 Alpha virt. eigenvalues --    4.74556   4.75562   4.76486   4.79165   4.80476
 Alpha virt. eigenvalues --    4.81880   4.83161   4.87677   4.89104   4.89907
 Alpha virt. eigenvalues --    4.91379   4.92290   4.93304   4.95858   4.97133
 Alpha virt. eigenvalues --    4.99281   5.01907   5.03133   5.03933   5.06755
 Alpha virt. eigenvalues --    5.09092   5.10587   5.12147   5.13152   5.14719
 Alpha virt. eigenvalues --    5.15978   5.17357   5.17872   5.18692   5.19809
 Alpha virt. eigenvalues --    5.22517   5.24204   5.24931   5.27106   5.29581
 Alpha virt. eigenvalues --    5.31798   5.36142   5.38430   5.41292   5.44203
 Alpha virt. eigenvalues --    5.46790   5.47607   5.50836   5.52876   5.55404
 Alpha virt. eigenvalues --    5.56563   5.62360   5.65750   5.69935   5.73328
 Alpha virt. eigenvalues --    5.76802   5.77780   5.80926   5.81936   5.84685
 Alpha virt. eigenvalues --    5.86694   5.87766   5.89372   5.91133   5.93709
 Alpha virt. eigenvalues --    5.96113   5.97466   6.00161   6.04674   6.33068
 Alpha virt. eigenvalues --    6.37225   6.38595   6.42418   6.44962   6.45347
 Alpha virt. eigenvalues --    6.46074   6.47995   6.50016   6.51864   6.55426
 Alpha virt. eigenvalues --    6.59623   6.62301   6.65234   6.65917   6.70657
 Alpha virt. eigenvalues --    6.73746   6.79629   6.83103   6.87156   6.88488
 Alpha virt. eigenvalues --    6.96707   6.99161   7.02260   7.06876   7.09748
 Alpha virt. eigenvalues --    7.38781   7.40607   7.41855   7.43320   7.44875
 Alpha virt. eigenvalues --    7.47498  13.78927  14.36821  16.76519  16.86621
 Alpha virt. eigenvalues --   17.16654  17.61108  17.83558
  Beta  occ. eigenvalues --  -19.27995 -19.27067 -10.35048 -10.33817 -10.29812
  Beta  occ. eigenvalues --  -10.28427 -10.27947  -1.08325  -1.07311  -0.85659
  Beta  occ. eigenvalues --   -0.83121  -0.79581  -0.69118  -0.66742  -0.57163
  Beta  occ. eigenvalues --   -0.54727  -0.53576  -0.53112  -0.51369  -0.49525
  Beta  occ. eigenvalues --   -0.48472  -0.46454  -0.46219  -0.45621  -0.44382
  Beta  occ. eigenvalues --   -0.43910  -0.35412  -0.34723
  Beta virt. eigenvalues --   -0.06870  -0.05535   0.03177   0.03833   0.03939
  Beta virt. eigenvalues --    0.04634   0.05210   0.05413   0.05560   0.06662
  Beta virt. eigenvalues --    0.07252   0.07684   0.07801   0.08490   0.11055
  Beta virt. eigenvalues --    0.11200   0.11672   0.11942   0.12306   0.12868
  Beta virt. eigenvalues --    0.13288   0.13411   0.14145   0.14421   0.14608
  Beta virt. eigenvalues --    0.15093   0.15506   0.15919   0.16471   0.17078
  Beta virt. eigenvalues --    0.17432   0.18020   0.18606   0.20190   0.20514
  Beta virt. eigenvalues --    0.20742   0.21554   0.21931   0.22467   0.22912
  Beta virt. eigenvalues --    0.23881   0.24473   0.24533   0.26014   0.26152
  Beta virt. eigenvalues --    0.26538   0.26949   0.27358   0.28268   0.28447
  Beta virt. eigenvalues --    0.29534   0.29793   0.30403   0.31333   0.31552
  Beta virt. eigenvalues --    0.32273   0.32767   0.33260   0.33410   0.34022
  Beta virt. eigenvalues --    0.34484   0.34789   0.35291   0.35710   0.36040
  Beta virt. eigenvalues --    0.36562   0.36857   0.37634   0.38019   0.38313
  Beta virt. eigenvalues --    0.38803   0.38897   0.39500   0.39598   0.39785
  Beta virt. eigenvalues --    0.40063   0.40347   0.41729   0.41825   0.42203
  Beta virt. eigenvalues --    0.42535   0.42999   0.43619   0.43788   0.44324
  Beta virt. eigenvalues --    0.44971   0.45248   0.45730   0.46358   0.47045
  Beta virt. eigenvalues --    0.47795   0.48057   0.48612   0.49439   0.49633
  Beta virt. eigenvalues --    0.50084   0.50915   0.51234   0.51632   0.52621
  Beta virt. eigenvalues --    0.52880   0.53605   0.54123   0.54632   0.55518
  Beta virt. eigenvalues --    0.55632   0.56667   0.57654   0.58368   0.58872
  Beta virt. eigenvalues --    0.59719   0.60424   0.60486   0.61436   0.61854
  Beta virt. eigenvalues --    0.62863   0.63684   0.65398   0.66984   0.68162
  Beta virt. eigenvalues --    0.69451   0.69785   0.70474   0.70798   0.72019
  Beta virt. eigenvalues --    0.72567   0.72969   0.73597   0.74473   0.75170
  Beta virt. eigenvalues --    0.75554   0.76163   0.76567   0.77267   0.77656
  Beta virt. eigenvalues --    0.78020   0.78702   0.79780   0.80878   0.81388
  Beta virt. eigenvalues --    0.82142   0.83092   0.83277   0.83714   0.84362
  Beta virt. eigenvalues --    0.85186   0.86023   0.86460   0.87221   0.87720
  Beta virt. eigenvalues --    0.88726   0.89135   0.89338   0.89568   0.90080
  Beta virt. eigenvalues --    0.90236   0.91491   0.92499   0.92580   0.93388
  Beta virt. eigenvalues --    0.94059   0.94532   0.94915   0.96211   0.97080
  Beta virt. eigenvalues --    0.97425   0.98378   0.99021   0.99447   0.99985
  Beta virt. eigenvalues --    1.00317   1.01149   1.02175   1.03512   1.04239
  Beta virt. eigenvalues --    1.04578   1.05131   1.05634   1.06333   1.06659
  Beta virt. eigenvalues --    1.07853   1.07969   1.08540   1.08772   1.09380
  Beta virt. eigenvalues --    1.11246   1.11762   1.11816   1.12292   1.12756
  Beta virt. eigenvalues --    1.13614   1.14207   1.14917   1.15497   1.15938
  Beta virt. eigenvalues --    1.16535   1.17205   1.17888   1.19162   1.20055
  Beta virt. eigenvalues --    1.20613   1.21514   1.22877   1.23635   1.24090
  Beta virt. eigenvalues --    1.24878   1.26420   1.27951   1.28431   1.28789
  Beta virt. eigenvalues --    1.29974   1.30935   1.31237   1.33157   1.33784
  Beta virt. eigenvalues --    1.34672   1.34902   1.36163   1.36215   1.37487
  Beta virt. eigenvalues --    1.38714   1.38930   1.40262   1.40509   1.41858
  Beta virt. eigenvalues --    1.42608   1.43441   1.43596   1.45989   1.46158
  Beta virt. eigenvalues --    1.46563   1.46958   1.47980   1.48901   1.49509
  Beta virt. eigenvalues --    1.49857   1.51357   1.52721   1.53017   1.54174
  Beta virt. eigenvalues --    1.55408   1.56349   1.56793   1.56946   1.57636
  Beta virt. eigenvalues --    1.57901   1.58187   1.59452   1.59749   1.60812
  Beta virt. eigenvalues --    1.61410   1.61825   1.62353   1.62695   1.63234
  Beta virt. eigenvalues --    1.65121   1.65290   1.67511   1.68243   1.69580
  Beta virt. eigenvalues --    1.70487   1.70901   1.72303   1.72558   1.72858
  Beta virt. eigenvalues --    1.73483   1.74331   1.75301   1.75408   1.76489
  Beta virt. eigenvalues --    1.77045   1.78534   1.79214   1.79642   1.80145
  Beta virt. eigenvalues --    1.81514   1.83054   1.83961   1.85008   1.85777
  Beta virt. eigenvalues --    1.86588   1.87290   1.88232   1.89109   1.91551
  Beta virt. eigenvalues --    1.91984   1.94826   1.96647   1.98411   1.99088
  Beta virt. eigenvalues --    1.99485   2.00419   2.01834   2.02631   2.04360
  Beta virt. eigenvalues --    2.04867   2.07953   2.08909   2.09560   2.09980
  Beta virt. eigenvalues --    2.10504   2.11283   2.11925   2.12606   2.13397
  Beta virt. eigenvalues --    2.15042   2.17394   2.17580   2.18945   2.21113
  Beta virt. eigenvalues --    2.23312   2.25054   2.26749   2.27365   2.29282
  Beta virt. eigenvalues --    2.30808   2.32026   2.33851   2.36243   2.37961
  Beta virt. eigenvalues --    2.40370   2.41986   2.43765   2.45897   2.47702
  Beta virt. eigenvalues --    2.49632   2.51367   2.52953   2.53757   2.54912
  Beta virt. eigenvalues --    2.58803   2.60100   2.64656   2.66219   2.68594
  Beta virt. eigenvalues --    2.70020   2.70924   2.75223   2.77301   2.77718
  Beta virt. eigenvalues --    2.82996   2.83183   2.85185   2.86740   2.88153
  Beta virt. eigenvalues --    2.90196   2.91655   2.92366   2.96533   2.98118
  Beta virt. eigenvalues --    3.00134   3.02077   3.08729   3.09688   3.15687
  Beta virt. eigenvalues --    3.18760   3.20453   3.21176   3.23948   3.24578
  Beta virt. eigenvalues --    3.25972   3.27792   3.29090   3.31095   3.34063
  Beta virt. eigenvalues --    3.35010   3.37272   3.37848   3.38811   3.39562
  Beta virt. eigenvalues --    3.40748   3.41607   3.41826   3.42538   3.44467
  Beta virt. eigenvalues --    3.44932   3.47069   3.47505   3.48453   3.51001
  Beta virt. eigenvalues --    3.51237   3.51958   3.52833   3.54666   3.54765
  Beta virt. eigenvalues --    3.55674   3.57287   3.57874   3.58781   3.60321
  Beta virt. eigenvalues --    3.62462   3.62900   3.66458   3.67797   3.69533
  Beta virt. eigenvalues --    3.70094   3.70302   3.72148   3.73084   3.73468
  Beta virt. eigenvalues --    3.74369   3.75712   3.76016   3.77043   3.77751
  Beta virt. eigenvalues --    3.80995   3.81370   3.84038   3.84902   3.87007
  Beta virt. eigenvalues --    3.88575   3.89649   3.90964   3.91619   3.94108
  Beta virt. eigenvalues --    3.94783   3.95015   3.96242   3.97236   3.98448
  Beta virt. eigenvalues --    3.99482   4.00563   4.02153   4.03284   4.03731
  Beta virt. eigenvalues --    4.05807   4.06790   4.09768   4.10688   4.12010
  Beta virt. eigenvalues --    4.12544   4.16873   4.19628   4.21144   4.22456
  Beta virt. eigenvalues --    4.22746   4.25777   4.27494   4.29509   4.31795
  Beta virt. eigenvalues --    4.33122   4.34754   4.35619   4.36685   4.38306
  Beta virt. eigenvalues --    4.39910   4.43569   4.45252   4.47245   4.49684
  Beta virt. eigenvalues --    4.50814   4.51813   4.55825   4.56115   4.57462
  Beta virt. eigenvalues --    4.57903   4.58518   4.59045   4.60263   4.60920
  Beta virt. eigenvalues --    4.62673   4.63909   4.65311   4.66711   4.67750
  Beta virt. eigenvalues --    4.68386   4.72630   4.75140   4.76052   4.76686
  Beta virt. eigenvalues --    4.79555   4.81049   4.82160   4.84063   4.88761
  Beta virt. eigenvalues --    4.90165   4.90531   4.91958   4.92783   4.93692
  Beta virt. eigenvalues --    4.96488   4.97636   4.99476   5.02549   5.03436
  Beta virt. eigenvalues --    5.04259   5.07711   5.09438   5.10930   5.12925
  Beta virt. eigenvalues --    5.13405   5.15095   5.16424   5.18050   5.18177
  Beta virt. eigenvalues --    5.18962   5.20101   5.22937   5.24908   5.25367
  Beta virt. eigenvalues --    5.27610   5.30571   5.32560   5.36352   5.38630
  Beta virt. eigenvalues --    5.41585   5.44451   5.46962   5.47815   5.51038
  Beta virt. eigenvalues --    5.53351   5.55738   5.56825   5.62835   5.66611
  Beta virt. eigenvalues --    5.70211   5.74175   5.77028   5.78030   5.81510
  Beta virt. eigenvalues --    5.82326   5.84955   5.86970   5.88164   5.89655
  Beta virt. eigenvalues --    5.91308   5.94501   5.96542   5.99363   6.00701
  Beta virt. eigenvalues --    6.06030   6.34308   6.40479   6.43277   6.45686
  Beta virt. eigenvalues --    6.46167   6.46874   6.48417   6.49876   6.51503
  Beta virt. eigenvalues --    6.53390   6.58633   6.62342   6.66437   6.68615
  Beta virt. eigenvalues --    6.69898   6.74420   6.78526   6.81444   6.88316
  Beta virt. eigenvalues --    6.88761   6.95697   7.03968   7.04402   7.07185
  Beta virt. eigenvalues --    7.11114   7.15041   7.42141   7.43112   7.46682
  Beta virt. eigenvalues --    7.48186   7.49126   7.50867  13.82255  14.40231
  Beta virt. eigenvalues --   16.76566  16.86749  17.16848  17.61179  17.83667
          Condensed to atoms (all electrons):
               1          2          3          4          5          6
     1  H    0.354533   0.370765  -0.001099  -0.000530   0.009286  -0.013157
     2  C    0.370765   5.654585   0.387903   0.427086   0.018773  -0.002746
     3  H   -0.001099   0.387903   0.335291   0.001180   0.014101  -0.002003
     4  H   -0.000530   0.427086   0.001180   0.370657  -0.053294   0.006040
     5  C    0.009286   0.018773   0.014101  -0.053294   5.440081   0.265232
     6  H   -0.013157  -0.002746  -0.002003   0.006040   0.265232   0.402224
     7  H    0.000687  -0.028660   0.004282  -0.012313   0.436997  -0.037427
     8  O    0.010033   0.041178  -0.011261   0.016090  -0.045382  -0.004581
     9  H    0.000017   0.000299   0.000050  -0.000006  -0.000127  -0.000011
    10  C    0.000079  -0.000397   0.000056   0.000102  -0.001314   0.000923
    11  H   -0.000045  -0.000461  -0.000008  -0.000024   0.000750   0.000221
    12  H    0.000108  -0.000334  -0.000089   0.000044   0.000274   0.000178
    13  C    0.002002   0.000267  -0.001104   0.000506   0.006959  -0.022361
    14  C   -0.000132   0.000054   0.000112   0.000136  -0.003849  -0.004603
    15  H    0.000070   0.000562  -0.000007   0.000048  -0.000500  -0.001429
    16  H   -0.000013  -0.000379  -0.000027  -0.000009   0.000766  -0.000097
    17  H   -0.000093  -0.000801   0.000163  -0.000229  -0.001401   0.000128
    18  O    0.000482   0.004174   0.000403  -0.000263  -0.024071   0.029987
    19  H    0.000423  -0.000625  -0.000032  -0.000743  -0.004942  -0.007892
               7          8          9         10         11         12
     1  H    0.000687   0.010033   0.000017   0.000079  -0.000045   0.000108
     2  C   -0.028660   0.041178   0.000299  -0.000397  -0.000461  -0.000334
     3  H    0.004282  -0.011261   0.000050   0.000056  -0.000008  -0.000089
     4  H   -0.012313   0.016090  -0.000006   0.000102  -0.000024   0.000044
     5  C    0.436997  -0.045382  -0.000127  -0.001314   0.000750   0.000274
     6  H   -0.037427  -0.004581  -0.000011   0.000923   0.000221   0.000178
     7  H    0.369064  -0.024247  -0.000033  -0.000528   0.000103   0.000005
     8  O   -0.024247   8.612753   0.000095   0.002872  -0.000079   0.000029
     9  H   -0.000033   0.000095   0.348999   0.375295  -0.009730   0.002923
    10  C   -0.000528   0.002872   0.375295   6.145298   0.407779   0.440345
    11  H    0.000103  -0.000079  -0.009730   0.407779   0.373029   0.008337
    12  H    0.000005   0.000029   0.002923   0.440345   0.008337   0.336326
    13  C    0.004091  -0.018168   0.018780  -0.170826  -0.029950  -0.044966
    14  C   -0.000998   0.007667   0.008322   0.090974  -0.011424   0.003755
    15  H    0.000198  -0.000711   0.002508  -0.035780  -0.016981  -0.002709
    16  H   -0.000039  -0.000634  -0.006762   0.006348   0.002905   0.001523
    17  H   -0.000075   0.015000   0.001270   0.017784   0.000722   0.000929
    18  O   -0.004736   0.002897  -0.014253   0.018599   0.009142   0.020569
    19  H    0.003273  -0.029169  -0.010467  -0.092099  -0.006471  -0.011007
              13         14         15         16         17         18
     1  H    0.002002  -0.000132   0.000070  -0.000013  -0.000093   0.000482
     2  C    0.000267   0.000054   0.000562  -0.000379  -0.000801   0.004174
     3  H   -0.001104   0.000112  -0.000007  -0.000027   0.000163   0.000403
     4  H    0.000506   0.000136   0.000048  -0.000009  -0.000229  -0.000263
     5  C    0.006959  -0.003849  -0.000500   0.000766  -0.001401  -0.024071
     6  H   -0.022361  -0.004603  -0.001429  -0.000097   0.000128   0.029987
     7  H    0.004091  -0.000998   0.000198  -0.000039  -0.000075  -0.004736
     8  O   -0.018168   0.007667  -0.000711  -0.000634   0.015000   0.002897
     9  H    0.018780   0.008322   0.002508  -0.006762   0.001270  -0.014253
    10  C   -0.170826   0.090974  -0.035780   0.006348   0.017784   0.018599
    11  H   -0.029950  -0.011424  -0.016981   0.002905   0.000722   0.009142
    12  H   -0.044966   0.003755  -0.002709   0.001523   0.000929   0.020569
    13  C    5.196906  -0.044658   0.017949   0.007912  -0.036660  -0.268094
    14  C   -0.044658   5.730901   0.375776   0.371795   0.399632   0.089553
    15  H    0.017949   0.375776   0.385420  -0.008911  -0.004639   0.006445
    16  H    0.007912   0.371795  -0.008911   0.336778   0.005615   0.001136
    17  H   -0.036660   0.399632  -0.004639   0.005615   0.335091   0.006777
    18  O   -0.268094   0.089553   0.006445   0.001136   0.006777   8.911787
    19  H    0.444313  -0.053839   0.007527   0.000025  -0.020076  -0.059999
              19
     1  H    0.000423
     2  C   -0.000625
     3  H   -0.000032
     4  H   -0.000743
     5  C   -0.004942
     6  H   -0.007892
     7  H    0.003273
     8  O   -0.029169
     9  H   -0.010467
    10  C   -0.092099
    11  H   -0.006471
    12  H   -0.011007
    13  C    0.444313
    14  C   -0.053839
    15  H    0.007527
    16  H    0.000025
    17  H   -0.020076
    18  O   -0.059999
    19  H    0.482526
          Atomic-Atomic Spin Densities.
               1          2          3          4          5          6
     1  H    0.010529  -0.001358  -0.002909  -0.003273  -0.001235  -0.004081
     2  C   -0.001358   0.002404  -0.000978   0.001116   0.018201  -0.003303
     3  H   -0.002909  -0.000978   0.001684   0.000469   0.000473   0.000482
     4  H   -0.003273   0.001116   0.000469   0.001781   0.002092   0.001836
     5  C   -0.001235   0.018201   0.000473   0.002092  -0.070387   0.049385
     6  H   -0.004081  -0.003303   0.000482   0.001836   0.049385   0.080786
     7  H    0.001435  -0.001342  -0.000764  -0.000313   0.019070  -0.001546
     8  O    0.000707   0.006766  -0.000547  -0.003604  -0.102919   0.004801
     9  H   -0.000032   0.000149   0.000005   0.000018  -0.000256   0.000024
    10  C    0.000002  -0.000317   0.000018  -0.000025  -0.001398   0.000160
    11  H    0.000018  -0.000098  -0.000003  -0.000010   0.000013   0.000025
    12  H    0.000044  -0.000093  -0.000015  -0.000015   0.000210   0.000065
    13  C    0.000902   0.000556  -0.000474  -0.000246   0.007652   0.001416
    14  C   -0.000248   0.000591   0.000143   0.000101  -0.003306  -0.000223
    15  H   -0.000006   0.000050  -0.000009   0.000009   0.000509  -0.000388
    16  H    0.000007  -0.000196   0.000003  -0.000017   0.000163  -0.000190
    17  H   -0.000046   0.000430   0.000044   0.000043  -0.002177   0.000758
    18  O   -0.000426  -0.001277   0.000332  -0.000008  -0.004071  -0.009185
    19  H    0.000555  -0.000885  -0.000163  -0.000197   0.006017  -0.001732
               7          8          9         10         11         12
     1  H    0.001435   0.000707  -0.000032   0.000002   0.000018   0.000044
     2  C   -0.001342   0.006766   0.000149  -0.000317  -0.000098  -0.000093
     3  H   -0.000764  -0.000547   0.000005   0.000018  -0.000003  -0.000015
     4  H   -0.000313  -0.003604   0.000018  -0.000025  -0.000010  -0.000015
     5  C    0.019070  -0.102919  -0.000256  -0.001398   0.000013   0.000210
     6  H   -0.001546   0.004801   0.000024   0.000160   0.000025   0.000065
     7  H    0.025188  -0.005027  -0.000035  -0.000233  -0.000005   0.000029
     8  O   -0.005027   0.991247   0.000159   0.001740   0.000011  -0.000140
     9  H   -0.000035   0.000159   0.013829  -0.022968  -0.009183  -0.001727
    10  C   -0.000233   0.001740  -0.022968   0.076845   0.011327   0.005959
    11  H   -0.000005   0.000011  -0.009183   0.011327   0.013334   0.000755
    12  H    0.000029  -0.000140  -0.001727   0.005959   0.000755  -0.000165
    13  C    0.002010  -0.012499   0.018748  -0.053772  -0.009217  -0.004853
    14  C   -0.000638   0.005788   0.004103  -0.004514  -0.005270  -0.000039
    15  H    0.000182  -0.000470   0.002455  -0.005836  -0.003827  -0.000094
    16  H    0.000019  -0.000091  -0.003824   0.009474   0.002565   0.000391
    17  H   -0.000627   0.002553   0.000975  -0.002460  -0.001110  -0.000162
    18  O   -0.001018   0.007438  -0.002676   0.018820   0.000284   0.000272
    19  H    0.001165  -0.010137  -0.000594  -0.001441   0.000534  -0.000363
              13         14         15         16         17         18
     1  H    0.000902  -0.000248  -0.000006   0.000007  -0.000046  -0.000426
     2  C    0.000556   0.000591   0.000050  -0.000196   0.000430  -0.001277
     3  H   -0.000474   0.000143  -0.000009   0.000003   0.000044   0.000332
     4  H   -0.000246   0.000101   0.000009  -0.000017   0.000043  -0.000008
     5  C    0.007652  -0.003306   0.000509   0.000163  -0.002177  -0.004071
     6  H    0.001416  -0.000223  -0.000388  -0.000190   0.000758  -0.009185
     7  H    0.002010  -0.000638   0.000182   0.000019  -0.000627  -0.001018
     8  O   -0.012499   0.005788  -0.000470  -0.000091   0.002553   0.007438
     9  H    0.018748   0.004103   0.002455  -0.003824   0.000975  -0.002676
    10  C   -0.053772  -0.004514  -0.005836   0.009474  -0.002460   0.018820
    11  H   -0.009217  -0.005270  -0.003827   0.002565  -0.001110   0.000284
    12  H   -0.004853  -0.000039  -0.000094   0.000391  -0.000162   0.000272
    13  C    0.124837  -0.025499  -0.012282   0.012308  -0.017099  -0.156062
    14  C   -0.025499   0.134439   0.013202  -0.013455   0.013120   0.018540
    15  H   -0.012282   0.013202   0.009941  -0.005185   0.001667   0.012572
    16  H    0.012308  -0.013455  -0.005185   0.011727  -0.006207  -0.008532
    17  H   -0.017099   0.013120   0.001667  -0.006207   0.006949   0.010535
    18  O   -0.156062   0.018540   0.012572  -0.008532   0.010535   1.060247
    19  H    0.020351  -0.005457  -0.001999   0.004247  -0.004276  -0.014283
              19
     1  H    0.000555
     2  C   -0.000885
     3  H   -0.000163
     4  H   -0.000197
     5  C    0.006017
     6  H   -0.001732
     7  H    0.001165
     8  O   -0.010137
     9  H   -0.000594
    10  C   -0.001441
    11  H    0.000534
    12  H   -0.000363
    13  C    0.020351
    14  C   -0.005457
    15  H   -0.001999
    16  H    0.004247
    17  H   -0.004276
    18  O   -0.014283
    19  H    0.022625
 Mulliken charges and spin densities:
               1          2
     1  H    0.266583   0.000585
     2  C   -0.871244   0.020415
     3  H    0.272088  -0.002209
     4  H    0.245524  -0.000241
     5  C   -0.058340  -0.081964
     6  H    0.391375   0.119091
     7  H    0.290356   0.037553
     8  O   -0.574381   0.885776
     9  H    0.282831  -0.000830
    10  C   -1.205511   0.031381
    11  H    0.272188   0.000145
    12  H    0.243760   0.000060
    13  C    0.937101  -0.103222
    14  C   -0.959172   0.131378
    15  H    0.275167   0.010493
    16  H    0.282068   0.003207
    17  H    0.280866   0.002910
    18  O   -0.730532   0.931505
    19  H    0.359273   0.013967
 Sum of Mulliken charges =   0.00000   2.00000
 Mulliken charges and spin densities with hydrogens summed into heavy atoms:
               1          2
     2  C   -0.087049   0.018550
     5  C    0.623391   0.074680
     8  O   -0.574381   0.885776
    10  C   -0.406731   0.030756
    13  C    1.296374  -0.089255
    14  C   -0.121071   0.147988
    18  O   -0.730532   0.931505
 Electronic spatial extent (au):  <R**2>=           1361.0118
 Charge=              0.0000 electrons
 Dipole moment (field-independent basis, Debye):
    X=             -0.5521    Y=              0.1758    Z=              0.1735  Tot=              0.6049
 Quadrupole moment (field-independent basis, Debye-Ang):
   XX=            -39.0751   YY=            -45.1283   ZZ=            -48.1041
   XY=             -1.9425   XZ=              4.2008   YZ=              2.8391
 Traceless Quadrupole moment (field-independent basis, Debye-Ang):
   XX=              5.0274   YY=             -1.0258   ZZ=             -4.0016
   XY=             -1.9425   XZ=              4.2008   YZ=              2.8391
 Octapole moment (field-independent basis, Debye-Ang**2):
  XXX=              5.9288  YYY=              0.0329  ZZZ=              0.3170  XYY=             -0.4775
  XXY=              3.5524  XXZ=              3.2322  XZZ=             -0.7358  YZZ=              1.7449
  YYZ=              0.4359  XYZ=              0.6123
 Hexadecapole moment (field-independent basis, Debye-Ang**3):
 XXXX=          -1337.0624 YYYY=           -272.3291 ZZZZ=           -174.6879 XXXY=             10.5126
 XXXZ=             -9.6139 YYYX=              6.8618 YYYZ=              0.1769 ZZZX=              2.1859
 ZZZY=             -2.8351 XXYY=           -275.8096 XXZZ=           -254.7885 YYZZ=            -75.1042
 XXYZ=             -0.8711 YYXZ=              2.0754 ZZXY=             -4.3033
 N-N= 3.025209176701D+02 E-N=-1.417691783228D+03  KE= 3.457869872541D+02
                          Isotropic Fermi Contact Couplings
        Atom                 a.u.       MegaHertz       Gauss      10(-4) cm-1
     1  H(1)               0.00026       0.57000       0.20339       0.19013
     2  C(13)              0.00212       1.19099       0.42497       0.39727
     3  H(1)              -0.00052      -1.15658      -0.41269      -0.38579
     4  H(1)               0.00088       1.95707       0.69833       0.65281
     5  C(13)             -0.03123     -17.55566      -6.26430      -5.85594
     6  H(1)               0.05434     121.45212      43.33714      40.51207
     7  H(1)               0.02006      44.83974      15.99993      14.95693
     8  O(17)              0.03501     -10.61214      -3.78668      -3.53983
     9  H(1)               0.00057       1.26381       0.45096       0.42156
    10  C(13)              0.01006       5.65616       2.01826       1.88669
    11  H(1)               0.00003       0.05849       0.02087       0.01951
    12  H(1)              -0.00045      -1.01366      -0.36170      -0.33812
    13  C(13)             -0.02701     -15.18123      -5.41704      -5.06391
    14  C(13)              0.07284      40.94313      14.60953      13.65716
    15  H(1)              -0.00170      -3.80304      -1.35702      -1.26856
    16  H(1)               0.00645      14.41531       5.14374       4.80843
    17  H(1)              -0.00171      -3.81824      -1.36244      -1.27363
    18  O(17)              0.03777     -11.44840      -4.08507      -3.81878
    19  H(1)               0.01101      24.59845       8.77734       8.20516
 --------------------------------------------------------
       Center         ----  Spin Dipole Couplings  ----
                      3XX-RR        3YY-RR        3ZZ-RR
 --------------------------------------------------------
     1   Atom       -0.000037      0.007231     -0.007194
     2   Atom        0.009214      0.002246     -0.011460
     3   Atom        0.003949     -0.001321     -0.002628
     4   Atom        0.009100     -0.002778     -0.006322
     5   Atom        0.034001     -0.028940     -0.005061
     6   Atom        0.016772     -0.019906      0.003134
     7   Atom       -0.003768     -0.006903      0.010670
     8   Atom        1.910652     -0.589354     -1.321298
     9   Atom        0.001794     -0.004311      0.002516
    10   Atom        0.016843     -0.014149     -0.002694
    11   Atom        0.012021     -0.006272     -0.005749
    12   Atom       -0.001049      0.000802      0.000247
    13   Atom       -0.015183      0.002850      0.012332
    14   Atom       -0.032210      0.114929     -0.082719
    15   Atom        0.008547     -0.002414     -0.006133
    16   Atom       -0.003331     -0.002156      0.005487
    17   Atom       -0.004536      0.017953     -0.013418
    18   Atom       -1.246214      1.983024     -0.736810
    19   Atom        0.010637     -0.018469      0.007832
 --------------------------------------------------------
                        XY            XZ            YZ
 --------------------------------------------------------
     1   Atom       -0.008519     -0.001657     -0.000382
     2   Atom       -0.019492      0.002563     -0.003265
     3   Atom       -0.005456      0.003427     -0.003729
     4   Atom       -0.007340      0.000391     -0.001450
     5   Atom        0.033692     -0.001948     -0.034666
     6   Atom        0.011952     -0.015643     -0.015375
     7   Atom        0.004529      0.012778      0.012460
     8   Atom        2.028061     -1.201275     -0.672352
     9   Atom        0.001669      0.007220     -0.000120
    10   Atom        0.019721      0.027630      0.011686
    11   Atom        0.005698      0.004167      0.001087
    12   Atom        0.006793      0.007670      0.007884
    13   Atom       -0.025590      0.000224      0.008421
    14   Atom       -0.094524     -0.001483      0.000072
    15   Atom       -0.014756     -0.010578      0.001280
    16   Atom       -0.008334      0.007329     -0.006631
    17   Atom        0.001542      0.001275      0.003141
    18   Atom       -1.284896     -0.702209      1.960450
    19   Atom        0.014774     -0.008836     -0.011731
 --------------------------------------------------------


 ---------------------------------------------------------------------------------
              Anisotropic Spin Dipole Couplings in Principal Axis System
 ---------------------------------------------------------------------------------

       Atom             a.u.   MegaHertz   Gauss  10(-4) cm-1        Axes

              Baa    -0.0082    -4.380    -1.563    -1.461  0.4560  0.2726  0.8472
     1 H(1)   Bbb    -0.0047    -2.490    -0.889    -0.831  0.6972  0.4822 -0.5305
              Bcc     0.0129     6.870     2.452     2.292 -0.5531  0.8326  0.0298
 
              Baa    -0.0144    -1.928    -0.688    -0.643  0.5812  0.7459  0.3254
     2 C(13)  Bbb    -0.0116    -1.557    -0.556    -0.519 -0.2887 -0.1849  0.9394
              Bcc     0.0260     3.485     1.244     1.163  0.7608 -0.6399  0.1079
 
              Baa    -0.0059    -3.164    -1.129    -1.055  0.1860  0.7416  0.6445
     3 H(1)   Bbb    -0.0035    -1.841    -0.657    -0.614 -0.6181 -0.4216  0.6635
              Bcc     0.0094     5.005     1.786     1.670  0.7638 -0.5218  0.3800
 
              Baa    -0.0075    -3.984    -1.421    -1.329  0.2667  0.6403  0.7204
     4 H(1)   Bbb    -0.0052    -2.768    -0.988    -0.923 -0.3449 -0.6345  0.6917
              Bcc     0.0127     6.751     2.409     2.252  0.8999 -0.4329  0.0516
 
              Baa    -0.0614    -8.234    -2.938    -2.747 -0.2802  0.8217  0.4963
     5 C(13)  Bbb     0.0077     1.039     0.371     0.347  0.4805 -0.3275  0.8135
              Bcc     0.0536     7.195     2.567     2.400  0.8310  0.4664 -0.3031
 
              Baa    -0.0280   -14.932    -5.328    -4.981 -0.1043  0.9115  0.3979
     6 H(1)   Bbb    -0.0055    -2.938    -1.048    -0.980  0.6415 -0.2440  0.7272
              Bcc     0.0335    17.870     6.376     5.961  0.7600  0.3311 -0.5593
 
              Baa    -0.0141    -7.533    -2.688    -2.513  0.3716  0.7385 -0.5627
     7 H(1)   Bbb    -0.0096    -5.120    -1.827    -1.708  0.8175 -0.5475 -0.1788
              Bcc     0.0237    12.653     4.515     4.220  0.4401  0.3936  0.8071
 
              Baa    -1.7223   124.625    44.469    41.570 -0.3455  0.8520  0.3934
     8 O(17)  Bbb    -1.7186   124.359    44.374    41.482  0.4209 -0.2340  0.8764
              Bcc     3.4409  -248.984   -88.844   -83.052  0.8387  0.4684 -0.2777
 
              Baa    -0.0061    -3.237    -1.155    -1.080 -0.6030  0.6087  0.5157
     9 H(1)   Bbb    -0.0034    -1.814    -0.647    -0.605  0.3967  0.7896 -0.4681
              Bcc     0.0095     5.051     1.802     1.685  0.6921  0.0776  0.7176
 
              Baa    -0.0244    -3.268    -1.166    -1.090 -0.5875  0.7257  0.3580
    10 C(13)  Bbb    -0.0208    -2.796    -0.998    -0.933 -0.2564 -0.5865  0.7683
              Bcc     0.0452     6.064     2.164     2.023  0.7675  0.3596  0.5307
 
              Baa    -0.0079    -4.220    -1.506    -1.408 -0.2889  0.9542  0.0772
    11 H(1)   Bbb    -0.0067    -3.550    -1.267    -1.184 -0.1772 -0.1325  0.9752
              Bcc     0.0146     7.770     2.773     2.592  0.9408  0.2681  0.2074
 
              Baa    -0.0082    -4.351    -1.553    -1.451 -0.6451 -0.1670  0.7456
    12 H(1)   Bbb    -0.0068    -3.624    -1.293    -1.209 -0.5418  0.7881 -0.2923
              Bcc     0.0149     7.975     2.846     2.660  0.5388  0.5925  0.5989
 
              Baa    -0.0339    -4.544    -1.621    -1.516  0.8032  0.5853 -0.1106
    13 C(13)  Bbb     0.0091     1.221     0.436     0.407  0.3680 -0.3417  0.8648
              Bcc     0.0248     3.322     1.186     1.108 -0.4684  0.7353  0.4898
 
              Baa    -0.0831   -11.149    -3.978    -3.719  0.2426  0.1155  0.9632
    14 C(13)  Bbb    -0.0781   -10.475    -3.738    -3.494  0.8650  0.4238 -0.2687
              Bcc     0.1611    21.624     7.716     7.213 -0.4392  0.8984  0.0029
 
              Baa    -0.0160    -8.563    -3.055    -2.856  0.5904  0.5869  0.5540
    15 H(1)   Bbb    -0.0060    -3.195    -1.140    -1.066 -0.0875 -0.6359  0.7668
              Bcc     0.0220    11.758     4.195     3.922  0.8024 -0.5012 -0.3241
 
              Baa    -0.0112    -5.956    -2.125    -1.987  0.7595  0.6460 -0.0770
    16 H(1)   Bbb    -0.0042    -2.266    -0.809    -0.756 -0.4168  0.5740  0.7048
              Bcc     0.0154     8.222     2.934     2.743  0.4995 -0.5032  0.7052
 
              Baa    -0.0139    -7.397    -2.639    -2.467 -0.1200 -0.0918  0.9885
    17 H(1)   Bbb    -0.0045    -2.412    -0.861    -0.805  0.9901 -0.0837  0.1124
              Bcc     0.0184     9.809     3.500     3.272  0.0724  0.9923  0.1009
 
              Baa    -1.7718   128.208    45.748    42.766  0.3211 -0.3496  0.8801
    18 O(17)  Bbb    -1.6923   122.452    43.694    40.846  0.8993  0.4039 -0.1677
              Bcc     3.4641  -250.660   -89.442   -83.611 -0.2968  0.8454  0.4441
 
              Baa    -0.0265   -14.112    -5.036    -4.707 -0.3109  0.9209  0.2350
    19 H(1)   Bbb     0.0003     0.160     0.057     0.053  0.6352  0.0174  0.7722
              Bcc     0.0262    13.953     4.979     4.654  0.7070  0.3893 -0.5904
 

 ---------------------------------------------------------------------------------

 Calling FoFJK, ICntrl=      2127 FMM=F ISym2X=0 I1Cent= 0 IOpClX= 1 NMat=1 NMatS=1 NMatT=0.
 ***** Axes restored to original set *****
 -------------------------------------------------------------------
 Center     Atomic                   Forces (Hartrees/Bohr)
 Number     Number              X              Y              Z
 -------------------------------------------------------------------
      1        1          -0.001221623   -0.003278156    0.002007237
      2        6           0.000203251   -0.000497871   -0.000450006
      3        1           0.001722869   -0.001592079   -0.003661377
      4        1           0.003237773    0.001017178    0.002212646
      5        6           0.002008725   -0.000789446   -0.003326985
      6        1          -0.002661191   -0.001628340   -0.002357681
      7        1           0.001467829    0.003139296   -0.002351354
      8        8          -0.004032734    0.003225664    0.007846142
      9        1          -0.001534954    0.001247038    0.003509868
     10        6          -0.001173243   -0.000832060   -0.000051240
     11        1          -0.002965355   -0.000771342   -0.002217800
     12        1           0.001089706   -0.003762348    0.000821996
     13        6           0.000686206    0.000369257    0.004061089
     14        6          -0.001078466    0.002074402   -0.001112685
     15        1          -0.002546048    0.000126350   -0.002654309
     16        1          -0.001492761    0.001895556    0.003349303
     17        1           0.002274601    0.002549601   -0.001319152
     18        8           0.003442866   -0.003187389   -0.006842343
     19        1           0.002572549    0.000694690    0.002536650
 -------------------------------------------------------------------
 Cartesian Forces:  Max     0.007846142 RMS     0.002607894

 GradGradGradGradGradGradGradGradGradGradGradGradGradGradGradGradGradGrad
 Berny optimization.
 FormGI is forming the generalized inverse of G from B-inverse, IUseBI=4.
 Internal  Forces:  Max     0.009655009 RMS     0.002290105
 Search for a local minimum.
 Step number   1 out of a maximum of  104
 All quantities printed in internal units (Hartrees-Bohrs-Radians)
 Mixed Optimization -- RFO/linear search
 Second derivative matrix not updated -- first step.
 ITU=  0
     Eigenvalues ---    0.00230   0.00274   0.00314   0.00368   0.00699
     Eigenvalues ---    0.01380   0.02561   0.04181   0.04398   0.04664
     Eigenvalues ---    0.05135   0.05519   0.05564   0.05600   0.05624
     Eigenvalues ---    0.05641   0.05703   0.05871   0.08249   0.09790
     Eigenvalues ---    0.12860   0.13810   0.16000   0.16000   0.16000
     Eigenvalues ---    0.16000   0.16000   0.16000   0.16000   0.16000
     Eigenvalues ---    0.16000   0.16195   0.17236   0.19244   0.26689
     Eigenvalues ---    0.29043   0.29417   0.30876   0.32673   0.32853
     Eigenvalues ---    0.34014   0.34052   0.34135   0.34165   0.34203
     Eigenvalues ---    0.34212   0.34218   0.34348   0.34509   0.48000
     Eigenvalues ---    0.50759
 RFO step:  Lambda=-1.43697018D-03 EMin= 2.30000000D-03
 Linear search not attempted -- first point.
 Iteration  1 RMS(Cart)=  0.02294187 RMS(Int)=  0.00007673
 Iteration  2 RMS(Cart)=  0.00015119 RMS(Int)=  0.00000978
 Iteration  3 RMS(Cart)=  0.00000001 RMS(Int)=  0.00000978
 Variable       Old X    -DE/DX   Delta X   Delta X   Delta X     New X
                                 (Linear)    (Quad)   (Total)
    R1        2.06989  -0.00401   0.00000  -0.01167  -0.01167   2.05822
    R2        2.07306  -0.00433   0.00000  -0.01267  -0.01267   2.06039
    R3        2.07102  -0.00404   0.00000  -0.01179  -0.01179   2.05924
    R4        2.89140  -0.00585   0.00000  -0.01978  -0.01978   2.87163
    R5        2.11305  -0.00409   0.00000  -0.01231  -0.01230   2.10074
    R6        2.09311  -0.00419   0.00000  -0.01269  -0.01269   2.08043
    R7        2.58552  -0.00966   0.00000  -0.01855  -0.01854   2.56698
    R8        4.33875  -0.00031   0.00000  -0.00671  -0.00670   4.33205
    R9        4.51004  -0.00026   0.00000  -0.01443  -0.01443   4.49562
   R10        2.07242  -0.00402   0.00000  -0.01175  -0.01175   2.06067
   R11        2.07053  -0.00374   0.00000  -0.01090  -0.01090   2.05962
   R12        2.06963  -0.00399   0.00000  -0.01160  -0.01160   2.05803
   R13        2.89913  -0.00649   0.00000  -0.02222  -0.02222   2.87691
   R14        2.95098  -0.00743   0.00000  -0.02768  -0.02768   2.92330
   R15        2.60141  -0.00853   0.00000  -0.01733  -0.01734   2.58407
   R16        2.08889  -0.00383   0.00000  -0.01204  -0.01205   2.07684
   R17        2.06747  -0.00366   0.00000  -0.01060  -0.01060   2.05687
   R18        2.06973  -0.00412   0.00000  -0.01199  -0.01199   2.05774
   R19        2.06480  -0.00361   0.00000  -0.01042  -0.01042   2.05438
    A1        1.89593   0.00040   0.00000   0.00159   0.00158   1.89751
    A2        1.89022   0.00043   0.00000   0.00350   0.00350   1.89371
    A3        1.93030  -0.00046   0.00000  -0.00286  -0.00286   1.92744
    A4        1.88964   0.00035   0.00000   0.00215   0.00215   1.89179
    A5        1.92772  -0.00049   0.00000  -0.00351  -0.00351   1.92420
    A6        1.92894  -0.00017   0.00000  -0.00060  -0.00060   1.92834
    A7        1.92164   0.00007   0.00000   0.00081   0.00081   1.92245
    A8        1.96062   0.00021   0.00000   0.00136   0.00136   1.96198
    A9        2.01437  -0.00056   0.00000  -0.00429  -0.00429   2.01008
   A10        1.81835   0.00002   0.00000   0.00148   0.00148   1.81983
   A11        1.80544   0.00021   0.00000   0.00114   0.00114   1.80658
   A12        1.92678   0.00011   0.00000   0.00009   0.00008   1.92686
   A13        2.66881   0.00024   0.00000   0.00118   0.00117   2.66998
   A14        1.83436  -0.00020   0.00000  -0.00306  -0.00308   1.83129
   A15        1.90292   0.00033   0.00000   0.00098   0.00097   1.90389
   A16        1.88778   0.00033   0.00000   0.00279   0.00279   1.89057
   A17        1.92226  -0.00020   0.00000  -0.00140  -0.00140   1.92085
   A18        1.89285   0.00053   0.00000   0.00360   0.00360   1.89644
   A19        1.93140  -0.00066   0.00000  -0.00447  -0.00447   1.92693
   A20        1.92576  -0.00029   0.00000  -0.00124  -0.00124   1.92451
   A21        1.94947   0.00020   0.00000   0.00015   0.00015   1.94962
   A22        1.95883   0.00022   0.00000   0.00383   0.00383   1.96266
   A23        1.93972  -0.00006   0.00000   0.00225   0.00225   1.94197
   A24        1.82652  -0.00047   0.00000  -0.00451  -0.00451   1.82202
   A25        1.86025  -0.00020   0.00000  -0.00325  -0.00326   1.85699
   A26        1.92355   0.00028   0.00000   0.00081   0.00077   1.92432
   A27        1.92520  -0.00042   0.00000  -0.00283  -0.00283   1.92236
   A28        1.87773  -0.00005   0.00000  -0.00018  -0.00019   1.87755
   A29        1.93300  -0.00074   0.00000  -0.00448  -0.00449   1.92851
   A30        1.91144   0.00020   0.00000   0.00101   0.00101   1.91246
   A31        1.91399   0.00059   0.00000   0.00341   0.00340   1.91739
   A32        1.90193   0.00043   0.00000   0.00311   0.00311   1.90505
   A33        1.76778  -0.00042   0.00000  -0.00666  -0.00670   1.76109
   A34        2.40853  -0.00007   0.00000  -0.00262  -0.00267   2.40586
    D1        1.04888  -0.00016   0.00000  -0.00257  -0.00257   1.04631
    D2        3.06689   0.00004   0.00000   0.00060   0.00060   3.06749
    D3       -0.98645  -0.00012   0.00000  -0.00183  -0.00183  -0.98828
    D4       -1.05054  -0.00004   0.00000  -0.00041  -0.00041  -1.05095
    D5        0.96747   0.00016   0.00000   0.00276   0.00276   0.97023
    D6       -3.08587   0.00001   0.00000   0.00033   0.00033  -3.08555
    D7       -3.14123  -0.00004   0.00000  -0.00044  -0.00044   3.14151
    D8       -1.12322   0.00016   0.00000   0.00273   0.00273  -1.12050
    D9        1.10662   0.00000   0.00000   0.00029   0.00029   1.10691
   D10       -1.93166   0.00041   0.00000   0.00597   0.00598  -1.92568
   D11        2.24566   0.00011   0.00000   0.00310   0.00310   2.24876
   D12        0.23036  -0.00010   0.00000   0.00198   0.00198   0.23234
   D13        1.90075   0.00008   0.00000  -0.00199  -0.00199   1.89877
   D14       -0.19922   0.00015   0.00000  -0.00140  -0.00140  -0.20062
   D15       -2.13579  -0.00002   0.00000  -0.00368  -0.00368  -2.13947
   D16       -0.24706   0.00019   0.00000  -0.00659  -0.00657  -0.25363
   D17        0.63861  -0.00008   0.00000   0.01487   0.01484   0.65344
   D18        1.11163  -0.00004   0.00000  -0.00210  -0.00210   1.10953
   D19       -3.12644  -0.00035   0.00000  -0.00519  -0.00518  -3.13162
   D20       -0.96345   0.00013   0.00000   0.00041   0.00041  -0.96304
   D21       -0.99368   0.00011   0.00000   0.00049   0.00048  -0.99320
   D22        1.05143  -0.00020   0.00000  -0.00260  -0.00260   1.04884
   D23       -3.06875   0.00027   0.00000   0.00300   0.00299  -3.06576
   D24       -3.08869   0.00007   0.00000  -0.00031  -0.00032  -3.08901
   D25       -1.04357  -0.00025   0.00000  -0.00340  -0.00340  -1.04697
   D26        1.11942   0.00023   0.00000   0.00219   0.00219   1.12161
   D27        1.04150   0.00007   0.00000   0.00461   0.00461   1.04611
   D28       -1.04252   0.00010   0.00000   0.00512   0.00511  -1.03740
   D29       -3.11947   0.00004   0.00000   0.00402   0.00402  -3.11545
   D30       -1.08193  -0.00001   0.00000   0.00273   0.00272  -1.07921
   D31        3.11724   0.00002   0.00000   0.00323   0.00323   3.12047
   D32        1.04028  -0.00004   0.00000   0.00213   0.00213   1.04241
   D33       -3.12001  -0.00001   0.00000   0.00535   0.00535  -3.11465
   D34        1.07916   0.00002   0.00000   0.00585   0.00586   1.08502
   D35       -0.99779  -0.00005   0.00000   0.00476   0.00476  -0.99303
   D36        2.52783   0.00034   0.00000   0.01909   0.01909   2.54692
   D37       -1.63809   0.00041   0.00000   0.01853   0.01852  -1.61957
   D38        0.35585   0.00005   0.00000   0.01278   0.01276   0.36861
   D39       -2.86450  -0.00043   0.00000  -0.02932  -0.02933  -2.89383
   D40        1.29082  -0.00051   0.00000  -0.02875  -0.02876   1.26206
   D41       -0.68157   0.00002   0.00000  -0.02215  -0.02216  -0.70373
         Item               Value     Threshold  Converged?
 Maximum Force            0.009655     0.000450     NO 
 RMS     Force            0.002290     0.000300     NO 
 Maximum Displacement     0.073238     0.001800     NO 
 RMS     Displacement     0.022943     0.001200     NO 
 Predicted change in Energy=-7.242539D-04
 GradGradGradGradGradGradGradGradGradGradGradGradGradGradGradGradGradGrad

                          Input orientation:                          
 ---------------------------------------------------------------------
 Center     Atomic      Atomic             Coordinates (Angstroms)
 Number     Number       Type             X           Y           Z
 ---------------------------------------------------------------------
      1          1           0       -2.724932    1.579519   -0.454261
      2          6           0       -3.167831    0.730468    0.064616
      3          1           0       -3.528539    1.064495    1.037804
      4          1           0       -4.020129    0.377129   -0.515201
      5          6           0       -2.144167   -0.379487    0.235781
      6          1           0       -1.277460   -0.013110    0.827717
      7          1           0       -2.535654   -1.224727    0.822568
      8          8           0       -1.576801   -0.824670   -0.915360
      9          1           0        2.959837    0.587165   -1.562116
     10          6           0        2.568098    1.007342   -0.635242
     11          1           0        3.377032    1.084031    0.091146
     12          1           0        2.192081    2.007702   -0.844885
     13          6           0        1.450489    0.126569   -0.094060
     14          6           0        1.965144   -1.281923    0.285831
     15          1           0        2.734962   -1.205787    1.051539
     16          1           0        2.386778   -1.731157   -0.612019
     17          1           0        1.147444   -1.901994    0.644621
     18          8           0        0.914085    0.616382    1.064482
     19          1           0        0.662023   -0.023277   -0.844859
 ---------------------------------------------------------------------
                    Distance matrix (angstroms):
                    1          2          3          4          5
     1  H    0.000000
     2  C    1.089166   0.000000
     3  H    1.771241   1.090311   0.000000
     4  H    1.768330   1.089701   1.768038   0.000000
     5  C    2.156653   1.519601   2.155182   2.157702   0.000000
     6  H    2.505017   2.169962   2.504542   3.078628   1.111665
     7  H    3.087056   2.190189   2.504533   2.561100   1.100915
     8  O    2.703875   2.431087   3.345605   2.752144   1.358388
     9  H    5.876114   6.341539   7.006173   7.061167   5.497063
    10  C    5.326941   5.785096   6.322288   6.619389   4.988728
    11  H    6.146295   6.554460   6.970184   7.455559   5.713706
    12  H    4.951055   5.584548   6.095872   6.431097   5.066512
    13  C    4.435646   4.660339   5.191488   5.492523   3.645057
    14  C    5.543681   5.517798   6.020938   6.262396   4.207533
    15  H    6.311562   6.290156   6.662268   7.112774   5.015389
    16  H    6.092212   6.113192   6.747486   6.745569   4.803669
    17  H    5.322008   5.088012   5.551529   5.765709   3.649641
    18  O    4.059145   4.204139   4.465247   5.186435   3.321356
    19  H    3.767358   4.007874   4.721067   4.710790   3.028096
                    6          7          8          9         10
     6  H    0.000000
     7  H    1.746738   0.000000
     8  O    1.945906   2.024806   0.000000
     9  H    4.901665   6.258602   4.795066   0.000000
    10  C    4.239090   5.758092   4.540366   1.090461   0.000000
    11  H    4.838445   6.389460   5.403393   1.776008   1.089907
    12  H    4.349596   5.964937   4.715057   1.766860   1.089063
    13  C    2.882861   4.307615   3.277786   2.155335   1.522395
    14  C    3.523919   4.533050   3.767933   2.810305   2.540209
    15  H    4.191909   5.275622   4.754497   3.177489   2.787654
    16  H    4.295482   5.152170   4.077217   2.570155   2.744594
    17  H    3.079215   3.749076   3.318988   3.788188   3.481457
    18  O    2.292420   3.917768   3.492982   3.329410   2.403678
    19  H    2.561095   3.801175   2.378977   2.483355   2.176979
                   11         12         13         14         15
    11  H    0.000000
    12  H    1.770150   0.000000
    13  C    2.159306   2.156932   0.000000
    14  C    2.762076   3.485921   1.546944   0.000000
    15  H    2.564737   3.770630   2.176566   1.088451   0.000000
    16  H    3.065995   3.751160   2.143844   1.088909   1.778952
    17  H    3.767458   4.312263   2.180035   1.087130   1.780590
    18  O    2.689272   2.686024   1.367430   2.305338   2.576055
    19  H    3.077908   2.542824   1.099015   2.135597   3.048234
                   16         17         18         19
    16  H    0.000000
    17  H    1.773211   0.000000
    18  O    3.238892   2.563778   0.000000
    19  H    2.438412   2.446173   2.029355   0.000000
 Stoichiometry    C5H12O2(3)
 Framework group  C1[X(C5H12O2)]
 Deg. of freedom    51
 Full point group                 C1      NOp   1
 Largest Abelian subgroup         C1      NOp   1
 Largest concise Abelian subgroup C1      NOp   1
                         Standard orientation:                         
 ---------------------------------------------------------------------
 Center     Atomic      Atomic             Coordinates (Angstroms)
 Number     Number       Type             X           Y           Z
 ---------------------------------------------------------------------
      1          1           0        2.718319   -1.586526   -0.470266
      2          6           0        3.165964   -0.744247    0.055530
      3          1           0        3.525921   -1.088525    1.025417
      4          1           0        4.019469   -0.390148   -0.522045
      5          6           0        2.148040    0.369286    0.237356
      6          1           0        1.280072    0.002118    0.826949
      7          1           0        2.544319    1.207422    0.831078
      8          8           0        1.581816    0.827298   -0.909305
      9          1           0       -2.962458   -0.556138   -1.563783
     10          6           0       -2.571946   -0.986315   -0.640987
     11          1           0       -3.380561   -1.065269    0.085514
     12          1           0       -2.201148   -1.986683   -0.859692
     13          6           0       -1.449421   -0.115886   -0.093285
     14          6           0       -1.956646    1.291806    0.299347
     15          1           0       -2.726105    1.212868    1.065132
     16          1           0       -2.376879    1.750937   -0.594144
     17          1           0       -1.135506    1.904634    0.662697
     18          8           0       -0.914374   -0.618434    1.060420
     19          1           0       -0.660929    0.036536   -0.843540
 ---------------------------------------------------------------------
 Rotational constants (GHZ):           4.1151823           0.9901389           0.9337342
 Standard basis: Aug-CC-pVTZ (5D, 7F)
 There are   685 symmetry adapted cartesian basis functions of A   symmetry.
 There are   598 symmetry adapted basis functions of A   symmetry.
   598 basis functions,   828 primitive gaussians,   685 cartesian basis functions
    30 alpha electrons       28 beta electrons
       nuclear repulsion energy       304.6196993585 Hartrees.
 NAtoms=   19 NActive=   19 NUniq=   19 SFac= 1.00D+00 NAtFMM=   60 NAOKFM=F Big=F
 Integral buffers will be    131072 words long.
 Raffenetti 2 integral format.
 Two-electron integral symmetry is turned on.
 Nuclear repulsion after empirical dispersion term =      304.6111033702 Hartrees.
 One-electron integrals computed using PRISM.
 NBasis=   598 RedAO= T EigKep=  6.42D-06  NBF=   598
 NBsUse=   598 1.00D-06 EigRej= -1.00D+00 NBFU=   598
 Initial guess from the checkpoint file:  "Reverse-wb-opt.chk"
 B after Tr=     0.000000    0.000000    0.000000
         Rot=    0.999985   -0.005081   -0.000303    0.002114 Ang=  -0.63 deg.
 Initial guess <Sx>= 0.0000 <Sy>= 0.0000 <Sz>= 1.0000 <S**2>= 2.0092 S= 1.0031
 ExpMin= 2.53D-02 ExpMax= 1.53D+04 ExpMxC= 5.22D+02 IAcc=3 IRadAn=         7 AccDes= 0.00D+00
 Harris functional with IExCor= 4639 and IRadAn=       7 diagonalized for initial guess.
 HarFok:  IExCor= 4639 AccDes= 0.00D+00 IRadAn=         7 IDoV= 1 UseB2=F ITyADJ=14
 ICtDFT=  3500011 ScaDFX=  1.000000  1.000000  1.000000  1.000000
 FoFCou: FMM=F IPFlag=           0 FMFlag=      100000 FMFlg1=           0
         NFxFlg=           0 DoJE=T BraDBF=F KetDBF=T FulRan=T
         wScrn=  0.000000 ICntrl=       500 IOpCl=  0 I1Cent=   200000004 NGrid=           0
         NMat0=    1 NMatS0=      1 NMatT0=    0 NMatD0=    1 NMtDS0=    0 NMtDT0=    0
 Petite list used in FoFCou.
 Requested convergence on RMS density matrix=1.00D-08 within 128 cycles.
 Requested convergence on MAX density matrix=1.00D-06.
 Requested convergence on             energy=1.00D-06.
 No special actions if energy rises.
 SCF Done:  E(UwB97XD) =  -348.084726963     A.U. after   17 cycles
            NFock= 17  Conv=0.79D-08     -V/T= 2.0060
 <Sx>= 0.0000 <Sy>= 0.0000 <Sz>= 1.0000 <S**2>= 2.0092 S= 1.0030
 <L.S>=  0.00000000000    
 Annihilation of the first spin contaminant:
 S**2 before annihilation     2.0092,   after     2.0001
 Calling FoFJK, ICntrl=      2127 FMM=F ISym2X=0 I1Cent= 0 IOpClX= 1 NMat=1 NMatS=1 NMatT=0.
 ***** Axes restored to original set *****
 -------------------------------------------------------------------
 Center     Atomic                   Forces (Hartrees/Bohr)
 Number     Number              X              Y              Z
 -------------------------------------------------------------------
      1        1          -0.000024963    0.000039141    0.000020454
      2        6          -0.000185183    0.000318504    0.000414800
      3        1          -0.000195280    0.000213946   -0.000029431
      4        1           0.000022123    0.000022318    0.000045210
      5        6           0.000682014   -0.000671390   -0.002650437
      6        1           0.000460385   -0.000372894    0.000242448
      7        1           0.000064612   -0.000100374    0.000524559
      8        8          -0.000157743    0.000141558    0.001385348
      9        1           0.000148132    0.000135700   -0.000008000
     10        6          -0.000197702    0.000023034   -0.000439284
     11        1           0.000126416    0.000046143   -0.000013621
     12        1           0.000186601    0.000050276   -0.000060849
     13        6          -0.000541378    0.000863500    0.002082727
     14        6          -0.000499172   -0.000355059   -0.000133121
     15        1           0.000115459   -0.000224188    0.000048001
     16        1           0.000113296   -0.000256802    0.000142499
     17        1           0.000119631   -0.000241300    0.000014015
     18        8           0.000280041   -0.000017444   -0.000917565
     19        1          -0.000517287    0.000385331   -0.000667751
 -------------------------------------------------------------------
 Cartesian Forces:  Max     0.002650437 RMS     0.000579236

 GradGradGradGradGradGradGradGradGradGradGradGradGradGradGradGradGradGrad
 Berny optimization.
 Using GEDIIS/GDIIS optimizer.
 FormGI is forming the generalized inverse of G from B-inverse, IUseBI=4.
 Internal  Forces:  Max     0.001502414 RMS     0.000299930
 Search for a local minimum.
 Step number   2 out of a maximum of  104
 All quantities printed in internal units (Hartrees-Bohrs-Radians)
 Mixed Optimization -- En-DIIS/RFO-DIIS
 Update second derivatives using D2CorX and points    1    2
 DE= -7.31D-04 DEPred=-7.24D-04 R= 1.01D+00
 TightC=F SS=  1.41D+00  RLast= 9.01D-02 DXNew= 5.0454D-01 2.7024D-01
 Trust test= 1.01D+00 RLast= 9.01D-02 DXMaxT set to 3.00D-01
 ITU=  1  0
 Use linear search instead of GDIIS.
     Eigenvalues ---    0.00230   0.00276   0.00314   0.00368   0.00686
     Eigenvalues ---    0.01364   0.02544   0.04166   0.04407   0.04690
     Eigenvalues ---    0.05062   0.05556   0.05600   0.05627   0.05648
     Eigenvalues ---    0.05654   0.05728   0.05888   0.08309   0.09780
     Eigenvalues ---    0.12854   0.13801   0.15959   0.16000   0.16000
     Eigenvalues ---    0.16000   0.16000   0.16000   0.16000   0.16000
     Eigenvalues ---    0.16122   0.16183   0.17171   0.19184   0.27288
     Eigenvalues ---    0.29195   0.30254   0.30820   0.32761   0.33173
     Eigenvalues ---    0.34026   0.34080   0.34133   0.34178   0.34207
     Eigenvalues ---    0.34215   0.34311   0.34476   0.35519   0.47413
     Eigenvalues ---    0.48491
 RFO step:  Lambda=-8.35134898D-05 EMin= 2.29953541D-03
 Quartic linear search produced a step of  0.00920.
 Iteration  1 RMS(Cart)=  0.01572435 RMS(Int)=  0.00007518
 Iteration  2 RMS(Cart)=  0.00014155 RMS(Int)=  0.00002481
 Iteration  3 RMS(Cart)=  0.00000001 RMS(Int)=  0.00002481
 Variable       Old X    -DE/DX   Delta X   Delta X   Delta X     New X
                                 (Linear)    (Quad)   (Total)
    R1        2.05822   0.00001  -0.00011  -0.00049  -0.00060   2.05762
    R2        2.06039   0.00010  -0.00012  -0.00026  -0.00038   2.06001
    R3        2.05924  -0.00005  -0.00011  -0.00067  -0.00078   2.05845
    R4        2.87163   0.00064  -0.00018   0.00131   0.00113   2.87276
    R5        2.10074   0.00017  -0.00011   0.00052   0.00043   2.10118
    R6        2.08043   0.00033  -0.00012   0.00045   0.00034   2.08076
    R7        2.56698  -0.00150  -0.00017  -0.00360  -0.00375   2.56323
    R8        4.33205  -0.00028  -0.00006  -0.00586  -0.00591   4.32614
    R9        4.49562  -0.00023  -0.00013  -0.01518  -0.01533   4.48029
   R10        2.06067   0.00001  -0.00011  -0.00051  -0.00061   2.06006
   R11        2.05962   0.00009  -0.00010  -0.00023  -0.00033   2.05929
   R12        2.05803  -0.00001  -0.00011  -0.00054  -0.00065   2.05738
   R13        2.87691   0.00053  -0.00020   0.00083   0.00063   2.87754
   R14        2.92330   0.00095  -0.00025   0.00234   0.00209   2.92539
   R15        2.58407  -0.00113  -0.00016  -0.00327  -0.00345   2.58062
   R16        2.07684   0.00059  -0.00011   0.00079   0.00065   2.07748
   R17        2.05687   0.00010  -0.00010  -0.00018  -0.00028   2.05659
   R18        2.05774   0.00003  -0.00011  -0.00044  -0.00055   2.05719
   R19        2.05438   0.00005  -0.00010  -0.00032  -0.00041   2.05397
    A1        1.89751  -0.00017   0.00001  -0.00080  -0.00078   1.89673
    A2        1.89371  -0.00001   0.00003  -0.00029  -0.00025   1.89346
    A3        1.92744  -0.00001  -0.00003  -0.00026  -0.00029   1.92715
    A4        1.89179  -0.00016   0.00002  -0.00073  -0.00071   1.89109
    A5        1.92420   0.00039  -0.00003   0.00250   0.00247   1.92667
    A6        1.92834  -0.00006  -0.00001  -0.00049  -0.00050   1.92784
    A7        1.92245  -0.00023   0.00001  -0.00210  -0.00209   1.92036
    A8        1.96198  -0.00003   0.00001  -0.00002  -0.00002   1.96196
    A9        2.01008   0.00038  -0.00004   0.00313   0.00309   2.01317
   A10        1.81983  -0.00014   0.00001  -0.00418  -0.00417   1.81566
   A11        1.80658  -0.00001   0.00001   0.00046   0.00047   1.80706
   A12        1.92686  -0.00003   0.00000   0.00189   0.00188   1.92875
   A13        2.66998   0.00034   0.00001   0.00101   0.00100   2.67098
   A14        1.83129  -0.00011  -0.00003  -0.00354  -0.00361   1.82768
   A15        1.90389  -0.00017   0.00001  -0.00126  -0.00125   1.90264
   A16        1.89057  -0.00020   0.00003  -0.00085  -0.00083   1.88974
   A17        1.92085   0.00022  -0.00001   0.00135   0.00134   1.92219
   A18        1.89644  -0.00015   0.00003  -0.00080  -0.00077   1.89567
   A19        1.92693   0.00004  -0.00004  -0.00008  -0.00012   1.92681
   A20        1.92451   0.00024  -0.00001   0.00158   0.00156   1.92608
   A21        1.94962   0.00039   0.00000   0.00273   0.00271   1.95233
   A22        1.96266  -0.00002   0.00004   0.00313   0.00318   1.96584
   A23        1.94197  -0.00019   0.00002  -0.00154  -0.00149   1.94048
   A24        1.82202  -0.00010  -0.00004   0.00055   0.00051   1.82252
   A25        1.85699  -0.00031  -0.00003  -0.00315  -0.00318   1.85382
   A26        1.92432   0.00023   0.00001  -0.00193  -0.00197   1.92235
   A27        1.92236   0.00021  -0.00003   0.00119   0.00116   1.92353
   A28        1.87755   0.00035   0.00000   0.00213   0.00212   1.87967
   A29        1.92851   0.00027  -0.00004   0.00160   0.00155   1.93007
   A30        1.91246  -0.00029   0.00001  -0.00200  -0.00200   1.91046
   A31        1.91739  -0.00024   0.00003  -0.00127  -0.00124   1.91615
   A32        1.90505  -0.00029   0.00003  -0.00164  -0.00161   1.90344
   A33        1.76109  -0.00037  -0.00006  -0.00724  -0.00741   1.75368
   A34        2.40586  -0.00019  -0.00002  -0.00348  -0.00367   2.40219
    D1        1.04631   0.00016  -0.00002   0.00281   0.00279   1.04910
    D2        3.06749  -0.00017   0.00001  -0.00372  -0.00372   3.06377
    D3       -0.98828   0.00009  -0.00002   0.00169   0.00168  -0.98661
    D4       -1.05095   0.00013   0.00000   0.00235   0.00235  -1.04860
    D5        0.97023  -0.00021   0.00003  -0.00418  -0.00415   0.96607
    D6       -3.08555   0.00006   0.00000   0.00124   0.00124  -3.08431
    D7        3.14151   0.00011   0.00000   0.00197   0.00196  -3.13971
    D8       -1.12050  -0.00023   0.00003  -0.00457  -0.00454  -1.12504
    D9        1.10691   0.00004   0.00000   0.00085   0.00085   1.10776
   D10       -1.92568  -0.00018   0.00006   0.00143   0.00149  -1.92419
   D11        2.24876   0.00005   0.00003   0.00496   0.00499   2.25375
   D12        0.23234   0.00014   0.00002   0.00432   0.00434   0.23668
   D13        1.89877  -0.00013  -0.00002  -0.00468  -0.00470   1.89407
   D14       -0.20062  -0.00005  -0.00001  -0.00413  -0.00415  -0.20476
   D15       -2.13947   0.00013  -0.00003  -0.00035  -0.00038  -2.13985
   D16       -0.25363  -0.00017  -0.00006  -0.00990  -0.00995  -0.26359
   D17        0.65344   0.00006   0.00014   0.02488   0.02495   0.67840
   D18        1.10953  -0.00015  -0.00002  -0.00307  -0.00310   1.10643
   D19       -3.13162  -0.00003  -0.00005   0.00150   0.00147  -3.13016
   D20       -0.96304   0.00011   0.00000   0.00013   0.00012  -0.96292
   D21       -0.99320  -0.00011   0.00000  -0.00232  -0.00232  -0.99552
   D22        1.04884   0.00000  -0.00002   0.00225   0.00224   1.05108
   D23       -3.06576   0.00014   0.00003   0.00088   0.00089  -3.06487
   D24       -3.08901  -0.00011   0.00000  -0.00229  -0.00230  -3.09130
   D25       -1.04697   0.00001  -0.00003   0.00228   0.00227  -1.04470
   D26        1.12161   0.00015   0.00002   0.00091   0.00092   1.12253
   D27        1.04611   0.00010   0.00004   0.00652   0.00656   1.05266
   D28       -1.03740   0.00013   0.00005   0.00698   0.00703  -1.03037
   D29       -3.11545   0.00012   0.00004   0.00677   0.00680  -3.10865
   D30       -1.07921  -0.00002   0.00003   0.00089   0.00090  -1.07832
   D31        3.12047   0.00001   0.00003   0.00136   0.00137   3.12183
   D32        1.04241   0.00000   0.00002   0.00114   0.00114   1.04356
   D33       -3.11465  -0.00010   0.00005   0.00419   0.00427  -3.11039
   D34        1.08502  -0.00007   0.00005   0.00466   0.00474   1.08976
   D35       -0.99303  -0.00008   0.00004   0.00444   0.00451  -0.98852
   D36        2.54692   0.00005   0.00018   0.01668   0.01683   2.56375
   D37       -1.61957   0.00045   0.00017   0.02207   0.02222  -1.59735
   D38        0.36861   0.00014   0.00012   0.01786   0.01794   0.38656
   D39       -2.89383  -0.00022  -0.00027  -0.03474  -0.03502  -2.92885
   D40        1.26206  -0.00038  -0.00026  -0.03515  -0.03543   1.22663
   D41       -0.70373  -0.00021  -0.00020  -0.03323  -0.03344  -0.73717
         Item               Value     Threshold  Converged?
 Maximum Force            0.001502     0.000450     NO 
 RMS     Force            0.000300     0.000300     YES
 Maximum Displacement     0.060315     0.001800     NO 
 RMS     Displacement     0.015788     0.001200     NO 
 Predicted change in Energy=-4.203709D-05
 GradGradGradGradGradGradGradGradGradGradGradGradGradGradGradGradGradGrad

                          Input orientation:                          
 ---------------------------------------------------------------------
 Center     Atomic      Atomic             Coordinates (Angstroms)
 Number     Number       Type             X           Y           Z
 ---------------------------------------------------------------------
      1          1           0       -2.727428    1.572285   -0.452104
      2          6           0       -3.163467    0.720317    0.067135
      3          1           0       -3.524420    1.052312    1.040703
      4          1           0       -4.014854    0.362558   -0.510529
      5          6           0       -2.132165   -0.384165    0.233074
      6          1           0       -1.267614   -0.012097    0.825043
      7          1           0       -2.515257   -1.230989    0.823443
      8          8           0       -1.563461   -0.825097   -0.916702
      9          1           0        2.963116    0.581826   -1.563030
     10          6           0        2.576189    1.007018   -0.636803
     11          1           0        3.386629    1.074661    0.088543
     12          1           0        2.213768    2.011762   -0.847645
     13          6           0        1.448357    0.140315   -0.093191
     14          6           0        1.942127   -1.276980    0.286174
     15          1           0        2.709549   -1.214401    1.055295
     16          1           0        2.362259   -1.731741   -0.609240
     17          1           0        1.115527   -1.887660    0.639981
     18          8           0        0.915311    0.635462    1.062476
     19          1           0        0.658294   -0.000716   -0.844522
 ---------------------------------------------------------------------
                    Distance matrix (angstroms):
                    1          2          3          4          5
     1  H    0.000000
     2  C    1.088848   0.000000
     3  H    1.770323   1.090111   0.000000
     4  H    1.767575   1.089287   1.767090   0.000000
     5  C    2.156735   1.520198   2.157337   2.157558   0.000000
     6  H    2.504482   2.169128   2.504526   3.077572   1.111895
     7  H    3.087132   2.190839   2.505809   2.562745   1.101093
     8  O    2.705201   2.432336   3.346858   2.754056   1.356403
     9  H    5.881959   6.341264   7.006347   7.060304   5.488261
    10  C    5.336852   5.789765   6.327204   6.623679   4.986048
    11  H    6.158054   6.559709   6.976368   7.459754   5.710180
    12  H    4.976445   5.605293   6.116633   6.452073   5.078931
    13  C    4.429056   4.650917   5.181309   5.483633   3.633409
    14  C    5.519793   5.486736   5.989830   6.229643   4.171306
    15  H    6.292742   6.261942   6.633293   7.082105   4.980717
    16  H    6.070106   6.083068   6.717608   6.712927   4.767106
    17  H    5.285089   5.043757   5.507551   5.719087   3.601884
    18  O    4.054767   4.199326   4.459311   5.182215   3.318834
    19  H    3.753856   3.994604   4.707232   4.699130   3.015776
                    6          7          8          9         10
     6  H    0.000000
     7  H    1.744224   0.000000
     8  O    1.944781   2.024541   0.000000
     9  H    4.894354   6.244527   4.784043   0.000000
    10  C    4.236792   5.750115   4.535603   1.090136   0.000000
    11  H    4.835851   6.378743   5.396573   1.774808   1.089732
    12  H    4.360493   5.972574   4.724404   1.765790   1.088721
    13  C    2.871041   4.293125   3.268216   2.156352   1.522726
    14  C    3.491812   4.489883   3.733666   2.813740   2.543732
    15  H    4.161295   5.229974   4.722177   3.185334   2.795655
    16  H    4.265011   5.108179   4.040769   2.573584   2.747241
    17  H    3.038313   3.694247   3.275558   3.790145   3.484663
    18  O    2.289294   3.912745   3.492090   3.330114   2.405019
    19  H    2.548862   3.790396   2.370867   2.483508   2.176465
                   11         12         13         14         15
    11  H    0.000000
    12  H    1.769240   0.000000
    13  C    2.159382   2.158093   0.000000
    14  C    2.766923   3.489292   1.548048   0.000000
    15  H    2.575433   3.778241   2.178276   1.088302   0.000000
    16  H    3.067920   3.754025   2.146187   1.088615   1.777338
    17  H    3.773240   4.315629   2.181971   1.086912   1.779515
    18  O    2.692370   2.688633   1.365604   2.305306   2.577079
    19  H    3.077477   2.543536   1.099358   2.134374   3.047948
                   16         17         18         19
    16  H    0.000000
    17  H    1.771780   0.000000
    18  O    3.239127   2.566074   0.000000
    19  H    2.440349   2.444048   2.026677   0.000000
 Stoichiometry    C5H12O2(3)
 Framework group  C1[X(C5H12O2)]
 Deg. of freedom    51
 Full point group                 C1      NOp   1
 Largest Abelian subgroup         C1      NOp   1
 Largest concise Abelian subgroup C1      NOp   1
                         Standard orientation:                         
 ---------------------------------------------------------------------
 Center     Atomic      Atomic             Coordinates (Angstroms)
 Number     Number       Type             X           Y           Z
 ---------------------------------------------------------------------
      1          1           0        2.715232   -1.585181   -0.481603
      2          6           0        3.160207   -0.745689    0.050225
      3          1           0        3.519853   -1.096483    1.017665
      4          1           0        4.013827   -0.386755   -0.523401
      5          6           0        2.139612    0.365599    0.235771
      6          1           0        1.272721   -0.007746    0.823499
      7          1           0        2.531727    1.199311    0.838744
      8          8           0        1.572916    0.830054   -0.905704
      9          1           0       -2.967847   -0.524069   -1.565160
     10          6           0       -2.583191   -0.967535   -0.646588
     11          1           0       -3.392871   -1.039133    0.079226
     12          1           0       -2.230596   -1.972139   -0.874097
     13          6           0       -1.446271   -0.120159   -0.091555
     14          6           0       -1.926028    1.295473    0.311274
     15          1           0       -2.692563    1.227840    1.080853
     16          1           0       -2.343553    1.768322   -0.575952
     17          1           0       -1.093080    1.892701    0.673069
     18          8           0       -0.915728   -0.638582    1.055022
     19          1           0       -0.656328    0.025418   -0.842144
 ---------------------------------------------------------------------
 Rotational constants (GHZ):           4.1160903           0.9951951           0.9379561
 Standard basis: Aug-CC-pVTZ (5D, 7F)
 There are   685 symmetry adapted cartesian basis functions of A   symmetry.
 There are   598 symmetry adapted basis functions of A   symmetry.
   598 basis functions,   828 primitive gaussians,   685 cartesian basis functions
    30 alpha electrons       28 beta electrons
       nuclear repulsion energy       304.9359621765 Hartrees.
 NAtoms=   19 NActive=   19 NUniq=   19 SFac= 1.00D+00 NAtFMM=   60 NAOKFM=F Big=F
 Integral buffers will be    131072 words long.
 Raffenetti 2 integral format.
 Two-electron integral symmetry is turned on.
 Nuclear repulsion after empirical dispersion term =      304.9273229796 Hartrees.
 One-electron integrals computed using PRISM.
 NBasis=   598 RedAO= T EigKep=  6.38D-06  NBF=   598
 NBsUse=   598 1.00D-06 EigRej= -1.00D+00 NBFU=   598
 Initial guess from the checkpoint file:  "Reverse-wb-opt.chk"
 B after Tr=     0.000000    0.000000    0.000000
         Rot=    0.999988   -0.004499   -0.000641    0.001589 Ang=  -0.55 deg.
 Initial guess <Sx>= 0.0000 <Sy>= 0.0000 <Sz>= 1.0000 <S**2>= 2.0091 S= 1.0030
 ExpMin= 2.53D-02 ExpMax= 1.53D+04 ExpMxC= 5.22D+02 IAcc=3 IRadAn=         7 AccDes= 0.00D+00
 Harris functional with IExCor= 4639 and IRadAn=       7 diagonalized for initial guess.
 HarFok:  IExCor= 4639 AccDes= 0.00D+00 IRadAn=         7 IDoV= 1 UseB2=F ITyADJ=14
 ICtDFT=  3500011 ScaDFX=  1.000000  1.000000  1.000000  1.000000
 FoFCou: FMM=F IPFlag=           0 FMFlag=      100000 FMFlg1=           0
         NFxFlg=           0 DoJE=T BraDBF=F KetDBF=T FulRan=T
         wScrn=  0.000000 ICntrl=       500 IOpCl=  0 I1Cent=   200000004 NGrid=           0
         NMat0=    1 NMatS0=      1 NMatT0=    0 NMatD0=    1 NMtDS0=    0 NMtDT0=    0
 Petite list used in FoFCou.
 Requested convergence on RMS density matrix=1.00D-08 within 128 cycles.
 Requested convergence on MAX density matrix=1.00D-06.
 Requested convergence on             energy=1.00D-06.
 No special actions if energy rises.
 SCF Done:  E(UwB97XD) =  -348.084798572     A.U. after   16 cycles
            NFock= 16  Conv=0.85D-08     -V/T= 2.0060
 <Sx>= 0.0000 <Sy>= 0.0000 <Sz>= 1.0000 <S**2>= 2.0092 S= 1.0031
 <L.S>=  0.00000000000    
 Annihilation of the first spin contaminant:
 S**2 before annihilation     2.0092,   after     2.0001
 Calling FoFJK, ICntrl=      2127 FMM=F ISym2X=0 I1Cent= 0 IOpClX= 1 NMat=1 NMatS=1 NMatT=0.
 ***** Axes restored to original set *****
 -------------------------------------------------------------------
 Center     Atomic                   Forces (Hartrees/Bohr)
 Number     Number              X              Y              Z
 -------------------------------------------------------------------
      1        1           0.000079566    0.000196830   -0.000121052
      2        6          -0.000010187    0.000081843    0.000147248
      3        1          -0.000060814    0.000061890    0.000170646
      4        1          -0.000207613   -0.000061668   -0.000141203
      5        6           0.000299598   -0.000177012   -0.001225775
      6        1           0.000619955   -0.000270057    0.000221886
      7        1          -0.000074920   -0.000194193    0.000351133
      8        8          -0.000019127   -0.000048063    0.000577168
      9        1           0.000123999   -0.000063786   -0.000175251
     10        6           0.000002889   -0.000320774   -0.000019258
     11        1           0.000244031    0.000060694    0.000124602
     12        1          -0.000085776    0.000192373   -0.000008267
     13        6          -0.000536814    0.000334471    0.000878020
     14        6          -0.000196193   -0.000273192   -0.000046608
     15        1           0.000184006   -0.000007105    0.000163389
     16        1           0.000108919   -0.000095873   -0.000172439
     17        1          -0.000163325   -0.000080566    0.000040949
     18        8           0.000123347    0.000346447   -0.000060707
     19        1          -0.000431543    0.000317742   -0.000704480
 -------------------------------------------------------------------
 Cartesian Forces:  Max     0.001225775 RMS     0.000309379

 GradGradGradGradGradGradGradGradGradGradGradGradGradGradGradGradGradGrad
 Berny optimization.
 Using GEDIIS/GDIIS optimizer.
 FormGI is forming the generalized inverse of G from B-inverse, IUseBI=4.
 Internal  Forces:  Max     0.000672436 RMS     0.000179888
 Search for a local minimum.
 Step number   3 out of a maximum of  104
 All quantities printed in internal units (Hartrees-Bohrs-Radians)
 Mixed Optimization -- En-DIIS/RFO-DIIS
 Swapping is turned off.
 Update second derivatives using D2CorX and points    1    2    3
 DE= -7.16D-05 DEPred=-4.20D-05 R= 1.70D+00
 TightC=F SS=  1.41D+00  RLast= 7.94D-02 DXNew= 5.0454D-01 2.3822D-01
 Trust test= 1.70D+00 RLast= 7.94D-02 DXMaxT set to 3.00D-01
 ITU=  1  1  0
     Eigenvalues ---    0.00181   0.00237   0.00292   0.00314   0.00368
     Eigenvalues ---    0.01225   0.02395   0.03944   0.04366   0.04649
     Eigenvalues ---    0.05151   0.05541   0.05600   0.05630   0.05637
     Eigenvalues ---    0.05656   0.05755   0.05877   0.08421   0.09795
     Eigenvalues ---    0.12805   0.13971   0.15902   0.16000   0.16000
     Eigenvalues ---    0.16000   0.16000   0.16000   0.16000   0.16011
     Eigenvalues ---    0.16073   0.16902   0.18413   0.19234   0.27412
     Eigenvalues ---    0.29221   0.30709   0.30801   0.32545   0.32921
     Eigenvalues ---    0.34049   0.34083   0.34163   0.34178   0.34210
     Eigenvalues ---    0.34216   0.34334   0.34491   0.36797   0.48014
     Eigenvalues ---    0.52736
 En-DIIS/RFO-DIIS/Sim-DIIS IScMMF=       -3 using points:     3    2
 RFO step:  Lambda=-2.49147101D-04.
 DidBck=F Rises=F RFO-DIIS coefs:    3.00000   -2.00000
 Iteration  1 RMS(Cart)=  0.07175292 RMS(Int)=  0.00153869
 Iteration  2 RMS(Cart)=  0.00289651 RMS(Int)=  0.00053538
 Iteration  3 RMS(Cart)=  0.00000286 RMS(Int)=  0.00053538
 Iteration  4 RMS(Cart)=  0.00000000 RMS(Int)=  0.00053538
 Variable       Old X    -DE/DX   Delta X   Delta X   Delta X     New X
                                 (Linear)    (Quad)   (Total)
    R1        2.05762   0.00024  -0.00120   0.00088  -0.00033   2.05730
    R2        2.06001   0.00019  -0.00076   0.00015  -0.00061   2.05941
    R3        2.05845   0.00026  -0.00156   0.00107  -0.00049   2.05797
    R4        2.87276   0.00033   0.00226   0.00027   0.00253   2.87529
    R5        2.10118   0.00030   0.00087   0.00303   0.00454   2.10571
    R6        2.08076   0.00036   0.00068   0.00159   0.00226   2.08303
    R7        2.56323  -0.00067  -0.00750  -0.00452  -0.01166   2.55157
    R8        4.32614  -0.00029  -0.01181  -0.01549  -0.02685   4.29929
    R9        4.48029  -0.00018  -0.03065  -0.03631  -0.06736   4.41293
   R10        2.06006   0.00022  -0.00123   0.00063  -0.00059   2.05947
   R11        2.05929   0.00027  -0.00066   0.00110   0.00044   2.05974
   R12        2.05738   0.00021  -0.00129   0.00057  -0.00073   2.05666
   R13        2.87754   0.00016   0.00125  -0.00167  -0.00042   2.87712
   R14        2.92539   0.00039   0.00417  -0.00018   0.00399   2.92938
   R15        2.58062  -0.00019  -0.00690  -0.00302  -0.01030   2.57032
   R16        2.07748   0.00059   0.00129   0.00196   0.00256   2.08004
   R17        2.05659   0.00024  -0.00056   0.00089   0.00033   2.05692
   R18        2.05719   0.00022  -0.00111   0.00062  -0.00049   2.05670
   R19        2.05397   0.00018  -0.00082   0.00038  -0.00044   2.05353
    A1        1.89673  -0.00001  -0.00156   0.00033  -0.00123   1.89550
    A2        1.89346  -0.00003  -0.00051   0.00009  -0.00042   1.89304
    A3        1.92715   0.00002  -0.00057   0.00008  -0.00050   1.92666
    A4        1.89109  -0.00001  -0.00141   0.00052  -0.00089   1.89020
    A5        1.92667  -0.00001   0.00494  -0.00175   0.00319   1.92986
    A6        1.92784   0.00003  -0.00100   0.00076  -0.00024   1.92760
    A7        1.92036  -0.00009  -0.00418  -0.00139  -0.00550   1.91486
    A8        1.96196   0.00000  -0.00004  -0.00048  -0.00061   1.96135
    A9        2.01317   0.00007   0.00618   0.00065   0.00690   2.02007
   A10        1.81566  -0.00007  -0.00834  -0.00422  -0.01271   1.80295
   A11        1.80706   0.00005   0.00094   0.00283   0.00377   1.81083
   A12        1.92875   0.00002   0.00377   0.00224   0.00589   1.93463
   A13        2.67098   0.00028   0.00200   0.00242   0.00409   2.67507
   A14        1.82768  -0.00011  -0.00722  -0.00937  -0.01766   1.81001
   A15        1.90264  -0.00008  -0.00251  -0.00052  -0.00303   1.89961
   A16        1.88974   0.00000  -0.00166   0.00087  -0.00079   1.88895
   A17        1.92219   0.00006   0.00268   0.00053   0.00320   1.92540
   A18        1.89567  -0.00003  -0.00154  -0.00017  -0.00171   1.89396
   A19        1.92681   0.00011  -0.00023   0.00167   0.00143   1.92825
   A20        1.92608  -0.00007   0.00313  -0.00239   0.00073   1.92681
   A21        1.95233   0.00010   0.00542  -0.00097   0.00404   1.95637
   A22        1.96584  -0.00009   0.00636   0.00443   0.01116   1.97700
   A23        1.94048  -0.00003  -0.00298   0.00269   0.00042   1.94090
   A24        1.82252  -0.00001   0.00101  -0.00023   0.00096   1.82348
   A25        1.85382  -0.00023  -0.00635  -0.00639  -0.01274   1.84107
   A26        1.92235   0.00026  -0.00395  -0.00036  -0.00542   1.91693
   A27        1.92353   0.00004   0.00233  -0.00005   0.00227   1.92580
   A28        1.87967   0.00002   0.00425  -0.00068   0.00357   1.88324
   A29        1.93007  -0.00006   0.00311  -0.00250   0.00061   1.93067
   A30        1.91046  -0.00003  -0.00399   0.00046  -0.00354   1.90692
   A31        1.91615   0.00001  -0.00248   0.00148  -0.00100   1.91515
   A32        1.90344   0.00001  -0.00322   0.00128  -0.00194   1.90149
   A33        1.75368  -0.00038  -0.01481  -0.02061  -0.03764   1.71604
   A34        2.40219  -0.00023  -0.00734  -0.01178  -0.02243   2.37976
    D1        1.04910   0.00007   0.00557   0.00339   0.00900   1.05810
    D2        3.06377  -0.00008  -0.00744  -0.00299  -0.01043   3.05334
    D3       -0.98661   0.00001   0.00335   0.00034   0.00365  -0.98296
    D4       -1.04860   0.00007   0.00470   0.00405   0.00879  -1.03981
    D5        0.96607  -0.00008  -0.00831  -0.00232  -0.01064   0.95544
    D6       -3.08431   0.00002   0.00248   0.00100   0.00345  -3.08086
    D7       -3.13971   0.00007   0.00392   0.00404   0.00800  -3.13171
    D8       -1.12504  -0.00008  -0.00908  -0.00234  -0.01143  -1.13646
    D9        1.10776   0.00001   0.00170   0.00099   0.00265   1.11042
   D10       -1.92419  -0.00003   0.00299   0.00861   0.01173  -1.91246
   D11        2.25375   0.00006   0.00998   0.01229   0.02228   2.27603
   D12        0.23668   0.00004   0.00868   0.01033   0.01926   0.25594
   D13        1.89407  -0.00005  -0.00940  -0.00849  -0.01802   1.87605
   D14       -0.20476  -0.00002  -0.00830  -0.00907  -0.01767  -0.22243
   D15       -2.13985   0.00003  -0.00076  -0.00656  -0.00739  -2.14723
   D16       -0.26359  -0.00009  -0.01990  -0.02487  -0.04436  -0.30795
   D17        0.67840   0.00005   0.04991   0.05584   0.10420   0.78260
   D18        1.10643  -0.00007  -0.00619  -0.00148  -0.00775   1.09868
   D19       -3.13016  -0.00008   0.00294   0.00052   0.00381  -3.12634
   D20       -0.96292   0.00017   0.00024   0.00544   0.00541  -0.95751
   D21       -0.99552  -0.00009  -0.00465  -0.00225  -0.00698  -1.00250
   D22        1.05108  -0.00009   0.00448  -0.00025   0.00458   1.05566
   D23       -3.06487   0.00015   0.00178   0.00467   0.00618  -3.05869
   D24       -3.09130  -0.00007  -0.00459  -0.00157  -0.00624  -3.09754
   D25       -1.04470  -0.00008   0.00454   0.00043   0.00533  -1.03938
   D26        1.12253   0.00017   0.00184   0.00535   0.00692   1.12946
   D27        1.05266   0.00003   0.01311   0.00681   0.01987   1.07254
   D28       -1.03037   0.00003   0.01406   0.00670   0.02070  -1.00967
   D29       -3.10865   0.00003   0.01360   0.00699   0.02054  -3.08811
   D30       -1.07832   0.00009   0.00179   0.00213   0.00341  -1.07491
   D31        3.12183   0.00009   0.00273   0.00201   0.00423   3.12606
   D32        1.04356   0.00009   0.00228   0.00230   0.00407   1.04763
   D33       -3.11039  -0.00010   0.00853   0.00540   0.01450  -3.09589
   D34        1.08976  -0.00010   0.00948   0.00528   0.01532   1.10509
   D35       -0.98852  -0.00010   0.00902   0.00558   0.01516  -0.97335
   D36        2.56375   0.00026   0.03367   0.05092   0.08416   2.64792
   D37       -1.59735   0.00032   0.04444   0.05206   0.09608  -1.50127
   D38        0.38656   0.00017   0.03589   0.04441   0.07955   0.46610
   D39       -2.92885  -0.00028  -0.07004  -0.08668  -0.15690  -3.08575
   D40        1.22663  -0.00024  -0.07086  -0.08299  -0.15400   1.07264
   D41       -0.73717  -0.00024  -0.06688  -0.07924  -0.14614  -0.88331
         Item               Value     Threshold  Converged?
 Maximum Force            0.000672     0.000450     NO 
 RMS     Force            0.000180     0.000300     YES
 Maximum Displacement     0.275448     0.001800     NO 
 RMS     Displacement     0.073080     0.001200     NO 
 Predicted change in Energy=-1.300852D-04
 GradGradGradGradGradGradGradGradGradGradGradGradGradGradGradGradGradGrad

                          Input orientation:                          
 ---------------------------------------------------------------------
 Center     Atomic      Atomic             Coordinates (Angstroms)
 Number     Number       Type             X           Y           Z
 ---------------------------------------------------------------------
      1          1           0       -2.736034    1.537878   -0.444300
      2          6           0       -3.141079    0.672088    0.076815
      3          1           0       -3.500977    0.991769    1.054527
      4          1           0       -3.988501    0.292414   -0.492136
      5          6           0       -2.075488   -0.403856    0.224908
      6          1           0       -1.219459   -0.006088    0.817064
      7          1           0       -2.423867   -1.259567    0.826102
      8          8           0       -1.503410   -0.824628   -0.923483
      9          1           0        2.975537    0.548933   -1.564649
     10          6           0        2.612835    0.997714   -0.640119
     11          1           0        3.427649    1.020296    0.083478
     12          1           0        2.311935    2.021557   -0.853846
     13          6           0        1.435947    0.202083   -0.092463
     14          6           0        1.836943   -1.247013    0.284790
     15          1           0        2.595215   -1.238631    1.065643
     16          1           0        2.243254   -1.724111   -0.605049
     17          1           0        0.969766   -1.808686    0.621539
     18          8           0        0.922691    0.722447    1.054625
     19          1           0        0.639503    0.100071   -0.845346
 ---------------------------------------------------------------------
                    Distance matrix (angstroms):
                    1          2          3          4          5
     1  H    0.000000
     2  C    1.088676   0.000000
     3  H    1.769140   1.089791   0.000000
     4  H    1.766959   1.089028   1.766053   0.000000
     5  C    2.157427   1.521536   2.160569   2.158371   0.000000
     6  H    2.504969   2.168066   2.501485   3.077450   1.114295
     7  H    3.088214   2.192513   2.506164   2.567972   1.102290
     8  O    2.707474   2.433663   3.346953   2.758536   1.350231
     9  H    5.903833   6.334237   7.000102   7.050810   5.442718
    10  C    5.379639   5.807543   6.344333   6.640556   4.969210
    11  H    6.207852   6.577954   6.996400   7.473984   5.686188
    12  H    5.087599   5.694080   6.204216   6.543414   5.127945
    13  C    4.394720   4.604207   5.129562   5.439902   3.577438
    14  C    5.403638   5.339186   5.839352   6.075298   4.002701
    15  H    6.197673   6.126475   6.491407   6.936577   4.818626
    16  H    5.954807   5.932769   6.567069   6.550870   4.591670
    17  H    5.105727   4.832184   5.293162   5.499028   3.377045
    18  O    4.037075   4.180057   4.431859   5.166934   3.308484
    19  H    3.690851   3.933241   4.642006   4.645447   2.961514
                    6          7          8          9         10
     6  H    0.000000
     7  H    1.738358   0.000000
     8  O    1.944258   2.024218   0.000000
     9  H    4.855780   6.175753   4.728502   0.000000
    10  C    4.221076   5.710822   4.510510   1.089823   0.000000
    11  H    4.815312   6.323726   5.360323   1.772826   1.089965
    12  H    4.401594   6.001318   4.760512   1.764719   1.088336
    13  C    2.814562   4.228280   3.222507   2.158234   1.522505
    14  C    3.341378   4.295076   3.577190   2.818198   2.548777
    15  H    4.016553   5.024839   4.574576   3.202884   2.812681
    16  H    4.118786   4.903673   3.866259   2.573675   2.747027
    17  H    2.842586   3.443853   3.077671   3.789578   3.488171
    18  O    2.275084   3.896159   3.491750   3.332399   2.409256
    19  H    2.496121   3.745209   2.335219   2.485142   2.177595
                   11         12         13         14         15
    11  H    0.000000
    12  H    1.768027   0.000000
    13  C    2.160395   2.158134   0.000000
    14  C    2.776970   3.493660   1.550160   0.000000
    15  H    2.600066   3.793878   2.181919   1.088476   0.000000
    16  H    3.067350   3.754550   2.150515   1.088358   1.775043
    17  H    3.786006   4.318442   2.184105   1.086680   1.778842
    18  O    2.703083   2.694429   1.360155   2.303753   2.577457
    19  H    3.079495   2.547393   1.100710   2.127370   3.044472
                   16         17         18         19
    16  H    0.000000
    17  H    1.770153   0.000000
    18  O    3.237909   2.568349   0.000000
    19  H    2.440779   2.429851   2.019267   0.000000
 Stoichiometry    C5H12O2(3)
 Framework group  C1[X(C5H12O2)]
 Deg. of freedom    51
 Full point group                 C1      NOp   1
 Largest Abelian subgroup         C1      NOp   1
 Largest concise Abelian subgroup C1      NOp   1
                         Standard orientation:                         
 ---------------------------------------------------------------------
 Center     Atomic      Atomic             Coordinates (Angstroms)
 Number     Number       Type             X           Y           Z
 ---------------------------------------------------------------------
      1          1           0        2.698574   -1.572558   -0.548989
      2          6           0        3.132142   -0.750481    0.017953
      3          1           0        3.488162   -1.136415    0.972913
      4          1           0        3.987075   -0.363549   -0.534638
      5          6           0        2.099775    0.345813    0.235730
      6          1           0        1.235840   -0.060262    0.810511
      7          1           0        2.476876    1.154869    0.882466
      8          8           0        1.533662    0.848674   -0.882202
      9          1           0       -2.987696   -0.354111   -1.567302
     10          6           0       -2.633010   -0.865888   -0.672877
     11          1           0       -3.443864   -0.906350    0.054381
     12          1           0       -2.363828   -1.884053   -0.947386
     13          6           0       -1.429872   -0.137915   -0.089324
     14          6           0       -1.785548    1.298106    0.373642
     15          1           0       -2.539128    1.266858    1.158448
     16          1           0       -2.182780    1.837414   -0.484191
     17          1           0       -0.900150    1.813830    0.735542
     18          8           0       -0.925512   -0.738365    1.022028
     19          1           0       -0.635201   -0.015962   -0.841112
 ---------------------------------------------------------------------
 Rotational constants (GHZ):           4.1425693           1.0189900           0.9583440
 Standard basis: Aug-CC-pVTZ (5D, 7F)
 There are   685 symmetry adapted cartesian basis functions of A   symmetry.
 There are   598 symmetry adapted basis functions of A   symmetry.
   598 basis functions,   828 primitive gaussians,   685 cartesian basis functions
    30 alpha electrons       28 beta electrons
       nuclear repulsion energy       306.5403249782 Hartrees.
 NAtoms=   19 NActive=   19 NUniq=   19 SFac= 1.00D+00 NAtFMM=   60 NAOKFM=F Big=F
 Integral buffers will be    131072 words long.
 Raffenetti 2 integral format.
 Two-electron integral symmetry is turned on.
 Nuclear repulsion after empirical dispersion term =      306.5314474935 Hartrees.
 One-electron integrals computed using PRISM.
 NBasis=   598 RedAO= T EigKep=  6.18D-06  NBF=   598
 NBsUse=   598 1.00D-06 EigRej= -1.00D+00 NBFU=   598
 Initial guess from the checkpoint file:  "Reverse-wb-opt.chk"
 B after Tr=     0.000000    0.000000    0.000000
         Rot=    0.999656   -0.024980   -0.002973    0.007431 Ang=  -3.01 deg.
 Initial guess <Sx>= 0.0000 <Sy>= 0.0000 <Sz>= 1.0000 <S**2>= 2.0092 S= 1.0031
 ExpMin= 2.53D-02 ExpMax= 1.53D+04 ExpMxC= 5.22D+02 IAcc=3 IRadAn=         7 AccDes= 0.00D+00
 Harris functional with IExCor= 4639 and IRadAn=       7 diagonalized for initial guess.
 HarFok:  IExCor= 4639 AccDes= 0.00D+00 IRadAn=         7 IDoV= 1 UseB2=F ITyADJ=14
 ICtDFT=  3500011 ScaDFX=  1.000000  1.000000  1.000000  1.000000
 FoFCou: FMM=F IPFlag=           0 FMFlag=      100000 FMFlg1=           0
         NFxFlg=           0 DoJE=T BraDBF=F KetDBF=T FulRan=T
         wScrn=  0.000000 ICntrl=       500 IOpCl=  0 I1Cent=   200000004 NGrid=           0
         NMat0=    1 NMatS0=      1 NMatT0=    0 NMatD0=    1 NMtDS0=    0 NMtDT0=    0
 Petite list used in FoFCou.
 Requested convergence on RMS density matrix=1.00D-08 within 128 cycles.
 Requested convergence on MAX density matrix=1.00D-06.
 Requested convergence on             energy=1.00D-06.
 No special actions if energy rises.
 Restarting incremental Fock formation.
 SCF Done:  E(UwB97XD) =  -348.084964104     A.U. after   23 cycles
            NFock= 23  Conv=0.46D-08     -V/T= 2.0060
 <Sx>= 0.0000 <Sy>= 0.0000 <Sz>= 1.0000 <S**2>= 2.0094 S= 1.0031
 <L.S>=  0.00000000000    
 Annihilation of the first spin contaminant:
 S**2 before annihilation     2.0094,   after     2.0001
 Calling FoFJK, ICntrl=      2127 FMM=F ISym2X=0 I1Cent= 0 IOpClX= 1 NMat=1 NMatS=1 NMatT=0.
 ***** Axes restored to original set *****
 -------------------------------------------------------------------
 Center     Atomic                   Forces (Hartrees/Bohr)
 Number     Number              X              Y              Z
 -------------------------------------------------------------------
      1        1           0.000156108    0.000278408   -0.000251312
      2        6           0.000262594   -0.000244001   -0.000436300
      3        1           0.000128500   -0.000147728    0.000452973
      4        1          -0.000341924   -0.000164902   -0.000301507
      5        6          -0.000671983    0.001182002    0.003235088
      6        1           0.000351106   -0.000148672   -0.000391539
      7        1          -0.000309116   -0.000253142   -0.000326782
      8        8           0.000724850   -0.000880624   -0.001880987
      9        1          -0.000072714   -0.000318629   -0.000318848
     10        6           0.000394271   -0.000311700    0.000636357
     11        1           0.000106921   -0.000005444    0.000232634
     12        1          -0.000308653    0.000435278    0.000009700
     13        6          -0.000484079   -0.001608662   -0.001993100
     14        6           0.000576141   -0.000650136    0.000427078
     15        1           0.000115666    0.000362131    0.000189744
     16        1          -0.000027925    0.000227062   -0.000541616
     17        1          -0.000401058    0.000112703    0.000022764
     18        8          -0.000347924    0.001526879    0.002144256
     19        1           0.000149219    0.000609177   -0.000908603
 -------------------------------------------------------------------
 Cartesian Forces:  Max     0.003235088 RMS     0.000801298

 GradGradGradGradGradGradGradGradGradGradGradGradGradGradGradGradGradGrad
 Berny optimization.
 Using GEDIIS/GDIIS optimizer.
 FormGI is forming the generalized inverse of G from B-inverse, IUseBI=4.
 Internal  Forces:  Max     0.002366485 RMS     0.000411116
 Search for a local minimum.
 Step number   4 out of a maximum of  104
 All quantities printed in internal units (Hartrees-Bohrs-Radians)
 Mixed Optimization -- En-DIIS/RFO-DIIS
 Swapping is turned off.
 Update second derivatives using D2CorX and points    1    2    3    4
 DE= -1.66D-04 DEPred=-1.30D-04 R= 1.27D+00
 TightC=F SS=  1.41D+00  RLast= 3.44D-01 DXNew= 5.0454D-01 1.0317D+00
 Trust test= 1.27D+00 RLast= 3.44D-01 DXMaxT set to 5.05D-01
 ITU=  1  1  1  0
     Eigenvalues ---    0.00145   0.00234   0.00291   0.00314   0.00368
     Eigenvalues ---    0.01225   0.02418   0.03972   0.04333   0.04669
     Eigenvalues ---    0.05049   0.05523   0.05586   0.05613   0.05621
     Eigenvalues ---    0.05647   0.05798   0.05860   0.08597   0.09852
     Eigenvalues ---    0.12688   0.14096   0.15963   0.16000   0.16000
     Eigenvalues ---    0.16000   0.16000   0.16000   0.16001   0.16011
     Eigenvalues ---    0.16059   0.16708   0.18330   0.19759   0.27522
     Eigenvalues ---    0.29253   0.30506   0.30899   0.32467   0.32865
     Eigenvalues ---    0.34052   0.34085   0.34156   0.34185   0.34211
     Eigenvalues ---    0.34223   0.34335   0.34494   0.36053   0.48120
     Eigenvalues ---    0.67170
 En-DIIS/RFO-DIIS/Sim-DIIS IScMMF=       -3 using points:     4    3    2
 RFO step:  Lambda=-6.87315509D-05.
 DidBck=F Rises=F RFO-DIIS coefs:    1.43057   -0.28701   -0.14357
 Iteration  1 RMS(Cart)=  0.03443578 RMS(Int)=  0.00050120
 Iteration  2 RMS(Cart)=  0.00068390 RMS(Int)=  0.00037179
 Iteration  3 RMS(Cart)=  0.00000029 RMS(Int)=  0.00037179
 Variable       Old X    -DE/DX   Delta X   Delta X   Delta X     New X
                                 (Linear)    (Quad)   (Total)
    R1        2.05730   0.00040  -0.00023   0.00039   0.00017   2.05747
    R2        2.05941   0.00032  -0.00032   0.00045   0.00014   2.05954
    R3        2.05797   0.00048  -0.00032   0.00051   0.00019   2.05815
    R4        2.87529  -0.00029   0.00125  -0.00123   0.00002   2.87531
    R5        2.10571  -0.00013   0.00202  -0.00112   0.00135   2.10706
    R6        2.08303   0.00012   0.00102  -0.00036   0.00066   2.08369
    R7        2.55157   0.00218  -0.00556   0.00418  -0.00113   2.55044
    R8        4.29929  -0.00019  -0.01241  -0.00019  -0.01228   4.28700
    R9        4.41293   0.00004  -0.03121   0.00233  -0.02916   4.38376
   R10        2.05947   0.00038  -0.00034   0.00040   0.00006   2.05953
   R11        2.05974   0.00023   0.00014  -0.00007   0.00008   2.05981
   R12        2.05666   0.00049  -0.00041   0.00077   0.00036   2.05702
   R13        2.87712  -0.00021  -0.00009  -0.00059  -0.00068   2.87643
   R14        2.92938   0.00004   0.00202   0.00031   0.00232   2.93170
   R15        2.57032   0.00237  -0.00493   0.00400  -0.00120   2.56912
   R16        2.08004   0.00038   0.00119   0.00005   0.00074   2.08078
   R17        2.05692   0.00022   0.00010  -0.00002   0.00008   2.05700
   R18        2.05670   0.00033  -0.00029   0.00028  -0.00001   2.05669
   R19        2.05353   0.00027  -0.00025   0.00025   0.00000   2.05353
    A1        1.89550   0.00023  -0.00064   0.00095   0.00030   1.89580
    A2        1.89304  -0.00002  -0.00022   0.00024   0.00002   1.89306
    A3        1.92666   0.00005  -0.00025   0.00021  -0.00004   1.92661
    A4        1.89020   0.00022  -0.00048   0.00089   0.00040   1.89060
    A5        1.92986  -0.00054   0.00173  -0.00232  -0.00059   1.92926
    A6        1.92760   0.00007  -0.00017   0.00011  -0.00007   1.92753
    A7        1.91486   0.00013  -0.00267   0.00122  -0.00136   1.91350
    A8        1.96135   0.00004  -0.00026  -0.00003  -0.00033   1.96102
    A9        2.02007  -0.00037   0.00341  -0.00266   0.00082   2.02089
   A10        1.80295   0.00019  -0.00607   0.00444  -0.00175   1.80120
   A11        1.81083   0.00008   0.00169   0.00031   0.00197   1.81280
   A12        1.93463   0.00001   0.00280  -0.00226   0.00045   1.93508
   A13        2.67507   0.00026   0.00190   0.00075   0.00244   2.67750
   A14        1.81001  -0.00008  -0.00812  -0.00029  -0.00918   1.80083
   A15        1.89961   0.00020  -0.00148   0.00134  -0.00014   1.89947
   A16        1.88895   0.00024  -0.00046   0.00080   0.00034   1.88928
   A17        1.92540  -0.00030   0.00157  -0.00163  -0.00006   1.92534
   A18        1.89396   0.00012  -0.00085   0.00058  -0.00027   1.89369
   A19        1.92825  -0.00002   0.00060  -0.00074  -0.00014   1.92811
   A20        1.92681  -0.00022   0.00054  -0.00027   0.00027   1.92707
   A21        1.95637  -0.00024   0.00213  -0.00166   0.00019   1.95656
   A22        1.97700  -0.00040   0.00526  -0.00372   0.00183   1.97882
   A23        1.94090   0.00003  -0.00003   0.00021   0.00065   1.94155
   A24        1.82348   0.00022   0.00049   0.00041   0.00103   1.82452
   A25        1.84107   0.00010  -0.00594   0.00318  -0.00274   1.83833
   A26        1.91693   0.00033  -0.00262   0.00211  -0.00130   1.91563
   A27        1.92580  -0.00034   0.00114  -0.00163  -0.00048   1.92532
   A28        1.88324  -0.00056   0.00184  -0.00277  -0.00094   1.88230
   A29        1.93067  -0.00029   0.00048  -0.00070  -0.00021   1.93046
   A30        1.90692   0.00046  -0.00181   0.00235   0.00054   1.90746
   A31        1.91515   0.00035  -0.00061   0.00165   0.00104   1.91620
   A32        1.90149   0.00038  -0.00107   0.00110   0.00003   1.90152
   A33        1.71604  -0.00029  -0.01727  -0.00179  -0.02065   1.69539
   A34        2.37976  -0.00055  -0.01019  -0.00295  -0.01533   2.36443
    D1        1.05810  -0.00015   0.00427  -0.00216   0.00215   1.06025
    D2        3.05334   0.00018  -0.00503   0.00401  -0.00102   3.05233
    D3       -0.98296  -0.00011   0.00181  -0.00171   0.00007  -0.98289
    D4       -1.03981  -0.00012   0.00412  -0.00198   0.00218  -1.03763
    D5        0.95544   0.00021  -0.00518   0.00420  -0.00098   0.95445
    D6       -3.08086  -0.00008   0.00166  -0.00153   0.00010  -3.08076
    D7       -3.13171  -0.00010   0.00373  -0.00165   0.00211  -3.12960
    D8       -1.13646   0.00023  -0.00557   0.00452  -0.00106  -1.13752
    D9        1.11042  -0.00005   0.00126  -0.00120   0.00003   1.11045
   D10       -1.91246   0.00020   0.00526   0.00774   0.01309  -1.89937
   D11        2.27603  -0.00001   0.01031   0.00475   0.01508   2.29111
   D12        0.25594  -0.00012   0.00892   0.00540   0.01451   0.27045
   D13        1.87605   0.00002  -0.00843   0.00008  -0.00847   1.86758
   D14       -0.22243   0.00001  -0.00820  -0.00015  -0.00862  -0.23106
   D15       -2.14723  -0.00025  -0.00323  -0.00447  -0.00778  -2.15501
   D16       -0.30795   0.00003  -0.02053  -0.00850  -0.02865  -0.33659
   D17        0.78260   0.00005   0.04845  -0.00274   0.04456   0.82716
   D18        1.09868   0.00008  -0.00378   0.00396   0.00014   1.09882
   D19       -3.12634  -0.00007   0.00185   0.00077   0.00287  -3.12348
   D20       -0.95751   0.00009   0.00235   0.00090   0.00304  -0.95447
   D21       -1.00250   0.00004  -0.00334   0.00383   0.00045  -1.00205
   D22        1.05566  -0.00011   0.00230   0.00064   0.00317   1.05883
   D23       -3.05869   0.00004   0.00279   0.00076   0.00335  -3.05534
   D24       -3.09754   0.00005  -0.00301   0.00375   0.00070  -3.09684
   D25       -1.03938  -0.00011   0.00262   0.00056   0.00342  -1.03595
   D26        1.12946   0.00005   0.00311   0.00068   0.00360   1.13305
   D27        1.07254  -0.00015   0.00950  -0.00495   0.00452   1.07706
   D28       -1.00967  -0.00018   0.00992  -0.00518   0.00471  -1.00497
   D29       -3.08811  -0.00013   0.00982  -0.00442   0.00537  -3.08275
   D30       -1.07491   0.00032   0.00159   0.00028   0.00150  -1.07341
   D31        3.12606   0.00029   0.00202   0.00004   0.00169   3.12776
   D32        1.04763   0.00035   0.00192   0.00080   0.00235   1.04997
   D33       -3.09589  -0.00018   0.00686  -0.00360   0.00366  -3.09223
   D34        1.10509  -0.00021   0.00728  -0.00383   0.00385   1.10894
   D35       -0.97335  -0.00016   0.00718  -0.00307   0.00451  -0.96885
   D36        2.64792   0.00042   0.03866   0.00389   0.04229   2.69021
   D37       -1.50127   0.00004   0.04456  -0.00003   0.04428  -1.45699
   D38        0.46610   0.00041   0.03683   0.00474   0.04109   0.50719
   D39       -3.08575  -0.00009  -0.07258   0.00132  -0.07136   3.12608
   D40        1.07264   0.00011  -0.07139   0.00122  -0.07024   1.00240
   D41       -0.88331  -0.00034  -0.06773  -0.00179  -0.06948  -0.95280
         Item               Value     Threshold  Converged?
 Maximum Force            0.002366     0.000450     NO 
 RMS     Force            0.000411     0.000300     NO 
 Maximum Displacement     0.126533     0.001800     NO 
 RMS     Displacement     0.034821     0.001200     NO 
 Predicted change in Energy=-3.345148D-05
 GradGradGradGradGradGradGradGradGradGradGradGradGradGradGradGradGradGrad

                          Input orientation:                          
 ---------------------------------------------------------------------
 Center     Atomic      Atomic             Coordinates (Angstroms)
 Number     Number       Type             X           Y           Z
 ---------------------------------------------------------------------
      1          1           0       -2.736804    1.521885   -0.438770
      2          6           0       -3.127920    0.649353    0.081926
      3          1           0       -3.486923    0.961237    1.062563
      4          1           0       -3.972979    0.259925   -0.484128
      5          6           0       -2.047469   -0.412775    0.221992
      6          1           0       -1.195103   -0.004440    0.813585
      7          1           0       -2.381686   -1.274293    0.823574
      8          8           0       -1.474921   -0.823293   -0.929172
      9          1           0        2.978132    0.531343   -1.565048
     10          6           0        2.627802    0.990899   -0.641002
     11          1           0        3.442419    0.990053    0.083229
     12          1           0        2.357020    2.023247   -0.855068
     13          6           0        1.428371    0.229913   -0.094027
     14          6           0        1.787269   -1.231071    0.284822
     15          1           0        2.541475   -1.243543    1.069611
     16          1           0        2.184805   -1.718017   -0.603638
     17          1           0        0.902807   -1.768613    0.615960
     18          8           0        0.925706    0.765459    1.050009
     19          1           0        0.630459    0.147401   -0.848318
 ---------------------------------------------------------------------
                    Distance matrix (angstroms):
                    1          2          3          4          5
     1  H    0.000000
     2  C    1.088764   0.000000
     3  H    1.769465   1.089864   0.000000
     4  H    1.767125   1.089126   1.766449   0.000000
     5  C    2.157476   1.521548   2.160208   2.158407   0.000000
     6  H    2.504977   2.167615   2.499393   3.077425   1.115010
     7  H    3.088403   2.192561   2.505247   2.568292   1.102640
     8  O    2.707896   2.433806   3.346597   2.758934   1.349635
     9  H    5.908483   6.325371   6.991859   7.039886   5.416783
    10  C    5.394613   5.810991   6.347668   6.642985   4.957138
    11  H    6.223996   6.579166   6.998264   7.472824   5.667984
    12  H    5.135339   5.731501   6.241542   6.581473   5.147211
    13  C    4.374554   4.578938   5.102220   5.415502   3.548856
    14  C    5.345053   5.266521   5.764391   5.999568   3.921578
    15  H    6.146791   6.058103   6.418932   6.863864   4.739941
    16  H    5.894606   5.856576   6.490234   6.468759   4.505271
    17  H    5.018626   4.730593   5.188571   5.394298   3.270724
    18  O    4.025249   4.169238   4.416988   5.158125   3.303576
    19  H    3.659972   3.904192   4.611575   4.619192   2.937798
                    6          7          8          9         10
     6  H    0.000000
     7  H    1.737989   0.000000
     8  O    1.945770   2.024288   0.000000
     9  H    4.833306   6.139502   4.697771   0.000000
    10  C    4.209647   5.689556   4.495184   1.089855   0.000000
    11  H    4.798858   6.292501   5.337922   1.772793   1.090005
    12  H    4.417408   6.012233   4.774102   1.765115   1.088527
    13  C    2.785910   4.197757   3.199346   2.157898   1.522142
    14  C    3.267836   4.203844   3.504562   2.818915   2.549667
    15  H    3.944989   4.929401   4.505906   3.206606   2.815383
    16  H    4.045818   4.804858   3.781548   2.571633   2.745153
    17  H    2.748197   3.327965   2.989090   3.788610   3.488620
    18  O    2.268583   3.892390   3.493466   3.332535   2.409870
    19  H    2.473389   3.726855   2.319786   2.484488   2.178038
                   11         12         13         14         15
    11  H    0.000000
    12  H    1.768046   0.000000
    13  C    2.160005   2.158152   0.000000
    14  C    2.777328   3.494933   1.551390   0.000000
    15  H    2.602614   3.796095   2.182688   1.088520   0.000000
    16  H    3.063824   3.753656   2.150890   1.088353   1.775415
    17  H    3.787303   4.319359   2.185041   1.086681   1.779531
    18  O    2.705355   2.694441   1.359522   2.305197   2.578213
    19  H    3.079766   2.549482   1.101103   2.126594   3.043872
                   16         17         18         19
    16  H    0.000000
    17  H    1.770169   0.000000
    18  O    3.238445   2.571078   0.000000
    19  H    2.440419   2.426807   2.018121   0.000000
 Stoichiometry    C5H12O2(3)
 Framework group  C1[X(C5H12O2)]
 Deg. of freedom    51
 Full point group                 C1      NOp   1
 Largest Abelian subgroup         C1      NOp   1
 Largest concise Abelian subgroup C1      NOp   1
                         Standard orientation:                         
 ---------------------------------------------------------------------
 Center     Atomic      Atomic             Coordinates (Angstroms)
 Number     Number       Type             X           Y           Z
 ---------------------------------------------------------------------
      1          1           0        2.687649   -1.563581   -0.584133
      2          6           0        3.116655   -0.751857    0.001073
      3          1           0        3.470682   -1.155848    0.949366
      4          1           0        3.971954   -0.350563   -0.540797
      5          6           0        2.079774    0.336157    0.238172
      6          1           0        1.216629   -0.085758    0.804048
      7          1           0        2.452116    1.132537    0.903721
      8          8           0        1.514929    0.860429   -0.869801
      9          1           0       -2.992554   -0.265942   -1.564741
     10          6           0       -2.653417   -0.812084   -0.684685
     11          1           0       -3.461785   -0.838683    0.046031
     12          1           0       -2.424960   -1.833305   -0.984361
     13          6           0       -1.420911   -0.144664   -0.091054
     14          6           0       -1.719346    1.293480    0.408435
     15          1           0       -2.466430    1.271223    1.199791
     16          1           0       -2.104305    1.865828   -0.433430
     17          1           0       -0.811975    1.767979    0.772309
     18          8           0       -0.930848   -0.790194    1.000472
     19          1           0       -0.626198   -0.031961   -0.844815
 ---------------------------------------------------------------------
 Rotational constants (GHZ):           4.1573460           1.0313337           0.9688232
 Standard basis: Aug-CC-pVTZ (5D, 7F)
 There are   685 symmetry adapted cartesian basis functions of A   symmetry.
 There are   598 symmetry adapted basis functions of A   symmetry.
   598 basis functions,   828 primitive gaussians,   685 cartesian basis functions
    30 alpha electrons       28 beta electrons
       nuclear repulsion energy       307.3226931590 Hartrees.
 NAtoms=   19 NActive=   19 NUniq=   19 SFac= 1.00D+00 NAtFMM=   60 NAOKFM=F Big=F
 Integral buffers will be    131072 words long.
 Raffenetti 2 integral format.
 Two-electron integral symmetry is turned on.
 Nuclear repulsion after empirical dispersion term =      307.3136859349 Hartrees.
 One-electron integrals computed using PRISM.
 NBasis=   598 RedAO= T EigKep=  6.09D-06  NBF=   598
 NBsUse=   598 1.00D-06 EigRej= -1.00D+00 NBFU=   598
 Initial guess from the checkpoint file:  "Reverse-wb-opt.chk"
 B after Tr=     0.000000    0.000000    0.000000
         Rot=    0.999898   -0.013782   -0.001462    0.003490 Ang=  -1.64 deg.
 Initial guess <Sx>= 0.0000 <Sy>= 0.0000 <Sz>= 1.0000 <S**2>= 2.0093 S= 1.0031
 ExpMin= 2.53D-02 ExpMax= 1.53D+04 ExpMxC= 5.22D+02 IAcc=3 IRadAn=         7 AccDes= 0.00D+00
 Harris functional with IExCor= 4639 and IRadAn=       7 diagonalized for initial guess.
 HarFok:  IExCor= 4639 AccDes= 0.00D+00 IRadAn=         7 IDoV= 1 UseB2=F ITyADJ=14
 ICtDFT=  3500011 ScaDFX=  1.000000  1.000000  1.000000  1.000000
 FoFCou: FMM=F IPFlag=           0 FMFlag=      100000 FMFlg1=           0
         NFxFlg=           0 DoJE=T BraDBF=F KetDBF=T FulRan=T
         wScrn=  0.000000 ICntrl=       500 IOpCl=  0 I1Cent=   200000004 NGrid=           0
         NMat0=    1 NMatS0=      1 NMatT0=    0 NMatD0=    1 NMtDS0=    0 NMtDT0=    0
 Petite list used in FoFCou.
 Requested convergence on RMS density matrix=1.00D-08 within 128 cycles.
 Requested convergence on MAX density matrix=1.00D-06.
 Requested convergence on             energy=1.00D-06.
 No special actions if energy rises.
 Restarting incremental Fock formation.
 SCF Done:  E(UwB97XD) =  -348.085015690     A.U. after   22 cycles
            NFock= 22  Conv=0.37D-08     -V/T= 2.0060
 <Sx>= 0.0000 <Sy>= 0.0000 <Sz>= 1.0000 <S**2>= 2.0094 S= 1.0031
 <L.S>=  0.00000000000    
 Annihilation of the first spin contaminant:
 S**2 before annihilation     2.0094,   after     2.0001
 Calling FoFJK, ICntrl=      2127 FMM=F ISym2X=0 I1Cent= 0 IOpClX= 1 NMat=1 NMatS=1 NMatT=0.
 ***** Axes restored to original set *****
 -------------------------------------------------------------------
 Center     Atomic                   Forces (Hartrees/Bohr)
 Number     Number              X              Y              Z
 -------------------------------------------------------------------
      1        1           0.000128091    0.000243279   -0.000202488
      2        6           0.000252970   -0.000254696   -0.000484110
      3        1           0.000120743   -0.000129892    0.000372235
      4        1          -0.000303956   -0.000134236   -0.000251670
      5        6          -0.000721548    0.001226782    0.003823473
      6        1           0.000142341   -0.000153876   -0.000616518
      7        1          -0.000294491   -0.000200336   -0.000467803
      8        8           0.000718307   -0.000920788   -0.002041869
      9        1          -0.000066152   -0.000269933   -0.000301006
     10        6           0.000424645   -0.000188784    0.000596281
     11        1           0.000105805   -0.000000794    0.000212154
     12        1          -0.000280455    0.000317715    0.000016340
     13        6          -0.000510233   -0.002015913   -0.002060525
     14        6           0.000558223   -0.000277306    0.000388046
     15        1           0.000099264    0.000345733    0.000158989
     16        1          -0.000039381    0.000203868   -0.000489002
     17        1          -0.000313826    0.000125924    0.000004036
     18        8          -0.000359485    0.001442869    0.002245428
     19        1           0.000339137    0.000640385   -0.000901992
 -------------------------------------------------------------------
 Cartesian Forces:  Max     0.003823473 RMS     0.000868538

 GradGradGradGradGradGradGradGradGradGradGradGradGradGradGradGradGradGrad
 Berny optimization.
 Using GEDIIS/GDIIS optimizer.
 FormGI is forming the generalized inverse of G from B-inverse, IUseBI=4.
 Internal  Forces:  Max     0.002477195 RMS     0.000425799
 Search for a local minimum.
 Step number   5 out of a maximum of  104
 All quantities printed in internal units (Hartrees-Bohrs-Radians)
 Mixed Optimization -- En-DIIS/RFO-DIIS
 Swapping is turned off.
 Update second derivatives using D2CorX and points    2    3    4    5
 DE= -5.16D-05 DEPred=-3.35D-05 R= 1.54D+00
 TightC=F SS=  1.41D+00  RLast= 1.61D-01 DXNew= 8.4853D-01 4.8296D-01
 Trust test= 1.54D+00 RLast= 1.61D-01 DXMaxT set to 5.05D-01
 ITU=  1  1  1  1  0
     Eigenvalues ---    0.00145   0.00232   0.00297   0.00315   0.00368
     Eigenvalues ---    0.01250   0.02475   0.04023   0.04321   0.04673
     Eigenvalues ---    0.04914   0.05525   0.05587   0.05616   0.05621
     Eigenvalues ---    0.05648   0.05823   0.05867   0.08140   0.09830
     Eigenvalues ---    0.12441   0.14061   0.15956   0.15977   0.16000
     Eigenvalues ---    0.16000   0.16000   0.16000   0.16001   0.16006
     Eigenvalues ---    0.16064   0.16501   0.17980   0.19362   0.27754
     Eigenvalues ---    0.29253   0.30624   0.30847   0.32531   0.32937
     Eigenvalues ---    0.34053   0.34078   0.34154   0.34184   0.34211
     Eigenvalues ---    0.34221   0.34333   0.34498   0.35781   0.48135
     Eigenvalues ---    0.57919
 En-DIIS/RFO-DIIS/Sim-DIIS IScMMF=       -3 using points:     5    4    3    2
 RFO step:  Lambda=-7.17919744D-05.
 DidBck=F Rises=F RFO-DIIS coefs:    2.26224   -2.00000    0.91628   -0.17852
 Iteration  1 RMS(Cart)=  0.00567152 RMS(Int)=  0.00051258
 Iteration  2 RMS(Cart)=  0.00006164 RMS(Int)=  0.00051166
 Iteration  3 RMS(Cart)=  0.00000002 RMS(Int)=  0.00051166
 Variable       Old X    -DE/DX   Delta X   Delta X   Delta X     New X
                                 (Linear)    (Quad)   (Total)
    R1        2.05747   0.00034   0.00034   0.00036   0.00070   2.05817
    R2        2.05954   0.00026   0.00056   0.00020   0.00075   2.06030
    R3        2.05815   0.00041   0.00045   0.00041   0.00086   2.05901
    R4        2.87531  -0.00028  -0.00163   0.00066  -0.00097   2.87434
    R5        2.10706  -0.00034  -0.00156  -0.00032  -0.00252   2.10454
    R6        2.08369  -0.00001  -0.00077   0.00018  -0.00059   2.08309
    R7        2.55044   0.00243   0.00652   0.00074   0.00690   2.55735
    R8        4.28700  -0.00010   0.00325  -0.00398  -0.00118   4.28582
    R9        4.38376   0.00018   0.01015  -0.00439   0.00616   4.38992
   R10        2.05953   0.00035   0.00040   0.00048   0.00088   2.06041
   R11        2.05981   0.00022  -0.00029   0.00061   0.00032   2.06013
   R12        2.05702   0.00037   0.00088  -0.00002   0.00086   2.05787
   R13        2.87643  -0.00011  -0.00044   0.00081   0.00037   2.87680
   R14        2.93170  -0.00029   0.00036  -0.00098  -0.00062   2.93108
   R15        2.56912   0.00248   0.00547   0.00075   0.00659   2.57572
   R16        2.08078   0.00032  -0.00083   0.00118   0.00106   2.08184
   R17        2.05700   0.00018  -0.00019   0.00037   0.00018   2.05719
   R18        2.05669   0.00029   0.00025   0.00037   0.00061   2.05730
   R19        2.05353   0.00019   0.00025   0.00001   0.00026   2.05379
    A1        1.89580   0.00019   0.00115  -0.00036   0.00079   1.89659
    A2        1.89306  -0.00002   0.00029  -0.00003   0.00026   1.89332
    A3        1.92661   0.00004   0.00026   0.00004   0.00030   1.92692
    A4        1.89060   0.00018   0.00104  -0.00018   0.00085   1.89145
    A5        1.92926  -0.00047  -0.00266   0.00005  -0.00262   1.92665
    A6        1.92753   0.00008   0.00000   0.00047   0.00047   1.92800
    A7        1.91350   0.00019   0.00197   0.00013   0.00196   1.91546
    A8        1.96102   0.00005   0.00003   0.00036   0.00040   1.96142
    A9        2.02089  -0.00038  -0.00350  -0.00051  -0.00410   2.01679
   A10        1.80120   0.00022   0.00642   0.00092   0.00751   1.80871
   A11        1.81280   0.00002  -0.00021  -0.00008  -0.00026   1.81253
   A12        1.93508  -0.00001  -0.00344  -0.00065  -0.00399   1.93109
   A13        2.67750   0.00027   0.00024   0.00240   0.00289   2.68039
   A14        1.80083  -0.00004   0.00080  -0.00371  -0.00185   1.79898
   A15        1.89947   0.00017   0.00183  -0.00019   0.00164   1.90111
   A16        1.88928   0.00022   0.00086  -0.00020   0.00066   1.88995
   A17        1.92534  -0.00024  -0.00220   0.00080  -0.00140   1.92394
   A18        1.89369   0.00013   0.00079  -0.00016   0.00064   1.89433
   A19        1.92811   0.00000  -0.00126   0.00085  -0.00041   1.92770
   A20        1.92707  -0.00026   0.00008  -0.00112  -0.00104   1.92603
   A21        1.95656  -0.00032  -0.00225  -0.00150  -0.00339   1.95317
   A22        1.97882  -0.00034  -0.00536  -0.00014  -0.00590   1.97293
   A23        1.94155   0.00001   0.00024  -0.00007  -0.00047   1.94108
   A24        1.82452   0.00021   0.00069  -0.00003   0.00043   1.82495
   A25        1.83833   0.00024   0.00538   0.00080   0.00617   1.84450
   A26        1.91563   0.00025   0.00201   0.00103   0.00411   1.91975
   A27        1.92532  -0.00034  -0.00208  -0.00043  -0.00251   1.92281
   A28        1.88230  -0.00051  -0.00343  -0.00018  -0.00362   1.87869
   A29        1.93046  -0.00024  -0.00044   0.00004  -0.00040   1.93006
   A30        1.90746   0.00043   0.00294   0.00031   0.00324   1.91070
   A31        1.91620   0.00032   0.00183   0.00050   0.00233   1.91853
   A32        1.90152   0.00033   0.00119  -0.00025   0.00093   1.90245
   A33        1.69539  -0.00017   0.00038  -0.00821  -0.00571   1.68968
   A34        2.36443  -0.00060  -0.00346  -0.00831  -0.00871   2.35572
    D1        1.06025  -0.00020  -0.00343  -0.00110  -0.00459   1.05566
    D2        3.05233   0.00021   0.00575   0.00030   0.00606   3.05839
    D3       -0.98289  -0.00010  -0.00231  -0.00076  -0.00302  -0.98591
    D4       -1.03763  -0.00016  -0.00331  -0.00071  -0.00408  -1.04171
    D5        0.95445   0.00025   0.00586   0.00070   0.00657   0.96102
    D6       -3.08076  -0.00007  -0.00219  -0.00037  -0.00251  -3.08327
    D7       -3.12960  -0.00014  -0.00289  -0.00081  -0.00376  -3.13337
    D8       -1.13752   0.00027   0.00628   0.00059   0.00689  -1.13064
    D9        1.11045  -0.00005  -0.00177  -0.00047  -0.00219   1.10825
   D10       -1.89937   0.00023   0.00813   0.01617   0.02422  -1.87515
   D11        2.29111  -0.00003   0.00349   0.01519   0.01867   2.30978
   D12        0.27045  -0.00012   0.00489   0.01558   0.02024   0.29070
   D13        1.86758   0.00001   0.00176  -0.00648  -0.00454   1.86304
   D14       -0.23106  -0.00002   0.00141  -0.00629  -0.00448  -0.23554
   D15       -2.15501  -0.00028  -0.00444  -0.00704  -0.01132  -2.16634
   D16       -0.33659   0.00007  -0.00521  -0.01995  -0.02561  -0.36220
   D17        0.82716   0.00005  -0.01618   0.01425  -0.00032   0.82684
   D18        1.09882   0.00014   0.00534   0.00047   0.00587   1.10469
   D19       -3.12348  -0.00005   0.00107  -0.00073   0.00002  -3.12346
   D20       -0.95447   0.00003  -0.00013   0.00048   0.00061  -0.95386
   D21       -1.00205   0.00008   0.00530  -0.00036   0.00499  -0.99706
   D22        1.05883  -0.00011   0.00102  -0.00157  -0.00086   1.05798
   D23       -3.05534  -0.00002  -0.00017  -0.00035  -0.00026  -3.05560
   D24       -3.09684   0.00009   0.00507   0.00001   0.00513  -3.09171
   D25       -1.03595  -0.00010   0.00079  -0.00119  -0.00071  -1.03667
   D26        1.13305  -0.00001  -0.00040   0.00002  -0.00012   1.13294
   D27        1.07706  -0.00016  -0.00779  -0.00151  -0.00925   1.06781
   D28       -1.00497  -0.00018  -0.00807  -0.00153  -0.00955  -1.01452
   D29       -3.08275  -0.00013  -0.00717  -0.00113  -0.00825  -3.09100
   D30       -1.07341   0.00030  -0.00046  -0.00045  -0.00040  -1.07380
   D31        3.12776   0.00027  -0.00074  -0.00047  -0.00070   3.12705
   D32        1.04997   0.00032   0.00016  -0.00007   0.00060   1.05057
   D33       -3.09223  -0.00017  -0.00531  -0.00193  -0.00780  -3.10003
   D34        1.10894  -0.00020  -0.00560  -0.00195  -0.00811   1.10083
   D35       -0.96885  -0.00015  -0.00469  -0.00155  -0.00681  -0.97565
   D36        2.69021   0.00036  -0.00571   0.01739   0.01206   2.70227
   D37       -1.45699  -0.00009  -0.01103   0.01543   0.00478  -1.45221
   D38        0.50719   0.00039  -0.00361   0.01678   0.01386   0.52105
   D39        3.12608   0.00000   0.01943  -0.02398  -0.00441   3.12167
   D40        1.00240   0.00022   0.01863  -0.02263  -0.00390   0.99850
   D41       -0.95280  -0.00024   0.01415  -0.02345  -0.00935  -0.96214
         Item               Value     Threshold  Converged?
 Maximum Force            0.002477     0.000450     NO 
 RMS     Force            0.000426     0.000300     NO 
 Maximum Displacement     0.017342     0.001800     NO 
 RMS     Displacement     0.005699     0.001200     NO 
 Predicted change in Energy=-7.522387D-06
 GradGradGradGradGradGradGradGradGradGradGradGradGradGradGradGradGradGrad

                          Input orientation:                          
 ---------------------------------------------------------------------
 Center     Atomic      Atomic             Coordinates (Angstroms)
 Number     Number       Type             X           Y           Z
 ---------------------------------------------------------------------
      1          1           0       -2.730021    1.521392   -0.434839
      2          6           0       -3.123747    0.648481    0.084028
      3          1           0       -3.481818    0.958344    1.066088
      4          1           0       -3.969556    0.261681   -0.483586
      5          6           0       -2.046147   -0.415762    0.224430
      6          1           0       -1.191899   -0.010917    0.813183
      7          1           0       -2.384818   -1.280149    0.818787
      8          8           0       -1.476627   -0.826047   -0.932594
      9          1           0        2.980160    0.527910   -1.563554
     10          6           0        2.628587    0.988714   -0.640053
     11          1           0        3.439828    0.984783    0.088201
     12          1           0        2.360720    2.022254   -0.854339
     13          6           0        1.424296    0.230927   -0.098801
     14          6           0        1.783659   -1.228067    0.285889
     15          1           0        2.540120   -1.234366    1.068713
     16          1           0        2.177893   -1.716275   -0.603747
     17          1           0        0.899396   -1.763724    0.621037
     18          8           0        0.923134    0.773812    1.046585
     19          1           0        0.629301    0.151679   -0.857326
 ---------------------------------------------------------------------
                    Distance matrix (angstroms):
                    1          2          3          4          5
     1  H    0.000000
     2  C    1.089136   0.000000
     3  H    1.770594   1.090262   0.000000
     4  H    1.767963   1.089583   1.767686   0.000000
     5  C    2.157518   1.521035   2.158172   2.158637   0.000000
     6  H    2.504267   2.167605   2.499431   3.077547   1.113674
     7  H    3.088587   2.192145   2.505078   2.566087   1.102326
     8  O    2.707255   2.433261   3.346576   2.756711   1.353289
     9  H    5.904843   6.323508   6.989810   7.038165   5.417672
    10  C    5.388928   5.807702   6.344201   6.639921   4.957119
    11  H    6.215188   6.572187   6.990432   7.466511   5.663569
    12  H    5.132494   5.731245   6.241410   6.580993   5.150549
    13  C    4.363092   4.570829   5.094709   5.407647   3.544949
    14  C    5.334068   5.257834   5.754507   5.992572   3.915486
    15  H    6.134269   6.049306   6.408722   6.857380   4.734635
    16  H    5.882061   5.845724   6.478754   6.458937   4.496635
    17  H    5.007946   4.721524   5.177137   5.387870   3.263514
    18  O    4.012361   4.161667   4.408859   5.151904   3.302675
    19  H    3.652349   3.901068   4.609938   4.615329   2.941124
                    6          7          8          9         10
     6  H    0.000000
     7  H    1.741849   0.000000
     8  O    1.947625   2.024439   0.000000
     9  H    4.831696   6.142281   4.700453   0.000000
    10  C    4.208000   5.692994   4.497969   1.090320   0.000000
    11  H    4.792693   6.292072   5.337851   1.774351   1.090174
    12  H    4.419900   6.018750   4.779558   1.766283   1.088979
    13  C    2.781129   4.199365   3.198087   2.157409   1.522337
    14  C    3.257827   4.202725   3.503681   2.817003   2.546643
    15  H    3.935744   4.931488   4.506241   3.198137   2.805315
    16  H    4.033786   4.799181   3.775733   2.569285   2.742519
    17  H    2.735464   3.325509   2.989731   3.788615   3.486598
    18  O    2.267960   3.900410   3.497935   3.332363   2.408214
    19  H    2.476652   3.734220   2.323047   2.483314   2.178298
                   11         12         13         14         15
    11  H    0.000000
    12  H    1.768955   0.000000
    13  C    2.160009   2.157912   0.000000
    14  C    2.771044   3.492522   1.551061   0.000000
    15  H    2.587567   3.786277   2.180650   1.088617   0.000000
    16  H    3.060553   3.751376   2.148132   1.088678   1.777799
    17  H    3.780476   4.318082   2.184564   1.086818   1.781182
    18  O    2.701251   2.690497   1.363010   2.307960   2.578354
    19  H    3.080121   2.548896   1.101661   2.131474   3.046634
                   16         17         18         19
    16  H    0.000000
    17  H    1.771131   0.000000
    18  O    3.240146   2.573080   0.000000
    19  H    2.439609   2.434600   2.024417   0.000000
 Stoichiometry    C5H12O2(3)
 Framework group  C1[X(C5H12O2)]
 Deg. of freedom    51
 Full point group                 C1      NOp   1
 Largest Abelian subgroup         C1      NOp   1
 Largest concise Abelian subgroup C1      NOp   1
                         Standard orientation:                         
 ---------------------------------------------------------------------
 Center     Atomic      Atomic             Coordinates (Angstroms)
 Number     Number       Type             X           Y           Z
 ---------------------------------------------------------------------
      1          1           0        2.678086   -1.562591   -0.589809
      2          6           0        3.110974   -0.754466   -0.001796
      3          1           0        3.464052   -1.162604    0.945532
      4          1           0        3.967180   -0.353550   -0.543430
      5          6           0        2.078507    0.335390    0.242693
      6          1           0        1.213306   -0.084993    0.803919
      7          1           0        2.456645    1.130640    0.905800
      8          8           0        1.516825    0.867105   -0.867795
      9          1           0       -2.996036   -0.249034   -1.562474
     10          6           0       -2.656030   -0.802065   -0.686489
     11          1           0       -3.460592   -0.829398    0.048639
     12          1           0       -2.431955   -1.822827   -0.992613
     13          6           0       -1.417751   -0.142617   -0.095470
     14          6           0       -1.714653    1.290439    0.418331
     15          1           0       -2.463949    1.258541    1.207396
     16          1           0       -2.095903    1.869491   -0.421054
     17          1           0       -0.806772    1.759406    0.788461
     18          8           0       -0.929831   -0.802601    0.992717
     19          1           0       -0.626294   -0.029208   -0.853358
 ---------------------------------------------------------------------
 Rotational constants (GHZ):           4.1550052           1.0329508           0.9698437
 Standard basis: Aug-CC-pVTZ (5D, 7F)
 There are   685 symmetry adapted cartesian basis functions of A   symmetry.
 There are   598 symmetry adapted basis functions of A   symmetry.
   598 basis functions,   828 primitive gaussians,   685 cartesian basis functions
    30 alpha electrons       28 beta electrons
       nuclear repulsion energy       307.2923409594 Hartrees.
 NAtoms=   19 NActive=   19 NUniq=   19 SFac= 1.00D+00 NAtFMM=   60 NAOKFM=F Big=F
 Integral buffers will be    131072 words long.
 Raffenetti 2 integral format.
 Two-electron integral symmetry is turned on.
 Nuclear repulsion after empirical dispersion term =      307.2833159062 Hartrees.
 One-electron integrals computed using PRISM.
 NBasis=   598 RedAO= T EigKep=  6.07D-06  NBF=   598
 NBsUse=   598 1.00D-06 EigRej= -1.00D+00 NBFU=   598
 Initial guess from the checkpoint file:  "Reverse-wb-opt.chk"
 B after Tr=     0.000000    0.000000    0.000000
         Rot=    0.999994   -0.003567   -0.000114    0.000474 Ang=  -0.41 deg.
 Initial guess <Sx>= 0.0000 <Sy>= 0.0000 <Sz>= 1.0000 <S**2>= 2.0094 S= 1.0031
 Requested convergence on RMS density matrix=1.00D-08 within 128 cycles.
 Requested convergence on MAX density matrix=1.00D-06.
 Requested convergence on             energy=1.00D-06.
 No special actions if energy rises.
 Restarting incremental Fock formation.
 SCF Done:  E(UwB97XD) =  -348.085077505     A.U. after   21 cycles
            NFock= 21  Conv=0.33D-08     -V/T= 2.0060
 <Sx>= 0.0000 <Sy>= 0.0000 <Sz>= 1.0000 <S**2>= 2.0094 S= 1.0031
 <L.S>=  0.00000000000    
 Annihilation of the first spin contaminant:
 S**2 before annihilation     2.0094,   after     2.0001
 Calling FoFJK, ICntrl=      2127 FMM=F ISym2X=0 I1Cent= 0 IOpClX= 1 NMat=1 NMatS=1 NMatT=0.
 ***** Axes restored to original set *****
 -------------------------------------------------------------------
 Center     Atomic                   Forces (Hartrees/Bohr)
 Number     Number              X              Y              Z
 -------------------------------------------------------------------
      1        1           0.000034123    0.000044393   -0.000025625
      2        6           0.000079082   -0.000072940   -0.000122679
      3        1           0.000014886   -0.000014918    0.000054378
      4        1          -0.000056356   -0.000023555   -0.000037988
      5        6          -0.000435923    0.000294077    0.001185085
      6        1           0.000259428   -0.000105424   -0.000284458
      7        1          -0.000112216    0.000014271   -0.000171331
      8        8           0.000225375   -0.000420873   -0.000485999
      9        1          -0.000013644   -0.000047345   -0.000053517
     10        6           0.000161521   -0.000028421    0.000126698
     11        1           0.000016095   -0.000003768    0.000036342
     12        1          -0.000067854    0.000054026   -0.000005946
     13        6          -0.000437053   -0.000844218   -0.000454323
     14        6           0.000033137    0.000343974    0.000012552
     15        1           0.000015111    0.000015573    0.000032476
     16        1           0.000008690    0.000013682   -0.000081367
     17        1          -0.000113945   -0.000006679    0.000034984
     18        8          -0.000088272    0.000238501    0.000378434
     19        1           0.000477815    0.000549644   -0.000137715
 -------------------------------------------------------------------
 Cartesian Forces:  Max     0.001185085 RMS     0.000279491

 GradGradGradGradGradGradGradGradGradGradGradGradGradGradGradGradGradGrad
 Berny optimization.
 Using GEDIIS/GDIIS optimizer.
 FormGI is forming the generalized inverse of G from B-inverse, IUseBI=4.
 Internal  Forces:  Max     0.000692687 RMS     0.000122101
 Search for a local minimum.
 Step number   6 out of a maximum of  104
 All quantities printed in internal units (Hartrees-Bohrs-Radians)
 Mixed Optimization -- En-DIIS/RFO-DIIS
 Swapping is turned off.
 Update second derivatives using D2CorX and points    3    4    5    6
 DE= -6.18D-05 DEPred=-7.52D-06 R= 8.22D+00
 TightC=F SS=  1.41D+00  RLast= 6.22D-02 DXNew= 8.4853D-01 1.8658D-01
 Trust test= 8.22D+00 RLast= 6.22D-02 DXMaxT set to 5.05D-01
 ITU=  1  1  1  1  1  0
     Eigenvalues ---    0.00117   0.00229   0.00286   0.00315   0.00368
     Eigenvalues ---    0.01269   0.02407   0.03681   0.04160   0.04540
     Eigenvalues ---    0.04712   0.05493   0.05561   0.05595   0.05628
     Eigenvalues ---    0.05634   0.05659   0.05883   0.07111   0.09725
     Eigenvalues ---    0.12337   0.13668   0.15800   0.15986   0.15999
     Eigenvalues ---    0.16000   0.16000   0.16000   0.16002   0.16008
     Eigenvalues ---    0.16101   0.16327   0.18104   0.19312   0.27499
     Eigenvalues ---    0.29163   0.29595   0.30926   0.32619   0.32810
     Eigenvalues ---    0.34054   0.34096   0.34154   0.34187   0.34211
     Eigenvalues ---    0.34238   0.34332   0.34506   0.36167   0.43673
     Eigenvalues ---    0.48531
 En-DIIS/RFO-DIIS/Sim-DIIS IScMMF=       -3 using points:     6    5    4    3    2
 RFO step:  Lambda=-5.81513323D-05.
 DidBck=F Rises=F RFO-DIIS coefs:    1.05933    1.36723   -1.80491   -0.09632    0.47467
 Iteration  1 RMS(Cart)=  0.01237566 RMS(Int)=  0.00033781
 Iteration  2 RMS(Cart)=  0.00012909 RMS(Int)=  0.00033027
 Iteration  3 RMS(Cart)=  0.00000004 RMS(Int)=  0.00033027
 Variable       Old X    -DE/DX   Delta X   Delta X   Delta X     New X
                                 (Linear)    (Quad)   (Total)
    R1        2.05817   0.00006   0.00069  -0.00038   0.00031   2.05848
    R2        2.06030   0.00004   0.00065  -0.00033   0.00032   2.06062
    R3        2.05901   0.00007   0.00087  -0.00050   0.00038   2.05939
    R4        2.87434  -0.00009  -0.00152   0.00097  -0.00055   2.87379
    R5        2.10454  -0.00013  -0.00014  -0.00018  -0.00073   2.10381
    R6        2.08309  -0.00007  -0.00011  -0.00023  -0.00034   2.08276
    R7        2.55735   0.00069   0.00500  -0.00132   0.00346   2.56081
    R8        4.28582  -0.00015  -0.00463   0.00139  -0.00353   4.28230
    R9        4.38992   0.00025  -0.00848   0.00660  -0.00164   4.38829
   R10        2.06041   0.00006   0.00065  -0.00027   0.00038   2.06079
   R11        2.06013   0.00004   0.00012   0.00000   0.00012   2.06025
   R12        2.05787   0.00007   0.00115  -0.00073   0.00041   2.05829
   R13        2.87680   0.00003  -0.00109   0.00124   0.00015   2.87695
   R14        2.93108  -0.00036   0.00078  -0.00139  -0.00062   2.93047
   R15        2.57572   0.00040   0.00422  -0.00182   0.00262   2.57833
   R16        2.08184  -0.00020  -0.00015  -0.00057  -0.00026   2.08158
   R17        2.05719   0.00003   0.00014  -0.00008   0.00006   2.05725
   R18        2.05730   0.00006   0.00047  -0.00022   0.00025   2.05755
   R19        2.05379   0.00011   0.00038  -0.00019   0.00020   2.05398
    A1        1.89659   0.00003   0.00132  -0.00097   0.00034   1.89694
    A2        1.89332   0.00001   0.00033  -0.00014   0.00019   1.89351
    A3        1.92692  -0.00001   0.00028  -0.00025   0.00004   1.92695
    A4        1.89145   0.00002   0.00130  -0.00086   0.00043   1.89189
    A5        1.92665  -0.00006  -0.00338   0.00219  -0.00120   1.92545
    A6        1.92800   0.00002   0.00026  -0.00003   0.00023   1.92823
    A7        1.91546   0.00012   0.00126  -0.00029   0.00091   1.91637
    A8        1.96142  -0.00003  -0.00021   0.00039   0.00020   1.96162
    A9        2.01679  -0.00005  -0.00315   0.00126  -0.00190   2.01489
   A10        1.80871   0.00009   0.00474  -0.00114   0.00369   1.81240
   A11        1.81253  -0.00014   0.00114  -0.00156  -0.00043   1.81210
   A12        1.93109   0.00002  -0.00272   0.00087  -0.00181   1.92928
   A13        2.68039   0.00012   0.00163   0.00088   0.00268   2.68308
   A14        1.79898   0.00005  -0.00481  -0.00002  -0.00419   1.79479
   A15        1.90111   0.00003   0.00163  -0.00090   0.00073   1.90184
   A16        1.88995   0.00004   0.00122  -0.00089   0.00032   1.89027
   A17        1.92394  -0.00004  -0.00201   0.00140  -0.00061   1.92333
   A18        1.89433   0.00004   0.00067  -0.00037   0.00030   1.89463
   A19        1.92770   0.00000  -0.00071   0.00050  -0.00021   1.92749
   A20        1.92603  -0.00007  -0.00070   0.00020  -0.00050   1.92553
   A21        1.95317   0.00001  -0.00274   0.00110  -0.00141   1.95176
   A22        1.97293  -0.00009  -0.00347   0.00157  -0.00212   1.97080
   A23        1.94108  -0.00005   0.00144  -0.00070   0.00028   1.94136
   A24        1.82495  -0.00004   0.00090  -0.00063   0.00015   1.82510
   A25        1.84450   0.00004   0.00279  -0.00019   0.00265   1.84715
   A26        1.91975   0.00013   0.00138  -0.00126   0.00076   1.92051
   A27        1.92281   0.00000  -0.00225   0.00119  -0.00106   1.92175
   A28        1.87869  -0.00006  -0.00391   0.00217  -0.00175   1.87694
   A29        1.93006  -0.00007  -0.00129   0.00104  -0.00026   1.92981
   A30        1.91070   0.00004   0.00325  -0.00173   0.00152   1.91222
   A31        1.91853   0.00003   0.00259  -0.00140   0.00119   1.91972
   A32        1.90245   0.00005   0.00160  -0.00126   0.00033   1.90278
   A33        1.68968   0.00002  -0.01204   0.00188  -0.00891   1.68077
   A34        2.35572  -0.00032  -0.01216  -0.00068  -0.01075   2.34497
    D1        1.05566  -0.00011  -0.00193  -0.00057  -0.00253   1.05313
    D2        3.05839   0.00006   0.00462  -0.00192   0.00270   3.06109
    D3       -0.98591   0.00002  -0.00226   0.00082  -0.00140  -0.98731
    D4       -1.04171  -0.00010  -0.00157  -0.00061  -0.00221  -1.04392
    D5        0.96102   0.00007   0.00498  -0.00196   0.00302   0.96405
    D6       -3.08327   0.00003  -0.00189   0.00079  -0.00108  -3.08435
    D7       -3.13337  -0.00010  -0.00118  -0.00092  -0.00213  -3.13549
    D8       -1.13064   0.00007   0.00538  -0.00228   0.00311  -1.12753
    D9        1.10825   0.00003  -0.00150   0.00047  -0.00100   1.10725
   D10       -1.87515   0.00008   0.01496   0.00299   0.01791  -1.85724
   D11        2.30978   0.00000   0.01182   0.00331   0.01516   2.32494
   D12        0.29070   0.00000   0.01256   0.00340   0.01588   0.30658
   D13        1.86304  -0.00005  -0.00330  -0.00408  -0.00730   1.85574
   D14       -0.23554  -0.00006  -0.00391  -0.00335  -0.00706  -0.24260
   D15       -2.16634  -0.00011  -0.00880  -0.00162  -0.01033  -2.17667
   D16       -0.36220   0.00006  -0.02088   0.00067  -0.02029  -0.38249
   D17        0.82684   0.00010   0.01228   0.00439   0.01764   0.84448
   D18        1.10469   0.00005   0.00495  -0.00230   0.00271   1.10739
   D19       -3.12346  -0.00005   0.00195  -0.00128   0.00049  -3.12297
   D20       -0.95386   0.00002   0.00227  -0.00230   0.00010  -0.95375
   D21       -0.99706   0.00004   0.00468  -0.00240   0.00233  -0.99474
   D22        1.05798  -0.00006   0.00168  -0.00138   0.00011   1.05809
   D23       -3.05560   0.00001   0.00200  -0.00241  -0.00028  -3.05588
   D24       -3.09171   0.00003   0.00475  -0.00239   0.00241  -3.08930
   D25       -1.03667  -0.00006   0.00174  -0.00137   0.00019  -1.03648
   D26        1.13294   0.00001   0.00207  -0.00240  -0.00020   1.13274
   D27        1.06781  -0.00003  -0.00473   0.00109  -0.00360   1.06421
   D28       -1.01452  -0.00004  -0.00502   0.00120  -0.00378  -1.01830
   D29       -3.09100  -0.00003  -0.00384   0.00081  -0.00298  -3.09399
   D30       -1.07380   0.00010   0.00040  -0.00104  -0.00031  -1.07412
   D31        3.12705   0.00008   0.00012  -0.00093  -0.00050   3.12656
   D32        1.05057   0.00009   0.00130  -0.00132   0.00030   1.05087
   D33       -3.10003  -0.00005  -0.00275   0.00074  -0.00237  -3.10240
   D34        1.10083  -0.00007  -0.00303   0.00084  -0.00255   1.09828
   D35       -0.97565  -0.00006  -0.00185   0.00046  -0.00175  -0.97740
   D36        2.70227   0.00016   0.02121  -0.00241   0.01915   2.72141
   D37       -1.45221   0.00009   0.01655  -0.00058   0.01630  -1.43591
   D38        0.52105   0.00018   0.02083  -0.00167   0.01976   0.54082
   D39        3.12167  -0.00004  -0.02607   0.00019  -0.02575   3.09592
   D40        0.99850  -0.00005  -0.02535  -0.00062  -0.02587   0.97263
   D41       -0.96214  -0.00009  -0.02851   0.00078  -0.02774  -0.98988
         Item               Value     Threshold  Converged?
 Maximum Force            0.000693     0.000450     NO 
 RMS     Force            0.000122     0.000300     YES
 Maximum Displacement     0.043051     0.001800     NO 
 RMS     Displacement     0.012466     0.001200     NO 
 Predicted change in Energy=-1.888358D-05
 GradGradGradGradGradGradGradGradGradGradGradGradGradGradGradGradGradGrad

                          Input orientation:                          
 ---------------------------------------------------------------------
 Center     Atomic      Atomic             Coordinates (Angstroms)
 Number     Number       Type             X           Y           Z
 ---------------------------------------------------------------------
      1          1           0       -2.725286    1.514969   -0.432748
      2          6           0       -3.117087    0.640919    0.086001
      3          1           0       -3.474902    0.949225    1.068834
      4          1           0       -3.962438    0.252340   -0.481460
      5          6           0       -2.037297   -0.420713    0.226217
      6          1           0       -1.182668   -0.014229    0.812555
      7          1           0       -2.374690   -1.287160    0.817964
      8          8           0       -1.468724   -0.829641   -0.933893
      9          1           0        2.982194    0.521626   -1.562698
     10          6           0        2.633718    0.985783   -0.639465
     11          1           0        3.442911    0.972821    0.091054
     12          1           0        2.376641    2.022330   -0.853557
     13          6           0        1.420149    0.240196   -0.101784
     14          6           0        1.766073   -1.221073    0.285270
     15          1           0        2.522562   -1.231833    1.068061
     16          1           0        2.155366   -1.712894   -0.604715
     17          1           0        0.876614   -1.748026    0.620802
     18          8           0        0.923187    0.790217    1.043677
     19          1           0        0.626138    0.169813   -0.862016
 ---------------------------------------------------------------------
                    Distance matrix (angstroms):
                    1          2          3          4          5
     1  H    0.000000
     2  C    1.089298   0.000000
     3  H    1.771084   1.090434   0.000000
     4  H    1.768375   1.089782   1.768263   0.000000
     5  C    2.157412   1.520746   2.157184   2.158698   0.000000
     6  H    2.503776   2.167735   2.499652   3.077768   1.113289
     7  H    3.088547   2.191897   2.504960   2.565055   1.102148
     8  O    2.706896   2.433070   3.346645   2.755719   1.355120
     9  H    5.902444   6.319308   6.985835   7.033456   5.411423
    10  C    5.389034   5.806633   6.343095   6.638688   4.954393
    11  H    6.214092   6.568390   6.986612   7.462310   5.656225
    12  H    5.144332   5.742134   6.252015   6.592059   5.159187
    13  C    4.349622   4.558766   5.082774   5.395975   3.535295
    14  C    5.307897   5.229911   5.726428   5.964450   3.887117
    15  H    6.110422   6.023063   6.381739   6.830741   4.707328
    16  H    5.854010   5.815177   6.448842   6.426886   4.465266
    17  H    4.973006   4.684305   5.139220   5.350969   3.226195
    18  O    4.002056   4.154907   4.401035   5.146328   3.301373
    19  H    3.636724   3.890040   4.599369   4.605070   2.937151
                    6          7          8          9         10
     6  H    0.000000
     7  H    1.743933   0.000000
     8  O    1.948540   2.024624   0.000000
     9  H    4.824421   6.134775   4.693824   0.000000
    10  C    4.203949   5.689861   4.495829   1.090521   0.000000
    11  H    4.784434   6.283343   5.331374   1.775030   1.090239
    12  H    4.426305   6.026762   4.788217   1.766830   1.089199
    13  C    2.770452   4.192798   3.191010   2.157187   1.522416
    14  C    3.229485   4.175410   3.479007   2.816191   2.545222
    15  H    3.908526   4.903947   4.483297   3.194803   2.801039
    16  H    4.004571   4.767251   3.744666   2.567966   2.740964
    17  H    2.698789   3.289719   2.959919   3.788464   3.485599
    18  O    2.266093   3.904157   3.500852   3.332392   2.407722
    19  H    2.471809   3.734980   2.322181   2.483087   2.178465
                   11         12         13         14         15
    11  H    0.000000
    12  H    1.769376   0.000000
    13  C    2.159975   2.157786   0.000000
    14  C    2.768154   3.491330   1.550735   0.000000
    15  H    2.581101   3.781995   2.179615   1.088648   0.000000
    16  H    3.058583   3.750038   2.146635   1.088811   1.778885
    17  H    3.777502   4.317337   2.184168   1.086922   1.782033
    18  O    2.699971   2.688890   1.364396   2.308880   2.578232
    19  H    3.080158   2.548754   1.101525   2.133138   3.047332
                   16         17         18         19
    16  H    0.000000
    17  H    1.771535   0.000000
    18  O    3.240529   2.573649   0.000000
    19  H    2.439124   2.437128   2.026032   0.000000
 Stoichiometry    C5H12O2(3)
 Framework group  C1[X(C5H12O2)]
 Deg. of freedom    51
 Full point group                 C1      NOp   1
 Largest Abelian subgroup         C1      NOp   1
 Largest concise Abelian subgroup C1      NOp   1
                         Standard orientation:                         
 ---------------------------------------------------------------------
 Center     Atomic      Atomic             Coordinates (Angstroms)
 Number     Number       Type             X           Y           Z
 ---------------------------------------------------------------------
      1          1           0        2.667854   -1.558836   -0.605702
      2          6           0        3.102682   -0.757197   -0.009992
      3          1           0        3.455148   -1.174855    0.933605
      4          1           0        3.959398   -0.352286   -0.548241
      5          6           0        2.072409    0.331577    0.246480
      6          1           0        1.205798   -0.092572    0.801904
      7          1           0        2.453196    1.120915    0.914818
      8          8           0        1.512301    0.875664   -0.861040
      9          1           0       -2.999655   -0.213788   -1.559137
     10          6           0       -2.663971   -0.780210   -0.689816
     11          1           0       -3.465280   -0.803290    0.049096
     12          1           0       -2.455106   -1.801186   -1.006576
     13          6           0       -1.413757   -0.143772   -0.098493
     14          6           0       -1.690975    1.286540    0.432673
     15          1           0       -2.439270    1.253902    1.222701
     16          1           0       -2.065911    1.879004   -0.400346
     17          1           0       -0.776044    1.739299    0.805913
     18          8           0       -0.931585   -0.823622    0.981735
     19          1           0       -0.624176   -0.034274   -0.858709
 ---------------------------------------------------------------------
 Rotational constants (GHZ):           4.1594317           1.0377056           0.9734784
 Standard basis: Aug-CC-pVTZ (5D, 7F)
 There are   685 symmetry adapted cartesian basis functions of A   symmetry.
 There are   598 symmetry adapted basis functions of A   symmetry.
   598 basis functions,   828 primitive gaussians,   685 cartesian basis functions
    30 alpha electrons       28 beta electrons
       nuclear repulsion energy       307.5352624488 Hartrees.
 NAtoms=   19 NActive=   19 NUniq=   19 SFac= 1.00D+00 NAtFMM=   60 NAOKFM=F Big=F
 Integral buffers will be    131072 words long.
 Raffenetti 2 integral format.
 Two-electron integral symmetry is turned on.
 Nuclear repulsion after empirical dispersion term =      307.5261872637 Hartrees.
 One-electron integrals computed using PRISM.
 NBasis=   598 RedAO= T EigKep=  6.03D-06  NBF=   598
 NBsUse=   598 1.00D-06 EigRej= -1.00D+00 NBFU=   598
 Initial guess from the checkpoint file:  "Reverse-wb-opt.chk"
 B after Tr=     0.000000    0.000000    0.000000
         Rot=    0.999980   -0.006145   -0.000558    0.001415 Ang=  -0.73 deg.
 Initial guess <Sx>= 0.0000 <Sy>= 0.0000 <Sz>= 1.0000 <S**2>= 2.0094 S= 1.0031
 ExpMin= 2.53D-02 ExpMax= 1.53D+04 ExpMxC= 5.22D+02 IAcc=3 IRadAn=         7 AccDes= 0.00D+00
 Harris functional with IExCor= 4639 and IRadAn=       7 diagonalized for initial guess.
 HarFok:  IExCor= 4639 AccDes= 0.00D+00 IRadAn=         7 IDoV= 1 UseB2=F ITyADJ=14
 ICtDFT=  3500011 ScaDFX=  1.000000  1.000000  1.000000  1.000000
 FoFCou: FMM=F IPFlag=           0 FMFlag=      100000 FMFlg1=           0
         NFxFlg=           0 DoJE=T BraDBF=F KetDBF=T FulRan=T
         wScrn=  0.000000 ICntrl=       500 IOpCl=  0 I1Cent=   200000004 NGrid=           0
         NMat0=    1 NMatS0=      1 NMatT0=    0 NMatD0=    1 NMtDS0=    0 NMtDT0=    0
 Petite list used in FoFCou.
 Requested convergence on RMS density matrix=1.00D-08 within 128 cycles.
 Requested convergence on MAX density matrix=1.00D-06.
 Requested convergence on             energy=1.00D-06.
 No special actions if energy rises.
 Restarting incremental Fock formation.
 SCF Done:  E(UwB97XD) =  -348.085095731     A.U. after   21 cycles
            NFock= 21  Conv=0.24D-08     -V/T= 2.0060
 <Sx>= 0.0000 <Sy>= 0.0000 <Sz>= 1.0000 <S**2>= 2.0093 S= 1.0031
 <L.S>=  0.00000000000    
 Annihilation of the first spin contaminant:
 S**2 before annihilation     2.0093,   after     2.0001
 Calling FoFJK, ICntrl=      2127 FMM=F ISym2X=0 I1Cent= 0 IOpClX= 1 NMat=1 NMatS=1 NMatT=0.
 ***** Axes restored to original set *****
 -------------------------------------------------------------------
 Center     Atomic                   Forces (Hartrees/Bohr)
 Number     Number              X              Y              Z
 -------------------------------------------------------------------
      1        1          -0.000015005   -0.000040989    0.000051520
      2        6           0.000016787    0.000023408    0.000048475
      3        1          -0.000035563    0.000038889   -0.000086995
      4        1           0.000055246    0.000024130    0.000057449
      5        6          -0.000185253   -0.000120247   -0.000069991
      6        1           0.000167071   -0.000082032   -0.000147749
      7        1          -0.000020731    0.000097144   -0.000024909
      8        8          -0.000096770   -0.000174154    0.000276841
      9        1           0.000021763    0.000054426    0.000054479
     10        6          -0.000013489    0.000060444   -0.000113953
     11        1          -0.000022001   -0.000005525   -0.000039431
     12        1           0.000035692   -0.000070171   -0.000012964
     13        6          -0.000205484   -0.000225290    0.000404179
     14        6          -0.000196184    0.000501317   -0.000158300
     15        1          -0.000014323   -0.000120651   -0.000020554
     16        1           0.000028705   -0.000094542    0.000109353
     17        1           0.000042861   -0.000076900    0.000031653
     18        8           0.000001167   -0.000237770   -0.000311455
     19        1           0.000435511    0.000448513   -0.000047649
 -------------------------------------------------------------------
 Cartesian Forces:  Max     0.000501317 RMS     0.000159888

 GradGradGradGradGradGradGradGradGradGradGradGradGradGradGradGradGradGrad
 Berny optimization.
 Using GEDIIS/GDIIS optimizer.
 FormGI is forming the generalized inverse of G from B-inverse, IUseBI=4.
 Internal  Forces:  Max     0.000367750 RMS     0.000089778
 Search for a local minimum.
 Step number   7 out of a maximum of  104
 All quantities printed in internal units (Hartrees-Bohrs-Radians)
 Mixed Optimization -- En-DIIS/RFO-DIIS
 Swapping is turned off.
 Update second derivatives using D2CorX and points    3    4    5    6    7
 DE= -1.82D-05 DEPred=-1.89D-05 R= 9.65D-01
 TightC=F SS=  1.41D+00  RLast= 7.27D-02 DXNew= 8.4853D-01 2.1800D-01
 Trust test= 9.65D-01 RLast= 7.27D-02 DXMaxT set to 5.05D-01
 ITU=  1  1  1  1  1  1  0
     Eigenvalues ---    0.00149   0.00227   0.00284   0.00315   0.00368
     Eigenvalues ---    0.01229   0.02198   0.03535   0.04100   0.04640
     Eigenvalues ---    0.04793   0.05443   0.05557   0.05599   0.05633
     Eigenvalues ---    0.05641   0.05665   0.05902   0.06906   0.09688
     Eigenvalues ---    0.12231   0.13567   0.15714   0.15989   0.15999
     Eigenvalues ---    0.16000   0.16000   0.16002   0.16005   0.16011
     Eigenvalues ---    0.16145   0.16313   0.18240   0.19609   0.27201
     Eigenvalues ---    0.29136   0.29541   0.30918   0.32533   0.32795
     Eigenvalues ---    0.34053   0.34091   0.34155   0.34186   0.34211
     Eigenvalues ---    0.34234   0.34335   0.34506   0.36112   0.43878
     Eigenvalues ---    0.48557
 En-DIIS/RFO-DIIS/Sim-DIIS IScMMF=       -3 using points:     7    6    5    4    3    2
 RFO step:  Lambda=-1.48223292D-05.
 DidBck=F Rises=F RFO-DIIS coefs:    2.18434   -1.72654    0.70739   -0.32151    0.02264
                  RFO-DIIS coefs:    0.13368
 Iteration  1 RMS(Cart)=  0.00453815 RMS(Int)=  0.00020245
 Iteration  2 RMS(Cart)=  0.00003405 RMS(Int)=  0.00020129
 Iteration  3 RMS(Cart)=  0.00000001 RMS(Int)=  0.00020129
 Variable       Old X    -DE/DX   Delta X   Delta X   Delta X     New X
                                 (Linear)    (Quad)   (Total)
    R1        2.05848  -0.00006   0.00014  -0.00017  -0.00003   2.05845
    R2        2.06062  -0.00006   0.00014  -0.00019  -0.00004   2.06058
    R3        2.05939  -0.00008   0.00019  -0.00024  -0.00005   2.05934
    R4        2.87379   0.00001  -0.00066   0.00045  -0.00022   2.87358
    R5        2.10381  -0.00009  -0.00004   0.00017  -0.00011   2.10370
    R6        2.08276  -0.00008  -0.00036   0.00008  -0.00029   2.08247
    R7        2.56081  -0.00014   0.00249  -0.00170   0.00065   2.56145
    R8        4.28230  -0.00011  -0.00058   0.00081   0.00007   4.28236
    R9        4.38829   0.00031   0.00248   0.00534   0.00797   4.39626
   R10        2.06079  -0.00006   0.00016  -0.00018  -0.00002   2.06077
   R11        2.06025  -0.00004  -0.00004  -0.00001  -0.00005   2.06020
   R12        2.05829  -0.00007   0.00029  -0.00032  -0.00003   2.05826
   R13        2.87695   0.00008  -0.00016   0.00026   0.00010   2.87705
   R14        2.93047  -0.00024  -0.00091   0.00017  -0.00074   2.92973
   R15        2.57833  -0.00037   0.00140  -0.00125   0.00030   2.57864
   R16        2.08158  -0.00018  -0.00124   0.00056  -0.00042   2.08116
   R17        2.05725  -0.00002  -0.00003   0.00003   0.00000   2.05725
   R18        2.05755  -0.00004   0.00011  -0.00010   0.00002   2.05757
   R19        2.05398   0.00001   0.00021  -0.00019   0.00003   2.05401
    A1        1.89694  -0.00005   0.00032  -0.00045  -0.00013   1.89681
    A2        1.89351   0.00001   0.00018  -0.00009   0.00010   1.89360
    A3        1.92695  -0.00002  -0.00001  -0.00006  -0.00007   1.92688
    A4        1.89189  -0.00005   0.00035  -0.00042  -0.00007   1.89181
    A5        1.92545   0.00012  -0.00092   0.00114   0.00022   1.92567
    A6        1.92823  -0.00002   0.00011  -0.00015  -0.00004   1.92819
    A7        1.91637   0.00006   0.00094  -0.00072   0.00016   1.91653
    A8        1.96162  -0.00004   0.00007   0.00015   0.00023   1.96185
    A9        2.01489   0.00008  -0.00139   0.00103  -0.00040   2.01449
   A10        1.81240   0.00002   0.00256  -0.00160   0.00102   1.81342
   A11        1.81210  -0.00016  -0.00070  -0.00037  -0.00105   1.81105
   A12        1.92928   0.00003  -0.00108   0.00113   0.00010   1.92937
   A13        2.68308   0.00008   0.00124   0.00047   0.00184   2.68492
   A14        1.79479   0.00008  -0.00223  -0.00052  -0.00235   1.79244
   A15        1.90184  -0.00004   0.00059  -0.00064  -0.00005   1.90179
   A16        1.89027  -0.00004   0.00031  -0.00035  -0.00003   1.89024
   A17        1.92333   0.00006  -0.00065   0.00081   0.00015   1.92348
   A18        1.89463  -0.00001   0.00034  -0.00025   0.00009   1.89472
   A19        1.92749   0.00000  -0.00026   0.00013  -0.00013   1.92736
   A20        1.92553   0.00003  -0.00030   0.00027  -0.00003   1.92550
   A21        1.95176   0.00011  -0.00080   0.00076   0.00011   1.95188
   A22        1.97080   0.00004  -0.00118   0.00141   0.00006   1.97086
   A23        1.94136  -0.00009   0.00083  -0.00083  -0.00026   1.94110
   A24        1.82510  -0.00010  -0.00010   0.00012  -0.00006   1.82504
   A25        1.84715   0.00000   0.00176  -0.00109   0.00066   1.84781
   A26        1.92051   0.00005  -0.00043  -0.00046  -0.00047   1.92004
   A27        1.92175   0.00012  -0.00049   0.00066   0.00017   1.92192
   A28        1.87694   0.00017  -0.00110   0.00164   0.00053   1.87748
   A29        1.92981   0.00008  -0.00042   0.00095   0.00053   1.93034
   A30        1.91222  -0.00014   0.00095  -0.00136  -0.00041   1.91181
   A31        1.91972  -0.00012   0.00063  -0.00103  -0.00039   1.91933
   A32        1.90278  -0.00011   0.00042  -0.00084  -0.00043   1.90236
   A33        1.68077   0.00009  -0.00399   0.00121  -0.00191   1.67886
   A34        2.34497  -0.00023  -0.00654  -0.00078  -0.00616   2.33882
    D1        1.05313  -0.00005  -0.00193   0.00056  -0.00139   1.05174
    D2        3.06109  -0.00001   0.00188  -0.00178   0.00010   3.06119
    D3       -0.98731   0.00006  -0.00081   0.00089   0.00010  -0.98722
    D4       -1.04392  -0.00005  -0.00173   0.00043  -0.00132  -1.04524
    D5        0.96405  -0.00002   0.00208  -0.00191   0.00016   0.96421
    D6       -3.08435   0.00006  -0.00061   0.00076   0.00016  -3.08419
    D7       -3.13549  -0.00005  -0.00164   0.00032  -0.00135  -3.13684
    D8       -1.12753  -0.00002   0.00216  -0.00202   0.00014  -1.12739
    D9        1.10725   0.00006  -0.00052   0.00065   0.00014   1.10739
   D10       -1.85724   0.00001   0.00821   0.00211   0.01027  -1.84697
   D11        2.32494   0.00002   0.00617   0.00320   0.00935   2.33428
   D12        0.30658   0.00004   0.00664   0.00273   0.00925   0.31583
   D13        1.85574  -0.00009  -0.00413  -0.00355  -0.00763   1.84811
   D14       -0.24260  -0.00010  -0.00404  -0.00298  -0.00688  -0.24948
   D15       -2.17667  -0.00005  -0.00618  -0.00142  -0.00756  -2.18423
   D16       -0.38249   0.00006  -0.00662   0.00106  -0.00580  -0.38829
   D17        0.84448   0.00011   0.00881   0.00339   0.01284   0.85732
   D18        1.10739   0.00000   0.00168  -0.00234  -0.00065   1.10675
   D19       -3.12297  -0.00002   0.00026  -0.00073  -0.00060  -3.12357
   D20       -0.95375   0.00000  -0.00057  -0.00092  -0.00138  -0.95513
   D21       -0.99474   0.00001   0.00152  -0.00215  -0.00060  -0.99534
   D22        1.05809  -0.00002   0.00010  -0.00053  -0.00056   1.05753
   D23       -3.05588   0.00000  -0.00072  -0.00072  -0.00133  -3.05721
   D24       -3.08930   0.00001   0.00146  -0.00209  -0.00061  -3.08991
   D25       -1.03648  -0.00002   0.00004  -0.00048  -0.00056  -1.03704
   D26        1.13274   0.00000  -0.00078  -0.00067  -0.00134   1.13140
   D27        1.06421   0.00004  -0.00249   0.00217  -0.00031   1.06390
   D28       -1.01830   0.00004  -0.00270   0.00245  -0.00023  -1.01853
   D29       -3.09399   0.00002  -0.00229   0.00195  -0.00033  -3.09432
   D30       -1.07412  -0.00001  -0.00056  -0.00005  -0.00041  -1.07453
   D31        3.12656   0.00000  -0.00077   0.00024  -0.00033   3.12623
   D32        1.05087  -0.00002  -0.00037  -0.00027  -0.00043   1.05044
   D33       -3.10240  -0.00002  -0.00081   0.00089  -0.00014  -3.10254
   D34        1.09828  -0.00001  -0.00102   0.00118  -0.00006   1.09822
   D35       -0.97740  -0.00003  -0.00062   0.00067  -0.00017  -0.97757
   D36        2.72141   0.00002   0.00771  -0.00202   0.00584   2.72725
   D37       -1.43591   0.00011   0.00604  -0.00021   0.00597  -1.42994
   D38        0.54082   0.00008   0.00785  -0.00161   0.00650   0.54731
   D39        3.09592  -0.00001  -0.01069   0.00008  -0.01056   3.08535
   D40        0.97263  -0.00009  -0.01132   0.00032  -0.01097   0.96166
   D41       -0.98988   0.00001  -0.01195   0.00096  -0.01102  -1.00091
         Item               Value     Threshold  Converged?
 Maximum Force            0.000368     0.000450     YES
 RMS     Force            0.000090     0.000300     YES
 Maximum Displacement     0.013895     0.001800     NO 
 RMS     Displacement     0.004558     0.001200     NO 
 Predicted change in Energy=-5.394196D-06
 GradGradGradGradGradGradGradGradGradGradGradGradGradGradGradGradGradGrad

                          Input orientation:                          
 ---------------------------------------------------------------------
 Center     Atomic      Atomic             Coordinates (Angstroms)
 Number     Number       Type             X           Y           Z
 ---------------------------------------------------------------------
      1          1           0       -2.719923    1.510952   -0.435510
      2          6           0       -3.113690    0.639027    0.085290
      3          1           0       -3.471703    0.950767    1.066944
      4          1           0       -3.959333    0.250405   -0.481656
      5          6           0       -2.035967   -0.424069    0.229030
      6          1           0       -1.180344   -0.017266    0.813582
      7          1           0       -2.375055   -1.288379    0.822650
      8          8           0       -1.467446   -0.836761   -0.930171
      9          1           0        2.983150    0.521964   -1.561989
     10          6           0        2.635124    0.986310   -0.638694
     11          1           0        3.443670    0.970602    0.092450
     12          1           0        2.380928    2.023668   -0.852226
     13          6           0        1.419155    0.243557   -0.102362
     14          6           0        1.760462   -1.218816    0.283050
     15          1           0        2.516797   -1.232931    1.065940
     16          1           0        2.148529   -1.711328   -0.607100
     17          1           0        0.869650   -1.743886    0.617996
     18          8           0        0.923167    0.793688    1.043660
     19          1           0        0.625289    0.177166   -0.862784
 ---------------------------------------------------------------------
                    Distance matrix (angstroms):
                    1          2          3          4          5
     1  H    0.000000
     2  C    1.089283   0.000000
     3  H    1.770973   1.090412   0.000000
     4  H    1.768402   1.089756   1.768177   0.000000
     5  C    2.157247   1.520632   2.157223   2.158547   0.000000
     6  H    2.503195   2.167708   2.500322   3.077673   1.113230
     7  H    3.088390   2.191843   2.505213   2.564957   1.101997
     8  O    2.706500   2.432947   3.346755   2.755467   1.355462
     9  H    5.896787   6.316541   6.982856   7.031283   5.412417
    10  C    5.384521   5.804621   6.340647   6.637250   4.955927
    11  H    6.209718   6.565742   6.983725   7.460076   5.655987
    12  H    5.143464   5.743431   6.252010   6.593990   5.164252
    13  C    4.341572   4.553932   5.078180   5.391850   3.534603
    14  C    5.295452   5.219966   5.718141   5.954783   3.879100
    15  H    6.099711   6.014007   6.374219   6.821701   4.699185
    16  H    5.840750   5.804698   6.440200   6.416394   4.457147
    17  H    4.958718   4.672157   5.129333   5.339056   3.214938
    18  O    3.996813   4.151940   4.397738   5.143982   3.301974
    19  H    3.626567   3.884858   4.594306   4.601020   2.938677
                    6          7          8          9         10
     6  H    0.000000
     7  H    1.744462   0.000000
     8  O    1.947993   2.024869   0.000000
     9  H    4.823773   6.137932   4.696076   0.000000
    10  C    4.204053   5.693122   4.498848   1.090510   0.000000
    11  H    4.783034   6.284405   5.332108   1.774971   1.090213
    12  H    4.429784   6.032764   4.795635   1.766790   1.089184
    13  C    2.768461   4.195057   3.191367   2.157337   1.522470
    14  C    3.220796   4.171152   3.469476   2.815928   2.545040
    15  H    3.900048   4.898212   4.473880   3.194237   2.800858
    16  H    3.996195   4.762970   3.734236   2.568267   2.741354
    17  H    2.687368   3.282908   2.946476   3.788574   3.485705
    18  O    2.266129   3.906676   3.502771   3.332682   2.407948
    19  H    2.471500   3.740397   2.326398   2.483401   2.178157
                   11         12         13         14         15
    11  H    0.000000
    12  H    1.769401   0.000000
    13  C    2.159909   2.157800   0.000000
    14  C    2.768224   3.491065   1.550344   0.000000
    15  H    2.581149   3.781965   2.179395   1.088650   0.000000
    16  H    3.059330   3.750238   2.146700   1.088821   1.778636
    17  H    3.777594   4.317404   2.184216   1.086937   1.781803
    18  O    2.699821   2.689294   1.364557   2.308628   2.578243
    19  H    3.079819   2.547931   1.101305   2.133148   3.047319
                   16         17         18         19
    16  H    0.000000
    17  H    1.771285   0.000000
    18  O    3.240621   2.573585   0.000000
    19  H    2.439681   2.437799   2.025675   0.000000
 Stoichiometry    C5H12O2(3)
 Framework group  C1[X(C5H12O2)]
 Deg. of freedom    51
 Full point group                 C1      NOp   1
 Largest Abelian subgroup         C1      NOp   1
 Largest concise Abelian subgroup C1      NOp   1
                         Standard orientation:                         
 ---------------------------------------------------------------------
 Center     Atomic      Atomic             Coordinates (Angstroms)
 Number     Number       Type             X           Y           Z
 ---------------------------------------------------------------------
      1          1           0        2.659572   -1.557752   -0.614408
      2          6           0        3.098098   -0.760910   -0.015012
      3          1           0        3.450453   -1.185050    0.925705
      4          1           0        3.955486   -0.356093   -0.552207
      5          6           0        2.072098    0.330010    0.248693
      6          1           0        1.204065   -0.094188    0.801736
      7          1           0        2.456334    1.114470    0.920543
      8          8           0        1.512483    0.881736   -0.855710
      9          1           0       -3.001908   -0.204910   -1.557568
     10          6           0       -2.667134   -0.774451   -0.689950
     11          1           0       -3.467228   -0.795464    0.050302
     12          1           0       -2.463205   -1.795669   -1.009088
     13          6           0       -1.413153   -0.144635   -0.099376
     14          6           0       -1.682830    1.285781    0.434246
     15          1           0       -2.430362    1.255656    1.225098
     16          1           0       -2.055989    1.881810   -0.397037
     17          1           0       -0.765594    1.734024    0.807326
     18          8           0       -0.932471   -0.828383    0.979257
     19          1           0       -0.624197   -0.038430   -0.860390
 ---------------------------------------------------------------------
 Rotational constants (GHZ):           4.1586361           1.0393307           0.9742538
 Standard basis: Aug-CC-pVTZ (5D, 7F)
 There are   685 symmetry adapted cartesian basis functions of A   symmetry.
 There are   598 symmetry adapted basis functions of A   symmetry.
   598 basis functions,   828 primitive gaussians,   685 cartesian basis functions
    30 alpha electrons       28 beta electrons
       nuclear repulsion energy       307.6028740587 Hartrees.
 NAtoms=   19 NActive=   19 NUniq=   19 SFac= 1.00D+00 NAtFMM=   60 NAOKFM=F Big=F
 Integral buffers will be    131072 words long.
 Raffenetti 2 integral format.
 Two-electron integral symmetry is turned on.
 Nuclear repulsion after empirical dispersion term =      307.5937843886 Hartrees.
 One-electron integrals computed using PRISM.
 NBasis=   598 RedAO= T EigKep=  6.02D-06  NBF=   598
 NBsUse=   598 1.00D-06 EigRej= -1.00D+00 NBFU=   598
 Initial guess from the checkpoint file:  "Reverse-wb-opt.chk"
 B after Tr=     0.000000    0.000000    0.000000
         Rot=    0.999998   -0.001891   -0.000197    0.000626 Ang=  -0.23 deg.
 Initial guess <Sx>= 0.0000 <Sy>= 0.0000 <Sz>= 1.0000 <S**2>= 2.0093 S= 1.0031
 Requested convergence on RMS density matrix=1.00D-08 within 128 cycles.
 Requested convergence on MAX density matrix=1.00D-06.
 Requested convergence on             energy=1.00D-06.
 No special actions if energy rises.
 SCF Done:  E(UwB97XD) =  -348.085104992     A.U. after   15 cycles
            NFock= 15  Conv=0.61D-08     -V/T= 2.0060
 <Sx>= 0.0000 <Sy>= 0.0000 <Sz>= 1.0000 <S**2>= 2.0093 S= 1.0031
 <L.S>=  0.00000000000    
 Annihilation of the first spin contaminant:
 S**2 before annihilation     2.0093,   after     2.0001
 Calling FoFJK, ICntrl=      2127 FMM=F ISym2X=0 I1Cent= 0 IOpClX= 1 NMat=1 NMatS=1 NMatT=0.
 ***** Axes restored to original set *****
 -------------------------------------------------------------------
 Center     Atomic                   Forces (Hartrees/Bohr)
 Number     Number              X              Y              Z
 -------------------------------------------------------------------
      1        1          -0.000017618   -0.000036145    0.000037809
      2        6          -0.000002684    0.000059268    0.000069653
      3        1          -0.000031346    0.000030856   -0.000066377
      4        1           0.000044316    0.000022330    0.000043733
      5        6          -0.000037465   -0.000136231   -0.000335628
      6        1           0.000119225   -0.000062659   -0.000057377
      7        1          -0.000013865    0.000064600    0.000020925
      8        8          -0.000194564   -0.000150402    0.000390271
      9        1           0.000015817    0.000044292    0.000049068
     10        6          -0.000048705    0.000046426   -0.000096134
     11        1          -0.000007469    0.000001191   -0.000032839
     12        1           0.000040718   -0.000056245   -0.000006872
     13        6          -0.000127814   -0.000057894    0.000479399
     14        6          -0.000143601    0.000286618   -0.000113276
     15        1          -0.000002815   -0.000084373   -0.000014457
     16        1           0.000020313   -0.000061001    0.000087055
     17        1           0.000033030   -0.000043834    0.000013752
     18        8           0.000014459   -0.000241692   -0.000334860
     19        1           0.000340068    0.000374896   -0.000133845
 -------------------------------------------------------------------
 Cartesian Forces:  Max     0.000479399 RMS     0.000148110

 GradGradGradGradGradGradGradGradGradGradGradGradGradGradGradGradGradGrad
 Berny optimization.
 Using GEDIIS/GDIIS optimizer.
 FormGI is forming the generalized inverse of G from B-inverse, IUseBI=4.
 Internal  Forces:  Max     0.000388288 RMS     0.000080715
 Search for a local minimum.
 Step number   8 out of a maximum of  104
 All quantities printed in internal units (Hartrees-Bohrs-Radians)
 Mixed Optimization -- En-DIIS/RFO-DIIS
 Swapping is turned off.
 Update second derivatives using D2CorX and points    4    5    6    7    8
 DE= -9.26D-06 DEPred=-5.39D-06 R= 1.72D+00
 TightC=F SS=  1.41D+00  RLast= 3.52D-02 DXNew= 8.4853D-01 1.0558D-01
 Trust test= 1.72D+00 RLast= 3.52D-02 DXMaxT set to 5.05D-01
 ITU=  1  1  1  1  1  1  1  0
     Eigenvalues ---    0.00109   0.00224   0.00285   0.00314   0.00368
     Eigenvalues ---    0.00576   0.01829   0.03483   0.03878   0.04473
     Eigenvalues ---    0.04705   0.05514   0.05595   0.05599   0.05633
     Eigenvalues ---    0.05642   0.05652   0.05889   0.06950   0.09658
     Eigenvalues ---    0.12213   0.13777   0.15493   0.15771   0.15998
     Eigenvalues ---    0.15999   0.16000   0.16002   0.16006   0.16020
     Eigenvalues ---    0.16091   0.16265   0.17265   0.18830   0.27664
     Eigenvalues ---    0.29226   0.29556   0.31013   0.32797   0.33829
     Eigenvalues ---    0.34063   0.34139   0.34182   0.34196   0.34212
     Eigenvalues ---    0.34250   0.34330   0.34596   0.35871   0.44721
     Eigenvalues ---    0.48534
 En-DIIS/RFO-DIIS/Sim-DIIS IScMMF=       -3 using points:     8    7    6    5    4    3    2
 RFO step:  Lambda=-5.20757215D-05.
 DIIS inversion failure, remove point   7.
 DIIS inversion failure, remove point   6.
 DIIS inversion failure, remove point   5.
 RFO-DIIS uses    4 points instead of    7
 DidBck=F Rises=F RFO-DIIS coefs:    2.59318   -2.00000    0.56175   -0.15493    0.00000
                  RFO-DIIS coefs:    0.00000    0.00000
 Iteration  1 RMS(Cart)=  0.02454166 RMS(Int)=  0.00067227
 Iteration  2 RMS(Cart)=  0.00107595 RMS(Int)=  0.00017437
 Iteration  3 RMS(Cart)=  0.00000106 RMS(Int)=  0.00017436
 Iteration  4 RMS(Cart)=  0.00000000 RMS(Int)=  0.00017436
 Variable       Old X    -DE/DX   Delta X   Delta X   Delta X     New X
                                 (Linear)    (Quad)   (Total)
    R1        2.05845  -0.00005  -0.00006  -0.00008  -0.00014   2.05830
    R2        2.06058  -0.00004  -0.00008  -0.00005  -0.00014   2.06044
    R3        2.05934  -0.00007  -0.00010  -0.00010  -0.00020   2.05914
    R4        2.87358   0.00005  -0.00027  -0.00032  -0.00060   2.87298
    R5        2.10370  -0.00006  -0.00027  -0.00013  -0.00026   2.10344
    R6        2.08247  -0.00004  -0.00041  -0.00081  -0.00122   2.08125
    R7        2.56145  -0.00028   0.00069   0.00152   0.00222   2.56367
    R8        4.28236  -0.00010   0.00136   0.00104   0.00257   4.28493
    R9        4.39626   0.00030   0.01432   0.04985   0.06398   4.46023
   R10        2.06077  -0.00006  -0.00005  -0.00008  -0.00013   2.06063
   R11        2.06020  -0.00003  -0.00008  -0.00005  -0.00013   2.06008
   R12        2.05826  -0.00006  -0.00008  -0.00006  -0.00014   2.05812
   R13        2.87705   0.00005   0.00016   0.00018   0.00034   2.87739
   R14        2.92973  -0.00012  -0.00102  -0.00241  -0.00344   2.92629
   R15        2.57864  -0.00039   0.00044   0.00083   0.00125   2.57988
   R16        2.08116  -0.00004  -0.00039  -0.00074  -0.00119   2.07997
   R17        2.05725  -0.00001   0.00001   0.00020   0.00021   2.05746
   R18        2.05757  -0.00004   0.00002   0.00007   0.00009   2.05766
   R19        2.05401   0.00000   0.00001   0.00011   0.00012   2.05413
    A1        1.89681  -0.00004  -0.00022  -0.00033  -0.00055   1.89626
    A2        1.89360   0.00001   0.00012   0.00017   0.00029   1.89389
    A3        1.92688  -0.00001  -0.00009  -0.00019  -0.00027   1.92660
    A4        1.89181  -0.00004  -0.00016  -0.00029  -0.00045   1.89137
    A5        1.92567   0.00010   0.00043   0.00074   0.00117   1.92684
    A6        1.92819  -0.00001  -0.00009  -0.00012  -0.00021   1.92798
    A7        1.91653   0.00002   0.00019   0.00011   0.00028   1.91681
    A8        1.96185  -0.00003   0.00035   0.00076   0.00106   1.96291
    A9        2.01449   0.00009  -0.00050  -0.00067  -0.00096   2.01353
   A10        1.81342  -0.00001   0.00128   0.00301   0.00440   1.81782
   A11        1.81105  -0.00011  -0.00153  -0.00386  -0.00562   1.80543
   A12        1.92937   0.00001   0.00028   0.00067   0.00088   1.93026
   A13        2.68492   0.00006   0.00229   0.00831   0.01016   2.69508
   A14        1.79244   0.00006  -0.00233  -0.01176  -0.01497   1.77747
   A15        1.90179  -0.00003  -0.00012  -0.00028  -0.00039   1.90140
   A16        1.89024  -0.00004  -0.00008  -0.00004  -0.00011   1.89013
   A17        1.92348   0.00004   0.00027   0.00027   0.00054   1.92402
   A18        1.89472  -0.00002   0.00012   0.00012   0.00024   1.89496
   A19        1.92736   0.00001  -0.00019  -0.00021  -0.00040   1.92696
   A20        1.92550   0.00004  -0.00001   0.00014   0.00012   1.92562
   A21        1.95188   0.00009   0.00023   0.00041   0.00056   1.95244
   A22        1.97086   0.00003   0.00005  -0.00006   0.00018   1.97104
   A23        1.94110  -0.00007  -0.00061  -0.00102  -0.00161   1.93949
   A24        1.82504  -0.00007  -0.00009   0.00014   0.00001   1.82505
   A25        1.84781  -0.00001   0.00093   0.00209   0.00315   1.85095
   A26        1.92004   0.00004  -0.00041  -0.00137  -0.00203   1.91801
   A27        1.92192   0.00009   0.00031   0.00047   0.00078   1.92270
   A28        1.87748   0.00012   0.00100   0.00158   0.00258   1.88006
   A29        1.93034   0.00004   0.00089   0.00143   0.00232   1.93265
   A30        1.91181  -0.00010  -0.00077  -0.00132  -0.00209   1.90972
   A31        1.91933  -0.00007  -0.00075  -0.00087  -0.00162   1.91771
   A32        1.90236  -0.00007  -0.00067  -0.00128  -0.00196   1.90039
   A33        1.67886   0.00009  -0.00030  -0.00455  -0.00540   1.67346
   A34        2.33882  -0.00022  -0.00678  -0.02878  -0.03612   2.30270
    D1        1.05174  -0.00001  -0.00190  -0.00451  -0.00650   1.04524
    D2        3.06119  -0.00003   0.00000  -0.00028  -0.00026   3.06093
    D3       -0.98722   0.00005   0.00026   0.00078   0.00111  -0.98610
    D4       -1.04524  -0.00002  -0.00184  -0.00446  -0.00639  -1.05163
    D5        0.96421  -0.00003   0.00005  -0.00023  -0.00016   0.96405
    D6       -3.08419   0.00004   0.00031   0.00083   0.00122  -3.08298
    D7       -3.13684  -0.00002  -0.00186  -0.00450  -0.00645   3.13990
    D8       -1.12739  -0.00003   0.00003  -0.00027  -0.00022  -1.12760
    D9        1.10739   0.00004   0.00029   0.00079   0.00116   1.10855
   D10       -1.84697  -0.00001   0.01283   0.04805   0.06102  -1.78595
   D11        2.33428   0.00002   0.01162   0.04540   0.05714   2.39143
   D12        0.31583   0.00005   0.01141   0.04500   0.05668   0.37250
   D13        1.84811  -0.00010  -0.00989  -0.03846  -0.04820   1.79992
   D14       -0.24948  -0.00011  -0.00878  -0.03555  -0.04414  -0.29361
   D15       -2.18423  -0.00005  -0.00959  -0.03736  -0.04673  -2.23096
   D16       -0.38829   0.00006  -0.00496  -0.02092  -0.02533  -0.41362
   D17        0.85732   0.00010   0.01323   0.05859   0.07179   0.92912
   D18        1.10675   0.00000  -0.00122  -0.00185  -0.00304   1.10370
   D19       -3.12357  -0.00001  -0.00116  -0.00143  -0.00252  -3.12610
   D20       -0.95513   0.00000  -0.00214  -0.00408  -0.00631  -0.96144
   D21       -0.99534   0.00001  -0.00113  -0.00154  -0.00264  -0.99798
   D22        1.05753  -0.00001  -0.00107  -0.00112  -0.00212   1.05540
   D23       -3.05721   0.00001  -0.00205  -0.00377  -0.00591  -3.06313
   D24       -3.08991   0.00000  -0.00115  -0.00164  -0.00276  -3.09267
   D25       -1.03704  -0.00001  -0.00109  -0.00122  -0.00224  -1.03929
   D26        1.13140   0.00000  -0.00207  -0.00387  -0.00603   1.12537
   D27        1.06390   0.00003  -0.00045  -0.00030  -0.00072   1.06318
   D28       -1.01853   0.00003  -0.00030   0.00008  -0.00019  -1.01871
   D29       -3.09432   0.00002  -0.00059  -0.00014  -0.00070  -3.09502
   D30       -1.07453  -0.00001  -0.00058  -0.00055  -0.00126  -1.07579
   D31        3.12623  -0.00001  -0.00043  -0.00017  -0.00072   3.12551
   D32        1.05044  -0.00002  -0.00072  -0.00039  -0.00124   1.04920
   D33       -3.10254  -0.00001  -0.00047   0.00003  -0.00034  -3.10288
   D34        1.09822  -0.00001  -0.00031   0.00041   0.00020   1.09842
   D35       -0.97757  -0.00002  -0.00061   0.00019  -0.00031  -0.97789
   D36        2.72725   0.00001   0.00338   0.02048   0.02404   2.75129
   D37       -1.42994   0.00009   0.00362   0.02104   0.02483  -1.40510
   D38        0.54731   0.00006   0.00446   0.02291   0.02757   0.57489
   D39        3.08535   0.00001  -0.00704  -0.03877  -0.04561   3.03974
   D40        0.96166  -0.00005  -0.00755  -0.04000  -0.04736   0.91430
   D41       -1.00091   0.00002  -0.00772  -0.04061  -0.04805  -1.04896
         Item               Value     Threshold  Converged?
 Maximum Force            0.000388     0.000450     YES
 RMS     Force            0.000081     0.000300     YES
 Maximum Displacement     0.096995     0.001800     NO 
 RMS     Displacement     0.025020     0.001200     NO 
 Predicted change in Energy=-2.656043D-05
 GradGradGradGradGradGradGradGradGradGradGradGradGradGradGradGradGradGrad

                          Input orientation:                          
 ---------------------------------------------------------------------
 Center     Atomic      Atomic             Coordinates (Angstroms)
 Number     Number       Type             X           Y           Z
 ---------------------------------------------------------------------
      1          1           0       -2.683957    1.487950   -0.459823
      2          6           0       -3.094593    0.633983    0.077292
      3          1           0       -3.452449    0.973067    1.049815
      4          1           0       -3.943849    0.247223   -0.485311
      5          6           0       -2.035423   -0.443152    0.248461
      6          1           0       -1.172811   -0.036536    0.822514
      7          1           0       -2.390018   -1.288971    0.858235
      8          8           0       -1.467955   -0.888088   -0.900657
      9          1           0        2.985371    0.532059   -1.558083
     10          6           0        2.638663    0.992794   -0.632569
     11          1           0        3.444927    0.964268    0.100604
     12          1           0        2.394566    2.033845   -0.839428
     13          6           0        1.414519    0.257280   -0.104413
     14          6           0        1.739466   -1.210350    0.267617
     15          1           0        2.495132   -1.240458    1.050857
     16          1           0        2.123661   -1.701261   -0.625150
     17          1           0        0.844135   -1.730936    0.597678
     18          8           0        0.921917    0.802230    1.046321
     19          1           0        0.621158    0.209723   -0.865859
 ---------------------------------------------------------------------
                    Distance matrix (angstroms):
                    1          2          3          4          5
     1  H    0.000000
     2  C    1.089208   0.000000
     3  H    1.770506   1.090340   0.000000
     4  H    1.768440   1.089652   1.767749   0.000000
     5  C    2.156714   1.520316   2.157732   2.158039   0.000000
     6  H    2.500401   2.167532   2.503540   3.077268   1.113092
     7  H    3.087874   2.191815   2.506448   2.565035   1.101350
     8  O    2.705282   2.432907   3.347605   2.755267   1.356636
     9  H    5.853305   6.296888   6.959967   7.017553   5.424297
    10  C    5.348393   5.788167   6.319213   6.626238   4.968424
    11  H    6.176693   6.547897   6.962390   7.446574   5.660117
    12  H    5.121865   5.738541   6.235550   6.594917   5.190744
    13  C    4.293993   4.528467   5.052918   5.371899   3.537969
    14  C    5.232271   5.177443   5.686399   5.915361   3.852109
    15  H    6.045604   5.975481   6.346134   6.784798   4.669632
    16  H    5.771619   5.759945   6.407070   6.374231   4.432157
    17  H    4.891521   4.623551   5.096735   5.292521   3.173672
    18  O    3.967494   4.135175   4.377702   5.131239   3.306571
    19  H    3.566863   3.856985   4.565827   4.580995   2.953874
                    6          7          8          9         10
     6  H    0.000000
     7  H    1.746843   0.000000
     8  O    1.944627   2.025983   0.000000
     9  H    4.825041   6.168431   4.720290   0.000000
    10  C    4.207627   5.719841   4.524810   1.090440   0.000000
    11  H    4.779777   6.300609   5.345106   1.774609   1.090145
    12  H    4.446877   6.067570   4.843606   1.766600   1.089110
    13  C    2.764019   4.218066   3.202270   2.157831   1.522649
    14  C    3.188590   4.172247   3.428741   2.814506   2.544157
    15  H    3.867218   4.889186   4.431549   3.191978   2.800347
    16  H    3.966582   4.769036   3.692812   2.569168   2.742848
    17  H    2.643789   3.274594   2.881174   3.788580   3.486050
    18  O    2.267488   3.921404   3.515592   3.333729   2.408776
    19  H    2.475797   3.779651   2.360253   2.484467   2.176684
                   11         12         13         14         15
    11  H    0.000000
    12  H    1.769438   0.000000
    13  C    2.159727   2.157991   0.000000
    14  C    2.768656   3.489915   1.548526   0.000000
    15  H    2.581843   3.782110   2.178438   1.088762   0.000000
    16  H    3.062272   3.751043   2.147075   1.088867   1.777451
    17  H    3.778271   4.317718   2.184324   1.087000   1.780935
    18  O    2.699299   2.691026   1.365216   2.307649   2.578294
    19  H    3.078484   2.544228   1.100675   2.133539   3.047722
                   16         17         18         19
    16  H    0.000000
    17  H    1.770134   0.000000
    18  O    3.241214   2.573764   0.000000
    19  H    2.442809   2.440865   2.024340   0.000000
 Stoichiometry    C5H12O2(3)
 Framework group  C1[X(C5H12O2)]
 Deg. of freedom    51
 Full point group                 C1      NOp   1
 Largest Abelian subgroup         C1      NOp   1
 Largest concise Abelian subgroup C1      NOp   1
                         Standard orientation:                         
 ---------------------------------------------------------------------
 Center     Atomic      Atomic             Coordinates (Angstroms)
 Number     Number       Type             X           Y           Z
 ---------------------------------------------------------------------
      1          1           0        2.607757   -1.552818   -0.662755
      2          6           0        3.071438   -0.785912   -0.043701
      3          1           0        3.421252   -1.247825    0.879937
      4          1           0        3.934230   -0.386487   -0.576045
      5          6           0        2.075800    0.321690    0.261722
      6          1           0        1.198705   -0.097973    0.803535
      7          1           0        2.483927    1.075610    0.953104
      8          8           0        1.520528    0.919232   -0.822287
      9          1           0       -3.012179   -0.178469   -1.550822
     10          6           0       -2.680802   -0.755402   -0.686880
     11          1           0       -3.475612   -0.763545    0.059194
     12          1           0       -2.497336   -1.779331   -1.009480
     13          6           0       -1.411607   -0.148972   -0.103917
     14          6           0       -1.650170    1.284718    0.430456
     15          1           0       -2.393790    1.269958    1.225574
     16          1           0       -2.016915    1.890055   -0.397009
     17          1           0       -0.723511    1.717154    0.799062
     18          8           0       -0.936616   -0.841923    0.972195
     19          1           0       -0.625783   -0.061534   -0.869632
 ---------------------------------------------------------------------
 Rotational constants (GHZ):           4.1452106           1.0465796           0.9761346
 Standard basis: Aug-CC-pVTZ (5D, 7F)
 There are   685 symmetry adapted cartesian basis functions of A   symmetry.
 There are   598 symmetry adapted basis functions of A   symmetry.
   598 basis functions,   828 primitive gaussians,   685 cartesian basis functions
    30 alpha electrons       28 beta electrons
       nuclear repulsion energy       307.8043336028 Hartrees.
 NAtoms=   19 NActive=   19 NUniq=   19 SFac= 1.00D+00 NAtFMM=   60 NAOKFM=F Big=F
 Integral buffers will be    131072 words long.
 Raffenetti 2 integral format.
 Two-electron integral symmetry is turned on.
 Nuclear repulsion after empirical dispersion term =      307.7951879753 Hartrees.
 One-electron integrals computed using PRISM.
 NBasis=   598 RedAO= T EigKep=  5.99D-06  NBF=   598
 NBsUse=   598 1.00D-06 EigRej= -1.00D+00 NBFU=   598
 Initial guess from the checkpoint file:  "Reverse-wb-opt.chk"
 B after Tr=     0.000000    0.000000    0.000000
         Rot=    0.999966   -0.007563   -0.000763    0.003085 Ang=  -0.94 deg.
 Initial guess <Sx>= 0.0000 <Sy>= 0.0000 <Sz>= 1.0000 <S**2>= 2.0093 S= 1.0031
 ExpMin= 2.53D-02 ExpMax= 1.53D+04 ExpMxC= 5.22D+02 IAcc=3 IRadAn=         7 AccDes= 0.00D+00
 Harris functional with IExCor= 4639 and IRadAn=       7 diagonalized for initial guess.
 HarFok:  IExCor= 4639 AccDes= 0.00D+00 IRadAn=         7 IDoV= 1 UseB2=F ITyADJ=14
 ICtDFT=  3500011 ScaDFX=  1.000000  1.000000  1.000000  1.000000
 FoFCou: FMM=F IPFlag=           0 FMFlag=      100000 FMFlg1=           0
         NFxFlg=           0 DoJE=T BraDBF=F KetDBF=T FulRan=T
         wScrn=  0.000000 ICntrl=       500 IOpCl=  0 I1Cent=   200000004 NGrid=           0
         NMat0=    1 NMatS0=      1 NMatT0=    0 NMatD0=    1 NMtDS0=    0 NMtDT0=    0
 Petite list used in FoFCou.
 Requested convergence on RMS density matrix=1.00D-08 within 128 cycles.
 Requested convergence on MAX density matrix=1.00D-06.
 Requested convergence on             energy=1.00D-06.
 No special actions if energy rises.
 SCF Done:  E(UwB97XD) =  -348.085139226     A.U. after   16 cycles
            NFock= 16  Conv=0.85D-08     -V/T= 2.0060
 <Sx>= 0.0000 <Sy>= 0.0000 <Sz>= 1.0000 <S**2>= 2.0093 S= 1.0031
 <L.S>=  0.00000000000    
 Annihilation of the first spin contaminant:
 S**2 before annihilation     2.0093,   after     2.0001
 Calling FoFJK, ICntrl=      2127 FMM=F ISym2X=0 I1Cent= 0 IOpClX= 1 NMat=1 NMatS=1 NMatT=0.
 ***** Axes restored to original set *****
 -------------------------------------------------------------------
 Center     Atomic                   Forces (Hartrees/Bohr)
 Number     Number              X              Y              Z
 -------------------------------------------------------------------
      1        1          -0.000017725   -0.000008464   -0.000023262
      2        6          -0.000071498    0.000139829    0.000101016
      3        1           0.000021040   -0.000024008    0.000016920
      4        1          -0.000003002    0.000010754   -0.000018214
      5        6           0.000640055   -0.000091714   -0.001298380
      6        1          -0.000134798    0.000011626    0.000384666
      7        1           0.000021509   -0.000071168    0.000209968
      8        8          -0.000604968   -0.000037260    0.000726037
      9        1          -0.000001139    0.000001525   -0.000000064
     10        6          -0.000119454   -0.000014665   -0.000011016
     11        1           0.000025864    0.000019359   -0.000006245
     12        1           0.000041591    0.000007109    0.000018859
     13        6           0.000070603    0.000699998    0.000606691
     14        6           0.000125085   -0.000722088    0.000153570
     15        1           0.000003829    0.000091327   -0.000026304
     16        1          -0.000020640    0.000101924   -0.000023665
     17        1          -0.000019632    0.000104403   -0.000071056
     18        8           0.000038015   -0.000249816   -0.000391910
     19        1           0.000005265    0.000031330   -0.000347612
 -------------------------------------------------------------------
 Cartesian Forces:  Max     0.001298380 RMS     0.000298223

 GradGradGradGradGradGradGradGradGradGradGradGradGradGradGradGradGradGrad
 Berny optimization.
 Using GEDIIS/GDIIS optimizer.
 FormGI is forming the generalized inverse of G from B-inverse, IUseBI=4.
 Internal  Forces:  Max     0.000756852 RMS     0.000125064
 Search for a local minimum.
 Step number   9 out of a maximum of  104
 All quantities printed in internal units (Hartrees-Bohrs-Radians)
 Mixed Optimization -- En-DIIS/RFO-DIIS
 Swapping is turned off.
 Update second derivatives using D2CorX and points    4    5    6    7    8
                                                      9
 DE= -3.42D-05 DEPred=-2.66D-05 R= 1.29D+00
 TightC=F SS=  1.41D+00  RLast= 1.93D-01 DXNew= 8.4853D-01 5.7864D-01
 Trust test= 1.29D+00 RLast= 1.93D-01 DXMaxT set to 5.79D-01
 ITU=  1  1  1  1  1  1  1  1  0
     Eigenvalues ---    0.00089   0.00223   0.00284   0.00318   0.00367
     Eigenvalues ---    0.00455   0.01842   0.03406   0.03865   0.04383
     Eigenvalues ---    0.04646   0.05516   0.05598   0.05631   0.05634
     Eigenvalues ---    0.05646   0.05857   0.05973   0.06969   0.09636
     Eigenvalues ---    0.12083   0.13995   0.15349   0.15763   0.15998
     Eigenvalues ---    0.16000   0.16001   0.16003   0.16006   0.16021
     Eigenvalues ---    0.16183   0.16240   0.17192   0.18856   0.28196
     Eigenvalues ---    0.29238   0.29581   0.31055   0.32804   0.33985
     Eigenvalues ---    0.34058   0.34151   0.34187   0.34205   0.34223
     Eigenvalues ---    0.34311   0.34409   0.34981   0.36262   0.45500
     Eigenvalues ---    0.49519
 En-DIIS/RFO-DIIS/Sim-DIIS IScMMF=       -3 using points:     9    8    7    6    5    4    3    2
 RFO step:  Lambda=-1.77125274D-05.
 DIIS inversion failure, remove point   8.
 DIIS inversion failure, remove point   7.
 DIIS inversion failure, remove point   6.
 DIIS inversion failure, remove point   5.
 RFO-DIIS uses    3 points instead of    8
 DidBck=F Rises=F RFO-DIIS coefs:    1.66654    0.00000   -1.56319    0.89666    0.00000
                  RFO-DIIS coefs:    0.00000    0.00000    0.00000
 Iteration  1 RMS(Cart)=  0.02065838 RMS(Int)=  0.00028073
 Iteration  2 RMS(Cart)=  0.00044386 RMS(Int)=  0.00012306
 Iteration  3 RMS(Cart)=  0.00000016 RMS(Int)=  0.00012306
 Variable       Old X    -DE/DX   Delta X   Delta X   Delta X     New X
                                 (Linear)    (Quad)   (Total)
    R1        2.05830   0.00000  -0.00039   0.00034  -0.00005   2.05825
    R2        2.06044   0.00000  -0.00041   0.00033  -0.00008   2.06036
    R3        2.05914   0.00001  -0.00050   0.00046  -0.00005   2.05910
    R4        2.87298   0.00012  -0.00005   0.00008   0.00003   2.87301
    R5        2.10344   0.00002   0.00040  -0.00056  -0.00019   2.10325
    R6        2.08125   0.00016  -0.00070   0.00046  -0.00024   2.08101
    R7        2.56367  -0.00076  -0.00119   0.00076  -0.00052   2.56315
    R8        4.28493  -0.00007   0.00492  -0.00170   0.00326   4.28819
    R9        4.46023   0.00024   0.04942   0.01146   0.06081   4.52104
   R10        2.06063   0.00000  -0.00044   0.00040  -0.00004   2.06059
   R11        2.06008   0.00001  -0.00023   0.00021  -0.00001   2.06006
   R12        2.05812  -0.00001  -0.00048   0.00040  -0.00008   2.05804
   R13        2.87739  -0.00004   0.00016  -0.00006   0.00010   2.87749
   R14        2.92629   0.00043  -0.00223   0.00151  -0.00072   2.92557
   R15        2.57988  -0.00041  -0.00132   0.00156   0.00033   2.58022
   R16        2.07997   0.00034  -0.00084   0.00100   0.00026   2.08023
   R17        2.05746  -0.00002   0.00009   0.00000   0.00009   2.05756
   R18        2.05766  -0.00003  -0.00015   0.00017   0.00001   2.05767
   R19        2.05413  -0.00006  -0.00008   0.00006  -0.00002   2.05411
    A1        1.89626   0.00002  -0.00076   0.00065  -0.00011   1.89616
    A2        1.89389  -0.00002   0.00009  -0.00012  -0.00003   1.89386
    A3        1.92660   0.00002  -0.00026   0.00028   0.00002   1.92662
    A4        1.89137   0.00002  -0.00074   0.00058  -0.00016   1.89121
    A5        1.92684  -0.00005   0.00200  -0.00172   0.00027   1.92711
    A6        1.92798   0.00002  -0.00038   0.00037   0.00000   1.92798
    A7        1.91681  -0.00009  -0.00053   0.00039  -0.00017   1.91664
    A8        1.96291   0.00003   0.00068  -0.00034   0.00029   1.96320
    A9        2.01353   0.00005   0.00080  -0.00055   0.00043   2.01396
   A10        1.81782  -0.00014   0.00030   0.00010   0.00056   1.81838
   A11        1.80543   0.00017  -0.00406   0.00209  -0.00221   1.80322
   A12        1.93026  -0.00004   0.00228  -0.00137   0.00088   1.93113
   A13        2.69508  -0.00007   0.00559  -0.00033   0.00478   2.69986
   A14        1.77747  -0.00005  -0.00779  -0.00165  -0.01009   1.76738
   A15        1.90140  -0.00001  -0.00095   0.00066  -0.00029   1.90111
   A16        1.89013  -0.00001  -0.00039   0.00034  -0.00005   1.89008
   A17        1.92402  -0.00001   0.00101  -0.00082   0.00019   1.92421
   A18        1.89496  -0.00004  -0.00005  -0.00006  -0.00011   1.89485
   A19        1.92696   0.00003  -0.00017   0.00013  -0.00004   1.92692
   A20        1.92562   0.00004   0.00051  -0.00023   0.00028   1.92590
   A21        1.95244   0.00000   0.00171  -0.00138   0.00034   1.95278
   A22        1.97104  -0.00001   0.00206  -0.00236  -0.00025   1.97079
   A23        1.93949   0.00002  -0.00150   0.00038  -0.00119   1.93830
   A24        1.82505   0.00005  -0.00017   0.00057   0.00035   1.82541
   A25        1.85095  -0.00005   0.00016   0.00053   0.00076   1.85172
   A26        1.91801  -0.00001  -0.00234   0.00247   0.00015   1.91816
   A27        1.92270  -0.00008   0.00158  -0.00143   0.00015   1.92285
   A28        1.88006  -0.00012   0.00364  -0.00281   0.00083   1.88089
   A29        1.93265  -0.00011   0.00213  -0.00160   0.00052   1.93317
   A30        1.90972   0.00009  -0.00303   0.00220  -0.00083   1.90889
   A31        1.91771   0.00012  -0.00240   0.00229  -0.00011   1.91759
   A32        1.90039   0.00009  -0.00189   0.00133  -0.00057   1.89982
   A33        1.67346   0.00006   0.00312   0.00271   0.00582   1.67927
   A34        2.30270  -0.00012  -0.01854  -0.00169  -0.02026   2.28244
    D1        1.04524   0.00014  -0.00299   0.00151  -0.00159   1.04365
    D2        3.06093  -0.00007  -0.00253   0.00168  -0.00084   3.06009
    D3       -0.98610  -0.00005   0.00207  -0.00109   0.00107  -0.98503
    D4       -1.05163   0.00013  -0.00316   0.00163  -0.00165  -1.05328
    D5        0.96405  -0.00008  -0.00271   0.00180  -0.00089   0.96316
    D6       -3.08298  -0.00006   0.00189  -0.00097   0.00102  -3.08196
    D7        3.13990   0.00013  -0.00329   0.00178  -0.00162   3.13827
    D8       -1.12760  -0.00008  -0.00283   0.00195  -0.00087  -1.12847
    D9        1.10855  -0.00005   0.00176  -0.00082   0.00104   1.10960
   D10       -1.78595  -0.00006   0.03145   0.00445   0.03600  -1.74995
   D11        2.39143   0.00003   0.03073   0.00460   0.03543   2.42686
   D12        0.37250   0.00005   0.02970   0.00525   0.03512   0.40762
   D13        1.79992  -0.00010  -0.03067  -0.00203  -0.03250   1.76741
   D14       -0.29361  -0.00013  -0.02767  -0.00364  -0.03102  -0.32463
   D15       -2.23096  -0.00005  -0.02692  -0.00424  -0.03091  -2.26188
   D16       -0.41362   0.00007  -0.00255   0.00076  -0.00148  -0.41510
   D17        0.92912   0.00006   0.04059  -0.00261   0.03822   0.96734
   D18        1.10370  -0.00003  -0.00489   0.00391  -0.00095   1.10275
   D19       -3.12610   0.00002  -0.00253   0.00210  -0.00044  -3.12653
   D20       -0.96144   0.00002  -0.00522   0.00389  -0.00134  -0.96278
   D21       -0.99798  -0.00003  -0.00425   0.00353  -0.00069  -0.99867
   D22        1.05540   0.00003  -0.00189   0.00173  -0.00017   1.05523
   D23       -3.06313   0.00002  -0.00458   0.00352  -0.00108  -3.06421
   D24       -3.09267  -0.00003  -0.00440   0.00367  -0.00071  -3.09338
   D25       -1.03929   0.00003  -0.00204   0.00186  -0.00019  -1.03948
   D26        1.12537   0.00003  -0.00474   0.00365  -0.00110   1.12427
   D27        1.06318   0.00000   0.00254  -0.00061   0.00195   1.06513
   D28       -1.01871   0.00001   0.00312  -0.00078   0.00237  -1.01635
   D29       -3.09502   0.00003   0.00199   0.00024   0.00225  -3.09276
   D30       -1.07579  -0.00002  -0.00083   0.00266   0.00183  -1.07395
   D31        3.12551  -0.00001  -0.00025   0.00250   0.00225   3.12776
   D32        1.04920   0.00001  -0.00138   0.00352   0.00214   1.05134
   D33       -3.10288   0.00000   0.00181  -0.00061   0.00118  -3.10170
   D34        1.09842   0.00001   0.00238  -0.00077   0.00159   1.10001
   D35       -0.97789   0.00002   0.00125   0.00025   0.00148  -0.97640
   D36        2.75129  -0.00001   0.00275  -0.00321  -0.00032   2.75097
   D37       -1.40510   0.00002   0.00592  -0.00587   0.00019  -1.40492
   D38        0.57489  -0.00002   0.00499  -0.00388   0.00131   0.57619
   D39        3.03974   0.00007  -0.01435   0.00943  -0.00480   3.03495
   D40        0.91430   0.00009  -0.01568   0.01056  -0.00500   0.90930
   D41       -1.04896   0.00007  -0.01450   0.00848  -0.00587  -1.05482
         Item               Value     Threshold  Converged?
 Maximum Force            0.000757     0.000450     NO 
 RMS     Force            0.000125     0.000300     YES
 Maximum Displacement     0.080645     0.001800     NO 
 RMS     Displacement     0.020712     0.001200     NO 
 Predicted change in Energy=-5.635330D-06
 GradGradGradGradGradGradGradGradGradGradGradGradGradGradGradGradGradGrad

                          Input orientation:                          
 ---------------------------------------------------------------------
 Center     Atomic      Atomic             Coordinates (Angstroms)
 Number     Number       Type             X           Y           Z
 ---------------------------------------------------------------------
      1          1           0       -2.656619    1.474570   -0.485457
      2          6           0       -3.084566    0.639321    0.067294
      3          1           0       -3.440180    1.004805    1.030989
      4          1           0       -3.938455    0.256364   -0.490834
      5          6           0       -2.045589   -0.452868    0.264912
      6          1           0       -1.177430   -0.049476    0.832649
      7          1           0       -2.417048   -1.279151    0.890980
      8          8           0       -1.480682   -0.930764   -0.871839
      9          1           0        2.983012    0.549954   -1.556035
     10          6           0        2.634371    1.001668   -0.626835
     11          1           0        3.440979    0.970574    0.105843
     12          1           0        2.386070    2.043328   -0.825228
     13          6           0        1.413509    0.256652   -0.104279
     14          6           0        1.744016   -1.212556    0.254809
     15          1           0        2.498848   -1.246769    1.038754
     16          1           0        2.131872   -1.694438   -0.641296
     17          1           0        0.850707   -1.740367    0.578779
     18          8           0        0.919314    0.790283    1.051276
     19          1           0        0.620332    0.213542   -0.866380
 ---------------------------------------------------------------------
                    Distance matrix (angstroms):
                    1          2          3          4          5
     1  H    0.000000
     2  C    1.089180   0.000000
     3  H    1.770383   1.090297   0.000000
     4  H    1.768378   1.089628   1.767594   0.000000
     5  C    2.156717   1.520329   2.157908   2.158032   0.000000
     6  H    2.499624   2.167343   2.504173   3.077078   1.112992
     7  H    3.087873   2.191934   2.506563   2.565521   1.101221
     8  O    2.705134   2.433019   3.347658   2.755919   1.356358
     9  H    5.814335   6.281615   6.939523   7.009106   5.441354
    10  C    5.313963   5.772292   6.296710   6.616345   4.981257
    11  H    6.146898   6.534061   6.943156   7.437888   5.670443
    12  H    5.086025   5.718015   6.202359   6.580630   5.201827
    13  C    4.265510   4.517583   5.040522   5.365907   3.550364
    14  C    5.209053   5.174922   5.691663   5.916434   3.865015
    15  H    6.025591   5.972904   6.351511   6.785125   4.677715
    16  H    5.744262   5.758451   6.413284   6.377863   4.451280
    17  H    4.875424   4.627192   5.113920   5.297838   3.185075
    18  O    3.951847   4.125781   4.364816   5.124558   3.309749
    19  H    3.531813   3.844386   4.551248   4.574430   2.971710
                    6          7          8          9         10
     6  H    0.000000
     7  H    1.747043   0.000000
     8  O    1.942655   2.026250   0.000000
     9  H    4.834709   6.204367   4.752390   0.000000
    10  C    4.214834   5.746541   4.552799   1.090417   0.000000
    11  H    4.785233   6.324096   5.365975   1.774399   1.090137
    12  H    4.452743   6.087215   4.878439   1.766517   1.089068
    13  C    2.772096   4.245280   3.221094   2.157999   1.522701
    14  C    3.197108   4.209941   3.427451   2.814376   2.544173
    15  H    3.871823   4.918224   4.425707   3.193048   2.801431
    16  H    3.978680   4.817988   3.699580   2.568752   2.742572
    17  H    2.652716   3.314878   2.862713   3.788104   3.486219
    18  O    2.269213   3.929321   3.524252   3.333868   2.408767
    19  H    2.487534   3.813414   2.392430   2.484161   2.175978
                   11         12         13         14         15
    11  H    0.000000
    12  H    1.769329   0.000000
    13  C    2.159738   2.158206   0.000000
    14  C    2.769103   3.489914   1.548144   0.000000
    15  H    2.583514   3.783105   2.178246   1.088812   0.000000
    16  H    3.061743   3.750913   2.147367   1.088874   1.776977
    17  H    3.779204   4.317977   2.184354   1.086988   1.780894
    18  O    2.699101   2.691238   1.365393   2.307782   2.577725
    19  H    3.078046   2.543156   1.100812   2.133890   3.048092
                   16         17         18         19
    16  H    0.000000
    17  H    1.769767   0.000000
    18  O    3.241748   2.575296   0.000000
    19  H    2.444546   2.441172   2.024704   0.000000
 Stoichiometry    C5H12O2(3)
 Framework group  C1[X(C5H12O2)]
 Deg. of freedom    51
 Full point group                 C1      NOp   1
 Largest Abelian subgroup         C1      NOp   1
 Largest concise Abelian subgroup C1      NOp   1
                         Standard orientation:                         
 ---------------------------------------------------------------------
 Center     Atomic      Atomic             Coordinates (Angstroms)
 Number     Number       Type             X           Y           Z
 ---------------------------------------------------------------------
      1          1           0        2.572784   -1.552118   -0.687966
      2          6           0        3.056104   -0.805232   -0.059573
      3          1           0        3.401874   -1.289437    0.854066
      4          1           0        3.923845   -0.415295   -0.590860
      5          6           0        2.085735    0.317791    0.269976
      6          1           0        1.202671   -0.092626    0.808963
      7          1           0        2.513077    1.051318    0.971407
      8          8           0        1.535452    0.943702   -0.800133
      9          1           0       -3.015928   -0.199681   -1.550351
     10          6           0       -2.682628   -0.765483   -0.679842
     11          1           0       -3.476606   -0.765328    0.067150
     12          1           0       -2.498542   -1.793084   -0.990031
     13          6           0       -1.413517   -0.150323   -0.105773
     14          6           0       -1.652477    1.289621    0.410183
     15          1           0       -2.393937    1.284541    1.207505
     16          1           0       -2.022726    1.884148   -0.423543
     17          1           0       -0.725627    1.728660    0.770372
     18          8           0       -0.936856   -0.829500    0.978574
     19          1           0       -0.628958   -0.072954   -0.874062
 ---------------------------------------------------------------------
 Rotational constants (GHZ):           4.1250545           1.0474741           0.9734615
 Standard basis: Aug-CC-pVTZ (5D, 7F)
 There are   685 symmetry adapted cartesian basis functions of A   symmetry.
 There are   598 symmetry adapted basis functions of A   symmetry.
   598 basis functions,   828 primitive gaussians,   685 cartesian basis functions
    30 alpha electrons       28 beta electrons
       nuclear repulsion energy       307.6406897578 Hartrees.
 NAtoms=   19 NActive=   19 NUniq=   19 SFac= 1.00D+00 NAtFMM=   60 NAOKFM=F Big=F
 Integral buffers will be    131072 words long.
 Raffenetti 2 integral format.
 Two-electron integral symmetry is turned on.
 Nuclear repulsion after empirical dispersion term =      307.6315534111 Hartrees.
 One-electron integrals computed using PRISM.
 NBasis=   598 RedAO= T EigKep=  6.01D-06  NBF=   598
 NBsUse=   598 1.00D-06 EigRej= -1.00D+00 NBFU=   598
 Initial guess from the checkpoint file:  "Reverse-wb-opt.chk"
 B after Tr=     0.000000    0.000000    0.000000
         Rot=    0.999999    0.000527    0.000073    0.000978 Ang=   0.13 deg.
 Initial guess <Sx>= 0.0000 <Sy>= 0.0000 <Sz>= 1.0000 <S**2>= 2.0093 S= 1.0031
 ExpMin= 2.53D-02 ExpMax= 1.53D+04 ExpMxC= 5.22D+02 IAcc=3 IRadAn=         7 AccDes= 0.00D+00
 Harris functional with IExCor= 4639 and IRadAn=       7 diagonalized for initial guess.
 HarFok:  IExCor= 4639 AccDes= 0.00D+00 IRadAn=         7 IDoV= 1 UseB2=F ITyADJ=14
 ICtDFT=  3500011 ScaDFX=  1.000000  1.000000  1.000000  1.000000
 FoFCou: FMM=F IPFlag=           0 FMFlag=      100000 FMFlg1=           0
         NFxFlg=           0 DoJE=T BraDBF=F KetDBF=T FulRan=T
         wScrn=  0.000000 ICntrl=       500 IOpCl=  0 I1Cent=   200000004 NGrid=           0
         NMat0=    1 NMatS0=      1 NMatT0=    0 NMatD0=    1 NMtDS0=    0 NMtDT0=    0
 Petite list used in FoFCou.
 Requested convergence on RMS density matrix=1.00D-08 within 128 cycles.
 Requested convergence on MAX density matrix=1.00D-06.
 Requested convergence on             energy=1.00D-06.
 No special actions if energy rises.
 Restarting incremental Fock formation.
 SCF Done:  E(UwB97XD) =  -348.085160261     A.U. after   23 cycles
            NFock= 23  Conv=0.22D-08     -V/T= 2.0060
 <Sx>= 0.0000 <Sy>= 0.0000 <Sz>= 1.0000 <S**2>= 2.0093 S= 1.0031
 <L.S>=  0.00000000000    
 Annihilation of the first spin contaminant:
 S**2 before annihilation     2.0093,   after     2.0001
 Calling FoFJK, ICntrl=      2127 FMM=F ISym2X=0 I1Cent= 0 IOpClX= 1 NMat=1 NMatS=1 NMatT=0.
 ***** Axes restored to original set *****
 -------------------------------------------------------------------
 Center     Atomic                   Forces (Hartrees/Bohr)
 Number     Number              X              Y              Z
 -------------------------------------------------------------------
      1        1          -0.000006206    0.000008425   -0.000042725
      2        6          -0.000083928    0.000115980    0.000072732
      3        1           0.000034226   -0.000031463    0.000051142
      4        1          -0.000017138    0.000001454   -0.000036738
      5        6           0.000730184   -0.000010565   -0.001289155
      6        1          -0.000119165    0.000063114    0.000562058
      7        1           0.000019989   -0.000111678    0.000231324
      8        8          -0.000584951   -0.000062355    0.000541102
      9        1          -0.000012839   -0.000014608   -0.000023981
     10        6          -0.000053175   -0.000066620    0.000045538
     11        1           0.000029319    0.000018574    0.000008582
     12        1           0.000013938    0.000033924    0.000025575
     13        6          -0.000027514    0.000863154    0.000407421
     14        6           0.000195325   -0.000936681    0.000244763
     15        1          -0.000008577    0.000135876   -0.000030389
     16        1          -0.000027550    0.000161933   -0.000076301
     17        1          -0.000055956    0.000153892   -0.000058638
     18        8           0.000020758   -0.000272706   -0.000434370
     19        1          -0.000046741   -0.000049650   -0.000197941
 -------------------------------------------------------------------
 Cartesian Forces:  Max     0.001289155 RMS     0.000312300

 GradGradGradGradGradGradGradGradGradGradGradGradGradGradGradGradGradGrad
 Berny optimization.
 Using GEDIIS/GDIIS optimizer.
 FormGI is forming the generalized inverse of G from B-inverse, IUseBI=4.
 Internal  Forces:  Max     0.000637002 RMS     0.000127934
 Search for a local minimum.
 Step number  10 out of a maximum of  104
 All quantities printed in internal units (Hartrees-Bohrs-Radians)
 Mixed Optimization -- En-DIIS/RFO-DIIS
 Swapping is turned off.
 Update second derivatives using D2CorX and points    4    5    6    7    8
                                                      9   10
 DE= -2.10D-05 DEPred=-5.64D-06 R= 3.73D+00
 TightC=F SS=  1.41D+00  RLast= 1.12D-01 DXNew= 9.7315D-01 3.3740D-01
 Trust test= 3.73D+00 RLast= 1.12D-01 DXMaxT set to 5.79D-01
 ITU=  1  1  1  1  1  1  1  1  1  0
     Eigenvalues ---    0.00053   0.00222   0.00258   0.00318   0.00357
     Eigenvalues ---    0.00369   0.01864   0.03290   0.03682   0.04296
     Eigenvalues ---    0.04631   0.05518   0.05597   0.05628   0.05633
     Eigenvalues ---    0.05641   0.05847   0.05886   0.07035   0.09630
     Eigenvalues ---    0.11968   0.13761   0.15457   0.15847   0.15997
     Eigenvalues ---    0.15999   0.16002   0.16003   0.16008   0.16029
     Eigenvalues ---    0.16117   0.16235   0.17392   0.19314   0.28361
     Eigenvalues ---    0.29226   0.29648   0.30933   0.32854   0.33247
     Eigenvalues ---    0.34055   0.34132   0.34153   0.34187   0.34212
     Eigenvalues ---    0.34249   0.34343   0.34571   0.36204   0.41725
     Eigenvalues ---    0.48461
 En-DIIS/RFO-DIIS/Sim-DIIS IScMMF=       -3 using points:    10    9    8    7    6    5    4    3    2
 RFO step:  Lambda=-3.99581818D-05.
 DIIS inversion failure, remove point   9.
 DIIS inversion failure, remove point   8.
 DIIS inversion failure, remove point   7.
 DIIS inversion failure, remove point   6.
 DIIS inversion failure, remove point   5.
 DIIS inversion failure, remove point   4.
 RFO-DIIS uses    3 points instead of    9
 DidBck=F Rises=F RFO-DIIS coefs:    2.38352   -1.00606   -0.37746    0.00000    0.00000
                  RFO-DIIS coefs:    0.00000    0.00000    0.00000    0.00000
 Iteration  1 RMS(Cart)=  0.03806513 RMS(Int)=  0.00110101
 Iteration  2 RMS(Cart)=  0.00176800 RMS(Int)=  0.00048246
 Iteration  3 RMS(Cart)=  0.00000261 RMS(Int)=  0.00048246
 Iteration  4 RMS(Cart)=  0.00000000 RMS(Int)=  0.00048246
 Variable       Old X    -DE/DX   Delta X   Delta X   Delta X     New X
                                 (Linear)    (Quad)   (Total)
    R1        2.05825   0.00003  -0.00012   0.00009  -0.00003   2.05822
    R2        2.06036   0.00002  -0.00016   0.00006  -0.00011   2.06026
    R3        2.05910   0.00003  -0.00014   0.00009  -0.00004   2.05906
    R4        2.87301   0.00011  -0.00019   0.00046   0.00027   2.87328
    R5        2.10325   0.00008  -0.00036   0.00063   0.00041   2.10366
    R6        2.08101   0.00021  -0.00080   0.00090   0.00010   2.08111
    R7        2.56315  -0.00064   0.00011  -0.00204  -0.00205   2.56110
    R8        4.28819  -0.00012   0.00548  -0.00608  -0.00030   4.28790
    R9        4.52104   0.00016   0.10828   0.00042   0.10828   4.62932
   R10        2.06059   0.00002  -0.00011   0.00007  -0.00004   2.06055
   R11        2.06006   0.00003  -0.00007   0.00009   0.00002   2.06008
   R12        2.05804   0.00002  -0.00016   0.00008  -0.00008   2.05796
   R13        2.87749  -0.00005   0.00026  -0.00026   0.00000   2.87749
   R14        2.92557   0.00050  -0.00229   0.00250   0.00021   2.92578
   R15        2.58022  -0.00043   0.00093  -0.00145  -0.00038   2.57984
   R16        2.08023   0.00025  -0.00009   0.00061   0.00064   2.08088
   R17        2.05756  -0.00003   0.00021  -0.00018   0.00003   2.05759
   R18        2.05767  -0.00002   0.00005  -0.00009  -0.00004   2.05763
   R19        2.05411  -0.00005   0.00001  -0.00016  -0.00015   2.05396
    A1        1.89616   0.00004  -0.00035   0.00031  -0.00004   1.89612
    A2        1.89386  -0.00003   0.00006  -0.00022  -0.00015   1.89371
    A3        1.92662   0.00002  -0.00008   0.00013   0.00005   1.92667
    A4        1.89121   0.00004  -0.00039   0.00034  -0.00005   1.89116
    A5        1.92711  -0.00009   0.00082  -0.00071   0.00011   1.92721
    A6        1.92798   0.00002  -0.00008   0.00016   0.00008   1.92806
    A7        1.91664  -0.00011  -0.00013  -0.00082  -0.00097   1.91567
    A8        1.96320   0.00006   0.00080  -0.00066  -0.00004   1.96317
    A9        2.01396   0.00000   0.00023   0.00104   0.00198   2.01594
   A10        1.81838  -0.00016   0.00243  -0.00349  -0.00061   1.81777
   A11        1.80322   0.00026  -0.00518   0.00386  -0.00220   1.80103
   A12        1.93113  -0.00005   0.00155  -0.00008   0.00130   1.93243
   A13        2.69986  -0.00017   0.01045  -0.00185   0.00681   2.70666
   A14        1.76738  -0.00012  -0.01961  -0.00319  -0.02535   1.74203
   A15        1.90111   0.00000  -0.00055   0.00007  -0.00049   1.90062
   A16        1.89008   0.00001  -0.00011   0.00011   0.00000   1.89008
   A17        1.92421  -0.00003   0.00047  -0.00010   0.00038   1.92459
   A18        1.89485  -0.00003  -0.00006  -0.00031  -0.00037   1.89448
   A19        1.92692   0.00003  -0.00021   0.00026   0.00005   1.92697
   A20        1.92590   0.00001   0.00043  -0.00003   0.00040   1.92631
   A21        1.95278  -0.00001   0.00068  -0.00010   0.00044   1.95322
   A22        1.97079  -0.00002  -0.00028   0.00053   0.00063   1.97142
   A23        1.93830   0.00006  -0.00226   0.00120  -0.00113   1.93717
   A24        1.82541   0.00005   0.00049   0.00010   0.00047   1.82588
   A25        1.85172  -0.00007   0.00224  -0.00247   0.00011   1.85183
   A26        1.91816  -0.00001  -0.00056   0.00049  -0.00047   1.91769
   A27        1.92285  -0.00011   0.00050  -0.00071  -0.00021   1.92264
   A28        1.88089  -0.00021   0.00212  -0.00183   0.00029   1.88118
   A29        1.93317  -0.00017   0.00160  -0.00150   0.00009   1.93326
   A30        1.90889   0.00016  -0.00193   0.00121  -0.00072   1.90817
   A31        1.91759   0.00017  -0.00077   0.00155   0.00078   1.91837
   A32        1.89982   0.00017  -0.00153   0.00127  -0.00026   1.89956
   A33        1.67927   0.00007   0.00601   0.00090   0.00585   1.68512
   A34        2.28244  -0.00003  -0.04166  -0.00030  -0.04288   2.23956
    D1        1.04365   0.00016  -0.00466   0.00459  -0.00043   1.04321
    D2        3.06009  -0.00006  -0.00125  -0.00063  -0.00182   3.05828
    D3       -0.98503  -0.00009   0.00191  -0.00041   0.00180  -0.98323
    D4       -1.05328   0.00016  -0.00469   0.00458  -0.00048  -1.05376
    D5        0.96316  -0.00007  -0.00129  -0.00064  -0.00186   0.96130
    D6       -3.08196  -0.00009   0.00187  -0.00043   0.00175  -3.08021
    D7        3.13827   0.00016  -0.00468   0.00451  -0.00054   3.13773
    D8       -1.12847  -0.00007  -0.00128  -0.00071  -0.00192  -1.13039
    D9        1.10960  -0.00009   0.00188  -0.00050   0.00169   1.11128
   D10       -1.74995  -0.00005   0.07285  -0.00335   0.06992  -1.68003
   D11        2.42686   0.00003   0.07059  -0.00017   0.07080   2.49766
   D12        0.40762   0.00004   0.06998  -0.00026   0.07047   0.47809
   D13        1.76741  -0.00007  -0.06316  -0.00003  -0.06262   1.70479
   D14       -0.32463  -0.00011  -0.05957  -0.00222  -0.06100  -0.38563
   D15       -2.26188  -0.00004  -0.06041  -0.00012  -0.05974  -2.32162
   D16       -0.41510   0.00007  -0.01161   0.00416  -0.00588  -0.42099
   D17        0.96734   0.00003   0.07998   0.00222   0.08212   1.04946
   D18        1.10275  -0.00002  -0.00246   0.00260   0.00022   1.10298
   D19       -3.12653   0.00001  -0.00156   0.00301   0.00156  -3.12497
   D20       -0.96278   0.00004  -0.00424   0.00498   0.00054  -0.96224
   D21       -0.99867  -0.00003  -0.00195   0.00241   0.00055  -0.99812
   D22        1.05523   0.00001  -0.00104   0.00282   0.00189   1.05712
   D23       -3.06421   0.00003  -0.00372   0.00479   0.00087  -3.06333
   D24       -3.09338  -0.00002  -0.00202   0.00265   0.00072  -3.09266
   D25       -1.03948   0.00002  -0.00111   0.00307   0.00206  -1.03742
   D26        1.12427   0.00004  -0.00380   0.00503   0.00104   1.12531
   D27        1.06513  -0.00001   0.00243   0.00093   0.00344   1.06857
   D28       -1.01635  -0.00001   0.00320   0.00097   0.00426  -1.01209
   D29       -3.09276   0.00001   0.00285   0.00140   0.00434  -3.08842
   D30       -1.07395  -0.00001   0.00206   0.00028   0.00212  -1.07183
   D31        3.12776  -0.00001   0.00284   0.00032   0.00293   3.13069
   D32        1.05134   0.00001   0.00249   0.00075   0.00302   1.05436
   D33       -3.10170   0.00001   0.00150   0.00075   0.00239  -3.09931
   D34        1.10001   0.00001   0.00228   0.00078   0.00320   1.10321
   D35       -0.97640   0.00003   0.00193   0.00122   0.00329  -0.97312
   D36        2.75097   0.00003   0.00863   0.00055   0.00971   2.76068
   D37       -1.40492   0.00003   0.00963   0.00079   0.01092  -1.39399
   D38        0.57619  -0.00003   0.01222  -0.00178   0.01109   0.58728
   D39        3.03495   0.00003  -0.02385  -0.00124  -0.02459   3.01035
   D40        0.90930   0.00006  -0.02479  -0.00025  -0.02455   0.88475
   D41       -1.05482   0.00005  -0.02625   0.00067  -0.02494  -1.07976
         Item               Value     Threshold  Converged?
 Maximum Force            0.000637     0.000450     NO 
 RMS     Force            0.000128     0.000300     YES
 Maximum Displacement     0.153082     0.001800     NO 
 RMS     Displacement     0.038555     0.001200     NO 
 Predicted change in Energy=-1.876443D-05
 GradGradGradGradGradGradGradGradGradGradGradGradGradGradGradGradGradGrad

                          Input orientation:                          
 ---------------------------------------------------------------------
 Center     Atomic      Atomic             Coordinates (Angstroms)
 Number     Number       Type             X           Y           Z
 ---------------------------------------------------------------------
      1          1           0       -2.602112    1.441491   -0.534691
      2          6           0       -3.058943    0.642241    0.047359
      3          1           0       -3.409482    1.056403    0.992990
      4          1           0       -3.920515    0.263597   -0.501789
      5          6           0       -2.055112   -0.472364    0.295988
      6          1           0       -1.178756   -0.072096    0.853677
      7          1           0       -2.455151   -1.260556    0.952898
      8          8           0       -1.495181   -1.011771   -0.814095
      9          1           0        2.974454    0.581185   -1.553387
     10          6           0        2.627970    1.016482   -0.615611
     11          1           0        3.436459    0.971954    0.114311
     12          1           0        2.380299    2.061717   -0.794833
     13          6           0        1.407962    0.263044   -0.103229
     14          6           0        1.737997   -1.212496    0.229864
     15          1           0        2.491970   -1.260586    1.013932
     16          1           0        2.127633   -1.678317   -0.673903
     17          1           0        0.844244   -1.746230    0.542448
     18          8           0        0.915089    0.777173    1.061457
     19          1           0        0.613635    0.233798   -0.865285
 ---------------------------------------------------------------------
                    Distance matrix (angstroms):
                    1          2          3          4          5
     1  H    0.000000
     2  C    1.089164   0.000000
     3  H    1.770296   1.090241   0.000000
     4  H    1.768248   1.089606   1.767501   0.000000
     5  C    2.156868   1.520473   2.158068   2.158198   0.000000
     6  H    2.498891   2.166917   2.503808   3.076885   1.113207
     7  H    3.087973   2.192078   2.506124   2.566408   1.101276
     8  O    2.705893   2.433765   3.347753   2.757960   1.355274
     9  H    5.733756   6.242436   6.889449   6.981929   5.461382
    10  C    5.247946   5.737644   6.248201   6.592605   4.997892
    11  H    6.091470   6.504110   6.902617   7.416631   5.681233
    12  H    5.027601   5.684149   6.142355   6.558915   5.223439
    13  C    4.201856   4.485501   5.003887   5.343363   3.562735
    14  C    5.144389   5.146260   5.676865   5.893465   3.865209
    15  H    5.970689   5.947071   6.340033   6.763174   4.670406
    16  H    5.667722   5.727633   6.396629   6.354585   4.459862
    17  H    4.816551   4.602692   5.113895   5.275676   3.176435
    18  O    3.919146   4.103600   4.334117   5.107892   3.312005
    19  H    3.450920   3.806255   4.507253   4.548795   2.994900
                    6          7          8          9         10
     6  H    0.000000
     7  H    1.746845   0.000000
     8  O    1.940252   2.026253   0.000000
     9  H    4.844574   6.257323   4.802260   0.000000
    10  C    4.223147   5.786470   4.599302   1.090394   0.000000
    11  H    4.789250   6.355973   5.396126   1.774081   1.090149
    12  H    4.465155   6.121571   4.946316   1.766465   1.089025
    13  C    2.778327   4.284904   3.249420   2.158256   1.522702
    14  C    3.193291   4.255300   3.403466   2.815334   2.544646
    15  H    3.861661   4.947497   4.393287   3.196254   2.803381
    16  H    3.980660   4.880872   3.686288   2.568258   2.741473
    17  H    2.644261   3.360112   2.802240   3.787767   3.486453
    18  O    2.269056   3.939878   3.539409   3.334188   2.409105
    19  H    2.502212   3.867341   2.449728   2.483472   2.175425
                   11         12         13         14         15
    11  H    0.000000
    12  H    1.769068   0.000000
    13  C    2.159786   2.158466   0.000000
    14  C    2.769467   3.490419   1.548255   0.000000
    15  H    2.585655   3.784415   2.178204   1.088830   0.000000
    16  H    3.059124   3.750509   2.147668   1.088853   1.776522
    17  H    3.780397   4.318361   2.184458   1.086911   1.781334
    18  O    2.700432   2.691227   1.365191   2.308139   2.577067
    19  H    3.077794   2.543099   1.101154   2.134316   3.048406
                   16         17         18         19
    16  H    0.000000
    17  H    1.769523   0.000000
    18  O    3.242093   2.577198   0.000000
    19  H    2.446426   2.440368   2.024466   0.000000
 Stoichiometry    C5H12O2(3)
 Framework group  C1[X(C5H12O2)]
 Deg. of freedom    51
 Full point group                 C1      NOp   1
 Largest Abelian subgroup         C1      NOp   1
 Largest concise Abelian subgroup C1      NOp   1
                         Standard orientation:                         
 ---------------------------------------------------------------------
 Center     Atomic      Atomic             Coordinates (Angstroms)
 Number     Number       Type             X           Y           Z
 ---------------------------------------------------------------------
      1          1           0        2.500540   -1.546477   -0.742746
      2          6           0        3.019349   -0.841489   -0.094589
      3          1           0        3.355308   -1.370566    0.797506
      4          1           0        3.896183   -0.467414   -0.622294
      5          6           0        2.097363    0.306402    0.285051
      6          1           0        1.204445   -0.089020    0.819436
      7          1           0        2.559906    0.996659    1.007830
      8          8           0        1.558519    0.990122   -0.753670
      9          1           0       -3.019631   -0.222211   -1.548969
     10          6           0       -2.689269   -0.771216   -0.666691
     11          1           0       -3.481685   -0.746797    0.081577
     12          1           0       -2.515851   -1.807283   -0.953862
     13          6           0       -1.413299   -0.155100   -0.109085
     14          6           0       -1.637343    1.298178    0.375557
     15          1           0       -2.374309    1.317108    1.176852
     16          1           0       -2.008163    1.876927   -0.468921
     17          1           0       -0.704783    1.737736    0.719791
     18          8           0       -0.938804   -0.814771    0.987927
     19          1           0       -0.630494   -0.102122   -0.881709
 ---------------------------------------------------------------------
 Rotational constants (GHZ):           4.0904183           1.0539481           0.9725724
 Standard basis: Aug-CC-pVTZ (5D, 7F)
 There are   685 symmetry adapted cartesian basis functions of A   symmetry.
 There are   598 symmetry adapted basis functions of A   symmetry.
   598 basis functions,   828 primitive gaussians,   685 cartesian basis functions
    30 alpha electrons       28 beta electrons
       nuclear repulsion energy       307.6328472820 Hartrees.
 NAtoms=   19 NActive=   19 NUniq=   19 SFac= 1.00D+00 NAtFMM=   60 NAOKFM=F Big=F
 Integral buffers will be    131072 words long.
 Raffenetti 2 integral format.
 Two-electron integral symmetry is turned on.
 Nuclear repulsion after empirical dispersion term =      307.6236869104 Hartrees.
 One-electron integrals computed using PRISM.
 NBasis=   598 RedAO= T EigKep=  5.99D-06  NBF=   598
 NBsUse=   598 1.00D-06 EigRej= -1.00D+00 NBFU=   598
 Initial guess from the checkpoint file:  "Reverse-wb-opt.chk"
 B after Tr=     0.000000    0.000000    0.000000
         Rot=    0.999995   -0.001260   -0.000259    0.002934 Ang=  -0.37 deg.
 Initial guess <Sx>= 0.0000 <Sy>= 0.0000 <Sz>= 1.0000 <S**2>= 2.0093 S= 1.0031
 ExpMin= 2.53D-02 ExpMax= 1.53D+04 ExpMxC= 5.22D+02 IAcc=3 IRadAn=         7 AccDes= 0.00D+00
 Harris functional with IExCor= 4639 and IRadAn=       7 diagonalized for initial guess.
 HarFok:  IExCor= 4639 AccDes= 0.00D+00 IRadAn=         7 IDoV= 1 UseB2=F ITyADJ=14
 ICtDFT=  3500011 ScaDFX=  1.000000  1.000000  1.000000  1.000000
 FoFCou: FMM=F IPFlag=           0 FMFlag=      100000 FMFlg1=           0
         NFxFlg=           0 DoJE=T BraDBF=F KetDBF=T FulRan=T
         wScrn=  0.000000 ICntrl=       500 IOpCl=  0 I1Cent=   200000004 NGrid=           0
         NMat0=    1 NMatS0=      1 NMatT0=    0 NMatD0=    1 NMtDS0=    0 NMtDT0=    0
 Petite list used in FoFCou.
 Requested convergence on RMS density matrix=1.00D-08 within 128 cycles.
 Requested convergence on MAX density matrix=1.00D-06.
 Requested convergence on             energy=1.00D-06.
 No special actions if energy rises.
 SCF Done:  E(UwB97XD) =  -348.085182407     A.U. after   17 cycles
            NFock= 17  Conv=0.88D-08     -V/T= 2.0060
 <Sx>= 0.0000 <Sy>= 0.0000 <Sz>= 1.0000 <S**2>= 2.0093 S= 1.0031
 <L.S>=  0.00000000000    
 Annihilation of the first spin contaminant:
 S**2 before annihilation     2.0093,   after     2.0001
 Calling FoFJK, ICntrl=      2127 FMM=F ISym2X=0 I1Cent= 0 IOpClX= 1 NMat=1 NMatS=1 NMatT=0.
 ***** Axes restored to original set *****
 -------------------------------------------------------------------
 Center     Atomic                   Forces (Hartrees/Bohr)
 Number     Number              X              Y              Z
 -------------------------------------------------------------------
      1        1           0.000012080    0.000040190   -0.000062270
      2        6          -0.000043932    0.000025487   -0.000062280
      3        1           0.000052820   -0.000039325    0.000082067
      4        1          -0.000037884   -0.000009830   -0.000053274
      5        6           0.000738335    0.000164230   -0.000714275
      6        1          -0.000188120    0.000122002    0.000683103
      7        1           0.000024730   -0.000121785    0.000195162
      8        8          -0.000546191   -0.000124914   -0.000015413
      9        1          -0.000027157   -0.000036381   -0.000046944
     10        6           0.000025514   -0.000097188    0.000122128
     11        1           0.000018187    0.000008351    0.000028134
     12        1          -0.000029416    0.000064359    0.000022880
     13        6          -0.000151876    0.000856705    0.000062437
     14        6           0.000256449   -0.000963425    0.000259768
     15        1          -0.000021467    0.000169892   -0.000016531
     16        1          -0.000032864    0.000181202   -0.000121143
     17        1          -0.000026991    0.000138684   -0.000021503
     18        8          -0.000000200   -0.000220227   -0.000344732
     19        1          -0.000022017   -0.000158027    0.000002686
 -------------------------------------------------------------------
 Cartesian Forces:  Max     0.000963425 RMS     0.000269639

 GradGradGradGradGradGradGradGradGradGradGradGradGradGradGradGradGradGrad
 Berny optimization.
 Using GEDIIS/GDIIS optimizer.
 FormGI is forming the generalized inverse of G from B-inverse, IUseBI=4.
 Internal  Forces:  Max     0.000510724 RMS     0.000121843
 Search for a local minimum.
 Step number  11 out of a maximum of  104
 All quantities printed in internal units (Hartrees-Bohrs-Radians)
 Mixed Optimization -- En-DIIS/RFO-DIIS
 Swapping is turned off.
 Update second derivatives using D2CorX and points    6    7    8    9   10
                                                     11
 DE= -2.21D-05 DEPred=-1.88D-05 R= 1.18D+00
 TightC=F SS=  1.41D+00  RLast= 2.22D-01 DXNew= 9.7315D-01 6.6719D-01
 Trust test= 1.18D+00 RLast= 2.22D-01 DXMaxT set to 6.67D-01
 ITU=  1  1  1  1  1  1  1  1  1  1  0
     Eigenvalues ---    0.00046   0.00227   0.00263   0.00316   0.00368
     Eigenvalues ---    0.00369   0.01886   0.03115   0.03592   0.04259
     Eigenvalues ---    0.04628   0.05516   0.05588   0.05608   0.05626
     Eigenvalues ---    0.05633   0.05713   0.05861   0.07002   0.09584
     Eigenvalues ---    0.11834   0.13361   0.15418   0.15894   0.15946
     Eigenvalues ---    0.15999   0.16001   0.16005   0.16009   0.16015
     Eigenvalues ---    0.16030   0.16325   0.17258   0.19881   0.27320
     Eigenvalues ---    0.29137   0.29625   0.30874   0.32419   0.32905
     Eigenvalues ---    0.34055   0.34091   0.34153   0.34188   0.34211
     Eigenvalues ---    0.34236   0.34339   0.34525   0.35945   0.40912
     Eigenvalues ---    0.48520
 En-DIIS/RFO-DIIS/Sim-DIIS IScMMF=       -3 using points:    11   10    9    8    7    6    5    4    3    2
 RFO step:  Lambda=-2.10837681D-05.
 DIIS inversion failure, remove point  10.
 DIIS inversion failure, remove point   9.
 DIIS inversion failure, remove point   8.
 DIIS inversion failure, remove point   7.
 DIIS inversion failure, remove point   6.
 DIIS inversion failure, remove point   5.
 RFO-DIIS uses    4 points instead of   10
 DidBck=F Rises=F RFO-DIIS coefs:    0.96028    1.25128   -1.58128    0.36972    0.00000
                  RFO-DIIS coefs:    0.00000    0.00000    0.00000    0.00000    0.00000
 Iteration  1 RMS(Cart)=  0.01879842 RMS(Int)=  0.00019812
 Iteration  2 RMS(Cart)=  0.00023043 RMS(Int)=  0.00013756
 Iteration  3 RMS(Cart)=  0.00000003 RMS(Int)=  0.00013756
 Variable       Old X    -DE/DX   Delta X   Delta X   Delta X     New X
                                 (Linear)    (Quad)   (Total)
    R1        2.05822   0.00007  -0.00001   0.00012   0.00011   2.05833
    R2        2.06026   0.00004  -0.00004   0.00008   0.00003   2.06029
    R3        2.05906   0.00006   0.00002   0.00006   0.00008   2.05913
    R4        2.87328   0.00004   0.00024   0.00016   0.00040   2.87368
    R5        2.10366   0.00009  -0.00015   0.00041   0.00011   2.10376
    R6        2.08111   0.00019   0.00015   0.00053   0.00068   2.08179
    R7        2.56110  -0.00017  -0.00137  -0.00043  -0.00194   2.55915
    R8        4.28790  -0.00013   0.00301  -0.00647  -0.00354   4.28436
    R9        4.62932   0.00009   0.04572  -0.00001   0.04575   4.67507
   R10        2.06055   0.00005   0.00000   0.00006   0.00006   2.06060
   R11        2.06008   0.00003   0.00003   0.00003   0.00006   2.06015
   R12        2.05796   0.00006  -0.00004   0.00011   0.00007   2.05803
   R13        2.87749  -0.00008  -0.00001  -0.00013  -0.00013   2.87736
   R14        2.92578   0.00051   0.00039   0.00156   0.00195   2.92773
   R15        2.57984  -0.00030  -0.00004  -0.00100  -0.00089   2.57895
   R16        2.08088   0.00010   0.00073  -0.00032   0.00061   2.08149
   R17        2.05759  -0.00003   0.00003  -0.00018  -0.00014   2.05745
   R18        2.05763   0.00001  -0.00002  -0.00001  -0.00003   2.05760
   R19        2.05396  -0.00005  -0.00006  -0.00010  -0.00016   2.05380
    A1        1.89612   0.00005   0.00008   0.00013   0.00020   1.89632
    A2        1.89371  -0.00003  -0.00014  -0.00009  -0.00023   1.89348
    A3        1.92667   0.00003   0.00012   0.00007   0.00019   1.92686
    A4        1.89116   0.00006  -0.00002   0.00028   0.00025   1.89141
    A5        1.92721  -0.00014  -0.00011  -0.00050  -0.00061   1.92661
    A6        1.92806   0.00003   0.00007   0.00012   0.00020   1.92825
    A7        1.91567  -0.00011  -0.00027  -0.00041  -0.00065   1.91502
    A8        1.96317   0.00013  -0.00004  -0.00028  -0.00040   1.96277
    A9        2.01594  -0.00020   0.00080  -0.00031   0.00073   2.01667
   A10        1.81777  -0.00017  -0.00093  -0.00199  -0.00275   1.81502
   A11        1.80103   0.00040  -0.00051   0.00340   0.00254   1.80356
   A12        1.93243  -0.00002   0.00069  -0.00030   0.00036   1.93279
   A13        2.70666  -0.00031   0.00176  -0.00168  -0.00068   2.70598
   A14        1.74203  -0.00025  -0.00568  -0.00274  -0.00896   1.73308
   A15        1.90062   0.00003  -0.00019   0.00022   0.00004   1.90066
   A16        1.89008   0.00004  -0.00001   0.00010   0.00008   1.89016
   A17        1.92459  -0.00005   0.00002  -0.00013  -0.00011   1.92448
   A18        1.89448   0.00000  -0.00020  -0.00003  -0.00024   1.89424
   A19        1.92697   0.00001   0.00010   0.00008   0.00018   1.92715
   A20        1.92631  -0.00003   0.00028  -0.00023   0.00005   1.92635
   A21        1.95322  -0.00011   0.00019  -0.00043  -0.00022   1.95300
   A22        1.97142  -0.00004  -0.00039   0.00000  -0.00043   1.97099
   A23        1.93717   0.00010  -0.00081   0.00107   0.00021   1.93738
   A24        1.82588   0.00009   0.00040  -0.00036   0.00004   1.82592
   A25        1.85183  -0.00001  -0.00025  -0.00093  -0.00117   1.85065
   A26        1.91769  -0.00003   0.00095   0.00051   0.00154   1.91923
   A27        1.92264  -0.00017  -0.00010  -0.00065  -0.00075   1.92188
   A28        1.88118  -0.00026   0.00004  -0.00141  -0.00137   1.87981
   A29        1.93326  -0.00011  -0.00023  -0.00066  -0.00089   1.93238
   A30        1.90817   0.00020  -0.00020   0.00093   0.00073   1.90890
   A31        1.91837   0.00016   0.00043   0.00075   0.00117   1.91955
   A32        1.89956   0.00018   0.00004   0.00105   0.00109   1.90065
   A33        1.68512   0.00010   0.00881   0.00084   0.00974   1.69486
   A34        2.23956   0.00014  -0.00949   0.00044  -0.00894   2.23062
    D1        1.04321   0.00017   0.00049   0.00305   0.00338   1.04659
    D2        3.05828  -0.00004  -0.00084   0.00016  -0.00066   3.05761
    D3       -0.98323  -0.00013   0.00082  -0.00082   0.00014  -0.98310
    D4       -1.05376   0.00017   0.00039   0.00316   0.00339  -1.05037
    D5        0.96130  -0.00003  -0.00095   0.00027  -0.00065   0.96065
    D6       -3.08021  -0.00013   0.00072  -0.00070   0.00015  -3.08006
    D7        3.13773   0.00017   0.00044   0.00306   0.00335   3.14108
    D8       -1.13039  -0.00003  -0.00089   0.00017  -0.00070  -1.13109
    D9        1.11128  -0.00013   0.00077  -0.00080   0.00010   1.11139
   D10       -1.68003   0.00004   0.01829  -0.00030   0.01810  -1.66193
   D11        2.49766   0.00005   0.01899   0.00137   0.02045   2.51810
   D12        0.47809  -0.00002   0.01880   0.00112   0.02011   0.49820
   D13        1.70479  -0.00002  -0.01907   0.00076  -0.01812   1.68667
   D14       -0.38563  -0.00005  -0.01884  -0.00090  -0.01946  -0.40509
   D15       -2.32162  -0.00005  -0.01780  -0.00019  -0.01771  -2.33933
   D16       -0.42099   0.00008   0.00780   0.00045   0.00860  -0.41239
   D17        1.04946  -0.00005   0.01650  -0.00092   0.01557   1.06503
   D18        1.10298   0.00000  -0.00004   0.00229   0.00226   1.10523
   D19       -3.12497   0.00001   0.00034   0.00154   0.00187  -3.12310
   D20       -0.96224   0.00002   0.00069   0.00304   0.00374  -0.95850
   D21       -0.99812  -0.00001   0.00012   0.00205   0.00217  -0.99595
   D22        1.05712   0.00000   0.00050   0.00129   0.00178   1.05890
   D23       -3.06333   0.00001   0.00085   0.00279   0.00365  -3.05968
   D24       -3.09266   0.00000   0.00013   0.00219   0.00232  -3.09034
   D25       -1.03742   0.00001   0.00051   0.00143   0.00193  -1.03549
   D26        1.12531   0.00002   0.00086   0.00293   0.00380   1.12911
   D27        1.06857  -0.00004   0.00249  -0.00301  -0.00051   1.06806
   D28       -1.01209  -0.00003   0.00277  -0.00291  -0.00014  -1.01224
   D29       -3.08842  -0.00003   0.00282  -0.00294  -0.00012  -3.08855
   D30       -1.07183   0.00000   0.00260  -0.00254   0.00012  -1.07172
   D31        3.13069   0.00001   0.00288  -0.00244   0.00048   3.13117
   D32        1.05436   0.00002   0.00293  -0.00248   0.00050   1.05486
   D33       -3.09931   0.00000   0.00146  -0.00254  -0.00113  -3.10044
   D34        1.10321   0.00001   0.00173  -0.00245  -0.00077   1.10245
   D35       -0.97312   0.00002   0.00178  -0.00248  -0.00075  -0.97386
   D36        2.76068   0.00001  -0.00966   0.00087  -0.00876   2.75192
   D37       -1.39399  -0.00008  -0.00939   0.00011  -0.00925  -1.40324
   D38        0.58728  -0.00007  -0.00905  -0.00093  -0.00989   0.57739
   D39        3.01035   0.00002   0.01203   0.00020   0.01222   3.02257
   D40        0.88475   0.00011   0.01243   0.00069   0.01310   0.89785
   D41       -1.07976   0.00002   0.01165   0.00135   0.01294  -1.06682
         Item               Value     Threshold  Converged?
 Maximum Force            0.000511     0.000450     NO 
 RMS     Force            0.000122     0.000300     YES
 Maximum Displacement     0.057299     0.001800     NO 
 RMS     Displacement     0.018801     0.001200     NO 
 Predicted change in Energy=-9.734132D-06
 GradGradGradGradGradGradGradGradGradGradGradGradGradGradGradGradGradGrad

                          Input orientation:                          
 ---------------------------------------------------------------------
 Center     Atomic      Atomic             Coordinates (Angstroms)
 Number     Number       Type             X           Y           Z
 ---------------------------------------------------------------------
      1          1           0       -2.582026    1.432156   -0.556434
      2          6           0       -3.051763    0.649573    0.037972
      3          1           0       -3.397546    1.084369    0.976081
      4          1           0       -3.917918    0.274834   -0.506706
      5          6           0       -2.065078   -0.475708    0.307564
      6          1           0       -1.185805   -0.079246    0.863492
      7          1           0       -2.478438   -1.246365    0.977510
      8          8           0       -1.510868   -1.042092   -0.790635
      9          1           0        2.968491    0.599617   -1.552338
     10          6           0        2.620121    1.024390   -0.610408
     11          1           0        3.430117    0.980150    0.117910
     12          1           0        2.364169    2.069209   -0.780409
     13          6           0        1.406791    0.257272   -0.102697
     14          6           0        1.750009   -1.218517    0.220628
     15          1           0        2.505030   -1.264454    1.003712
     16          1           0        2.142992   -1.673628   -0.687119
     17          1           0        0.860624   -1.761208    0.529937
     18          8           0        0.910866    0.759409    1.065370
     19          1           0        0.612691    0.224910   -0.865329
 ---------------------------------------------------------------------
                    Distance matrix (angstroms):
                    1          2          3          4          5
     1  H    0.000000
     2  C    1.089223   0.000000
     3  H    1.770488   1.090258   0.000000
     4  H    1.768184   1.089646   1.767708   0.000000
     5  C    2.157236   1.520685   2.157829   2.158556   0.000000
     6  H    2.499991   2.166669   2.501694   3.076890   1.113264
     7  H    3.088395   2.192262   2.505411   2.566913   1.101638
     8  O    2.706313   2.433655   3.347040   2.758405   1.354245
     9  H    5.700279   6.226960   6.866900   6.972909   5.472876
    10  C    5.218383   5.721114   6.223573   6.581682   5.004403
    11  H    6.066705   6.490796   6.882173   7.408187   5.687939
    12  H    4.992079   5.658395   6.103485   6.539061   5.222884
    13  C    4.182929   4.477990   4.992946   5.340043   3.572037
    14  C    5.137744   5.155592   5.689579   5.906310   3.887700
    15  H    5.965224   5.956014   6.352806   6.775325   4.689630
    16  H    5.655861   5.736592   6.408615   6.368962   4.486898
    17  H    4.819710   4.621759   5.140853   5.296655   3.203387
    18  O    3.909364   4.095123   4.321572   5.101312   3.309988
    19  H    3.429151   3.797962   4.495716   4.545055   3.006158
                    6          7          8          9         10
     6  H    0.000000
     7  H    1.745298   0.000000
     8  O    1.941359   2.025895   0.000000
     9  H    4.853377   6.283057   4.831155   0.000000
    10  C    4.227939   5.802853   4.622543   1.090424   0.000000
    11  H    4.794262   6.372386   5.415556   1.774156   1.090182
    12  H    4.463249   6.126512   4.969529   1.766572   1.089063
    13  C    2.787171   4.303809   3.267161   2.158139   1.522632
    14  C    3.214066   4.295743   3.418639   2.816685   2.545259
    15  H    3.879001   4.983570   4.404153   3.197334   2.803111
    16  H    4.003416   4.930634   3.709481   2.568598   2.740955
    17  H    2.669855   3.408037   2.808026   3.788465   3.486513
    18  O    2.267185   3.939318   3.543297   3.333429   2.408319
    19  H    2.513150   3.887902   2.473940   2.482374   2.175759
                   11         12         13         14         15
    11  H    0.000000
    12  H    1.768974   0.000000
    13  C    2.159877   2.158468   0.000000
    14  C    2.769016   3.491190   1.549287   0.000000
    15  H    2.584314   3.783680   2.178513   1.088756   0.000000
    16  H    3.057335   3.750526   2.147536   1.088837   1.776909
    17  H    3.779829   4.318535   2.184670   1.086826   1.781937
    18  O    2.700562   2.689715   1.364722   2.308666   2.577049
    19  H    3.078154   2.544862   1.101476   2.134543   3.048354
                   16         17         18         19
    16  H    0.000000
    17  H    1.770131   0.000000
    18  O    3.241762   2.577348   0.000000
    19  H    2.445000   2.439857   2.025387   0.000000
 Stoichiometry    C5H12O2(3)
 Framework group  C1[X(C5H12O2)]
 Deg. of freedom    51
 Full point group                 C1      NOp   1
 Largest Abelian subgroup         C1      NOp   1
 Largest concise Abelian subgroup C1      NOp   1
                         Standard orientation:                         
 ---------------------------------------------------------------------
 Center     Atomic      Atomic             Coordinates (Angstroms)
 Number     Number       Type             X           Y           Z
 ---------------------------------------------------------------------
      1          1           0        2.476921   -1.546502   -0.754920
      2          6           0        3.008273   -0.854937   -0.102379
      3          1           0        3.338099   -1.396211    0.784695
      4          1           0        3.889428   -0.490290   -0.629566
      5          6           0        2.105158    0.304055    0.289541
      6          1           0        1.209608   -0.082334    0.826246
      7          1           0        2.580635    0.980585    1.017440
      8          8           0        1.573921    1.004677   -0.740457
      9          1           0       -3.018531   -0.257788   -1.550164
     10          6           0       -2.685380   -0.789626   -0.658433
     11          1           0       -3.479005   -0.758630    0.088357
     12          1           0       -2.504146   -1.829121   -0.927993
     13          6           0       -1.414674   -0.155026   -0.109800
     14          6           0       -1.651103    1.304373    0.353389
     15          1           0       -2.388919    1.328356    1.153664
     16          1           0       -2.026150    1.866185   -0.500586
     17          1           0       -0.721981    1.755831    0.691189
     18          8           0       -0.936096   -0.794354    0.996856
     19          1           0       -0.632203   -0.105702   -0.883464
 ---------------------------------------------------------------------
 Rotational constants (GHZ):           4.0710986           1.0535115           0.9698365
 Standard basis: Aug-CC-pVTZ (5D, 7F)
 There are   685 symmetry adapted cartesian basis functions of A   symmetry.
 There are   598 symmetry adapted basis functions of A   symmetry.
   598 basis functions,   828 primitive gaussians,   685 cartesian basis functions
    30 alpha electrons       28 beta electrons
       nuclear repulsion energy       307.4338564128 Hartrees.
 NAtoms=   19 NActive=   19 NUniq=   19 SFac= 1.00D+00 NAtFMM=   60 NAOKFM=F Big=F
 Integral buffers will be    131072 words long.
 Raffenetti 2 integral format.
 Two-electron integral symmetry is turned on.
 Nuclear repulsion after empirical dispersion term =      307.4247207450 Hartrees.
 One-electron integrals computed using PRISM.
 NBasis=   598 RedAO= T EigKep=  6.01D-06  NBF=   598
 NBsUse=   598 1.00D-06 EigRej= -1.00D+00 NBFU=   598
 Initial guess from the checkpoint file:  "Reverse-wb-opt.chk"
 B after Tr=     0.000000    0.000000    0.000000
         Rot=    0.999994    0.003412    0.000328    0.000094 Ang=   0.39 deg.
 Initial guess <Sx>= 0.0000 <Sy>= 0.0000 <Sz>= 1.0000 <S**2>= 2.0093 S= 1.0031
 ExpMin= 2.53D-02 ExpMax= 1.53D+04 ExpMxC= 5.22D+02 IAcc=3 IRadAn=         7 AccDes= 0.00D+00
 Harris functional with IExCor= 4639 and IRadAn=       7 diagonalized for initial guess.
 HarFok:  IExCor= 4639 AccDes= 0.00D+00 IRadAn=         7 IDoV= 1 UseB2=F ITyADJ=14
 ICtDFT=  3500011 ScaDFX=  1.000000  1.000000  1.000000  1.000000
 FoFCou: FMM=F IPFlag=           0 FMFlag=      100000 FMFlg1=           0
         NFxFlg=           0 DoJE=T BraDBF=F KetDBF=T FulRan=T
         wScrn=  0.000000 ICntrl=       500 IOpCl=  0 I1Cent=   200000004 NGrid=           0
         NMat0=    1 NMatS0=      1 NMatT0=    0 NMatD0=    1 NMtDS0=    0 NMtDT0=    0
 Petite list used in FoFCou.
 Requested convergence on RMS density matrix=1.00D-08 within 128 cycles.
 Requested convergence on MAX density matrix=1.00D-06.
 Requested convergence on             energy=1.00D-06.
 No special actions if energy rises.
 SCF Done:  E(UwB97XD) =  -348.085196298     A.U. after   17 cycles
            NFock= 17  Conv=0.70D-08     -V/T= 2.0060
 <Sx>= 0.0000 <Sy>= 0.0000 <Sz>= 1.0000 <S**2>= 2.0093 S= 1.0031
 <L.S>=  0.00000000000    
 Annihilation of the first spin contaminant:
 S**2 before annihilation     2.0093,   after     2.0001
 Calling FoFJK, ICntrl=      2127 FMM=F ISym2X=0 I1Cent= 0 IOpClX= 1 NMat=1 NMatS=1 NMatT=0.
 ***** Axes restored to original set *****
 -------------------------------------------------------------------
 Center     Atomic                   Forces (Hartrees/Bohr)
 Number     Number              X              Y              Z
 -------------------------------------------------------------------
      1        1           0.000020764    0.000025577   -0.000030142
      2        6          -0.000019720   -0.000040527   -0.000063879
      3        1           0.000021534   -0.000003940    0.000045399
      4        1          -0.000023735   -0.000008226   -0.000028743
      5        6           0.000338456    0.000311008   -0.000101504
      6        1          -0.000020680    0.000083582    0.000475170
      7        1           0.000016087   -0.000082733    0.000044590
      8        8          -0.000196446   -0.000258125   -0.000303308
      9        1          -0.000015639   -0.000022432   -0.000033828
     10        6           0.000097726   -0.000093071    0.000062169
     11        1          -0.000008733   -0.000002945    0.000020955
     12        1          -0.000042288    0.000034662    0.000006758
     13        6          -0.000222498    0.000465081   -0.000106031
     14        6           0.000174293   -0.000425016    0.000120566
     15        1          -0.000027379    0.000083030    0.000007321
     16        1          -0.000020466    0.000094458   -0.000077418
     17        1          -0.000046228    0.000068193    0.000007252
     18        8          -0.000067302   -0.000180217   -0.000241462
     19        1           0.000042254   -0.000048361    0.000196135
 -------------------------------------------------------------------
 Cartesian Forces:  Max     0.000475170 RMS     0.000155095

 GradGradGradGradGradGradGradGradGradGradGradGradGradGradGradGradGradGrad
 Berny optimization.
 Using GEDIIS/GDIIS optimizer.
 FormGI is forming the generalized inverse of G from B-inverse, IUseBI=4.
 Internal  Forces:  Max     0.000258219 RMS     0.000078574
 Search for a local minimum.
 Step number  12 out of a maximum of  104
 All quantities printed in internal units (Hartrees-Bohrs-Radians)
 Mixed Optimization -- En-DIIS/RFO-DIIS
 Swapping is turned off.
 Update second derivatives using D2CorX and points    8    9   10   11   12
 DE= -1.39D-05 DEPred=-9.73D-06 R= 1.43D+00
 TightC=F SS=  1.41D+00  RLast= 7.58D-02 DXNew= 1.1221D+00 2.2727D-01
 Trust test= 1.43D+00 RLast= 7.58D-02 DXMaxT set to 6.67D-01
 ITU=  1  1  1  1  1  1  1  1  1  1  1  0
     Eigenvalues ---    0.00039   0.00228   0.00309   0.00335   0.00367
     Eigenvalues ---    0.00372   0.01900   0.02488   0.03703   0.04295
     Eigenvalues ---    0.04632   0.05069   0.05534   0.05596   0.05626
     Eigenvalues ---    0.05636   0.05644   0.05876   0.06992   0.09490
     Eigenvalues ---    0.11685   0.12634   0.15119   0.15613   0.15959
     Eigenvalues ---    0.15999   0.16001   0.16004   0.16008   0.16015
     Eigenvalues ---    0.16060   0.16301   0.17090   0.18434   0.26521
     Eigenvalues ---    0.29139   0.29637   0.30977   0.32619   0.33343
     Eigenvalues ---    0.34056   0.34083   0.34154   0.34189   0.34208
     Eigenvalues ---    0.34233   0.34317   0.34537   0.35753   0.41310
     Eigenvalues ---    0.49158
 En-DIIS/RFO-DIIS/Sim-DIIS IScMMF=       -3 using points:    12   11   10    9    8    7    6    5    4    3
 RFO step:  Lambda=-1.42863862D-05.
 DIIS inversion failure, remove point  10.
 DIIS inversion failure, remove point   9.
 DIIS inversion failure, remove point   8.
 DIIS inversion failure, remove point   7.
 DIIS inversion failure, remove point   6.
 RFO-DIIS uses    5 points instead of   10
 DidBck=F Rises=F RFO-DIIS coefs:    1.82006   -0.25515   -1.10125    0.67863   -0.14228
                  RFO-DIIS coefs:    0.00000    0.00000    0.00000    0.00000    0.00000
 Iteration  1 RMS(Cart)=  0.02818159 RMS(Int)=  0.00051638
 Iteration  2 RMS(Cart)=  0.00078885 RMS(Int)=  0.00026856
 Iteration  3 RMS(Cart)=  0.00000045 RMS(Int)=  0.00026856
 Variable       Old X    -DE/DX   Delta X   Delta X   Delta X     New X
                                 (Linear)    (Quad)   (Total)
    R1        2.05833   0.00004   0.00008   0.00009   0.00017   2.05851
    R2        2.06029   0.00003  -0.00001   0.00009   0.00008   2.06037
    R3        2.05913   0.00004   0.00003   0.00006   0.00010   2.05923
    R4        2.87368  -0.00001   0.00038  -0.00013   0.00025   2.87393
    R5        2.10376   0.00007   0.00038   0.00002   0.00044   2.10421
    R6        2.08179   0.00008   0.00058  -0.00003   0.00055   2.08234
    R7        2.55915   0.00021  -0.00216   0.00121  -0.00101   2.55814
    R8        4.28436  -0.00016  -0.00445  -0.00474  -0.00905   4.27531
    R9        4.67507   0.00002   0.07518  -0.00262   0.07235   4.74742
   R10        2.06060   0.00003   0.00003   0.00008   0.00011   2.06071
   R11        2.06015   0.00001   0.00005  -0.00005   0.00001   2.06015
   R12        2.05803   0.00004   0.00004   0.00009   0.00013   2.05816
   R13        2.87736  -0.00004  -0.00011   0.00002  -0.00009   2.87726
   R14        2.92773   0.00020   0.00161   0.00027   0.00189   2.92961
   R15        2.57895  -0.00019  -0.00094   0.00006  -0.00078   2.57817
   R16        2.08149  -0.00013   0.00055  -0.00071  -0.00007   2.08142
   R17        2.05745  -0.00002  -0.00012  -0.00003  -0.00015   2.05730
   R18        2.05760   0.00002  -0.00004   0.00006   0.00002   2.05762
   R19        2.05380   0.00001  -0.00018   0.00007  -0.00012   2.05369
    A1        1.89632   0.00002   0.00012  -0.00007   0.00006   1.89638
    A2        1.89348  -0.00001  -0.00021   0.00005  -0.00016   1.89332
    A3        1.92686   0.00000   0.00014  -0.00013   0.00001   1.92687
    A4        1.89141   0.00003   0.00020   0.00012   0.00033   1.89174
    A5        1.92661  -0.00005  -0.00042  -0.00008  -0.00050   1.92610
    A6        1.92825   0.00002   0.00018   0.00011   0.00028   1.92854
    A7        1.91502  -0.00005  -0.00095   0.00044  -0.00047   1.91455
    A8        1.96277   0.00010  -0.00035   0.00018  -0.00029   1.96248
    A9        2.01667  -0.00016   0.00135  -0.00110   0.00066   2.01733
   A10        1.81502  -0.00009  -0.00227   0.00004  -0.00200   1.81302
   A11        1.80356   0.00026   0.00122   0.00192   0.00260   1.80617
   A12        1.93279  -0.00004   0.00068  -0.00116  -0.00056   1.93222
   A13        2.70598  -0.00026   0.00217  -0.00118  -0.00009   2.70589
   A14        1.73308  -0.00019  -0.01838  -0.00175  -0.02152   1.71156
   A15        1.90066   0.00003  -0.00014   0.00032   0.00017   1.90083
   A16        1.89016   0.00003   0.00008   0.00007   0.00014   1.89031
   A17        1.92448  -0.00002   0.00010  -0.00007   0.00003   1.92451
   A18        1.89424   0.00002  -0.00031   0.00023  -0.00009   1.89415
   A19        1.92715  -0.00001   0.00014  -0.00023  -0.00009   1.92706
   A20        1.92635  -0.00004   0.00013  -0.00029  -0.00016   1.92620
   A21        1.95300  -0.00007  -0.00003  -0.00072  -0.00083   1.95217
   A22        1.97099   0.00000   0.00016  -0.00007   0.00028   1.97126
   A23        1.93738   0.00006  -0.00005   0.00038   0.00028   1.93766
   A24        1.82592   0.00003   0.00012  -0.00018  -0.00010   1.82582
   A25        1.85065  -0.00001  -0.00086   0.00037  -0.00030   1.85035
   A26        1.91923  -0.00001   0.00063   0.00021   0.00062   1.91986
   A27        1.92188  -0.00007  -0.00071  -0.00033  -0.00103   1.92085
   A28        1.87981  -0.00014  -0.00103  -0.00044  -0.00148   1.87833
   A29        1.93238  -0.00008  -0.00063  -0.00010  -0.00073   1.93165
   A30        1.90890   0.00011   0.00034   0.00063   0.00097   1.90987
   A31        1.91955   0.00008   0.00124   0.00005   0.00128   1.92083
   A32        1.90065   0.00010   0.00077   0.00020   0.00098   1.90163
   A33        1.69486   0.00010   0.00740   0.00022   0.00702   1.70187
   A34        2.23062   0.00012  -0.02583   0.00078  -0.02546   2.20516
    D1        1.04659   0.00009   0.00246   0.00059   0.00282   1.04942
    D2        3.05761   0.00000  -0.00116   0.00102  -0.00010   3.05751
    D3       -0.98310  -0.00010   0.00071  -0.00148  -0.00059  -0.98368
    D4       -1.05037   0.00010   0.00248   0.00081   0.00307  -1.04729
    D5        0.96065   0.00001  -0.00113   0.00124   0.00015   0.96080
    D6       -3.08006  -0.00009   0.00074  -0.00126  -0.00034  -3.08040
    D7        3.14108   0.00009   0.00239   0.00064   0.00281  -3.13930
    D8       -1.13109   0.00001  -0.00122   0.00107  -0.00012  -1.13121
    D9        1.11139  -0.00010   0.00064  -0.00143  -0.00060   1.11078
   D10       -1.66193   0.00005   0.04371   0.00129   0.04523  -1.61670
   D11        2.51810   0.00002   0.04589   0.00084   0.04693   2.56503
   D12        0.49820  -0.00001   0.04553   0.00135   0.04730   0.54550
   D13        1.68667  -0.00001  -0.03966   0.00058  -0.03878   1.64789
   D14       -0.40509  -0.00003  -0.04006  -0.00068  -0.04035  -0.44544
   D15       -2.33933  -0.00005  -0.03834  -0.00122  -0.03914  -2.37847
   D16       -0.41239   0.00005   0.00092  -0.00056   0.00127  -0.41111
   D17        1.06503  -0.00002   0.04888  -0.00031   0.04833   1.11336
   D18        1.10523   0.00001   0.00206  -0.00045   0.00165   1.10689
   D19       -3.12310  -0.00001   0.00229  -0.00122   0.00114  -3.12196
   D20       -0.95850   0.00003   0.00319  -0.00070   0.00238  -0.95612
   D21       -0.99595  -0.00001   0.00208  -0.00065   0.00148  -0.99447
   D22        1.05890  -0.00002   0.00232  -0.00142   0.00097   1.05987
   D23       -3.05968   0.00001   0.00322  -0.00090   0.00221  -3.05747
   D24       -3.09034   0.00000   0.00230  -0.00060   0.00175  -3.08859
   D25       -1.03549  -0.00002   0.00253  -0.00137   0.00123  -1.03426
   D26        1.12911   0.00002   0.00344  -0.00085   0.00248   1.13159
   D27        1.06806  -0.00001   0.00038   0.00007   0.00050   1.06856
   D28       -1.01224  -0.00002   0.00099  -0.00024   0.00080  -1.01144
   D29       -3.08855  -0.00002   0.00104  -0.00015   0.00093  -3.08762
   D30       -1.07172   0.00001   0.00013   0.00068   0.00069  -1.07102
   D31        3.13117   0.00000   0.00074   0.00037   0.00100   3.13217
   D32        1.05486   0.00001   0.00079   0.00045   0.00113   1.05599
   D33       -3.10044   0.00001  -0.00026   0.00036   0.00017  -3.10027
   D34        1.10245   0.00000   0.00035   0.00005   0.00047   1.10292
   D35       -0.97386   0.00001   0.00040   0.00013   0.00060  -0.97326
   D36        2.75192   0.00004   0.00189   0.00003   0.00220   2.75412
   D37       -1.40324  -0.00004   0.00202  -0.00101   0.00128  -1.40196
   D38        0.57739  -0.00004   0.00137  -0.00058   0.00116   0.57854
   D39        3.02257  -0.00005  -0.00779  -0.00004  -0.00759   3.01498
   D40        0.89785   0.00001  -0.00718   0.00039  -0.00656   0.89129
   D41       -1.06682  -0.00002  -0.00717   0.00031  -0.00657  -1.07340
         Item               Value     Threshold  Converged?
 Maximum Force            0.000258     0.000450     YES
 RMS     Force            0.000079     0.000300     YES
 Maximum Displacement     0.102808     0.001800     NO 
 RMS     Displacement     0.028400     0.001200     NO 
 Predicted change in Energy=-6.445650D-06
 GradGradGradGradGradGradGradGradGradGradGradGradGradGradGradGradGradGrad

                          Input orientation:                          
 ---------------------------------------------------------------------
 Center     Atomic      Atomic             Coordinates (Angstroms)
 Number     Number       Type             X           Y           Z
 ---------------------------------------------------------------------
      1          1           0       -2.540246    1.407565   -0.591632
      2          6           0       -3.030642    0.652874    0.022012
      3          1           0       -3.371217    1.121741    0.945551
      4          1           0       -3.902141    0.282312   -0.517071
      5          6           0       -2.070790   -0.485974    0.329569
      6          1           0       -1.187307   -0.093310    0.881977
      7          1           0       -2.505282   -1.227742    1.018947
      8          8           0       -1.523742   -1.096496   -0.747712
      9          1           0        2.957302    0.623902   -1.550473
     10          6           0        2.610582    1.035122   -0.601878
     11          1           0        3.422563    0.982885    0.123699
     12          1           0        2.351770    2.081639   -0.756879
     13          6           0        1.400344    0.258578   -0.101314
     14          6           0        1.749605   -1.220852    0.203129
     15          1           0        2.506050   -1.272751    0.984355
     16          1           0        2.142800   -1.661651   -0.711573
     17          1           0        0.862221   -1.769991    0.506530
     18          8           0        0.905582    0.744237    1.073712
     19          1           0        0.605009    0.232583   -0.862848
 ---------------------------------------------------------------------
                    Distance matrix (angstroms):
                    1          2          3          4          5
     1  H    0.000000
     2  C    1.089314   0.000000
     3  H    1.770632   1.090298   0.000000
     4  H    1.768195   1.089697   1.767989   0.000000
     5  C    2.157427   1.520816   2.157613   2.158915   0.000000
     6  H    2.500919   2.166613   2.499971   3.077134   1.113499
     7  H    3.088693   2.192395   2.505055   2.567261   1.101928
     8  O    2.707021   2.433828   3.346771   2.758820   1.353711
     9  H    5.635294   6.191044   6.821153   6.945255   5.481613
    10  C    5.164285   5.688476   6.179317   6.556636   5.009647
    11  H    6.020560   6.462438   6.844719   7.385979   5.690066
    12  H    4.941002   5.623024   6.047499   6.512027   5.228005
    13  C    4.133864   4.450204   4.960723   5.318813   3.576142
    14  C    5.093431   5.137549   5.679943   5.892404   3.892486
    15  H    5.927304   5.940462   6.346445   6.762944   4.689906
    16  H    5.600482   5.714865   6.395132   6.352806   4.496725
    17  H    4.783263   4.610793   5.145566   5.287613   3.206644
    18  O    3.884212   4.075326   4.295340   5.085093   3.305443
    19  H    3.368497   3.765313   4.457722   4.520668   3.016303
                    6          7          8          9         10
     6  H    0.000000
     7  H    1.744348   0.000000
     8  O    1.943054   2.025273   0.000000
     9  H    4.858909   6.314295   4.866616   0.000000
    10  C    4.230738   5.824061   4.653783   1.090481   0.000000
    11  H    4.794173   6.389655   5.435911   1.774314   1.090186
    12  H    4.465571   6.139748   5.012008   1.766765   1.089131
    13  C    2.790453   4.326436   3.286996   2.158156   1.522583
    14  C    3.218329   4.332397   3.410919   2.817227   2.545337
    15  H    3.878459   5.011653   4.389800   3.197854   2.802381
    16  H    4.011074   4.978719   3.710019   2.567278   2.739241
    17  H    2.674469   3.449156   2.778406   3.788317   3.486258
    18  O    2.262395   3.940265   3.550704   3.333224   2.408161
    19  H    2.522503   3.917603   2.512229   2.481781   2.175889
                   11         12         13         14         15
    11  H    0.000000
    12  H    1.768977   0.000000
    13  C    2.159774   2.158362   0.000000
    14  C    2.767952   3.491514   1.550285   0.000000
    15  H    2.582367   3.782543   2.178585   1.088677   0.000000
    16  H    3.054349   3.749393   2.147310   1.088847   1.777461
    17  H    3.778921   4.318566   2.184982   1.086764   1.782621
    18  O    2.700865   2.689083   1.364310   2.309083   2.576377
    19  H    3.078123   2.545861   1.101438   2.135153   3.048302
                   16         17         18         19
    16  H    0.000000
    17  H    1.770705   0.000000
    18  O    3.241334   2.577773   0.000000
    19  H    2.444547   2.439602   2.025438   0.000000
 Stoichiometry    C5H12O2(3)
 Framework group  C1[X(C5H12O2)]
 Deg. of freedom    51
 Full point group                 C1      NOp   1
 Largest Abelian subgroup         C1      NOp   1
 Largest concise Abelian subgroup C1      NOp   1
                         Standard orientation:                         
 ---------------------------------------------------------------------
 Center     Atomic      Atomic             Coordinates (Angstroms)
 Number     Number       Type             X           Y           Z
 ---------------------------------------------------------------------
      1          1           0        2.423846   -1.541801   -0.787479
      2          6           0        2.978996   -0.879247   -0.124579
      3          1           0        3.299818   -1.448162    0.748439
      4          1           0        3.866098   -0.527998   -0.650994
      5          6           0        2.111153    0.295553    0.299187
      6          1           0        1.210701   -0.077927    0.837311
      7          1           0        2.610902    0.942861    1.037759
      8          8           0        1.592268    1.033174   -0.710371
      9          1           0       -3.016535   -0.285509   -1.549399
     10          6           0       -2.684905   -0.799707   -0.646752
     11          1           0       -3.478286   -0.750911    0.099351
     12          1           0       -2.506670   -1.845198   -0.894518
     13          6           0       -1.412303   -0.157695   -0.111434
     14          6           0       -1.646241    1.311843    0.323442
     15          1           0       -2.383318    1.351575    1.123664
     16          1           0       -2.021452    1.855905   -0.541890
     17          1           0       -0.715712    1.767868    0.650876
     18          8           0       -0.934671   -0.775761    1.007137
     19          1           0       -0.630366   -0.124492   -0.886442
 ---------------------------------------------------------------------
 Rotational constants (GHZ):           4.0433110           1.0589916           0.9703868
 Standard basis: Aug-CC-pVTZ (5D, 7F)
 There are   685 symmetry adapted cartesian basis functions of A   symmetry.
 There are   598 symmetry adapted basis functions of A   symmetry.
   598 basis functions,   828 primitive gaussians,   685 cartesian basis functions
    30 alpha electrons       28 beta electrons
       nuclear repulsion energy       307.4647195745 Hartrees.
 NAtoms=   19 NActive=   19 NUniq=   19 SFac= 1.00D+00 NAtFMM=   60 NAOKFM=F Big=F
 Integral buffers will be    131072 words long.
 Raffenetti 2 integral format.
 Two-electron integral symmetry is turned on.
 Nuclear repulsion after empirical dispersion term =      307.4555694039 Hartrees.
 One-electron integrals computed using PRISM.
 NBasis=   598 RedAO= T EigKep=  5.99D-06  NBF=   598
 NBsUse=   598 1.00D-06 EigRej= -1.00D+00 NBFU=   598
 Initial guess from the checkpoint file:  "Reverse-wb-opt.chk"
 B after Tr=     0.000000    0.000000    0.000000
         Rot=    0.999998    0.001342   -0.000022    0.001771 Ang=   0.25 deg.
 Initial guess <Sx>= 0.0000 <Sy>= 0.0000 <Sz>= 1.0000 <S**2>= 2.0093 S= 1.0031
 ExpMin= 2.53D-02 ExpMax= 1.53D+04 ExpMxC= 5.22D+02 IAcc=3 IRadAn=         7 AccDes= 0.00D+00
 Harris functional with IExCor= 4639 and IRadAn=       7 diagonalized for initial guess.
 HarFok:  IExCor= 4639 AccDes= 0.00D+00 IRadAn=         7 IDoV= 1 UseB2=F ITyADJ=14
 ICtDFT=  3500011 ScaDFX=  1.000000  1.000000  1.000000  1.000000
 FoFCou: FMM=F IPFlag=           0 FMFlag=      100000 FMFlg1=           0
         NFxFlg=           0 DoJE=T BraDBF=F KetDBF=T FulRan=T
         wScrn=  0.000000 ICntrl=       500 IOpCl=  0 I1Cent=   200000004 NGrid=           0
         NMat0=    1 NMatS0=      1 NMatT0=    0 NMatD0=    1 NMtDS0=    0 NMtDT0=    0
 Petite list used in FoFCou.
 Requested convergence on RMS density matrix=1.00D-08 within 128 cycles.
 Requested convergence on MAX density matrix=1.00D-06.
 Requested convergence on             energy=1.00D-06.
 No special actions if energy rises.
 SCF Done:  E(UwB97XD) =  -348.085204628     A.U. after   17 cycles
            NFock= 17  Conv=0.76D-08     -V/T= 2.0060
 <Sx>= 0.0000 <Sy>= 0.0000 <Sz>= 1.0000 <S**2>= 2.0093 S= 1.0031
 <L.S>=  0.00000000000    
 Annihilation of the first spin contaminant:
 S**2 before annihilation     2.0093,   after     2.0001
 Calling FoFJK, ICntrl=      2127 FMM=F ISym2X=0 I1Cent= 0 IOpClX= 1 NMat=1 NMatS=1 NMatT=0.
 ***** Axes restored to original set *****
 -------------------------------------------------------------------
 Center     Atomic                   Forces (Hartrees/Bohr)
 Number     Number              X              Y              Z
 -------------------------------------------------------------------
      1        1           0.000010795    0.000012583    0.000000586
      2        6           0.000031761   -0.000080737   -0.000072658
      3        1           0.000001227    0.000015713   -0.000004034
      4        1           0.000000999    0.000000586   -0.000000385
      5        6           0.000100115    0.000328805    0.000290916
      6        1          -0.000021669   -0.000002717    0.000231895
      7        1           0.000024541   -0.000023878   -0.000042092
      8        8           0.000006178   -0.000215621   -0.000393080
      9        1          -0.000011011   -0.000004132    0.000004892
     10        6           0.000058268   -0.000004645    0.000012219
     11        1          -0.000014065   -0.000005321    0.000006792
     12        1          -0.000014229    0.000006169   -0.000007935
     13        6          -0.000097178    0.000118836   -0.000085385
     14        6           0.000018905    0.000034074   -0.000015326
     15        1          -0.000009511   -0.000000901    0.000009289
     16        1          -0.000001699    0.000000262   -0.000005193
     17        1          -0.000013652   -0.000015137    0.000015826
     18        8          -0.000053213   -0.000105029   -0.000149429
     19        1          -0.000016561   -0.000058909    0.000203102
 -------------------------------------------------------------------
 Cartesian Forces:  Max     0.000393080 RMS     0.000102026

 GradGradGradGradGradGradGradGradGradGradGradGradGradGradGradGradGradGrad
 Berny optimization.
 Using GEDIIS/GDIIS optimizer.
 FormGI is forming the generalized inverse of G from B-inverse, IUseBI=4.
 Internal  Forces:  Max     0.000347530 RMS     0.000060005
 Search for a local minimum.
 Step number  13 out of a maximum of  104
 All quantities printed in internal units (Hartrees-Bohrs-Radians)
 Mixed Optimization -- En-DIIS/RFO-DIIS
 Swapping is turned off.
 Update second derivatives using D2CorX and points    9   10   11   12   13
 DE= -8.33D-06 DEPred=-6.45D-06 R= 1.29D+00
 TightC=F SS=  1.41D+00  RLast= 1.42D-01 DXNew= 1.1221D+00 4.2641D-01
 Trust test= 1.29D+00 RLast= 1.42D-01 DXMaxT set to 6.67D-01
 ITU=  1  1  1  1  1  1  1  1  1  1  1  1  0
     Eigenvalues ---    0.00032   0.00229   0.00306   0.00344   0.00368
     Eigenvalues ---    0.00388   0.01849   0.02520   0.03727   0.04333
     Eigenvalues ---    0.04620   0.04802   0.05543   0.05598   0.05626
     Eigenvalues ---    0.05638   0.05641   0.05890   0.06991   0.09385
     Eigenvalues ---    0.11615   0.12170   0.14950   0.15717   0.15990
     Eigenvalues ---    0.16000   0.16002   0.16006   0.16007   0.16027
     Eigenvalues ---    0.16060   0.16279   0.17348   0.17922   0.27238
     Eigenvalues ---    0.29189   0.29625   0.30989   0.32759   0.33504
     Eigenvalues ---    0.34055   0.34132   0.34153   0.34188   0.34208
     Eigenvalues ---    0.34241   0.34317   0.34598   0.35908   0.41699
     Eigenvalues ---    0.49414
 En-DIIS/RFO-DIIS/Sim-DIIS IScMMF=       -3 using points:    13   12   11   10    9    8    7    6    5    4
 RFO step:  Lambda=-3.79995329D-06.
 DIIS inversion failure, remove point  10.
 DIIS inversion failure, remove point   9.
 DIIS inversion failure, remove point   8.
 DIIS inversion failure, remove point   7.
 DIIS inversion failure, remove point   6.
 RFO-DIIS uses    5 points instead of   10
 DidBck=F Rises=F RFO-DIIS coefs:    1.61875   -0.69511    0.00414    0.06096    0.01127
                  RFO-DIIS coefs:    0.00000    0.00000    0.00000    0.00000    0.00000
 Iteration  1 RMS(Cart)=  0.01414402 RMS(Int)=  0.00010121
 Iteration  2 RMS(Cart)=  0.00017909 RMS(Int)=  0.00002346
 Iteration  3 RMS(Cart)=  0.00000001 RMS(Int)=  0.00002346
 Variable       Old X    -DE/DX   Delta X   Delta X   Delta X     New X
                                 (Linear)    (Quad)   (Total)
    R1        2.05851   0.00001   0.00010   0.00000   0.00010   2.05861
    R2        2.06037   0.00000   0.00005  -0.00002   0.00003   2.06040
    R3        2.05923   0.00000   0.00006  -0.00004   0.00002   2.05924
    R4        2.87393  -0.00005   0.00010  -0.00017  -0.00007   2.87386
    R5        2.10421  -0.00002   0.00024  -0.00025  -0.00001   2.10420
    R6        2.08234  -0.00002   0.00028  -0.00011   0.00017   2.08251
    R7        2.55814   0.00035  -0.00032   0.00055   0.00022   2.55836
    R8        4.27531  -0.00010  -0.00535  -0.00293  -0.00827   4.26704
    R9        4.74742  -0.00006   0.03277  -0.00442   0.02834   4.77577
   R10        2.06071  -0.00001   0.00007  -0.00007   0.00000   2.06071
   R11        2.06015  -0.00001   0.00000  -0.00002  -0.00002   2.06013
   R12        2.05816   0.00001   0.00008  -0.00001   0.00007   2.05823
   R13        2.87726   0.00001  -0.00005   0.00007   0.00003   2.87729
   R14        2.92961  -0.00002   0.00101  -0.00017   0.00084   2.93046
   R15        2.57817  -0.00011  -0.00039  -0.00019  -0.00057   2.57761
   R16        2.08142  -0.00014  -0.00014  -0.00016  -0.00029   2.08113
   R17        2.05730   0.00000  -0.00009   0.00002  -0.00006   2.05724
   R18        2.05762   0.00000   0.00002  -0.00002   0.00000   2.05762
   R19        2.05369   0.00002  -0.00005   0.00006   0.00001   2.05370
    A1        1.89638  -0.00001   0.00002  -0.00016  -0.00014   1.89624
    A2        1.89332   0.00000  -0.00007   0.00001  -0.00007   1.89325
    A3        1.92687  -0.00001  -0.00001  -0.00006  -0.00007   1.92679
    A4        1.89174   0.00000   0.00019  -0.00002   0.00016   1.89190
    A5        1.92610   0.00002  -0.00028   0.00024  -0.00004   1.92606
    A6        1.92854   0.00000   0.00016   0.00000   0.00015   1.92869
    A7        1.91455  -0.00002  -0.00017   0.00023   0.00008   1.91463
    A8        1.96248   0.00009  -0.00015   0.00037   0.00021   1.96268
    A9        2.01733  -0.00016   0.00020  -0.00083  -0.00059   2.01674
   A10        1.81302  -0.00004  -0.00099  -0.00008  -0.00105   1.81197
   A11        1.80617   0.00016   0.00160   0.00078   0.00231   1.80848
   A12        1.93222  -0.00002  -0.00048  -0.00034  -0.00082   1.93140
   A13        2.70589  -0.00018  -0.00055  -0.00088  -0.00152   2.70437
   A14        1.71156  -0.00015  -0.01069  -0.00077  -0.01157   1.69999
   A15        1.90083   0.00001   0.00014   0.00000   0.00014   1.90097
   A16        1.89031   0.00001   0.00008  -0.00003   0.00005   1.89036
   A17        1.92451  -0.00001  -0.00001  -0.00009  -0.00010   1.92441
   A18        1.89415   0.00001  -0.00001   0.00005   0.00004   1.89419
   A19        1.92706  -0.00002  -0.00007  -0.00006  -0.00013   1.92693
   A20        1.92620  -0.00001  -0.00013   0.00014   0.00000   1.92620
   A21        1.95217  -0.00001  -0.00053   0.00016  -0.00038   1.95179
   A22        1.97126  -0.00001   0.00016  -0.00010   0.00007   1.97134
   A23        1.93766   0.00003   0.00025   0.00021   0.00046   1.93812
   A24        1.82582   0.00000  -0.00010  -0.00009  -0.00018   1.82564
   A25        1.85035  -0.00002  -0.00011  -0.00023  -0.00033   1.85003
   A26        1.91986   0.00000   0.00030   0.00002   0.00030   1.92015
   A27        1.92085   0.00000  -0.00057   0.00011  -0.00046   1.92039
   A28        1.87833   0.00000  -0.00084   0.00026  -0.00058   1.87775
   A29        1.93165   0.00001  -0.00040   0.00020  -0.00020   1.93145
   A30        1.90987   0.00001   0.00060  -0.00018   0.00043   1.91030
   A31        1.92083  -0.00001   0.00065  -0.00021   0.00044   1.92127
   A32        1.90163   0.00000   0.00055  -0.00018   0.00036   1.90199
   A33        1.70187   0.00008   0.00311   0.00001   0.00306   1.70494
   A34        2.20516   0.00011  -0.01175   0.00122  -0.01055   2.19461
    D1        1.04942   0.00003   0.00154   0.00004   0.00156   1.05098
    D2        3.05751   0.00002   0.00013   0.00031   0.00044   3.05795
    D3       -0.98368  -0.00006  -0.00052  -0.00059  -0.00109  -0.98477
    D4       -1.04729   0.00004   0.00170   0.00013   0.00180  -1.04549
    D5        0.96080   0.00003   0.00028   0.00040   0.00068   0.96148
    D6       -3.08040  -0.00005  -0.00036  -0.00050  -0.00084  -3.08124
    D7       -3.13930   0.00003   0.00154   0.00001   0.00153  -3.13777
    D8       -1.13121   0.00002   0.00013   0.00028   0.00041  -1.13080
    D9        1.11078  -0.00006  -0.00051  -0.00062  -0.00112   1.10967
   D10       -1.61670   0.00008   0.02115   0.00211   0.02327  -1.59343
   D11        2.56503   0.00001   0.02196   0.00160   0.02357   2.58860
   D12        0.54550  -0.00002   0.02224   0.00170   0.02398   0.56948
   D13        1.64789  -0.00001  -0.01772  -0.00045  -0.01816   1.62973
   D14       -0.44544  -0.00001  -0.01873  -0.00081  -0.01954  -0.46498
   D15       -2.37847  -0.00004  -0.01820  -0.00098  -0.01916  -2.39762
   D16       -0.41111   0.00004   0.00057  -0.00094  -0.00029  -0.41141
   D17        1.11336  -0.00002   0.02235  -0.00008   0.02220   1.13556
   D18        1.10689   0.00000   0.00084  -0.00096  -0.00012   1.10677
   D19       -3.12196  -0.00001   0.00045  -0.00103  -0.00057  -3.12253
   D20       -0.95612   0.00001   0.00116  -0.00091   0.00024  -0.95588
   D21       -0.99447   0.00000   0.00072  -0.00086  -0.00014  -0.99461
   D22        1.05987  -0.00001   0.00033  -0.00093  -0.00059   1.05927
   D23       -3.05747   0.00001   0.00104  -0.00081   0.00021  -3.05726
   D24       -3.08859   0.00000   0.00086  -0.00097  -0.00011  -3.08870
   D25       -1.03426  -0.00001   0.00047  -0.00104  -0.00056  -1.03482
   D26        1.13159   0.00000   0.00118  -0.00092   0.00025   1.13184
   D27        1.06856  -0.00001   0.00007   0.00051   0.00059   1.06914
   D28       -1.01144  -0.00001   0.00017   0.00050   0.00068  -1.01076
   D29       -3.08762  -0.00001   0.00025   0.00045   0.00070  -3.08691
   D30       -1.07102   0.00001   0.00025   0.00059   0.00083  -1.07019
   D31        3.13217   0.00000   0.00034   0.00059   0.00092   3.13309
   D32        1.05599   0.00000   0.00042   0.00054   0.00095   1.05694
   D33       -3.10027   0.00001   0.00000   0.00071   0.00072  -3.09956
   D34        1.10292   0.00001   0.00010   0.00070   0.00081   1.10373
   D35       -0.97326   0.00001   0.00018   0.00065   0.00084  -0.97243
   D36        2.75412  -0.00001   0.00133  -0.00088   0.00047   2.75459
   D37       -1.40196  -0.00002   0.00071  -0.00080  -0.00008  -1.40204
   D38        0.57854  -0.00004   0.00066  -0.00110  -0.00043   0.57812
   D39        3.01498  -0.00003  -0.00380   0.00053  -0.00327   3.01171
   D40        0.89129  -0.00003  -0.00323   0.00036  -0.00286   0.88843
   D41       -1.07340  -0.00002  -0.00319   0.00057  -0.00261  -1.07601
         Item               Value     Threshold  Converged?
 Maximum Force            0.000348     0.000450     YES
 RMS     Force            0.000060     0.000300     YES
 Maximum Displacement     0.047488     0.001800     NO 
 RMS     Displacement     0.014204     0.001200     NO 
 Predicted change in Energy=-1.825092D-06
 GradGradGradGradGradGradGradGradGradGradGradGradGradGradGradGradGradGrad

                          Input orientation:                          
 ---------------------------------------------------------------------
 Center     Atomic      Atomic             Coordinates (Angstroms)
 Number     Number       Type             X           Y           Z
 ---------------------------------------------------------------------
      1          1           0       -2.516824    1.395650   -0.607836
      2          6           0       -3.017859    0.654650    0.013943
      3          1           0       -3.356474    1.139660    0.929855
      4          1           0       -3.891423    0.286632   -0.523556
      5          6           0       -2.071760   -0.490394    0.340348
      6          1           0       -1.186818   -0.100400    0.892302
      7          1           0       -2.516947   -1.218492    1.037572
      8          8           0       -1.528831   -1.121626   -0.727180
      9          1           0        2.949576    0.635410   -1.549518
     10          6           0        2.603672    1.040470   -0.597979
     11          1           0        3.416789    0.985410    0.126100
     12          1           0        2.342684    2.087440   -0.746409
     13          6           0        1.395647    0.258745   -0.100101
     14          6           0        1.748741   -1.222167    0.194842
     15          1           0        2.506199   -1.276676    0.974861
     16          1           0        2.141878   -1.655805   -0.723300
     17          1           0        0.862824   -1.775060    0.495725
     18          8           0        0.902308    0.735946    1.078635
     19          1           0        0.599079    0.235275   -0.860204
 ---------------------------------------------------------------------
                    Distance matrix (angstroms):
                    1          2          3          4          5
     1  H    0.000000
     2  C    1.089369   0.000000
     3  H    1.770603   1.090316   0.000000
     4  H    1.768204   1.089705   1.768115   0.000000
     5  C    2.157381   1.520779   2.157565   2.158999   0.000000
     6  H    2.501498   2.166639   2.499314   3.077229   1.113494
     7  H    3.088867   2.192576   2.505452   2.567431   1.102016
     8  O    2.706852   2.433439   3.346559   2.757988   1.353825
     9  H    5.598773   6.168878   6.794691   6.926291   5.482047
    10  C    5.132809   5.667885   6.153654   6.539119   5.008359
    11  H    5.992890   6.444120   6.822530   7.370232   5.687536
    12  H    4.910458   5.600575   6.015692   6.492816   5.226240
    13  C    4.105823   4.432695   4.941607   5.304075   3.574649
    14  C    5.068757   5.125978   5.672892   5.882519   3.892672
    15  H    5.905676   5.930312   6.341265   6.754166   4.688128
    16  H    5.570297   5.701282   6.385877   6.341426   4.499363
    17  H    4.763745   4.603836   5.146507   5.281323   3.207224
    18  O    3.869090   4.062990   4.280462   5.074324   3.300615
    19  H    3.334518   3.744629   4.434933   4.503397   3.016836
                    6          7          8          9         10
     6  H    0.000000
     7  H    1.743696   0.000000
     8  O    1.944889   2.024872   0.000000
     9  H    4.859388   6.325572   4.880526   0.000000
    10  C    4.229697   5.830838   4.665718   1.090481   0.000000
    11  H    4.791581   6.395091   5.443055   1.774397   1.090175
    12  H    4.464236   6.142295   5.028628   1.766832   1.089171
    13  C    2.789799   4.334158   3.294119   2.158096   1.522596
    14  C    3.219056   4.348138   3.406275   2.816981   2.545387
    15  H    3.876701   5.023874   4.382059   3.197677   2.802230
    16  H    4.013685   4.999656   3.709375   2.566063   2.738405
    17  H    2.676339   3.467883   2.764504   3.787864   3.486251
    18  O    2.258018   3.938632   3.552742   3.332957   2.407989
    19  H    2.524556   3.927418   2.527227   2.481954   2.176119
                   11         12         13         14         15
    11  H    0.000000
    12  H    1.769024   0.000000
    13  C    2.159681   2.158407   0.000000
    14  C    2.767762   3.491736   1.550731   0.000000
    15  H    2.581976   3.782431   2.178620   1.088642   0.000000
    16  H    3.053342   3.748699   2.147263   1.088844   1.777700
    17  H    3.778830   4.318772   2.185239   1.086771   1.782874
    18  O    2.700402   2.689239   1.364010   2.309057   2.575632
    19  H    3.078147   2.546296   1.101285   2.135177   3.048043
                   16         17         18         19
    16  H    0.000000
    17  H    1.770938   0.000000
    18  O    3.240984   2.578079   0.000000
    19  H    2.444413   2.439170   2.025270   0.000000
 Stoichiometry    C5H12O2(3)
 Framework group  C1[X(C5H12O2)]
 Deg. of freedom    51
 Full point group                 C1      NOp   1
 Largest Abelian subgroup         C1      NOp   1
 Largest concise Abelian subgroup C1      NOp   1
                         Standard orientation:                         
 ---------------------------------------------------------------------
 Center     Atomic      Atomic             Coordinates (Angstroms)
 Number     Number       Type             X           Y           Z
 ---------------------------------------------------------------------
      1          1           0        2.395199   -1.539542   -0.801414
      2          6           0        2.962276   -0.890775   -0.134894
      3          1           0        3.279163   -1.472268    0.731269
      4          1           0        3.851659   -0.546627   -0.662168
      5          6           0        2.112223    0.291446    0.303892
      6          1           0        1.210080   -0.074866    0.844098
      7          1           0        2.623984    0.925446    1.045907
      8          8           0        1.600104    1.045791   -0.696877
      9          1           0       -3.013189   -0.299911   -1.549018
     10          6           0       -2.682305   -0.805370   -0.641177
     11          1           0       -3.475838   -0.748630    0.104188
     12          1           0       -2.504611   -1.853422   -0.878462
     13          6           0       -1.409509   -0.158827   -0.111770
     14          6           0       -1.643322    1.315534    0.308179
     15          1           0       -2.380412    1.363043    1.107919
     16          1           0       -2.018519    1.850216   -0.562983
     17          1           0       -0.712602    1.774616    0.630786
     18          8           0       -0.933100   -0.765385    1.013239
     19          1           0       -0.627126   -0.133361   -0.886404
 ---------------------------------------------------------------------
 Rotational constants (GHZ):           4.0284744           1.0630260           0.9719843
 Standard basis: Aug-CC-pVTZ (5D, 7F)
 There are   685 symmetry adapted cartesian basis functions of A   symmetry.
 There are   598 symmetry adapted basis functions of A   symmetry.
   598 basis functions,   828 primitive gaussians,   685 cartesian basis functions
    30 alpha electrons       28 beta electrons
       nuclear repulsion energy       307.5533926125 Hartrees.
 NAtoms=   19 NActive=   19 NUniq=   19 SFac= 1.00D+00 NAtFMM=   60 NAOKFM=F Big=F
 Integral buffers will be    131072 words long.
 Raffenetti 2 integral format.
 Two-electron integral symmetry is turned on.
 Nuclear repulsion after empirical dispersion term =      307.5442297801 Hartrees.
 One-electron integrals computed using PRISM.
 NBasis=   598 RedAO= T EigKep=  5.98D-06  NBF=   598
 NBsUse=   598 1.00D-06 EigRej= -1.00D+00 NBFU=   598
 Initial guess from the checkpoint file:  "Reverse-wb-opt.chk"
 B after Tr=     0.000000    0.000000    0.000000
         Rot=    0.999999    0.001034   -0.000004    0.000833 Ang=   0.15 deg.
 Initial guess <Sx>= 0.0000 <Sy>= 0.0000 <Sz>= 1.0000 <S**2>= 2.0093 S= 1.0031
 ExpMin= 2.53D-02 ExpMax= 1.53D+04 ExpMxC= 5.22D+02 IAcc=3 IRadAn=         7 AccDes= 0.00D+00
 Harris functional with IExCor= 4639 and IRadAn=       7 diagonalized for initial guess.
 HarFok:  IExCor= 4639 AccDes= 0.00D+00 IRadAn=         7 IDoV= 1 UseB2=F ITyADJ=14
 ICtDFT=  3500011 ScaDFX=  1.000000  1.000000  1.000000  1.000000
 FoFCou: FMM=F IPFlag=           0 FMFlag=      100000 FMFlg1=           0
         NFxFlg=           0 DoJE=T BraDBF=F KetDBF=T FulRan=T
         wScrn=  0.000000 ICntrl=       500 IOpCl=  0 I1Cent=   200000004 NGrid=           0
         NMat0=    1 NMatS0=      1 NMatT0=    0 NMatD0=    1 NMtDS0=    0 NMtDT0=    0
 Petite list used in FoFCou.
 Requested convergence on RMS density matrix=1.00D-08 within 128 cycles.
 Requested convergence on MAX density matrix=1.00D-06.
 Requested convergence on             energy=1.00D-06.
 No special actions if energy rises.
 SCF Done:  E(UwB97XD) =  -348.085207610     A.U. after   16 cycles
            NFock= 16  Conv=0.94D-08     -V/T= 2.0060
 <Sx>= 0.0000 <Sy>= 0.0000 <Sz>= 1.0000 <S**2>= 2.0093 S= 1.0031
 <L.S>=  0.00000000000    
 Annihilation of the first spin contaminant:
 S**2 before annihilation     2.0093,   after     2.0001
 Calling FoFJK, ICntrl=      2127 FMM=F ISym2X=0 I1Cent= 0 IOpClX= 1 NMat=1 NMatS=1 NMatT=0.
 ***** Axes restored to original set *****
 -------------------------------------------------------------------
 Center     Atomic                   Forces (Hartrees/Bohr)
 Number     Number              X              Y              Z
 -------------------------------------------------------------------
      1        1           0.000006306   -0.000002465    0.000013105
      2        6           0.000029917   -0.000047948   -0.000015561
      3        1          -0.000014976    0.000024092   -0.000019271
      4        1           0.000008635    0.000004076    0.000008728
      5        6          -0.000019902    0.000237767    0.000233685
      6        1           0.000015304   -0.000059049    0.000069536
      7        1           0.000001608    0.000001251   -0.000068666
      8        8           0.000097922   -0.000131348   -0.000229043
      9        1           0.000002740    0.000004640    0.000007432
     10        6           0.000006330    0.000021294   -0.000019467
     11        1          -0.000011769   -0.000006098   -0.000000216
     12        1          -0.000001881   -0.000012984   -0.000005244
     13        6           0.000027311   -0.000054305   -0.000048350
     14        6          -0.000041184    0.000190521   -0.000043669
     15        1           0.000005255   -0.000036517    0.000005234
     16        1           0.000008183   -0.000034472    0.000017576
     17        1           0.000014960   -0.000027335    0.000015389
     18        8          -0.000053296   -0.000030004   -0.000042234
     19        1          -0.000081465   -0.000041117    0.000121036
 -------------------------------------------------------------------
 Cartesian Forces:  Max     0.000237767 RMS     0.000071210

 GradGradGradGradGradGradGradGradGradGradGradGradGradGradGradGradGradGrad
 Berny optimization.
 Using GEDIIS/GDIIS optimizer.
 FormGI is forming the generalized inverse of G from B-inverse, IUseBI=4.
 Internal  Forces:  Max     0.000236430 RMS     0.000038260
 Search for a local minimum.
 Step number  14 out of a maximum of  104
 All quantities printed in internal units (Hartrees-Bohrs-Radians)
 Mixed Optimization -- En-DIIS/RFO-DIIS
 Swapping is turned off.
 Update second derivatives using D2CorX and points   10   11   12   13   14
 DE= -2.98D-06 DEPred=-1.83D-06 R= 1.63D+00
 TightC=F SS=  1.41D+00  RLast= 6.65D-02 DXNew= 1.1221D+00 1.9962D-01
 Trust test= 1.63D+00 RLast= 6.65D-02 DXMaxT set to 6.67D-01
 ITU=  1  1  1  1  1  1  1  1  1  1  1  1  1  0
     Eigenvalues ---    0.00030   0.00231   0.00306   0.00352   0.00369
     Eigenvalues ---    0.00399   0.01298   0.02999   0.03523   0.04292
     Eigenvalues ---    0.04504   0.04846   0.05541   0.05599   0.05626
     Eigenvalues ---    0.05636   0.05648   0.05897   0.06974   0.09284
     Eigenvalues ---    0.11473   0.11746   0.14929   0.15817   0.15971
     Eigenvalues ---    0.15996   0.16001   0.16005   0.16006   0.16021
     Eigenvalues ---    0.16110   0.16219   0.17231   0.18205   0.27627
     Eigenvalues ---    0.29149   0.29627   0.30827   0.32554   0.32881
     Eigenvalues ---    0.34055   0.34093   0.34153   0.34186   0.34212
     Eigenvalues ---    0.34239   0.34340   0.34546   0.35980   0.40747
     Eigenvalues ---    0.47457
 En-DIIS/RFO-DIIS/Sim-DIIS IScMMF=       -3 using points:    14   13   12   11   10    9    8    7    6    5
 RFO step:  Lambda=-2.65038438D-06.
 DIIS inversion failure, remove point  10.
 DIIS inversion failure, remove point   9.
 DIIS inversion failure, remove point   8.
 DIIS inversion failure, remove point   7.
 RFO-DIIS uses    6 points instead of   10
 DidBck=F Rises=F RFO-DIIS coefs:    1.59389    0.26898   -1.30375   -0.02884    0.68935
                  RFO-DIIS coefs:   -0.21962    0.00000    0.00000    0.00000    0.00000
 Iteration  1 RMS(Cart)=  0.01229887 RMS(Int)=  0.00015815
 Iteration  2 RMS(Cart)=  0.00012191 RMS(Int)=  0.00014391
 Iteration  3 RMS(Cart)=  0.00000001 RMS(Int)=  0.00014391
 Variable       Old X    -DE/DX   Delta X   Delta X   Delta X     New X
                                 (Linear)    (Quad)   (Total)
    R1        2.05861  -0.00001   0.00016  -0.00009   0.00008   2.05869
    R2        2.06040   0.00000   0.00010  -0.00006   0.00004   2.06044
    R3        2.05924  -0.00001   0.00007  -0.00008  -0.00001   2.05923
    R4        2.87386  -0.00003  -0.00013  -0.00003  -0.00016   2.87370
    R5        2.10420  -0.00002   0.00010  -0.00023  -0.00013   2.10407
    R6        2.08251  -0.00005   0.00017  -0.00015   0.00002   2.08253
    R7        2.55836   0.00024   0.00096  -0.00031   0.00070   2.55906
    R8        4.26704  -0.00004  -0.01031   0.00084  -0.00953   4.25751
    R9        4.77577  -0.00009   0.02159  -0.00477   0.01692   4.79268
   R10        2.06071  -0.00001   0.00008  -0.00009  -0.00001   2.06070
   R11        2.06013  -0.00001  -0.00005   0.00001  -0.00003   2.06010
   R12        2.05823  -0.00001   0.00014  -0.00010   0.00004   2.05828
   R13        2.87729   0.00001   0.00001   0.00002   0.00003   2.87733
   R14        2.93046  -0.00009   0.00101  -0.00057   0.00044   2.93090
   R15        2.57761  -0.00002  -0.00036  -0.00006  -0.00050   2.57710
   R16        2.08113  -0.00007  -0.00075   0.00048  -0.00035   2.08078
   R17        2.05724   0.00001  -0.00010   0.00008  -0.00002   2.05722
   R18        2.05762   0.00000   0.00005  -0.00004   0.00001   2.05762
   R19        2.05370   0.00001   0.00004  -0.00001   0.00003   2.05373
    A1        1.89624  -0.00002  -0.00013  -0.00012  -0.00025   1.89599
    A2        1.89325   0.00001  -0.00002  -0.00003  -0.00005   1.89320
    A3        1.92679  -0.00002  -0.00014  -0.00009  -0.00023   1.92657
    A4        1.89190  -0.00002   0.00025  -0.00016   0.00009   1.89200
    A5        1.92606   0.00005  -0.00018   0.00049   0.00031   1.92637
    A6        1.92869   0.00000   0.00021  -0.00010   0.00012   1.92881
    A7        1.91463  -0.00002   0.00035  -0.00003   0.00034   1.91497
    A8        1.96268   0.00004   0.00013   0.00023   0.00042   1.96310
    A9        2.01674  -0.00005  -0.00094   0.00030  -0.00087   2.01587
   A10        1.81197   0.00001  -0.00073   0.00025  -0.00063   1.81134
   A11        1.80848   0.00006   0.00305  -0.00127   0.00206   1.81055
   A12        1.93140  -0.00002  -0.00155   0.00038  -0.00113   1.93027
   A13        2.70437  -0.00008  -0.00283   0.00006  -0.00214   2.70223
   A14        1.69999  -0.00007  -0.01180   0.00093  -0.01015   1.68984
   A15        1.90097   0.00000   0.00038  -0.00024   0.00014   1.90111
   A16        1.89036   0.00000   0.00011  -0.00007   0.00004   1.89040
   A17        1.92441   0.00001  -0.00012   0.00008  -0.00005   1.92436
   A18        1.89419   0.00001   0.00020  -0.00011   0.00009   1.89428
   A19        1.92693  -0.00002  -0.00027   0.00005  -0.00022   1.92671
   A20        1.92620   0.00000  -0.00028   0.00028   0.00000   1.92620
   A21        1.95179   0.00000  -0.00098   0.00063  -0.00032   1.95147
   A22        1.97134   0.00001   0.00012   0.00008   0.00012   1.97145
   A23        1.93812   0.00000   0.00069  -0.00033   0.00040   1.93853
   A24        1.82564  -0.00001  -0.00036   0.00010  -0.00023   1.82541
   A25        1.85003   0.00001   0.00018  -0.00021  -0.00013   1.84990
   A26        1.92015  -0.00001   0.00029  -0.00026   0.00010   1.92026
   A27        1.92039   0.00004  -0.00070   0.00050  -0.00020   1.92019
   A28        1.87775   0.00005  -0.00097   0.00074  -0.00024   1.87752
   A29        1.93145   0.00003  -0.00028   0.00026  -0.00003   1.93143
   A30        1.91030  -0.00004   0.00092  -0.00073   0.00019   1.91049
   A31        1.92127  -0.00004   0.00046  -0.00035   0.00011   1.92138
   A32        1.90199  -0.00003   0.00057  -0.00042   0.00016   1.90215
   A33        1.70494   0.00004   0.00211  -0.00045   0.00189   1.70683
   A34        2.19461   0.00008  -0.00860   0.00128  -0.00716   2.18745
    D1        1.05098   0.00000   0.00173  -0.00094   0.00092   1.05189
    D2        3.05795   0.00002   0.00113  -0.00052   0.00059   3.05854
    D3       -0.98477  -0.00003  -0.00182   0.00051  -0.00141  -0.98618
    D4       -1.04549   0.00001   0.00209  -0.00104   0.00118  -1.04431
    D5        0.96148   0.00002   0.00150  -0.00062   0.00086   0.96234
    D6       -3.08124  -0.00002  -0.00146   0.00041  -0.00115  -3.08239
    D7       -3.13777   0.00000   0.00175  -0.00109   0.00079  -3.13699
    D8       -1.13080   0.00002   0.00116  -0.00067   0.00047  -1.13034
    D9        1.10967  -0.00003  -0.00179   0.00036  -0.00154   1.10813
   D10       -1.59343   0.00005   0.01993   0.00230   0.02209  -1.57134
   D11        2.58860   0.00001   0.02000   0.00191   0.02179   2.61039
   D12        0.56948   0.00001   0.02080   0.00188   0.02247   0.59195
   D13        1.62973  -0.00002  -0.01399  -0.00124  -0.01543   1.61430
   D14       -0.46498  -0.00001  -0.01601  -0.00049  -0.01679  -0.48177
   D15       -2.39762  -0.00004  -0.01607  -0.00030  -0.01664  -2.41426
   D16       -0.41141   0.00000  -0.00043  -0.00188  -0.00278  -0.41418
   D17        1.13556   0.00000   0.01784   0.00024   0.01812   1.15368
   D18        1.10677   0.00000   0.00005  -0.00065  -0.00063   1.10614
   D19       -3.12253   0.00000  -0.00101  -0.00004  -0.00106  -3.12359
   D20       -0.95588  -0.00001   0.00000  -0.00058  -0.00053  -0.95640
   D21       -0.99461   0.00000  -0.00018  -0.00043  -0.00063  -0.99525
   D22        1.05927   0.00000  -0.00123   0.00018  -0.00107   1.05821
   D23       -3.05726  -0.00001  -0.00022  -0.00036  -0.00053  -3.05779
   D24       -3.08870   0.00000  -0.00008  -0.00051  -0.00061  -3.08931
   D25       -1.03482   0.00000  -0.00113   0.00011  -0.00104  -1.03585
   D26        1.13184  -0.00001  -0.00012  -0.00043  -0.00050   1.13133
   D27        1.06914   0.00000  -0.00019   0.00013  -0.00008   1.06906
   D28       -1.01076   0.00000  -0.00033   0.00029  -0.00006  -1.01082
   D29       -3.08691  -0.00001  -0.00027   0.00020  -0.00009  -3.08700
   D30       -1.07019  -0.00001   0.00045  -0.00038   0.00011  -1.07009
   D31        3.13309  -0.00001   0.00031  -0.00022   0.00013   3.13322
   D32        1.05694  -0.00001   0.00037  -0.00031   0.00009   1.05703
   D33       -3.09956   0.00001   0.00021  -0.00004   0.00015  -3.09941
   D34        1.10373   0.00001   0.00007   0.00012   0.00017   1.10390
   D35       -0.97243   0.00000   0.00013   0.00003   0.00014  -0.97229
   D36        2.75459  -0.00004   0.00141  -0.00156  -0.00030   2.75429
   D37       -1.40204  -0.00004   0.00004  -0.00067  -0.00078  -1.40282
   D38        0.57812  -0.00004   0.00019  -0.00098  -0.00099   0.57712
   D39        3.01171  -0.00002  -0.00338   0.00075  -0.00276   3.00895
   D40        0.88843  -0.00002  -0.00270   0.00030  -0.00252   0.88592
   D41       -1.07601  -0.00001  -0.00250   0.00042  -0.00224  -1.07825
         Item               Value     Threshold  Converged?
 Maximum Force            0.000236     0.000450     YES
 RMS     Force            0.000038     0.000300     YES
 Maximum Displacement     0.042949     0.001800     NO 
 RMS     Displacement     0.012349     0.001200     NO 
 Predicted change in Energy=-1.186422D-06
 GradGradGradGradGradGradGradGradGradGradGradGradGradGradGradGradGradGrad

                          Input orientation:                          
 ---------------------------------------------------------------------
 Center     Atomic      Atomic             Coordinates (Angstroms)
 Number     Number       Type             X           Y           Z
 ---------------------------------------------------------------------
      1          1           0       -2.494096    1.386364   -0.620087
      2          6           0       -3.005040    0.656655    0.007028
      3          1           0       -3.342801    1.154553    0.916344
      4          1           0       -3.879813    0.291685   -0.530572
      5          6           0       -2.071392   -0.493927    0.349049
      6          1           0       -1.185451   -0.107305    0.901632
      7          1           0       -2.526298   -1.211192    1.051228
      8          8           0       -1.531835   -1.141689   -0.710731
      9          1           0        2.940803    0.644893   -1.549040
     10          6           0        2.595727    1.045050   -0.595135
     11          1           0        3.410143    0.988638    0.127352
     12          1           0        2.332012    2.092060   -0.738534
     13          6           0        1.390435    0.258329   -0.098447
     14          6           0        1.747851   -1.223365    0.188489
     15          1           0        2.507228   -1.279618    0.966502
     16          1           0        2.139911   -1.651328   -0.732774
     17          1           0        0.863944   -1.779859    0.488710
     18          8           0        0.898927    0.728235    1.083673
     19          1           0        0.592207    0.236490   -0.856589
 ---------------------------------------------------------------------
                    Distance matrix (angstroms):
                    1          2          3          4          5
     1  H    0.000000
     2  C    1.089409   0.000000
     3  H    1.770496   1.090340   0.000000
     4  H    1.768204   1.089699   1.768188   0.000000
     5  C    2.157174   1.520696   2.157729   2.159006   0.000000
     6  H    2.501845   2.166762   2.499332   3.077335   1.113426
     7  H    3.088953   2.192806   2.506316   2.567632   1.102027
     8  O    2.706513   2.433013   3.346595   2.756813   1.354197
     9  H    5.563350   6.146099   6.769162   6.905275   5.479210
    10  C    5.101316   5.646419   6.128840   6.519535   5.004191
    11  H    5.964637   6.424894   6.800904   7.352691   5.682814
    12  H    4.878868   5.576771   5.985068   6.470808   5.221123
    13  C    4.078500   4.414748   4.923063   5.288039   3.570769
    14  C    5.045652   5.114429   5.665599   5.872225   3.891590
    15  H    5.885403   5.920713   6.336446   6.745703   4.686397
    16  H    5.542048   5.687233   6.375947   6.328764   4.499443
    17  H    4.746666   4.597571   5.146878   5.275742   3.207697
    18  O    3.853380   4.050339   4.266381   5.062876   3.294867
    19  H    3.302031   3.723246   4.412530   4.484227   3.013607
                    6          7          8          9         10
     6  H    0.000000
     7  H    1.743220   0.000000
     8  O    1.946701   2.024423   0.000000
     9  H    4.857733   6.332111   4.888673   0.000000
    10  C    4.226765   5.834062   4.672468   1.090476   0.000000
    11  H    4.787493   6.397978   5.446450   1.774466   1.090157
    12  H    4.460930   6.141489   5.038573   1.766872   1.089192
    13  C    2.787299   4.338438   3.297667   2.158076   1.522615
    14  C    3.218451   4.360369   3.401707   2.816475   2.545322
    15  H    3.874843   5.034704   4.375633   3.196823   2.801895
    16  H    4.014141   5.014967   3.707012   2.565219   2.738095
    17  H    2.677305   3.483324   2.754211   3.787504   3.486245
    18  O    2.252976   3.936318   3.553183   3.332773   2.407882
    19  H    2.523808   3.932000   2.536179   2.482375   2.176286
                   11         12         13         14         15
    11  H    0.000000
    12  H    1.769086   0.000000
    13  C    2.159527   2.158436   0.000000
    14  C    2.767654   3.491799   1.550966   0.000000
    15  H    2.581552   3.782335   2.178674   1.088633   0.000000
    16  H    3.053314   3.748318   2.147295   1.088848   1.777816
    17  H    3.778662   4.318924   2.185442   1.086789   1.782950
    18  O    2.699734   2.689645   1.363745   2.308846   2.575235
    19  H    3.078089   2.546370   1.101102   2.135153   3.047876
                   16         17         18         19
    16  H    0.000000
    17  H    1.771055   0.000000
    18  O    3.240655   2.577934   0.000000
    19  H    2.444295   2.439126   2.024971   0.000000
 Stoichiometry    C5H12O2(3)
 Framework group  C1[X(C5H12O2)]
 Deg. of freedom    51
 Full point group                 C1      NOp   1
 Largest Abelian subgroup         C1      NOp   1
 Largest concise Abelian subgroup C1      NOp   1
                         Standard orientation:                         
 ---------------------------------------------------------------------
 Center     Atomic      Atomic             Coordinates (Angstroms)
 Number     Number       Type             X           Y           Z
 ---------------------------------------------------------------------
      1          1           0        2.368460   -1.538167   -0.810822
      2          6           0        2.946282   -0.900367   -0.142880
      3          1           0        3.260613   -1.491426    0.717751
      4          1           0        3.836957   -0.563031   -0.672357
      5          6           0        2.111891    0.288473    0.307640
      6          1           0        1.208664   -0.070689    0.850687
      7          1           0        2.634253    0.912394    1.050825
      8          8           0        1.605390    1.055585   -0.686766
      9          1           0       -3.007848   -0.313074   -1.549282
     10          6           0       -2.677766   -0.810976   -0.636990
     11          1           0       -3.471944   -0.748337    0.107187
     12          1           0       -2.499416   -1.860893   -0.865476
     13          6           0       -1.405763   -0.159608   -0.111554
     14          6           0       -1.640889    1.318501    0.295147
     15          1           0       -2.379205    1.372477    1.093331
     16          1           0       -2.015032    1.845122   -0.581367
     17          1           0       -0.710828    1.780801    0.615107
     18          8           0       -0.931009   -0.755692    1.019416
     19          1           0       -0.622250   -0.140466   -0.884967
 ---------------------------------------------------------------------
 Rotational constants (GHZ):           4.0143238           1.0675632           0.9744287
 Standard basis: Aug-CC-pVTZ (5D, 7F)
 There are   685 symmetry adapted cartesian basis functions of A   symmetry.
 There are   598 symmetry adapted basis functions of A   symmetry.
   598 basis functions,   828 primitive gaussians,   685 cartesian basis functions
    30 alpha electrons       28 beta electrons
       nuclear repulsion energy       307.6852645116 Hartrees.
 NAtoms=   19 NActive=   19 NUniq=   19 SFac= 1.00D+00 NAtFMM=   60 NAOKFM=F Big=F
 Integral buffers will be    131072 words long.
 Raffenetti 2 integral format.
 Two-electron integral symmetry is turned on.
 Nuclear repulsion after empirical dispersion term =      307.6760865173 Hartrees.
 One-electron integrals computed using PRISM.
 NBasis=   598 RedAO= T EigKep=  5.97D-06  NBF=   598
 NBsUse=   598 1.00D-06 EigRej= -1.00D+00 NBFU=   598
 Initial guess from the checkpoint file:  "Reverse-wb-opt.chk"
 B after Tr=     0.000000    0.000000    0.000000
         Rot=    0.999999    0.001183    0.000014    0.000630 Ang=   0.15 deg.
 Initial guess <Sx>= 0.0000 <Sy>= 0.0000 <Sz>= 1.0000 <S**2>= 2.0093 S= 1.0031
 ExpMin= 2.53D-02 ExpMax= 1.53D+04 ExpMxC= 5.22D+02 IAcc=3 IRadAn=         7 AccDes= 0.00D+00
 Harris functional with IExCor= 4639 and IRadAn=       7 diagonalized for initial guess.
 HarFok:  IExCor= 4639 AccDes= 0.00D+00 IRadAn=         7 IDoV= 1 UseB2=F ITyADJ=14
 ICtDFT=  3500011 ScaDFX=  1.000000  1.000000  1.000000  1.000000
 FoFCou: FMM=F IPFlag=           0 FMFlag=      100000 FMFlg1=           0
         NFxFlg=           0 DoJE=T BraDBF=F KetDBF=T FulRan=T
         wScrn=  0.000000 ICntrl=       500 IOpCl=  0 I1Cent=   200000004 NGrid=           0
         NMat0=    1 NMatS0=      1 NMatT0=    0 NMatD0=    1 NMtDS0=    0 NMtDT0=    0
 Petite list used in FoFCou.
 Requested convergence on RMS density matrix=1.00D-08 within 128 cycles.
 Requested convergence on MAX density matrix=1.00D-06.
 Requested convergence on             energy=1.00D-06.
 No special actions if energy rises.
 SCF Done:  E(UwB97XD) =  -348.085209388     A.U. after   16 cycles
            NFock= 16  Conv=0.74D-08     -V/T= 2.0060
 <Sx>= 0.0000 <Sy>= 0.0000 <Sz>= 1.0000 <S**2>= 2.0093 S= 1.0031
 <L.S>=  0.00000000000    
 Annihilation of the first spin contaminant:
 S**2 before annihilation     2.0093,   after     2.0001
 Calling FoFJK, ICntrl=      2127 FMM=F ISym2X=0 I1Cent= 0 IOpClX= 1 NMat=1 NMatS=1 NMatT=0.
 ***** Axes restored to original set *****
 -------------------------------------------------------------------
 Center     Atomic                   Forces (Hartrees/Bohr)
 Number     Number              X              Y              Z
 -------------------------------------------------------------------
      1        1          -0.000001507   -0.000009853    0.000014343
      2        6           0.000026299    0.000009380    0.000042792
      3        1          -0.000016163    0.000012861   -0.000023381
      4        1           0.000010980    0.000004572    0.000010947
      5        6          -0.000084169    0.000058816    0.000029633
      6        1           0.000041070   -0.000103275   -0.000057985
      7        1          -0.000034943    0.000027145   -0.000059994
      8        8           0.000133948    0.000012097    0.000020215
      9        1           0.000010115    0.000008841    0.000008370
     10        6          -0.000043693    0.000039189   -0.000032855
     11        1          -0.000000805   -0.000001405   -0.000007225
     12        1           0.000010627   -0.000020877   -0.000000792
     13        6           0.000148620   -0.000167447   -0.000028200
     14        6          -0.000069682    0.000224630   -0.000043357
     15        1           0.000012189   -0.000043622   -0.000002093
     16        1           0.000010435   -0.000044176    0.000027051
     17        1           0.000033375   -0.000025210    0.000008157
     18        8          -0.000035548    0.000060543    0.000078832
     19        1          -0.000151149   -0.000042208    0.000015543
 -------------------------------------------------------------------
 Cartesian Forces:  Max     0.000224630 RMS     0.000060916

 GradGradGradGradGradGradGradGradGradGradGradGradGradGradGradGradGradGrad
 Berny optimization.
 Using GEDIIS/GDIIS optimizer.
 FormGI is forming the generalized inverse of G from B-inverse, IUseBI=4.
 Internal  Forces:  Max     0.000111287 RMS     0.000029765
 Search for a local minimum.
 Step number  15 out of a maximum of  104
 All quantities printed in internal units (Hartrees-Bohrs-Radians)
 Mixed Optimization -- En-DIIS/RFO-DIIS
 Swapping is turned off.
 Update second derivatives using D2CorX and points   10   11   12   13   14
                                                     15
 DE= -1.78D-06 DEPred=-1.19D-06 R= 1.50D+00
 TightC=F SS=  1.41D+00  RLast= 5.64D-02 DXNew= 1.1221D+00 1.6930D-01
 Trust test= 1.50D+00 RLast= 5.64D-02 DXMaxT set to 6.67D-01
 ITU=  1  1  1  1  1  1  1  1  1  1  1  1  1  1  0
     Eigenvalues ---    0.00030   0.00230   0.00307   0.00338   0.00369
     Eigenvalues ---    0.00399   0.00811   0.03101   0.03688   0.04280
     Eigenvalues ---    0.04506   0.04954   0.05537   0.05600   0.05627
     Eigenvalues ---    0.05633   0.05654   0.05899   0.06954   0.09219
     Eigenvalues ---    0.11543   0.11589   0.14994   0.15749   0.15902
     Eigenvalues ---    0.15997   0.16001   0.16005   0.16007   0.16015
     Eigenvalues ---    0.16058   0.16200   0.17032   0.19445   0.26820
     Eigenvalues ---    0.29142   0.29623   0.30640   0.32214   0.33108
     Eigenvalues ---    0.34054   0.34082   0.34154   0.34187   0.34213
     Eigenvalues ---    0.34238   0.34340   0.34539   0.35859   0.40282
     Eigenvalues ---    0.47842
 En-DIIS/RFO-DIIS/Sim-DIIS IScMMF=       -3 using points:    15   14   13   12   11   10    9    8    7    6
 RFO step:  Lambda=-2.18913779D-06.
 DIIS inversion failure, remove point  10.
 DIIS inversion failure, remove point   9.
 DIIS inversion failure, remove point   8.
 DIIS inversion failure, remove point   7.
 DIIS inversion failure, remove point   6.
 RFO-DIIS uses    5 points instead of   10
 DidBck=F Rises=F RFO-DIIS coefs:    2.05055   -2.00000    0.78253    0.25776   -0.09084
                  RFO-DIIS coefs:    0.00000    0.00000    0.00000    0.00000    0.00000
 Iteration  1 RMS(Cart)=  0.00610119 RMS(Int)=  0.00007369
 Iteration  2 RMS(Cart)=  0.00001897 RMS(Int)=  0.00007254
 Iteration  3 RMS(Cart)=  0.00000000 RMS(Int)=  0.00007254
 Variable       Old X    -DE/DX   Delta X   Delta X   Delta X     New X
                                 (Linear)    (Quad)   (Total)
    R1        2.05869  -0.00002  -0.00003   0.00006   0.00002   2.05871
    R2        2.06044  -0.00001   0.00000   0.00001   0.00001   2.06045
    R3        2.05923  -0.00002  -0.00004   0.00000  -0.00003   2.05920
    R4        2.87370  -0.00001  -0.00010  -0.00009  -0.00019   2.87351
    R5        2.10407   0.00001  -0.00019  -0.00001  -0.00020   2.10387
    R6        2.08253  -0.00004  -0.00017   0.00004  -0.00013   2.08240
    R7        2.55906   0.00002   0.00053   0.00017   0.00072   2.55978
    R8        4.25751   0.00003  -0.00097  -0.00581  -0.00680   4.25070
    R9        4.79268  -0.00011  -0.01706   0.00345  -0.01357   4.77911
   R10        2.06070  -0.00001  -0.00002   0.00000  -0.00002   2.06068
   R11        2.06010  -0.00001  -0.00001   0.00000  -0.00002   2.06008
   R12        2.05828  -0.00002  -0.00004   0.00001  -0.00003   2.05825
   R13        2.87733   0.00000   0.00002   0.00001   0.00002   2.87735
   R14        2.93090  -0.00011  -0.00047   0.00018  -0.00030   2.93061
   R15        2.57710   0.00008   0.00006  -0.00012  -0.00010   2.57701
   R16        2.08078   0.00003  -0.00002   0.00003  -0.00002   2.08076
   R17        2.05722   0.00001   0.00005  -0.00002   0.00004   2.05725
   R18        2.05762   0.00000   0.00001   0.00001   0.00001   2.05764
   R19        2.05373  -0.00001   0.00003  -0.00001   0.00002   2.05375
    A1        1.89599  -0.00001  -0.00012  -0.00009  -0.00021   1.89578
    A2        1.89320   0.00001   0.00002  -0.00003  -0.00001   1.89319
    A3        1.92657  -0.00001  -0.00015  -0.00009  -0.00025   1.92632
    A4        1.89200  -0.00002  -0.00009   0.00006  -0.00003   1.89197
    A5        1.92637   0.00005   0.00039   0.00009   0.00048   1.92685
    A6        1.92881  -0.00001  -0.00005   0.00006   0.00001   1.92882
    A7        1.91497  -0.00004   0.00029  -0.00001   0.00026   1.91523
    A8        1.96310  -0.00002   0.00026   0.00005   0.00034   1.96344
    A9        2.01587   0.00006  -0.00039  -0.00007  -0.00058   2.01530
   A10        1.81134   0.00005   0.00042  -0.00018   0.00018   1.81152
   A11        1.81055  -0.00002  -0.00023   0.00081   0.00074   1.81129
   A12        1.93027  -0.00002  -0.00028  -0.00054  -0.00079   1.92948
   A13        2.70223   0.00001  -0.00085  -0.00198  -0.00252   2.69971
   A14        1.68984   0.00001   0.00310  -0.00530  -0.00182   1.68802
   A15        1.90111  -0.00001  -0.00002   0.00005   0.00004   1.90115
   A16        1.89040  -0.00001  -0.00002   0.00002   0.00000   1.89040
   A17        1.92436   0.00002   0.00003  -0.00003   0.00000   1.92436
   A18        1.89428   0.00000   0.00006   0.00002   0.00008   1.89436
   A19        1.92671   0.00000  -0.00007  -0.00003  -0.00010   1.92660
   A20        1.92620   0.00001   0.00002  -0.00004  -0.00001   1.92619
   A21        1.95147   0.00001   0.00015  -0.00016   0.00001   1.95148
   A22        1.97145   0.00002  -0.00003   0.00007  -0.00001   1.97145
   A23        1.93853  -0.00002  -0.00005   0.00007   0.00003   1.93856
   A24        1.82541  -0.00001  -0.00004  -0.00012  -0.00016   1.82525
   A25        1.84990   0.00002   0.00012   0.00005   0.00012   1.85002
   A26        1.92026  -0.00002  -0.00014   0.00008   0.00000   1.92026
   A27        1.92019   0.00004   0.00033  -0.00012   0.00021   1.92040
   A28        1.87752   0.00006   0.00043  -0.00016   0.00027   1.87778
   A29        1.93143   0.00004   0.00020  -0.00002   0.00018   1.93161
   A30        1.91049  -0.00005  -0.00030   0.00014  -0.00015   1.91034
   A31        1.92138  -0.00004  -0.00041   0.00003  -0.00038   1.92101
   A32        1.90215  -0.00004  -0.00024   0.00012  -0.00012   1.90203
   A33        1.70683  -0.00002  -0.00120   0.00050  -0.00054   1.70629
   A34        2.18745   0.00005   0.00594  -0.00184   0.00419   2.19165
    D1        1.05189  -0.00001  -0.00068   0.00028  -0.00034   1.05155
    D2        3.05854   0.00001   0.00017   0.00008   0.00024   3.05878
    D3       -0.98618   0.00001  -0.00034  -0.00071  -0.00110  -0.98728
    D4       -1.04431  -0.00001  -0.00068   0.00039  -0.00023  -1.04454
    D5        0.96234   0.00001   0.00017   0.00019   0.00035   0.96269
    D6       -3.08239   0.00001  -0.00034  -0.00059  -0.00099  -3.08337
    D7       -3.13699  -0.00002  -0.00079   0.00022  -0.00051  -3.13749
    D8       -1.13034   0.00000   0.00006   0.00002   0.00007  -1.13026
    D9        1.10813   0.00000  -0.00045  -0.00077  -0.00127   1.10686
   D10       -1.57134   0.00001  -0.00479   0.01570   0.01086  -1.56048
   D11        2.61039   0.00003  -0.00546   0.01575   0.01024   2.62063
   D12        0.59195   0.00004  -0.00523   0.01609   0.01075   0.60271
   D13        1.61430  -0.00004   0.00587  -0.00952  -0.00372   1.61058
   D14       -0.48177  -0.00001   0.00588  -0.01003  -0.00423  -0.48600
   D15       -2.41426  -0.00004   0.00563  -0.01001  -0.00449  -2.41875
   D16       -0.41418  -0.00003  -0.00207  -0.00527  -0.00758  -0.42177
   D17        1.15368   0.00002  -0.00870   0.00899   0.00041   1.15410
   D18        1.10614   0.00000  -0.00062  -0.00004  -0.00067   1.10547
   D19       -3.12359   0.00001  -0.00060  -0.00026  -0.00088  -3.12447
   D20       -0.95640  -0.00002  -0.00084  -0.00004  -0.00085  -0.95726
   D21       -0.99525   0.00001  -0.00058  -0.00007  -0.00065  -0.99590
   D22        1.05821   0.00001  -0.00056  -0.00028  -0.00086   1.05735
   D23       -3.05779  -0.00001  -0.00080  -0.00007  -0.00084  -3.05863
   D24       -3.08931   0.00001  -0.00062  -0.00005  -0.00068  -3.08998
   D25       -1.03585   0.00001  -0.00059  -0.00027  -0.00088  -1.03674
   D26        1.13133  -0.00001  -0.00084  -0.00005  -0.00086   1.13047
   D27        1.06906   0.00000  -0.00077  -0.00075  -0.00153   1.06754
   D28       -1.01082   0.00001  -0.00085  -0.00076  -0.00162  -1.01244
   D29       -3.08700   0.00000  -0.00093  -0.00080  -0.00174  -3.08874
   D30       -1.07009  -0.00001  -0.00078  -0.00066  -0.00142  -1.07151
   D31        3.13322  -0.00001  -0.00086  -0.00068  -0.00151   3.13171
   D32        1.05703  -0.00002  -0.00094  -0.00072  -0.00163   1.05540
   D33       -3.09941   0.00000  -0.00066  -0.00073  -0.00140  -3.10081
   D34        1.10390   0.00000  -0.00074  -0.00074  -0.00149   1.10240
   D35       -0.97229   0.00000  -0.00082  -0.00078  -0.00162  -0.97391
   D36        2.75429  -0.00006  -0.00192  -0.00160  -0.00359   2.75070
   D37       -1.40282  -0.00005  -0.00179  -0.00184  -0.00369  -1.40651
   D38        0.57712  -0.00004  -0.00173  -0.00181  -0.00363   0.57350
   D39        3.00895   0.00001   0.00258  -0.00032   0.00221   3.01116
   D40        0.88592  -0.00001   0.00235  -0.00020   0.00210   0.88802
   D41       -1.07825   0.00001   0.00240  -0.00012   0.00222  -1.07602
         Item               Value     Threshold  Converged?
 Maximum Force            0.000111     0.000450     YES
 RMS     Force            0.000030     0.000300     YES
 Maximum Displacement     0.022012     0.001800     NO 
 RMS     Displacement     0.006111     0.001200     NO 
 Predicted change in Energy=-6.239536D-07
 GradGradGradGradGradGradGradGradGradGradGradGradGradGradGradGradGradGrad

                          Input orientation:                          
 ---------------------------------------------------------------------
 Center     Atomic      Atomic             Coordinates (Angstroms)
 Number     Number       Type             X           Y           Z
 ---------------------------------------------------------------------
      1          1           0       -2.482602    1.388279   -0.619283
      2          6           0       -2.998395    0.659946    0.005478
      3          1           0       -3.337293    1.158538    0.913997
      4          1           0       -3.872764    0.298828   -0.535335
      5          6           0       -2.070129   -0.494374    0.349106
      6          1           0       -1.184274   -0.111878    0.904475
      7          1           0       -2.529596   -1.210979    1.048881
      8          8           0       -1.530998   -1.143559   -0.710504
      9          1           0        2.933258    0.647262   -1.550112
     10          6           0        2.588316    1.046539   -0.595803
     11          1           0        3.404125    0.993479    0.125351
     12          1           0        2.320363    2.092454   -0.739223
     13          6           0        1.386875    0.255466   -0.096668
     14          6           0        1.750141   -1.224811    0.189389
     15          1           0        2.512454   -1.278563    0.964728
     16          1           0        2.140305   -1.652035   -0.733030
     17          1           0        0.869276   -1.784242    0.493116
     18          8           0        0.896327    0.723362    1.086589
     19          1           0        0.587072    0.230956   -0.853050
 ---------------------------------------------------------------------
                    Distance matrix (angstroms):
                    1          2          3          4          5
     1  H    0.000000
     2  C    1.089421   0.000000
     3  H    1.770374   1.090345   0.000000
     4  H    1.768192   1.089682   1.768161   0.000000
     5  C    2.156917   1.520596   2.157990   2.158911   0.000000
     6  H    2.501592   2.166782   2.499908   3.077290   1.113318
     7  H    3.088871   2.192903   2.507026   2.567754   1.101961
     8  O    2.706302   2.432800   3.346843   2.755909   1.354577
     9  H    5.545006   6.132253   6.756704   6.890074   5.472134
    10  C    5.082474   5.632258   6.115953   6.504482   4.996837
    11  H    5.946755   6.412322   6.789398   7.339766   5.677256
    12  H    4.855793   5.558403   5.967781   6.450852   5.210812
    13  C    4.065617   4.405069   4.914748   5.278079   3.565369
    14  C    5.039672   5.112213   5.664573   5.870584   3.892751
    15  H    5.879772   5.920087   6.337316   6.746063   4.689778
    16  H    5.534231   5.683035   6.373076   6.324709   4.498772
    17  H    4.747357   4.601166   5.150953   5.280515   3.213192
    18  O    3.843081   4.042484   4.259425   5.055205   3.290383
    19  H    3.288912   3.711694   4.402670   4.471654   3.005329
                    6          7          8          9         10
     6  H    0.000000
     7  H    1.743206   0.000000
     8  O    1.947496   2.024150   0.000000
     9  H    4.853387   6.328555   4.882783   0.000000
    10  C    4.221990   5.830471   4.666737   1.090465   0.000000
    11  H    4.783540   6.396998   5.442520   1.774475   1.090149
    12  H    4.454582   6.134500   5.030466   1.766851   1.089177
    13  C    2.783530   4.336069   3.293638   2.158079   1.522627
    14  C    3.218813   4.365211   3.403275   2.816076   2.545210
    15  H    3.876930   5.043205   4.378828   3.195356   2.801270
    16  H    4.013269   5.017740   3.706416   2.565767   2.738950
    17  H    2.680128   3.491395   2.760524   3.787745   3.486282
    18  O    2.249376   3.934469   3.550612   3.332728   2.407845
    19  H    2.518749   3.925575   2.528998   2.482699   2.176311
                   11         12         13         14         15
    11  H    0.000000
    12  H    1.769116   0.000000
    13  C    2.159456   2.158426   0.000000
    14  C    2.767774   3.491664   1.550810   0.000000
    15  H    2.581047   3.782077   2.178700   1.088651   0.000000
    16  H    3.054964   3.748821   2.147364   1.088855   1.777740
    17  H    3.778418   4.318921   2.185443   1.086800   1.782740
    18  O    2.699258   2.689960   1.363695   2.308537   2.575737
    19  H    3.078067   2.546062   1.101090   2.135103   3.047960
                   16         17         18         19
    16  H    0.000000
    17  H    1.770995   0.000000
    18  O    3.240525   2.577017   0.000000
    19  H    2.443889   2.439841   2.024921   0.000000
 Stoichiometry    C5H12O2(3)
 Framework group  C1[X(C5H12O2)]
 Deg. of freedom    51
 Full point group                 C1      NOp   1
 Largest Abelian subgroup         C1      NOp   1
 Largest concise Abelian subgroup C1      NOp   1
                         Standard orientation:                         
 ---------------------------------------------------------------------
 Center     Atomic      Atomic             Coordinates (Angstroms)
 Number     Number       Type             X           Y           Z
 ---------------------------------------------------------------------
      1          1           0        2.357751   -1.540528   -0.805767
      2          6           0        2.939609   -0.902382   -0.141652
      3          1           0        3.254995   -1.491947    0.719624
      4          1           0        3.829548   -0.569331   -0.675031
      5          6           0        2.110023    0.290213    0.307475
      6          1           0        1.207236   -0.064310    0.854070
      7          1           0        2.636165    0.915365    1.046851
      8          8           0        1.604023    1.056057   -0.688681
      9          1           0       -3.000056   -0.322081   -1.551676
     10          6           0       -2.670117   -0.816788   -0.637609
     11          1           0       -3.466312   -0.755989    0.104551
     12          1           0       -2.486751   -1.866367   -0.863589
     13          6           0       -1.402169   -0.159004   -0.110333
     14          6           0       -1.644284    1.319022    0.291948
     15          1           0       -2.386130    1.372382    1.086920
     16          1           0       -2.016561    1.842567   -0.587208
     17          1           0       -0.717368    1.785507    0.614984
     18          8           0       -0.928316   -0.750159    1.023537
     19          1           0       -0.616540   -0.138820   -0.881552
 ---------------------------------------------------------------------
 Rotational constants (GHZ):           4.0056925           1.0705064           0.9768946
 Standard basis: Aug-CC-pVTZ (5D, 7F)
 There are   685 symmetry adapted cartesian basis functions of A   symmetry.
 There are   598 symmetry adapted basis functions of A   symmetry.
   598 basis functions,   828 primitive gaussians,   685 cartesian basis functions
    30 alpha electrons       28 beta electrons
       nuclear repulsion energy       307.7996134312 Hartrees.
 NAtoms=   19 NActive=   19 NUniq=   19 SFac= 1.00D+00 NAtFMM=   60 NAOKFM=F Big=F
 Integral buffers will be    131072 words long.
 Raffenetti 2 integral format.
 Two-electron integral symmetry is turned on.
 Nuclear repulsion after empirical dispersion term =      307.7904284471 Hartrees.
 One-electron integrals computed using PRISM.
 NBasis=   598 RedAO= T EigKep=  5.97D-06  NBF=   598
 NBsUse=   598 1.00D-06 EigRej= -1.00D+00 NBFU=   598
 Initial guess from the checkpoint file:  "Reverse-wb-opt.chk"
 B after Tr=     0.000000    0.000000    0.000000
         Rot=    0.999999    0.001369    0.000120   -0.000283 Ang=   0.16 deg.
 Initial guess <Sx>= 0.0000 <Sy>= 0.0000 <Sz>= 1.0000 <S**2>= 2.0093 S= 1.0031
 ExpMin= 2.53D-02 ExpMax= 1.53D+04 ExpMxC= 5.22D+02 IAcc=3 IRadAn=         7 AccDes= 0.00D+00
 Harris functional with IExCor= 4639 and IRadAn=       7 diagonalized for initial guess.
 HarFok:  IExCor= 4639 AccDes= 0.00D+00 IRadAn=         7 IDoV= 1 UseB2=F ITyADJ=14
 ICtDFT=  3500011 ScaDFX=  1.000000  1.000000  1.000000  1.000000
 FoFCou: FMM=F IPFlag=           0 FMFlag=      100000 FMFlg1=           0
         NFxFlg=           0 DoJE=T BraDBF=F KetDBF=T FulRan=T
         wScrn=  0.000000 ICntrl=       500 IOpCl=  0 I1Cent=   200000004 NGrid=           0
         NMat0=    1 NMatS0=      1 NMatT0=    0 NMatD0=    1 NMtDS0=    0 NMtDT0=    0
 Petite list used in FoFCou.
 Requested convergence on RMS density matrix=1.00D-08 within 128 cycles.
 Requested convergence on MAX density matrix=1.00D-06.
 Requested convergence on             energy=1.00D-06.
 No special actions if energy rises.
 SCF Done:  E(UwB97XD) =  -348.085212201     A.U. after   15 cycles
            NFock= 15  Conv=0.66D-08     -V/T= 2.0060
 <Sx>= 0.0000 <Sy>= 0.0000 <Sz>= 1.0000 <S**2>= 2.0093 S= 1.0031
 <L.S>=  0.00000000000    
 Annihilation of the first spin contaminant:
 S**2 before annihilation     2.0093,   after     2.0001
 Calling FoFJK, ICntrl=      2127 FMM=F ISym2X=0 I1Cent= 0 IOpClX= 1 NMat=1 NMatS=1 NMatT=0.
 ***** Axes restored to original set *****
 -------------------------------------------------------------------
 Center     Atomic                   Forces (Hartrees/Bohr)
 Number     Number              X              Y              Z
 -------------------------------------------------------------------
      1        1          -0.000009469   -0.000007111    0.000005824
      2        6           0.000019327    0.000064686    0.000048800
      3        1          -0.000002607   -0.000008930   -0.000008515
      4        1           0.000004764    0.000002208    0.000004690
      5        6          -0.000077760   -0.000119019   -0.000177871
      6        1           0.000055073   -0.000111766   -0.000076391
      7        1          -0.000061331    0.000040169   -0.000019540
      8        8           0.000108189    0.000120178    0.000204699
      9        1           0.000005676    0.000004784    0.000004705
     10        6          -0.000046113    0.000029988   -0.000016745
     11        1           0.000006877    0.000004133   -0.000009627
     12        1           0.000012266   -0.000011337    0.000001106
     13        6           0.000145448   -0.000138277   -0.000064574
     14        6          -0.000034270    0.000112001   -0.000014097
     15        1           0.000006046   -0.000018540   -0.000004385
     16        1           0.000001779   -0.000021829    0.000017280
     17        1           0.000005314   -0.000008827   -0.000009444
     18        8          -0.000001046    0.000111167    0.000124027
     19        1          -0.000138163   -0.000043679   -0.000009944
 -------------------------------------------------------------------
 Cartesian Forces:  Max     0.000204699 RMS     0.000068407

 GradGradGradGradGradGradGradGradGradGradGradGradGradGradGradGradGradGrad
 Berny optimization.
 Using GEDIIS/GDIIS optimizer.
 FormGI is forming the generalized inverse of G from B-inverse, IUseBI=4.
 Internal  Forces:  Max     0.000175219 RMS     0.000035838
 Search for a local minimum.
 Step number  16 out of a maximum of  104
 All quantities printed in internal units (Hartrees-Bohrs-Radians)
 Mixed Optimization -- En-DIIS/RFO-DIIS
 Swapping is turned off.
 Update second derivatives using D2CorX and points   10   11   12   13   14
                                                     15   16
 DE= -2.81D-06 DEPred=-6.24D-07 R= 4.51D+00
 TightC=F SS=  1.41D+00  RLast= 2.82D-02 DXNew= 1.1221D+00 8.4585D-02
 Trust test= 4.51D+00 RLast= 2.82D-02 DXMaxT set to 6.67D-01
 ITU=  1  1  1  1  1  1  1  1  1  1  1  1  1  1  1  0
     Eigenvalues ---    0.00022   0.00152   0.00235   0.00311   0.00368
     Eigenvalues ---    0.00400   0.00588   0.02743   0.04065   0.04332
     Eigenvalues ---    0.04658   0.04932   0.05551   0.05602   0.05628
     Eigenvalues ---    0.05644   0.05647   0.05907   0.06949   0.09149
     Eigenvalues ---    0.11500   0.12145   0.15221   0.15633   0.15970
     Eigenvalues ---    0.15998   0.16002   0.16006   0.16008   0.16014
     Eigenvalues ---    0.16144   0.16291   0.17339   0.19908   0.26720
     Eigenvalues ---    0.29277   0.29750   0.30766   0.32604   0.33298
     Eigenvalues ---    0.34054   0.34084   0.34153   0.34193   0.34212
     Eigenvalues ---    0.34232   0.34325   0.34541   0.35805   0.41459
     Eigenvalues ---    0.54400
 En-DIIS/RFO-DIIS/Sim-DIIS IScMMF=       -3 using points:    16   15   14   13   12   11   10    9    8    7
 RFO step:  Lambda=-7.46317145D-06.
 DIIS inversion failure, remove point  10.
 DIIS inversion failure, remove point   9.
 DIIS inversion failure, remove point   8.
 DIIS inversion failure, remove point   7.
 DIIS inversion failure, remove point   6.
 DIIS inversion failure, remove point   5.
 RFO-DIIS uses    4 points instead of   10
 DidBck=F Rises=F RFO-DIIS coefs:    1.30324    0.81972   -2.00000    0.87703    0.00000
                  RFO-DIIS coefs:    0.00000    0.00000    0.00000    0.00000    0.00000
 Iteration  1 RMS(Cart)=  0.02383787 RMS(Int)=  0.00018423
 Iteration  2 RMS(Cart)=  0.00031756 RMS(Int)=  0.00002629
 Iteration  3 RMS(Cart)=  0.00000003 RMS(Int)=  0.00002629
 Variable       Old X    -DE/DX   Delta X   Delta X   Delta X     New X
                                 (Linear)    (Quad)   (Total)
    R1        2.05871  -0.00001   0.00000   0.00010   0.00011   2.05881
    R2        2.06045  -0.00001   0.00002  -0.00002   0.00001   2.06046
    R3        2.05920  -0.00001  -0.00004  -0.00002  -0.00005   2.05915
    R4        2.87351   0.00002  -0.00017  -0.00017  -0.00034   2.87317
    R5        2.10387   0.00005  -0.00020  -0.00008  -0.00032   2.10355
    R6        2.08240  -0.00001  -0.00016   0.00006  -0.00010   2.08230
    R7        2.55978  -0.00018   0.00082   0.00015   0.00094   2.56072
    R8        4.25070   0.00007  -0.00551  -0.01579  -0.02134   4.22937
    R9        4.77911  -0.00009  -0.00997  -0.00543  -0.01536   4.76375
   R10        2.06068   0.00000  -0.00002  -0.00004  -0.00005   2.06062
   R11        2.06008   0.00000  -0.00003   0.00000  -0.00003   2.06005
   R12        2.05825  -0.00001  -0.00003   0.00000  -0.00003   2.05821
   R13        2.87735   0.00000   0.00002   0.00000   0.00002   2.87737
   R14        2.93061  -0.00007  -0.00033   0.00018  -0.00015   2.93046
   R15        2.57701   0.00011  -0.00010  -0.00036  -0.00044   2.57657
   R16        2.08076   0.00003  -0.00014   0.00026   0.00014   2.08090
   R17        2.05725   0.00000   0.00005   0.00000   0.00005   2.05730
   R18        2.05764  -0.00001   0.00001  -0.00001   0.00000   2.05764
   R19        2.05375   0.00000   0.00003   0.00003   0.00006   2.05382
    A1        1.89578   0.00000  -0.00022  -0.00027  -0.00050   1.89528
    A2        1.89319   0.00000   0.00000  -0.00010  -0.00010   1.89310
    A3        1.92632   0.00001  -0.00027  -0.00019  -0.00045   1.92587
    A4        1.89197   0.00000  -0.00005   0.00008   0.00004   1.89201
    A5        1.92685   0.00000   0.00052   0.00035   0.00087   1.92772
    A6        1.92882   0.00000   0.00000   0.00012   0.00012   1.92894
    A7        1.91523  -0.00005   0.00038  -0.00032   0.00013   1.91536
    A8        1.96344  -0.00005   0.00039   0.00049   0.00087   1.96430
    A9        2.01530   0.00010  -0.00063  -0.00024  -0.00085   2.01444
   A10        1.81152   0.00006   0.00027  -0.00008   0.00018   1.81170
   A11        1.81129  -0.00005   0.00051   0.00075   0.00117   1.81246
   A12        1.92948   0.00000  -0.00078  -0.00057  -0.00133   1.92815
   A13        2.69971   0.00004  -0.00183  -0.00554  -0.00748   2.69223
   A14        1.68802   0.00006  -0.00180  -0.01219  -0.01408   1.67393
   A15        1.90115  -0.00001   0.00004   0.00000   0.00004   1.90119
   A16        1.89040  -0.00001   0.00000   0.00002   0.00002   1.89042
   A17        1.92436   0.00001   0.00004  -0.00010  -0.00006   1.92431
   A18        1.89436  -0.00001   0.00010   0.00000   0.00009   1.89445
   A19        1.92660   0.00001  -0.00016   0.00001  -0.00014   1.92646
   A20        1.92619   0.00001  -0.00001   0.00007   0.00006   1.92624
   A21        1.95148   0.00003  -0.00002   0.00015   0.00013   1.95161
   A22        1.97145   0.00001   0.00006   0.00020   0.00026   1.97171
   A23        1.93856  -0.00001   0.00005   0.00019   0.00024   1.93880
   A24        1.82525  -0.00001  -0.00014  -0.00017  -0.00031   1.82494
   A25        1.85002   0.00000   0.00018  -0.00052  -0.00033   1.84969
   A26        1.92026  -0.00001  -0.00015   0.00008  -0.00006   1.92020
   A27        1.92040   0.00002   0.00024   0.00000   0.00024   1.92064
   A28        1.87778   0.00003   0.00033  -0.00001   0.00032   1.87810
   A29        1.93161   0.00000   0.00020  -0.00001   0.00018   1.93179
   A30        1.91034  -0.00003  -0.00021   0.00009  -0.00012   1.91022
   A31        1.92101  -0.00001  -0.00037  -0.00004  -0.00041   1.92060
   A32        1.90203  -0.00002  -0.00018  -0.00003  -0.00020   1.90183
   A33        1.70629  -0.00006  -0.00072  -0.00104  -0.00182   1.70447
   A34        2.19165   0.00002   0.00249  -0.00120   0.00137   2.19301
    D1        1.05155  -0.00002  -0.00044  -0.00040  -0.00087   1.05068
    D2        3.05878  -0.00001   0.00036  -0.00041  -0.00006   3.05873
    D3       -0.98728   0.00003  -0.00097  -0.00097  -0.00191  -0.98920
    D4       -1.04454  -0.00002  -0.00033  -0.00016  -0.00052  -1.04506
    D5        0.96269  -0.00001   0.00047  -0.00017   0.00029   0.96298
    D6       -3.08337   0.00002  -0.00085  -0.00074  -0.00156  -3.08494
    D7       -3.13749  -0.00002  -0.00061  -0.00057  -0.00120  -3.13870
    D8       -1.13026  -0.00001   0.00019  -0.00058  -0.00039  -1.13065
    D9        1.10686   0.00003  -0.00113  -0.00114  -0.00225   1.10461
   D10       -1.56048  -0.00002   0.00770   0.04503   0.05270  -1.50778
   D11        2.62063   0.00004   0.00690   0.04466   0.05152   2.67215
   D12        0.60271   0.00004   0.00746   0.04502   0.05246   0.65516
   D13        1.61058  -0.00006  -0.00252  -0.02522  -0.02778   1.58280
   D14       -0.48600  -0.00001  -0.00300  -0.02521  -0.02827  -0.51428
   D15       -2.41875  -0.00005  -0.00324  -0.02526  -0.02852  -2.44726
   D16       -0.42177  -0.00003  -0.00516  -0.02028  -0.02548  -0.44725
   D17        1.15410   0.00004   0.00100   0.02123   0.02218   1.17627
   D18        1.10547   0.00000  -0.00081  -0.00070  -0.00151   1.10396
   D19       -3.12447   0.00001  -0.00096  -0.00068  -0.00164  -3.12610
   D20       -0.95726  -0.00001  -0.00106  -0.00027  -0.00134  -0.95859
   D21       -0.99590   0.00000  -0.00078  -0.00065  -0.00143  -0.99733
   D22        1.05735   0.00001  -0.00094  -0.00062  -0.00156   1.05579
   D23       -3.05863   0.00000  -0.00104  -0.00022  -0.00126  -3.05988
   D24       -3.08998   0.00000  -0.00079  -0.00070  -0.00149  -3.09147
   D25       -1.03674   0.00001  -0.00095  -0.00067  -0.00162  -1.03835
   D26        1.13047  -0.00001  -0.00105  -0.00027  -0.00131   1.12916
   D27        1.06754   0.00001  -0.00106  -0.00029  -0.00136   1.06618
   D28       -1.01244   0.00001  -0.00115  -0.00039  -0.00154  -1.01397
   D29       -3.08874   0.00001  -0.00124  -0.00034  -0.00159  -3.09033
   D30       -1.07151  -0.00001  -0.00104  -0.00051  -0.00155  -1.07306
   D31        3.13171  -0.00001  -0.00112  -0.00061  -0.00173   3.12998
   D32        1.05540  -0.00001  -0.00122  -0.00057  -0.00178   1.05362
   D33       -3.10081   0.00001  -0.00089  -0.00031  -0.00120  -3.10201
   D34        1.10240   0.00000  -0.00097  -0.00041  -0.00138   1.10102
   D35       -0.97391   0.00001  -0.00107  -0.00036  -0.00143  -0.97534
   D36        2.75070  -0.00004  -0.00183  -0.00442  -0.00626   2.74444
   D37       -1.40651  -0.00001  -0.00192  -0.00424  -0.00616  -1.41267
   D38        0.57350  -0.00003  -0.00184  -0.00488  -0.00672   0.56677
   D39        3.01116   0.00002   0.00044  -0.00169  -0.00126   3.00991
   D40        0.88802  -0.00001   0.00032  -0.00165  -0.00134   0.88667
   D41       -1.07602   0.00001   0.00045  -0.00122  -0.00079  -1.07681
         Item               Value     Threshold  Converged?
 Maximum Force            0.000175     0.000450     YES
 RMS     Force            0.000036     0.000300     YES
 Maximum Displacement     0.098422     0.001800     NO 
 RMS     Displacement     0.024020     0.001200     NO 
 Predicted change in Energy=-3.573295D-06
 GradGradGradGradGradGradGradGradGradGradGradGradGradGradGradGradGradGrad

                          Input orientation:                          
 ---------------------------------------------------------------------
 Center     Atomic      Atomic             Coordinates (Angstroms)
 Number     Number       Type             X           Y           Z
 ---------------------------------------------------------------------
      1          1           0       -2.430519    1.381870   -0.628929
      2          6           0       -2.968003    0.668429   -0.005170
      3          1           0       -3.307959    1.180887    0.895206
      4          1           0       -3.842686    0.320488   -0.553995
      5          6           0       -2.066445   -0.500908    0.357472
      6          1           0       -1.179517   -0.131623    0.919693
      7          1           0       -2.547003   -1.203891    1.056812
      8          8           0       -1.529860   -1.169026   -0.692253
      9          1           0        2.905155    0.662086   -1.553205
     10          6           0        2.563305    1.054508   -0.594981
     11          1           0        3.384642    1.006388    0.120197
     12          1           0        2.284451    2.098346   -0.732500
     13          6           0        1.373041    0.250124   -0.090337
     14          6           0        1.751696   -1.228158    0.185480
     15          1           0        2.521565   -1.279086    0.953547
     16          1           0        2.136916   -1.648111   -0.742343
     17          1           0        0.878667   -1.796735    0.494908
     18          8           0        0.887634    0.707287    1.098954
     19          1           0        0.567382    0.221797   -0.840453
 ---------------------------------------------------------------------
                    Distance matrix (angstroms):
                    1          2          3          4          5
     1  H    0.000000
     2  C    1.089478   0.000000
     3  H    1.770107   1.090348   0.000000
     4  H    1.768152   1.089653   1.768164   0.000000
     5  C    2.156476   1.520416   2.158460   2.158818   0.000000
     6  H    2.500779   2.166595   2.500709   3.077114   1.113151
     7  H    3.088923   2.193314   2.508453   2.568507   1.101906
     8  O    2.705968   2.432402   3.347201   2.754438   1.355075
     9  H    5.462764   6.073750   6.698258   6.829968   5.451610
    10  C    5.004657   5.576047   6.058743   6.448037   4.976050
    11  H    5.875226   6.362863   6.739584   7.291040   5.660618
    12  H    4.770221   5.491989   5.896288   6.382355   5.184058
    13  C    4.004747   4.361983   4.873333   5.236768   3.548894
    14  C    4.996641   5.090083   5.648656   5.851686   3.890588
    15  H    5.840211   5.903161   6.327577   6.733129   4.691557
    16  H    5.482254   5.654200   6.350705   6.298134   4.493763
    17  H    4.724114   4.596083   5.153087   5.279584   3.220519
    18  O    3.801419   4.010803   4.227152   5.025713   3.276602
    19  H    3.221478   3.660071   4.353232   4.420463   2.982343
                    6          7          8          9         10
     6  H    0.000000
     7  H    1.743152   0.000000
     8  O    1.948670   2.023617   0.000000
     9  H    4.840428   6.326143   4.874789   0.000000
    10  C    4.208309   5.826151   4.659138   1.090436   0.000000
    11  H    4.771353   6.398984   5.435516   1.774466   1.090133
    12  H    4.438646   6.119588   5.022580   1.766826   1.089159
    13  C    2.771542   4.335534   3.286811   2.158024   1.522638
    14  C    3.214571   4.386185   3.397429   2.815407   2.545269
    15  H    3.875027   5.070178   4.374337   3.193603   2.800954
    16  H    4.007596   5.037200   3.698280   2.566067   2.740014
    17  H    2.681262   3.521707   2.757603   3.787772   3.486467
    18  O    2.238084   3.930790   3.545879   3.332624   2.407873
    19  H    2.504931   3.915558   2.520868   2.483355   2.176551
                   11         12         13         14         15
    11  H    0.000000
    12  H    1.769148   0.000000
    13  C    2.159351   2.158464   0.000000
    14  C    2.768388   3.491725   1.550732   0.000000
    15  H    2.581233   3.782331   2.178827   1.088679   0.000000
    16  H    3.057313   3.749374   2.147536   1.088857   1.777689
    17  H    3.778600   4.319075   2.185532   1.086832   1.782534
    18  O    2.698606   2.690793   1.363464   2.308027   2.576151
    19  H    3.078212   2.545862   1.101165   2.134832   3.047938
                   16         17         18         19
    16  H    0.000000
    17  H    1.770895   0.000000
    18  O    3.240214   2.575865   0.000000
    19  H    2.443281   2.440197   2.024738   0.000000
 Stoichiometry    C5H12O2(3)
 Framework group  C1[X(C5H12O2)]
 Deg. of freedom    51
 Full point group                 C1      NOp   1
 Largest Abelian subgroup         C1      NOp   1
 Largest concise Abelian subgroup C1      NOp   1
                         Standard orientation:                         
 ---------------------------------------------------------------------
 Center     Atomic      Atomic             Coordinates (Angstroms)
 Number     Number       Type             X           Y           Z
 ---------------------------------------------------------------------
      1          1           0        2.302365   -1.544550   -0.803851
      2          6           0        2.905490   -0.917891   -0.147726
      3          1           0        3.219668   -1.513666    0.709714
      4          1           0        3.795143   -0.603475   -0.692707
      5          6           0        2.105756    0.291450    0.310078
      6          1           0        1.202447   -0.044133    0.867323
      7          1           0        2.652648    0.907131    1.042227
      8          8           0        1.605274    1.067239   -0.681838
      9          1           0       -2.975134   -0.352504   -1.558057
     10          6           0       -2.648557   -0.832843   -0.635197
     11          1           0       -3.450788   -0.768419    0.100103
     12          1           0       -2.455589   -1.883813   -0.846132
     13          6           0       -1.389704   -0.158594   -0.106892
     14          6           0       -1.645353    1.323161    0.272337
     15          1           0       -2.395132    1.382878    1.059412
     16          1           0       -2.012444    1.832250   -0.617429
     17          1           0       -0.724780    1.800416    0.597879
     18          8           0       -0.921091   -0.729785    1.039047
     19          1           0       -0.597670   -0.143441   -0.871755
 ---------------------------------------------------------------------
 Rotational constants (GHZ):           3.9707433           1.0828980           0.9857698
 Standard basis: Aug-CC-pVTZ (5D, 7F)
 There are   685 symmetry adapted cartesian basis functions of A   symmetry.
 There are   598 symmetry adapted basis functions of A   symmetry.
   598 basis functions,   828 primitive gaussians,   685 cartesian basis functions
    30 alpha electrons       28 beta electrons
       nuclear repulsion energy       308.2407494715 Hartrees.
 NAtoms=   19 NActive=   19 NUniq=   19 SFac= 1.00D+00 NAtFMM=   60 NAOKFM=F Big=F
 Integral buffers will be    131072 words long.
 Raffenetti 2 integral format.
 Two-electron integral symmetry is turned on.
 Nuclear repulsion after empirical dispersion term =      308.2315234916 Hartrees.
 One-electron integrals computed using PRISM.
 NBasis=   598 RedAO= T EigKep=  5.95D-06  NBF=   598
 NBsUse=   598 1.00D-06 EigRej= -1.00D+00 NBFU=   598
 Initial guess from the checkpoint file:  "Reverse-wb-opt.chk"
 B after Tr=     0.000000    0.000000    0.000000
         Rot=    0.999992    0.003905    0.000212    0.000309 Ang=   0.45 deg.
 Initial guess <Sx>= 0.0000 <Sy>= 0.0000 <Sz>= 1.0000 <S**2>= 2.0093 S= 1.0031
 ExpMin= 2.53D-02 ExpMax= 1.53D+04 ExpMxC= 5.22D+02 IAcc=3 IRadAn=         7 AccDes= 0.00D+00
 Harris functional with IExCor= 4639 and IRadAn=       7 diagonalized for initial guess.
 HarFok:  IExCor= 4639 AccDes= 0.00D+00 IRadAn=         7 IDoV= 1 UseB2=F ITyADJ=14
 ICtDFT=  3500011 ScaDFX=  1.000000  1.000000  1.000000  1.000000
 FoFCou: FMM=F IPFlag=           0 FMFlag=      100000 FMFlg1=           0
         NFxFlg=           0 DoJE=T BraDBF=F KetDBF=T FulRan=T
         wScrn=  0.000000 ICntrl=       500 IOpCl=  0 I1Cent=   200000004 NGrid=           0
         NMat0=    1 NMatS0=      1 NMatT0=    0 NMatD0=    1 NMtDS0=    0 NMtDT0=    0
 Petite list used in FoFCou.
 Requested convergence on RMS density matrix=1.00D-08 within 128 cycles.
 Requested convergence on MAX density matrix=1.00D-06.
 Requested convergence on             energy=1.00D-06.
 No special actions if energy rises.
 Restarting incremental Fock formation.
 SCF Done:  E(UwB97XD) =  -348.085216523     A.U. after   22 cycles
            NFock= 22  Conv=0.28D-08     -V/T= 2.0060
 <Sx>= 0.0000 <Sy>= 0.0000 <Sz>= 1.0000 <S**2>= 2.0093 S= 1.0031
 <L.S>=  0.00000000000    
 Annihilation of the first spin contaminant:
 S**2 before annihilation     2.0093,   after     2.0001
 Calling FoFJK, ICntrl=      2127 FMM=F ISym2X=0 I1Cent= 0 IOpClX= 1 NMat=1 NMatS=1 NMatT=0.
 ***** Axes restored to original set *****
 -------------------------------------------------------------------
 Center     Atomic                   Forces (Hartrees/Bohr)
 Number     Number              X              Y              Z
 -------------------------------------------------------------------
      1        1          -0.000020406   -0.000008627   -0.000005868
      2        6           0.000014950    0.000166957    0.000052966
      3        1           0.000017521   -0.000049249    0.000019388
      4        1          -0.000005483   -0.000003393   -0.000003508
      5        6          -0.000108110   -0.000486219   -0.000469777
      6        1           0.000041622   -0.000110898   -0.000080209
      7        1          -0.000113338    0.000097591    0.000022952
      8        8           0.000045836    0.000304585    0.000452181
      9        1           0.000001951   -0.000000681   -0.000006717
     10        6          -0.000061708    0.000012251    0.000019750
     11        1           0.000016567    0.000009326   -0.000012592
     12        1           0.000011111    0.000000505    0.000007088
     13        6           0.000126130   -0.000152053   -0.000189898
     14        6           0.000018742   -0.000037179    0.000039294
     15        1          -0.000002280    0.000015165   -0.000013416
     16        1          -0.000005894    0.000013354    0.000000692
     17        1          -0.000010652    0.000012310   -0.000023901
     18        8           0.000099278    0.000240861    0.000236307
     19        1          -0.000065837   -0.000024606   -0.000044730
 -------------------------------------------------------------------
 Cartesian Forces:  Max     0.000486219 RMS     0.000136475

 GradGradGradGradGradGradGradGradGradGradGradGradGradGradGradGradGradGrad
 Berny optimization.
 Using GEDIIS/GDIIS optimizer.
 FormGI is forming the generalized inverse of G from B-inverse, IUseBI=4.
 Internal  Forces:  Max     0.000444438 RMS     0.000071436
 Search for a local minimum.
 Step number  17 out of a maximum of  104
 All quantities printed in internal units (Hartrees-Bohrs-Radians)
 Mixed Optimization -- En-DIIS/RFO-DIIS
 Swapping is turned off.
 Update second derivatives using D2CorX and points   11   12   13   14   15
                                                     16   17
 DE= -4.32D-06 DEPred=-3.57D-06 R= 1.21D+00
 TightC=F SS=  1.41D+00  RLast= 1.13D-01 DXNew= 1.1221D+00 3.4004D-01
 Trust test= 1.21D+00 RLast= 1.13D-01 DXMaxT set to 6.67D-01
 ITU=  1  1  1  1  1  1  1  1  1  1  1  1  1  1  1  1  0
     Eigenvalues ---    0.00022   0.00127   0.00235   0.00312   0.00368
     Eigenvalues ---    0.00380   0.00613   0.02787   0.04157   0.04404
     Eigenvalues ---    0.04696   0.04776   0.05556   0.05602   0.05628
     Eigenvalues ---    0.05643   0.05661   0.05904   0.06967   0.09168
     Eigenvalues ---    0.11324   0.12177   0.15179   0.15583   0.15961
     Eigenvalues ---    0.15998   0.16002   0.16006   0.16010   0.16016
     Eigenvalues ---    0.16182   0.16275   0.17431   0.19304   0.26998
     Eigenvalues ---    0.29311   0.30021   0.30748   0.32655   0.33272
     Eigenvalues ---    0.34055   0.34089   0.34154   0.34194   0.34212
     Eigenvalues ---    0.34232   0.34323   0.34545   0.35824   0.41556
     Eigenvalues ---    0.57906
 En-DIIS/RFO-DIIS/Sim-DIIS IScMMF=       -3 using points:    17   16   15   14   13   12   11   10    9    8
 RFO step:  Lambda=-3.14676080D-06.
 DIIS inversion failure, remove point  10.
 DIIS inversion failure, remove point   9.
 DIIS inversion failure, remove point   8.
 DIIS inversion failure, remove point   7.
 DIIS inversion failure, remove point   6.
 DIIS inversion failure, remove point   5.
 RFO-DIIS uses    4 points instead of   10
 DidBck=F Rises=F RFO-DIIS coefs:    1.38449   -0.14217   -0.24903    0.00670    0.00000
                  RFO-DIIS coefs:    0.00000    0.00000    0.00000    0.00000    0.00000
 Iteration  1 RMS(Cart)=  0.00997705 RMS(Int)=  0.00004996
 Iteration  2 RMS(Cart)=  0.00005725 RMS(Int)=  0.00003440
 Iteration  3 RMS(Cart)=  0.00000000 RMS(Int)=  0.00003440
 Variable       Old X    -DE/DX   Delta X   Delta X   Delta X     New X
                                 (Linear)    (Quad)   (Total)
    R1        2.05881  -0.00001   0.00005  -0.00002   0.00002   2.05884
    R2        2.06046  -0.00001   0.00000  -0.00002  -0.00001   2.06045
    R3        2.05915   0.00001  -0.00003   0.00002  -0.00001   2.05914
    R4        2.87317   0.00006  -0.00018   0.00009  -0.00008   2.87309
    R5        2.10355   0.00016  -0.00017   0.00022   0.00002   2.10357
    R6        2.08230   0.00000  -0.00007  -0.00008  -0.00015   2.08215
    R7        2.56072  -0.00044   0.00053  -0.00032   0.00019   2.56091
    R8        4.22937   0.00020  -0.00979   0.00503  -0.00478   4.22458
[truncated: 597,658 more chars]
