# Supplementary material for: Computational Investigation of Substituent Effects on the Alcohol + Carbonyl Channel of Peroxy Radical Self- and Cross-Reactions
Source: J Phys Chem A. 2023 Feb 8;127(7):1686–96. doi: 10.1021/acs.jpca.2c08927 (PMC9969516; doi:10.1021/acs.jpca.2c08927)
Supplement: Supplementary file 2 — jp2c08927_si_002.zip [file jp2c08927_si_002.zip › EtO--OiPr/RO-iprO-reactant-molpro.out]

 Primary working directories    : -I
 Secondary working directories  : -I
 Wavefunction directory         : /wrk/hasangal/DONOTREMOVE/alkoxy/monomerinput/2-alkoxypropane_Conf/systemetic-optimization/CCSDT/alkoxypropane-opt-freq-molpro/
 Main file repository           : /wrk/hasangal/DONOTREMOVE/alkoxy/monomerinput/2-alkoxypropane_Conf/systemetic-optimization/CCSDT/alkoxypropane-opt-freq-molpro/-I/

 SHA1      : 1b9ee24a8c5e024cf7fb6ed92c8d2aa976a4c587
 NAME      : 2015.1.31
 ARCHNAME  : linux/x86_64
 FC        : /appl/opt/cluster_studio_xe2016/compilers_and_libraries_2016.0.109/linux/mpi/intel64/bin/mpiifort
 BLASLIB   : -L/appl/opt/cluster_studio_xe2016/compilers_and_libraries_2016.0.109/linux/mkl/lib/intel64 -lmkl_intel_ilp64 -lmkl_intel_thread -lmkl_core
 id        : cs

 Nodes     nprocs
 c638         7
 Number of processes for MPI-2 version of Molpro:   nprocs(total)=    8   nprocs(compute)=    7   nprocs(helper)=    1

 Using customized tuning parameters: mindgm=1; mindgv=20; mindgc=4; mindgr=1; noblas=0; minvec=7
 default implementation of scratch files=sf  

 ***,SCI
 memory,2800,m
 geomtyp=xyz
 NOSYM
 geometry={
 11
 alkoxypropane-opt-freq.log,Energy: -121548.0503801
 H         -1.04346       -1.74174        0.31994
 C         -1.17456       -0.74211       -0.09223
 H         -1.19670       -0.80383       -1.17906
 H         -2.11343       -0.32550        0.26423
 C          0.02077        0.12807        0.36407
 H         -0.02144        0.17033        1.46301
 C          1.35002       -0.45500       -0.09984
 H          1.35790       -0.56209       -1.18475
 H          1.51617       -1.43338        0.35306
 H          2.17154        0.19942        0.18843
 O         -0.23100        1.36388       -0.15710
 }
 BASIS=MINAO
 END
 {rhf;
 wf,charge=0,spin=1}
 BASIS=VDZ-F12
 END
 {rhf;
 wf,charge=0,spin=1}
 rccsd(t)-f12a,gem_beta=0.9
 
 

 Variables initialized (889), CPU time= 0.00 sec
 Commands  initialized (702), CPU time= 0.01 sec, 572 directives.
 Default parameters read. Elapsed time= 0.09 sec

 Checking input...
 Passed
1


                                         ***  PROGRAM SYSTEM MOLPRO  ***
                                       Copyright, TTI GmbH Stuttgart, 2015
                                    Version 2015.1 linked Mar 22 2018 22:11:11


 **********************************************************************************************************************************
 LABEL *   SCI                                                                           
  64 bit mpp version                                                                     DATE: 05-Feb-20          TIME: 23:21:10  
 **********************************************************************************************************************************

 SHA1:             1b9ee24a8c5e024cf7fb6ed92c8d2aa976a4c587
 **********************************************************************************************************************************
 SETTING GEOMTYP        =    XYZ

 Variable memory set to 2800000000 words,  buffer space   230000 words

 ZSYMEL=NOSYM
 
 SETTING BASIS          =    MINAO


 Recomputing integrals since basis changed


 Using spherical harmonics

 Library entry H      S MINAO                selected for orbital group  1
 Library entry C      S MINAO                selected for orbital group  2
 Library entry C      P MINAO                selected for orbital group  2
 Library entry O      S MINAO                selected for orbital group  8
 Library entry O      P MINAO                selected for orbital group  8


 PROGRAM * SEWARD (Integral evaluation for generally contracted gaussian basis sets)     Author: Roland Lindh, 1990

 Geometry written to block  1 of record 700


 Point group  C1  


 ATOMIC COORDINATES

 NR  ATOM    CHARGE       X              Y              Z

   1  H       1.00   -1.971853622   -3.291411580    0.604598976
   2  C       6.00   -2.219596717   -1.402384654   -0.174289440
   3  H       1.00   -2.261435253   -1.519018551   -2.228100484
   4  H       1.00   -3.993803883   -0.615105854    0.499322334
   5  C       6.00    0.039249612    0.242017225    0.687992590
   6  H       1.00   -0.040515728    0.321877051    2.764688217
   7  C       6.00    2.551168063   -0.859825387   -0.188670256
   8  H       1.00    2.566059105   -1.062196157   -2.238853026
   9  H       1.00    2.865146058   -2.708695632    0.667186706
  10  H       1.00    4.103615869    0.376849184    0.356081094
  11  O       8.00   -0.436526735    2.577359667   -0.296875974

 Bond lengths in Bohr (Angstrom)

 1-2  2.058267848  2-3  2.057545560  2-4  2.054597723  2-5  2.924033956  5-6  2.079760763
     ( 1.089188439)     ( 1.088806221)     ( 1.087246293)     ( 1.547332133)     ( 1.100562000)

  5- 7  2.879640462   5-11  2.578789162   7- 8  2.060200248   7- 9  2.061405954   7-10  2.058206068
       ( 1.523840108)       ( 1.364636456)       ( 1.090211021)       ( 1.090849053)       ( 1.089155746)

 Bond angles

  1-2-3  109.15683615   1-2-4  109.36250928   1-2-5  108.15304421   2-5-6  106.64412053

  2- 5- 7  111.64805457   2- 5-11  104.72237345   3- 2- 4  109.35513200   3- 2- 5  109.99551123

  4- 2- 5  110.78810890   5- 7- 8  110.29445963   5- 7- 9  110.46583673   5- 7-10  110.33285931

  6- 5- 7  110.61790910   6- 5-11  109.84633975   7- 5-11  113.02791277   8- 7- 9  108.90260423

  8- 7-10  108.47886848   9- 7-10  108.30825687

 NUCLEAR CHARGE:                   33
 NUMBER OF PRIMITIVE AOS:         135
 NUMBER OF SYMMETRY AOS:          135
 NUMBER OF CONTRACTIONS:           27   (  27A   )
 NUMBER OF CORE ORBITALS:           4   (   4A   )
 NUMBER OF VALENCE ORBITALS:       23   (  23A   )


 NUCLEAR REPULSION ENERGY  126.49273738

 Eigenvalues of metric

         1 0.180E+00 0.187E+00 0.223E+00 0.245E+00 0.248E+00 0.251E+00 0.257E+00 0.287E+00


 Contracted 2-electron integrals neglected if value below      1.0D-11
 AO integral compression algorithm  1   Integral accuracy      1.0D-11

     1.835 MB (compressed) written to integral file (100.0%)

     Node minimum: 0.262 MB, node maximum: 0.262 MB


 NUMBER OF SORTED TWO-ELECTRON INTEGRALS:      10395.     BUFFER LENGTH:  32768
 NUMBER OF SEGMENTS:   1  SEGMENT LENGTH:      10395      RECORD LENGTH: 524288

 Memory used in sort:       0.57 MW

 SORT1 READ       85617. AND WROTE       10325. INTEGRALS IN      1 RECORDS. CPU TIME:     0.01 SEC, REAL TIME:     0.07 SEC
 SORT2 READ       71279. AND WROTE       71631. INTEGRALS IN      7 RECORDS. CPU TIME:     0.00 SEC, REAL TIME:     0.02 SEC

 Node minimum:       10071.  Node maximum:       10395. integrals

 OPERATOR DM      FOR CENTER  0  COORDINATES:    0.000000    0.000000    0.000000


 **********************************************************************************************************************************
 DATASETS  * FILE   NREC   LENGTH (MB)   RECORD NAMES
              1      18       20.08       500      610      700      900      950      970     1000      129      960     1100   
                                          VAR    BASINP    GEOM    SYMINP    ZMAT    AOBASIS   BASIS     P2S    ABASIS      S 
                                         1400     1410     1200     1210     1080     1600     1650     1700   
                                           T        V       H0       H01     AOSYM     SMH    MOLCAS    OPER   

 PROGRAMS   *        TOTAL       INT
 CPU TIMES  *         0.76      0.64
 REAL TIME  *         3.90 SEC
 DISK USED  *        29.76 MB      
 GA USED    *         0.00 MB       (max)       0.00 MB       (current)
 **********************************************************************************************************************************


 PROGRAM * RHF-SCF (OPEN SHELL)       Authors: W. Meyer, H.-J. Werner


 NUMBER OF ELECTRONS:      17+   16-    SPACE SYMMETRY=1    SPIN SYMMETRY: Doublet 
 CONVERGENCE THRESHOLDS:    1.00E-05 (Density)    1.00E-07 (Energy)
 MAX. NUMBER OF ITERATIONS:       60
 INTERPOLATION TYPE:            DIIS
 INTERPOLATION STEPS:              2 (START)      1 (STEP)
 LEVEL SHIFTS:                 -0.60 (CLOSED) -0.30 (OPEN) 


 Orbital guess generated from atomic densities. Full valence occupancy:   17

 Molecular orbital dump at record        2100.2

 Initial alpha occupancy:  17
 Initial beta  occupancy:  16
 Wave function symmetry:    1

 ITERATION    DDIFF          GRAD             ENERGY        2-EL.EN.            DIPOLE MOMENTS         DIIS   ORB.
    1      0.000D+00      0.000D+00      -191.95329651    380.862264    0.16707   -1.89558    0.82764    0    start
    2      0.000D+00      0.170D-01      -192.08629962    380.386942    0.01756   -0.79158    0.34044    1    diag,B
    3      0.287D-01      0.529D-02      -192.10965942    379.925691    0.00700   -0.62322    0.28547    2    diag,B
    4      0.787D-02      0.343D-02      -192.12436421    379.593725    0.02921   -0.54550    0.26959    3    diag,B
    5      0.107D-01      0.691D-03      -192.12481395    379.630584    0.04281   -0.53795    0.26251    4    diag,B
    6      0.144D-02      0.295D-03      -192.12490029    379.620219    0.05352   -0.54048    0.26140    5    diag,B
    7      0.101D-02      0.811D-04      -192.12490874    379.618483    0.05491   -0.54135    0.26111    6    fixocc
    8      0.222D-03      0.578D-04      -192.12491744    379.618433    0.05583   -0.54187    0.26095    7    diag,B
    9      0.209D-03      0.532D-04      -192.12492728    379.618694    0.05541   -0.54202    0.26049    8    diag,B
   10      0.233D-03      0.516D-04      -192.12495076    379.616907    0.05470   -0.54283    0.25942    9    orth
   11      0.574D-03      0.501D-04      -192.12497278    379.616180    0.05369   -0.54356    0.25849    9    diag,B
   12      0.558D-03      0.492D-04      -192.12501738    379.614144    0.05208   -0.54500    0.25675    9    diag,B
   13      0.117D-02      0.473D-04      -192.12535134    379.585313    0.03991   -0.55581    0.23631    9    diag,B
   14      0.128D-01      0.765D-04      -192.12533864    379.587392    0.04058   -0.55549    0.23787    9    diag,B
   15      0.860D-03      0.645D-04      -192.12539438    379.579083    0.03902   -0.55924    0.23096    9    diag,B
   16      0.421D-02      0.798D-04      -192.12541600    379.577432    0.04034   -0.56344    0.22810    9    diag,B
   17      0.209D-02      0.365D-04      -192.12542914    379.570614    0.04069   -0.56634    0.22214    9    diag,B
   18      0.348D-02      0.464D-04      -192.12542840    379.574369    0.04169   -0.56708    0.22456    9    diag,B
   19      0.114D-02      0.787D-05      -192.12543087    379.571068    0.04175   -0.56787    0.22203    9    diag,B
   20      0.143D-02      0.151D-04      -192.12543118    379.570365    0.04222   -0.56864    0.22151    9    orth
   21      0.413D-03      0.214D-05      -192.12543118    379.570448    0.04227   -0.56875    0.22156    9    diag,B
   22      0.116D-04      0.758D-06      -192.12543118    379.570427    0.04225   -0.56873    0.22155    9    diag,B
   23      0.422D-05      0.166D-06      -192.12543118    379.570423    0.04225   -0.56872    0.22154    0    orth

 Final alpha occupancy:  17
 Final beta  occupancy:  16

 !RHF STATE 1.1 Energy               -192.125431180888
 Nuclear energy                       126.49273738
 One-electron energy                 -508.40338004
 Two-electron energy                  189.78521148
 Virial quotient                       -1.00584653
 !RHF STATE 1.1 Dipole moment           0.04225279    -0.56872026     0.22154414
 Dipole moment /Debye                   0.10738885    -1.44544805     0.56307216

 Orbital energies:

         1.1          2.1          3.1          4.1          5.1          6.1          7.1          8.1          9.1         10.1
    -20.584366   -11.482000   -11.404854   -11.393290    -1.385128    -1.100243    -1.015000    -0.847228    -0.714440    -0.668622

        11.1         12.1         13.1         14.1         15.1         16.1         17.1         18.1         19.1
     -0.663774    -0.615680    -0.595704    -0.576289    -0.574968    -0.487992    -0.613802     0.364146     0.386501

 HOMO     17.1    -0.613802 =     -16.7024eV
 LUMO     18.1     0.364146 =       9.9089eV
 LUMO-HOMO         0.977948 =      26.6113eV


 **********************************************************************************************************************************
 DATASETS  * FILE   NREC   LENGTH (MB)   RECORD NAMES
              1      18       20.08       500      610      700      900      950      970     1000      129      960     1100   
                                          VAR    BASINP    GEOM    SYMINP    ZMAT    AOBASIS   BASIS     P2S    ABASIS      S 
                                         1400     1410     1200     1210     1080     1600     1650     1700   
                                           T        V       H0       H01     AOSYM     SMH    MOLCAS    OPER   

              2       4        2.94       700     1000      520     2100   
                                         GEOM     BASIS   MCVARS     RHF  

 PROGRAMS   *        TOTAL       RHF       INT
 CPU TIMES  *         0.97      0.21      0.64
 REAL TIME  *         4.51 SEC
 DISK USED  *       192.01 MB      
 SF USED    *         0.00 MB      
 GA USED    *         0.00 MB       (max)       0.00 MB       (current)
 **********************************************************************************************************************************
 SETTING BASIS          =    VDZ-F12


 Recomputing integrals since basis changed


 Using spherical harmonics

 Library entry H      S cc-pVDZ-F12          selected for orbital group  1
 Library entry H      P cc-pVDZ-F12          selected for orbital group  1
 Library entry C      S cc-pVDZ-F12          selected for orbital group  2
 Library entry C      P cc-pVDZ-F12          selected for orbital group  2
 Library entry C      D cc-pVDZ-F12          selected for orbital group  2
 Library entry O      S cc-pVDZ-F12          selected for orbital group  8
 Library entry O      P cc-pVDZ-F12          selected for orbital group  8
 Library entry O      D cc-pVDZ-F12          selected for orbital group  8


 PROGRAM * SEWARD (Integral evaluation for generally contracted gaussian basis sets)     Author: Roland Lindh, 1990

 Geometry written to block  1 of record 700


 Point group  C1  


 ATOMIC COORDINATES

 NR  ATOM    CHARGE       X              Y              Z

   1  H       1.00   -1.971853622   -3.291411580    0.604598976
   2  C       6.00   -2.219596717   -1.402384654   -0.174289440
   3  H       1.00   -2.261435253   -1.519018551   -2.228100484
   4  H       1.00   -3.993803883   -0.615105854    0.499322334
   5  C       6.00    0.039249612    0.242017225    0.687992590
   6  H       1.00   -0.040515728    0.321877051    2.764688217
   7  C       6.00    2.551168063   -0.859825387   -0.188670256
   8  H       1.00    2.566059105   -1.062196157   -2.238853026
   9  H       1.00    2.865146058   -2.708695632    0.667186706
  10  H       1.00    4.103615869    0.376849184    0.356081094
  11  O       8.00   -0.436526735    2.577359667   -0.296875974

 Bond lengths in Bohr (Angstrom)

 1-2  2.058267848  2-3  2.057545560  2-4  2.054597723  2-5  2.924033956  5-6  2.079760763
     ( 1.089188439)     ( 1.088806221)     ( 1.087246293)     ( 1.547332133)     ( 1.100562000)

  5- 7  2.879640462   5-11  2.578789162   7- 8  2.060200248   7- 9  2.061405954   7-10  2.058206068
       ( 1.523840108)       ( 1.364636456)       ( 1.090211021)       ( 1.090849053)       ( 1.089155746)

 Bond angles

  1-2-3  109.15683615   1-2-4  109.36250928   1-2-5  108.15304421   2-5-6  106.64412053

  2- 5- 7  111.64805457   2- 5-11  104.72237345   3- 2- 4  109.35513200   3- 2- 5  109.99551123

  4- 2- 5  110.78810890   5- 7- 8  110.29445963   5- 7- 9  110.46583673   5- 7-10  110.33285931

  6- 5- 7  110.61790910   6- 5-11  109.84633975   7- 5-11  113.02791277   8- 7- 9  108.90260423

  8- 7-10  108.47886848   9- 7-10  108.30825687

 NUCLEAR CHARGE:                   33
 NUMBER OF PRIMITIVE AOS:         241
 NUMBER OF SYMMETRY AOS:          233
 NUMBER OF CONTRACTIONS:          183   ( 183A   )
 NUMBER OF CORE ORBITALS:           4   (   4A   )
 NUMBER OF VALENCE ORBITALS:       23   (  23A   )


 NUCLEAR REPULSION ENERGY  126.49273738


 Eigenvalues of metric

         1 0.128E-03 0.320E-03 0.649E-03 0.848E-03 0.983E-03 0.135E-02 0.182E-02 0.214E-02


 Contracted 2-electron integrals neglected if value below      1.0D-11
 AO integral compression algorithm  1   Integral accuracy      1.0D-11

     666.370 MB (compressed) written to integral file ( 50.5%)

     Node minimum: 90.964 MB, node maximum: 97.780 MB


 NUMBER OF SORTED TWO-ELECTRON INTEGRALS:   20252505.     BUFFER LENGTH:  32768
 NUMBER OF SEGMENTS:   2  SEGMENT LENGTH:   15991171      RECORD LENGTH: 524288

 Memory used in sort:      16.55 MW

 SORT1 READ   165141662. AND WROTE    19811874. INTEGRALS IN     57 RECORDS. CPU TIME:     2.12 SEC, REAL TIME:     2.78 SEC
 SORT2 READ   138805120. AND WROTE   141733866. INTEGRALS IN   2583 RECORDS. CPU TIME:     0.35 SEC, REAL TIME:     1.28 SEC

 Node minimum:    20240480.  Node maximum:    20254911. integrals

 OPERATOR DM      FOR CENTER  0  COORDINATES:    0.000000    0.000000    0.000000


 **********************************************************************************************************************************
 DATASETS  * FILE   NREC   LENGTH (MB)   RECORD NAMES
              1      18       21.31       500      610      700      900      950      970     1001      129      960     1100   
                                          VAR    BASINP    GEOM    SYMINP    ZMAT    AOBASIS   BASIS     P2S    ABASIS      S 
                                         1400     1410     1200     1210     1080     1600     1650     1700   
                                           T        V       H0       H01     AOSYM     SMH    MOLCAS    OPER   

              2       5        2.99       700     1000      520     2100     1001   
                                         GEOM     BASIS   MCVARS     RHF     BASIS   

 PROGRAMS   *        TOTAL       INT       RHF       INT
 CPU TIMES  *         5.33      4.36      0.21      0.64
 REAL TIME  *        10.94 SEC
 DISK USED  *         2.45 GB      
 SF USED    *         0.00 MB      
 GA USED    *         0.00 MB       (max)       0.00 MB       (current)
 **********************************************************************************************************************************


 PROGRAM * RHF-SCF (OPEN SHELL)       Authors: W. Meyer, H.-J. Werner


 NUMBER OF ELECTRONS:      17+   16-    SPACE SYMMETRY=1    SPIN SYMMETRY: Doublet 
 CONVERGENCE THRESHOLDS:    1.00E-05 (Density)    1.00E-07 (Energy)
 MAX. NUMBER OF ITERATIONS:       60
 INTERPOLATION TYPE:            DIIS
 INTERPOLATION STEPS:              2 (START)      1 (STEP)
 LEVEL SHIFTS:                 -0.60 (CLOSED) -0.30 (OPEN) 


 Molecular orbitals read from record     2100.2  Type=RHF/CANONICAL (state 1.1)
 
 Present basis size:     183
 Previous basis size:     27
 Previous occupation:     17
 Previous closed-shells:  16
 Previous core-orbitals:   4
 Present occupation:      17
 Present closed-shells:   16
 Present core-orbitals:    4
 Wavefunction symmetry:    1   Doublet 

 Orbital overlap <old|new>:  < 1.1| 1.1> = 1.000000   < 2.1| 2.1> = 1.000000   < 3.1| 3.1> = 1.000000   < 4.1| 4.1> = 1.000000
                             < 5.1| 5.1> = 1.000000   < 6.1| 6.1> = 1.000000   < 7.1| 7.1> = 1.000000   < 8.1| 8.1> = 1.000000
                             < 9.1| 9.1> = 1.000000   <10.1|10.1> = 1.000000   <11.1|11.1> = 1.000000   <12.1|12.1> = 1.000000
                             <13.1|13.1> = 1.000000   <14.1|14.1> = 1.000000   <15.1|15.1> = 1.000000   <16.1|16.1> = 1.000000
                             <17.1|17.1> = 1.000000

 Molecular orbital dump at record        2101.2

 ITERATION    DDIFF          GRAD             ENERGY        2-EL.EN.            DIPOLE MOMENTS         DIIS   ORB.
    1      0.000D+00      0.000D+00      -192.12543118    379.570423    0.04225   -0.56872    0.22154    0    start
    2      0.000D+00      0.122D-01      -192.49490298    384.948952    0.03298   -0.46778    0.16805    1    diag,B
    3      0.186D-01      0.382D-02      -192.55103476    385.210873    0.05821   -0.56352    0.21651    2    diag,B
    4      0.720D-02      0.117D-02      -192.55888217    385.353364    0.07200   -0.62086    0.23893    3    diag,B
    5      0.187D-02      0.477D-03      -192.56062999    385.393388    0.08269   -0.67738    0.25577    4    diag,B
    6      0.107D-02      0.160D-03      -192.56085059    385.376312    0.08652   -0.69885    0.25931    5    diag,B
    7      0.450D-03      0.586D-04      -192.56088360    385.373303    0.08790   -0.70745    0.26006    6    diag,B
    8      0.197D-03      0.200D-04      -192.56089010    385.371178    0.08815   -0.70915    0.25976    7    orth
    9      0.912D-04      0.111D-04      -192.56089429    385.370867    0.08823   -0.70949    0.25947    8    diag,B
   10      0.444D-04      0.965D-05      -192.56089836    385.370743    0.08829   -0.70961    0.25929    9    diag,B
   11      0.232D-04      0.941D-05      -192.56090555    385.370394    0.08840   -0.70979    0.25899    9    diag,B
   12      0.360D-04      0.922D-05      -192.56093385    385.368586    0.08889   -0.71058    0.25767    9    diag,B
   13      0.147D-03      0.858D-05      -192.56098929    385.364349    0.09017   -0.71236    0.25445    9    diag,B
   14      0.335D-03      0.759D-05      -192.56100839    385.363098    0.09077   -0.71325    0.25305    9    diag,B
   15      0.135D-03      0.672D-05      -192.56106073    385.356477    0.09335   -0.71560    0.24782    9    diag,B
   16      0.494D-03      0.733D-05      -192.56107881    385.353708    0.09519   -0.71726    0.24473    9    diag,B
   17      0.284D-03      0.519D-05      -192.56108605    385.351597    0.09680   -0.71851    0.24252    9    diag,B
   18      0.216D-03      0.299D-05      -192.56108747    385.350577    0.09763   -0.71908    0.24155    9    orth
   19      0.103D-03      0.204D-05      -192.56108766    385.350580    0.09792   -0.71937    0.24133    9    diag,B
   20      0.306D-04      0.493D-06      -192.56108771    385.350298    0.09811   -0.71946    0.24108    9    diag,B
   21      0.240D-04      0.673D-06      -192.56108771    385.350447    0.09814   -0.71953    0.24108    9    diag,B
   22      0.203D-05      0.944D-07      -192.56108771    385.350448    0.09814   -0.71953    0.24108    0    orth

 Final alpha occupancy:  17
 Final beta  occupancy:  16

 !RHF STATE 1.1 Energy               -192.561087712770
 Nuclear energy                       126.49273738
 One-electron energy                 -511.72904919
 Two-electron energy                  192.67522410
 Virial quotient                       -1.00074401
 !RHF STATE 1.1 Dipole moment           0.09813824    -0.71953198     0.24108015
 Dipole moment /Debye                   0.24942619    -1.82874809     0.61272450

 Orbital energies:

         1.1          2.1          3.1          4.1          5.1          6.1          7.1          8.1          9.1         10.1
    -20.593356   -11.286118   -11.228845   -11.220396    -1.343399    -1.032365    -0.946325    -0.794424    -0.664501    -0.622348

        11.1         12.1         13.1         14.1         15.1         16.1         17.1         18.1         19.1
     -0.590164    -0.551587    -0.543640    -0.531534    -0.502238    -0.443553    -0.589017     0.056384     0.058819

 HOMO     17.1    -0.589017 =     -16.0280eV
 LUMO     18.1     0.056384 =       1.5343eV
 LUMO-HOMO         0.645402 =      17.5623eV


 **********************************************************************************************************************************
 DATASETS  * FILE   NREC   LENGTH (MB)   RECORD NAMES
              1      18       21.31       500      610      700      900      950      970     1001      129      960     1100   
                                          VAR    BASINP    GEOM    SYMINP    ZMAT    AOBASIS   BASIS     P2S    ABASIS      S 
                                         1400     1410     1200     1210     1080     1600     1650     1700   
                                           T        V       H0       H01     AOSYM     SMH    MOLCAS    OPER   

              2       6        6.42       700     1000      520     2100     1001     2101   
                                         GEOM     BASIS   MCVARS     RHF     BASIS     RHF  

 PROGRAMS   *        TOTAL       RHF       INT       RHF       INT
 CPU TIMES  *        10.00      4.65      4.36      0.21      0.64
 REAL TIME  *        18.44 SEC
 DISK USED  *         2.52 GB      
 SF USED    *         0.13 MB      
 GA USED    *         0.00 MB       (max)       0.00 MB       (current)
 **********************************************************************************************************************************


 PROGRAM * CCSD (Restricted open-shell coupled cluster)     Authors: C. Hampel, H.-J. Werner, 1991, M. Deegan, P.J. Knowles, 1992

                   Density fitting integral evaluation by F.R. Manby, 2003,2007, G. Knizia, 2010

 Basis set CC-PVDZ/JKFIT generated.      Number of basis functions:   441 
 Basis set CC-PVDZ-F12/OPTRI generated.  Number of basis functions:   418 
 Basis set AUG-CC-PVDZ/MP2FIT generated. Number of basis functions:   449 

 Convergence thresholds:  THRVAR = 1.00D-08  THRDEN = 1.00D-06

 CCSD(T)     terms to be evaluated (factor= 1.000)


 Number of core orbitals:           4 (   4 )
 Number of closed-shell orbitals:  12 (  12 )
 Number of active  orbitals:        1 (   1 )
 Number of external orbitals:     166 ( 166 )

 Memory could be reduced to 113.91 Mwords without degradation in triples

 Number of N-1 electron functions:              25
 Number of N-2 electron functions:             300
 Number of singly external CSFs:              4175
 Number of doubly external CSFs:           6346668
 Total number of CSFs:                     6350843

 Molecular orbitals read from record     2101.2  Type=RHF/CANONICAL (state 1.1)

 Integral transformation finished. Total CPU:   5.32 sec, npass=  1  Memory used:  48.91 MW
 
 Geminal basis:    OPTFULL  GEM_TYPE=SLATER  BETA=0.9  NGEM=6

 Optimizing Gaussian exponents for each gem_beta

 Geminal optimization for beta= 0.9000
 Weight function:   m=0, omega= 1.3652

 Augmented Hessian optimization of geminal fit. Trust ratio= 0.40000
 Convergence reached after  14 iterations. Final gradient= 2.53D-17, Step= 1.17D-08, Delta= 1.32D-09
 
 Alpha:                 0.16713     0.72638     2.57315     8.59263    32.33955   179.26007
 Coeff:                 0.29008     0.30523     0.17630     0.10448     0.06448     0.03994
 
 
 WFN_F12=FIX,EG    DECOUPLE_EXPL=F   HYBRID=0    NOX=F   SEMIINT_F12=T   CORE_SINGLES=F
 
 AO(A)-basis ORBITAL           loaded. Number of functions:     183
 RI(R)-basis CC-PVDZ-F12/OPTRI loaded. Number of functions:     418
 DF-basis CC-PVDZ/JKFIT        loaded. Number of functions:     441

 Screening thresholds:   THRAO=  1.00D-10  THRMO=  1.00D-09  THRPROD=  1.00D-09
                         THRSW=  1.00D-05  THROV=  1.00D-12  THRAOF12=   1.00D-08

 CPU time for one-electron matrices               2.69 sec
 
 Construction of ABS:
 Pseudo-inverse stability          3.98E-12
 Smallest eigenvalue of S          1.47E-04  (threshold= 1.00E-08)
 Ratio eigmin/eigmax               1.97E-05  (threshold= 1.00E-09)
 Smallest eigenvalue of S kept     1.47E-04  (threshold= 1.47E-04, 0 functions deleted, 418 kept)
 
 Construction of CABS:
 Pseudo-inverse stability          3.32E-11
 Smallest eigenvalue of S          4.79E-06  (threshold= 1.00E-08)
 Ratio eigmin/eigmax               4.79E-06  (threshold= 1.00E-09)
 Smallest eigenvalue of S kept     4.79E-06  (threshold= 4.79E-06, 0 functions deleted, 418 kept)
 
 CPU time for basis constructions                 0.10 sec
 Fock operators(MO) rebuilt from dump record.
 CPU time for fock operators                      0.14 sec
 
                                      TOTAL          ALPHA          BETA    
  Singles Contributions MO        -0.003516751   -0.001757617   -0.001759134
  Singles Contributions CABS      -0.008625240   -0.004644756   -0.003980483
  Pure DF-RHF relaxation          -0.008313159
 
 CPU time for singles                             0.32 sec
 
 AO(A)-basis ORBITAL           loaded. Number of functions:     183
 RI(R)-basis CC-PVDZ-F12/OPTRI loaded. Number of functions:     418
 DF-basis AUG-CC-PVDZ/MP2FIT   loaded. Number of functions:     449

 Screening thresholds:   THRAO=  1.00D-10  THRMO=  1.00D-09  THRPROD=  1.00D-09
                         THRSW=  1.00D-05  THROV=  1.00D-12  THRAOF12=   1.00D-08

 CPU time for transformed integrals               4.80 sec
 CPU time for F12 matrices                        2.80 sec

 Diagonal F12 ansatz with fixed amplitudes:   TS= 0.5000  TT= 0.2500  TN= 0.3750
 
 ITER.     SQ.NORM      CORR.ENERGY   TOTAL ENERGY  ENERGY CHANGE      VAR         CPU   MICRO    DIIS
   1      1.19763800    -0.80033345  -193.36973432    -8.0865E-01   1.96E-01      0.17  1  1  1   0  0
   2      1.19782259    -0.80001618  -193.36941705     3.1728E-04   1.07E-04      0.82  0  0  0   1  1
   3      1.19804883    -0.80030147  -193.36970235    -2.8530E-04   8.42E-07      1.59  0  0  0   2  2
   4      1.19805396    -0.80030328  -193.36970415    -1.8015E-06   5.60E-09      2.44  0  0  0   3  3
   5      1.19805457    -0.80030329  -193.36970416    -1.1795E-08   5.36E-11      3.40  0  0  0   4  4
 
 - - Continuing with F12/conv. amplitude coupling turned on.
 
   6      1.19935485    -0.80451859  -193.37391946    -4.2153E-03   1.96E-04      4.16  1  1  1   1  1
   7      1.19935176    -0.80451974  -193.37392061    -1.1504E-06   1.85E-08      4.99  1  1  1   2  2
   8      1.19935218    -0.80451946  -193.37392034     2.7305E-07   5.32E-11      5.90  1  1  1   3  3
 
 CPU time for iterative RMP2-F12                  5.90 sec
 
 
 DF-RMP2-F12 doubles corrections:
 - - - - - - - - - - - - - - - - 
  Approx.                             TOTAL           A-B            A-A            B-B    
  RMP2-F12/3C(FIX)                -0.139164870   -0.123011139   -0.009328351   -0.006825380
  RMP2-F12/3*C(FIX)               -0.134948694   -0.119878729   -0.008728946   -0.006341019
  RMP2-F12/3*C(DX)                -0.136082630   -0.120958575   -0.008768629   -0.006355427
  RMP2-F12/3*C(FIX,DX)            -0.146355336   -0.131164131   -0.008911441   -0.006279764
 
 DF-RMP2-F12 doubles energies:
 - - - - - - - - - - - - - - -
  Approx.                             TOTAL           A-B            A-A            B-B    
  RMP2                            -0.661837843   -0.507182045   -0.084461786   -0.070194012
  RMP2-F12/3C(FIX)                -0.801002713   -0.630193184   -0.093790137   -0.077019392
  RMP2-F12/3*C(FIX)               -0.796786537   -0.627060774   -0.093190732   -0.076535031
  RMP2-F12/3*C(DX)                -0.797920473   -0.628140620   -0.093230415   -0.076549439
  RMP2-F12/3*C(FIX,DX)            -0.808193179   -0.638346176   -0.093373227   -0.076473776
 
 
  Reference energy                   -192.561087712769
  CABS relaxation correction to RHF    -0.008313158979
  New reference energy               -192.569400871748
 
  RMP2-F12 singles (MO) energy         -0.003516750640
  RMP2-F12 pair energy                 -0.801002712823
  RMP2-F12 correlation energy          -0.804519463462
 
 !RMP2-F12/3C(FIX) energy            -193.373920335210

 Starting RMP2 calculation

 Wavefunction is spin-projected

 ITER.      SQ.NORM     CORR.ENERGY   TOTAL ENERGY   ENERGY CHANGE        DEN1      VAR(S)    VAR(P)  DIIS     TIME
   1      1.19569012    -0.66297402  -193.22406174    -0.66297402    -0.00228707  0.88D-05  0.84D-03  1  1    23.77
   2      1.19771018    -0.66544086  -193.22652857    -0.00246684    -0.00000367  0.26D-06  0.15D-05  2  2    24.65
   3      1.19775648    -0.66547163  -193.22655935    -0.00003077    -0.00000003  0.12D-07  0.72D-08  3  3    25.55
   4      1.19775716    -0.66547168  -193.22655940    -0.00000005    -0.00000000  0.38D-09  0.85D-10  4  4    26.46

 Norm of t1 vector:      0.03173103      S-energy:    -0.00293612      T1 diagnostic:  0.00046120
 Norm of t2 vector:      0.44356544      P-energy:    -0.66253556
                                         Alpha-Beta:  -0.50808260
                                         Alpha-Alpha: -0.08451802
                                         Beta-Beta:   -0.06993495

 Spin contamination <S**2-Sz**2-Sz>     0.00000000
  Reference energy                   -192.569400871748
  RHF-RMP2 correlation energy          -0.665471683604
 !RHF-RMP2 energy                    -193.234872555353
 (NB above energy spin projected)

 Starting RCCSD calculation

 ITER.      SQ.NORM     CORR.ENERGY   TOTAL ENERGY   ENERGY CHANGE        DEN1      VAR(S)    VAR(P)  DIIS     TIME
   1      1.20927550    -0.67546458  -193.23655229    -0.67546458    -0.01872608  0.36D-02  0.37D-02  1  1    38.50
   2      1.22721977    -0.69328932  -193.25437703    -0.01782474    -0.00163153  0.23D-03  0.47D-03  2  2    50.06
   3      1.23539224    -0.69734901  -193.25843673    -0.00405969    -0.00030556  0.22D-03  0.37D-04  3  3    62.06
   4      1.23958021    -0.69874261  -193.25983032    -0.00139360    -0.00008803  0.62D-04  0.13D-04  4  4    73.73
   5      1.24297670    -0.69926334  -193.26035105    -0.00052073    -0.00002453  0.22D-04  0.23D-05  5  5    85.79
   6      1.24519240    -0.69947031  -193.26055802    -0.00020697    -0.00000360  0.21D-05  0.64D-06  6  6    97.63
   7      1.24595821    -0.69955063  -193.26063835    -0.00008033    -0.00000059  0.35D-06  0.10D-06  6  1   109.52
   8      1.24607250    -0.69955680  -193.26064451    -0.00000617    -0.00000015  0.11D-06  0.22D-07  6  2   121.58
   9      1.24613466    -0.69955652  -193.26064424     0.00000028    -0.00000006  0.51D-07  0.52D-08  6  4   133.44
  10      1.24613107    -0.69955616  -193.26064387     0.00000036    -0.00000003  0.31D-07  0.18D-08  6  3   145.49
  11      1.24614799    -0.69955756  -193.26064528    -0.00000140    -0.00000002  0.25D-07  0.10D-08  6  5   157.30
  12      1.24615507    -0.69955798  -193.26064569    -0.00000041    -0.00000002  0.20D-07  0.79D-09  6  6   169.27
  13      1.24616468    -0.69955758  -193.26064530     0.00000039    -0.00000001  0.15D-07  0.61D-09  6  1   181.15
  14      1.24616227    -0.69955560  -193.26064331     0.00000198    -0.00000001  0.87D-08  0.46D-09  6  4   193.12
  15      1.24616513    -0.69955446  -193.26064218     0.00000114    -0.00000001  0.51D-08  0.28D-09  6  2   205.22
  16      1.24617238    -0.69955436  -193.26064207     0.00000011    -0.00000000  0.27D-08  0.22D-09  6  3   217.09

 Norm of t1 vector:      0.13088780      S-energy:    -0.00363057      T1 diagnostic:  0.01737959
                                                                       D1 diagnostic:  0.07077819
 Norm of t2 vector:      0.47858204      P-energy:    -0.69592378
                                         Alpha-Beta:  -0.55019468
                                         Alpha-Alpha: -0.07898623
                                         Beta-Beta:   -0.06674287

 Singles amplitudes (print threshold =  0.500E-01):

         I         SYM. A    A   T(IA) [Beta-Beta]

         7         1         1      0.05733743
        11         1         1     -0.07159063

 Spin contamination <S**2-Sz**2-Sz>     0.00000000

 Memory could be reduced to 124.05 Mwords without degradation in triples
 

 RESULTS
 =======

  Reference energy                   -192.561087712770
  CABS relaxation correction to RHF    -0.008313158979
  New reference energy               -192.569400871748
 
  F12 corrections for ansatz 3C(FIX) added to RCCSD energy. Coupling mode:  7
 
  RCCSD-F12a singles energy            -0.003630573602
  RCCSD-F12a pair energy               -0.830748334672
  RCCSD-F12a correlation energy        -0.834378908274
  Triples (T) contribution             -0.024781709118
  Total correlation energy             -0.859160617392
 
  RHF-RCCSD-F12a energy              -193.403779780022
  RHF-RCCSD[T]-F12a energy           -193.429728874460
  RHF-RCCSD-T-F12a energy            -193.428200420110
 !RHF-RCCSD(T)-F12a energy           -193.428561489141

 Program statistics:

 Available memory in ccsd:              2799998418
 Min. memory needed in ccsd:              18161284
 Max. memory used in ccsd:                26096969
 Max. memory used in cckext:              21097443 (16 integral passes)
 Max. memory used in cckint:              48908516 ( 1 integral passes)


 **********************************************************************************************************************************
 DATASETS  * FILE   NREC   LENGTH (MB)   RECORD NAMES
              1      18       21.31       500      610      700      900      950      970     1001      129      960     1100   
                                          VAR    BASINP    GEOM    SYMINP    ZMAT    AOBASIS   BASIS     P2S    ABASIS      S 
                                         1400     1410     1200     1210     1080     1600     1650     1700   
                                           T        V       H0       H01     AOSYM     SMH    MOLCAS    OPER   

              2       7        6.82       700     1000      520     2100     1001     2101     7360   
                                         GEOM     BASIS   MCVARS     RHF     BASIS     RHF    F12ABS    

 PROGRAMS   *        TOTAL      F12A       RHF       INT       RHF       INT
 CPU TIMES  *       356.29    346.29      4.65      4.36      0.21      0.64
 REAL TIME  *       495.77 SEC
 DISK USED  *         8.11 GB      
 SF USED    *         6.06 GB      
 GA USED    *         2.47 MB       (max)       0.00 MB       (current)
 **********************************************************************************************************************************

 RCCSD(T)-F12A/cc-pVDZ-F12 energy=   -193.428561489141

   RCCSD(T)-F12A        RHF-SCF         RHF-SCF 
   -193.42856149   -192.56108771   -192.12543118
 **********************************************************************************************************************************
 Molpro calculation terminated
 Variable memory released
