# Supplementary material for: Computational Investigation of Substituent Effects on the Alcohol + Carbonyl Channel of Peroxy Radical Self- and Cross-Reactions
Source: J Phys Chem A. 2023 Feb 8;127(7):1686–96. doi: 10.1021/acs.jpca.2c08927 (PMC9969516; doi:10.1021/acs.jpca.2c08927)
Supplement: Supplementary file 2 — jp2c08927_si_002.zip [file jp2c08927_si_002.zip › EtO--OiPr/eto-oipr-dimer-complex.log]

 Entering Gaussian System, Link 0=/appl/soft/chem/gaussian/G16RevB.01//g16/g16
 Initial command:
 /appl/soft/chem/gaussian/G16RevB.01/g16/l1.exe "/scratch/kurten/scratch_galib/third-paper/eto-ipro/SYS_1A_1B/DFT_high/calc-LM/TMP/G165083988_11_1_1122/Gau-17988.inp" -scrdir="/scratch/kurten/scratch_galib/third-paper/eto-ipro/SYS_1A_1B/DFT_high/calc-LM/TMP/G165083988_11_1_1122/"
 Entering Link 1 = /appl/soft/chem/gaussian/G16RevB.01/g16/l1.exe PID=     17989.
  
 Copyright (c) 1988-2017, Gaussian, Inc.  All Rights Reserved.
  
 This is part of the Gaussian(R) 16 program.  It is based on
 the Gaussian(R) 09 system (copyright 2009, Gaussian, Inc.),
 the Gaussian(R) 03 system (copyright 2003, Gaussian, Inc.),
 the Gaussian(R) 98 system (copyright 1998, Gaussian, Inc.),
 the Gaussian(R) 94 system (copyright 1995, Gaussian, Inc.),
 the Gaussian 92(TM) system (copyright 1992, Gaussian, Inc.),
 the Gaussian 90(TM) system (copyright 1990, Gaussian, Inc.),
 the Gaussian 88(TM) system (copyright 1988, Gaussian, Inc.),
 the Gaussian 86(TM) system (copyright 1986, Carnegie Mellon
 University), and the Gaussian 82(TM) system (copyright 1983,
 Carnegie Mellon University). Gaussian is a federally registered
 trademark of Gaussian, Inc.
  
 This software contains proprietary and confidential information,
 including trade secrets, belonging to Gaussian, Inc.
  
 This software is provided under written license and may be
 used, copied, transmitted, or stored only in accord with that
 written license.
  
 The following legend is applicable only to US Government
 contracts under FAR:
  
                    RESTRICTED RIGHTS LEGEND
  
 Use, reproduction and disclosure by the US Government is
 subject to restrictions as set forth in subparagraphs (a)
 and (c) of the Commercial Computer Software - Restricted
 Rights clause in FAR 52.227-19.
  
 Gaussian, Inc.
 340 Quinnipiac St., Bldg. 40, Wallingford CT 06492
  
  
 ---------------------------------------------------------------
 Warning -- This program may not be used in any manner that
 competes with the business of Gaussian, Inc. or will provide
 assistance to any competitor of Gaussian, Inc.  The licensee
 of this program is prohibited from giving any competitor of
 Gaussian, Inc. access to this program.  By using this program,
 the user acknowledges that Gaussian, Inc. is engaged in the
 business of creating and licensing software in the field of
 computational chemistry and represents and warrants to the
 licensee that it is not a competitor of Gaussian, Inc. and that
 it will not use this program in any manner prohibited above.
 ---------------------------------------------------------------
  

 Cite this work as:
 Gaussian 16, Revision B.01,
 M. J. Frisch, G. W. Trucks, H. B. Schlegel, G. E. Scuseria, 
 M. A. Robb, J. R. Cheeseman, G. Scalmani, V. Barone, 
 G. A. Petersson, H. Nakatsuji, X. Li, M. Caricato, A. V. Marenich, 
 J. Bloino, B. G. Janesko, R. Gomperts, B. Mennucci, H. P. Hratchian, 
 J. V. Ortiz, A. F. Izmaylov, J. L. Sonnenberg, D. Williams-Young, 
 F. Ding, F. Lipparini, F. Egidi, J. Goings, B. Peng, A. Petrone, 
 T. Henderson, D. Ranasinghe, V. G. Zakrzewski, J. Gao, N. Rega, 
 G. Zheng, W. Liang, M. Hada, M. Ehara, K. Toyota, R. Fukuda, 
 J. Hasegawa, M. Ishida, T. Nakajima, Y. Honda, O. Kitao, H. Nakai, 
 T. Vreven, K. Throssell, J. A. Montgomery, Jr., J. E. Peralta, 
 F. Ogliaro, M. J. Bearpark, J. J. Heyd, E. N. Brothers, K. N. Kudin, 
 V. N. Staroverov, T. A. Keith, R. Kobayashi, J. Normand, 
 K. Raghavachari, A. P. Rendell, J. C. Burant, S. S. Iyengar, 
 J. Tomasi, M. Cossi, J. M. Millam, M. Klene, C. Adamo, R. Cammi, 
 J. W. Ochterski, R. L. Martin, K. Morokuma, O. Farkas, 
 J. B. Foresman, and D. J. Fox, Gaussian, Inc., Wallingford CT, 2016.
 
 ******************************************
 Gaussian 16:  ES64L-G16RevB.01 20-Dec-2017
                 3-Mar-2021 
 ******************************************
 %Nprocshared=8
 Will use up to    8 processors via shared memory.
 %Mem=4000mb
 ----------------------------------------------------------------------
 #wB97XD Aug-cc-pVTZ Opt Integral(Grid=SuperFineGrid) Freq MaxDisk=32GB
 ----------------------------------------------------------------------
 1/18=20,19=15,26=5,38=1/1,3;
 2/9=110,12=2,17=6,18=5,40=1/2;
 3/5=16,6=1,7=10,11=2,25=1,30=1,71=1,74=-58,75=-7/1,2,3;
 4//1;
 5/5=2,38=5/2;
 6/7=2,8=2,9=2,10=2,28=1/1;
 7//1,2,3,16;
 1/18=20,19=15,26=5/3(2);
 2/9=110/2;
 99//99;
 2/9=110/2;
 3/5=16,6=1,7=10,11=2,25=1,30=1,71=1,74=-58,75=-7/1,2,3;
 4/5=5,16=3,69=1/1;
 5/5=2,38=5/2;
 7//1,2,3,16;
 1/18=20,19=15,26=5/3(-5);
 2/9=110/2;
 6/7=2,8=2,9=2,10=2,19=2,28=1/1;
 99/9=1/99;
 ----------------------------------------------------------------------
 /scratch/kurten/scratch_galib/third-paper/eto-ipro/SYS_1A_1B/DFT_opt/c
 alc-LM/11_1_1122.xyz
 ----------------------------------------------------------------------
 Symbolic Z-matrix:
 Charge =  0 Multiplicity = 3
 H                     1.91901   1.57926   0.72002 
 C                     2.68817   1.02625   0.17163 
 H                     3.01751   1.63627  -0.67659 
 H                     3.54265   0.86914   0.83763 
 C                     2.13565  -0.30857  -0.31622 
 H                     1.25849  -0.12612  -0.98092 
 H                     2.8547   -0.86228  -0.94679 
 O                     1.63687  -1.12      0.65729 
 H                    -2.85827   0.50794   1.58596 
 C                    -2.54737   0.90924   0.61498 
 H                    -3.38363   0.82728  -0.08731 
 H                    -2.30574   1.96875   0.7435 
 C                    -1.33339   0.14595   0.09029 
 H                    -0.50792   0.15435   0.82453 
 C                    -1.65967  -1.35001  -0.17546 
 H                    -2.44942  -1.43631  -0.92708 
 H                    -2.00509  -1.78744   0.76592 
 H                    -0.76987  -1.88842  -0.50842 
 O                    -0.88846   0.62256  -1.11502 
 
 Add virtual bond connecting atoms O19        and H6         Dist= 4.30D+00.

 GradGradGradGradGradGradGradGradGradGradGradGradGradGradGradGradGradGrad
 Berny optimization.
 Initialization pass.
                           ----------------------------
                           !    Initial Parameters    !
                           ! (Angstroms and Degrees)  !
 --------------------------                            --------------------------
 ! Name  Definition              Value          Derivative Info.                !
 --------------------------------------------------------------------------------
 ! R1    R(1,2)                  1.0946         estimate D2E/DX2                !
 ! R2    R(2,3)                  1.0955         estimate D2E/DX2                !
 ! R3    R(2,4)                  1.0947         estimate D2E/DX2                !
 ! R4    R(2,5)                  1.5248         estimate D2E/DX2                !
 ! R5    R(5,6)                  1.1156         estimate D2E/DX2                !
 ! R6    R(5,7)                  1.1051         estimate D2E/DX2                !
 ! R7    R(5,8)                  1.362          estimate D2E/DX2                !
 ! R8    R(6,19)                 2.2777         estimate D2E/DX2                !
 ! R9    R(9,10)                 1.0957         estimate D2E/DX2                !
 ! R10   R(10,11)                1.0951         estimate D2E/DX2                !
 ! R11   R(10,12)                1.0943         estimate D2E/DX2                !
 ! R12   R(10,13)                1.527          estimate D2E/DX2                !
 ! R13   R(13,14)                1.1048         estimate D2E/DX2                !
 ! R14   R(13,15)                1.554          estimate D2E/DX2                !
 ! R15   R(13,19)                1.3704         estimate D2E/DX2                !
 ! R16   R(15,16)                1.0937         estimate D2E/DX2                !
 ! R17   R(15,17)                1.094          estimate D2E/DX2                !
 ! R18   R(15,18)                1.092          estimate D2E/DX2                !
 ! A1    A(1,2,3)              108.5317         estimate D2E/DX2                !
 ! A2    A(1,2,4)              108.4334         estimate D2E/DX2                !
 ! A3    A(1,2,5)              110.3615         estimate D2E/DX2                !
 ! A4    A(3,2,4)              108.44           estimate D2E/DX2                !
 ! A5    A(3,2,5)              110.4069         estimate D2E/DX2                !
 ! A6    A(4,2,5)              110.6008         estimate D2E/DX2                !
 ! A7    A(2,5,6)              109.4133         estimate D2E/DX2                !
 ! A8    A(2,5,7)              112.669          estimate D2E/DX2                !
 ! A9    A(2,5,8)              115.1864         estimate D2E/DX2                !
 ! A10   A(6,5,7)              104.6885         estimate D2E/DX2                !
 ! A11   A(6,5,8)              103.6142         estimate D2E/DX2                !
 ! A12   A(7,5,8)              110.3422         estimate D2E/DX2                !
 ! A13   A(5,6,19)             146.0969         estimate D2E/DX2                !
 ! A14   A(9,10,11)            108.9188         estimate D2E/DX2                !
 ! A15   A(9,10,12)            108.2518         estimate D2E/DX2                !
 ! A16   A(9,10,13)            110.3051         estimate D2E/DX2                !
 ! A17   A(11,10,12)           108.4451         estimate D2E/DX2                !
 ! A18   A(11,10,13)           110.4465         estimate D2E/DX2                !
 ! A19   A(12,10,13)           110.4131         estimate D2E/DX2                !
 ! A20   A(10,13,14)           111.2138         estimate D2E/DX2                !
 ! A21   A(10,13,15)           111.9023         estimate D2E/DX2                !
 ! A22   A(10,13,19)           112.7372         estimate D2E/DX2                !
 ! A23   A(14,13,15)           106.1318         estimate D2E/DX2                !
 ! A24   A(14,13,19)           109.8352         estimate D2E/DX2                !
 ! A25   A(15,13,19)           104.6292         estimate D2E/DX2                !
 ! A26   A(13,15,16)           110.1879         estimate D2E/DX2                !
 ! A27   A(13,15,17)           107.701          estimate D2E/DX2                !
 ! A28   A(13,15,18)           110.835          estimate D2E/DX2                !
 ! A29   A(16,15,17)           109.3799         estimate D2E/DX2                !
 ! A30   A(16,15,18)           109.8735         estimate D2E/DX2                !
 ! A31   A(17,15,18)           108.814          estimate D2E/DX2                !
 ! A32   A(6,19,13)             98.0441         estimate D2E/DX2                !
 ! D1    D(1,2,5,6)             59.2367         estimate D2E/DX2                !
 ! D2    D(1,2,5,7)            175.2482         estimate D2E/DX2                !
 ! D3    D(1,2,5,8)            -56.9646         estimate D2E/DX2                !
 ! D4    D(3,2,5,6)            -60.7492         estimate D2E/DX2                !
 ! D5    D(3,2,5,7)             55.2623         estimate D2E/DX2                !
 ! D6    D(3,2,5,8)           -176.9505         estimate D2E/DX2                !
 ! D7    D(4,2,5,6)            179.2249         estimate D2E/DX2                !
 ! D8    D(4,2,5,7)            -64.7636         estimate D2E/DX2                !
 ! D9    D(4,2,5,8)             63.0236         estimate D2E/DX2                !
 ! D10   D(2,5,6,19)           -67.276          estimate D2E/DX2                !
 ! D11   D(7,5,6,19)           171.7382         estimate D2E/DX2                !
 ! D12   D(8,5,6,19)            56.0646         estimate D2E/DX2                !
 ! D13   D(5,6,19,13)          -36.8757         estimate D2E/DX2                !
 ! D14   D(9,10,13,14)         -55.1397         estimate D2E/DX2                !
 ! D15   D(9,10,13,15)          63.3684         estimate D2E/DX2                !
 ! D16   D(9,10,13,19)        -179.0098         estimate D2E/DX2                !
 ! D17   D(11,10,13,14)       -175.5975         estimate D2E/DX2                !
 ! D18   D(11,10,13,15)        -57.0894         estimate D2E/DX2                !
 ! D19   D(11,10,13,19)         60.5324         estimate D2E/DX2                !
 ! D20   D(12,10,13,14)         64.4657         estimate D2E/DX2                !
 ! D21   D(12,10,13,15)       -177.0262         estimate D2E/DX2                !
 ! D22   D(12,10,13,19)        -59.4044         estimate D2E/DX2                !
 ! D23   D(10,13,15,16)         60.6193         estimate D2E/DX2                !
 ! D24   D(10,13,15,17)        -58.621          estimate D2E/DX2                !
 ! D25   D(10,13,15,18)       -177.5464         estimate D2E/DX2                !
 ! D26   D(14,13,15,16)       -177.8961         estimate D2E/DX2                !
 ! D27   D(14,13,15,17)         62.8636         estimate D2E/DX2                !
 ! D28   D(14,13,15,18)        -56.0618         estimate D2E/DX2                !
 ! D29   D(19,13,15,16)        -61.7567         estimate D2E/DX2                !
 ! D30   D(19,13,15,17)        179.003          estimate D2E/DX2                !
 ! D31   D(19,13,15,18)         60.0776         estimate D2E/DX2                !
 ! D32   D(10,13,19,6)         156.8016         estimate D2E/DX2                !
 ! D33   D(14,13,19,6)          32.1734         estimate D2E/DX2                !
 ! D34   D(15,13,19,6)         -81.3687         estimate D2E/DX2                !
 --------------------------------------------------------------------------------
 Trust Radius=3.00D-01 FncErr=1.00D-07 GrdErr=1.00D-07 EigMax=2.50D+02 EigMin=1.00D-04
 Number of steps in this run=     94 maximum allowed number of steps=    114.
 GradGradGradGradGradGradGradGradGradGradGradGradGradGradGradGradGradGrad

                          Input orientation:                          
 ---------------------------------------------------------------------
 Center     Atomic      Atomic             Coordinates (Angstroms)
 Number     Number       Type             X           Y           Z
 ---------------------------------------------------------------------
      1          1           0        1.919012    1.579264    0.720015
      2          6           0        2.688165    1.026247    0.171632
      3          1           0        3.017512    1.636272   -0.676587
      4          1           0        3.542649    0.869139    0.837627
      5          6           0        2.135645   -0.308565   -0.316216
      6          1           0        1.258493   -0.126120   -0.980916
      7          1           0        2.854701   -0.862279   -0.946791
      8          8           0        1.636871   -1.119999    0.657292
      9          1           0       -2.858272    0.507937    1.585962
     10          6           0       -2.547372    0.909235    0.614981
     11          1           0       -3.383626    0.827277   -0.087314
     12          1           0       -2.305741    1.968751    0.743500
     13          6           0       -1.333386    0.145949    0.090290
     14          1           0       -0.507919    0.154352    0.824533
     15          6           0       -1.659673   -1.350012   -0.175455
     16          1           0       -2.449417   -1.436309   -0.927080
     17          1           0       -2.005089   -1.787443    0.765923
     18          1           0       -0.769872   -1.888420   -0.508416
     19          8           0       -0.888458    0.622555   -1.115024
 ---------------------------------------------------------------------
                    Distance matrix (angstroms):
                    1          2          3          4          5
     1  H    0.000000
     2  C    1.094599   0.000000
     3  H    1.777765   1.095480   0.000000
     4  H    1.776037   1.094703   1.776825   0.000000
     5  C    2.164394   1.524794   2.165629   2.167487   0.000000
     6  H    2.497556   2.168013   2.508543   3.084641   1.115575
     7  H    3.100788   2.201167   2.518387   2.579773   1.105109
     8  O    2.714693   2.438741   3.358933   2.760649   1.361954
     9  H    4.971926   5.747342   6.396648   6.454631   5.405938
    10  C    4.517583   5.255578   5.758877   6.094221   4.927556
    11  H    5.416201   6.080566   6.478911   6.987886   5.639582
    12  H    4.242734   5.114142   5.519439   5.951611   5.102458
    13  C    3.609576   4.117574   4.662561   4.985703   3.522216
    14  H    2.816255   3.376601   4.108298   4.113173   2.916167
    15  C    4.710574   4.966968   5.571812   5.745879   3.938130
    16  H    5.557857   5.802249   6.276210   6.658388   4.761067
    17  H    5.170628   5.504241   6.247334   6.151420   4.528110
    18  H    4.556750   4.573376   5.176487   5.292807   3.312840
    19  O    3.487771   3.822392   4.059119   4.848542   3.263476
                    6          7          8          9         10
     6  H    0.000000
     7  H    1.758117   0.000000
     8  O    1.953123   2.030422   0.000000
     9  H    4.892713   6.397686   4.870207   0.000000
    10  C    4.254816   5.895743   4.650534   1.095675   0.000000
    11  H    4.822526   6.519971   5.436149   1.782646   1.095106
    12  H    4.479493   6.123886   5.009191   1.774545   1.094293
    13  C    2.817684   4.430816   3.278192   2.166413   1.526980
    14  H    2.541362   3.934252   2.500413   2.495788   2.184749
    15  C    3.265329   4.605694   3.407870   2.826872   2.552841
    16  H    3.932949   5.335126   4.394091   3.203535   2.808758
    17  H    4.057389   5.235158   3.704208   2.582471   2.754801
    18  H    2.728227   3.792449   2.782401   3.806621   3.499772
    19  O    2.277696   4.030419   3.543287   3.344941   2.413938
                   11         12         13         14         15
    11  H    0.000000
    12  H    1.776246   0.000000
    13  C    2.167772   2.166741   0.000000
    14  H    3.090952   2.555538   1.104798   0.000000
    15  C    2.778555   3.503722   1.554022   2.142341   0.000000
    16  H    2.588779   3.795512   2.187260   3.060680   1.093656
    17  H    3.076546   3.768274   2.155382   2.452656   1.094007
    18  H    3.792631   4.336353   2.194232   2.453220   1.092013
    19  O    2.706282   2.697229   1.370363   2.031232   2.317020
                   16         17         18         19
    16  H    0.000000
    17  H    1.785212   0.000000
    18  H    1.789010   1.777610   0.000000
    19  O    2.590528   3.254676   2.585929   0.000000
 Stoichiometry    C5H12O2(3)
 Framework group  C1[X(C5H12O2)]
 Deg. of freedom    51
 Full point group                 C1      NOp   1
 Largest Abelian subgroup         C1      NOp   1
 Largest concise Abelian subgroup C1      NOp   1
                         Standard orientation:                         
 ---------------------------------------------------------------------
 Center     Atomic      Atomic             Coordinates (Angstroms)
 Number     Number       Type             X           Y           Z
 ---------------------------------------------------------------------
      1          1           0        1.919012   -1.579264   -0.720015
      2          6           0        2.688165   -1.026247   -0.171632
      3          1           0        3.017512   -1.636272    0.676587
      4          1           0        3.542649   -0.869139   -0.837627
      5          6           0        2.135645    0.308565    0.316216
      6          1           0        1.258493    0.126120    0.980916
      7          1           0        2.854701    0.862279    0.946791
      8          8           0        1.636871    1.119999   -0.657292
      9          1           0       -2.858272   -0.507937   -1.585962
     10          6           0       -2.547372   -0.909235   -0.614981
     11          1           0       -3.383626   -0.827277    0.087314
     12          1           0       -2.305741   -1.968751   -0.743500
     13          6           0       -1.333386   -0.145949   -0.090290
     14          1           0       -0.507919   -0.154352   -0.824533
     15          6           0       -1.659673    1.350012    0.175455
     16          1           0       -2.449417    1.436309    0.927080
     17          1           0       -2.005089    1.787443   -0.765923
     18          1           0       -0.769872    1.888420    0.508416
     19          8           0       -0.888458   -0.622555    1.115024
 ---------------------------------------------------------------------
 Rotational constants (GHZ):           3.7534323           1.1414250           1.0235456
 Standard basis: Aug-CC-pVTZ (5D, 7F)
 There are   685 symmetry adapted cartesian basis functions of A   symmetry.
 There are   598 symmetry adapted basis functions of A   symmetry.
   598 basis functions,   828 primitive gaussians,   685 cartesian basis functions
    30 alpha electrons       28 beta electrons
       nuclear repulsion energy       309.0535693867 Hartrees.
 NAtoms=   19 NActive=   19 NUniq=   19 SFac= 1.00D+00 NAtFMM=   60 NAOKFM=F Big=F
 Integral buffers will be    131072 words long.
 Raffenetti 2 integral format.
 Two-electron integral symmetry is turned on.
 Nuclear repulsion after empirical dispersion term =      309.0441140908 Hartrees.
 One-electron integrals computed using PRISM.
 NBasis=   598 RedAO= T EigKep=  5.99D-06  NBF=   598
 NBsUse=   598 1.00D-06 EigRej= -1.00D+00 NBFU=   598
 ExpMin= 2.53D-02 ExpMax= 1.53D+04 ExpMxC= 5.22D+02 IAcc=3 IRadAn=         7 AccDes= 0.00D+00
 Harris functional with IExCor= 4639 and IRadAn=       7 diagonalized for initial guess.
 HarFok:  IExCor= 4639 AccDes= 0.00D+00 IRadAn=         7 IDoV= 1 UseB2=F ITyADJ=14
 ICtDFT=  3500011 ScaDFX=  1.000000  1.000000  1.000000  1.000000
 FoFCou: FMM=F IPFlag=           0 FMFlag=      100000 FMFlg1=           0
         NFxFlg=           0 DoJE=T BraDBF=F KetDBF=T FulRan=T
         wScrn=  0.000000 ICntrl=       500 IOpCl=  0 I1Cent=   200000004 NGrid=           0
         NMat0=    1 NMatS0=      1 NMatT0=    0 NMatD0=    1 NMtDS0=    0 NMtDT0=    0
 Petite list used in FoFCou.
 Initial guess <Sx>= 0.0000 <Sy>= 0.0000 <Sz>= 1.0000 <S**2>= 2.0000 S= 1.0000
 Requested convergence on RMS density matrix=1.00D-08 within 128 cycles.
 Requested convergence on MAX density matrix=1.00D-06.
 Requested convergence on             energy=1.00D-06.
 No special actions if energy rises.
 Restarting incremental Fock formation.
 SCF Done:  E(UwB97XD) =  -348.085004922     A.U. after   25 cycles
            NFock= 25  Conv=0.65D-08     -V/T= 2.0064
 <Sx>= 0.0000 <Sy>= 0.0000 <Sz>= 1.0000 <S**2>= 2.0093 S= 1.0031
 <L.S>=  0.00000000000    
 Annihilation of the first spin contaminant:
 S**2 before annihilation     2.0093,   after     2.0001

 **********************************************************************

            Population analysis using the SCF Density.

 **********************************************************************

 Orbital symmetries:
 Alpha Orbitals:
       Occupied  (A) (A) (A) (A) (A) (A) (A) (A) (A) (A) (A) (A)
                 (A) (A) (A) (A) (A) (A) (A) (A) (A) (A) (A) (A)
                 (A) (A) (A) (A) (A) (A)
       Virtual   (A) (A) (A) (A) (A) (A) (A) (A) (A) (A) (A) (A)
                 (A) (A) (A) (A) (A) (A) (A) (A) (A) (A) (A) (A)
                 (A) (A) (A) (A) (A) (A) (A) (A) (A) (A) (A) (A)
                 (A) (A) (A) (A) (A) (A) (A) (A) (A) (A) (A) (A)
                 (A) (A) (A) (A) (A) (A) (A) (A) (A) (A) (A) (A)
                 (A) (A) (A) (A) (A) (A) (A) (A) (A) (A) (A) (A)
                 (A) (A) (A) (A) (A) (A) (A) (A) (A) (A) (A) (A)
                 (A) (A) (A) (A) (A) (A) (A) (A) (A) (A) (A) (A)
                 (A) (A) (A) (A) (A) (A) (A) (A) (A) (A) (A) (A)
                 (A) (A) (A) (A) (A) (A) (A) (A) (A) (A) (A) (A)
                 (A) (A) (A) (A) (A) (A) (A) (A) (A) (A) (A) (A)
                 (A) (A) (A) (A) (A) (A) (A) (A) (A) (A) (A) (A)
                 (A) (A) (A) (A) (A) (A) (A) (A) (A) (A) (A) (A)
                 (A) (A) (A) (A) (A) (A) (A) (A) (A) (A) (A) (A)
                 (A) (A) (A) (A) (A) (A) (A) (A) (A) (A) (A) (A)
                 (A) (A) (A) (A) (A) (A) (A) (A) (A) (A) (A) (A)
                 (A) (A) (A) (A) (A) (A) (A) (A) (A) (A) (A) (A)
                 (A) (A) (A) (A) (A) (A) (A) (A) (A) (A) (A) (A)
                 (A) (A) (A) (A) (A) (A) (A) (A) (A) (A) (A) (A)
                 (A) (A) (A) (A) (A) (A) (A) (A) (A) (A) (A) (A)
                 (A) (A) (A) (A) (A) (A) (A) (A) (A) (A) (A) (A)
                 (A) (A) (A) (A) (A) (A) (A) (A) (A) (A) (A) (A)
                 (A) (A) (A) (A) (A) (A) (A) (A) (A) (A) (A) (A)
                 (A) (A) (A) (A) (A) (A) (A) (A) (A) (A) (A) (A)
                 (A) (A) (A) (A) (A) (A) (A) (A) (A) (A) (A) (A)
                 (A) (A) (A) (A) (A) (A) (A) (A) (A) (A) (A) (A)
                 (A) (A) (A) (A) (A) (A) (A) (A) (A) (A) (A) (A)
                 (A) (A) (A) (A) (A) (A) (A) (A) (A) (A) (A) (A)
                 (A) (A) (A) (A) (A) (A) (A) (A) (A) (A) (A) (A)
                 (A) (A) (A) (A) (A) (A) (A) (A) (A) (A) (A) (A)
                 (A) (A) (A) (A) (A) (A) (A) (A) (A) (A) (A) (A)
                 (A) (A) (A) (A) (A) (A) (A) (A) (A) (A) (A) (A)
                 (A) (A) (A) (A) (A) (A) (A) (A) (A) (A) (A) (A)
                 (A) (A) (A) (A) (A) (A) (A) (A) (A) (A) (A) (A)
                 (A) (A) (A) (A) (A) (A) (A) (A) (A) (A) (A) (A)
                 (A) (A) (A) (A) (A) (A) (A) (A) (A) (A) (A) (A)
                 (A) (A) (A) (A) (A) (A) (A) (A) (A) (A) (A) (A)
                 (A) (A) (A) (A) (A) (A) (A) (A) (A) (A) (A) (A)
                 (A) (A) (A) (A) (A) (A) (A) (A) (A) (A) (A) (A)
                 (A) (A) (A) (A) (A) (A) (A) (A) (A) (A) (A) (A)
                 (A) (A) (A) (A) (A) (A) (A) (A) (A) (A) (A) (A)
                 (A) (A) (A) (A) (A) (A) (A) (A) (A) (A) (A) (A)
                 (A) (A) (A) (A) (A) (A) (A) (A) (A) (A) (A) (A)
                 (A) (A) (A) (A) (A) (A) (A) (A) (A) (A) (A) (A)
                 (A) (A) (A) (A) (A) (A) (A) (A) (A) (A) (A) (A)
                 (A) (A) (A) (A) (A) (A) (A) (A) (A) (A) (A) (A)
                 (A) (A) (A) (A) (A) (A) (A) (A) (A) (A) (A) (A)
                 (A) (A) (A) (A)
 Beta  Orbitals:
       Occupied  (A) (A) (A) (A) (A) (A) (A) (A) (A) (A) (A) (A)
                 (A) (A) (A) (A) (A) (A) (A) (A) (A) (A) (A) (A)
                 (A) (A) (A) (A)
       Virtual   (A) (A) (A) (A) (A) (A) (A) (A) (A) (A) (A) (A)
                 (A) (A) (A) (A) (A) (A) (A) (A) (A) (A) (A) (A)
                 (A) (A) (A) (A) (A) (A) (A) (A) (A) (A) (A) (A)
                 (A) (A) (A) (A) (A) (A) (A) (A) (A) (A) (A) (A)
                 (A) (A) (A) (A) (A) (A) (A) (A) (A) (A) (A) (A)
                 (A) (A) (A) (A) (A) (A) (A) (A) (A) (A) (A) (A)
                 (A) (A) (A) (A) (A) (A) (A) (A) (A) (A) (A) (A)
                 (A) (A) (A) (A) (A) (A) (A) (A) (A) (A) (A) (A)
                 (A) (A) (A) (A) (A) (A) (A) (A) (A) (A) (A) (A)
                 (A) (A) (A) (A) (A) (A) (A) (A) (A) (A) (A) (A)
                 (A) (A) (A) (A) (A) (A) (A) (A) (A) (A) (A) (A)
                 (A) (A) (A) (A) (A) (A) (A) (A) (A) (A) (A) (A)
                 (A) (A) (A) (A) (A) (A) (A) (A) (A) (A) (A) (A)
                 (A) (A) (A) (A) (A) (A) (A) (A) (A) (A) (A) (A)
                 (A) (A) (A) (A) (A) (A) (A) (A) (A) (A) (A) (A)
                 (A) (A) (A) (A) (A) (A) (A) (A) (A) (A) (A) (A)
                 (A) (A) (A) (A) (A) (A) (A) (A) (A) (A) (A) (A)
                 (A) (A) (A) (A) (A) (A) (A) (A) (A) (A) (A) (A)
                 (A) (A) (A) (A) (A) (A) (A) (A) (A) (A) (A) (A)
                 (A) (A) (A) (A) (A) (A) (A) (A) (A) (A) (A) (A)
                 (A) (A) (A) (A) (A) (A) (A) (A) (A) (A) (A) (A)
                 (A) (A) (A) (A) (A) (A) (A) (A) (A) (A) (A) (A)
                 (A) (A) (A) (A) (A) (A) (A) (A) (A) (A) (A) (A)
                 (A) (A) (A) (A) (A) (A) (A) (A) (A) (A) (A) (A)
                 (A) (A) (A) (A) (A) (A) (A) (A) (A) (A) (A) (A)
                 (A) (A) (A) (A) (A) (A) (A) (A) (A) (A) (A) (A)
                 (A) (A) (A) (A) (A) (A) (A) (A) (A) (A) (A) (A)
                 (A) (A) (A) (A) (A) (A) (A) (A) (A) (A) (A) (A)
                 (A) (A) (A) (A) (A) (A) (A) (A) (A) (A) (A) (A)
                 (A) (A) (A) (A) (A) (A) (A) (A) (A) (A) (A) (A)
                 (A) (A) (A) (A) (A) (A) (A) (A) (A) (A) (A) (A)
                 (A) (A) (A) (A) (A) (A) (A) (A) (A) (A) (A) (A)
                 (A) (A) (A) (A) (A) (A) (A) (A) (A) (A) (A) (A)
                 (A) (A) (A) (A) (A) (A) (A) (A) (A) (A) (A) (A)
                 (A) (A) (A) (A) (A) (A) (A) (A) (A) (A) (A) (A)
                 (A) (A) (A) (A) (A) (A) (A) (A) (A) (A) (A) (A)
                 (A) (A) (A) (A) (A) (A) (A) (A) (A) (A) (A) (A)
                 (A) (A) (A) (A) (A) (A) (A) (A) (A) (A) (A) (A)
                 (A) (A) (A) (A) (A) (A) (A) (A) (A) (A) (A) (A)
                 (A) (A) (A) (A) (A) (A) (A) (A) (A) (A) (A) (A)
                 (A) (A) (A) (A) (A) (A) (A) (A) (A) (A) (A) (A)
                 (A) (A) (A) (A) (A) (A) (A) (A) (A) (A) (A) (A)
                 (A) (A) (A) (A) (A) (A) (A) (A) (A) (A) (A) (A)
                 (A) (A) (A) (A) (A) (A) (A) (A) (A) (A) (A) (A)
                 (A) (A) (A) (A) (A) (A) (A) (A) (A) (A) (A) (A)
                 (A) (A) (A) (A) (A) (A) (A) (A) (A) (A) (A) (A)
                 (A) (A) (A) (A) (A) (A) (A) (A) (A) (A) (A) (A)
                 (A) (A) (A) (A) (A) (A)
 The electronic state is 3-A.
 Alpha  occ. eigenvalues --  -19.29991 -19.29059 -10.34983 -10.33769 -10.29834
 Alpha  occ. eigenvalues --  -10.28342 -10.27985  -1.14041  -1.13009  -0.87234
 Alpha  occ. eigenvalues --   -0.84230  -0.80110  -0.70657  -0.67912  -0.59624
 Alpha  occ. eigenvalues --   -0.57346  -0.55138  -0.54607  -0.54268  -0.51078
 Alpha  occ. eigenvalues --   -0.48787  -0.48050  -0.47520  -0.46903  -0.46334
 Alpha  occ. eigenvalues --   -0.45884  -0.40411  -0.40003  -0.37070  -0.36530
 Alpha virt. eigenvalues --    0.03082   0.03739   0.03863   0.04519   0.05206
 Alpha virt. eigenvalues --    0.05386   0.05661   0.06540   0.07187   0.07652
 Alpha virt. eigenvalues --    0.07960   0.08637   0.10706   0.11175   0.11320
 Alpha virt. eigenvalues --    0.11793   0.12234   0.12869   0.13138   0.13270
 Alpha virt. eigenvalues --    0.14137   0.14417   0.14976   0.15047   0.15585
 Alpha virt. eigenvalues --    0.16055   0.16434   0.16838   0.17715   0.18143
 Alpha virt. eigenvalues --    0.18517   0.19739   0.19928   0.20585   0.21146
 Alpha virt. eigenvalues --    0.21536   0.22425   0.23300   0.23348   0.24020
 Alpha virt. eigenvalues --    0.24460   0.25858   0.26340   0.26729   0.27456
 Alpha virt. eigenvalues --    0.27984   0.28104   0.28816   0.29523   0.30314
 Alpha virt. eigenvalues --    0.30611   0.30968   0.31831   0.32072   0.33019
 Alpha virt. eigenvalues --    0.33279   0.33543   0.33973   0.34071   0.34852
 Alpha virt. eigenvalues --    0.35202   0.35744   0.36145   0.36435   0.36984
 Alpha virt. eigenvalues --    0.37080   0.38014   0.38554   0.38793   0.39239
 Alpha virt. eigenvalues --    0.39688   0.39887   0.40168   0.40631   0.41039
 Alpha virt. eigenvalues --    0.41750   0.41840   0.42250   0.42411   0.43419
 Alpha virt. eigenvalues --    0.44195   0.44762   0.44856   0.45370   0.45717
 Alpha virt. eigenvalues --    0.46006   0.46699   0.47303   0.48126   0.48546
 Alpha virt. eigenvalues --    0.48869   0.49874   0.49905   0.51163   0.51369
 Alpha virt. eigenvalues --    0.52086   0.52172   0.53609   0.54021   0.54985
 Alpha virt. eigenvalues --    0.55142   0.55369   0.56182   0.56838   0.56978
 Alpha virt. eigenvalues --    0.57724   0.59372   0.59590   0.59802   0.60793
 Alpha virt. eigenvalues --    0.61602   0.61909   0.62753   0.63564   0.64012
 Alpha virt. eigenvalues --    0.65521   0.66268   0.66879   0.68940   0.69120
 Alpha virt. eigenvalues --    0.71134   0.71244   0.71927   0.72333   0.73146
 Alpha virt. eigenvalues --    0.74203   0.74475   0.74656   0.75575   0.76006
 Alpha virt. eigenvalues --    0.76535   0.77529   0.78019   0.78401   0.79420
 Alpha virt. eigenvalues --    0.79868   0.80672   0.81522   0.82264   0.82724
 Alpha virt. eigenvalues --    0.83352   0.83647   0.85044   0.85148   0.85872
 Alpha virt. eigenvalues --    0.86287   0.87093   0.87677   0.88499   0.88630
 Alpha virt. eigenvalues --    0.89787   0.90618   0.91313   0.91608   0.92245
 Alpha virt. eigenvalues --    0.93005   0.93163   0.93947   0.94249   0.94990
 Alpha virt. eigenvalues --    0.96134   0.96533   0.96891   0.97241   0.98500
 Alpha virt. eigenvalues --    0.99215   0.99635   1.00667   1.01140   1.02198
 Alpha virt. eigenvalues --    1.03020   1.03328   1.04029   1.04314   1.06031
 Alpha virt. eigenvalues --    1.06127   1.07052   1.07380   1.08172   1.08311
 Alpha virt. eigenvalues --    1.09255   1.09446   1.11019   1.11876   1.12177
 Alpha virt. eigenvalues --    1.12850   1.13218   1.14152   1.14961   1.15512
 Alpha virt. eigenvalues --    1.16400   1.16748   1.17347   1.18250   1.19014
 Alpha virt. eigenvalues --    1.19598   1.20012   1.22150   1.22615   1.23507
 Alpha virt. eigenvalues --    1.23790   1.24519   1.25717   1.26547   1.27653
 Alpha virt. eigenvalues --    1.28352   1.28940   1.30623   1.31848   1.32979
 Alpha virt. eigenvalues --    1.33547   1.34373   1.35048   1.36235   1.37101
 Alpha virt. eigenvalues --    1.37555   1.38589   1.39106   1.39385   1.40400
 Alpha virt. eigenvalues --    1.41484   1.41777   1.42874   1.43402   1.43715
 Alpha virt. eigenvalues --    1.44691   1.45204   1.45853   1.47057   1.47451
 Alpha virt. eigenvalues --    1.48903   1.49351   1.50314   1.51899   1.52338
 Alpha virt. eigenvalues --    1.52990   1.53736   1.54935   1.55364   1.55646
 Alpha virt. eigenvalues --    1.57100   1.57868   1.58072   1.59417   1.59726
 Alpha virt. eigenvalues --    1.60406   1.60977   1.61700   1.61954   1.62866
 Alpha virt. eigenvalues --    1.63247   1.64854   1.65474   1.66124   1.67701
 Alpha virt. eigenvalues --    1.69006   1.69542   1.70393   1.70930   1.72350
 Alpha virt. eigenvalues --    1.73162   1.73632   1.74330   1.75402   1.75824
 Alpha virt. eigenvalues --    1.76672   1.76897   1.77688   1.78197   1.79598
 Alpha virt. eigenvalues --    1.79668   1.80137   1.82080   1.83348   1.83851
 Alpha virt. eigenvalues --    1.84941   1.85528   1.87295   1.87807   1.90539
 Alpha virt. eigenvalues --    1.91049   1.91642   1.93172   1.95138   1.96175
 Alpha virt. eigenvalues --    1.97324   1.98704   1.99013   2.00961   2.02442
 Alpha virt. eigenvalues --    2.03090   2.04892   2.05079   2.08052   2.08352
 Alpha virt. eigenvalues --    2.09413   2.10290   2.10555   2.11345   2.12605
 Alpha virt. eigenvalues --    2.13351   2.14302   2.16538   2.16604   2.17008
 Alpha virt. eigenvalues --    2.17957   2.19689   2.24005   2.24965   2.26758
 Alpha virt. eigenvalues --    2.27165   2.27899   2.29250   2.31536   2.34072
 Alpha virt. eigenvalues --    2.34829   2.36207   2.39621   2.41175   2.42893
 Alpha virt. eigenvalues --    2.44806   2.47494   2.48027   2.50840   2.51652
 Alpha virt. eigenvalues --    2.52414   2.55219   2.57032   2.59431   2.62503
 Alpha virt. eigenvalues --    2.63552   2.65590   2.67575   2.70493   2.72748
 Alpha virt. eigenvalues --    2.75282   2.79651   2.80105   2.82268   2.83535
 Alpha virt. eigenvalues --    2.85857   2.87330   2.88754   2.91180   2.92937
 Alpha virt. eigenvalues --    2.93570   2.96493   3.00702   3.01248   3.03869
 Alpha virt. eigenvalues --    3.10281   3.14230   3.16803   3.19409   3.20644
 Alpha virt. eigenvalues --    3.21846   3.24435   3.26539   3.27598   3.28423
 Alpha virt. eigenvalues --    3.29515   3.30236   3.34210   3.34873   3.37921
 Alpha virt. eigenvalues --    3.39138   3.39620   3.40001   3.41082   3.42465
 Alpha virt. eigenvalues --    3.43518   3.44203   3.44804   3.47105   3.47969
 Alpha virt. eigenvalues --    3.48794   3.49639   3.50734   3.52289   3.53484
 Alpha virt. eigenvalues --    3.54431   3.56012   3.57011   3.58209   3.59110
 Alpha virt. eigenvalues --    3.60593   3.61093   3.65028   3.65689   3.66818
 Alpha virt. eigenvalues --    3.68403   3.69227   3.69657   3.71032   3.72143
 Alpha virt. eigenvalues --    3.72692   3.73449   3.74458   3.75770   3.76676
 Alpha virt. eigenvalues --    3.78217   3.79517   3.81179   3.82356   3.83924
 Alpha virt. eigenvalues --    3.84516   3.85773   3.88232   3.88978   3.89717
 Alpha virt. eigenvalues --    3.92184   3.92808   3.93380   3.95635   3.96112
 Alpha virt. eigenvalues --    3.97701   3.99224   3.99482   4.00867   4.01395
 Alpha virt. eigenvalues --    4.02340   4.04953   4.06022   4.06602   4.07399
 Alpha virt. eigenvalues --    4.08445   4.10043   4.12678   4.15711   4.17890
 Alpha virt. eigenvalues --    4.20094   4.22225   4.23408   4.24523   4.27033
 Alpha virt. eigenvalues --    4.29435   4.29931   4.32571   4.33879   4.36513
 Alpha virt. eigenvalues --    4.37112   4.37887   4.40302   4.40996   4.45127
 Alpha virt. eigenvalues --    4.45953   4.47874   4.48721   4.51801   4.54136
 Alpha virt. eigenvalues --    4.56261   4.57511   4.58279   4.59569   4.59964
 Alpha virt. eigenvalues --    4.60628   4.61690   4.62547   4.63363   4.65191
 Alpha virt. eigenvalues --    4.66618   4.67577   4.68067   4.70113   4.71263
 Alpha virt. eigenvalues --    4.76398   4.77469   4.80138   4.80452   4.80849
 Alpha virt. eigenvalues --    4.84561   4.86794   4.89485   4.91068   4.91401
 Alpha virt. eigenvalues --    4.92349   4.94155   4.95678   4.97230   4.97934
 Alpha virt. eigenvalues --    5.00993   5.03382   5.04895   5.07224   5.07738
 Alpha virt. eigenvalues --    5.09308   5.11675   5.13728   5.14363   5.16433
 Alpha virt. eigenvalues --    5.17351   5.18791   5.19913   5.21204   5.22055
 Alpha virt. eigenvalues --    5.23053   5.25849   5.27289   5.29110   5.30996
 Alpha virt. eigenvalues --    5.34181   5.37181   5.39492   5.43014   5.45012
 Alpha virt. eigenvalues --    5.48121   5.49039   5.51773   5.54398   5.57037
 Alpha virt. eigenvalues --    5.58478   5.66024   5.67116   5.70782   5.74883
 Alpha virt. eigenvalues --    5.78624   5.79699   5.83419   5.85973   5.86668
 Alpha virt. eigenvalues --    5.87751   5.89679   5.90785   5.93111   5.94876
 Alpha virt. eigenvalues --    5.98675   6.00056   6.01480   6.06201   6.32390
 Alpha virt. eigenvalues --    6.35539   6.41125   6.43705   6.46551   6.47188
 Alpha virt. eigenvalues --    6.48425   6.49851   6.51657   6.52322   6.55967
 Alpha virt. eigenvalues --    6.60114   6.63823   6.66337   6.69138   6.70201
 Alpha virt. eigenvalues --    6.75502   6.80688   6.82847   6.89500   6.93030
 Alpha virt. eigenvalues --    6.99480   7.02488   7.04266   7.07243   7.10977
 Alpha virt. eigenvalues --    7.38503   7.42716   7.43349   7.43915   7.47340
 Alpha virt. eigenvalues --    7.48777  14.03295  14.65847  16.86755  16.99713
 Alpha virt. eigenvalues --   17.27623  17.65824  17.96553
  Beta  occ. eigenvalues --  -19.27991 -19.27122 -10.35016 -10.33797 -10.29621
  Beta  occ. eigenvalues --  -10.28318 -10.27974  -1.08704  -1.07706  -0.85824
  Beta  occ. eigenvalues --   -0.83322  -0.79641  -0.69213  -0.66816  -0.57558
  Beta  occ. eigenvalues --   -0.54839  -0.53742  -0.53275  -0.51578  -0.49744
  Beta  occ. eigenvalues --   -0.48429  -0.46499  -0.46014  -0.45682  -0.44578
  Beta  occ. eigenvalues --   -0.44194  -0.35541  -0.34712
  Beta virt. eigenvalues --   -0.06809  -0.05745   0.03125   0.03785   0.03960
  Beta virt. eigenvalues --    0.04570   0.05262   0.05448   0.05686   0.06605
  Beta virt. eigenvalues --    0.07221   0.07718   0.07981   0.08691   0.10827
  Beta virt. eigenvalues --    0.11274   0.11377   0.11939   0.12311   0.12922
  Beta virt. eigenvalues --    0.13230   0.13389   0.14203   0.14482   0.15031
  Beta virt. eigenvalues --    0.15149   0.15666   0.16133   0.16504   0.16942
  Beta virt. eigenvalues --    0.17802   0.18241   0.18629   0.19808   0.20078
  Beta virt. eigenvalues --    0.20732   0.21479   0.21923   0.22519   0.23446
  Beta virt. eigenvalues --    0.23546   0.24201   0.24647   0.25993   0.26754
  Beta virt. eigenvalues --    0.26990   0.27816   0.28170   0.28327   0.28926
  Beta virt. eigenvalues --    0.29587   0.30516   0.30732   0.31194   0.31931
  Beta virt. eigenvalues --    0.32264   0.33094   0.33400   0.33715   0.33995
  Beta virt. eigenvalues --    0.34140   0.34924   0.35292   0.35859   0.36279
  Beta virt. eigenvalues --    0.36576   0.37107   0.37278   0.38160   0.38687
  Beta virt. eigenvalues --    0.38974   0.39367   0.39834   0.40015   0.40313
  Beta virt. eigenvalues --    0.40763   0.41176   0.41827   0.41983   0.42565
  Beta virt. eigenvalues --    0.42651   0.43700   0.44542   0.44866   0.45096
  Beta virt. eigenvalues --    0.45488   0.45829   0.46163   0.46768   0.47401
  Beta virt. eigenvalues --    0.48293   0.48623   0.48910   0.49999   0.50019
  Beta virt. eigenvalues --    0.51333   0.51493   0.52199   0.52300   0.53742
  Beta virt. eigenvalues --    0.54078   0.55125   0.55299   0.55560   0.56512
  Beta virt. eigenvalues --    0.56971   0.57097   0.57869   0.59454   0.59753
  Beta virt. eigenvalues --    0.59975   0.60992   0.61674   0.62088   0.62925
  Beta virt. eigenvalues --    0.63805   0.64224   0.65703   0.66619   0.67159
  Beta virt. eigenvalues --    0.69051   0.69308   0.71291   0.71406   0.72093
  Beta virt. eigenvalues --    0.72519   0.73307   0.74381   0.74689   0.74845
  Beta virt. eigenvalues --    0.75731   0.76177   0.76651   0.77618   0.78170
  Beta virt. eigenvalues --    0.78518   0.79517   0.79992   0.80801   0.81635
  Beta virt. eigenvalues --    0.82464   0.82823   0.83582   0.83803   0.85226
  Beta virt. eigenvalues --    0.85351   0.86030   0.86403   0.87270   0.87815
  Beta virt. eigenvalues --    0.88705   0.88756   0.89966   0.90745   0.91418
  Beta virt. eigenvalues --    0.91682   0.92367   0.93256   0.93300   0.94012
  Beta virt. eigenvalues --    0.94386   0.95125   0.96289   0.96740   0.97078
  Beta virt. eigenvalues --    0.97384   0.98763   0.99333   0.99744   1.00811
  Beta virt. eigenvalues --    1.01344   1.02506   1.03123   1.03552   1.04321
  Beta virt. eigenvalues --    1.04711   1.06116   1.06271   1.07104   1.07493
  Beta virt. eigenvalues --    1.08270   1.08550   1.09409   1.09712   1.11194
  Beta virt. eigenvalues --    1.11980   1.12409   1.12935   1.13410   1.14291
  Beta virt. eigenvalues --    1.15151   1.15678   1.16533   1.16841   1.17517
  Beta virt. eigenvalues --    1.18452   1.19128   1.19739   1.20167   1.22308
  Beta virt. eigenvalues --    1.22741   1.23758   1.23956   1.24565   1.25867
  Beta virt. eigenvalues --    1.26706   1.27809   1.28448   1.29130   1.30987
  Beta virt. eigenvalues --    1.31986   1.33056   1.33731   1.34441   1.35150
  Beta virt. eigenvalues --    1.36343   1.37216   1.37834   1.38679   1.39377
  Beta virt. eigenvalues --    1.39704   1.40863   1.41735   1.41980   1.43097
  Beta virt. eigenvalues --    1.43513   1.43934   1.44847   1.45490   1.46077
  Beta virt. eigenvalues --    1.47175   1.47561   1.49138   1.49576   1.50514
  Beta virt. eigenvalues --    1.51978   1.52544   1.53110   1.53906   1.55006
  Beta virt. eigenvalues --    1.55474   1.55905   1.57146   1.58020   1.58160
  Beta virt. eigenvalues --    1.59542   1.59840   1.60533   1.61041   1.61796
  Beta virt. eigenvalues --    1.62116   1.63033   1.63400   1.65041   1.65621
  Beta virt. eigenvalues --    1.66259   1.68092   1.69173   1.69783   1.70699
  Beta virt. eigenvalues --    1.71057   1.72636   1.73396   1.73825   1.74612
  Beta virt. eigenvalues --    1.75596   1.75992   1.77109   1.77224   1.78117
  Beta virt. eigenvalues --    1.78439   1.79829   1.80021   1.80420   1.82259
  Beta virt. eigenvalues --    1.83566   1.84156   1.85206   1.85678   1.87617
  Beta virt. eigenvalues --    1.88017   1.90963   1.91446   1.91877   1.93408
  Beta virt. eigenvalues --    1.95416   1.96467   1.97516   1.98981   1.99448
  Beta virt. eigenvalues --    2.01577   2.02866   2.03486   2.05341   2.05540
  Beta virt. eigenvalues --    2.08272   2.08613   2.09552   2.10483   2.10851
  Beta virt. eigenvalues --    2.11467   2.12771   2.13614   2.14489   2.16880
  Beta virt. eigenvalues --    2.16961   2.17203   2.18421   2.20100   2.24395
  Beta virt. eigenvalues --    2.25522   2.27078   2.27967   2.28548   2.29754
  Beta virt. eigenvalues --    2.32159   2.34505   2.35251   2.37076   2.40170
  Beta virt. eigenvalues --    2.42063   2.44381   2.45830   2.48297   2.49202
  Beta virt. eigenvalues --    2.52120   2.52395   2.53515   2.56330   2.58282
  Beta virt. eigenvalues --    2.60191   2.63702   2.64853   2.66637   2.68487
  Beta virt. eigenvalues --    2.71398   2.73711   2.76176   2.80522   2.81280
  Beta virt. eigenvalues --    2.83437   2.84825   2.86881   2.88326   2.89980
  Beta virt. eigenvalues --    2.92539   2.93474   2.94367   2.97103   3.01306
  Beta virt. eigenvalues --    3.01750   3.04247   3.10636   3.14533   3.16950
  Beta virt. eigenvalues --    3.19698   3.20809   3.22038   3.24763   3.26898
  Beta virt. eigenvalues --    3.27791   3.28721   3.29823   3.30384   3.34403
  Beta virt. eigenvalues --    3.34967   3.38157   3.39270   3.39766   3.40226
  Beta virt. eigenvalues --    3.41280   3.42569   3.43705   3.44384   3.45015
  Beta virt. eigenvalues --    3.47247   3.48161   3.48992   3.49858   3.51052
  Beta virt. eigenvalues --    3.52471   3.53748   3.54655   3.56221   3.57282
  Beta virt. eigenvalues --    3.58454   3.59327   3.60926   3.61385   3.65209
  Beta virt. eigenvalues --    3.66085   3.67093   3.68627   3.69408   3.69901
  Beta virt. eigenvalues --    3.71162   3.72400   3.72961   3.73608   3.74552
  Beta virt. eigenvalues --    3.75983   3.76961   3.78542   3.79867   3.81471
  Beta virt. eigenvalues --    3.82609   3.84318   3.84873   3.86079   3.88662
  Beta virt. eigenvalues --    3.89286   3.89909   3.92386   3.93102   3.93709
  Beta virt. eigenvalues --    3.95811   3.96504   3.97888   3.99558   3.99726
  Beta virt. eigenvalues --    4.01164   4.01757   4.02539   4.05198   4.06366
  Beta virt. eigenvalues --    4.07168   4.07679   4.08723   4.10474   4.13214
  Beta virt. eigenvalues --    4.16193   4.18274   4.20833   4.22916   4.24053
  Beta virt. eigenvalues --    4.25217   4.27298   4.29763   4.31051   4.33283
  Beta virt. eigenvalues --    4.34250   4.36911   4.37719   4.38243   4.40828
  Beta virt. eigenvalues --    4.41301   4.45634   4.46209   4.48506   4.48974
  Beta virt. eigenvalues --    4.52007   4.54477   4.56531   4.58018   4.58593
  Beta virt. eigenvalues --    4.59973   4.60634   4.61129   4.62031   4.63192
  Beta virt. eigenvalues --    4.63830   4.65510   4.67069   4.67923   4.68568
  Beta virt. eigenvalues --    4.70592   4.72176   4.77024   4.77836   4.80589
  Beta virt. eigenvalues --    4.80918   4.81243   4.85298   4.87839   4.90448
  Beta virt. eigenvalues --    4.91683   4.92223   4.92900   4.94506   4.96219
  Beta virt. eigenvalues --    4.97726   4.98763   5.01189   5.04019   5.05239
  Beta virt. eigenvalues --    5.07829   5.08155   5.09913   5.12229   5.14015
  Beta virt. eigenvalues --    5.15114   5.16806   5.17790   5.19401   5.20227
  Beta virt. eigenvalues --    5.21673   5.22314   5.23456   5.26202   5.28020
  Beta virt. eigenvalues --    5.29683   5.32003   5.34882   5.37397   5.39765
  Beta virt. eigenvalues --    5.43367   5.45247   5.48357   5.49284   5.52002
  Beta virt. eigenvalues --    5.54796   5.57432   5.58742   5.66809   5.67701
  Beta virt. eigenvalues --    5.71043   5.75789   5.78834   5.79937   5.83948
  Beta virt. eigenvalues --    5.86238   5.86988   5.88158   5.90098   5.91060
  Beta virt. eigenvalues --    5.93329   5.95952   5.99012   6.01915   6.02250
  Beta virt. eigenvalues --    6.07303   6.34830   6.39652   6.44935   6.45769
  Beta virt. eigenvalues --    6.46803   6.49196   6.50697   6.50882   6.53994
  Beta virt. eigenvalues --    6.55873   6.58598   6.63549   6.66435   6.70126
  Beta virt. eigenvalues --    6.72665   6.73971   6.80178   6.82777   6.87376
  Beta virt. eigenvalues --    6.91481   6.99487   7.05475   7.08571   7.09555
  Beta virt. eigenvalues --    7.12337   7.15341   7.41458   7.45437   7.48709
  Beta virt. eigenvalues --    7.49203   7.50675   7.52435  14.06525  14.69190
  Beta virt. eigenvalues --   16.86801  16.99838  17.27819  17.65905  17.96653
          Condensed to atoms (all electrons):
               1          2          3          4          5          6
     1  H    0.364733   0.324272  -0.006719  -0.009915   0.000247  -0.015232
     2  C    0.324272   5.671324   0.397893   0.445668   0.007785   0.025534
     3  H   -0.006719   0.397893   0.338662   0.003301   0.016098   0.001762
     4  H   -0.009915   0.445668   0.003301   0.382570  -0.049257   0.005503
     5  C    0.000247   0.007785   0.016098  -0.049257   5.413111   0.282072
     6  H   -0.015232   0.025534   0.001762   0.005503   0.282072   0.399144
     7  H    0.001001  -0.059641   0.003695  -0.017192   0.453694  -0.047712
     8  O    0.007102   0.048650  -0.009304   0.014576  -0.059822   0.001460
     9  H    0.000168   0.000177   0.000034  -0.000030  -0.000193   0.000131
    10  C    0.000305   0.001891   0.000249   0.000359   0.000024  -0.004001
    11  H    0.000115  -0.000013  -0.000005   0.000013  -0.000337  -0.000549
    12  H   -0.000395  -0.000228   0.000072   0.000017   0.001126   0.000041
    13  C   -0.002049   0.002548   0.001370  -0.000606  -0.009616  -0.008876
    14  H    0.005278   0.002231  -0.001412  -0.001857  -0.015095  -0.018573
    15  C   -0.001292  -0.000081   0.000047   0.000549  -0.003132   0.002804
    16  H   -0.000062   0.000197  -0.000007   0.000013   0.000437   0.000176
    17  H    0.000022  -0.000549  -0.000035   0.000021   0.000065   0.000227
    18  H   -0.000357  -0.001507   0.000299  -0.000184  -0.002072   0.000629
    19  O    0.010660   0.007909  -0.002480   0.000167  -0.028243   0.019713
               7          8          9         10         11         12
     1  H    0.001001   0.007102   0.000168   0.000305   0.000115  -0.000395
     2  C   -0.059641   0.048650   0.000177   0.001891  -0.000013  -0.000228
     3  H    0.003695  -0.009304   0.000034   0.000249  -0.000005   0.000072
     4  H   -0.017192   0.014576  -0.000030   0.000359   0.000013   0.000017
     5  C    0.453694  -0.059822  -0.000193   0.000024  -0.000337   0.001126
     6  H   -0.047712   0.001460   0.000131  -0.004001  -0.000549   0.000041
     7  H    0.423332  -0.036109   0.000005   0.000286  -0.000000   0.000099
     8  O   -0.036109   8.628416   0.000459   0.001570  -0.000132  -0.000183
     9  H    0.000005   0.000459   0.351464   0.375572  -0.008221   0.000985
    10  C    0.000286   0.001570   0.375572   6.228219   0.410760   0.455997
    11  H   -0.000000  -0.000132  -0.008221   0.410760   0.365697   0.006759
    12  H    0.000099  -0.000183   0.000985   0.455997   0.006759   0.348360
    13  C   -0.000530  -0.002182   0.023664  -0.308904  -0.030391  -0.072528
    14  H    0.006828  -0.026551  -0.007915  -0.081273  -0.002760  -0.013580
    15  C   -0.002307   0.001111   0.005453   0.090124  -0.012154   0.006966
    16  H   -0.000018   0.000061   0.002251  -0.039593  -0.016707  -0.002913
    17  H   -0.000066   0.000311  -0.006097   0.010495   0.003313   0.001888
    18  H   -0.000835   0.008524   0.000636   0.021294   0.000287   0.002037
    19  O   -0.000411   0.003650  -0.013289   0.047613   0.003174   0.028687
              13         14         15         16         17         18
     1  H   -0.002049   0.005278  -0.001292  -0.000062   0.000022  -0.000357
     2  C    0.002548   0.002231  -0.000081   0.000197  -0.000549  -0.001507
     3  H    0.001370  -0.001412   0.000047  -0.000007  -0.000035   0.000299
     4  H   -0.000606  -0.001857   0.000549   0.000013   0.000021  -0.000184
     5  C   -0.009616  -0.015095  -0.003132   0.000437   0.000065  -0.002072
     6  H   -0.008876  -0.018573   0.002804   0.000176   0.000227   0.000629
     7  H   -0.000530   0.006828  -0.002307  -0.000018  -0.000066  -0.000835
     8  O   -0.002182  -0.026551   0.001111   0.000061   0.000311   0.008524
     9  H    0.023664  -0.007915   0.005453   0.002251  -0.006097   0.000636
    10  C   -0.308904  -0.081273   0.090124  -0.039593   0.010495   0.021294
    11  H   -0.030391  -0.002760  -0.012154  -0.016707   0.003313   0.000287
    12  H   -0.072528  -0.013580   0.006966  -0.002913   0.001888   0.002037
    13  C    5.318240   0.475924  -0.067780   0.016421   0.008272  -0.047314
    14  H    0.475924   0.505187  -0.057134   0.003500  -0.000990  -0.015242
    15  C   -0.067780  -0.057134   5.747284   0.383697   0.375426   0.401171
    16  H    0.016421   0.003500   0.383697   0.386453  -0.008204  -0.002003
    17  H    0.008272  -0.000990   0.375426  -0.008204   0.334718   0.007047
    18  H   -0.047314  -0.015242   0.401171  -0.002003   0.007047   0.316898
    19  O   -0.313987  -0.074886   0.102476   0.008933  -0.000149   0.006289
              19
     1  H    0.010660
     2  C    0.007909
     3  H   -0.002480
     4  H    0.000167
     5  C   -0.028243
     6  H    0.019713
     7  H   -0.000411
     8  O    0.003650
     9  H   -0.013289
    10  C    0.047613
    11  H    0.003174
    12  H    0.028687
    13  C   -0.313987
    14  H   -0.074886
    15  C    0.102476
    16  H    0.008933
    17  H   -0.000149
    18  H    0.006289
    19  O    8.959307
          Atomic-Atomic Spin Densities.
               1          2          3          4          5          6
     1  H    0.016165  -0.002642  -0.003572  -0.003673  -0.003063  -0.006156
     2  C   -0.002642   0.003092  -0.002085   0.001834   0.017291  -0.002350
     3  H   -0.003572  -0.002085   0.001313   0.000503   0.001187   0.000985
     4  H   -0.003673   0.001834   0.000503   0.001609   0.002084   0.001588
     5  C   -0.003063   0.017291   0.001187   0.002084  -0.077981   0.052781
     6  H   -0.006156  -0.002350   0.000985   0.001588   0.052781   0.082886
     7  H    0.000973  -0.002097  -0.000313   0.000232   0.023017  -0.000899
     8  O    0.001562   0.011991  -0.000829  -0.003794  -0.109329  -0.005236
     9  H   -0.000128   0.000070   0.000005   0.000018  -0.000020   0.000138
    10  C    0.000773  -0.000166  -0.000129  -0.000045  -0.000047  -0.000546
    11  H    0.000122  -0.000016  -0.000011  -0.000011  -0.000123  -0.000145
    12  H    0.000044   0.000014  -0.000025   0.000002  -0.000026   0.000181
    13  C   -0.000676   0.000093  -0.000252   0.000114   0.004256   0.003612
    14  H    0.001480  -0.001278  -0.000392  -0.000293   0.010272  -0.002399
    15  C   -0.000611   0.000478   0.000124   0.000021  -0.003111   0.000552
    16  H   -0.000085  -0.000025  -0.000009  -0.000001   0.000346   0.000208
    17  H    0.000162  -0.000044   0.000005  -0.000021   0.000002  -0.000645
    18  H   -0.000155   0.000070   0.000033   0.000042  -0.000973   0.000634
    19  O    0.000472   0.000159   0.000420  -0.000021  -0.007342  -0.008748
               7          8          9         10         11         12
     1  H    0.000973   0.001562  -0.000128   0.000773   0.000122   0.000044
     2  C   -0.002097   0.011991   0.000070  -0.000166  -0.000016   0.000014
     3  H   -0.000313  -0.000829   0.000005  -0.000129  -0.000011  -0.000025
     4  H    0.000232  -0.003794   0.000018  -0.000045  -0.000011   0.000002
     5  C    0.023017  -0.109329  -0.000020  -0.000047  -0.000123  -0.000026
     6  H   -0.000899  -0.005236   0.000138  -0.000546  -0.000145   0.000181
     7  H    0.031445  -0.008556  -0.000022   0.000055   0.000009  -0.000004
     8  O   -0.008556   1.004277   0.000064  -0.000435  -0.000043  -0.000024
     9  H   -0.000022   0.000064   0.009898  -0.018852  -0.007037   0.000085
    10  C    0.000055  -0.000435  -0.018852   0.074331   0.011232   0.000106
    11  H    0.000009  -0.000043  -0.007037   0.011232   0.011722  -0.000825
    12  H   -0.000004  -0.000024   0.000085   0.000106  -0.000825  -0.001062
    13  C    0.000148  -0.001233   0.014771  -0.048050  -0.007378   0.002184
    14  H    0.001082  -0.010628  -0.000584  -0.000587   0.000710   0.000201
    15  C   -0.000163   0.002090   0.003070  -0.010378  -0.005668   0.000336
    16  H    0.000049  -0.000122   0.002108  -0.006014  -0.003753   0.000179
    17  H    0.000064  -0.000647  -0.003160   0.010148   0.002557  -0.000006
    18  H   -0.000257   0.001934   0.000612  -0.003131  -0.001027  -0.000018
    19  O   -0.000680   0.007546  -0.001716   0.014456  -0.000425  -0.002821
              13         14         15         16         17         18
     1  H   -0.000676   0.001480  -0.000611  -0.000085   0.000162  -0.000155
     2  C    0.000093  -0.001278   0.000478  -0.000025  -0.000044   0.000070
     3  H   -0.000252  -0.000392   0.000124  -0.000009   0.000005   0.000033
     4  H    0.000114  -0.000293   0.000021  -0.000001  -0.000021   0.000042
     5  C    0.004256   0.010272  -0.003111   0.000346   0.000002  -0.000973
     6  H    0.003612  -0.002399   0.000552   0.000208  -0.000645   0.000634
     7  H    0.000148   0.001082  -0.000163   0.000049   0.000064  -0.000257
     8  O   -0.001233  -0.010628   0.002090  -0.000122  -0.000647   0.001934
     9  H    0.014771  -0.000584   0.003070   0.002108  -0.003160   0.000612
    10  C   -0.048050  -0.000587  -0.010378  -0.006014   0.010148  -0.003131
    11  H   -0.007378   0.000710  -0.005668  -0.003753   0.002557  -0.001027
    12  H    0.002184   0.000201   0.000336   0.000179  -0.000006  -0.000018
    13  C    0.101109   0.018880  -0.020163  -0.018397   0.012680  -0.011032
    14  H    0.018880   0.030828  -0.004921  -0.002841   0.004460  -0.002738
    15  C   -0.020163  -0.004921   0.138520   0.017923  -0.013467   0.009195
    16  H   -0.018397  -0.002841   0.017923   0.008691  -0.006287   0.004417
    17  H    0.012680   0.004460  -0.013467  -0.006287   0.011164  -0.004545
    18  H   -0.011032  -0.002738   0.009195   0.004417  -0.004545  -0.000061
    19  O   -0.151705  -0.017243   0.021335   0.013966  -0.008957   0.008452
              19
     1  H    0.000472
     2  C    0.000159
     3  H    0.000420
     4  H   -0.000021
     5  C   -0.007342
     6  H   -0.008748
     7  H   -0.000680
     8  O    0.007546
     9  H   -0.001716
    10  C    0.014456
    11  H   -0.000425
    12  H   -0.002821
    13  C   -0.151705
    14  H   -0.017243
    15  C    0.021335
    16  H    0.013966
    17  H   -0.008957
    18  H    0.008452
    19  O    1.058138
 Mulliken charges and spin densities:
               1          2
     1  H    0.322118   0.000992
     2  C   -0.874059   0.024388
     3  H    0.256482  -0.003043
     4  H    0.226285   0.000189
     5  C   -0.006892  -0.090779
     6  H    0.355748   0.116441
     7  H    0.275880   0.044083
     8  O   -0.581607   0.888589
     9  H    0.274748  -0.000679
    10  C   -1.210985   0.022721
    11  H    0.281151  -0.000111
    12  H    0.236795  -0.001477
    13  C    1.018322  -0.101039
    14  H    0.318321   0.024009
    15  C   -0.973228   0.135164
    16  H    0.267367   0.010353
    17  H    0.274286   0.003461
    18  H    0.304404   0.001451
    19  O   -0.765135   0.925287
 Sum of Mulliken charges =  -0.00000   2.00000
 Mulliken charges and spin densities with hydrogens summed into heavy atoms:
               1          2
     2  C   -0.069174   0.022526
     5  C    0.624736   0.069746
     8  O   -0.581607   0.888589
    10  C   -0.418290   0.020453
    13  C    1.336643  -0.077030
    15  C   -0.127171   0.150429
    19  O   -0.765135   0.925287
 Electronic spatial extent (au):  <R**2>=           1233.4924
 Charge=             -0.0000 electrons
 Dipole moment (field-independent basis, Debye):
    X=             -0.4211    Y=             -0.3036    Z=             -0.1969  Tot=              0.5552
 Quadrupole moment (field-independent basis, Debye-Ang):
   XX=            -40.0016   YY=            -46.3634   ZZ=            -47.4192
   XY=             -3.0065   XZ=              3.9301   YZ=              2.8786
 Traceless Quadrupole moment (field-independent basis, Debye-Ang):
   XX=              4.5932   YY=             -1.7687   ZZ=             -2.8245
   XY=             -3.0065   XZ=              3.9301   YZ=              2.8786
 Octapole moment (field-independent basis, Debye-Ang**2):
  XXX=              8.7606  YYY=             -1.3467  ZZZ=             -0.2952  XYY=             -2.8452
  XXY=              1.5356  XXZ=              3.3106  XZZ=              1.2684  YZZ=              2.4921
  YYZ=              1.3500  XYZ=              0.7516
 Hexadecapole moment (field-independent basis, Debye-Ang**3):
 XXXX=          -1133.4681 YYYY=           -313.9047 ZZZZ=           -163.7866 XXXY=              7.4429
 XXXZ=             -7.6203 YYYX=              5.0218 YYYZ=             -2.3126 ZZZX=              1.3878
 ZZZY=             -2.7140 XXYY=           -250.9480 XXZZ=           -218.1168 YYZZ=            -79.0815
 XXYZ=              1.9966 YYXZ=              4.5416 ZZXY=             -3.7616
 N-N= 3.090441140908D+02 E-N=-1.430758546327D+03  KE= 3.458723778260D+02
                          Isotropic Fermi Contact Couplings
        Atom                 a.u.       MegaHertz       Gauss      10(-4) cm-1
     1  H(1)               0.00030       0.66624       0.23773       0.22223
     2  C(13)              0.00209       1.17523       0.41935       0.39201
     3  H(1)              -0.00050      -1.12857      -0.40270      -0.37645
     4  H(1)               0.00094       2.09980       0.74926       0.70042
     5  C(13)             -0.03146     -17.68231      -6.30949      -5.89818
     6  H(1)               0.05568     124.43520      44.40157      41.50711
     7  H(1)               0.02084      46.57559      16.61933      15.53595
     8  O(17)              0.03602     -10.91670      -3.89535      -3.64142
     9  H(1)               0.00033       0.74265       0.26500       0.24772
    10  C(13)              0.00585       3.28707       1.17291       1.09645
    11  H(1)               0.00011       0.24170       0.08624       0.08062
    12  H(1)              -0.00032      -0.70402      -0.25121      -0.23483
    13  C(13)             -0.02867     -16.11477      -5.75015      -5.37531
    14  H(1)               0.01450      32.40397      11.56254      10.80880
    15  C(13)              0.07457      41.91369      14.95585      13.98090
    16  H(1)              -0.00178      -3.98683      -1.42260      -1.32986
    17  H(1)               0.00659      14.71744       5.25155       4.90921
    18  H(1)              -0.00162      -3.61665      -1.29051      -1.20639
    19  O(17)              0.03854     -11.67996      -4.16770      -3.89602
 --------------------------------------------------------
       Center         ----  Spin Dipole Couplings  ----
                      3XX-RR        3YY-RR        3ZZ-RR
 --------------------------------------------------------
     1   Atom       -0.002978      0.009475     -0.006497
     2   Atom       -0.002232      0.014521     -0.012290
     3   Atom        0.001725      0.003213     -0.004938
     4   Atom        0.003461      0.002902     -0.006363
     5   Atom        0.046377     -0.030337     -0.016040
     6   Atom        0.014893     -0.016810      0.001916
     7   Atom        0.001308     -0.010663      0.009356
     8   Atom        2.597580     -1.452726     -1.144854
     9   Atom        0.001691     -0.004378      0.002687
    10   Atom        0.015981     -0.015129     -0.000852
    11   Atom        0.012449     -0.006833     -0.005617
    12   Atom        0.000112     -0.000213      0.000102
    13   Atom       -0.025115      0.013844      0.011271
    14   Atom        0.004004     -0.014724      0.010720
    15   Atom       -0.054162      0.138283     -0.084121
    16   Atom        0.005113      0.001934     -0.007047
    17   Atom       -0.003845     -0.002316      0.006161
    18   Atom        0.001941      0.013394     -0.015334
    19   Atom       -1.359394      2.327374     -0.967980
 --------------------------------------------------------
                        XY            XZ            YZ
 --------------------------------------------------------
     1   Atom       -0.003873     -0.004285      0.003827
     2   Atom       -0.016698     -0.003059      0.002498
     3   Atom       -0.006353      0.000634     -0.002922
     4   Atom       -0.008921     -0.003072      0.001125
     5   Atom        0.009029     -0.017070     -0.039055
     6   Atom        0.009613     -0.017838     -0.014655
     7   Atom        0.001264      0.018430      0.003957
     8   Atom        1.070285     -1.570832     -0.389280
     9   Atom        0.001748      0.006987     -0.000037
    10   Atom        0.013292      0.024334      0.007074
    11   Atom        0.003498      0.005041      0.000648
    12   Atom        0.007185      0.008193      0.006750
    13   Atom       -0.024403      0.005414      0.008626
    14   Atom        0.016478     -0.007776     -0.006587
    15   Atom       -0.066744      0.003633     -0.017999
    16   Atom       -0.016323     -0.009484      0.001785
    17   Atom       -0.006878      0.007345     -0.007511
    18   Atom        0.003814     -0.002104      0.001118
    19   Atom       -1.142066     -0.527649      1.801068
 --------------------------------------------------------


 ---------------------------------------------------------------------------------
              Anisotropic Spin Dipole Couplings in Principal Axis System
 ---------------------------------------------------------------------------------

       Atom             a.u.   MegaHertz   Gauss  10(-4) cm-1        Axes

              Baa    -0.0094    -5.034    -1.796    -1.679  0.5247 -0.0643  0.8489
     1 H(1)   Bbb    -0.0025    -1.318    -0.470    -0.440  0.7916  0.4037 -0.4587
              Bcc     0.0119     6.352     2.267     2.119 -0.3131  0.9126  0.2627
 
              Baa    -0.0139    -1.863    -0.665    -0.622  0.6235  0.3031  0.7206
     2 C(13)  Bbb    -0.0113    -1.518    -0.542    -0.506 -0.5789 -0.4405  0.6862
              Bcc     0.0252     3.381     1.207     1.128 -0.5255  0.8450  0.0992
 
              Baa    -0.0063    -3.359    -1.199    -1.121  0.2935  0.4546  0.8410
     3 H(1)   Bbb    -0.0030    -1.627    -0.581    -0.543  0.7114  0.4838 -0.5098
              Bcc     0.0093     4.986     1.779     1.663 -0.6386  0.7479 -0.1814
 
              Baa    -0.0077    -4.115    -1.468    -1.373  0.4757  0.3126  0.8222
     4 H(1)   Bbb    -0.0049    -2.597    -0.927    -0.866  0.5094  0.6641 -0.5472
              Bcc     0.0126     6.713     2.395     2.239  0.7171 -0.6792 -0.1566
 
              Baa    -0.0630    -8.460    -3.019    -2.822  0.0380  0.7618  0.6467
     5 C(13)  Bbb     0.0074     0.994     0.355     0.332  0.4341 -0.5956  0.6759
              Bcc     0.0556     7.466     2.664     2.490  0.9001  0.2550 -0.3533
 
              Baa    -0.0248   -13.252    -4.729    -4.421  0.0050  0.8756  0.4829
     6 H(1)   Bbb    -0.0080    -4.265    -1.522    -1.423  0.6628 -0.3645  0.6541
              Bcc     0.0328    17.518     6.251     5.843  0.7487  0.3169 -0.5822
 
              Baa    -0.0142    -7.596    -2.710    -2.534  0.6773  0.4252 -0.6004
     7 H(1)   Bbb    -0.0104    -5.541    -1.977    -1.848 -0.3960  0.8985  0.1896
              Bcc     0.0246    13.137     4.688     4.382  0.6201  0.1093  0.7769
 
              Baa    -1.7182   124.328    44.363    41.471 -0.2929  0.9422 -0.1627
     8 O(17)  Bbb    -1.7167   124.218    44.324    41.435  0.2770  0.2464  0.9287
              Bcc     3.4349  -248.546   -88.687   -82.906  0.9151  0.2269 -0.3332
 
              Baa    -0.0060    -3.179    -1.134    -1.060 -0.5844  0.6577  0.4752
     9 H(1)   Bbb    -0.0033    -1.780    -0.635    -0.594  0.4353  0.7484 -0.5004
              Bcc     0.0093     4.959     1.769     1.654  0.6848  0.0856  0.7237
 
              Baa    -0.0207    -2.783    -0.993    -0.928 -0.5183  0.7766  0.3580
    10 C(13)  Bbb    -0.0168    -2.256    -0.805    -0.752 -0.3297 -0.5677  0.7543
              Bcc     0.0375     5.039     1.798     1.681  0.7891  0.2730  0.5503
 
              Baa    -0.0075    -4.018    -1.434    -1.340 -0.2433  0.9113  0.3321
    11 H(1)   Bbb    -0.0068    -3.641    -1.299    -1.215 -0.1697 -0.3771  0.9105
              Bcc     0.0144     7.659     2.733     2.555  0.9550  0.1652  0.2464
 
              Baa    -0.0081    -4.339    -1.548    -1.447  0.7593 -0.1490 -0.6334
    12 H(1)   Bbb    -0.0066    -3.546    -1.265    -1.183 -0.2607  0.8222 -0.5060
              Bcc     0.0148     7.885     2.814     2.630  0.5962  0.5493  0.5855
 
              Baa    -0.0384    -5.149    -1.837    -1.718  0.8811  0.4403 -0.1726
    13 C(13)  Bbb     0.0108     1.454     0.519     0.485  0.2982 -0.2341  0.9254
              Bcc     0.0275     3.695     1.319     1.233 -0.3670  0.8668  0.3375
 
              Baa    -0.0244   -13.024    -4.647    -4.344 -0.4897  0.8702  0.0548
    14 H(1)   Bbb     0.0021     1.114     0.398     0.372  0.5929  0.2863  0.7526
              Bcc     0.0223    11.910     4.250     3.973 -0.6393 -0.4010  0.6561
 
              Baa    -0.0858   -11.516    -4.109    -3.841  0.1440  0.1218  0.9821
    15 C(13)  Bbb    -0.0747   -10.025    -3.577    -3.344  0.9439  0.2811 -0.1732
              Bcc     0.1605    21.541     7.686     7.185 -0.2972  0.9519 -0.0744
 
              Baa    -0.0163    -8.708    -3.107    -2.905  0.6446  0.5217  0.5588
    16 H(1)   Bbb    -0.0060    -3.183    -1.136    -1.062 -0.2002 -0.5903  0.7820
              Bcc     0.0223    11.891     4.243     3.967  0.7379 -0.6159 -0.2760
 
              Baa    -0.0100    -5.350    -1.909    -1.785  0.7716  0.6336 -0.0561
    17 H(1)   Bbb    -0.0055    -2.954    -1.054    -0.985 -0.4447  0.6004  0.6647
              Bcc     0.0156     8.304     2.963     2.770  0.4548 -0.4879  0.7450
 
              Baa    -0.0157    -8.363    -2.984    -2.789  0.1302 -0.0551  0.9900
    18 H(1)   Bbb     0.0011     0.597     0.213     0.199  0.9490 -0.2821 -0.1405
              Bcc     0.0146     7.766     2.771     2.590  0.2870  0.9578  0.0156
 
              Baa    -1.7673   127.884    45.632    42.657  0.2573 -0.3280  0.9090
    19 O(17)  Bbb    -1.6824   121.737    43.439    40.607  0.9326  0.3306 -0.1447
              Bcc     3.4497  -249.621   -89.071   -83.265 -0.2530  0.8849  0.3910
 

 ---------------------------------------------------------------------------------

 Calling FoFJK, ICntrl=      2127 FMM=F ISym2X=0 I1Cent= 0 IOpClX= 1 NMat=1 NMatS=1 NMatT=0.
 ***** Axes restored to original set *****
 -------------------------------------------------------------------
 Center     Atomic                   Forces (Hartrees/Bohr)
 Number     Number              X              Y              Z
 -------------------------------------------------------------------
      1        1           0.002192744   -0.001726336   -0.001705891
      2        6           0.000412251    0.000956183    0.000133497
      3        1          -0.001017907   -0.001926730    0.002578808
      4        1          -0.002563237    0.000356290   -0.002074454
      5        6          -0.000799877   -0.001705240    0.002219122
      6        1           0.001951325   -0.000559284    0.001182832
      7        1          -0.001803949    0.001586513    0.001158201
      8        8           0.001761743    0.002818544   -0.003388540
      9        1           0.000990315    0.001130275   -0.002983839
     10        6          -0.000641535    0.000453824    0.000612302
     11        1           0.002548838    0.000073843    0.002020220
     12        1          -0.000570503   -0.003246345   -0.000414289
     13        6           0.000437320    0.000691198   -0.001868880
     14        1          -0.002052484   -0.000130336   -0.001599084
     15        6          -0.000114825   -0.001203492    0.000146872
     16        1           0.002333900    0.000516955    0.002232132
     17        1           0.000971614    0.001515710   -0.002797866
     18        1          -0.002497266    0.001917999    0.000976224
     19        8          -0.001538467   -0.001519571    0.003572634
 -------------------------------------------------------------------
 Cartesian Forces:  Max     0.003572634 RMS     0.001747745

 GradGradGradGradGradGradGradGradGradGradGradGradGradGradGradGradGradGrad
 Berny optimization.
 FormGI is forming the generalized inverse of G from B-inverse, IUseBI=4.
 Internal  Forces:  Max     0.004746651 RMS     0.001476128
 Search for a local minimum.
 Step number   1 out of a maximum of   94
 All quantities printed in internal units (Hartrees-Bohrs-Radians)
 Mixed Optimization -- RFO/linear search
 Second derivative matrix not updated -- first step.
 ITU=  0
     Eigenvalues ---    0.00230   0.00230   0.00230   0.00409   0.00438
     Eigenvalues ---    0.02084   0.02809   0.04393   0.04707   0.04836
     Eigenvalues ---    0.05399   0.05511   0.05648   0.05661   0.05680
     Eigenvalues ---    0.05681   0.05869   0.07555   0.12056   0.15611
     Eigenvalues ---    0.16000   0.16000   0.16000   0.16000   0.16000
     Eigenvalues ---    0.16000   0.16000   0.16000   0.16000   0.16000
     Eigenvalues ---    0.16363   0.18143   0.19875   0.25000   0.27312
     Eigenvalues ---    0.29704   0.29909   0.32017   0.33123   0.33157
     Eigenvalues ---    0.34165   0.34187   0.34229   0.34275   0.34286
     Eigenvalues ---    0.34321   0.34354   0.34394   0.34581   0.50907
     Eigenvalues ---    0.52555
 RFO step:  Lambda=-5.27106472D-04 EMin= 2.30000000D-03
 Linear search not attempted -- first point.
 Iteration  1 RMS(Cart)=  0.02978547 RMS(Int)=  0.00027859
 Iteration  2 RMS(Cart)=  0.00036793 RMS(Int)=  0.00000141
 Iteration  3 RMS(Cart)=  0.00000004 RMS(Int)=  0.00000141
 Variable       Old X    -DE/DX   Delta X   Delta X   Delta X     New X
                                 (Linear)    (Quad)   (Total)
    R1        2.06849  -0.00327   0.00000  -0.00952  -0.00952   2.05898
    R2        2.07016  -0.00338   0.00000  -0.00986  -0.00986   2.06030
    R3        2.06869  -0.00331   0.00000  -0.00965  -0.00965   2.05904
    R4        2.88144  -0.00275   0.00000  -0.00916  -0.00916   2.87228
    R5        2.10813  -0.00213   0.00000  -0.00665  -0.00665   2.10148
    R6        2.08835  -0.00263   0.00000  -0.00793  -0.00793   2.08043
    R7        2.57372  -0.00475   0.00000  -0.00902  -0.00902   2.56470
    R8        4.30422   0.00020   0.00000   0.00691   0.00691   4.31113
    R9        2.07053  -0.00334   0.00000  -0.00976  -0.00976   2.06077
   R10        2.06945  -0.00325   0.00000  -0.00947  -0.00947   2.05998
   R11        2.06791  -0.00332   0.00000  -0.00965  -0.00965   2.05826
   R12        2.88557  -0.00291   0.00000  -0.00977  -0.00977   2.87581
   R13        2.08777  -0.00260   0.00000  -0.00782  -0.00782   2.07995
   R14        2.93668  -0.00289   0.00000  -0.01055  -0.01055   2.92613
   R15        2.58961  -0.00429   0.00000  -0.00841  -0.00841   2.58120
   R16        2.06671  -0.00326   0.00000  -0.00946  -0.00946   2.05725
   R17        2.06737  -0.00332   0.00000  -0.00965  -0.00965   2.05772
   R18        2.06361  -0.00328   0.00000  -0.00947  -0.00947   2.05414
    A1        1.89424   0.00009   0.00000   0.00047   0.00047   1.89470
    A2        1.89252   0.00017   0.00000   0.00122   0.00122   1.89374
    A3        1.92617  -0.00015   0.00000  -0.00085  -0.00085   1.92532
    A4        1.89263   0.00007   0.00000   0.00033   0.00033   1.89296
    A5        1.92696  -0.00004   0.00000  -0.00032  -0.00033   1.92664
    A6        1.93035  -0.00013   0.00000  -0.00078  -0.00078   1.92957
    A7        1.90962  -0.00010   0.00000  -0.00135  -0.00135   1.90827
    A8        1.96645  -0.00005   0.00000  -0.00112  -0.00112   1.96532
    A9        2.01038   0.00007   0.00000   0.00132   0.00132   2.01171
   A10        1.82716  -0.00019   0.00000  -0.00371  -0.00372   1.82344
   A11        1.80841   0.00014   0.00000   0.00220   0.00220   1.81061
   A12        1.92583   0.00011   0.00000   0.00230   0.00231   1.92814
   A13        2.54987   0.00026   0.00000   0.00104   0.00104   2.55091
   A14        1.90099   0.00010   0.00000   0.00029   0.00029   1.90128
   A15        1.88935   0.00014   0.00000   0.00098   0.00098   1.89033
   A16        1.92519  -0.00007   0.00000  -0.00057  -0.00057   1.92462
   A17        1.89272   0.00021   0.00000   0.00151   0.00151   1.89423
   A18        1.92765  -0.00019   0.00000  -0.00128  -0.00128   1.92638
   A19        1.92707  -0.00016   0.00000  -0.00084  -0.00084   1.92623
   A20        1.94105  -0.00011   0.00000  -0.00097  -0.00098   1.94007
   A21        1.95306   0.00006   0.00000   0.00001   0.00001   1.95307
   A22        1.96763   0.00025   0.00000   0.00225   0.00225   1.96988
   A23        1.85235  -0.00004   0.00000  -0.00171  -0.00171   1.85064
   A24        1.91699   0.00006   0.00000   0.00130   0.00130   1.91829
   A25        1.82612  -0.00024   0.00000  -0.00107  -0.00107   1.82505
   A26        1.92314  -0.00028   0.00000  -0.00199  -0.00199   1.92115
   A27        1.87974  -0.00013   0.00000  -0.00061  -0.00061   1.87913
   A28        1.93444  -0.00040   0.00000  -0.00245  -0.00246   1.93198
   A29        1.90904   0.00019   0.00000   0.00109   0.00109   1.91013
   A30        1.91765   0.00032   0.00000   0.00159   0.00159   1.91924
   A31        1.89916   0.00031   0.00000   0.00242   0.00242   1.90158
   A32        1.71119  -0.00021   0.00000  -0.00128  -0.00128   1.70991
    D1        1.03388   0.00015   0.00000   0.00213   0.00213   1.03600
    D2        3.05866  -0.00018   0.00000  -0.00398  -0.00398   3.05468
    D3       -0.99422  -0.00001   0.00000  -0.00055  -0.00055  -0.99477
    D4       -1.06027   0.00016   0.00000   0.00230   0.00230  -1.05797
    D5        0.96451  -0.00017   0.00000  -0.00381  -0.00381   0.96070
    D6       -3.08837   0.00000   0.00000  -0.00038  -0.00038  -3.08875
    D7        3.12806   0.00017   0.00000   0.00261   0.00260   3.13067
    D8       -1.13034  -0.00016   0.00000  -0.00351  -0.00351  -1.13384
    D9        1.09997   0.00002   0.00000  -0.00008  -0.00008   1.09989
   D10       -1.17419  -0.00003   0.00000   0.02595   0.02595  -1.14824
   D11        2.99740   0.00019   0.00000   0.03007   0.03007   3.02746
   D12        0.97851   0.00008   0.00000   0.02809   0.02809   1.00660
   D13       -0.64360   0.00005   0.00000   0.01734   0.01734  -0.62627
   D14       -0.96237   0.00007   0.00000   0.00200   0.00200  -0.96037
   D15        1.10599  -0.00002   0.00000  -0.00080  -0.00080   1.10519
   D16       -3.12431  -0.00011   0.00000  -0.00065  -0.00065  -3.12496
   D17       -3.06476   0.00012   0.00000   0.00284   0.00284  -3.06191
   D18       -0.99640   0.00003   0.00000   0.00004   0.00004  -0.99636
   D19        1.05649  -0.00006   0.00000   0.00019   0.00019   1.05668
   D20        1.12514   0.00009   0.00000   0.00233   0.00233   1.12747
   D21       -3.08969   0.00000   0.00000  -0.00048  -0.00048  -3.09016
   D22       -1.03680  -0.00009   0.00000  -0.00033  -0.00033  -1.03713
   D23        1.05801   0.00013   0.00000   0.00505   0.00505   1.06306
   D24       -1.02313   0.00014   0.00000   0.00523   0.00523  -1.01790
   D25       -3.09877   0.00007   0.00000   0.00408   0.00408  -3.09469
   D26       -3.10487   0.00000   0.00000   0.00276   0.00275  -3.10212
   D27        1.09718   0.00001   0.00000   0.00294   0.00293   1.10011
   D28       -0.97846  -0.00005   0.00000   0.00178   0.00178  -0.97668
   D29       -1.07786  -0.00006   0.00000   0.00300   0.00300  -1.07485
   D30        3.12419  -0.00005   0.00000   0.00318   0.00318   3.12738
   D31        1.04855  -0.00011   0.00000   0.00203   0.00203   1.05058
   D32        2.73670   0.00010   0.00000   0.00452   0.00452   2.74122
   D33        0.56153   0.00002   0.00000   0.00317   0.00316   0.56470
   D34       -1.42015   0.00016   0.00000   0.00510   0.00510  -1.41505
         Item               Value     Threshold  Converged?
 Maximum Force            0.004747     0.000450     NO 
 RMS     Force            0.001476     0.000300     NO 
 Maximum Displacement     0.082599     0.001800     NO 
 RMS     Displacement     0.029777     0.001200     NO 
 Predicted change in Energy=-2.647267D-04
 GradGradGradGradGradGradGradGradGradGradGradGradGradGradGradGradGradGrad

                          Input orientation:                          
 ---------------------------------------------------------------------
 Center     Atomic      Atomic             Coordinates (Angstroms)
 Number     Number       Type             X           Y           Z
 ---------------------------------------------------------------------
      1          1           0        1.882718    1.535555    0.743886
      2          6           0        2.659739    1.013037    0.186785
      3          1           0        2.977243    1.645710   -0.642424
      4          1           0        3.512240    0.855890    0.846909
      5          6           0        2.134324   -0.315561   -0.331869
      6          1           0        1.259199   -0.132557   -0.993183
      7          1           0        2.860903   -0.836078   -0.974643
      8          8           0        1.651110   -1.157376    0.616702
      9          1           0       -2.839023    0.525907    1.578790
     10          6           0       -2.538320    0.915258    0.605549
     11          1           0       -3.374018    0.818602   -0.087681
     12          1           0       -2.302405    1.972616    0.718074
     13          6           0       -1.327291    0.154949    0.084736
     14          1           0       -0.501814    0.176118    0.812466
     15          6           0       -1.645056   -1.340943   -0.158165
     16          1           0       -2.432075   -1.439464   -0.903852
     17          1           0       -1.985112   -1.764041    0.785791
     18          1           0       -0.755916   -1.874491   -0.484254
     19          8           0       -0.892223    0.614703   -1.125660
 ---------------------------------------------------------------------
                    Distance matrix (angstroms):
                    1          2          3          4          5
     1  H    0.000000
     2  C    1.089564   0.000000
     3  H    1.769739   1.090262   0.000000
     4  H    1.768587   1.089595   1.768658   0.000000
     5  C    2.155733   1.519945   2.157206   2.158811   0.000000
     6  H    2.487727   2.160144   2.497386   3.072321   1.112057
     7  H    3.087852   2.192854   2.506626   2.570029   1.100915
     8  O    2.705863   2.431636   3.346837   2.751370   1.357179
     9  H    4.900131   5.693097   6.325876   6.401803   5.393780
    10  C    4.466484   5.215816   5.701968   6.055663   4.922121
    11  H    5.370176   6.043125   6.428869   6.949489   5.629190
    12  H    4.207961   5.081922   5.461914   5.922311   5.101245
    13  C    3.555940   4.079600   4.613040   4.949069   3.518198
    14  H    2.745681   3.329764   4.047252   4.071352   2.915558
    15  C    4.640380   4.918483   5.524514   5.695082   3.919860
    16  H    5.493925   5.755938   6.232766   6.608229   4.737334
    17  H    5.084210   5.444778   6.187986   6.090045   4.507440
    18  H    4.483205   4.522700   5.133548   5.238715   3.287397
    19  O    3.470370   3.807573   4.033517   4.832027   3.264273
                    6          7          8          9         10
     6  H    0.000000
     7  H    1.749497   0.000000
     8  O    1.948224   2.024650   0.000000
     9  H    4.883037   6.392510   4.890844   0.000000
    10  C    4.251472   5.892011   4.674106   1.090511   0.000000
    11  H    4.815739   6.511444   5.445416   1.774547   1.090092
    12  H    4.477185   6.116682   5.043552   1.766850   1.089185
    13  C    2.816825   4.432312   3.297887   2.157578   1.521811
    14  H    2.541027   3.940326   2.540003   2.484381   2.176350
    15  C    3.254559   4.607081   3.390993   2.815617   2.543939
    16  H    3.916822   5.327730   4.366241   3.192459   2.798981
    17  H    4.043766   5.238712   3.690359   2.569411   2.741745
    18  H    2.711832   3.794755   2.742286   3.789115   3.485302
    19  O    2.281351   4.026602   3.555929   3.333462   2.407708
                   11         12         13         14         15
    11  H    0.000000
    12  H    1.768995   0.000000
    13  C    2.158531   2.157749   0.000000
    14  H    3.077760   2.545279   1.100660   0.000000
    15  C    2.767294   3.489926   1.548441   2.133214   0.000000
    16  H    2.579196   3.780179   2.177155   3.046598   1.088647
    17  H    3.059748   3.750716   2.146329   2.442356   1.088900
    18  H    3.776834   4.317112   2.183768   2.439477   1.087004
    19  O    2.697829   2.689219   1.365912   2.025120   2.308107
                   16         17         18         19
    16  H    0.000000
    17  H    1.777644   0.000000
    18  H    1.781803   1.770914   0.000000
    19  O    2.576810   3.241369   2.574115   0.000000
 Stoichiometry    C5H12O2(3)
 Framework group  C1[X(C5H12O2)]
 Deg. of freedom    51
 Full point group                 C1      NOp   1
 Largest Abelian subgroup         C1      NOp   1
 Largest concise Abelian subgroup C1      NOp   1
                         Standard orientation:                         
 ---------------------------------------------------------------------
 Center     Atomic      Atomic             Coordinates (Angstroms)
 Number     Number       Type             X           Y           Z
 ---------------------------------------------------------------------
      1          1           0        1.865541   -1.560965   -0.747707
      2          6           0        2.648247   -1.044440   -0.192981
      3          1           0        2.960576   -1.677821    0.637652
      4          1           0        3.501455   -0.897432   -0.854526
      5          6           0        2.136350    0.290650    0.322512
      6          1           0        1.260270    0.118010    0.985346
      7          1           0        2.868697    0.805906    0.962974
      8          8           0        1.660207    1.134434   -0.627884
      9          1           0       -2.847166   -0.507924   -1.580044
     10          6           0       -2.549108   -0.897426   -0.606050
     11          1           0       -3.383014   -0.790714    0.087863
     12          1           0       -2.323590   -1.957337   -0.715851
     13          6           0       -1.330152   -0.147434   -0.088783
     14          1           0       -0.505776   -0.178662   -0.817399
     15          6           0       -1.633112    1.352150    0.150245
     16          1           0       -2.418261    1.460403    0.896552
     17          1           0       -1.970159    1.775861   -0.794515
     18          1           0       -0.738457    1.877965    0.473800
     19          8           0       -0.898140   -0.607970    1.122409
 ---------------------------------------------------------------------
 Rotational constants (GHZ):           3.7590261           1.1507798           1.0295338
 Standard basis: Aug-CC-pVTZ (5D, 7F)
 There are   685 symmetry adapted cartesian basis functions of A   symmetry.
 There are   598 symmetry adapted basis functions of A   symmetry.
   598 basis functions,   828 primitive gaussians,   685 cartesian basis functions
    30 alpha electrons       28 beta electrons
       nuclear repulsion energy       310.0457340253 Hartrees.
 NAtoms=   19 NActive=   19 NUniq=   19 SFac= 1.00D+00 NAtFMM=   60 NAOKFM=F Big=F
 Integral buffers will be    131072 words long.
 Raffenetti 2 integral format.
 Two-electron integral symmetry is turned on.
 Nuclear repulsion after empirical dispersion term =      310.0362138151 Hartrees.
 One-electron integrals computed using PRISM.
 NBasis=   598 RedAO= T EigKep=  5.83D-06  NBF=   598
 NBsUse=   598 1.00D-06 EigRej= -1.00D+00 NBFU=   598
 Initial guess from the checkpoint file:  "/scratch/kurten/scratch_galib/third-paper/eto-ipro/SYS_1A_1B/DFT_high/calc-LM/TMP/G165083988_11_1_1122/Gau-17989.chk"
 B after Tr=     0.000000   -0.000000    0.000000
         Rot=    0.999992   -0.000444    0.000265    0.003957 Ang=  -0.46 deg.
 Initial guess <Sx>= 0.0000 <Sy>= 0.0000 <Sz>= 1.0000 <S**2>= 2.0093 S= 1.0031
 ExpMin= 2.53D-02 ExpMax= 1.53D+04 ExpMxC= 5.22D+02 IAcc=3 IRadAn=         7 AccDes= 0.00D+00
 Harris functional with IExCor= 4639 and IRadAn=       7 diagonalized for initial guess.
 HarFok:  IExCor= 4639 AccDes= 0.00D+00 IRadAn=         7 IDoV= 1 UseB2=F ITyADJ=14
 ICtDFT=  3500011 ScaDFX=  1.000000  1.000000  1.000000  1.000000
 FoFCou: FMM=F IPFlag=           0 FMFlag=      100000 FMFlg1=           0
         NFxFlg=           0 DoJE=T BraDBF=F KetDBF=T FulRan=T
         wScrn=  0.000000 ICntrl=       500 IOpCl=  0 I1Cent=   200000004 NGrid=           0
         NMat0=    1 NMatS0=      1 NMatT0=    0 NMatD0=    1 NMtDS0=    0 NMtDT0=    0
 Petite list used in FoFCou.
 Requested convergence on RMS density matrix=1.00D-08 within 128 cycles.
 Requested convergence on MAX density matrix=1.00D-06.
 Requested convergence on             energy=1.00D-06.
 No special actions if energy rises.
 Restarting incremental Fock formation.
 SCF Done:  E(UwB97XD) =  -348.085271971     A.U. after   23 cycles
            NFock= 23  Conv=0.42D-08     -V/T= 2.0060
 <Sx>= 0.0000 <Sy>= 0.0000 <Sz>= 1.0000 <S**2>= 2.0092 S= 1.0031
 <L.S>=  0.00000000000    
 Annihilation of the first spin contaminant:
 S**2 before annihilation     2.0092,   after     2.0001
 Calling FoFJK, ICntrl=      2127 FMM=F ISym2X=0 I1Cent= 0 IOpClX= 1 NMat=1 NMatS=1 NMatT=0.
 ***** Axes restored to original set *****
 -------------------------------------------------------------------
 Center     Atomic                   Forces (Hartrees/Bohr)
 Number     Number              X              Y              Z
 -------------------------------------------------------------------
      1        1           0.000017677    0.000078205    0.000027677
      2        6           0.000064213    0.000264293   -0.000111243
      3        1           0.000010060    0.000043835    0.000031327
      4        1           0.000007591    0.000015979    0.000009327
      5        6          -0.000381130   -0.000981554    0.001569435
      6        1           0.000078563   -0.000294874   -0.000133740
      7        1          -0.000024482    0.000035947   -0.000378015
      8        8           0.000375158    0.000701506   -0.000932870
      9        1          -0.000038634    0.000021126   -0.000004934
     10        6          -0.000078208    0.000123750    0.000227468
     11        1          -0.000050375    0.000005046    0.000014297
     12        1          -0.000042864    0.000017228    0.000008253
     13        6           0.000381354    0.000764101   -0.001095113
     14        1           0.000053133   -0.000044774    0.000183075
     15        6           0.000091665   -0.000527977    0.000019799
     16        1          -0.000031596   -0.000025152   -0.000009891
     17        1          -0.000025810   -0.000026435   -0.000035436
     18        1          -0.000061664   -0.000075768   -0.000020857
     19        8          -0.000344651   -0.000094480    0.000631440
 -------------------------------------------------------------------
 Cartesian Forces:  Max     0.001569435 RMS     0.000381663

 GradGradGradGradGradGradGradGradGradGradGradGradGradGradGradGradGradGrad
 Berny optimization.
 Using GEDIIS/GDIIS optimizer.
 FormGI is forming the generalized inverse of G from B-inverse, IUseBI=4.
 Internal  Forces:  Max     0.001220878 RMS     0.000196209
 Search for a local minimum.
 Step number   2 out of a maximum of   94
 All quantities printed in internal units (Hartrees-Bohrs-Radians)
 Mixed Optimization -- En-DIIS/RFO-DIIS
 Update second derivatives using D2CorX and points    1    2
 DE= -2.67D-04 DEPred=-2.65D-04 R= 1.01D+00
 TightC=F SS=  1.41D+00  RLast= 6.69D-02 DXNew= 5.0454D-01 2.0073D-01
 Trust test= 1.01D+00 RLast= 6.69D-02 DXMaxT set to 3.00D-01
 ITU=  1  0
 Use linear search instead of GDIIS.
     Eigenvalues ---    0.00227   0.00230   0.00235   0.00409   0.00438
     Eigenvalues ---    0.02086   0.02794   0.04386   0.04687   0.04827
     Eigenvalues ---    0.05352   0.05536   0.05659   0.05667   0.05687
     Eigenvalues ---    0.05688   0.05880   0.07553   0.12040   0.15606
     Eigenvalues ---    0.15985   0.16000   0.16000   0.16000   0.16000
     Eigenvalues ---    0.16000   0.16000   0.16000   0.16000   0.16062
     Eigenvalues ---    0.16349   0.18147   0.19885   0.24977   0.27673
     Eigenvalues ---    0.29790   0.30369   0.32110   0.33137   0.33286
     Eigenvalues ---    0.34171   0.34197   0.34245   0.34277   0.34306
     Eigenvalues ---    0.34341   0.34373   0.34551   0.35073   0.49141
     Eigenvalues ---    0.51856
 RFO step:  Lambda=-2.46816127D-05 EMin= 2.27006223D-03
 Quartic linear search produced a step of  0.00630.
 Iteration  1 RMS(Cart)=  0.03900856 RMS(Int)=  0.00047038
 Iteration  2 RMS(Cart)=  0.00077735 RMS(Int)=  0.00000072
 Iteration  3 RMS(Cart)=  0.00000027 RMS(Int)=  0.00000071
 Variable       Old X    -DE/DX   Delta X   Delta X   Delta X     New X
                                 (Linear)    (Quad)   (Total)
    R1        2.05898   0.00004  -0.00006  -0.00027  -0.00033   2.05864
    R2        2.06030   0.00000  -0.00006  -0.00039  -0.00045   2.05985
    R3        2.05904   0.00001  -0.00006  -0.00037  -0.00043   2.05861
    R4        2.87228   0.00037  -0.00006   0.00088   0.00082   2.87310
    R5        2.10148   0.00016  -0.00004   0.00022   0.00018   2.10166
    R6        2.08043   0.00019  -0.00005   0.00025   0.00020   2.08062
    R7        2.56470  -0.00122  -0.00006  -0.00271  -0.00276   2.56193
    R8        4.31113   0.00019   0.00004   0.00703   0.00707   4.31820
    R9        2.06077  -0.00000  -0.00006  -0.00040  -0.00046   2.06030
   R10        2.05998   0.00003  -0.00006  -0.00030  -0.00036   2.05961
   R11        2.05826   0.00001  -0.00006  -0.00037  -0.00043   2.05783
   R12        2.87581   0.00033  -0.00006   0.00074   0.00067   2.87648
   R13        2.07995   0.00016  -0.00005   0.00017   0.00012   2.08006
   R14        2.92613   0.00065  -0.00007   0.00195   0.00188   2.92801
   R15        2.58120  -0.00077  -0.00005  -0.00187  -0.00192   2.57928
   R16        2.05725   0.00003  -0.00006  -0.00029  -0.00035   2.05689
   R17        2.05772  -0.00001  -0.00006  -0.00043  -0.00049   2.05723
   R18        2.05414  -0.00001  -0.00006  -0.00041  -0.00047   2.05367
    A1        1.89470  -0.00007   0.00000  -0.00036  -0.00036   1.89434
    A2        1.89374  -0.00005   0.00001  -0.00024  -0.00024   1.89351
    A3        1.92532   0.00009  -0.00001   0.00059   0.00058   1.92590
    A4        1.89296  -0.00003   0.00000  -0.00026  -0.00026   1.89271
    A5        1.92664   0.00006  -0.00000   0.00035   0.00035   1.92699
    A6        1.92957  -0.00001  -0.00000  -0.00010  -0.00010   1.92947
    A7        1.90827  -0.00002  -0.00001  -0.00082  -0.00083   1.90745
    A8        1.96532   0.00002  -0.00001  -0.00011  -0.00012   1.96521
    A9        2.01171   0.00017   0.00001   0.00178   0.00178   2.01349
   A10        1.82344  -0.00020  -0.00002  -0.00348  -0.00350   1.81994
   A11        1.81061  -0.00002   0.00001   0.00057   0.00058   1.81119
   A12        1.92814   0.00001   0.00001   0.00148   0.00150   1.92964
   A13        2.55091   0.00015   0.00001   0.00063   0.00064   2.55155
   A14        1.90128  -0.00005   0.00000  -0.00041  -0.00041   1.90087
   A15        1.89033  -0.00004   0.00001  -0.00014  -0.00014   1.89020
   A16        1.92462   0.00004  -0.00000   0.00021   0.00021   1.92483
   A17        1.89423  -0.00004   0.00001  -0.00016  -0.00015   1.89408
   A18        1.92638   0.00004  -0.00001   0.00013   0.00013   1.92650
   A19        1.92623   0.00005  -0.00001   0.00035   0.00034   1.92658
   A20        1.94007  -0.00007  -0.00001  -0.00114  -0.00114   1.93893
   A21        1.95307   0.00004   0.00000   0.00030   0.00030   1.95337
   A22        1.96988   0.00007   0.00001   0.00107   0.00109   1.97097
   A23        1.85064  -0.00003  -0.00001  -0.00095  -0.00096   1.84968
   A24        1.91829   0.00002   0.00001   0.00041   0.00041   1.91870
   A25        1.82505  -0.00004  -0.00001   0.00028   0.00027   1.82533
   A26        1.92115  -0.00001  -0.00001  -0.00025  -0.00026   1.92090
   A27        1.87913   0.00004  -0.00000   0.00019   0.00019   1.87932
   A28        1.93198   0.00014  -0.00002   0.00090   0.00088   1.93286
   A29        1.91013  -0.00004   0.00001  -0.00049  -0.00048   1.90965
   A30        1.91924  -0.00007   0.00001  -0.00032  -0.00031   1.91893
   A31        1.90158  -0.00006   0.00002  -0.00004  -0.00002   1.90156
   A32        1.70991  -0.00009  -0.00001  -0.00059  -0.00060   1.70932
    D1        1.03600   0.00011   0.00001   0.00198   0.00199   1.03799
    D2        3.05468  -0.00015  -0.00003  -0.00289  -0.00292   3.05176
    D3       -0.99477   0.00004  -0.00000   0.00072   0.00072  -0.99406
    D4       -1.05797   0.00010   0.00001   0.00183   0.00184  -1.05613
    D5        0.96070  -0.00015  -0.00002  -0.00304  -0.00306   0.95764
    D6       -3.08875   0.00003  -0.00000   0.00057   0.00057  -3.08818
    D7        3.13067   0.00011   0.00002   0.00199   0.00200   3.13267
    D8       -1.13384  -0.00015  -0.00002  -0.00288  -0.00290  -1.13674
    D9        1.09989   0.00004  -0.00000   0.00073   0.00073   1.10062
   D10       -1.14824  -0.00007   0.00016   0.00969   0.00986  -1.13838
   D11        3.02746   0.00003   0.00019   0.01219   0.01237   3.03984
   D12        1.00660   0.00011   0.00018   0.01169   0.01187   1.01847
   D13       -0.62627  -0.00016   0.00011  -0.06978  -0.06967  -0.69594
   D14       -0.96037   0.00002   0.00001   0.00135   0.00136  -0.95901
   D15        1.10519  -0.00004  -0.00001  -0.00041  -0.00041   1.10478
   D16       -3.12496  -0.00000  -0.00000   0.00088   0.00088  -3.12408
   D17       -3.06191   0.00004   0.00002   0.00163   0.00165  -3.06026
   D18       -0.99636  -0.00002   0.00000  -0.00012  -0.00012  -0.99648
   D19        1.05668   0.00001   0.00000   0.00117   0.00117   1.05785
   D20        1.12747   0.00003   0.00001   0.00153   0.00154   1.12901
   D21       -3.09016  -0.00003  -0.00000  -0.00023  -0.00023  -3.09040
   D22       -1.03713   0.00001  -0.00000   0.00106   0.00106  -1.03607
   D23        1.06306   0.00004   0.00003   0.00050   0.00054   1.06360
   D24       -1.01790   0.00008   0.00003   0.00112   0.00115  -1.01674
   D25       -3.09469   0.00005   0.00003   0.00053   0.00056  -3.09413
   D26       -3.10212  -0.00004   0.00002  -0.00132  -0.00131  -3.10343
   D27        1.10011  -0.00001   0.00002  -0.00071  -0.00069   1.09942
   D28       -0.97668  -0.00004   0.00001  -0.00130  -0.00129  -0.97797
   D29       -1.07485  -0.00005   0.00002  -0.00115  -0.00113  -1.07598
   D30        3.12738  -0.00001   0.00002  -0.00053  -0.00051   3.12686
   D31        1.05058  -0.00004   0.00001  -0.00112  -0.00111   1.04947
   D32        2.74122  -0.00005   0.00003  -0.00117  -0.00114   2.74008
   D33        0.56470  -0.00002   0.00002  -0.00078  -0.00076   0.56394
   D34       -1.41505   0.00002   0.00003  -0.00001   0.00002  -1.41503
         Item               Value     Threshold  Converged?
 Maximum Force            0.001221     0.000450     NO 
 RMS     Force            0.000196     0.000300     YES
 Maximum Displacement     0.120649     0.001800     NO 
 RMS     Displacement     0.039092     0.001200     NO 
 Predicted change in Energy=-1.241649D-05
 GradGradGradGradGradGradGradGradGradGradGradGradGradGradGradGradGradGrad

                          Input orientation:                          
 ---------------------------------------------------------------------
 Center     Atomic      Atomic             Coordinates (Angstroms)
 Number     Number       Type             X           Y           Z
 ---------------------------------------------------------------------
      1          1           0        1.918550    1.577717    0.708964
      2          6           0        2.684413    1.029009    0.162030
      3          1           0        2.996206    1.628622   -0.693189
      4          1           0        3.543729    0.889712    0.816932
      5          6           0        2.143192   -0.314121   -0.301255
      6          1           0        1.262516   -0.147951   -0.959795
      7          1           0        2.857108   -0.861866   -0.935718
      8          8           0        1.665065   -1.117507    0.680546
      9          1           0       -2.858847    0.499686    1.579895
     10          6           0       -2.544737    0.906254    0.618272
     11          1           0       -3.374573    0.832562   -0.084456
     12          1           0       -2.299957    1.958444    0.755417
     13          6           0       -1.335965    0.144799    0.092868
     14          1           0       -0.518623    0.141735    0.830114
     15          6           0       -1.665715   -1.343505   -0.184569
     16          1           0       -2.445922   -1.418524   -0.939815
     17          1           0       -2.019870   -1.782732    0.746447
     18          1           0       -0.779156   -1.879479   -0.512877
     19          8           0       -0.883190    0.624976   -1.101855
 ---------------------------------------------------------------------
                    Distance matrix (angstroms):
                    1          2          3          4          5
     1  H    0.000000
     2  C    1.089387   0.000000
     3  H    1.769172   1.090024   0.000000
     4  H    1.768110   1.089368   1.768116   0.000000
     5  C    2.156400   1.520378   2.157659   2.158948   0.000000
     6  H    2.488588   2.159981   2.496592   3.072041   1.112150
     7  H    3.088274   2.193235   2.506132   2.571236   1.101019
     8  O    2.707267   2.432171   3.346686   2.752617   1.355717
     9  H    4.974353   5.746151   6.381462   6.459660   5.405683
    10  C    4.514424   5.250451   5.739669   6.091728   4.930673
    11  H    5.403880   6.067178   6.449116   6.977009   5.639824
    12  H    4.235907   5.104890   5.500599   5.940929   5.101243
    13  C    3.608975   4.117044   4.646216   4.989046   3.531357
    14  H    2.831349   3.390137   4.109174   4.130659   2.927980
    15  C    4.709447   4.967148   5.552093   5.755741   3.947280
    16  H    5.544777   5.790061   6.242010   6.655075   4.763133
    17  H    5.177371   5.511597   6.234654   6.172565   4.537134
    18  H    4.552222   4.572867   5.156806   5.303220   3.321935
    19  O    3.469371   3.806368   4.027907   4.832126   3.268311
                    6          7          8          9         10
     6  H    0.000000
     7  H    1.747277   0.000000
     8  O    1.947513   2.024507   0.000000
     9  H    4.884167   6.391734   4.887732   0.000000
    10  C    4.254036   5.892458   4.671394   1.090266   0.000000
    11  H    4.819773   6.513799   5.457650   1.773934   1.089901
    12  H    4.479962   6.116322   5.018812   1.766379   1.088958
    13  C    2.818848   4.433196   3.308318   2.157860   1.522167
    14  H    2.541682   3.939662   2.525185   2.483334   2.175891
    15  C    3.256510   4.610002   3.448709   2.816780   2.545320
    16  H    3.920110   5.332167   4.429040   3.193583   2.800356
    17  H    4.044481   5.240476   3.745079   2.570593   2.742728
    18  H    2.714102   3.799571   2.824726   3.790150   3.486702
    19  O    2.285093   4.028415   3.564661   3.333272   2.408048
                   11         12         13         14         15
    11  H    0.000000
    12  H    1.768557   0.000000
    13  C    2.158792   2.158137   0.000000
    14  H    3.077357   2.545419   1.100722   0.000000
    15  C    2.768661   3.491232   1.549437   2.133387   0.000000
    16  H    2.580972   3.781405   2.177709   3.046561   1.088461
    17  H    3.060291   3.751656   2.147153   2.442195   1.088640
    18  H    3.778214   4.318687   2.185101   2.440658   1.086757
    19  O    2.699107   2.689763   1.364895   2.024583   2.308393
                   16         17         18         19
    16  H    0.000000
    17  H    1.776977   0.000000
    18  H    1.781254   1.770488   0.000000
    19  O    2.577650   3.241191   2.574881   0.000000
 Stoichiometry    C5H12O2(3)
 Framework group  C1[X(C5H12O2)]
 Deg. of freedom    51
 Full point group                 C1      NOp   1
 Largest Abelian subgroup         C1      NOp   1
 Largest concise Abelian subgroup C1      NOp   1
                         Standard orientation:                         
 ---------------------------------------------------------------------
 Center     Atomic      Atomic             Coordinates (Angstroms)
 Number     Number       Type             X           Y           Z
 ---------------------------------------------------------------------
      1          1           0        1.913971   -1.575991   -0.708970
      2          6           0        2.679612   -1.030810   -0.158212
      3          1           0        2.989372   -1.634887    0.694601
      4          1           0        3.540113   -0.889371   -0.811096
      5          6           0        2.139225    0.310709    0.310678
      6          1           0        1.257326    0.142405    0.967037
      7          1           0        2.852780    0.854567    0.948878
      8          8           0        1.663566    1.119359   -0.667997
      9          1           0       -2.860804   -0.488217   -1.582159
     10          6           0       -2.548672   -0.899766   -0.622013
     11          1           0       -3.379520   -0.828482    0.079766
     12          1           0       -2.304897   -1.951569   -0.763830
     13          6           0       -1.339842   -0.142254   -0.091071
     14          1           0       -0.521344   -0.136602   -0.827018
     15          6           0       -1.668300    1.345085    0.192999
     16          1           0       -2.449600    1.417385    0.947379
     17          1           0       -2.020488    1.789191   -0.736446
     18          1           0       -0.781635    1.878441    0.525261
     19          8           0       -0.889494   -0.628691    1.102036
 ---------------------------------------------------------------------
 Rotational constants (GHZ):           3.7671311           1.1378604           1.0209576
 Standard basis: Aug-CC-pVTZ (5D, 7F)
 There are   685 symmetry adapted cartesian basis functions of A   symmetry.
 There are   598 symmetry adapted basis functions of A   symmetry.
   598 basis functions,   828 primitive gaussians,   685 cartesian basis functions
    30 alpha electrons       28 beta electrons
       nuclear repulsion energy       309.4922007544 Hartrees.
 NAtoms=   19 NActive=   19 NUniq=   19 SFac= 1.00D+00 NAtFMM=   60 NAOKFM=F Big=F
 Integral buffers will be    131072 words long.
 Raffenetti 2 integral format.
 Two-electron integral symmetry is turned on.
 Nuclear repulsion after empirical dispersion term =      309.4827663231 Hartrees.
 One-electron integrals computed using PRISM.
 NBasis=   598 RedAO= T EigKep=  5.91D-06  NBF=   598
 NBsUse=   598 1.00D-06 EigRej= -1.00D+00 NBFU=   598
 Initial guess from the checkpoint file:  "/scratch/kurten/scratch_galib/third-paper/eto-ipro/SYS_1A_1B/DFT_high/calc-LM/TMP/G165083988_11_1_1122/Gau-17989.chk"
 B after Tr=    -0.000000    0.000000   -0.000000
         Rot=    0.999994   -0.001266    0.000224   -0.003088 Ang=  -0.38 deg.
 Initial guess <Sx>= 0.0000 <Sy>= 0.0000 <Sz>= 1.0000 <S**2>= 2.0092 S= 1.0031
 ExpMin= 2.53D-02 ExpMax= 1.53D+04 ExpMxC= 5.22D+02 IAcc=3 IRadAn=         7 AccDes= 0.00D+00
 Harris functional with IExCor= 4639 and IRadAn=       7 diagonalized for initial guess.
 HarFok:  IExCor= 4639 AccDes= 0.00D+00 IRadAn=         7 IDoV= 1 UseB2=F ITyADJ=14
 ICtDFT=  3500011 ScaDFX=  1.000000  1.000000  1.000000  1.000000
 FoFCou: FMM=F IPFlag=           0 FMFlag=      100000 FMFlg1=           0
         NFxFlg=           0 DoJE=T BraDBF=F KetDBF=T FulRan=T
         wScrn=  0.000000 ICntrl=       500 IOpCl=  0 I1Cent=   200000004 NGrid=           0
         NMat0=    1 NMatS0=      1 NMatT0=    0 NMatD0=    1 NMtDS0=    0 NMtDT0=    0
 Petite list used in FoFCou.
 Requested convergence on RMS density matrix=1.00D-08 within 128 cycles.
 Requested convergence on MAX density matrix=1.00D-06.
 Requested convergence on             energy=1.00D-06.
 No special actions if energy rises.
 Restarting incremental Fock formation.
 SCF Done:  E(UwB97XD) =  -348.085274782     A.U. after   22 cycles
            NFock= 22  Conv=0.95D-08     -V/T= 2.0060
 <Sx>= 0.0000 <Sy>= 0.0000 <Sz>= 1.0000 <S**2>= 2.0093 S= 1.0031
 <L.S>=  0.00000000000    
 Annihilation of the first spin contaminant:
 S**2 before annihilation     2.0093,   after     2.0001
 Calling FoFJK, ICntrl=      2127 FMM=F ISym2X=0 I1Cent= 0 IOpClX= 1 NMat=1 NMatS=1 NMatT=0.
 ***** Axes restored to original set *****
 -------------------------------------------------------------------
 Center     Atomic                   Forces (Hartrees/Bohr)
 Number     Number              X              Y              Z
 -------------------------------------------------------------------
      1        1          -0.000114538    0.000039474    0.000059261
      2        6          -0.000052260    0.000060518   -0.000069054
      3        1           0.000042631    0.000067041   -0.000133627
      4        1           0.000141526   -0.000040898    0.000103131
      5        6          -0.000153604   -0.000300600    0.000857272
      6        1          -0.000100903   -0.000160274   -0.000067376
      7        1           0.000130783   -0.000048963   -0.000245565
      8        8          -0.000010108    0.000255315   -0.000472510
      9        1          -0.000048875   -0.000051251    0.000138377
     10        6          -0.000022629   -0.000115968    0.000041375
     11        1          -0.000154247    0.000004954   -0.000099514
     12        1           0.000061802    0.000127715    0.000002422
     13        6           0.000238754    0.000380635   -0.000499867
     14        1           0.000214180   -0.000002674    0.000152109
     15        6          -0.000007838   -0.000098229    0.000120896
     16        1          -0.000078801   -0.000042705   -0.000126669
     17        1          -0.000075739   -0.000042860    0.000128781
     18        1           0.000180930   -0.000031655   -0.000089350
     19        8          -0.000191064    0.000000426    0.000199908
 -------------------------------------------------------------------
 Cartesian Forces:  Max     0.000857272 RMS     0.000194156

 GradGradGradGradGradGradGradGradGradGradGradGradGradGradGradGradGradGrad
 Berny optimization.
 Using GEDIIS/GDIIS optimizer.
 FormGI is forming the generalized inverse of G from B-inverse, IUseBI=4.
 Internal  Forces:  Max     0.000764414 RMS     0.000148013
 Search for a local minimum.
 Step number   3 out of a maximum of   94
 All quantities printed in internal units (Hartrees-Bohrs-Radians)
 Mixed Optimization -- En-DIIS/RFO-DIIS
 Swapping is turned off.
 Update second derivatives using D2CorX and points    1    2    3
 DE= -2.81D-06 DEPred=-1.24D-05 R= 2.26D-01
 Trust test= 2.26D-01 RLast= 7.35D-02 DXMaxT set to 3.00D-01
 ITU=  0  1  0
     Eigenvalues ---    0.00190   0.00230   0.00409   0.00438   0.00533
     Eigenvalues ---    0.02174   0.02798   0.04032   0.04557   0.04808
     Eigenvalues ---    0.05228   0.05544   0.05660   0.05666   0.05683
     Eigenvalues ---    0.05686   0.05878   0.07589   0.11896   0.15480
     Eigenvalues ---    0.15732   0.16000   0.16000   0.16000   0.16000
     Eigenvalues ---    0.16000   0.16000   0.16000   0.16012   0.16314
     Eigenvalues ---    0.17036   0.18058   0.19901   0.25420   0.27007
     Eigenvalues ---    0.29768   0.30021   0.32120   0.32834   0.33145
     Eigenvalues ---    0.34172   0.34198   0.34245   0.34285   0.34304
     Eigenvalues ---    0.34341   0.34381   0.34551   0.36862   0.42806
     Eigenvalues ---    0.51560
 En-DIIS/RFO-DIIS/Sim-DIIS IScMMF=       -3 using points:     3    2
 RFO step:  Lambda=-2.23648965D-05.
 DidBck=T Rises=F RFO-DIIS coefs:    0.75806    0.24194
 Iteration  1 RMS(Cart)=  0.03524943 RMS(Int)=  0.00038984
 Iteration  2 RMS(Cart)=  0.00058814 RMS(Int)=  0.00000056
 Iteration  3 RMS(Cart)=  0.00000011 RMS(Int)=  0.00000055
 Variable       Old X    -DE/DX   Delta X   Delta X   Delta X     New X
                                 (Linear)    (Quad)   (Total)
    R1        2.05864   0.00013   0.00008  -0.00031  -0.00023   2.05841
    R2        2.05985   0.00015   0.00011  -0.00039  -0.00028   2.05957
    R3        2.05861   0.00018   0.00010  -0.00032  -0.00021   2.05840
    R4        2.87310   0.00011  -0.00020   0.00072   0.00052   2.87362
    R5        2.10166   0.00004  -0.00004   0.00007   0.00002   2.10168
    R6        2.08062   0.00025  -0.00005   0.00044   0.00039   2.08101
    R7        2.56193  -0.00049   0.00067  -0.00330  -0.00263   2.55930
    R8        4.31820  -0.00006  -0.00171   0.00516   0.00344   4.32164
    R9        2.06030   0.00016   0.00011  -0.00039  -0.00028   2.06003
   R10        2.05961   0.00018   0.00009  -0.00025  -0.00016   2.05946
   R11        2.05783   0.00014   0.00010  -0.00039  -0.00029   2.05754
   R12        2.87648   0.00014  -0.00016   0.00065   0.00048   2.87696
   R13        2.08006   0.00026  -0.00003   0.00039   0.00036   2.08042
   R14        2.92801   0.00020  -0.00046   0.00187   0.00141   2.92942
   R15        2.57928  -0.00035   0.00047  -0.00238  -0.00191   2.57737
   R16        2.05689   0.00015   0.00009  -0.00030  -0.00021   2.05668
   R17        2.05723   0.00015   0.00012  -0.00042  -0.00030   2.05693
   R18        2.05367   0.00019   0.00011  -0.00033  -0.00022   2.05346
    A1        1.89434   0.00003   0.00009  -0.00020  -0.00012   1.89422
    A2        1.89351   0.00003   0.00006  -0.00007  -0.00001   1.89350
    A3        1.92590  -0.00004  -0.00014   0.00034   0.00020   1.92610
    A4        1.89271   0.00002   0.00006  -0.00015  -0.00009   1.89262
    A5        1.92699  -0.00002  -0.00008   0.00023   0.00015   1.92714
    A6        1.92947  -0.00001   0.00002  -0.00016  -0.00014   1.92933
    A7        1.90745   0.00004   0.00020  -0.00097  -0.00077   1.90668
    A8        1.96521  -0.00003   0.00003   0.00012   0.00015   1.96535
    A9        2.01349   0.00017  -0.00043   0.00230   0.00187   2.01536
   A10        1.81994  -0.00004   0.00085  -0.00363  -0.00278   1.81716
   A11        1.81119  -0.00020  -0.00014  -0.00072  -0.00086   1.81033
   A12        1.92964   0.00001  -0.00036   0.00208   0.00172   1.93135
   A13        2.55155  -0.00032  -0.00015  -0.00018  -0.00033   2.55122
   A14        1.90087  -0.00002   0.00010  -0.00036  -0.00026   1.90061
   A15        1.89020   0.00002   0.00003  -0.00009  -0.00006   1.89014
   A16        1.92483   0.00001  -0.00005   0.00024   0.00019   1.92502
   A17        1.89408   0.00000   0.00004  -0.00012  -0.00008   1.89400
   A18        1.92650   0.00005  -0.00003   0.00031   0.00028   1.92678
   A19        1.92658  -0.00006  -0.00008   0.00001  -0.00008   1.92650
   A20        1.93893   0.00002   0.00028  -0.00098  -0.00071   1.93822
   A21        1.95337   0.00000  -0.00007   0.00041   0.00034   1.95371
   A22        1.97097   0.00008  -0.00026   0.00166   0.00139   1.97236
   A23        1.84968  -0.00005   0.00023  -0.00155  -0.00132   1.84836
   A24        1.91870  -0.00004  -0.00010   0.00003  -0.00007   1.91863
   A25        1.82533  -0.00002  -0.00007   0.00032   0.00025   1.82558
   A26        1.92090   0.00006   0.00006  -0.00008  -0.00002   1.92088
   A27        1.87932  -0.00000  -0.00005   0.00023   0.00019   1.87950
   A28        1.93286  -0.00010  -0.00021   0.00027   0.00006   1.93292
   A29        1.90965  -0.00001   0.00012  -0.00032  -0.00021   1.90944
   A30        1.91893  -0.00000   0.00008  -0.00040  -0.00033   1.91861
   A31        1.90156   0.00006   0.00001   0.00032   0.00032   1.90188
   A32        1.70932  -0.00076   0.00014  -0.00352  -0.00337   1.70595
    D1        1.03799  -0.00003  -0.00048   0.00144   0.00096   1.03895
    D2        3.05176  -0.00006   0.00071  -0.00356  -0.00286   3.04890
    D3       -0.99406   0.00009  -0.00017   0.00160   0.00143  -0.99263
    D4       -1.05613  -0.00003  -0.00045   0.00133   0.00088  -1.05525
    D5        0.95764  -0.00006   0.00074  -0.00368  -0.00294   0.95470
    D6       -3.08818   0.00009  -0.00014   0.00149   0.00135  -3.08683
    D7        3.13267  -0.00003  -0.00048   0.00147   0.00098   3.13366
    D8       -1.13674  -0.00006   0.00070  -0.00353  -0.00283  -1.13958
    D9        1.10062   0.00009  -0.00018   0.00163   0.00145   1.10208
   D10       -1.13838   0.00001  -0.00238   0.02522   0.02284  -1.11554
   D11        3.03984   0.00004  -0.00299   0.02759   0.02460   3.06443
   D12        1.01847   0.00012  -0.00287   0.02701   0.02414   1.04262
   D13       -0.69594   0.00029   0.01686   0.01487   0.03173  -0.66421
   D14       -0.95901   0.00003  -0.00033   0.00178   0.00145  -0.95755
   D15        1.10478  -0.00002   0.00010  -0.00056  -0.00046   1.10432
   D16       -3.12408   0.00002  -0.00021   0.00125   0.00104  -3.12304
   D17       -3.06026   0.00002  -0.00040   0.00188   0.00148  -3.05878
   D18       -0.99648  -0.00003   0.00003  -0.00046  -0.00043  -0.99691
   D19        1.05785  -0.00000  -0.00028   0.00135   0.00107   1.05891
   D20        1.12901   0.00002  -0.00037   0.00182   0.00145   1.13046
   D21       -3.09040  -0.00003   0.00006  -0.00052  -0.00046  -3.09086
   D22       -1.03607   0.00000  -0.00026   0.00129   0.00104  -1.03503
   D23        1.06360   0.00006  -0.00013   0.00283   0.00270   1.06629
   D24       -1.01674   0.00004  -0.00028   0.00313   0.00285  -1.01389
   D25       -3.09413   0.00003  -0.00013   0.00245   0.00231  -3.09182
   D26       -3.10343   0.00005   0.00032   0.00087   0.00118  -3.10224
   D27        1.09942   0.00003   0.00017   0.00117   0.00133   1.10075
   D28       -0.97797   0.00002   0.00031   0.00049   0.00080  -0.97717
   D29       -1.07598  -0.00003   0.00027   0.00037   0.00065  -1.07534
   D30        3.12686  -0.00006   0.00012   0.00067   0.00080   3.12766
   D31        1.04947  -0.00007   0.00027  -0.00001   0.00026   1.04974
   D32        2.74008   0.00016   0.00028   0.00364   0.00392   2.74400
   D33        0.56394   0.00011   0.00018   0.00369   0.00387   0.56781
   D34       -1.41503   0.00020  -0.00001   0.00530   0.00530  -1.40973
         Item               Value     Threshold  Converged?
 Maximum Force            0.000764     0.000450     NO 
 RMS     Force            0.000148     0.000300     YES
 Maximum Displacement     0.100236     0.001800     NO 
 RMS     Displacement     0.035482     0.001200     NO 
 Predicted change in Energy=-1.121631D-05
 GradGradGradGradGradGradGradGradGradGradGradGradGradGradGradGradGradGrad

                          Input orientation:                          
 ---------------------------------------------------------------------
 Center     Atomic      Atomic             Coordinates (Angstroms)
 Number     Number       Type             X           Y           Z
 ---------------------------------------------------------------------
      1          1           0        1.875862    1.534193    0.742141
      2          6           0        2.654488    1.015936    0.183888
      3          1           0        2.960655    1.646698   -0.650518
      4          1           0        3.512149    0.871962    0.839760
      5          6           0        2.140155   -0.322142   -0.323449
      6          1           0        1.261265   -0.150802   -0.983071
      7          1           0        2.866467   -0.836496   -0.971992
      8          8           0        1.669015   -1.163515    0.627504
      9          1           0       -2.837446    0.526273    1.579714
     10          6           0       -2.536145    0.917865    0.607998
     11          1           0       -3.372698    0.825925   -0.084408
     12          1           0       -2.297734    1.973893    0.724023
     13          6           0       -1.327016    0.155884    0.083435
     14          1           0       -0.502961    0.170928    0.813308
     15          6           0       -1.648032   -1.340377   -0.163998
     16          1           0       -2.433465   -1.434994   -0.911421
     17          1           0       -1.991745   -1.764952    0.777483
     18          1           0       -0.760332   -1.875787   -0.489756
     19          8           0       -0.888259    0.617340   -1.122687
 ---------------------------------------------------------------------
                    Distance matrix (angstroms):
                    1          2          3          4          5
     1  H    0.000000
     2  C    1.089263   0.000000
     3  H    1.768879   1.089877   0.000000
     4  H    1.767912   1.089256   1.767850   0.000000
     5  C    2.156689   1.520652   2.157898   2.159006   0.000000
     6  H    2.488632   2.159662   2.495901   3.071683   1.112163
     7  H    3.088642   2.193741   2.505687   2.572582   1.101225
     8  O    2.708054   2.432686   3.346486   2.754153   1.354324
     9  H    4.892107   5.687657   6.312469   6.401905   5.396142
    10  C    4.456867   5.208853   5.685936   6.052906   4.926762
    11  H    5.360243   6.036145   6.411357   6.946748   5.636199
    12  H    4.196733   5.072862   5.444912   5.914591   5.105274
    13  C    3.548529   4.074574   4.598405   4.949981   3.523540
    14  H    2.742692   3.328617   4.039470   4.075936   2.919143
    15  C    4.637032   4.917816   5.513557   5.703458   3.925886
    16  H    5.488227   5.752741   6.217831   6.613547   4.743643
    17  H    5.083698   5.447309   6.181003   6.103281   4.512908
    18  H    4.482750   4.525136   5.126352   5.250888   3.294585
    19  O    3.458116   3.796982   4.012064   4.824896   3.269969
                    6          7          8          9         10
     6  H    0.000000
     7  H    1.745558   0.000000
     8  O    1.945713   2.024653   0.000000
     9  H    4.881160   6.395542   4.906147   0.000000
    10  C    4.253688   5.895961   4.692109   1.090118   0.000000
    11  H    4.820290   6.517562   5.466585   1.773580   1.089817
    12  H    4.482741   6.119127   5.058432   1.766097   1.088805
    13  C    2.816148   4.436670   3.318588   2.158110   1.522423
    14  H    2.538302   3.944013   2.555923   2.482634   2.175753
    15  C    3.248072   4.613832   3.414755   2.817733   2.546444
    16  H    3.912200   5.333962   4.390027   3.196173   2.802699
    17  H    4.035728   5.246419   3.712867   2.570699   2.742736
    18  H    2.702922   3.803465   2.767187   3.790382   3.487559
    19  O    2.286916   4.029182   3.574110   3.333256   2.408550
                   11         12         13         14         15
    11  H    0.000000
    12  H    1.768315   0.000000
    13  C    2.159152   2.158194   0.000000
    14  H    3.077386   2.545558   1.100912   0.000000
    15  C    2.770139   3.492145   1.550185   2.133156   0.000000
    16  H    2.584156   3.783333   2.178270   3.046395   1.088347
    17  H    3.059825   3.751725   2.147831   2.442414   1.088480
    18  H    3.779948   4.319363   2.185719   2.439929   1.086643
    19  O    2.700734   2.690203   1.363884   2.023812   2.308461
                   16         17         18         19
    16  H    0.000000
    17  H    1.776622   0.000000
    18  H    1.780864   1.770468   0.000000
    19  O    2.577667   3.240931   2.575393   0.000000
 Stoichiometry    C5H12O2(3)
 Framework group  C1[X(C5H12O2)]
 Deg. of freedom    51
 Full point group                 C1      NOp   1
 Largest Abelian subgroup         C1      NOp   1
 Largest concise Abelian subgroup C1      NOp   1
                         Standard orientation:                         
 ---------------------------------------------------------------------
 Center     Atomic      Atomic             Coordinates (Angstroms)
 Number     Number       Type             X           Y           Z
 ---------------------------------------------------------------------
      1          1           0        1.853800   -1.562683   -0.743974
      2          6           0        2.638442   -1.052691   -0.186533
      3          1           0        2.937212   -1.685671    0.648874
      4          1           0        3.497724   -0.919801   -0.842623
      5          6           0        2.139806    0.292115    0.318680
      6          1           0        1.258976    0.132116    0.978562
      7          1           0        2.872092    0.798960    0.966416
      8          8           0        1.678538    1.137439   -0.633608
      9          1           0       -2.847396   -0.501000   -1.583195
     10          6           0       -2.550691   -0.894554   -0.610858
     11          1           0       -3.386106   -0.791735    0.081393
     12          1           0       -2.324655   -1.953481   -0.725209
     13          6           0       -1.332724   -0.145946   -0.087487
     14          1           0       -0.508907   -0.171787   -0.817326
     15          6           0       -1.636206    1.354359    0.157574
     16          1           0       -2.420473    1.459343    0.904838
     17          1           0       -1.974933    1.781437   -0.784581
     18          1           0       -0.742298    1.879859    0.482495
     19          8           0       -0.899389   -0.610596    1.119368
 ---------------------------------------------------------------------
 Rotational constants (GHZ):           3.7452089           1.1486889           1.0270293
 Standard basis: Aug-CC-pVTZ (5D, 7F)
 There are   685 symmetry adapted cartesian basis functions of A   symmetry.
 There are   598 symmetry adapted basis functions of A   symmetry.
   598 basis functions,   828 primitive gaussians,   685 cartesian basis functions
    30 alpha electrons       28 beta electrons
       nuclear repulsion energy       309.8606074611 Hartrees.
 NAtoms=   19 NActive=   19 NUniq=   19 SFac= 1.00D+00 NAtFMM=   60 NAOKFM=F Big=F
 Integral buffers will be    131072 words long.
 Raffenetti 2 integral format.
 Two-electron integral symmetry is turned on.
 Nuclear repulsion after empirical dispersion term =      309.8510888422 Hartrees.
 One-electron integrals computed using PRISM.
 NBasis=   598 RedAO= T EigKep=  5.86D-06  NBF=   598
 NBsUse=   598 1.00D-06 EigRej= -1.00D+00 NBFU=   598
 Initial guess from the checkpoint file:  "/scratch/kurten/scratch_galib/third-paper/eto-ipro/SYS_1A_1B/DFT_high/calc-LM/TMP/G165083988_11_1_1122/Gau-17989.chk"
 B after Tr=    -0.000000    0.000000   -0.000000
         Rot=    0.999992    0.000778    0.000100    0.004033 Ang=   0.47 deg.
 Initial guess <Sx>= 0.0000 <Sy>= 0.0000 <Sz>= 1.0000 <S**2>= 2.0093 S= 1.0031
 ExpMin= 2.53D-02 ExpMax= 1.53D+04 ExpMxC= 5.22D+02 IAcc=3 IRadAn=         7 AccDes= 0.00D+00
 Harris functional with IExCor= 4639 and IRadAn=       7 diagonalized for initial guess.
 HarFok:  IExCor= 4639 AccDes= 0.00D+00 IRadAn=         7 IDoV= 1 UseB2=F ITyADJ=14
 ICtDFT=  3500011 ScaDFX=  1.000000  1.000000  1.000000  1.000000
 FoFCou: FMM=F IPFlag=           0 FMFlag=      100000 FMFlg1=           0
         NFxFlg=           0 DoJE=T BraDBF=F KetDBF=T FulRan=T
         wScrn=  0.000000 ICntrl=       500 IOpCl=  0 I1Cent=   200000004 NGrid=           0
         NMat0=    1 NMatS0=      1 NMatT0=    0 NMatD0=    1 NMtDS0=    0 NMtDT0=    0
 Petite list used in FoFCou.
 Requested convergence on RMS density matrix=1.00D-08 within 128 cycles.
 Requested convergence on MAX density matrix=1.00D-06.
 Requested convergence on             energy=1.00D-06.
 No special actions if energy rises.
 Restarting incremental Fock formation.
 SCF Done:  E(UwB97XD) =  -348.085286839     A.U. after   23 cycles
            NFock= 23  Conv=0.28D-08     -V/T= 2.0060
 <Sx>= 0.0000 <Sy>= 0.0000 <Sz>= 1.0000 <S**2>= 2.0093 S= 1.0031
 <L.S>=  0.00000000000    
 Annihilation of the first spin contaminant:
 S**2 before annihilation     2.0093,   after     2.0001
 Calling FoFJK, ICntrl=      2127 FMM=F ISym2X=0 I1Cent= 0 IOpClX= 1 NMat=1 NMatS=1 NMatT=0.
 ***** Axes restored to original set *****
 -------------------------------------------------------------------
 Center     Atomic                   Forces (Hartrees/Bohr)
 Number     Number              X              Y              Z
 -------------------------------------------------------------------
      1        1          -0.000178159    0.000093046    0.000132360
      2        6          -0.000033939   -0.000162320   -0.000031659
      3        1           0.000045650    0.000089367   -0.000213447
      4        1           0.000191767   -0.000037597    0.000166416
      5        6           0.000019970    0.000101845    0.000067325
      6        1          -0.000205170   -0.000075274   -0.000161880
      7        1           0.000193992   -0.000040666   -0.000079557
      8        8          -0.000071935   -0.000045103    0.000142734
      9        1          -0.000052361   -0.000106776    0.000220068
     10        6           0.000068285   -0.000226001   -0.000110035
     11        1          -0.000181002   -0.000010015   -0.000154631
     12        1           0.000093209    0.000235700   -0.000003219
     13        6           0.000092825    0.000037708    0.000067659
     14        1           0.000137570   -0.000064027    0.000120417
     15        6          -0.000038684    0.000099945    0.000036387
     16        1          -0.000162914    0.000017904   -0.000170700
     17        1          -0.000065121   -0.000047963    0.000235862
     18        1           0.000226697   -0.000057123   -0.000062414
     19        8          -0.000080680    0.000197349   -0.000201685
 -------------------------------------------------------------------
 Cartesian Forces:  Max     0.000235862 RMS     0.000129076

 GradGradGradGradGradGradGradGradGradGradGradGradGradGradGradGradGradGrad
 Berny optimization.
 Using GEDIIS/GDIIS optimizer.
 FormGI is forming the generalized inverse of G from B-inverse, IUseBI=4.
 Internal  Forces:  Max     0.000435498 RMS     0.000111853
 Search for a local minimum.
 Step number   4 out of a maximum of   94
 All quantities printed in internal units (Hartrees-Bohrs-Radians)
 Mixed Optimization -- En-DIIS/RFO-DIIS
 Swapping is turned off.
 Update second derivatives using D2CorX and points    1    2    3    4
 DE= -1.21D-05 DEPred=-1.12D-05 R= 1.07D+00
 TightC=F SS=  1.41D+00  RLast= 5.39D-02 DXNew= 5.0454D-01 1.6160D-01
 Trust test= 1.07D+00 RLast= 5.39D-02 DXMaxT set to 3.00D-01
 ITU=  1  0  1  0
     Eigenvalues ---    0.00186   0.00230   0.00408   0.00438   0.00576
     Eigenvalues ---    0.02053   0.02798   0.03991   0.04582   0.04907
     Eigenvalues ---    0.05242   0.05544   0.05660   0.05667   0.05682
     Eigenvalues ---    0.05685   0.05880   0.07560   0.12189   0.14596
     Eigenvalues ---    0.15672   0.16000   0.16000   0.16000   0.16000
     Eigenvalues ---    0.16000   0.16000   0.16002   0.16122   0.16266
     Eigenvalues ---    0.16587   0.18244   0.20046   0.25109   0.27700
     Eigenvalues ---    0.29797   0.30362   0.32082   0.33008   0.33152
     Eigenvalues ---    0.34174   0.34198   0.34246   0.34286   0.34305
     Eigenvalues ---    0.34341   0.34383   0.34557   0.37497   0.44697
     Eigenvalues ---    0.51521
 En-DIIS/RFO-DIIS/Sim-DIIS IScMMF=       -3 using points:     4    3    2
 RFO step:  Lambda=-3.96238640D-06.
 DidBck=F Rises=F RFO-DIIS coefs:    1.06361    0.07939   -0.14300
 Iteration  1 RMS(Cart)=  0.00398294 RMS(Int)=  0.00000689
 Iteration  2 RMS(Cart)=  0.00001293 RMS(Int)=  0.00000034
 Iteration  3 RMS(Cart)=  0.00000000 RMS(Int)=  0.00000034
 Variable       Old X    -DE/DX   Delta X   Delta X   Delta X     New X
                                 (Linear)    (Quad)   (Total)
    R1        2.05841   0.00024  -0.00006   0.00059   0.00053   2.05894
    R2        2.05957   0.00023  -0.00008   0.00057   0.00049   2.06006
    R3        2.05840   0.00026  -0.00007   0.00064   0.00057   2.05896
    R4        2.87362   0.00001   0.00015   0.00001   0.00016   2.87378
    R5        2.10168   0.00024   0.00003   0.00063   0.00066   2.10234
    R6        2.08101   0.00019   0.00005   0.00051   0.00057   2.08158
    R7        2.55930   0.00015  -0.00056   0.00021  -0.00036   2.55895
    R8        4.32164  -0.00001   0.00123  -0.00043   0.00080   4.32244
    R9        2.06003   0.00025  -0.00008   0.00062   0.00054   2.06057
   R10        2.05946   0.00024  -0.00006   0.00060   0.00054   2.05999
   R11        2.05754   0.00025  -0.00008   0.00062   0.00054   2.05808
   R12        2.87696  -0.00001   0.00013  -0.00005   0.00008   2.87704
   R13        2.08042   0.00018   0.00004   0.00049   0.00053   2.08095
   R14        2.92942  -0.00001   0.00036  -0.00005   0.00031   2.92973
   R15        2.57737   0.00016  -0.00040   0.00024  -0.00016   2.57721
   R16        2.05668   0.00023  -0.00006   0.00058   0.00051   2.05719
   R17        2.05693   0.00024  -0.00009   0.00061   0.00052   2.05745
   R18        2.05346   0.00023  -0.00008   0.00058   0.00050   2.05396
    A1        1.89422   0.00004  -0.00006   0.00022   0.00016   1.89439
    A2        1.89350   0.00000  -0.00003   0.00003   0.00000   1.89350
    A3        1.92610  -0.00001   0.00010  -0.00011  -0.00002   1.92608
    A4        1.89262   0.00004  -0.00004   0.00024   0.00020   1.89281
    A5        1.92714  -0.00008   0.00006  -0.00046  -0.00040   1.92674
    A6        1.92933   0.00001  -0.00002   0.00009   0.00007   1.92940
    A7        1.90668   0.00001  -0.00017   0.00002  -0.00015   1.90653
    A8        1.96535  -0.00007  -0.00001  -0.00039  -0.00040   1.96495
    A9        2.01536  -0.00005   0.00037  -0.00032   0.00005   2.01541
   A10        1.81716   0.00006  -0.00068   0.00065  -0.00003   1.81713
   A11        1.81033  -0.00000   0.00003  -0.00026  -0.00023   1.81010
   A12        1.93135   0.00006   0.00032   0.00041   0.00074   1.93209
   A13        2.55122  -0.00025   0.00007  -0.00094  -0.00086   2.55035
   A14        1.90061   0.00001  -0.00007   0.00016   0.00008   1.90070
   A15        1.89014   0.00004  -0.00002   0.00020   0.00018   1.89032
   A16        1.92502  -0.00002   0.00004  -0.00008  -0.00004   1.92497
   A17        1.89400   0.00002  -0.00003   0.00003   0.00000   1.89400
   A18        1.92678   0.00002   0.00004   0.00014   0.00017   1.92695
   A19        1.92650  -0.00007   0.00004  -0.00043  -0.00039   1.92611
   A20        1.93822   0.00006  -0.00021   0.00053   0.00033   1.93855
   A21        1.95371  -0.00010   0.00006  -0.00060  -0.00053   1.95318
   A22        1.97236   0.00002   0.00024   0.00014   0.00038   1.97274
   A23        1.84836  -0.00002  -0.00022  -0.00051  -0.00073   1.84763
   A24        1.91863  -0.00001   0.00005   0.00034   0.00039   1.91902
   A25        1.82558   0.00004   0.00006   0.00002   0.00008   1.82566
   A26        1.92088  -0.00003  -0.00004  -0.00010  -0.00014   1.92074
   A27        1.87950  -0.00006   0.00004  -0.00029  -0.00025   1.87925
   A28        1.93292  -0.00008   0.00013  -0.00054  -0.00041   1.93251
   A29        1.90944   0.00005  -0.00008   0.00037   0.00029   1.90973
   A30        1.91861   0.00006  -0.00007   0.00027   0.00021   1.91881
   A31        1.90188   0.00006   0.00002   0.00029   0.00031   1.90219
   A32        1.70595  -0.00044  -0.00030  -0.00258  -0.00288   1.70307
    D1        1.03895  -0.00003   0.00035  -0.00030   0.00005   1.03900
    D2        3.04890   0.00002  -0.00060   0.00028  -0.00032   3.04859
    D3       -0.99263  -0.00000   0.00019   0.00022   0.00041  -0.99222
    D4       -1.05525  -0.00002   0.00032  -0.00021   0.00011  -1.05514
    D5        0.95470   0.00003  -0.00062   0.00038  -0.00025   0.95445
    D6       -3.08683   0.00001   0.00017   0.00031   0.00048  -3.08635
    D7        3.13366  -0.00002   0.00035  -0.00027   0.00008   3.13374
    D8       -1.13958   0.00002  -0.00059   0.00031  -0.00028  -1.13986
    D9        1.10208   0.00000   0.00020   0.00024   0.00044   1.10252
   D10       -1.11554   0.00000   0.00286  -0.00029   0.00257  -1.11297
   D11        3.06443   0.00004   0.00333  -0.00020   0.00313   3.06757
   D12        1.04262  -0.00005   0.00323  -0.00081   0.00242   1.04504
   D13       -0.66421  -0.00002  -0.00795  -0.00034  -0.00829  -0.67250
   D14       -0.95755   0.00004   0.00029   0.00078   0.00107  -0.95649
   D15        1.10432  -0.00001  -0.00009   0.00011   0.00002   1.10433
   D16       -3.12304  -0.00001   0.00019  -0.00018   0.00001  -3.12303
   D17       -3.05878   0.00003   0.00033   0.00055   0.00088  -3.05791
   D18       -0.99691  -0.00002  -0.00005  -0.00013  -0.00017  -0.99708
   D19        1.05891  -0.00003   0.00023  -0.00042  -0.00018   1.05873
   D20        1.13046   0.00004   0.00031   0.00070   0.00102   1.13147
   D21       -3.09086  -0.00001  -0.00006   0.00003  -0.00003  -3.09089
   D22       -1.03503  -0.00002   0.00022  -0.00026  -0.00004  -1.03507
   D23        1.06629   0.00000   0.00025   0.00083   0.00108   1.06737
   D24       -1.01389  -0.00001   0.00035   0.00061   0.00095  -1.01294
   D25       -3.09182  -0.00000   0.00023   0.00075   0.00097  -3.09084
   D26       -3.10224   0.00001  -0.00011   0.00081   0.00070  -3.10154
   D27        1.10075  -0.00000  -0.00001   0.00059   0.00058   1.10133
   D28       -0.97717   0.00001  -0.00013   0.00073   0.00060  -0.97657
   D29       -1.07534   0.00001  -0.00012   0.00098   0.00086  -1.07447
   D30        3.12766  -0.00000  -0.00002   0.00076   0.00074   3.12840
   D31        1.04974   0.00001  -0.00014   0.00090   0.00076   1.05050
   D32        2.74400   0.00010   0.00009   0.00278   0.00286   2.74686
   D33        0.56781   0.00001   0.00014   0.00172   0.00185   0.56966
   D34       -1.40973   0.00002   0.00034   0.00214   0.00248  -1.40725
         Item               Value     Threshold  Converged?
 Maximum Force            0.000435     0.000450     YES
 RMS     Force            0.000112     0.000300     YES
 Maximum Displacement     0.012707     0.001800     NO 
 RMS     Displacement     0.003984     0.001200     NO 
 Predicted change in Energy=-1.978994D-06
 GradGradGradGradGradGradGradGradGradGradGradGradGradGradGradGradGradGrad

                          Input orientation:                          
 ---------------------------------------------------------------------
 Center     Atomic      Atomic             Coordinates (Angstroms)
 Number     Number       Type             X           Y           Z
 ---------------------------------------------------------------------
      1          1           0        1.876659    1.537959    0.737940
      2          6           0        2.654690    1.016157    0.181616
      3          1           0        2.961521    1.642848   -0.655945
      4          1           0        3.512503    0.873763    0.838133
      5          6           0        2.138378   -0.323385   -0.320069
      6          1           0        1.259404   -0.153358   -0.980504
      7          1           0        2.864232   -0.841129   -0.966934
      8          8           0        1.665788   -1.159841    0.634228
      9          1           0       -2.837034    0.522409    1.580990
     10          6           0       -2.536401    0.916484    0.609750
     11          1           0       -3.373277    0.825186   -0.082798
     12          1           0       -2.298771    1.972755    0.727814
     13          6           0       -1.326449    0.157022    0.083324
     14          1           0       -0.502206    0.170460    0.813435
     15          6           0       -1.646531   -1.339147   -0.166883
     16          1           0       -2.431602   -1.432793   -0.915206
     17          1           0       -1.990602   -1.765387    0.774030
     18          1           0       -0.757892   -1.873263   -0.493085
     19          8           0       -0.888189    0.621090   -1.121880
 ---------------------------------------------------------------------
                    Distance matrix (angstroms):
                    1          2          3          4          5
     1  H    0.000000
     2  C    1.089544   0.000000
     3  H    1.769419   1.090136   0.000000
     4  H    1.768384   1.089557   1.768429   0.000000
     5  C    2.156961   1.520737   2.157881   2.159355   0.000000
     6  H    2.488897   2.159887   2.495776   3.072275   1.112510
     7  H    3.089006   2.193762   2.505259   2.572816   1.101525
     8  O    2.708015   2.432643   3.346421   2.754538   1.354136
     9  H    4.894995   5.688679   6.315260   6.402493   5.392970
    10  C    4.458449   5.209670   5.688298   6.053365   4.924977
    11  H    5.361295   6.036784   6.413012   6.947261   5.635055
    12  H    4.198019   5.074464   5.449247   5.915307   5.104764
    13  C    3.549001   4.073971   4.597921   4.949637   3.521156
    14  H    2.744950   3.328722   4.040347   4.075921   2.915716
    15  C    4.637813   4.916239   5.510501   5.702864   3.921833
    16  H    5.488112   5.750716   6.213900   6.612623   4.740220
    17  H    5.086168   5.446712   6.179354   6.103555   4.508314
    18  H    4.482490   4.522133   5.120898   5.249245   3.289443
    19  O    3.456004   3.795678   4.010155   4.824063   3.270327
                    6          7          8          9         10
     6  H    0.000000
     7  H    1.746049   0.000000
     8  O    1.945640   2.025233   0.000000
     9  H    4.878393   6.391838   4.899156   0.000000
    10  C    4.252248   5.894233   4.687230   1.090405   0.000000
    11  H    4.819248   6.516504   5.463207   1.774098   1.090100
    12  H    4.483226   6.119373   5.053676   1.766675   1.089090
    13  C    2.813307   4.434090   3.315283   2.158329   1.522463
    14  H    2.535024   3.940296   2.549904   2.482828   2.176233
    15  C    3.242303   4.608154   3.412534   2.817402   2.546154
    16  H    3.907012   5.329034   4.389061   3.196590   2.802780
    17  H    4.029834   5.239716   3.708830   2.569366   2.741772
    18  H    2.695391   3.796000   2.766592   3.789970   3.487411
    19  O    2.287337   4.030230   3.574693   3.333654   2.408819
                   11         12         13         14         15
    11  H    0.000000
    12  H    1.768777   0.000000
    13  C    2.159524   2.158163   0.000000
    14  H    3.078140   2.546222   1.101190   0.000000
    15  C    2.770028   3.492076   1.550347   2.132936   0.000000
    16  H    2.584206   3.783506   2.178517   3.046505   1.088620
    17  H    3.058923   3.751108   2.147982   2.442208   1.088753
    18  H    3.780238   4.319348   2.185763   2.439093   1.086908
    19  O    2.701298   2.690373   1.363799   2.024227   2.308600
                   16         17         18         19
    16  H    0.000000
    17  H    1.777250   0.000000
    18  H    1.781434   1.771100   0.000000
    19  O    2.577455   3.241152   2.575687   0.000000
 Stoichiometry    C5H12O2(3)
 Framework group  C1[X(C5H12O2)]
 Deg. of freedom    51
 Full point group                 C1      NOp   1
 Largest Abelian subgroup         C1      NOp   1
 Largest concise Abelian subgroup C1      NOp   1
                         Standard orientation:                         
 ---------------------------------------------------------------------
 Center     Atomic      Atomic             Coordinates (Angstroms)
 Number     Number       Type             X           Y           Z
 ---------------------------------------------------------------------
      1          1           0        1.855346   -1.564077   -0.740953
      2          6           0        2.639189   -1.051414   -0.184292
      3          1           0        2.938456   -1.681745    0.653274
      4          1           0        3.498814   -0.918876   -0.840503
      5          6           0        2.138276    0.293949    0.317428
      6          1           0        1.257170    0.134026    0.977547
      7          1           0        2.869869    0.803147    0.964613
      8          8           0        1.675732    1.135971   -0.636897
      9          1           0       -2.845976   -0.493821   -1.585405
     10          6           0       -2.550255   -0.891500   -0.614126
     11          1           0       -3.386245   -0.790609    0.078160
     12          1           0       -2.324847   -1.950438   -0.732273
     13          6           0       -1.331753   -0.146195   -0.087183
     14          1           0       -0.507479   -0.169079   -0.817024
     15          6           0       -1.634552    1.353546    0.163148
     16          1           0       -2.418733    1.456176    0.911226
     17          1           0       -1.973345    1.783887   -0.777814
     18          1           0       -0.739888    1.877276    0.489726
     19          8           0       -0.899303   -0.615494    1.118094
 ---------------------------------------------------------------------
 Rotational constants (GHZ):           3.7456472           1.1493345           1.0279188
 Standard basis: Aug-CC-pVTZ (5D, 7F)
 There are   685 symmetry adapted cartesian basis functions of A   symmetry.
 There are   598 symmetry adapted basis functions of A   symmetry.
   598 basis functions,   828 primitive gaussians,   685 cartesian basis functions
    30 alpha electrons       28 beta electrons
       nuclear repulsion energy       309.8978603899 Hartrees.
 NAtoms=   19 NActive=   19 NUniq=   19 SFac= 1.00D+00 NAtFMM=   60 NAOKFM=F Big=F
 Integral buffers will be    131072 words long.
 Raffenetti 2 integral format.
 Two-electron integral symmetry is turned on.
 Nuclear repulsion after empirical dispersion term =      309.8883338098 Hartrees.
 One-electron integrals computed using PRISM.
 NBasis=   598 RedAO= T EigKep=  5.86D-06  NBF=   598
 NBsUse=   598 1.00D-06 EigRej= -1.00D+00 NBFU=   598
 Initial guess from the checkpoint file:  "/scratch/kurten/scratch_galib/third-paper/eto-ipro/SYS_1A_1B/DFT_high/calc-LM/TMP/G165083988_11_1_1122/Gau-17989.chk"
 B after Tr=     0.000000   -0.000000    0.000000
         Rot=    1.000000   -0.000720   -0.000015   -0.000073 Ang=  -0.08 deg.
 Initial guess <Sx>= 0.0000 <Sy>= 0.0000 <Sz>= 1.0000 <S**2>= 2.0093 S= 1.0031
 Requested convergence on RMS density matrix=1.00D-08 within 128 cycles.
 Requested convergence on MAX density matrix=1.00D-06.
 Requested convergence on             energy=1.00D-06.
 No special actions if energy rises.
 SCF Done:  E(UwB97XD) =  -348.085289570     A.U. after   16 cycles
            NFock= 16  Conv=0.23D-08     -V/T= 2.0060
 <Sx>= 0.0000 <Sy>= 0.0000 <Sz>= 1.0000 <S**2>= 2.0093 S= 1.0031
 <L.S>=  0.00000000000    
 Annihilation of the first spin contaminant:
 S**2 before annihilation     2.0093,   after     2.0001
 Calling FoFJK, ICntrl=      2127 FMM=F ISym2X=0 I1Cent= 0 IOpClX= 1 NMat=1 NMatS=1 NMatT=0.
 ***** Axes restored to original set *****
 -------------------------------------------------------------------
 Center     Atomic                   Forces (Hartrees/Bohr)
 Number     Number              X              Y              Z
 -------------------------------------------------------------------
      1        1          -0.000041524    0.000015189    0.000030487
      2        6          -0.000017013   -0.000050636    0.000007106
      3        1           0.000010536    0.000016959   -0.000056714
      4        1           0.000040249   -0.000013328    0.000036748
      5        6           0.000045645    0.000174083   -0.000143864
      6        1          -0.000052799   -0.000071569   -0.000077993
      7        1           0.000054816   -0.000012123    0.000040497
      8        8          -0.000051495   -0.000127387    0.000174950
      9        1          -0.000002996   -0.000023979    0.000049503
     10        6           0.000023766   -0.000074845   -0.000059165
     11        1          -0.000031087   -0.000001998   -0.000038604
     12        1           0.000013362    0.000066366    0.000000797
     13        6           0.000082020   -0.000085143    0.000162318
     14        1           0.000010363    0.000010794    0.000008575
     15        6          -0.000025789    0.000013599   -0.000013794
     16        1          -0.000032763    0.000006822   -0.000036833
     17        1          -0.000002161   -0.000002041    0.000056088
     18        1           0.000043720   -0.000019189   -0.000008184
     19        8          -0.000066850    0.000178427   -0.000131917
 -------------------------------------------------------------------
 Cartesian Forces:  Max     0.000178427 RMS     0.000067148

 GradGradGradGradGradGradGradGradGradGradGradGradGradGradGradGradGradGrad
 Berny optimization.
 Using GEDIIS/GDIIS optimizer.
 FormGI is forming the generalized inverse of G from B-inverse, IUseBI=4.
 Internal  Forces:  Max     0.000288764 RMS     0.000053728
 Search for a local minimum.
 Step number   5 out of a maximum of   94
 All quantities printed in internal units (Hartrees-Bohrs-Radians)
 Mixed Optimization -- En-DIIS/RFO-DIIS
 Swapping is turned off.
 Update second derivatives using D2CorX and points    1    2    3    4    5
 DE= -2.73D-06 DEPred=-1.98D-06 R= 1.38D+00
 TightC=F SS=  1.41D+00  RLast= 1.16D-02 DXNew= 5.0454D-01 3.4874D-02
 Trust test= 1.38D+00 RLast= 1.16D-02 DXMaxT set to 3.00D-01
 ITU=  1  1  0  1  0
     Eigenvalues ---    0.00157   0.00232   0.00408   0.00438   0.00549
     Eigenvalues ---    0.01871   0.02799   0.04285   0.04659   0.04885
     Eigenvalues ---    0.05256   0.05549   0.05660   0.05667   0.05685
     Eigenvalues ---    0.05689   0.05882   0.07679   0.11224   0.12224
     Eigenvalues ---    0.15706   0.15988   0.16000   0.16000   0.16000
     Eigenvalues ---    0.16000   0.16000   0.16032   0.16133   0.16333
     Eigenvalues ---    0.16724   0.18234   0.19957   0.24195   0.27855
     Eigenvalues ---    0.29816   0.31139   0.32088   0.33079   0.33157
     Eigenvalues ---    0.34177   0.34202   0.34248   0.34287   0.34303
     Eigenvalues ---    0.34337   0.34381   0.34556   0.38690   0.47120
     Eigenvalues ---    0.52426
 En-DIIS/RFO-DIIS/Sim-DIIS IScMMF=       -3 using points:     5    4    3    2
 RFO step:  Lambda=-2.55792289D-06.
 DidBck=F Rises=F RFO-DIIS coefs:    1.96024   -0.77920   -0.04575   -0.13530
 Iteration  1 RMS(Cart)=  0.00401492 RMS(Int)=  0.00001028
 Iteration  2 RMS(Cart)=  0.00002278 RMS(Int)=  0.00000045
 Iteration  3 RMS(Cart)=  0.00000000 RMS(Int)=  0.00000045
 Variable       Old X    -DE/DX   Delta X   Delta X   Delta X     New X
                                 (Linear)    (Quad)   (Total)
    R1        2.05894   0.00005   0.00042  -0.00009   0.00033   2.05927
    R2        2.06006   0.00006   0.00036  -0.00003   0.00032   2.06038
    R3        2.05896   0.00006   0.00045  -0.00010   0.00035   2.05932
    R4        2.87378  -0.00003   0.00036  -0.00026   0.00010   2.87387
    R5        2.10234   0.00008   0.00066  -0.00003   0.00063   2.10297
    R6        2.08158   0.00002   0.00064  -0.00029   0.00035   2.08193
    R7        2.55895   0.00022  -0.00119   0.00104  -0.00015   2.55880
    R8        4.32244   0.00001   0.00234  -0.00016   0.00219   4.32463
    R9        2.06057   0.00005   0.00041  -0.00008   0.00032   2.06089
   R10        2.05999   0.00005   0.00044  -0.00011   0.00033   2.06032
   R11        2.05808   0.00007   0.00041  -0.00002   0.00039   2.05847
   R12        2.87704  -0.00004   0.00025  -0.00025  -0.00000   2.87704
   R13        2.08095   0.00001   0.00059  -0.00028   0.00030   2.08125
   R14        2.92973   0.00000   0.00081  -0.00024   0.00056   2.93029
   R15        2.57721   0.00012  -0.00076   0.00058  -0.00017   2.57703
   R16        2.05719   0.00005   0.00041  -0.00010   0.00031   2.05750
   R17        2.05745   0.00005   0.00038  -0.00008   0.00029   2.05774
   R18        2.05396   0.00005   0.00038  -0.00009   0.00029   2.05425
    A1        1.89439   0.00002   0.00008   0.00008   0.00016   1.89455
    A2        1.89350   0.00000  -0.00003   0.00005   0.00001   1.89351
    A3        1.92608  -0.00001   0.00010  -0.00010   0.00000   1.92608
    A4        1.89281   0.00002   0.00014   0.00004   0.00017   1.89299
    A5        1.92674  -0.00003  -0.00031  -0.00000  -0.00031   1.92643
    A6        1.92940  -0.00000   0.00003  -0.00006  -0.00003   1.92937
    A7        1.90653  -0.00003  -0.00039   0.00002  -0.00037   1.90616
    A8        1.96495  -0.00002  -0.00038  -0.00001  -0.00039   1.96457
    A9        2.01541  -0.00003   0.00063  -0.00056   0.00007   2.01548
   A10        1.81713   0.00006  -0.00101   0.00123   0.00023   1.81735
   A11        1.81010   0.00003  -0.00030   0.00045   0.00015   1.81025
   A12        1.93209   0.00000   0.00122  -0.00087   0.00034   1.93243
   A13        2.55035  -0.00020  -0.00080  -0.00069  -0.00149   2.54886
   A14        1.90070   0.00001  -0.00002   0.00012   0.00010   1.90079
   A15        1.89032   0.00001   0.00014  -0.00005   0.00010   1.89041
   A16        1.92497  -0.00001   0.00002  -0.00010  -0.00008   1.92489
   A17        1.89400  -0.00000  -0.00003  -0.00003  -0.00007   1.89393
   A18        1.92695  -0.00001   0.00023  -0.00019   0.00004   1.92699
   A19        1.92611   0.00000  -0.00034   0.00026  -0.00008   1.92603
   A20        1.93855   0.00002   0.00003   0.00016   0.00019   1.93874
   A21        1.95318  -0.00004  -0.00041  -0.00006  -0.00047   1.95271
   A22        1.97274  -0.00002   0.00077  -0.00062   0.00015   1.97289
   A23        1.84763   0.00001  -0.00107   0.00071  -0.00036   1.84728
   A24        1.91902  -0.00000   0.00042  -0.00016   0.00026   1.91929
   A25        1.82566   0.00003   0.00016   0.00003   0.00019   1.82584
   A26        1.92074  -0.00001  -0.00017   0.00008  -0.00009   1.92066
   A27        1.87925  -0.00003  -0.00018  -0.00017  -0.00036   1.87889
   A28        1.93251  -0.00000  -0.00027   0.00020  -0.00007   1.93244
   A29        1.90973   0.00002   0.00018   0.00007   0.00025   1.90998
   A30        1.91881   0.00001   0.00010   0.00002   0.00012   1.91894
   A31        1.90219   0.00001   0.00035  -0.00021   0.00014   1.90232
   A32        1.70307  -0.00029  -0.00345  -0.00086  -0.00431   1.69876
    D1        1.03900  -0.00001   0.00049  -0.00034   0.00014   1.03914
    D2        3.04859   0.00003  -0.00121   0.00118  -0.00003   3.04856
    D3       -0.99222  -0.00001   0.00075  -0.00058   0.00017  -0.99205
    D4       -1.05514  -0.00001   0.00052  -0.00038   0.00014  -1.05500
    D5        0.95445   0.00003  -0.00118   0.00115  -0.00004   0.95442
    D6       -3.08635  -0.00001   0.00078  -0.00062   0.00016  -3.08619
    D7        3.13374  -0.00001   0.00052  -0.00038   0.00014   3.13388
    D8       -1.13986   0.00003  -0.00118   0.00114  -0.00003  -1.13989
    D9        1.10252  -0.00001   0.00079  -0.00062   0.00016   1.10268
   D10       -1.11297   0.00001   0.00794   0.00074   0.00868  -1.10429
   D11        3.06757   0.00002   0.00914   0.00005   0.00919   3.07675
   D12        1.04504  -0.00002   0.00830   0.00035   0.00866   1.05370
   D13       -0.67250  -0.00001  -0.01164  -0.00024  -0.01188  -0.68438
   D14       -0.95649   0.00000   0.00147  -0.00040   0.00107  -0.95542
   D15        1.10433   0.00000  -0.00012   0.00056   0.00044   1.10478
   D16       -3.12303   0.00000   0.00032   0.00014   0.00046  -3.12258
   D17       -3.05791   0.00000   0.00133  -0.00036   0.00097  -3.05693
   D18       -0.99708  -0.00000  -0.00026   0.00061   0.00035  -0.99674
   D19        1.05873  -0.00000   0.00018   0.00018   0.00036   1.05910
   D20        1.13147   0.00000   0.00145  -0.00036   0.00109   1.13256
   D21       -3.09089   0.00000  -0.00015   0.00061   0.00046  -3.09043
   D22       -1.03507   0.00000   0.00029   0.00018   0.00047  -1.03460
   D23        1.06737  -0.00001   0.00160  -0.00142   0.00018   1.06755
   D24       -1.01294  -0.00002   0.00159  -0.00145   0.00014  -1.01280
   D25       -3.09084  -0.00001   0.00143  -0.00120   0.00023  -3.09062
   D26       -3.10154  -0.00000   0.00071  -0.00080  -0.00009  -3.10163
   D27        1.10133  -0.00001   0.00070  -0.00083  -0.00012   1.10121
   D28       -0.97657   0.00000   0.00054  -0.00058  -0.00003  -0.97661
   D29       -1.07447   0.00001   0.00079  -0.00065   0.00014  -1.07433
   D30        3.12840   0.00001   0.00079  -0.00069   0.00010   3.12850
   D31        1.05050   0.00002   0.00063  -0.00044   0.00019   1.05069
   D32        2.74686   0.00005   0.00331   0.00077   0.00408   2.75094
   D33        0.56966   0.00003   0.00238   0.00113   0.00351   0.57318
   D34       -1.40725   0.00001   0.00334   0.00037   0.00371  -1.40354
         Item               Value     Threshold  Converged?
 Maximum Force            0.000289     0.000450     YES
 RMS     Force            0.000054     0.000300     YES
 Maximum Displacement     0.010417     0.001800     NO 
 RMS     Displacement     0.004012     0.001200     NO 
 Predicted change in Energy=-1.271938D-06
 GradGradGradGradGradGradGradGradGradGradGradGradGradGradGradGradGradGrad

                          Input orientation:                          
 ---------------------------------------------------------------------
 Center     Atomic      Atomic             Coordinates (Angstroms)
 Number     Number       Type             X           Y           Z
 ---------------------------------------------------------------------
      1          1           0        1.872789    1.538754    0.734721
      2          6           0        2.651479    1.015725    0.180129
      3          1           0        2.957786    1.639749   -0.659835
      4          1           0        3.509499    0.876252    0.837312
      5          6           0        2.136427   -0.326003   -0.317150
      6          1           0        1.257227   -0.158522   -0.978495
      7          1           0        2.863201   -0.844988   -0.962299
      8          8           0        1.664328   -1.159640    0.639741
      9          1           0       -2.834284    0.520103    1.582531
     10          6           0       -2.535287    0.915996    0.611332
     11          1           0       -3.372874    0.824396   -0.080589
     12          1           0       -2.299019    1.972662    0.730473
     13          6           0       -1.324732    0.159050    0.082671
     14          1           0       -0.499890    0.171772    0.812358
     15          6           0       -1.643721   -1.337325   -0.169532
     16          1           0       -2.429398   -1.430504   -0.917517
     17          1           0       -1.986662   -1.764976    0.771332
     18          1           0       -0.754673   -1.870190   -0.497181
     19          8           0       -0.887973    0.625520   -1.122046
 ---------------------------------------------------------------------
                    Distance matrix (angstroms):
                    1          2          3          4          5
     1  H    0.000000
     2  C    1.089720   0.000000
     3  H    1.769804   1.090307   0.000000
     4  H    1.768687   1.089744   1.768832   0.000000
     5  C    2.157140   1.520789   2.157833   2.159520   0.000000
     6  H    2.488930   2.159908   2.495441   3.072563   1.112842
     7  H    3.089177   2.193677   2.504865   2.572735   1.101709
     8  O    2.708100   2.432678   3.346418   2.754732   1.354057
     9  H    4.890088   5.683834   6.311092   6.397326   5.388195
    10  C    4.453558   5.205614   5.684499   6.049139   4.922352
    11  H    5.356493   6.033026   6.409180   6.943507   5.633096
    12  H    4.194315   5.072084   5.447733   5.912057   5.104366
    13  C    3.543006   4.068617   4.591704   4.945064   3.517777
    14  H    2.739392   3.323115   4.034579   4.070886   2.910968
    15  C    4.631992   4.909975   5.502475   5.698187   3.915876
    16  H    5.482261   5.744925   6.206013   6.608407   4.735728
    17  H    5.080485   5.440053   6.171545   6.098215   4.500589
    18  H    4.476834   4.515432   5.111603   5.244710   3.282588
    19  O    3.450128   3.791522   4.004018   4.820758   3.271123
                    6          7          8          9         10
     6  H    0.000000
     7  H    1.746611   0.000000
     8  O    1.945933   2.025545   0.000000
     9  H    4.874407   6.387563   4.893659   0.000000
    10  C    4.250330   5.892457   4.684638   1.090577   0.000000
    11  H    4.817697   6.515588   5.461563   1.774440   1.090274
    12  H    4.484352   6.119898   5.052491   1.767042   1.089294
    13  C    2.809527   4.431573   3.314174   2.158398   1.522463
    14  H    2.530555   3.936189   2.546820   2.482720   2.176493
    15  C    3.234115   4.602523   3.410232   2.817305   2.545996
    16  H    3.900367   5.325076   4.388281   3.196723   2.802616
    17  H    4.020623   5.231924   3.703171   2.568676   2.741205
    18  H    2.684998   3.788983   2.765690   3.789919   3.487437
    19  O    2.288496   4.032272   3.578397   3.333763   2.408863
                   11         12         13         14         15
    11  H    0.000000
    12  H    1.769040   0.000000
    13  C    2.159682   2.158257   0.000000
    14  H    3.078524   2.546915   1.101349   0.000000
    15  C    2.769643   3.492198   1.550645   2.133034   0.000000
    16  H    2.583635   3.783439   2.178840   3.046762   1.088784
    17  H    3.058137   3.750890   2.148088   2.441960   1.088908
    18  H    3.780122   4.319682   2.186095   2.439143   1.087062
    19  O    2.701652   2.690292   1.363707   2.024454   2.308939
                   16         17         18         19
    16  H    0.000000
    17  H    1.777667   0.000000
    18  H    1.781771   1.771437   0.000000
    19  O    2.577801   3.241369   2.576198   0.000000
 Stoichiometry    C5H12O2(3)
 Framework group  C1[X(C5H12O2)]
 Deg. of freedom    51
 Full point group                 C1      NOp   1
 Largest Abelian subgroup         C1      NOp   1
 Largest concise Abelian subgroup C1      NOp   1
                         Standard orientation:                         
 ---------------------------------------------------------------------
 Center     Atomic      Atomic             Coordinates (Angstroms)
 Number     Number       Type             X           Y           Z
 ---------------------------------------------------------------------
      1          1           0        1.850459   -1.564561   -0.739256
      2          6           0        2.635213   -1.052432   -0.183042
      3          1           0        2.933059   -1.681929    0.655881
      4          1           0        3.495404   -0.922381   -0.839318
      5          6           0        2.136610    0.294630    0.316576
      6          1           0        1.254888    0.136830    0.976941
      7          1           0        2.869334    0.803183    0.963300
      8          8           0        1.675695    1.136032   -0.638970
      9          1           0       -2.842866   -0.485401   -1.588423
     10          6           0       -2.549574   -0.886958   -0.617810
     11          1           0       -3.386470   -0.786280    0.073685
     12          1           0       -2.326453   -1.946255   -0.738917
     13          6           0       -1.330044   -0.146280   -0.086741
     14          1           0       -0.504877   -0.167851   -0.815852
     15          6           0       -1.630480    1.353457    0.168257
     16          1           0       -2.415492    1.454951    0.915858
     17          1           0       -1.967338    1.787258   -0.771989
     18          1           0       -0.735083    1.874498    0.497628
     19          8           0       -0.900059   -0.620602    1.117348
 ---------------------------------------------------------------------
 Rotational constants (GHZ):           3.7427376           1.1509594           1.0293814
 Standard basis: Aug-CC-pVTZ (5D, 7F)
 There are   685 symmetry adapted cartesian basis functions of A   symmetry.
 There are   598 symmetry adapted basis functions of A   symmetry.
   598 basis functions,   828 primitive gaussians,   685 cartesian basis functions
    30 alpha electrons       28 beta electrons
       nuclear repulsion energy       309.9591060763 Hartrees.
 NAtoms=   19 NActive=   19 NUniq=   19 SFac= 1.00D+00 NAtFMM=   60 NAOKFM=F Big=F
 Integral buffers will be    131072 words long.
 Raffenetti 2 integral format.
 Two-electron integral symmetry is turned on.
 Nuclear repulsion after empirical dispersion term =      309.9495628463 Hartrees.
 One-electron integrals computed using PRISM.
 NBasis=   598 RedAO= T EigKep=  5.85D-06  NBF=   598
 NBsUse=   598 1.00D-06 EigRej= -1.00D+00 NBFU=   598
 Initial guess from the checkpoint file:  "/scratch/kurten/scratch_galib/third-paper/eto-ipro/SYS_1A_1B/DFT_high/calc-LM/TMP/G165083988_11_1_1122/Gau-17989.chk"
 B after Tr=     0.000000    0.000000    0.000000
         Rot=    1.000000   -0.000932    0.000038    0.000339 Ang=  -0.11 deg.
 Initial guess <Sx>= 0.0000 <Sy>= 0.0000 <Sz>= 1.0000 <S**2>= 2.0093 S= 1.0031
 Requested convergence on RMS density matrix=1.00D-08 within 128 cycles.
 Requested convergence on MAX density matrix=1.00D-06.
 Requested convergence on             energy=1.00D-06.
 No special actions if energy rises.
 SCF Done:  E(UwB97XD) =  -348.085291196     A.U. after   16 cycles
            NFock= 16  Conv=0.96D-08     -V/T= 2.0060
 <Sx>= 0.0000 <Sy>= 0.0000 <Sz>= 1.0000 <S**2>= 2.0093 S= 1.0031
 <L.S>=  0.00000000000    
 Annihilation of the first spin contaminant:
 S**2 before annihilation     2.0093,   after     2.0001
 Calling FoFJK, ICntrl=      2127 FMM=F ISym2X=0 I1Cent= 0 IOpClX= 1 NMat=1 NMatS=1 NMatT=0.
 ***** Axes restored to original set *****
 -------------------------------------------------------------------
 Center     Atomic                   Forces (Hartrees/Bohr)
 Number     Number              X              Y              Z
 -------------------------------------------------------------------
      1        1           0.000045171   -0.000028697   -0.000036382
      2        6          -0.000001248    0.000009659    0.000036773
      3        1          -0.000016304   -0.000028151    0.000052021
      4        1          -0.000052518    0.000008394   -0.000043328
      5        6           0.000025686    0.000233359   -0.000300824
      6        1           0.000111619   -0.000095976    0.000009068
      7        1          -0.000050836    0.000005880    0.000099001
      8        8          -0.000048209   -0.000154774    0.000176035
      9        1           0.000016527    0.000028442   -0.000052848
     10        6          -0.000018259    0.000028976   -0.000010351
     11        1           0.000056284    0.000002984    0.000036920
     12        1          -0.000024065   -0.000060420    0.000000077
     13        6           0.000036277   -0.000200375    0.000194728
     14        1          -0.000065161    0.000039151   -0.000053396
     15        6          -0.000003870    0.000040251   -0.000019179
     16        1           0.000050008    0.000006880    0.000045720
     17        1           0.000029488    0.000016530   -0.000052633
     18        1          -0.000062097    0.000011533    0.000024298
     19        8          -0.000028492    0.000136355   -0.000105700
 -------------------------------------------------------------------
 Cartesian Forces:  Max     0.000300824 RMS     0.000083646

 GradGradGradGradGradGradGradGradGradGradGradGradGradGradGradGradGradGrad
 Berny optimization.
 Using GEDIIS/GDIIS optimizer.
 FormGI is forming the generalized inverse of G from B-inverse, IUseBI=4.
 Internal  Forces:  Max     0.000236240 RMS     0.000048583
 Search for a local minimum.
 Step number   6 out of a maximum of   94
 All quantities printed in internal units (Hartrees-Bohrs-Radians)
 Mixed Optimization -- En-DIIS/RFO-DIIS
 Swapping is turned off.
 Update second derivatives using D2CorX and points    1    2    3    4    5
                                                      6
 DE= -1.63D-06 DEPred=-1.27D-06 R= 1.28D+00
 TightC=F SS=  1.41D+00  RLast= 2.13D-02 DXNew= 5.0454D-01 6.3793D-02
 Trust test= 1.28D+00 RLast= 2.13D-02 DXMaxT set to 3.00D-01
 ITU=  1  1  1  0  1  0
     Eigenvalues ---    0.00118   0.00232   0.00408   0.00438   0.00523
     Eigenvalues ---    0.01786   0.02792   0.04324   0.04624   0.04898
     Eigenvalues ---    0.05286   0.05551   0.05662   0.05668   0.05686
     Eigenvalues ---    0.05690   0.05884   0.07753   0.09915   0.12200
     Eigenvalues ---    0.15640   0.15982   0.16000   0.16000   0.16000
     Eigenvalues ---    0.16000   0.16007   0.16022   0.16130   0.16318
     Eigenvalues ---    0.17166   0.18254   0.19981   0.23703   0.27994
     Eigenvalues ---    0.29818   0.30863   0.32450   0.33053   0.33157
     Eigenvalues ---    0.34178   0.34208   0.34248   0.34288   0.34308
     Eigenvalues ---    0.34352   0.34380   0.34562   0.39389   0.50846
     Eigenvalues ---    0.56763
 En-DIIS/RFO-DIIS/Sim-DIIS IScMMF=       -3 using points:     6    5    4    3    2
 RFO step:  Lambda=-1.43106410D-06.
 DidBck=F Rises=F RFO-DIIS coefs:    2.15047   -1.40490    0.28755    0.01119   -0.04431
 Iteration  1 RMS(Cart)=  0.00417411 RMS(Int)=  0.00001347
 Iteration  2 RMS(Cart)=  0.00002954 RMS(Int)=  0.00000013
 Iteration  3 RMS(Cart)=  0.00000000 RMS(Int)=  0.00000013
 Variable       Old X    -DE/DX   Delta X   Delta X   Delta X     New X
                                 (Linear)    (Quad)   (Total)
    R1        2.05927  -0.00006   0.00023  -0.00021   0.00001   2.05928
    R2        2.06038  -0.00006   0.00022  -0.00022   0.00000   2.06038
    R3        2.05932  -0.00007   0.00024  -0.00022   0.00002   2.05934
    R4        2.87387  -0.00004   0.00013  -0.00017  -0.00004   2.87383
    R5        2.10297  -0.00010   0.00056  -0.00057  -0.00000   2.10296
    R6        2.08193  -0.00009   0.00028  -0.00032  -0.00005   2.08188
    R7        2.55880   0.00024  -0.00029   0.00050   0.00021   2.55901
    R8        4.32463   0.00003   0.00274   0.00028   0.00302   4.32765
    R9        2.06089  -0.00006   0.00021  -0.00018   0.00002   2.06091
   R10        2.06032  -0.00007   0.00022  -0.00021   0.00001   2.06033
   R11        2.05847  -0.00006   0.00028  -0.00025   0.00003   2.05849
   R12        2.87704  -0.00003   0.00003  -0.00010  -0.00007   2.87696
   R13        2.08125  -0.00008   0.00023  -0.00026  -0.00003   2.08122
   R14        2.93029  -0.00008   0.00070  -0.00066   0.00004   2.93033
   R15        2.57703   0.00013  -0.00031   0.00036   0.00006   2.57709
   R16        2.05750  -0.00007   0.00020  -0.00022  -0.00002   2.05749
   R17        2.05774  -0.00006   0.00017  -0.00017   0.00000   2.05774
   R18        2.05425  -0.00006   0.00018  -0.00019  -0.00000   2.05425
    A1        1.89455  -0.00001   0.00013  -0.00010   0.00003   1.89457
    A2        1.89351   0.00000   0.00000   0.00003   0.00003   1.89354
    A3        1.92608  -0.00000   0.00004  -0.00003   0.00000   1.92609
    A4        1.89299  -0.00000   0.00014  -0.00005   0.00009   1.89308
    A5        1.92643   0.00001  -0.00023   0.00010  -0.00014   1.92630
    A6        1.92937  -0.00000  -0.00006   0.00005  -0.00001   1.92936
    A7        1.90616  -0.00002  -0.00045   0.00019  -0.00026   1.90591
    A8        1.96457   0.00002  -0.00034   0.00032  -0.00003   1.96454
    A9        2.01548  -0.00002   0.00021  -0.00029  -0.00008   2.01540
   A10        1.81735   0.00003   0.00002   0.00036   0.00038   1.81773
   A11        1.81025   0.00003   0.00023  -0.00009   0.00014   1.81039
   A12        1.93243  -0.00003   0.00033  -0.00044  -0.00010   1.93233
   A13        2.54886  -0.00016  -0.00148  -0.00043  -0.00191   2.54695
   A14        1.90079   0.00000   0.00006  -0.00001   0.00006   1.90085
   A15        1.89041  -0.00001   0.00006  -0.00006  -0.00000   1.89041
   A16        1.92489   0.00000  -0.00007   0.00010   0.00003   1.92492
   A17        1.89393  -0.00000  -0.00009   0.00004  -0.00005   1.89389
   A18        1.92699  -0.00001   0.00002  -0.00004  -0.00002   1.92696
   A19        1.92603   0.00002   0.00002  -0.00003  -0.00002   1.92601
   A20        1.93874  -0.00001   0.00007  -0.00002   0.00004   1.93879
   A21        1.95271  -0.00000  -0.00038   0.00004  -0.00035   1.95236
   A22        1.97289  -0.00002   0.00017  -0.00017   0.00000   1.97289
   A23        1.84728   0.00002  -0.00031   0.00030  -0.00001   1.84727
   A24        1.91929   0.00000   0.00022  -0.00004   0.00017   1.91946
   A25        1.82584   0.00001   0.00022  -0.00008   0.00014   1.82598
   A26        1.92066  -0.00001  -0.00008  -0.00005  -0.00013   1.92053
   A27        1.87889   0.00000  -0.00033   0.00014  -0.00019   1.87870
   A28        1.93244   0.00003   0.00007   0.00004   0.00011   1.93255
   A29        1.90998   0.00000   0.00018   0.00000   0.00019   1.91016
   A30        1.91894  -0.00001   0.00006  -0.00003   0.00003   1.91897
   A31        1.90232  -0.00002   0.00009  -0.00011  -0.00002   1.90230
   A32        1.69876  -0.00012  -0.00436   0.00019  -0.00417   1.69459
    D1        1.03914  -0.00001   0.00027  -0.00037  -0.00009   1.03905
    D2        3.04856   0.00002  -0.00018   0.00038   0.00020   3.04875
    D3       -0.99205  -0.00001   0.00017  -0.00021  -0.00005  -0.99210
    D4       -1.05500  -0.00001   0.00024  -0.00028  -0.00004  -1.05504
    D5        0.95442   0.00002  -0.00021   0.00046   0.00025   0.95467
    D6       -3.08619  -0.00001   0.00014  -0.00013   0.00000  -3.08619
    D7        3.13388  -0.00001   0.00026  -0.00032  -0.00006   3.13382
    D8       -1.13989   0.00002  -0.00019   0.00042   0.00023  -1.13966
    D9        1.10268  -0.00001   0.00016  -0.00017  -0.00001   1.10267
   D10       -1.10429   0.00002   0.01052   0.00055   0.01107  -1.09322
   D11        3.07675  -0.00001   0.01113  -0.00011   0.01102   3.08777
   D12        1.05370   0.00000   0.01067   0.00026   0.01093   1.06462
   D13       -0.68438  -0.00002  -0.01360  -0.00012  -0.01371  -0.69809
   D14       -0.95542  -0.00001   0.00107  -0.00055   0.00052  -0.95490
   D15        1.10478   0.00001   0.00047  -0.00015   0.00032   1.10509
   D16       -3.12258   0.00000   0.00060  -0.00034   0.00025  -3.12232
   D17       -3.05693  -0.00001   0.00102  -0.00057   0.00045  -3.05649
   D18       -0.99674   0.00001   0.00042  -0.00018   0.00024  -0.99649
   D19        1.05910   0.00001   0.00055  -0.00037   0.00018   1.05928
   D20        1.13256  -0.00001   0.00111  -0.00058   0.00053   1.13309
   D21       -3.09043   0.00001   0.00051  -0.00019   0.00032  -3.09011
   D22       -1.03460   0.00000   0.00064  -0.00038   0.00026  -1.03434
   D23        1.06755  -0.00001   0.00004  -0.00008  -0.00004   1.06751
   D24       -1.01280  -0.00001   0.00006  -0.00014  -0.00008  -1.01288
   D25       -3.09062  -0.00001   0.00012  -0.00012  -0.00001  -3.09062
   D26       -3.10163  -0.00001  -0.00030   0.00011  -0.00019  -3.10182
   D27        1.10121  -0.00000  -0.00028   0.00005  -0.00023   1.10098
   D28       -0.97661  -0.00000  -0.00022   0.00007  -0.00016  -0.97676
   D29       -1.07433   0.00001  -0.00009   0.00015   0.00006  -1.07427
   D30        3.12850   0.00001  -0.00007   0.00009   0.00002   3.12853
   D31        1.05069   0.00001  -0.00001   0.00011   0.00010   1.05079
   D32        2.75094   0.00001   0.00404  -0.00026   0.00378   2.75472
   D33        0.57318   0.00003   0.00366  -0.00008   0.00359   0.57676
   D34       -1.40354   0.00000   0.00381  -0.00037   0.00345  -1.40010
         Item               Value     Threshold  Converged?
 Maximum Force            0.000236     0.000450     YES
 RMS     Force            0.000049     0.000300     YES
 Maximum Displacement     0.011972     0.001800     NO 
 RMS     Displacement     0.004168     0.001200     NO 
 Predicted change in Energy=-7.048516D-07
 GradGradGradGradGradGradGradGradGradGradGradGradGradGradGradGradGradGrad

                          Input orientation:                          
 ---------------------------------------------------------------------
 Center     Atomic      Atomic             Coordinates (Angstroms)
 Number     Number       Type             X           Y           Z
 ---------------------------------------------------------------------
      1          1           0        1.867513    1.538926    0.731225
      2          6           0        2.647379    1.015586    0.178570
      3          1           0        2.952636    1.637360   -0.663445
      4          1           0        3.505503    0.879922    0.836429
      5          6           0        2.135080   -0.328741   -0.314449
      6          1           0        1.255716   -0.164858   -0.976473
      7          1           0        2.863127   -0.848484   -0.957506
      8          8           0        1.664353   -1.160167    0.645194
      9          1           0       -2.831388    0.518245    1.583858
     10          6           0       -2.533526    0.915779    0.612967
     11          1           0       -3.371596    0.824530   -0.078423
     12          1           0       -2.298021    1.972480    0.733427
     13          6           0       -1.322825    0.160630    0.082187
     14          1           0       -0.497540    0.172506    0.811363
     15          6           0       -1.641414   -1.335484   -0.172178
     16          1           0       -2.427662   -1.427634   -0.919678
     17          1           0       -1.983353   -1.764623    0.768375
     18          1           0       -0.752477   -1.867566   -0.501385
     19          8           0       -0.887282    0.629425   -1.122102
 ---------------------------------------------------------------------
                    Distance matrix (angstroms):
                    1          2          3          4          5
     1  H    0.000000
     2  C    1.089726   0.000000
     3  H    1.769827   1.090309   0.000000
     4  H    1.768719   1.089753   1.768897   0.000000
     5  C    2.157129   1.520767   2.157718   2.159502   0.000000
     6  H    2.488655   2.159698   2.495097   3.072413   1.112840
     7  H    3.089140   2.193621   2.504776   2.572594   1.101684
     8  O    2.708095   2.432690   3.346396   2.754700   1.354167
     9  H    4.883486   5.677945   6.305372   6.391060   5.383935
    10  C    4.446508   5.200042   5.678722   6.043269   4.919838
    11  H    5.349219   6.027487   6.403034   6.937904   5.631094
    12  H    4.188036   5.067592   5.443616   5.906368   5.103533
    13  C    3.535421   4.062359   4.584350   4.939536   3.514813
    14  H    2.732581   3.316884   4.027973   4.065147   2.906783
    15  C    4.625033   4.903499   5.494037   5.693512   3.910969
    16  H    5.474896   5.738599   6.197375   6.603876   4.732070
    17  H    5.073853   5.433333   6.163407   6.093095   4.493969
    18  H    4.470778   4.509315   5.102806   5.241072   3.277333
    19  O    3.442515   3.786119   3.996407   4.816136   3.271859
                    6          7          8          9         10
     6  H    0.000000
     7  H    1.746847   0.000000
     8  O    1.946131   2.025550   0.000000
     9  H    4.870969   6.383884   4.889769   0.000000
    10  C    4.248817   5.890914   4.683244   1.090588   0.000000
    11  H    4.816367   6.514870   5.461082   1.774489   1.090279
    12  H    4.485645   6.120012   5.051898   1.767062   1.089307
    13  C    2.806346   4.429613   3.314320   2.158394   1.522423
    14  H    2.526673   3.932607   2.545076   2.482565   2.176478
    15  C    3.226549   4.598348   3.409828   2.817092   2.545682
    16  H    3.894240   5.322527   4.389186   3.196425   2.802105
    17  H    4.011897   5.225548   3.699500   2.568202   2.740692
    18  H    2.675400   3.784067   2.766970   3.789750   3.487252
    19  O    2.290095   4.034461   3.582851   3.333785   2.408855
                   11         12         13         14         15
    11  H    0.000000
    12  H    1.769026   0.000000
    13  C    2.159634   2.158221   0.000000
    14  H    3.078482   2.547099   1.101333   0.000000
    15  C    2.769111   3.491973   1.550664   2.133034   0.000000
    16  H    2.582821   3.782901   2.178757   3.046690   1.088776
    17  H    3.057449   3.750490   2.147964   2.441712   1.088909
    18  H    3.779690   4.319655   2.186192   2.439302   1.087060
    19  O    2.701693   2.690161   1.363737   2.024589   2.309099
                   16         17         18         19
    16  H    0.000000
    17  H    1.777778   0.000000
    18  H    1.781784   1.771424   0.000000
    19  O    2.577836   3.241410   2.576515   0.000000
 Stoichiometry    C5H12O2(3)
 Framework group  C1[X(C5H12O2)]
 Deg. of freedom    51
 Full point group                 C1      NOp   1
 Largest Abelian subgroup         C1      NOp   1
 Largest concise Abelian subgroup C1      NOp   1
                         Standard orientation:                         
 ---------------------------------------------------------------------
 Center     Atomic      Atomic             Coordinates (Angstroms)
 Number     Number       Type             X           Y           Z
 ---------------------------------------------------------------------
      1          1           0        1.843786   -1.564818   -0.737079
      2          6           0        2.630009   -1.054122   -0.181610
      3          1           0        2.925869   -1.683093    0.658411
      4          1           0        3.490648   -0.927614   -0.838009
      5          6           0        2.135342    0.295158    0.315865
      6          1           0        1.253080    0.140704    0.976299
      7          1           0        2.869598    0.802621    0.961665
      8          8           0        1.676995    1.136434   -0.641183
      9          1           0       -2.839913   -0.477588   -1.591084
     10          6           0       -2.548569   -0.882721   -0.621358
     11          1           0       -3.386129   -0.782734    0.069441
     12          1           0       -2.327217   -1.942051   -0.745508
     13          6           0       -1.328396   -0.145978   -0.086421
     14          1           0       -0.502504   -0.166285   -0.814723
     15          6           0       -1.627046    1.353346    0.173184
     16          1           0       -2.412841    1.453326    0.920154
     17          1           0       -1.962071    1.790564   -0.766136
     18          1           0       -0.731385    1.872142    0.505360
     19          8           0       -0.900616   -0.625094    1.116588
 ---------------------------------------------------------------------
 Rotational constants (GHZ):           3.7390939           1.1526007           1.0307946
 Standard basis: Aug-CC-pVTZ (5D, 7F)
 There are   685 symmetry adapted cartesian basis functions of A   symmetry.
 There are   598 symmetry adapted basis functions of A   symmetry.
   598 basis functions,   828 primitive gaussians,   685 cartesian basis functions
    30 alpha electrons       28 beta electrons
       nuclear repulsion energy       310.0210477381 Hartrees.
 NAtoms=   19 NActive=   19 NUniq=   19 SFac= 1.00D+00 NAtFMM=   60 NAOKFM=F Big=F
 Integral buffers will be    131072 words long.
 Raffenetti 2 integral format.
 Two-electron integral symmetry is turned on.
 Nuclear repulsion after empirical dispersion term =      310.0114886395 Hartrees.
 One-electron integrals computed using PRISM.
 NBasis=   598 RedAO= T EigKep=  5.84D-06  NBF=   598
 NBsUse=   598 1.00D-06 EigRej= -1.00D+00 NBFU=   598
 Initial guess from the checkpoint file:  "/scratch/kurten/scratch_galib/third-paper/eto-ipro/SYS_1A_1B/DFT_high/calc-LM/TMP/G165083988_11_1_1122/Gau-17989.chk"
 B after Tr=    -0.000000   -0.000000   -0.000000
         Rot=    1.000000   -0.000852    0.000049    0.000390 Ang=  -0.11 deg.
 Initial guess <Sx>= 0.0000 <Sy>= 0.0000 <Sz>= 1.0000 <S**2>= 2.0093 S= 1.0031
 Requested convergence on RMS density matrix=1.00D-08 within 128 cycles.
 Requested convergence on MAX density matrix=1.00D-06.
 Requested convergence on             energy=1.00D-06.
 No special actions if energy rises.
 Restarting incremental Fock formation.
 SCF Done:  E(UwB97XD) =  -348.085292355     A.U. after   21 cycles
            NFock= 21  Conv=0.22D-08     -V/T= 2.0060
 <Sx>= 0.0000 <Sy>= 0.0000 <Sz>= 1.0000 <S**2>= 2.0093 S= 1.0031
 <L.S>=  0.00000000000    
 Annihilation of the first spin contaminant:
 S**2 before annihilation     2.0093,   after     2.0001
 Calling FoFJK, ICntrl=      2127 FMM=F ISym2X=0 I1Cent= 0 IOpClX= 1 NMat=1 NMatS=1 NMatT=0.
 ***** Axes restored to original set *****
 -------------------------------------------------------------------
 Center     Atomic                   Forces (Hartrees/Bohr)
 Number     Number              X              Y              Z
 -------------------------------------------------------------------
      1        1           0.000048669   -0.000028613   -0.000042348
      2        6           0.000005336    0.000009891    0.000032968
      3        1          -0.000014886   -0.000021475    0.000062439
      4        1          -0.000056976    0.000011565   -0.000049452
      5        6           0.000001173    0.000216869   -0.000247756
      6        1           0.000151223   -0.000092402   -0.000004675
      7        1          -0.000064023    0.000005693    0.000080509
      8        8          -0.000041200   -0.000133666    0.000141393
      9        1           0.000014611    0.000031744   -0.000061827
     10        6          -0.000017033    0.000072046    0.000011122
     11        1           0.000057275    0.000001526    0.000042489
     12        1          -0.000027978   -0.000066928    0.000003537
     13        6          -0.000026732   -0.000209099    0.000156228
     14        1          -0.000055420    0.000049950   -0.000055741
     15        6           0.000018173    0.000064154   -0.000009025
     16        1           0.000048082   -0.000008963    0.000048323
     17        1           0.000023171    0.000003527   -0.000067874
     18        1          -0.000068297    0.000002313    0.000020009
     19        8           0.000004832    0.000091869   -0.000060320
 -------------------------------------------------------------------
 Cartesian Forces:  Max     0.000247756 RMS     0.000076860

 GradGradGradGradGradGradGradGradGradGradGradGradGradGradGradGradGradGrad
 Berny optimization.
 Using GEDIIS/GDIIS optimizer.
 FormGI is forming the generalized inverse of G from B-inverse, IUseBI=4.
 Internal  Forces:  Max     0.000196361 RMS     0.000044805
 Search for a local minimum.
 Step number   7 out of a maximum of   94
 All quantities printed in internal units (Hartrees-Bohrs-Radians)
 Mixed Optimization -- En-DIIS/RFO-DIIS
 Swapping is turned off.
 Update second derivatives using D2CorX and points    1    2    3    4    5
                                                      6    7
 DE= -1.16D-06 DEPred=-7.05D-07 R= 1.64D+00
 TightC=F SS=  1.41D+00  RLast= 2.50D-02 DXNew= 5.0454D-01 7.4863D-02
 Trust test= 1.64D+00 RLast= 2.50D-02 DXMaxT set to 3.00D-01
 ITU=  1  1  1  1  0  1  0
     Eigenvalues ---    0.00080   0.00231   0.00409   0.00438   0.00520
     Eigenvalues ---    0.01765   0.02794   0.04069   0.04552   0.05009
     Eigenvalues ---    0.05246   0.05554   0.05666   0.05669   0.05685
     Eigenvalues ---    0.05691   0.05888   0.07620   0.10022   0.12281
     Eigenvalues ---    0.15571   0.15979   0.16000   0.16000   0.16000
     Eigenvalues ---    0.16003   0.16007   0.16042   0.16155   0.16312
     Eigenvalues ---    0.17645   0.18291   0.20108   0.23670   0.27658
     Eigenvalues ---    0.29845   0.30710   0.32767   0.33086   0.33163
     Eigenvalues ---    0.34179   0.34208   0.34248   0.34288   0.34309
     Eigenvalues ---    0.34353   0.34385   0.34571   0.39200   0.49044
     Eigenvalues ---    0.52043
 En-DIIS/RFO-DIIS/Sim-DIIS IScMMF=       -3 using points:     7    6    5    4    3    2
 RFO step:  Lambda=-1.34777132D-06.
 DIIS inversion failure, remove point   6.
 DIIS inversion failure, remove point   5.
 DIIS inversion failure, remove point   4.
 DIIS inversion failure, remove point   3.
 RFO-DIIS uses    2 points instead of    6
 DidBck=F Rises=F RFO-DIIS coefs:    2.15204   -1.15204    0.00000    0.00000    0.00000
                  RFO-DIIS coefs:    0.00000
 Iteration  1 RMS(Cart)=  0.00458974 RMS(Int)=  0.00001877
 Iteration  2 RMS(Cart)=  0.00003768 RMS(Int)=  0.00000002
 Iteration  3 RMS(Cart)=  0.00000000 RMS(Int)=  0.00000002
 Variable       Old X    -DE/DX   Delta X   Delta X   Delta X     New X
                                 (Linear)    (Quad)   (Total)
    R1        2.05928  -0.00007   0.00001  -0.00010  -0.00009   2.05919
    R2        2.06038  -0.00006   0.00000  -0.00009  -0.00009   2.06030
    R3        2.05934  -0.00008   0.00002  -0.00012  -0.00009   2.05924
    R4        2.87383  -0.00003  -0.00005  -0.00012  -0.00017   2.87366
    R5        2.10296  -0.00012  -0.00000  -0.00028  -0.00028   2.10268
    R6        2.08188  -0.00009  -0.00005  -0.00016  -0.00022   2.08166
    R7        2.55901   0.00020   0.00024   0.00029   0.00054   2.55954
    R8        4.32765   0.00004   0.00348   0.00071   0.00420   4.33185
    R9        2.06091  -0.00007   0.00003  -0.00011  -0.00008   2.06083
   R10        2.06033  -0.00007   0.00001  -0.00010  -0.00009   2.06023
   R11        2.05849  -0.00007   0.00003  -0.00010  -0.00007   2.05842
   R12        2.87696  -0.00000  -0.00009  -0.00001  -0.00009   2.87687
   R13        2.08122  -0.00008  -0.00004  -0.00013  -0.00016   2.08106
   R14        2.93033  -0.00006   0.00004  -0.00027  -0.00023   2.93010
   R15        2.57709   0.00011   0.00006   0.00020   0.00027   2.57736
   R16        2.05749  -0.00007  -0.00002  -0.00008  -0.00010   2.05739
   R17        2.05774  -0.00007   0.00000  -0.00009  -0.00009   2.05765
   R18        2.05425  -0.00006  -0.00001  -0.00007  -0.00008   2.05417
    A1        1.89457  -0.00001   0.00003  -0.00008  -0.00005   1.89452
    A2        1.89354   0.00000   0.00004   0.00003   0.00006   1.89361
    A3        1.92609  -0.00000   0.00000  -0.00007  -0.00006   1.92602
    A4        1.89308  -0.00001   0.00010  -0.00004   0.00006   1.89314
    A5        1.92630   0.00003  -0.00016   0.00013  -0.00002   1.92627
    A6        1.92936  -0.00000  -0.00001   0.00003   0.00002   1.92937
    A7        1.90591  -0.00001  -0.00030   0.00017  -0.00013   1.90578
    A8        1.96454   0.00003  -0.00003   0.00013   0.00010   1.96464
    A9        2.01540  -0.00001  -0.00009  -0.00014  -0.00024   2.01516
   A10        1.81773   0.00000   0.00044   0.00012   0.00056   1.81829
   A11        1.81039   0.00002   0.00017  -0.00000   0.00016   1.81056
   A12        1.93233  -0.00003  -0.00012  -0.00025  -0.00036   1.93197
   A13        2.54695  -0.00016  -0.00220  -0.00046  -0.00266   2.54429
   A14        1.90085  -0.00000   0.00006  -0.00003   0.00003   1.90088
   A15        1.89041  -0.00001  -0.00000  -0.00003  -0.00003   1.89038
   A16        1.92492   0.00001   0.00003  -0.00000   0.00003   1.92495
   A17        1.89389  -0.00000  -0.00005   0.00004  -0.00002   1.89387
   A18        1.92696  -0.00001  -0.00003  -0.00005  -0.00008   1.92689
   A19        1.92601   0.00002  -0.00002   0.00008   0.00006   1.92607
   A20        1.93879  -0.00002   0.00005  -0.00011  -0.00006   1.93873
   A21        1.95236   0.00003  -0.00040   0.00028  -0.00012   1.95224
   A22        1.97289  -0.00002   0.00000  -0.00017  -0.00016   1.97273
   A23        1.84727   0.00002  -0.00001   0.00032   0.00031   1.84759
   A24        1.91946  -0.00000   0.00020  -0.00028  -0.00008   1.91938
   A25        1.82598  -0.00000   0.00016  -0.00001   0.00015   1.82613
   A26        1.92053   0.00001  -0.00015   0.00010  -0.00004   1.92048
   A27        1.87870   0.00003  -0.00022   0.00020  -0.00002   1.87869
   A28        1.93255   0.00004   0.00013   0.00011   0.00025   1.93280
   A29        1.91016  -0.00002   0.00021  -0.00016   0.00006   1.91022
   A30        1.91897  -0.00002   0.00004  -0.00013  -0.00009   1.91888
   A31        1.90230  -0.00003  -0.00002  -0.00013  -0.00016   1.90215
   A32        1.69459  -0.00000  -0.00480   0.00064  -0.00417   1.69042
    D1        1.03905  -0.00000  -0.00011  -0.00022  -0.00033   1.03872
    D2        3.04875   0.00001   0.00023   0.00012   0.00034   3.04910
    D3       -0.99210  -0.00001  -0.00005  -0.00024  -0.00030  -0.99240
    D4       -1.05504  -0.00000  -0.00005  -0.00016  -0.00021  -1.05525
    D5        0.95467   0.00002   0.00029   0.00018   0.00046   0.95513
    D6       -3.08619  -0.00001   0.00001  -0.00019  -0.00018  -3.08637
    D7        3.13382  -0.00000  -0.00007  -0.00021  -0.00028   3.13354
    D8       -1.13966   0.00001   0.00027   0.00013   0.00039  -1.13927
    D9        1.10267  -0.00001  -0.00001  -0.00024  -0.00025   1.10242
   D10       -1.09322   0.00002   0.01276   0.00062   0.01338  -1.07983
   D11        3.08777  -0.00001   0.01270   0.00032   0.01302   3.10079
   D12        1.06462   0.00001   0.01259   0.00054   0.01313   1.07775
   D13       -0.69809  -0.00001  -0.01580   0.00065  -0.01514  -0.71324
   D14       -0.95490  -0.00002   0.00060  -0.00067  -0.00007  -0.95497
   D15        1.10509   0.00001   0.00036  -0.00016   0.00021   1.10530
   D16       -3.12232   0.00001   0.00029  -0.00009   0.00020  -3.12212
   D17       -3.05649  -0.00002   0.00052  -0.00060  -0.00008  -3.05657
   D18       -0.99649   0.00001   0.00028  -0.00008   0.00020  -0.99630
   D19        1.05928   0.00001   0.00021  -0.00002   0.00019   1.05947
   D20        1.13309  -0.00002   0.00061  -0.00066  -0.00005   1.13303
   D21       -3.09011   0.00001   0.00037  -0.00015   0.00023  -3.08988
   D22       -1.03434   0.00001   0.00030  -0.00008   0.00022  -1.03411
   D23        1.06751  -0.00001  -0.00005  -0.00025  -0.00030   1.06721
   D24       -1.01288  -0.00001  -0.00009  -0.00024  -0.00033  -1.01321
   D25       -3.09062  -0.00001  -0.00001  -0.00026  -0.00027  -3.09090
   D26       -3.10182  -0.00000  -0.00022  -0.00002  -0.00024  -3.10206
   D27        1.10098  -0.00000  -0.00026  -0.00001  -0.00027   1.10071
   D28       -0.97676  -0.00000  -0.00018  -0.00003  -0.00021  -0.97697
   D29       -1.07427   0.00000   0.00007  -0.00020  -0.00013  -1.07440
   D30        3.12853   0.00001   0.00003  -0.00019  -0.00016   3.12837
   D31        1.05079   0.00001   0.00011  -0.00021  -0.00010   1.05068
   D32        2.75472  -0.00002   0.00435  -0.00086   0.00350   2.75822
   D33        0.57676   0.00002   0.00413  -0.00037   0.00376   0.58052
   D34       -1.40010  -0.00000   0.00397  -0.00062   0.00336  -1.39674
         Item               Value     Threshold  Converged?
 Maximum Force            0.000196     0.000450     YES
 RMS     Force            0.000045     0.000300     YES
 Maximum Displacement     0.014234     0.001800     NO 
 RMS     Displacement     0.004582     0.001200     NO 
 Predicted change in Energy=-6.740804D-07
 GradGradGradGradGradGradGradGradGradGradGradGradGradGradGradGradGradGrad

                          Input orientation:                          
 ---------------------------------------------------------------------
 Center     Atomic      Atomic             Coordinates (Angstroms)
 Number     Number       Type             X           Y           Z
 ---------------------------------------------------------------------
      1          1           0        1.860251    1.538227    0.727569
      2          6           0        2.642100    1.015585    0.177157
      3          1           0        2.946013    1.635658   -0.666537
      4          1           0        3.500117    0.884541    0.836010
      5          6           0        2.134212   -0.331700   -0.312056
      6          1           0        1.254789   -0.172390   -0.974865
      7          1           0        2.864283   -0.851442   -0.952617
      8          8           0        1.665536   -1.161649    0.650267
      9          1           0       -2.827892    0.517047    1.585224
     10          6           0       -2.531016    0.916010    0.614667
     11          1           0       -3.369626    0.825537   -0.076091
     12          1           0       -2.295709    1.972566    0.736431
     13          6           0       -1.320684    0.161925    0.081677
     14          1           0       -0.494791    0.173031    0.810048
     15          6           0       -1.639406   -1.333683   -0.174751
     16          1           0       -2.426469   -1.424631   -0.921465
     17          1           0       -1.980176   -1.764367    0.765466
     18          1           0       -0.750968   -1.865356   -0.505831
     19          8           0       -0.886340    0.632923   -1.122347
 ---------------------------------------------------------------------
                    Distance matrix (angstroms):
                    1          2          3          4          5
     1  H    0.000000
     2  C    1.089677   0.000000
     3  H    1.769719   1.090263   0.000000
     4  H    1.768679   1.089703   1.768858   0.000000
     5  C    2.156966   1.520677   2.157586   2.159397   0.000000
     6  H    2.488187   2.159415   2.494864   3.072112   1.112691
     7  H    3.088951   2.193524   2.504834   2.572374   1.101568
     8  O    2.707991   2.432665   3.346419   2.754466   1.354451
     9  H    4.874122   5.670274   6.297595   6.382795   5.379826
    10  C    4.436567   5.192539   5.670734   6.035275   4.917311
    11  H    5.339046   6.020059   6.394703   6.930280   5.629131
    12  H    4.178604   5.060688   5.436679   5.897908   5.102272
    13  C    3.525582   4.054813   4.575633   4.932678   3.512122
    14  H    2.723378   3.309160   4.019791   4.057859   2.902677
    15  C    4.616237   4.896346   5.484972   5.688309   3.906791
    16  H    5.465693   5.731668   6.188208   6.598895   4.729238
    17  H    5.065317   5.425835   6.154522   6.087307   4.487959
    18  H    4.463644   4.503245   5.094174   5.237767   3.273212
    19  O    3.433006   3.779555   3.987502   4.810352   3.272737
                    6          7          8          9         10
     6  H    0.000000
     7  H    1.747020   0.000000
     8  O    1.946382   2.025452   0.000000
     9  H    4.868025   6.380772   4.887030   0.000000
    10  C    4.247769   5.889780   4.682839   1.090545   0.000000
    11  H    4.815482   6.514766   5.461626   1.774433   1.090229
    12  H    4.487250   6.119920   5.051949   1.766975   1.089269
    13  C    2.803767   4.428388   3.315517   2.158342   1.522375
    14  H    2.523145   3.929365   2.544389   2.482459   2.176328
    15  C    3.219495   4.595742   3.410703   2.816951   2.545441
    16  H    3.888781   5.321801   4.391355   3.196051   2.801648
    17  H    4.003516   5.220538   3.696993   2.568166   2.740544
    18  H    2.666307   3.781227   2.769704   3.789719   3.487131
    19  O    2.292316   4.037242   3.588136   3.333766   2.408799
                   11         12         13         14         15
    11  H    0.000000
    12  H    1.768945   0.000000
    13  C    2.159499   2.158193   0.000000
    14  H    3.078260   2.546969   1.101247   0.000000
    15  C    2.768687   3.491743   1.550543   2.133110   0.000000
    16  H    2.582142   3.782415   2.178581   3.046643   1.088724
    17  H    3.057187   3.750343   2.147812   2.441693   1.088862
    18  H    3.779279   4.319617   2.186232   2.439710   1.087020
    19  O    2.701566   2.689986   1.363880   2.024590   2.309239
                   16         17         18         19
    16  H    0.000000
    17  H    1.777732   0.000000
    18  H    1.781654   1.771255   0.000000
    19  O    2.577960   3.241498   2.576784   0.000000
 Stoichiometry    C5H12O2(3)
 Framework group  C1[X(C5H12O2)]
 Deg. of freedom    51
 Full point group                 C1      NOp   1
 Largest Abelian subgroup         C1      NOp   1
 Largest concise Abelian subgroup C1      NOp   1
                         Standard orientation:                         
 ---------------------------------------------------------------------
 Center     Atomic      Atomic             Coordinates (Angstroms)
 Number     Number       Type             X           Y           Z
 ---------------------------------------------------------------------
      1          1           0        1.834689   -1.564815   -0.734487
      2          6           0        2.623267   -1.056586   -0.180190
      3          1           0        2.916734   -1.685444    0.660695
      4          1           0        3.484138   -0.934720   -0.837078
      5          6           0        2.134443    0.295444    0.315317
      6          1           0        1.251746    0.145609    0.975981
      7          1           0        2.871064    0.801064    0.959669
      8          8           0        1.679495    1.137189   -0.643340
      9          1           0       -2.836623   -0.470455   -1.593721
     10          6           0       -2.547144   -0.878788   -0.624827
     11          1           0       -3.385411   -0.779614    0.065154
     12          1           0       -2.327178   -1.938036   -0.751773
     13          6           0       -1.326708   -0.145344   -0.086107
     14          1           0       -0.499935   -0.164777   -0.813303
     15          6           0       -1.623847    1.353427    0.177675
     16          1           0       -2.410652    1.452027    0.923689
     17          1           0       -1.956797    1.793962   -0.760777
     18          1           0       -0.728219    1.870265    0.512848
     19          8           0       -0.901197   -0.628937    1.116077
 ---------------------------------------------------------------------
 Rotational constants (GHZ):           3.7341890           1.1543878           1.0322510
 Standard basis: Aug-CC-pVTZ (5D, 7F)
 There are   685 symmetry adapted cartesian basis functions of A   symmetry.
 There are   598 symmetry adapted basis functions of A   symmetry.
   598 basis functions,   828 primitive gaussians,   685 cartesian basis functions
    30 alpha electrons       28 beta electrons
       nuclear repulsion energy       310.0798139210 Hartrees.
 NAtoms=   19 NActive=   19 NUniq=   19 SFac= 1.00D+00 NAtFMM=   60 NAOKFM=F Big=F
 Integral buffers will be    131072 words long.
 Raffenetti 2 integral format.
 Two-electron integral symmetry is turned on.
 Nuclear repulsion after empirical dispersion term =      310.0702382366 Hartrees.
 One-electron integrals computed using PRISM.
 NBasis=   598 RedAO= T EigKep=  5.83D-06  NBF=   598
 NBsUse=   598 1.00D-06 EigRej= -1.00D+00 NBFU=   598
 Initial guess from the checkpoint file:  "/scratch/kurten/scratch_galib/third-paper/eto-ipro/SYS_1A_1B/DFT_high/calc-LM/TMP/G165083988_11_1_1122/Gau-17989.chk"
 B after Tr=     0.000000   -0.000000    0.000000
         Rot=    1.000000   -0.000757    0.000065    0.000471 Ang=  -0.10 deg.
 Initial guess <Sx>= 0.0000 <Sy>= 0.0000 <Sz>= 1.0000 <S**2>= 2.0093 S= 1.0031
 Requested convergence on RMS density matrix=1.00D-08 within 128 cycles.
 Requested convergence on MAX density matrix=1.00D-06.
 Requested convergence on             energy=1.00D-06.
 No special actions if energy rises.
 Restarting incremental Fock formation.
 SCF Done:  E(UwB97XD) =  -348.085293225     A.U. after   21 cycles
            NFock= 21  Conv=0.27D-08     -V/T= 2.0060
 <Sx>= 0.0000 <Sy>= 0.0000 <Sz>= 1.0000 <S**2>= 2.0093 S= 1.0031
 <L.S>=  0.00000000000    
 Annihilation of the first spin contaminant:
 S**2 before annihilation     2.0093,   after     2.0001
 Calling FoFJK, ICntrl=      2127 FMM=F ISym2X=0 I1Cent= 0 IOpClX= 1 NMat=1 NMatS=1 NMatT=0.
 ***** Axes restored to original set *****
 -------------------------------------------------------------------
 Center     Atomic                   Forces (Hartrees/Bohr)
 Number     Number              X              Y              Z
 -------------------------------------------------------------------
      1        1           0.000029573   -0.000009709   -0.000025160
      2        6           0.000005726    0.000011811    0.000016336
      3        1          -0.000005906   -0.000003247    0.000042559
      4        1          -0.000033692    0.000008792   -0.000030721
      5        6          -0.000035064    0.000126453   -0.000074073
      6        1           0.000146571   -0.000078794   -0.000056527
      7        1          -0.000046024   -0.000003403    0.000026452
      8        8          -0.000022964   -0.000065163    0.000053709
      9        1           0.000003085    0.000019824   -0.000036630
     10        6          -0.000008741    0.000075231    0.000023320
     11        1           0.000028856    0.000000669    0.000026513
     12        1          -0.000018051   -0.000043358    0.000004523
     13        6          -0.000067643   -0.000137199    0.000065431
     14        1          -0.000022087    0.000033158   -0.000025033
     15        6           0.000032958    0.000069121    0.000007837
     16        1           0.000023813   -0.000017738    0.000026495
     17        1           0.000005932   -0.000011862   -0.000046511
     18        1          -0.000041845   -0.000008087    0.000006420
     19        8           0.000025505    0.000033501   -0.000004941
 -------------------------------------------------------------------
 Cartesian Forces:  Max     0.000146571 RMS     0.000046889

 GradGradGradGradGradGradGradGradGradGradGradGradGradGradGradGradGradGrad
 Berny optimization.
 Using GEDIIS/GDIIS optimizer.
 FormGI is forming the generalized inverse of G from B-inverse, IUseBI=4.
 Internal  Forces:  Max     0.000164038 RMS     0.000033029
 Search for a local minimum.
 Step number   8 out of a maximum of   94
 All quantities printed in internal units (Hartrees-Bohrs-Radians)
 Mixed Optimization -- En-DIIS/RFO-DIIS
 Swapping is turned off.
 Update second derivatives using D2CorX and points    1    2    3    4    5
                                                      6    7    8
 DE= -8.70D-07 DEPred=-6.74D-07 R= 1.29D+00
 Trust test= 1.29D+00 RLast= 2.89D-02 DXMaxT set to 3.00D-01
 ITU=  0  1  1  1  1  0  1  0
     Eigenvalues ---    0.00071   0.00231   0.00409   0.00438   0.00540
     Eigenvalues ---    0.01732   0.02762   0.03746   0.04555   0.05041
     Eigenvalues ---    0.05212   0.05555   0.05665   0.05668   0.05686
     Eigenvalues ---    0.05691   0.05889   0.07511   0.10237   0.12389
     Eigenvalues ---    0.15470   0.15961   0.16000   0.16000   0.16000
     Eigenvalues ---    0.16002   0.16009   0.16056   0.16200   0.16303
     Eigenvalues ---    0.17516   0.18346   0.20163   0.22932   0.27555
     Eigenvalues ---    0.29826   0.30965   0.33074   0.33163   0.33981
     Eigenvalues ---    0.34187   0.34210   0.34257   0.34296   0.34310
     Eigenvalues ---    0.34364   0.34444   0.34684   0.37437   0.41768
     Eigenvalues ---    0.51703
 En-DIIS/RFO-DIIS/Sim-DIIS IScMMF=       -3 using points:     8    7    6    5    4    3    2
 RFO step:  Lambda=-5.85886781D-07.
 DIIS inversion failure, remove point   7.
 DIIS inversion failure, remove point   6.
 DIIS inversion failure, remove point   5.
 DIIS inversion failure, remove point   4.
 DIIS inversion failure, remove point   3.
 RFO-DIIS uses    2 points instead of    7
 DidBck=F Rises=F RFO-DIIS coefs:    1.45617   -0.45617    0.00000    0.00000    0.00000
                  RFO-DIIS coefs:    0.00000    0.00000
 Iteration  1 RMS(Cart)=  0.00226558 RMS(Int)=  0.00000498
 Iteration  2 RMS(Cart)=  0.00000823 RMS(Int)=  0.00000002
 Iteration  3 RMS(Cart)=  0.00000000 RMS(Int)=  0.00000002
 Variable       Old X    -DE/DX   Delta X   Delta X   Delta X     New X
                                 (Linear)    (Quad)   (Total)
    R1        2.05919  -0.00004  -0.00004  -0.00005  -0.00009   2.05910
    R2        2.06030  -0.00004  -0.00004  -0.00005  -0.00009   2.06021
    R3        2.05924  -0.00005  -0.00004  -0.00007  -0.00011   2.05913
    R4        2.87366   0.00001  -0.00008  -0.00003  -0.00011   2.87356
    R5        2.10268  -0.00009  -0.00013  -0.00021  -0.00034   2.10234
    R6        2.08166  -0.00004  -0.00010  -0.00009  -0.00019   2.08147
    R7        2.55954   0.00009   0.00024   0.00024   0.00048   2.56003
    R8        4.33185   0.00004   0.00191   0.00090   0.00281   4.33466
    R9        2.06083  -0.00004  -0.00004  -0.00005  -0.00009   2.06074
   R10        2.06023  -0.00004  -0.00004  -0.00005  -0.00010   2.06014
   R11        2.05842  -0.00005  -0.00003  -0.00007  -0.00010   2.05832
   R12        2.87687   0.00003  -0.00004   0.00002  -0.00002   2.87685
   R13        2.08106  -0.00003  -0.00007  -0.00006  -0.00014   2.08092
   R14        2.93010  -0.00003  -0.00010  -0.00025  -0.00035   2.92975
   R15        2.57736   0.00008   0.00012   0.00022   0.00035   2.57770
   R16        2.05739  -0.00003  -0.00005  -0.00004  -0.00009   2.05730
   R17        2.05765  -0.00004  -0.00004  -0.00004  -0.00008   2.05757
   R18        2.05417  -0.00003  -0.00003  -0.00003  -0.00007   2.05410
    A1        1.89452  -0.00002  -0.00002  -0.00008  -0.00010   1.89442
    A2        1.89361  -0.00000   0.00003  -0.00000   0.00003   1.89363
    A3        1.92602   0.00000  -0.00003   0.00000  -0.00003   1.92600
    A4        1.89314  -0.00001   0.00003  -0.00005  -0.00002   1.89312
    A5        1.92627   0.00003  -0.00001   0.00011   0.00010   1.92637
    A6        1.92937  -0.00000   0.00001   0.00000   0.00001   1.92939
    A7        1.90578   0.00001  -0.00006   0.00014   0.00008   1.90586
    A8        1.96464   0.00003   0.00005   0.00015   0.00020   1.96484
    A9        2.01516   0.00000  -0.00011  -0.00009  -0.00020   2.01496
   A10        1.81829  -0.00002   0.00026   0.00008   0.00033   1.81863
   A11        1.81056  -0.00000   0.00008  -0.00006   0.00001   1.81057
   A12        1.93197  -0.00002  -0.00017  -0.00020  -0.00036   1.93160
   A13        2.54429  -0.00016  -0.00122  -0.00070  -0.00192   2.54237
   A14        1.90088  -0.00001   0.00001  -0.00003  -0.00002   1.90086
   A15        1.89038  -0.00001  -0.00001  -0.00003  -0.00004   1.89034
   A16        1.92495   0.00001   0.00002   0.00003   0.00004   1.92499
   A17        1.89387  -0.00000  -0.00001   0.00002   0.00001   1.89389
   A18        1.92689  -0.00000  -0.00003  -0.00002  -0.00005   1.92684
   A19        1.92607   0.00001   0.00003   0.00003   0.00006   1.92613
   A20        1.93873  -0.00002  -0.00003  -0.00009  -0.00012   1.93861
   A21        1.95224   0.00004  -0.00005   0.00019   0.00014   1.95238
   A22        1.97273  -0.00001  -0.00007  -0.00012  -0.00020   1.97253
   A23        1.84759   0.00001   0.00014   0.00020   0.00034   1.84792
   A24        1.91938   0.00000  -0.00004  -0.00014  -0.00017   1.91921
   A25        1.82613  -0.00001   0.00007  -0.00001   0.00006   1.82619
   A26        1.92048   0.00002  -0.00002   0.00007   0.00005   1.92053
   A27        1.87869   0.00003  -0.00001   0.00017   0.00016   1.87885
   A28        1.93280   0.00003   0.00011   0.00009   0.00020   1.93300
   A29        1.91022  -0.00003   0.00003  -0.00012  -0.00010   1.91013
   A30        1.91888  -0.00003  -0.00004  -0.00011  -0.00014   1.91874
   A31        1.90215  -0.00003  -0.00007  -0.00010  -0.00017   1.90198
   A32        1.69042   0.00010  -0.00190   0.00058  -0.00132   1.68910
    D1        1.03872  -0.00000  -0.00015  -0.00019  -0.00034   1.03838
    D2        3.04910   0.00000   0.00016   0.00008   0.00023   3.04933
    D3       -0.99240  -0.00000  -0.00014  -0.00015  -0.00028  -0.99268
    D4       -1.05525   0.00000  -0.00009  -0.00017  -0.00026  -1.05551
    D5        0.95513   0.00000   0.00021   0.00010   0.00031   0.95544
    D6       -3.08637  -0.00000  -0.00008  -0.00013  -0.00021  -3.08657
    D7        3.13354  -0.00000  -0.00013  -0.00019  -0.00031   3.13323
    D8       -1.13927   0.00000   0.00018   0.00008   0.00026  -1.13901
    D9        1.10242  -0.00000  -0.00011  -0.00014  -0.00026   1.10216
   D10       -1.07983   0.00001   0.00610   0.00042   0.00653  -1.07331
   D11        3.10079  -0.00001   0.00594   0.00014   0.00607   3.10686
   D12        1.07775   0.00002   0.00599   0.00035   0.00634   1.08409
   D13       -0.71324  -0.00000  -0.00691   0.00071  -0.00619  -0.71943
   D14       -0.95497  -0.00002  -0.00003  -0.00049  -0.00053  -0.95550
   D15        1.10530   0.00000   0.00009  -0.00018  -0.00009   1.10521
   D16       -3.12212   0.00001   0.00009  -0.00015  -0.00005  -3.12217
   D17       -3.05657  -0.00001  -0.00004  -0.00046  -0.00050  -3.05706
   D18       -0.99630   0.00001   0.00009  -0.00015  -0.00006  -0.99636
   D19        1.05947   0.00001   0.00009  -0.00011  -0.00002   1.05945
   D20        1.13303  -0.00002  -0.00002  -0.00049  -0.00052   1.13252
   D21       -3.08988   0.00000   0.00010  -0.00018  -0.00008  -3.08996
   D22       -1.03411   0.00001   0.00010  -0.00015  -0.00005  -1.03416
   D23        1.06721  -0.00000  -0.00014  -0.00012  -0.00026   1.06695
   D24       -1.01321   0.00000  -0.00015  -0.00012  -0.00027  -1.01348
   D25       -3.09090  -0.00000  -0.00012  -0.00015  -0.00028  -3.09118
   D26       -3.10206  -0.00000  -0.00011  -0.00000  -0.00011  -3.10217
   D27        1.10071   0.00000  -0.00012   0.00000  -0.00012   1.10059
   D28       -0.97697  -0.00000  -0.00010  -0.00003  -0.00013  -0.97710
   D29       -1.07440  -0.00000  -0.00006  -0.00008  -0.00013  -1.07453
   D30        3.12837   0.00000  -0.00007  -0.00007  -0.00015   3.12822
   D31        1.05068  -0.00000  -0.00005  -0.00011  -0.00015   1.05053
   D32        2.75822  -0.00004   0.00160  -0.00068   0.00092   2.75913
   D33        0.58052   0.00000   0.00171  -0.00036   0.00136   0.58187
   D34       -1.39674  -0.00000   0.00153  -0.00052   0.00101  -1.39573
         Item               Value     Threshold  Converged?
 Maximum Force            0.000164     0.000450     YES
 RMS     Force            0.000033     0.000300     YES
 Maximum Displacement     0.008670     0.001800     NO 
 RMS     Displacement     0.002266     0.001200     NO 
 Predicted change in Energy=-2.929715D-07
 GradGradGradGradGradGradGradGradGradGradGradGradGradGradGradGradGradGrad

                          Input orientation:                          
 ---------------------------------------------------------------------
 Center     Atomic      Atomic             Coordinates (Angstroms)
 Number     Number       Type             X           Y           Z
 ---------------------------------------------------------------------
      1          1           0        1.855663    1.537268    0.726008
      2          6           0        2.639085    1.015762    0.176854
      3          1           0        2.942515    1.635782   -0.666993
      4          1           0        3.496690    0.887055    0.836606
      5          6           0        2.134412   -0.332929   -0.311637
      6          1           0        1.255237   -0.176113   -0.975069
      7          1           0        2.866042   -0.851987   -0.950794
      8          8           0        1.666753   -1.163069    0.651375
      9          1           0       -2.826060    0.517275    1.585797
     10          6           0       -2.529378    0.916521    0.615349
     11          1           0       -3.368276    0.826781   -0.075074
     12          1           0       -2.293538    1.972851    0.737545
     13          6           0       -1.319682    0.162073    0.081457
     14          1           0       -0.493407    0.172908    0.809288
     15          6           0       -1.639024   -1.333122   -0.175496
     16          1           0       -2.426604   -1.423478   -0.921669
     17          1           0       -1.979269   -1.764330    0.764620
     18          1           0       -0.751137   -1.865065   -0.507496
     19          8           0       -0.885798    0.633649   -1.122713
 ---------------------------------------------------------------------
                    Distance matrix (angstroms):
                    1          2          3          4          5
     1  H    0.000000
     2  C    1.089627   0.000000
     3  H    1.769577   1.090217   0.000000
     4  H    1.768609   1.089644   1.768760   0.000000
     5  C    2.156860   1.520620   2.157575   2.159311   0.000000
     6  H    2.487941   2.159289   2.494951   3.071906   1.112511
     7  H    3.088863   2.193533   2.505072   2.572311   1.101465
     8  O    2.707966   2.432675   3.346525   2.754268   1.354707
     9  H    4.868075   5.665811   6.293058   6.377711   5.378604
    10  C    4.430142   5.187980   5.665982   6.030201   4.916438
    11  H    5.332547   6.015610   6.389908   6.925500   5.628540
    12  H    4.172018   5.055805   5.431629   5.891987   5.101387
    13  C    3.519861   4.050891   4.571468   4.928822   3.511454
    14  H    2.717820   3.304978   4.015590   4.053595   2.901341
    15  C    4.611365   4.893222   5.481465   5.685868   3.906116
    16  H    5.460647   5.728687   6.184769   6.596628   4.729091
    17  H    5.060509   5.422506   6.150954   6.084501   4.486603
    18  H    4.460135   4.501234   5.091604   5.236870   3.272949
    19  O    3.427813   3.776200   3.983457   4.807218   3.273191
                    6          7          8          9         10
     6  H    0.000000
     7  H    1.747022   0.000000
     8  O    1.946471   2.025343   0.000000
     9  H    4.867834   6.380376   4.886929   0.000000
    10  C    4.248128   5.889905   4.683322   1.090498   0.000000
    11  H    4.815876   6.515509   5.462486   1.774341   1.090178
    12  H    4.488307   6.119760   5.052260   1.766865   1.089214
    13  C    2.803716   4.428786   3.316565   2.158329   1.522366
    14  H    2.522599   3.928638   2.544811   2.482504   2.176178
    15  C    3.217877   4.596542   3.411861   2.816944   2.545399
    16  H    3.887766   5.323490   4.392932   3.195852   2.801532
    17  H    4.001372   5.220350   3.697001   2.568484   2.740778
    18  H    2.663967   3.782436   2.771637   3.789819   3.487140
    19  O    2.293806   4.038932   3.590418   3.333795   2.408783
                   11         12         13         14         15
    11  H    0.000000
    12  H    1.768867   0.000000
    13  C    2.159416   2.158186   0.000000
    14  H    3.078070   2.546647   1.101174   0.000000
    15  C    2.768677   3.491631   1.550358   2.133158   0.000000
    16  H    2.582079   3.782294   2.178419   3.046623   1.088679
    17  H    3.057496   3.750470   2.147742   2.441859   1.088818
    18  H    3.779211   4.319575   2.186183   2.440016   1.086983
    19  O    2.701397   2.689936   1.364062   2.024569   2.309277
                   16         17         18         19
    16  H    0.000000
    17  H    1.777599   0.000000
    18  H    1.781497   1.771083   0.000000
    19  O    2.578037   3.241607   2.576859   0.000000
 Stoichiometry    C5H12O2(3)
 Framework group  C1[X(C5H12O2)]
 Deg. of freedom    51
 Full point group                 C1      NOp   1
 Largest Abelian subgroup         C1      NOp   1
 Largest concise Abelian subgroup C1      NOp   1
                         Standard orientation:                         
 ---------------------------------------------------------------------
 Center     Atomic      Atomic             Coordinates (Angstroms)
 Number     Number       Type             X           Y           Z
 ---------------------------------------------------------------------
      1          1           0        1.829105   -1.564709   -0.732988
      2          6           0        2.619461   -1.058171   -0.179775
      3          1           0        2.912023   -1.687297    0.661165
      4          1           0        3.480017   -0.938967   -0.837466
      5          6           0        2.134560    0.295384    0.315247
      6          1           0        1.252003    0.148384    0.976432
      7          1           0        2.872944    0.799776    0.958367
      8          8           0        1.681183    1.137748   -0.643973
      9          1           0       -2.835124   -0.468916   -1.594588
     10          6           0       -2.546160   -0.877878   -0.625859
     11          1           0       -3.384738   -0.779115    0.063720
     12          1           0       -2.326219   -1.937000   -0.753425
     13          6           0       -1.326010   -0.144836   -0.085970
     14          1           0       -0.498791   -0.164311   -0.812547
     15          6           0       -1.622989    1.353634    0.178606
     16          1           0       -2.410338    1.451931    0.924019
     17          1           0       -1.955075    1.795055   -0.759686
     18          1           0       -0.727661    1.870193    0.514890
     19          8           0       -0.901347   -0.629475    1.116300
 ---------------------------------------------------------------------
 Rotational constants (GHZ):           3.7312793           1.1552000           1.0328421
 Standard basis: Aug-CC-pVTZ (5D, 7F)
 There are   685 symmetry adapted cartesian basis functions of A   symmetry.
 There are   598 symmetry adapted basis functions of A   symmetry.
   598 basis functions,   828 primitive gaussians,   685 cartesian basis functions
    30 alpha electrons       28 beta electrons
       nuclear repulsion energy       310.0980505753 Hartrees.
 NAtoms=   19 NActive=   19 NUniq=   19 SFac= 1.00D+00 NAtFMM=   60 NAOKFM=F Big=F
 Integral buffers will be    131072 words long.
 Raffenetti 2 integral format.
 Two-electron integral symmetry is turned on.
 Nuclear repulsion after empirical dispersion term =      310.0884684674 Hartrees.
 One-electron integrals computed using PRISM.
 NBasis=   598 RedAO= T EigKep=  5.83D-06  NBF=   598
 NBsUse=   598 1.00D-06 EigRej= -1.00D+00 NBFU=   598
 Initial guess from the checkpoint file:  "/scratch/kurten/scratch_galib/third-paper/eto-ipro/SYS_1A_1B/DFT_high/calc-LM/TMP/G165083988_11_1_1122/Gau-17989.chk"
 B after Tr=    -0.000000    0.000000   -0.000000
         Rot=    1.000000   -0.000125    0.000027    0.000225 Ang=  -0.03 deg.
 Initial guess <Sx>= 0.0000 <Sy>= 0.0000 <Sz>= 1.0000 <S**2>= 2.0093 S= 1.0031
 Requested convergence on RMS density matrix=1.00D-08 within 128 cycles.
 Requested convergence on MAX density matrix=1.00D-06.
 Requested convergence on             energy=1.00D-06.
 No special actions if energy rises.
 SCF Done:  E(UwB97XD) =  -348.085293655     A.U. after   15 cycles
            NFock= 15  Conv=0.84D-08     -V/T= 2.0060
 <Sx>= 0.0000 <Sy>= 0.0000 <Sz>= 1.0000 <S**2>= 2.0093 S= 1.0031
 <L.S>=  0.00000000000    
 Annihilation of the first spin contaminant:
 S**2 before annihilation     2.0093,   after     2.0001
 Calling FoFJK, ICntrl=      2127 FMM=F ISym2X=0 I1Cent= 0 IOpClX= 1 NMat=1 NMatS=1 NMatT=0.
 ***** Axes restored to original set *****
 -------------------------------------------------------------------
 Center     Atomic                   Forces (Hartrees/Bohr)
 Number     Number              X              Y              Z
 -------------------------------------------------------------------
      1        1           0.000006298    0.000003255   -0.000005846
      2        6           0.000003336    0.000006158   -0.000001376
      3        1           0.000001271    0.000006916    0.000013147
      4        1          -0.000005965    0.000003133   -0.000006507
      5        6          -0.000061706    0.000034534    0.000093364
      6        1           0.000106226   -0.000061707   -0.000108725
      7        1          -0.000015113   -0.000004455   -0.000014787
      8        8           0.000001539    0.000005486   -0.000023743
      9        1          -0.000003621    0.000004686   -0.000008113
     10        6           0.000000255    0.000044385    0.000018338
     11        1           0.000001046   -0.000000004    0.000006359
     12        1          -0.000005269   -0.000010575    0.000003208
     13        6          -0.000061026   -0.000037163   -0.000012724
     14        1           0.000005094    0.000011720    0.000000342
     15        6           0.000026716    0.000040772    0.000012428
     16        1          -0.000000205   -0.000016221    0.000002885
     17        1          -0.000005763   -0.000014566   -0.000015549
     18        1          -0.000009823   -0.000010647   -0.000003989
     19        8           0.000016710   -0.000005706    0.000051290
 -------------------------------------------------------------------
 Cartesian Forces:  Max     0.000108725 RMS     0.000031519

 GradGradGradGradGradGradGradGradGradGradGradGradGradGradGradGradGradGrad
 Berny optimization.
 Using GEDIIS/GDIIS optimizer.
 FormGI is forming the generalized inverse of G from B-inverse, IUseBI=4.
 Internal  Forces:  Max     0.000173534 RMS     0.000025411
 Search for a local minimum.
 Step number   9 out of a maximum of   94
 All quantities printed in internal units (Hartrees-Bohrs-Radians)
 Mixed Optimization -- En-DIIS/RFO-DIIS
 Swapping is turned off.
 Update second derivatives using D2CorX and points    1    2    3    4    5
                                                      6    7    8    9
 DE= -4.30D-07 DEPred=-2.93D-07 R= 1.47D+00
 Trust test= 1.47D+00 RLast= 1.34D-02 DXMaxT set to 3.00D-01
 ITU=  0  0  1  1  1  1  0  1  0
     Eigenvalues ---    0.00065   0.00231   0.00406   0.00438   0.00558
     Eigenvalues ---    0.01665   0.02326   0.03836   0.04572   0.05004
     Eigenvalues ---    0.05221   0.05553   0.05661   0.05668   0.05686
     Eigenvalues ---    0.05691   0.05887   0.07416   0.10131   0.12342
     Eigenvalues ---    0.13724   0.15858   0.15999   0.16000   0.16000
     Eigenvalues ---    0.16001   0.16014   0.16058   0.16129   0.16239
     Eigenvalues ---    0.16468   0.18323   0.18469   0.20187   0.28213
     Eigenvalues ---    0.29833   0.32228   0.33130   0.33219   0.33845
     Eigenvalues ---    0.34180   0.34234   0.34280   0.34309   0.34343
     Eigenvalues ---    0.34365   0.34422   0.34564   0.37904   0.47261
     Eigenvalues ---    0.53143
 En-DIIS/RFO-DIIS/Sim-DIIS IScMMF=       -3 using points:     9    8    7    6    5    4    3    2
 RFO step:  Lambda=-5.87741474D-07.
 DIIS inversion failure, remove point   8.
 DIIS inversion failure, remove point   7.
 DIIS inversion failure, remove point   6.
 DIIS inversion failure, remove point   5.
 DIIS inversion failure, remove point   4.
 RFO-DIIS uses    3 points instead of    8
 DidBck=F Rises=F RFO-DIIS coefs:    2.65265   -2.00000    0.34735    0.00000    0.00000
                  RFO-DIIS coefs:    0.00000    0.00000    0.00000
 Iteration  1 RMS(Cart)=  0.00313918 RMS(Int)=  0.00000728
 Iteration  2 RMS(Cart)=  0.00001155 RMS(Int)=  0.00000004
 Iteration  3 RMS(Cart)=  0.00000000 RMS(Int)=  0.00000004
 Variable       Old X    -DE/DX   Delta X   Delta X   Delta X     New X
                                 (Linear)    (Quad)   (Total)
    R1        2.05910  -0.00001  -0.00012   0.00004  -0.00008   2.05902
    R2        2.06021  -0.00001  -0.00011   0.00004  -0.00007   2.06014
    R3        2.05913  -0.00001  -0.00015   0.00005  -0.00010   2.05903
    R4        2.87356   0.00002  -0.00012   0.00003  -0.00009   2.87347
    R5        2.10234  -0.00003  -0.00047   0.00009  -0.00037   2.10197
    R6        2.08147   0.00000  -0.00025   0.00008  -0.00016   2.08131
    R7        2.56003  -0.00002   0.00061  -0.00019   0.00043   2.56045
    R8        4.33466   0.00003   0.00319   0.00125   0.00444   4.33911
    R9        2.06074  -0.00001  -0.00012   0.00004  -0.00008   2.06067
   R10        2.06014  -0.00000  -0.00013   0.00005  -0.00008   2.06006
   R11        2.05832  -0.00001  -0.00015   0.00005  -0.00010   2.05822
   R12        2.87685   0.00003   0.00000   0.00003   0.00004   2.87689
   R13        2.08092   0.00000  -0.00017   0.00007  -0.00011   2.08081
   R14        2.92975  -0.00000  -0.00050   0.00008  -0.00042   2.92934
   R15        2.57770   0.00002   0.00048  -0.00009   0.00039   2.57810
   R16        2.05730  -0.00000  -0.00011   0.00006  -0.00005   2.05725
   R17        2.05757  -0.00001  -0.00010   0.00004  -0.00006   2.05750
   R18        2.05410  -0.00000  -0.00009   0.00004  -0.00004   2.05406
    A1        1.89442  -0.00001  -0.00015   0.00001  -0.00014   1.89428
    A2        1.89363  -0.00000   0.00003  -0.00000   0.00002   1.89366
    A3        1.92600   0.00000  -0.00002   0.00001  -0.00001   1.92599
    A4        1.89312  -0.00001  -0.00005   0.00001  -0.00004   1.89308
    A5        1.92637   0.00002   0.00018  -0.00002   0.00016   1.92653
    A6        1.92939  -0.00000   0.00001  -0.00001   0.00001   1.92939
    A7        1.90586   0.00001   0.00017  -0.00002   0.00015   1.90601
    A8        1.96484   0.00001   0.00029  -0.00008   0.00021   1.96505
    A9        2.01496   0.00001  -0.00025   0.00010  -0.00015   2.01482
   A10        1.81863  -0.00002   0.00035  -0.00018   0.00018   1.81880
   A11        1.81057  -0.00001  -0.00004  -0.00001  -0.00004   1.81053
   A12        1.93160  -0.00001  -0.00047   0.00015  -0.00032   1.93128
   A13        2.54237  -0.00017  -0.00224  -0.00092  -0.00317   2.53920
   A14        1.90086  -0.00001  -0.00004  -0.00001  -0.00005   1.90081
   A15        1.89034  -0.00001  -0.00006   0.00001  -0.00005   1.89029
   A16        1.92499   0.00001   0.00006  -0.00001   0.00004   1.92504
   A17        1.89389  -0.00000   0.00003  -0.00000   0.00002   1.89391
   A18        1.92684   0.00000  -0.00006   0.00004  -0.00002   1.92682
   A19        1.92613   0.00000   0.00008  -0.00002   0.00005   1.92619
   A20        1.93861  -0.00001  -0.00018  -0.00002  -0.00019   1.93841
   A21        1.95238   0.00003   0.00027   0.00002   0.00030   1.95268
   A22        1.97253  -0.00000  -0.00027   0.00005  -0.00022   1.97232
   A23        1.84792  -0.00000   0.00045  -0.00009   0.00036   1.84829
   A24        1.91921   0.00000  -0.00026   0.00000  -0.00025   1.91895
   A25        1.82619  -0.00001   0.00004   0.00001   0.00006   1.82624
   A26        1.92053   0.00002   0.00010   0.00003   0.00013   1.92066
   A27        1.87885   0.00002   0.00028   0.00001   0.00029   1.87914
   A28        1.93300   0.00001   0.00024  -0.00002   0.00022   1.93322
   A29        1.91013  -0.00002  -0.00018  -0.00003  -0.00021   1.90992
   A30        1.91874  -0.00002  -0.00021  -0.00002  -0.00023   1.91851
   A31        1.90198  -0.00002  -0.00023   0.00003  -0.00020   1.90178
   A32        1.68910   0.00011  -0.00073   0.00012  -0.00061   1.68849
    D1        1.03838   0.00000  -0.00045   0.00004  -0.00040   1.03798
    D2        3.04933  -0.00001   0.00027  -0.00023   0.00003   3.04936
    D3       -0.99268   0.00000  -0.00037   0.00000  -0.00036  -0.99305
    D4       -1.05551   0.00000  -0.00036   0.00004  -0.00032  -1.05583
    D5        0.95544  -0.00001   0.00035  -0.00023   0.00012   0.95555
    D6       -3.08657   0.00000  -0.00028  -0.00000  -0.00028  -3.08686
    D7        3.13323   0.00000  -0.00042   0.00004  -0.00038   3.13285
    D8       -1.13901  -0.00001   0.00029  -0.00023   0.00006  -1.13895
    D9        1.10216   0.00000  -0.00034   0.00000  -0.00034   1.10183
   D10       -1.07331   0.00000   0.00614   0.00100   0.00714  -1.06617
   D11        3.10686  -0.00001   0.00552   0.00120   0.00672   3.11358
   D12        1.08409   0.00001   0.00591   0.00111   0.00702   1.09111
   D13       -0.71943   0.00000  -0.00498   0.00002  -0.00495  -0.72439
   D14       -0.95550  -0.00001  -0.00084   0.00007  -0.00078  -0.95627
   D15        1.10521   0.00000  -0.00022  -0.00004  -0.00025   1.10495
   D16       -3.12217   0.00000  -0.00016   0.00003  -0.00013  -3.12230
   D17       -3.05706  -0.00001  -0.00079   0.00007  -0.00072  -3.05779
   D18       -0.99636   0.00000  -0.00017  -0.00004  -0.00020  -0.99656
   D19        1.05945   0.00001  -0.00011   0.00003  -0.00007   1.05937
   D20        1.13252  -0.00001  -0.00084   0.00006  -0.00077   1.13174
   D21       -3.08996   0.00000  -0.00021  -0.00004  -0.00025  -3.09021
   D22       -1.03416   0.00000  -0.00015   0.00003  -0.00012  -1.03428
   D23        1.06695   0.00000  -0.00033   0.00010  -0.00023   1.06672
   D24       -1.01348   0.00000  -0.00033   0.00011  -0.00023  -1.01371
   D25       -3.09118  -0.00000  -0.00037   0.00008  -0.00029  -3.09146
   D26       -3.10217   0.00000  -0.00010   0.00004  -0.00006  -3.10223
   D27        1.10059   0.00000  -0.00011   0.00005  -0.00006   1.10053
   D28       -0.97710  -0.00000  -0.00014   0.00002  -0.00012  -0.97722
   D29       -1.07453  -0.00000  -0.00018   0.00001  -0.00017  -1.07470
   D30        3.12822  -0.00000  -0.00018   0.00002  -0.00016   3.12806
   D31        1.05053  -0.00000  -0.00022  -0.00001  -0.00023   1.05031
   D32        2.75913  -0.00003   0.00030   0.00003   0.00033   2.75947
   D33        0.58187  -0.00001   0.00094   0.00001   0.00094   0.58282
   D34       -1.39573  -0.00000   0.00051   0.00010   0.00061  -1.39512
         Item               Value     Threshold  Converged?
 Maximum Force            0.000174     0.000450     YES
 RMS     Force            0.000025     0.000300     YES
 Maximum Displacement     0.012824     0.001800     NO 
 RMS     Displacement     0.003143     0.001200     NO 
 Predicted change in Energy=-2.748669D-07
 GradGradGradGradGradGradGradGradGradGradGradGradGradGradGradGradGradGrad

                          Input orientation:                          
 ---------------------------------------------------------------------
 Center     Atomic      Atomic             Coordinates (Angstroms)
 Number     Number       Type             X           Y           Z
 ---------------------------------------------------------------------
      1          1           0        1.848877    1.535115    0.724752
      2          6           0        2.634935    1.015980    0.177204
      3          1           0        2.938073    1.636979   -0.665976
      4          1           0        3.491615    0.889967    0.838590
      5          6           0        2.135351   -0.334248   -0.312127
      6          1           0        1.256884   -0.180398   -0.976861
      7          1           0        2.869618   -0.851283   -0.949751
      8          8           0        1.668717   -1.165895    0.650401
      9          1           0       -2.823554    0.518663    1.586456
     10          6           0       -2.527084    0.917647    0.615881
     11          1           0       -3.366517    0.828815   -0.073943
     12          1           0       -2.290104    1.973675    0.738035
     13          6           0       -1.318537    0.161959    0.081084
     14          1           0       -0.491642    0.172630    0.808128
     15          6           0       -1.639066   -1.332805   -0.175568
     16          1           0       -2.427397   -1.422757   -0.920957
     17          1           0       -1.978722   -1.764079    0.764692
     18          1           0       -0.752010   -1.865505   -0.508498
     19          8           0       -0.885215    0.633370   -1.123588
 ---------------------------------------------------------------------
                    Distance matrix (angstroms):
                    1          2          3          4          5
     1  H    0.000000
     2  C    1.089586   0.000000
     3  H    1.769421   1.090177   0.000000
     4  H    1.768548   1.089592   1.768659   0.000000
     5  C    2.156781   1.520573   2.157616   2.159237   0.000000
     6  H    2.487755   2.159215   2.495176   3.071736   1.112315
     7  H    3.088814   2.193576   2.505327   2.572352   1.101380
     8  O    2.708033   2.432708   3.346673   2.754078   1.354934
     9  H    4.858736   5.659365   6.286527   6.370128   5.377994
    10  C    4.420650   5.181558   5.659375   6.022881   4.915968
    11  H    5.323261   6.009619   6.383689   6.918846   5.628499
    12  H    4.162172   5.048536   5.423877   5.883265   5.100392
    13  C    3.511748   4.045804   4.566455   4.923553   3.511436
    14  H    2.709492   3.299210   4.010018   4.047448   2.900516
    15  C    4.604486   4.889614   5.478168   5.682704   3.906660
    16  H    5.453795   5.725434   6.181850   6.593891   4.730137
    17  H    5.053393   5.418458   6.147265   6.080625   4.486597
    18  H    4.455304   4.499393   5.090079   5.235993   3.274166
    19  O    3.421223   3.772255   3.979217   4.803398   3.273924
                    6          7          8          9         10
     6  H    0.000000
     7  H    1.746921   0.000000
     8  O    1.946482   2.025248   0.000000
     9  H    4.869215   6.381325   4.888193   0.000000
    10  C    4.249817   5.891070   4.684771   1.090458   0.000000
    11  H    4.817635   6.517603   5.464167   1.774241   1.090136
    12  H    4.490214   6.119782   5.053399   1.766762   1.089162
    13  C    2.805219   4.430567   3.318283   2.158346   1.522385
    14  H    2.523521   3.928945   2.546307   2.482609   2.176013
    15  C    3.218174   4.599941   3.413431   2.817032   2.545486
    16  H    3.888510   5.327831   4.394689   3.195805   2.801660
    17  H    4.001274   5.222922   3.697931   2.569036   2.741259
    18  H    2.663570   3.786758   2.773521   3.790038   3.487270
    19  O    2.296158   4.041434   3.592626   3.333864   2.408796
                   11         12         13         14         15
    11  H    0.000000
    12  H    1.768807   0.000000
    13  C    2.159387   2.158203   0.000000
    14  H    3.077910   2.546201   1.101118   0.000000
    15  C    2.768937   3.491608   1.550138   2.133207   0.000000
    16  H    2.582432   3.782440   2.178298   3.046660   1.088651
    17  H    3.058166   3.750796   2.147739   2.442157   1.088784
    18  H    3.779397   4.319592   2.186132   2.440346   1.086960
    19  O    2.701261   2.689938   1.364269   2.024527   2.309302
                   16         17         18         19
    16  H    0.000000
    17  H    1.777420   0.000000
    18  H    1.781311   1.770910   0.000000
    19  O    2.578186   3.241777   2.576908   0.000000
 Stoichiometry    C5H12O2(3)
 Framework group  C1[X(C5H12O2)]
 Deg. of freedom    51
 Full point group                 C1      NOp   1
 Largest Abelian subgroup         C1      NOp   1
 Largest concise Abelian subgroup C1      NOp   1
                         Standard orientation:                         
 ---------------------------------------------------------------------
 Center     Atomic      Atomic             Coordinates (Angstroms)
 Number     Number       Type             X           Y           Z
 ---------------------------------------------------------------------
      1          1           0        1.820898   -1.564449   -0.731256
      2          6           0        2.614226   -1.060608   -0.179920
      3          1           0        2.906058   -1.690508    0.660644
      4          1           0        3.473885   -0.945001   -0.839338
      5          6           0        2.135407    0.294978    0.315319
      6          1           0        1.253516    0.151868    0.977914
      7          1           0        2.876771    0.797100    0.956639
      8          8           0        1.683649    1.138689   -0.643801
      9          1           0       -2.833340   -0.469450   -1.595183
     10          6           0       -2.544848   -0.877888   -0.626137
     11          1           0       -3.383887   -0.779095    0.062812
     12          1           0       -2.324514   -1.936941   -0.753153
     13          6           0       -1.325297   -0.144195   -0.085722
     14          1           0       -0.497489   -0.164454   -0.811521
     15          6           0       -1.622403    1.354202    0.177835
     16          1           0       -2.410419    1.453026    0.922433
     17          1           0       -1.953610    1.795463   -0.760803
     18          1           0       -0.727522    1.871055    0.514782
     19          8           0       -0.901507   -0.628383    1.117273
 ---------------------------------------------------------------------
 Rotational constants (GHZ):           3.7273309           1.1561383           1.0334188
 Standard basis: Aug-CC-pVTZ (5D, 7F)
 There are   685 symmetry adapted cartesian basis functions of A   symmetry.
 There are   598 symmetry adapted basis functions of A   symmetry.
   598 basis functions,   828 primitive gaussians,   685 cartesian basis functions
    30 alpha electrons       28 beta electrons
       nuclear repulsion energy       310.1103119936 Hartrees.
 NAtoms=   19 NActive=   19 NUniq=   19 SFac= 1.00D+00 NAtFMM=   60 NAOKFM=F Big=F
 Integral buffers will be    131072 words long.
 Raffenetti 2 integral format.
 Two-electron integral symmetry is turned on.
 Nuclear repulsion after empirical dispersion term =      310.1007234094 Hartrees.
 One-electron integrals computed using PRISM.
 NBasis=   598 RedAO= T EigKep=  5.83D-06  NBF=   598
 NBsUse=   598 1.00D-06 EigRej= -1.00D+00 NBFU=   598
 Initial guess from the checkpoint file:  "/scratch/kurten/scratch_galib/third-paper/eto-ipro/SYS_1A_1B/DFT_high/calc-LM/TMP/G165083988_11_1_1122/Gau-17989.chk"
 B after Tr=    -0.000000    0.000000    0.000000
         Rot=    1.000000    0.000154    0.000021    0.000294 Ang=   0.04 deg.
 Initial guess <Sx>= 0.0000 <Sy>= 0.0000 <Sz>= 1.0000 <S**2>= 2.0093 S= 1.0031
 Requested convergence on RMS density matrix=1.00D-08 within 128 cycles.
 Requested convergence on MAX density matrix=1.00D-06.
 Requested convergence on             energy=1.00D-06.
 No special actions if energy rises.
 SCF Done:  E(UwB97XD) =  -348.085294182     A.U. after   20 cycles
            NFock= 20  Conv=0.27D-08     -V/T= 2.0060
 <Sx>= 0.0000 <Sy>= 0.0000 <Sz>= 1.0000 <S**2>= 2.0093 S= 1.0031
 <L.S>=  0.00000000000    
 Annihilation of the first spin contaminant:
 S**2 before annihilation     2.0093,   after     2.0001
 Calling FoFJK, ICntrl=      2127 FMM=F ISym2X=0 I1Cent= 0 IOpClX= 1 NMat=1 NMatS=1 NMatT=0.
 ***** Axes restored to original set *****
 -------------------------------------------------------------------
 Center     Atomic                   Forces (Hartrees/Bohr)
 Number     Number              X              Y              Z
 -------------------------------------------------------------------
      1        1          -0.000014202    0.000012107    0.000012650
      2        6           0.000001148    0.000002209   -0.000015861
      3        1           0.000006116    0.000010126   -0.000016044
      4        1           0.000017624   -0.000002972    0.000015615
      5        6          -0.000082548   -0.000051667    0.000235143
      6        1           0.000052563   -0.000036555   -0.000159578
      7        1           0.000017612   -0.000003731   -0.000043368
      8        8           0.000025879    0.000069692   -0.000087369
      9        1          -0.000008137   -0.000008672    0.000018372
     10        6           0.000008667   -0.000006226    0.000008985
     11        1          -0.000019854   -0.000000551   -0.000012356
     12        1           0.000007683    0.000019647   -0.000000287
     13        6          -0.000041643    0.000084588   -0.000085238
     14        1           0.000025551   -0.000017217    0.000017706
     15        6           0.000006132   -0.000011905    0.000010609
     16        1          -0.000017443   -0.000004255   -0.000015699
     17        1          -0.000012610   -0.000007692    0.000016583
     18        1           0.000021099   -0.000003633   -0.000009793
     19        8           0.000006364   -0.000043293    0.000109931
 -------------------------------------------------------------------
 Cartesian Forces:  Max     0.000235143 RMS     0.000050684

 GradGradGradGradGradGradGradGradGradGradGradGradGradGradGradGradGradGrad
 Berny optimization.
 Using GEDIIS/GDIIS optimizer.
 FormGI is forming the generalized inverse of G from B-inverse, IUseBI=4.
 Internal  Forces:  Max     0.000187595 RMS     0.000029663
 Search for a local minimum.
 Step number  10 out of a maximum of   94
 All quantities printed in internal units (Hartrees-Bohrs-Radians)
 Mixed Optimization -- En-DIIS/RFO-DIIS
 Swapping is turned off.
 Update second derivatives using D2CorX and points    1    2    3    4    5
                                                      6    7    8    9   10
 DE= -5.27D-07 DEPred=-2.75D-07 R= 1.92D+00
 Trust test= 1.92D+00 RLast= 1.44D-02 DXMaxT set to 3.00D-01
 ITU=  0  0  0  1  1  1  1  0  1  0
     Eigenvalues ---    0.00058   0.00231   0.00403   0.00437   0.00540
     Eigenvalues ---    0.01338   0.01894   0.04024   0.04573   0.04887
     Eigenvalues ---    0.05245   0.05548   0.05658   0.05667   0.05685
     Eigenvalues ---    0.05691   0.05879   0.07250   0.09516   0.09873
     Eigenvalues ---    0.12410   0.15716   0.15994   0.16000   0.16000
     Eigenvalues ---    0.16002   0.16014   0.16020   0.16058   0.16271
     Eigenvalues ---    0.16348   0.18223   0.18342   0.20443   0.28363
     Eigenvalues ---    0.29857   0.31974   0.32924   0.33174   0.33518
     Eigenvalues ---    0.34180   0.34224   0.34259   0.34293   0.34312
     Eigenvalues ---    0.34361   0.34385   0.34585   0.38510   0.51083
     Eigenvalues ---    0.66245
 En-DIIS/RFO-DIIS/Sim-DIIS IScMMF=       -3 using points:    10    9    8    7    6    5    4    3    2
 RFO step:  Lambda=-8.42717731D-07.
 DIIS inversion failure, remove point   9.
 DIIS inversion failure, remove point   8.
 DIIS inversion failure, remove point   7.
 DIIS inversion failure, remove point   6.
 DIIS inversion failure, remove point   5.
 DIIS inversion failure, remove point   4.
 RFO-DIIS uses    3 points instead of    9
 DidBck=F Rises=F RFO-DIIS coefs:    2.62466   -2.00000    0.37534    0.00000    0.00000
                  RFO-DIIS coefs:    0.00000    0.00000    0.00000    0.00000
 Iteration  1 RMS(Cart)=  0.00475402 RMS(Int)=  0.00001647
 Iteration  2 RMS(Cart)=  0.00002653 RMS(Int)=  0.00000005
 Iteration  3 RMS(Cart)=  0.00000000 RMS(Int)=  0.00000005
 Variable       Old X    -DE/DX   Delta X   Delta X   Delta X     New X
                                 (Linear)    (Quad)   (Total)
    R1        2.05902   0.00002  -0.00009   0.00003  -0.00007   2.05895
    R2        2.06014   0.00002  -0.00009   0.00002  -0.00007   2.06007
    R3        2.05903   0.00002  -0.00012   0.00003  -0.00009   2.05894
    R4        2.87347   0.00002  -0.00010   0.00004  -0.00006   2.87341
    R5        2.10197   0.00003  -0.00048   0.00006  -0.00042   2.10155
    R6        2.08131   0.00004  -0.00019   0.00006  -0.00013   2.08118
    R7        2.56045  -0.00011   0.00051  -0.00014   0.00037   2.56083
    R8        4.33911   0.00002   0.00616   0.00123   0.00739   4.34650
    R9        2.06067   0.00002  -0.00009   0.00003  -0.00006   2.06061
   R10        2.06006   0.00002  -0.00009   0.00002  -0.00007   2.05999
   R11        2.05822   0.00002  -0.00012   0.00003  -0.00009   2.05812
   R12        2.87689   0.00002   0.00007   0.00001   0.00008   2.87697
   R13        2.08081   0.00003  -0.00012   0.00003  -0.00009   2.08072
   R14        2.92934   0.00003  -0.00054   0.00008  -0.00046   2.92887
   R15        2.57810  -0.00005   0.00051  -0.00008   0.00043   2.57853
   R16        2.05725   0.00002  -0.00005   0.00002  -0.00003   2.05722
   R17        2.05750   0.00002  -0.00007   0.00002  -0.00005   2.05745
   R18        2.05406   0.00002  -0.00004   0.00002  -0.00002   2.05403
    A1        1.89428  -0.00000  -0.00019   0.00001  -0.00018   1.89410
    A2        1.89366  -0.00000   0.00003  -0.00001   0.00002   1.89367
    A3        1.92599   0.00000  -0.00000   0.00003   0.00003   1.92602
    A4        1.89308   0.00000  -0.00006   0.00001  -0.00005   1.89303
    A5        1.92653  -0.00000   0.00021  -0.00003   0.00018   1.92671
    A6        1.92939  -0.00000   0.00001  -0.00002  -0.00001   1.92939
    A7        1.90601   0.00001   0.00022  -0.00004   0.00018   1.90619
    A8        1.96505  -0.00001   0.00027  -0.00005   0.00022   1.96527
    A9        2.01482   0.00001  -0.00016   0.00009  -0.00007   2.01475
   A10        1.81880  -0.00001   0.00016  -0.00011   0.00005   1.81886
   A11        1.81053  -0.00001  -0.00008   0.00001  -0.00006   1.81046
   A12        1.93128   0.00001  -0.00039   0.00007  -0.00032   1.93097
   A13        2.53920  -0.00019  -0.00442  -0.00134  -0.00576   2.53344
   A14        1.90081  -0.00000  -0.00008  -0.00000  -0.00008   1.90072
   A15        1.89029   0.00000  -0.00006   0.00001  -0.00005   1.89024
   A16        1.92504   0.00000   0.00005   0.00003   0.00009   1.92512
   A17        1.89391   0.00000   0.00003  -0.00001   0.00002   1.89393
   A18        1.92682   0.00001  -0.00002  -0.00001  -0.00002   1.92679
   A19        1.92619  -0.00001   0.00006  -0.00002   0.00005   1.92623
   A20        1.93841   0.00000  -0.00027   0.00002  -0.00025   1.93816
   A21        1.95268   0.00001   0.00043  -0.00001   0.00041   1.95309
   A22        1.97232   0.00001  -0.00028   0.00012  -0.00016   1.97215
   A23        1.84829  -0.00001   0.00046  -0.00014   0.00032   1.84861
   A24        1.91895  -0.00000  -0.00035  -0.00003  -0.00038   1.91857
   A25        1.82624  -0.00001   0.00007   0.00003   0.00010   1.82634
   A26        1.92066   0.00000   0.00019  -0.00002   0.00017   1.92083
   A27        1.87914   0.00000   0.00040  -0.00002   0.00039   1.87953
   A28        1.93322  -0.00001   0.00029  -0.00005   0.00024   1.93346
   A29        1.90992  -0.00000  -0.00030   0.00002  -0.00028   1.90964
   A30        1.91851   0.00000  -0.00032   0.00002  -0.00030   1.91821
   A31        1.90178   0.00001  -0.00026   0.00005  -0.00021   1.90157
   A32        1.68849   0.00011  -0.00050   0.00025  -0.00025   1.68824
    D1        1.03798   0.00001  -0.00053   0.00004  -0.00049   1.03748
    D2        3.04936  -0.00001  -0.00003  -0.00015  -0.00019   3.04918
    D3       -0.99305   0.00001  -0.00049  -0.00001  -0.00049  -0.99354
    D4       -1.05583   0.00000  -0.00042   0.00002  -0.00040  -1.05623
    D5        0.95555  -0.00001   0.00007  -0.00017  -0.00010   0.95546
    D6       -3.08686   0.00000  -0.00038  -0.00002  -0.00040  -3.08726
    D7        3.13285   0.00001  -0.00049   0.00004  -0.00046   3.13240
    D8       -1.13895  -0.00001   0.00000  -0.00015  -0.00015  -1.13910
    D9        1.10183   0.00001  -0.00045  -0.00001  -0.00046   1.10137
   D10       -1.06617  -0.00001   0.00915  -0.00000   0.00915  -1.05702
   D11        3.11358   0.00000   0.00864   0.00013   0.00877   3.12235
   D12        1.09111   0.00000   0.00903   0.00009   0.00912   1.10024
   D13       -0.72439   0.00001  -0.00572  -0.00045  -0.00618  -0.73056
   D14       -0.95627   0.00000  -0.00106   0.00016  -0.00090  -0.95717
   D15        1.10495  -0.00000  -0.00038  -0.00001  -0.00039   1.10457
   D16       -3.12230  -0.00000  -0.00019   0.00010  -0.00008  -3.12238
   D17       -3.05779   0.00000  -0.00099   0.00015  -0.00084  -3.05863
   D18       -0.99656  -0.00000  -0.00030  -0.00002  -0.00033  -0.99689
   D19        1.05937  -0.00000  -0.00011   0.00009  -0.00002   1.05935
   D20        1.13174   0.00000  -0.00106   0.00018  -0.00088   1.13086
   D21       -3.09021  -0.00000  -0.00038   0.00001  -0.00037  -3.09058
   D22       -1.03428  -0.00000  -0.00018   0.00012  -0.00006  -1.03435
   D23        1.06672   0.00001  -0.00028   0.00021  -0.00006   1.06666
   D24       -1.01371   0.00001  -0.00026   0.00021  -0.00005  -1.01376
   D25       -3.09146   0.00000  -0.00036   0.00019  -0.00017  -3.09163
   D26       -3.10223   0.00000  -0.00006   0.00014   0.00008  -3.10215
   D27        1.10053   0.00000  -0.00005   0.00014   0.00009   1.10062
   D28       -0.97722   0.00000  -0.00015   0.00012  -0.00003  -0.97725
   D29       -1.07470  -0.00001  -0.00022   0.00006  -0.00017  -1.07486
   D30        3.12806  -0.00000  -0.00021   0.00006  -0.00015   3.12791
   D31        1.05031  -0.00001  -0.00031   0.00004  -0.00027   1.05004
   D32        2.75947  -0.00001   0.00020  -0.00000   0.00019   2.75966
   D33        0.58282  -0.00001   0.00102  -0.00010   0.00093   0.58374
   D34       -1.39512  -0.00000   0.00061   0.00007   0.00067  -1.39445
         Item               Value     Threshold  Converged?
 Maximum Force            0.000188     0.000450     YES
 RMS     Force            0.000030     0.000300     YES
 Maximum Displacement     0.019306     0.001800     NO 
 RMS     Displacement     0.004764     0.001200     NO 
 Predicted change in Energy=-4.065989D-07
 GradGradGradGradGradGradGradGradGradGradGradGradGradGradGradGradGradGrad

                          Input orientation:                          
 ---------------------------------------------------------------------
 Center     Atomic      Atomic             Coordinates (Angstroms)
 Number     Number       Type             X           Y           Z
 ---------------------------------------------------------------------
      1          1           0        1.838661    1.532406    0.722182
      2          6           0        2.628892    1.016514    0.177654
      3          1           0        2.932228    1.638664   -0.664561
      4          1           0        3.483755    0.894555    0.842064
      5          6           0        2.137020   -0.336076   -0.312863
      6          1           0        1.260088   -0.186636   -0.980257
      7          1           0        2.875541   -0.850198   -0.947805
      8          8           0        1.671155   -1.169667    0.648634
      9          1           0       -2.819787    0.520695    1.587645
     10          6           0       -2.523608    0.919302    0.616862
     11          1           0       -3.363921    0.832035   -0.072033
     12          1           0       -2.284710    1.974849    0.738987
     13          6           0       -1.316936    0.161597    0.080574
     14          1           0       -0.489102    0.171581    0.806488
     15          6           0       -1.639554   -1.332528   -0.175699
     16          1           0       -2.428901   -1.421671   -0.920084
     17          1           0       -1.978616   -1.763789    0.764749
     18          1           0       -0.753736   -1.866483   -0.509870
     19          8           0       -0.884246    0.632683   -1.124710
 ---------------------------------------------------------------------
                    Distance matrix (angstroms):
                    1          2          3          4          5
     1  H    0.000000
     2  C    1.089551   0.000000
     3  H    1.769247   1.090142   0.000000
     4  H    1.768491   1.089543   1.768559   0.000000
     5  C    2.156748   1.520541   2.157694   2.159168   0.000000
     6  H    2.487599   2.159155   2.495483   3.071567   1.112095
     7  H    3.088816   2.193652   2.505569   2.572493   1.101312
     8  O    2.708259   2.432791   3.346866   2.753897   1.355132
     9  H    4.844969   5.649958   6.277576   6.358484   5.377353
    10  C    4.406402   5.172100   5.650281   6.011634   4.915467
    11  H    5.309252   6.000849   6.375204   6.908701   5.628750
    12  H    4.147074   5.037558   5.412892   5.869655   5.098868
    13  C    3.499795   4.038548   4.559862   4.915662   3.511734
    14  H    2.697671   3.291083   4.002725   4.038261   2.899513
    15  C    4.594781   4.884925   5.474318   5.678384   3.908227
    16  H    5.443867   5.721106   6.178402   6.590112   4.732321
    17  H    5.043641   5.413307   6.142963   6.075382   4.487546
    18  H    4.448698   4.497392   5.088842   5.235206   3.276801
    19  O    3.410973   3.766381   3.973564   4.797522   3.275001
                    6          7          8          9         10
     6  H    0.000000
     7  H    1.746727   0.000000
     8  O    1.946436   2.025149   0.000000
     9  H    4.872353   6.383152   4.889542   0.000000
    10  C    4.253263   5.893227   4.686239   1.090426   0.000000
    11  H    4.821205   6.521332   5.466092   1.774132   1.090100
    12  H    4.493708   6.119996   5.054207   1.766662   1.089113
    13  C    2.808501   4.433752   3.320187   2.158420   1.522426
    14  H    2.525953   3.929682   2.547660   2.482777   2.175836
    15  C    3.219986   4.605961   3.415676   2.817227   2.545671
    16  H    3.890704   5.335209   4.397140   3.195979   2.802022
    17  H    4.002706   5.227842   3.699633   2.569746   2.741872
    18  H    2.664326   3.794242   2.776289   3.790350   3.487488
    19  O    2.300069   4.045520   3.594898   3.334026   2.408886
                   11         12         13         14         15
    11  H    0.000000
    12  H    1.768750   0.000000
    13  C    2.159380   2.158235   0.000000
    14  H    3.077756   2.545691   1.101072   0.000000
    15  C    2.769389   3.491650   1.549893   2.133208   0.000000
    16  H    2.583146   3.782811   2.178192   3.046690   1.088633
    17  H    3.059015   3.751236   2.147796   2.442550   1.088757
    18  H    3.779784   4.319648   2.186076   2.440601   1.086947
    19  O    2.701232   2.689996   1.364497   2.024421   2.309364
                   16         17         18         19
    16  H    0.000000
    17  H    1.777206   0.000000
    18  H    1.781098   1.770743   0.000000
    19  O    2.578411   3.242033   2.576992   0.000000
 Stoichiometry    C5H12O2(3)
 Framework group  C1[X(C5H12O2)]
 Deg. of freedom    51
 Full point group                 C1      NOp   1
 Largest Abelian subgroup         C1      NOp   1
 Largest concise Abelian subgroup C1      NOp   1
                         Standard orientation:                         
 ---------------------------------------------------------------------
 Center     Atomic      Atomic             Coordinates (Angstroms)
 Number     Number       Type             X           Y           Z
 ---------------------------------------------------------------------
      1          1           0        1.808826   -1.564420   -0.727671
      2          6           0        2.606784   -1.064024   -0.179960
      3          1           0        2.898338   -1.694485    0.660234
      4          1           0        3.464587   -0.953847   -0.842636
      5          6           0        2.136962    0.294708    0.315177
      6          1           0        1.256627    0.157413    0.980696
      7          1           0        2.883050    0.793848    0.953220
      8          8           0        1.686636    1.139778   -0.643701
      9          1           0       -2.830640   -0.471158   -1.595924
     10          6           0       -2.542680   -0.878493   -0.626292
     11          1           0       -3.382457   -0.779816    0.061717
     12          1           0       -2.321367   -1.937419   -0.752234
     13          6           0       -1.324265   -0.143288   -0.085257
     14          1           0       -0.495610   -0.164338   -0.809997
     15          6           0       -1.622121    1.355031    0.176442
     16          1           0       -2.410992    1.454510    0.920021
     17          1           0       -1.952454    1.795618   -0.762789
     18          1           0       -0.727965    1.872706    0.514010
     19          8           0       -0.901390   -0.626305    1.118787
 ---------------------------------------------------------------------
 Rotational constants (GHZ):           3.7217874           1.1575018           1.0342581
 Standard basis: Aug-CC-pVTZ (5D, 7F)
 There are   685 symmetry adapted cartesian basis functions of A   symmetry.
 There are   598 symmetry adapted basis functions of A   symmetry.
   598 basis functions,   828 primitive gaussians,   685 cartesian basis functions
    30 alpha electrons       28 beta electrons
       nuclear repulsion energy       310.1280203515 Hartrees.
 NAtoms=   19 NActive=   19 NUniq=   19 SFac= 1.00D+00 NAtFMM=   60 NAOKFM=F Big=F
 Integral buffers will be    131072 words long.
 Raffenetti 2 integral format.
 Two-electron integral symmetry is turned on.
 Nuclear repulsion after empirical dispersion term =      310.1184233229 Hartrees.
 One-electron integrals computed using PRISM.
 NBasis=   598 RedAO= T EigKep=  5.83D-06  NBF=   598
 NBsUse=   598 1.00D-06 EigRej= -1.00D+00 NBFU=   598
 Initial guess from the checkpoint file:  "/scratch/kurten/scratch_galib/third-paper/eto-ipro/SYS_1A_1B/DFT_high/calc-LM/TMP/G165083988_11_1_1122/Gau-17989.chk"
 B after Tr=     0.000000   -0.000000   -0.000000
         Rot=    1.000000    0.000375    0.000004    0.000363 Ang=   0.06 deg.
 Initial guess <Sx>= 0.0000 <Sy>= 0.0000 <Sz>= 1.0000 <S**2>= 2.0093 S= 1.0031
 Requested convergence on RMS density matrix=1.00D-08 within 128 cycles.
 Requested convergence on MAX density matrix=1.00D-06.
 Requested convergence on             energy=1.00D-06.
 No special actions if energy rises.
 SCF Done:  E(UwB97XD) =  -348.085294880     A.U. after   20 cycles
            NFock= 20  Conv=0.40D-08     -V/T= 2.0060
 <Sx>= 0.0000 <Sy>= 0.0000 <Sz>= 1.0000 <S**2>= 2.0093 S= 1.0031
 <L.S>=  0.00000000000    
 Annihilation of the first spin contaminant:
 S**2 before annihilation     2.0093,   after     2.0001
 Calling FoFJK, ICntrl=      2127 FMM=F ISym2X=0 I1Cent= 0 IOpClX= 1 NMat=1 NMatS=1 NMatT=0.
 ***** Axes restored to original set *****
 -------------------------------------------------------------------
 Center     Atomic                   Forces (Hartrees/Bohr)
 Number     Number              X              Y              Z
 -------------------------------------------------------------------
      1        1          -0.000033821    0.000016024    0.000028887
      2        6          -0.000001276   -0.000006354   -0.000027232
      3        1           0.000009176    0.000008231   -0.000045029
      4        1           0.000039597   -0.000009393    0.000036688
      5        6          -0.000096115   -0.000126052    0.000348391
      6        1          -0.000015186   -0.000002187   -0.000208957
      7        1           0.000051119    0.000000042   -0.000060391
      8        8           0.000049967    0.000125498   -0.000133815
      9        1          -0.000007460   -0.000022558    0.000040620
     10        6           0.000015383   -0.000067747   -0.000011805
     11        1          -0.000039240   -0.000000123   -0.000030283
     12        1           0.000021272    0.000048297   -0.000005084
     13        6           0.000000047    0.000216062   -0.000144651
     14        1           0.000038971   -0.000048639    0.000034798
     15        6          -0.000024424   -0.000076850    0.000002595
     16        1          -0.000032216    0.000012574   -0.000032571
     17        1          -0.000015185    0.000006664    0.000048587
     18        1           0.000051327    0.000009555   -0.000012688
     19        8          -0.000011934   -0.000083046    0.000171941
 -------------------------------------------------------------------
 Cartesian Forces:  Max     0.000348391 RMS     0.000081333

 GradGradGradGradGradGradGradGradGradGradGradGradGradGradGradGradGradGrad
 Berny optimization.
 Using GEDIIS/GDIIS optimizer.
 FormGI is forming the generalized inverse of G from B-inverse, IUseBI=4.
 Internal  Forces:  Max     0.000195589 RMS     0.000042396
 Search for a local minimum.
 Step number  11 out of a maximum of   94
 All quantities printed in internal units (Hartrees-Bohrs-Radians)
 Mixed Optimization -- En-DIIS/RFO-DIIS
 Swapping is turned off.
 Update second derivatives using D2CorX and points    1    2    3    4    5
                                                      6    7    8    9   10
                                                     11
 DE= -6.98D-07 DEPred=-4.07D-07 R= 1.72D+00
 Trust test= 1.72D+00 RLast= 1.94D-02 DXMaxT set to 3.00D-01
 ITU=  0  0  0  0  1  1  1  1  0  1  0
     Eigenvalues ---    0.00056   0.00232   0.00401   0.00435   0.00517
     Eigenvalues ---    0.00925   0.01857   0.03979   0.04553   0.04816
     Eigenvalues ---    0.05253   0.05544   0.05655   0.05667   0.05684
     Eigenvalues ---    0.05691   0.05872   0.06787   0.08161   0.09932
     Eigenvalues ---    0.12425   0.15643   0.15983   0.16000   0.16000
     Eigenvalues ---    0.16003   0.16006   0.16017   0.16064   0.16297
     Eigenvalues ---    0.16343   0.18268   0.18519   0.20859   0.28439
     Eigenvalues ---    0.29874   0.31159   0.32966   0.33172   0.33728
     Eigenvalues ---    0.34180   0.34216   0.34252   0.34292   0.34311
     Eigenvalues ---    0.34371   0.34401   0.34619   0.38213   0.51573
     Eigenvalues ---    0.74169
 En-DIIS/RFO-DIIS/Sim-DIIS IScMMF=       -3 using points:    11   10    9    8    7    6    5    4    3    2
 RFO step:  Lambda=-9.77920099D-07.
 DIIS inversion failure, remove point  10.
 DIIS inversion failure, remove point   9.
 DIIS inversion failure, remove point   8.
 DIIS inversion failure, remove point   7.
 DIIS inversion failure, remove point   6.
 DIIS inversion failure, remove point   5.
 DIIS inversion failure, remove point   4.
 DIIS inversion failure, remove point   3.
 RFO-DIIS uses    2 points instead of   10
 DidBck=F Rises=F RFO-DIIS coefs:    1.92128   -0.92128    0.00000    0.00000    0.00000
                  RFO-DIIS coefs:    0.00000    0.00000    0.00000    0.00000    0.00000
 Iteration  1 RMS(Cart)=  0.00529997 RMS(Int)=  0.00001648
 Iteration  2 RMS(Cart)=  0.00002916 RMS(Int)=  0.00000005
 Iteration  3 RMS(Cart)=  0.00000000 RMS(Int)=  0.00000005
 Variable       Old X    -DE/DX   Delta X   Delta X   Delta X     New X
                                 (Linear)    (Quad)   (Total)
    R1        2.05895   0.00005  -0.00006   0.00003  -0.00003   2.05892
    R2        2.06007   0.00004  -0.00006   0.00003  -0.00003   2.06004
    R3        2.05894   0.00005  -0.00008   0.00004  -0.00005   2.05889
    R4        2.87341   0.00001  -0.00006   0.00005  -0.00001   2.87340
    R5        2.10155   0.00010  -0.00038   0.00006  -0.00032   2.10123
    R6        2.08118   0.00007  -0.00012   0.00007  -0.00005   2.08113
    R7        2.56083  -0.00019   0.00035  -0.00016   0.00019   2.56102
    R8        4.34650  -0.00000   0.00681   0.00160   0.00841   4.35491
    R9        2.06061   0.00005  -0.00006   0.00003  -0.00003   2.06058
   R10        2.05999   0.00005  -0.00006   0.00004  -0.00002   2.05997
   R11        2.05812   0.00005  -0.00009   0.00003  -0.00006   2.05807
   R12        2.87697  -0.00002   0.00007   0.00003   0.00010   2.87707
   R13        2.08072   0.00005  -0.00008   0.00005  -0.00003   2.08070
   R14        2.92887   0.00005  -0.00043   0.00009  -0.00034   2.92854
   R15        2.57853  -0.00013   0.00040  -0.00009   0.00031   2.57883
   R16        2.05722   0.00004  -0.00003   0.00004   0.00001   2.05723
   R17        2.05745   0.00004  -0.00005   0.00003  -0.00002   2.05743
   R18        2.05403   0.00004  -0.00002   0.00003   0.00001   2.05404
    A1        1.89410   0.00002  -0.00017  -0.00001  -0.00017   1.89392
    A2        1.89367  -0.00000   0.00002  -0.00000   0.00001   1.89369
    A3        1.92602  -0.00000   0.00003   0.00003   0.00005   1.92607
    A4        1.89303   0.00001  -0.00005  -0.00000  -0.00005   1.89298
    A5        1.92671  -0.00003   0.00017  -0.00001   0.00016   1.92688
    A6        1.92939   0.00000  -0.00000  -0.00001  -0.00001   1.92938
    A7        1.90619   0.00000   0.00017   0.00001   0.00018   1.90637
    A8        1.96527  -0.00003   0.00021  -0.00005   0.00015   1.96543
    A9        2.01475   0.00001  -0.00006   0.00010   0.00004   2.01478
   A10        1.81886  -0.00000   0.00005  -0.00019  -0.00015   1.81871
   A11        1.81046  -0.00001  -0.00006   0.00005  -0.00001   1.81045
   A12        1.93097   0.00002  -0.00029   0.00006  -0.00023   1.93073
   A13        2.53344  -0.00020  -0.00531  -0.00185  -0.00716   2.52628
   A14        1.90072   0.00000  -0.00008  -0.00001  -0.00009   1.90063
   A15        1.89024   0.00001  -0.00005   0.00000  -0.00004   1.89019
   A16        1.92512  -0.00001   0.00008  -0.00001   0.00007   1.92519
   A17        1.89393   0.00000   0.00002  -0.00001   0.00001   1.89394
   A18        1.92679   0.00001  -0.00002   0.00004   0.00002   1.92681
   A19        1.92623  -0.00002   0.00004  -0.00001   0.00003   1.92627
   A20        1.93816   0.00002  -0.00023   0.00001  -0.00021   1.93795
   A21        1.95309  -0.00003   0.00038   0.00003   0.00041   1.95350
   A22        1.97215   0.00002  -0.00015   0.00004  -0.00011   1.97205
   A23        1.84861  -0.00002   0.00030  -0.00011   0.00018   1.84879
   A24        1.91857  -0.00000  -0.00035   0.00002  -0.00033   1.91824
   A25        1.82634   0.00000   0.00009  -0.00001   0.00009   1.82643
   A26        1.92083  -0.00001   0.00016   0.00002   0.00018   1.92101
   A27        1.87953  -0.00003   0.00036   0.00001   0.00037   1.87990
   A28        1.93346  -0.00004   0.00022  -0.00005   0.00017   1.93363
   A29        1.90964   0.00002  -0.00026  -0.00002  -0.00028   1.90936
   A30        1.91821   0.00003  -0.00028   0.00000  -0.00028   1.91793
   A31        1.90157   0.00003  -0.00020   0.00004  -0.00016   1.90141
   A32        1.68824   0.00008  -0.00023   0.00095   0.00072   1.68896
    D1        1.03748   0.00001  -0.00045   0.00005  -0.00041   1.03708
    D2        3.04918  -0.00001  -0.00017  -0.00021  -0.00039   3.04879
    D3       -0.99354   0.00001  -0.00046  -0.00009  -0.00054  -0.99408
    D4       -1.05623   0.00001  -0.00037   0.00004  -0.00033  -1.05656
    D5        0.95546  -0.00001  -0.00009  -0.00022  -0.00031   0.95515
    D6       -3.08726   0.00000  -0.00037  -0.00009  -0.00046  -3.08772
    D7        3.13240   0.00001  -0.00042   0.00005  -0.00036   3.13203
    D8       -1.13910  -0.00001  -0.00014  -0.00021  -0.00034  -1.13944
    D9        1.10137   0.00001  -0.00042  -0.00008  -0.00050   1.10087
   D10       -1.05702  -0.00002   0.00843  -0.00054   0.00788  -1.04913
   D11        3.12235   0.00001   0.00808  -0.00038   0.00770   3.13005
   D12        1.10024  -0.00001   0.00840  -0.00039   0.00802   1.10825
   D13       -0.73056   0.00001  -0.00569   0.00153  -0.00416  -0.73472
   D14       -0.95717   0.00002  -0.00083   0.00009  -0.00074  -0.95791
   D15        1.10457  -0.00001  -0.00036  -0.00002  -0.00038   1.10418
   D16       -3.12238  -0.00001  -0.00008   0.00002  -0.00006  -3.12244
   D17       -3.05863   0.00002  -0.00077   0.00009  -0.00068  -3.05931
   D18       -0.99689  -0.00001  -0.00030  -0.00003  -0.00033  -0.99722
   D19        1.05935  -0.00001  -0.00002   0.00002  -0.00000   1.05935
   D20        1.13086   0.00002  -0.00081   0.00008  -0.00073   1.13014
   D21       -3.09058  -0.00001  -0.00034  -0.00003  -0.00037  -3.09096
   D22       -1.03435  -0.00001  -0.00006   0.00001  -0.00005  -1.03439
   D23        1.06666   0.00001  -0.00006   0.00010   0.00004   1.06670
   D24       -1.01376   0.00000  -0.00005   0.00010   0.00006  -1.01370
   D25       -3.09163   0.00000  -0.00015   0.00008  -0.00008  -3.09171
   D26       -3.10215   0.00000   0.00007   0.00006   0.00013  -3.10202
   D27        1.10062   0.00000   0.00008   0.00006   0.00015   1.10077
   D28       -0.97725   0.00000  -0.00002   0.00004   0.00001  -0.97723
   D29       -1.07486  -0.00000  -0.00015   0.00003  -0.00012  -1.07499
   D30        3.12791  -0.00001  -0.00014   0.00004  -0.00011   3.12780
   D31        1.05004  -0.00000  -0.00025   0.00001  -0.00024   1.04980
   D32        2.75966   0.00002   0.00018  -0.00032  -0.00014   2.75951
   D33        0.58374  -0.00002   0.00085  -0.00039   0.00047   0.58421
   D34       -1.39445  -0.00000   0.00062  -0.00026   0.00036  -1.39409
         Item               Value     Threshold  Converged?
 Maximum Force            0.000196     0.000450     YES
 RMS     Force            0.000042     0.000300     YES
 Maximum Displacement     0.021244     0.001800     NO 
 RMS     Displacement     0.005312     0.001200     NO 
 Predicted change in Energy=-4.890211D-07
 GradGradGradGradGradGradGradGradGradGradGradGradGradGradGradGradGradGrad

                          Input orientation:                          
 ---------------------------------------------------------------------
 Center     Atomic      Atomic             Coordinates (Angstroms)
 Number     Number       Type             X           Y           Z
 ---------------------------------------------------------------------
      1          1           0        1.827419    1.529379    0.719316
      2          6           0        2.622448    1.017113    0.178392
      3          1           0        2.926605    1.640760   -0.662396
      4          1           0        3.474888    0.899208    0.846594
      5          6           0        2.139128   -0.337802   -0.314190
      6          1           0        1.264370   -0.192777   -0.985116
      7          1           0        2.882620   -0.848456   -0.946082
      8          8           0        1.673431   -1.173835    0.645408
      9          1           0       -2.815791    0.523261    1.588928
     10          6           0       -2.519874    0.921204    0.617811
     11          1           0       -3.361168    0.835579   -0.070072
     12          1           0       -2.278763    1.976251    0.739643
     13          6           0       -1.315296    0.161048    0.080132
     14          1           0       -0.486490    0.170148    0.804925
     15          6           0       -1.640415   -1.332477   -0.175403
     16          1           0       -2.430787   -1.420793   -0.918802
     17          1           0       -1.979042   -1.763381    0.765353
     18          1           0       -0.755919   -1.867954   -0.510654
     19          8           0       -0.883143    0.631357   -1.125832
 ---------------------------------------------------------------------
                    Distance matrix (angstroms):
                    1          2          3          4          5
     1  H    0.000000
     2  C    1.089535   0.000000
     3  H    1.769108   1.090124   0.000000
     4  H    1.768465   1.089517   1.768492   0.000000
     5  C    2.156771   1.520537   2.157794   2.159136   0.000000
     6  H    2.487556   2.159158   2.495802   3.071479   1.111925
     7  H    3.088867   2.193737   2.505715   2.572702   1.101287
     8  O    2.708605   2.432898   3.347049   2.753766   1.355232
     9  H    4.829896   5.639853   6.268362   6.345473   5.377222
    10  C    4.390801   5.161953   5.640994   5.999166   4.915284
    11  H    5.293952   5.991523   6.366730   6.897535   5.629359
    12  H    4.130476   5.025616   5.401307   5.854567   5.097369
    13  C    3.486766   4.030922   4.553527   4.906954   3.512462
    14  H    2.684960   3.282589   3.995616   4.028123   2.899018
    15  C    4.584388   4.880343   5.471285   5.673730   3.910701
    16  H    5.433163   5.716853   6.175799   6.586047   4.735245
    17  H    5.033242   5.408270   6.139382   6.069705   4.489656
    18  H    4.441658   4.495749   5.088720   5.234408   3.280436
    19  O    3.399729   3.760183   3.968355   4.791099   3.275996
                    6          7          8          9         10
     6  H    0.000000
     7  H    1.746474   0.000000
     8  O    1.946385   2.025056   0.000000
     9  H    4.877102   6.385904   4.891163   0.000000
    10  C    4.258031   5.896134   4.687617   1.090410   0.000000
    11  H    4.826015   6.525968   5.467801   1.774052   1.090088
    12  H    4.498141   6.120499   5.054875   1.766596   1.089084
    13  C    2.813294   4.437872   3.321737   2.158506   1.522479
    14  H    2.530113   3.931219   2.548920   2.482940   2.175717
    15  C    3.223713   4.613682   3.417670   2.817470   2.545921
    16  H    3.894432   5.344212   4.399130   3.196293   2.802511
    17  H    4.006327   5.234678   3.701690   2.570439   2.742492
    18  H    2.667002   3.803674   2.778492   3.790677   3.487746
    19  O    2.304519   4.050077   3.596119   3.334176   2.408981
                   11         12         13         14         15
    11  H    0.000000
    12  H    1.768721   0.000000
    13  C    2.159432   2.158284   0.000000
    14  H    3.077693   2.545293   1.101057   0.000000
    15  C    2.769938   3.491774   1.549715   2.133182   0.000000
    16  H    2.584022   3.783314   2.178167   3.046739   1.088637
    17  H    3.059870   3.751712   2.147909   2.442910   1.088746
    18  H    3.780282   4.319747   2.186042   2.440738   1.086951
    19  O    2.701286   2.690073   1.364659   2.024319   2.309419
                   16         17         18         19
    16  H    0.000000
    17  H    1.777025   0.000000
    18  H    1.780932   1.770638   0.000000
    19  O    2.578640   3.242274   2.577049   0.000000
 Stoichiometry    C5H12O2(3)
 Framework group  C1[X(C5H12O2)]
 Deg. of freedom    51
 Full point group                 C1      NOp   1
 Largest Abelian subgroup         C1      NOp   1
 Largest concise Abelian subgroup C1      NOp   1
                         Standard orientation:                         
 ---------------------------------------------------------------------
 Center     Atomic      Atomic             Coordinates (Angstroms)
 Number     Number       Type             X           Y           Z
 ---------------------------------------------------------------------
      1          1           0        1.795671   -1.564486   -0.723410
      2          6           0        2.598940   -1.067637   -0.180284
      3          1           0        2.890979   -1.698567    0.659365
      4          1           0        3.454169   -0.963205   -0.847162
      5          6           0        2.139001    0.294421    0.314980
      6          1           0        1.260974    0.163262    0.984489
      7          1           0        2.890597    0.790351    0.949007
      8          8           0        1.689346    1.140842   -0.643162
      9          1           0       -2.827950   -0.474446   -1.596237
     10          6           0       -2.540329   -0.879875   -0.625725
     11          1           0       -3.380846   -0.781052    0.061339
     12          1           0       -2.317732   -1.938721   -0.749812
     13          6           0       -1.323194   -0.142400   -0.084747
     14          1           0       -0.493766   -0.164401   -0.808552
     15          6           0       -1.622212    1.356018    0.173998
     16          1           0       -2.411837    1.456500    0.916646
     17          1           0       -1.951993    1.795085   -0.766126
     18          1           0       -0.728821    1.874988    0.511617
     19          8           0       -0.900931   -0.623151    1.120602
 ---------------------------------------------------------------------
 Rotational constants (GHZ):           3.7163379           1.1589584           1.0351120
 Standard basis: Aug-CC-pVTZ (5D, 7F)
 There are   685 symmetry adapted cartesian basis functions of A   symmetry.
 There are   598 symmetry adapted basis functions of A   symmetry.
   598 basis functions,   828 primitive gaussians,   685 cartesian basis functions
    30 alpha electrons       28 beta electrons
       nuclear repulsion energy       310.1473914601 Hartrees.
 NAtoms=   19 NActive=   19 NUniq=   19 SFac= 1.00D+00 NAtFMM=   60 NAOKFM=F Big=F
 Integral buffers will be    131072 words long.
 Raffenetti 2 integral format.
 Two-electron integral symmetry is turned on.
 Nuclear repulsion after empirical dispersion term =      310.1377865293 Hartrees.
 One-electron integrals computed using PRISM.
 NBasis=   598 RedAO= T EigKep=  5.82D-06  NBF=   598
 NBsUse=   598 1.00D-06 EigRej= -1.00D+00 NBFU=   598
 Initial guess from the checkpoint file:  "/scratch/kurten/scratch_galib/third-paper/eto-ipro/SYS_1A_1B/DFT_high/calc-LM/TMP/G165083988_11_1_1122/Gau-17989.chk"
 B after Tr=    -0.000000    0.000000   -0.000000
         Rot=    1.000000    0.000595   -0.000031    0.000347 Ang=   0.08 deg.
 Initial guess <Sx>= 0.0000 <Sy>= 0.0000 <Sz>= 1.0000 <S**2>= 2.0093 S= 1.0031
 ExpMin= 2.53D-02 ExpMax= 1.53D+04 ExpMxC= 5.22D+02 IAcc=3 IRadAn=         7 AccDes= 0.00D+00
 Harris functional with IExCor= 4639 and IRadAn=       7 diagonalized for initial guess.
 HarFok:  IExCor= 4639 AccDes= 0.00D+00 IRadAn=         7 IDoV= 1 UseB2=F ITyADJ=14
 ICtDFT=  3500011 ScaDFX=  1.000000  1.000000  1.000000  1.000000
 FoFCou: FMM=F IPFlag=           0 FMFlag=      100000 FMFlg1=           0
         NFxFlg=           0 DoJE=T BraDBF=F KetDBF=T FulRan=T
         wScrn=  0.000000 ICntrl=       500 IOpCl=  0 I1Cent=   200000004 NGrid=           0
         NMat0=    1 NMatS0=      1 NMatT0=    0 NMatD0=    1 NMtDS0=    0 NMtDT0=    0
 Petite list used in FoFCou.
 Requested convergence on RMS density matrix=1.00D-08 within 128 cycles.
 Requested convergence on MAX density matrix=1.00D-06.
 Requested convergence on             energy=1.00D-06.
 No special actions if energy rises.
 SCF Done:  E(UwB97XD) =  -348.085295594     A.U. after   20 cycles
            NFock= 20  Conv=0.41D-08     -V/T= 2.0060
 <Sx>= 0.0000 <Sy>= 0.0000 <Sz>= 1.0000 <S**2>= 2.0093 S= 1.0031
 <L.S>=  0.00000000000    
 Annihilation of the first spin contaminant:
 S**2 before annihilation     2.0093,   after     2.0001
 Calling FoFJK, ICntrl=      2127 FMM=F ISym2X=0 I1Cent= 0 IOpClX= 1 NMat=1 NMatS=1 NMatT=0.
 ***** Axes restored to original set *****
 -------------------------------------------------------------------
 Center     Atomic                   Forces (Hartrees/Bohr)
 Number     Number              X              Y              Z
 -------------------------------------------------------------------
      1        1          -0.000044393    0.000014339    0.000038001
      2        6          -0.000002984   -0.000017400   -0.000032086
      3        1           0.000009086    0.000000967   -0.000064055
      4        1           0.000050528   -0.000014174    0.000048878
      5        6          -0.000094454   -0.000161521    0.000388754
      6        1          -0.000078373    0.000028777   -0.000231802
      7        1           0.000075354    0.000005359   -0.000058717
      8        8           0.000064147    0.000154764   -0.000147072
      9        1          -0.000004607   -0.000031256    0.000053933
     10        6           0.000016736   -0.000124870   -0.000032006
     11        1          -0.000044993   -0.000000095   -0.000040564
     12        1           0.000031689    0.000064519   -0.000010327
     13        6           0.000042960    0.000312539   -0.000174741
     14        1           0.000038767   -0.000073643    0.000039515
     15        6          -0.000056626   -0.000132176   -0.000009219
     16        1          -0.000036482    0.000031676   -0.000039823
     17        1          -0.000012377    0.000024555    0.000070979
     18        1           0.000070290    0.000026484   -0.000010703
     19        8          -0.000024269   -0.000108843    0.000211055
 -------------------------------------------------------------------
 Cartesian Forces:  Max     0.000388754 RMS     0.000101003

 GradGradGradGradGradGradGradGradGradGradGradGradGradGradGradGradGradGrad
 Berny optimization.
 Using GEDIIS/GDIIS optimizer.
 FormGI is forming the generalized inverse of G from B-inverse, IUseBI=4.
 Internal  Forces:  Max     0.000221889 RMS     0.000052677
 Search for a local minimum.
 Step number  12 out of a maximum of   94
 All quantities printed in internal units (Hartrees-Bohrs-Radians)
 Mixed Optimization -- En-DIIS/RFO-DIIS
 Swapping is turned off.
 Update second derivatives using D2CorX and points    1    2    3    4    5
                                                      6    7    8    9   10
                                                     11   12
 DE= -7.14D-07 DEPred=-4.89D-07 R= 1.46D+00
 Trust test= 1.46D+00 RLast= 1.82D-02 DXMaxT set to 3.00D-01
 ITU=  0  0  0  0  0  1  1  1  1  0  1  0
     Eigenvalues ---    0.00059   0.00232   0.00400   0.00432   0.00507
     Eigenvalues ---    0.00688   0.01884   0.03855   0.04547   0.04775
     Eigenvalues ---    0.05268   0.05538   0.05645   0.05666   0.05684
     Eigenvalues ---    0.05690   0.05852   0.06152   0.07777   0.10165
     Eigenvalues ---    0.12479   0.15582   0.15975   0.16000   0.16000
     Eigenvalues ---    0.16002   0.16004   0.16018   0.16066   0.16313
     Eigenvalues ---    0.16346   0.18252   0.18699   0.21511   0.28321
     Eigenvalues ---    0.29886   0.30571   0.32993   0.33181   0.33966
     Eigenvalues ---    0.34182   0.34212   0.34251   0.34292   0.34311
     Eigenvalues ---    0.34374   0.34432   0.34691   0.37764   0.51731
     Eigenvalues ---    0.71056
 En-DIIS/RFO-DIIS/Sim-DIIS IScMMF=       -3 using points:    12   11   10    9    8    7    6    5    4    3
 RFO step:  Lambda=-1.06825089D-06.
 DIIS inversion failure, remove point  10.
 DIIS inversion failure, remove point   9.
 DIIS inversion failure, remove point   8.
 DIIS inversion failure, remove point   7.
 DIIS inversion failure, remove point   6.
 DIIS inversion failure, remove point   5.
 DIIS inversion failure, remove point   4.
 RFO-DIIS uses    3 points instead of   10
 DidBck=F Rises=F RFO-DIIS coefs:    2.01931   -2.00000    0.98069    0.00000    0.00000
                  RFO-DIIS coefs:    0.00000    0.00000    0.00000    0.00000    0.00000
 Iteration  1 RMS(Cart)=  0.00432956 RMS(Int)=  0.00000900
 Iteration  2 RMS(Cart)=  0.00001768 RMS(Int)=  0.00000006
 Iteration  3 RMS(Cart)=  0.00000000 RMS(Int)=  0.00000006
 Variable       Old X    -DE/DX   Delta X   Delta X   Delta X     New X
                                 (Linear)    (Quad)   (Total)
    R1        2.05892   0.00006   0.00003   0.00000   0.00004   2.05896
    R2        2.06004   0.00005   0.00003   0.00001   0.00004   2.06007
    R3        2.05889   0.00007   0.00004   0.00000   0.00004   2.05893
    R4        2.87340  -0.00001   0.00005   0.00001   0.00006   2.87346
    R5        2.10123   0.00015   0.00008  -0.00014  -0.00006   2.10118
    R6        2.08113   0.00008   0.00008   0.00004   0.00012   2.08125
    R7        2.56102  -0.00022  -0.00018   0.00000  -0.00018   2.56084
    R8        4.35491  -0.00003   0.00132   0.00647   0.00779   4.36270
    R9        2.06058   0.00006   0.00003   0.00002   0.00005   2.06062
   R10        2.05997   0.00006   0.00004   0.00001   0.00005   2.06002
   R11        2.05807   0.00007   0.00004  -0.00000   0.00003   2.05810
   R12        2.87707  -0.00005   0.00003   0.00006   0.00009   2.87716
   R13        2.08070   0.00005   0.00006   0.00000   0.00006   2.08076
   R14        2.92854   0.00005   0.00011  -0.00013  -0.00002   2.92852
   R15        2.57883  -0.00018  -0.00011   0.00009  -0.00002   2.57881
   R16        2.05723   0.00005   0.00004   0.00002   0.00006   2.05729
   R17        2.05743   0.00006   0.00003   0.00002   0.00004   2.05748
   R18        2.05404   0.00005   0.00003   0.00003   0.00006   2.05410
    A1        1.89392   0.00003   0.00000  -0.00009  -0.00009   1.89383
    A2        1.89369   0.00000  -0.00000   0.00001   0.00001   1.89369
    A3        1.92607  -0.00000   0.00003   0.00006   0.00009   1.92616
    A4        1.89298   0.00002   0.00000  -0.00002  -0.00002   1.89296
    A5        1.92688  -0.00005  -0.00002   0.00006   0.00004   1.92692
    A6        1.92938   0.00000  -0.00001  -0.00003  -0.00003   1.92934
    A7        1.90637  -0.00001   0.00001   0.00014   0.00015   1.90652
    A8        1.96543  -0.00005  -0.00006   0.00001  -0.00005   1.96538
    A9        2.01478   0.00000   0.00011   0.00010   0.00021   2.01499
   A10        1.81871   0.00001  -0.00020  -0.00019  -0.00039   1.81832
   A11        1.81045   0.00000   0.00005   0.00005   0.00010   1.81055
   A12        1.93073   0.00003   0.00007  -0.00013  -0.00006   1.93067
   A13        2.52628  -0.00019  -0.00165  -0.00655  -0.00819   2.51809
   A14        1.90063   0.00001  -0.00001  -0.00004  -0.00005   1.90058
   A15        1.89019   0.00002   0.00001  -0.00002  -0.00001   1.89018
   A16        1.92519  -0.00002  -0.00001   0.00006   0.00005   1.92525
   A17        1.89394   0.00001  -0.00001  -0.00000  -0.00001   1.89392
   A18        1.92681   0.00001   0.00004   0.00001   0.00005   1.92686
   A19        1.92627  -0.00003  -0.00001  -0.00001  -0.00003   1.92624
   A20        1.93795   0.00004   0.00002  -0.00008  -0.00005   1.93790
   A21        1.95350  -0.00006   0.00001   0.00021   0.00022   1.95372
   A22        1.97205   0.00003   0.00005   0.00004   0.00009   1.97214
   A23        1.84879  -0.00002  -0.00013  -0.00003  -0.00016   1.84863
   A24        1.91824  -0.00000   0.00004  -0.00018  -0.00014   1.91811
   A25        1.82643   0.00001  -0.00001   0.00004   0.00003   1.82646
   A26        1.92101  -0.00003   0.00001   0.00010   0.00011   1.92112
   A27        1.87990  -0.00006  -0.00001   0.00018   0.00017   1.88007
   A28        1.93363  -0.00007  -0.00006  -0.00000  -0.00006   1.93356
   A29        1.90936   0.00004  -0.00001  -0.00013  -0.00013   1.90923
   A30        1.91793   0.00005   0.00001  -0.00012  -0.00011   1.91782
   A31        1.90141   0.00006   0.00005  -0.00003   0.00002   1.90143
   A32        1.68896   0.00005   0.00098   0.00137   0.00234   1.69131
    D1        1.03708   0.00001   0.00007  -0.00022  -0.00015   1.03693
    D2        3.04879  -0.00001  -0.00021  -0.00035  -0.00056   3.04823
    D3       -0.99408   0.00000  -0.00007  -0.00044  -0.00051  -0.99459
    D4       -1.05656   0.00000   0.00006  -0.00018  -0.00012  -1.05668
    D5        0.95515  -0.00001  -0.00022  -0.00031  -0.00053   0.95462
    D6       -3.08772   0.00000  -0.00008  -0.00040  -0.00047  -3.08820
    D7        3.13203   0.00001   0.00007  -0.00018  -0.00010   3.13193
    D8       -1.13944  -0.00001  -0.00020  -0.00031  -0.00052  -1.13996
    D9        1.10087   0.00000  -0.00006  -0.00040  -0.00046   1.10041
   D10       -1.04913  -0.00003  -0.00093   0.00309   0.00216  -1.04698
   D11        3.13005   0.00002  -0.00075   0.00311   0.00236   3.13240
   D12        1.10825  -0.00003  -0.00077   0.00331   0.00254   1.11079
   D13       -0.73472   0.00000   0.00182  -0.00262  -0.00080  -0.73552
   D14       -0.95791   0.00004   0.00013  -0.00025  -0.00012  -0.95803
   D15        1.10418  -0.00001  -0.00001  -0.00021  -0.00022   1.10397
   D16       -3.12244  -0.00001   0.00002   0.00001   0.00003  -3.12241
   D17       -3.05931   0.00003   0.00013  -0.00025  -0.00012  -3.05943
   D18       -0.99722  -0.00001  -0.00001  -0.00020  -0.00022  -0.99743
   D19        1.05935  -0.00002   0.00002   0.00001   0.00003   1.05938
   D20        1.13014   0.00003   0.00012  -0.00024  -0.00012   1.13002
   D21       -3.09096  -0.00001  -0.00002  -0.00020  -0.00021  -3.09117
   D22       -1.03439  -0.00002   0.00001   0.00002   0.00003  -1.03436
   D23        1.06670   0.00001   0.00010   0.00019   0.00029   1.06699
   D24       -1.01370   0.00000   0.00011   0.00018   0.00029  -1.01342
   D25       -3.09171   0.00001   0.00009   0.00010   0.00019  -3.09151
   D26       -3.10202   0.00000   0.00006   0.00020   0.00025  -3.10177
   D27        1.10077  -0.00000   0.00006   0.00019   0.00025   1.10101
   D28       -0.97723   0.00000   0.00004   0.00011   0.00015  -0.97708
   D29       -1.07499  -0.00000   0.00004   0.00000   0.00004  -1.07495
   D30        3.12780  -0.00001   0.00004  -0.00001   0.00003   3.12783
   D31        1.04980  -0.00000   0.00002  -0.00008  -0.00006   1.04974
   D32        2.75951   0.00005  -0.00033  -0.00011  -0.00044   2.75907
   D33        0.58421  -0.00002  -0.00043   0.00010  -0.00034   0.58387
   D34       -1.39409  -0.00000  -0.00029   0.00019  -0.00010  -1.39419
         Item               Value     Threshold  Converged?
 Maximum Force            0.000222     0.000450     YES
 RMS     Force            0.000053     0.000300     YES
 Maximum Displacement     0.015718     0.001800     NO 
 RMS     Displacement     0.004336     0.001200     NO 
 Predicted change in Energy=-4.354976D-07
 GradGradGradGradGradGradGradGradGradGradGradGradGradGradGradGradGradGrad

                          Input orientation:                          
 ---------------------------------------------------------------------
 Center     Atomic      Atomic             Coordinates (Angstroms)
 Number     Number       Type             X           Y           Z
 ---------------------------------------------------------------------
      1          1           0        1.819101    1.528819    0.714790
      2          6           0        2.618240    1.018144    0.178396
      3          1           0        2.924871    1.641826   -0.661491
      4          1           0        3.467667    0.903294    0.850986
      5          6           0        2.141204   -0.338663   -0.315200
      6          1           0        1.269357   -0.196969   -0.990563
      7          1           0        2.889159   -0.847622   -0.943290
      8          8           0        1.673568   -1.175371    0.642735
      9          1           0       -2.813262    0.524660    1.590220
     10          6           0       -2.517121    0.922378    0.619052
     11          1           0       -3.359046    0.838662   -0.068337
     12          1           0       -2.273880    1.976926    0.741133
     13          6           0       -1.314296    0.160091    0.080335
     14          1           0       -0.484999    0.167456    0.804634
     15          6           0       -1.642034   -1.332819   -0.175389
     16          1           0       -2.432859   -1.419767   -0.918517
     17          1           0       -1.981052   -1.763528    0.765343
     18          1           0       -0.758536   -1.869654   -0.511197
     19          8           0       -0.881861    0.629968   -1.125682
 ---------------------------------------------------------------------
                    Distance matrix (angstroms):
                    1          2          3          4          5
     1  H    0.000000
     2  C    1.089555   0.000000
     3  H    1.769081   1.090143   0.000000
     4  H    1.768502   1.089539   1.768515   0.000000
     5  C    2.156878   1.520568   2.157867   2.159155   0.000000
     6  H    2.487728   2.159271   2.496034   3.071555   1.111895
     7  H    3.088968   2.193778   2.505602   2.572898   1.101350
     8  O    2.709062   2.433007   3.347143   2.753726   1.355139
     9  H    4.820114   5.633648   6.264538   6.335605   5.377982
    10  C    4.379470   5.155122   5.636725   5.989310   4.915592
    11  H    5.282311   5.985068   6.362744   6.888638   5.630256
    12  H    4.117522   5.016848   5.395058   5.842098   5.096151
    13  C    3.477661   4.026252   4.551525   4.900349   3.513642
    14  H    2.677734   3.278099   3.993808   4.020842   2.899505
    15  C    4.578302   4.878742   5.471877   5.671216   3.914177
    16  H    5.425957   5.714913   6.176138   6.583612   4.738653
    17  H    5.028248   5.407004   6.140063   6.066944   4.493419
    18  H    4.438116   4.496391   5.091225   5.235033   3.284941
    19  O    3.389759   3.755264   3.966174   4.785427   3.276286
                    6          7          8          9         10
     6  H    0.000000
     7  H    1.746237   0.000000
     8  O    1.946361   2.024983   0.000000
     9  H    4.883540   6.389009   4.890754   0.000000
    10  C    4.263943   5.899294   4.686468   1.090433   0.000000
    11  H    4.831681   6.530632   5.467097   1.774060   1.090115
    12  H    4.503233   6.121463   5.052623   1.766623   1.089101
    13  C    2.819499   4.442108   3.320705   2.158602   1.522526
    14  H    2.536396   3.933263   2.547313   2.483052   2.175745
    15  C    3.229684   4.621341   3.418674   2.817691   2.546140
    16  H    3.899593   5.352741   4.399997   3.196758   2.803009
    17  H    4.012789   5.241876   3.703675   2.570759   2.742784
    18  H    2.672081   3.812732   2.780057   3.790857   3.487912
    19  O    2.308640   4.054273   3.593990   3.334295   2.409082
                   11         12         13         14         15
    11  H    0.000000
    12  H    1.768748   0.000000
    13  C    2.159529   2.158319   0.000000
    14  H    3.077782   2.545252   1.101089   0.000000
    15  C    2.770365   3.491941   1.549706   2.133073   0.000000
    16  H    2.584788   3.783811   2.178265   3.046750   1.088670
    17  H    3.060275   3.751977   2.148048   2.443035   1.088770
    18  H    3.780708   4.319812   2.186011   2.440502   1.086981
    19  O    2.701477   2.690169   1.364647   2.024238   2.309427
                   16         17         18         19
    16  H    0.000000
    17  H    1.776987   0.000000
    18  H    1.780917   1.770696   0.000000
    19  O    2.578745   3.242379   2.576997   0.000000
 Stoichiometry    C5H12O2(3)
 Framework group  C1[X(C5H12O2)]
 Deg. of freedom    51
 Full point group                 C1      NOp   1
 Largest Abelian subgroup         C1      NOp   1
 Largest concise Abelian subgroup C1      NOp   1
                         Standard orientation:                         
 ---------------------------------------------------------------------
 Center     Atomic      Atomic             Coordinates (Angstroms)
 Number     Number       Type             X           Y           Z
 ---------------------------------------------------------------------
      1          1           0        1.786688   -1.565560   -0.717285
      2          6           0        2.594338   -1.069533   -0.179895
      3          1           0        2.889157   -1.699141    0.659801
      4          1           0        3.446218   -0.969334   -0.851725
      5          6           0        2.141086    0.295198    0.314268
      6          1           0        1.266310    0.168556    0.988834
      7          1           0        2.897456    0.790356    0.943312
      8          8           0        1.689170    1.140739   -0.643455
      9          1           0       -2.826388   -0.478645   -1.595719
     10          6           0       -2.538150   -0.882228   -0.624593
     11          1           0       -3.379013   -0.784035    0.062180
     12          1           0       -2.313586   -1.940847   -0.747217
     13          6           0       -1.322408   -0.141804   -0.084381
     14          1           0       -0.492784   -0.163407   -0.808022
     15          6           0       -1.623775    1.356519    0.172125
     16          1           0       -2.413533    1.456996    0.914680
     17          1           0       -1.954322    1.793828   -0.768577
     18          1           0       -0.731150    1.877340    0.509015
     19          8           0       -0.899370   -0.620117    1.121653
 ---------------------------------------------------------------------
 Rotational constants (GHZ):           3.7137357           1.1600113           1.0357551
 Standard basis: Aug-CC-pVTZ (5D, 7F)
 There are   685 symmetry adapted cartesian basis functions of A   symmetry.
 There are   598 symmetry adapted basis functions of A   symmetry.
   598 basis functions,   828 primitive gaussians,   685 cartesian basis functions
    30 alpha electrons       28 beta electrons
       nuclear repulsion energy       310.1673319895 Hartrees.
 NAtoms=   19 NActive=   19 NUniq=   19 SFac= 1.00D+00 NAtFMM=   60 NAOKFM=F Big=F
 Integral buffers will be    131072 words long.
 Raffenetti 2 integral format.
 Two-electron integral symmetry is turned on.
 Nuclear repulsion after empirical dispersion term =      310.1577245582 Hartrees.
 One-electron integrals computed using PRISM.
 NBasis=   598 RedAO= T EigKep=  5.83D-06  NBF=   598
 NBsUse=   598 1.00D-06 EigRej= -1.00D+00 NBFU=   598
 Initial guess from the checkpoint file:  "/scratch/kurten/scratch_galib/third-paper/eto-ipro/SYS_1A_1B/DFT_high/calc-LM/TMP/G165083988_11_1_1122/Gau-17989.chk"
 B after Tr=     0.000000    0.000000    0.000000
         Rot=    1.000000    0.000737   -0.000118    0.000030 Ang=   0.09 deg.
 Initial guess <Sx>= 0.0000 <Sy>= 0.0000 <Sz>= 1.0000 <S**2>= 2.0093 S= 1.0031
 Requested convergence on RMS density matrix=1.00D-08 within 128 cycles.
 Requested convergence on MAX density matrix=1.00D-06.
 Requested convergence on             energy=1.00D-06.
 No special actions if energy rises.
 SCF Done:  E(UwB97XD) =  -348.085296683     A.U. after   20 cycles
            NFock= 20  Conv=0.51D-08     -V/T= 2.0060
 <Sx>= 0.0000 <Sy>= 0.0000 <Sz>= 1.0000 <S**2>= 2.0092 S= 1.0031
 <L.S>=  0.00000000000    
 Annihilation of the first spin contaminant:
 S**2 before annihilation     2.0092,   after     2.0001
 Calling FoFJK, ICntrl=      2127 FMM=F ISym2X=0 I1Cent= 0 IOpClX= 1 NMat=1 NMatS=1 NMatT=0.
 ***** Axes restored to original set *****
 -------------------------------------------------------------------
 Center     Atomic                   Forces (Hartrees/Bohr)
 Number     Number              X              Y              Z
 -------------------------------------------------------------------
      1        1          -0.000037768    0.000002317    0.000030489
      2        6          -0.000003700   -0.000025607   -0.000023841
      3        1           0.000004147   -0.000011595   -0.000057329
      4        1           0.000039942   -0.000013960    0.000040911
      5        6          -0.000066112   -0.000122208    0.000293307
      6        1          -0.000111673    0.000044345   -0.000197699
      7        1           0.000070640    0.000009919   -0.000027820
      8        8           0.000061910    0.000124631   -0.000100978
      9        1           0.000003332   -0.000027438    0.000041902
     10        6           0.000011033   -0.000144308   -0.000044157
     11        1          -0.000031092    0.000000380   -0.000034254
     12        1           0.000030307    0.000053974   -0.000013046
     13        6           0.000071922    0.000309842   -0.000145402
     14        1           0.000022299   -0.000072753    0.000026838
     15        6          -0.000072216   -0.000151711   -0.000019409
     16        1          -0.000023924    0.000043491   -0.000029306
     17        1          -0.000002064    0.000038856    0.000064430
     18        1           0.000060725    0.000039441   -0.000001931
     19        8          -0.000027708   -0.000097615    0.000197295
 -------------------------------------------------------------------
 Cartesian Forces:  Max     0.000309842 RMS     0.000089564

 GradGradGradGradGradGradGradGradGradGradGradGradGradGradGradGradGradGrad
 Berny optimization.
 Using GEDIIS/GDIIS optimizer.
 FormGI is forming the generalized inverse of G from B-inverse, IUseBI=4.
 Internal  Forces:  Max     0.000187596 RMS     0.000049111
 Search for a local minimum.
 Step number  13 out of a maximum of   94
 All quantities printed in internal units (Hartrees-Bohrs-Radians)
 Mixed Optimization -- En-DIIS/RFO-DIIS
 Swapping is turned off.
 Update second derivatives using D2CorX and points    1    2    3    4    5
                                                      6    7    8    9   10
                                                     11   12   13
 DE= -1.09D-06 DEPred=-4.35D-07 R= 2.50D+00
 TightC=F SS=  1.41D+00  RLast= 1.24D-02 DXNew= 5.0454D-01 3.7170D-02
 Trust test= 2.50D+00 RLast= 1.24D-02 DXMaxT set to 3.00D-01
 ITU=  1  0  0  0  0  0  1  1  1  1  0  1  0
     Eigenvalues ---    0.00058   0.00231   0.00408   0.00421   0.00503
     Eigenvalues ---    0.00564   0.01979   0.03787   0.04460   0.04602
     Eigenvalues ---    0.05276   0.05335   0.05567   0.05666   0.05678
     Eigenvalues ---    0.05685   0.05690   0.05890   0.07576   0.10411
     Eigenvalues ---    0.12547   0.15613   0.15969   0.16000   0.16000
     Eigenvalues ---    0.16002   0.16005   0.16021   0.16069   0.16339
     Eigenvalues ---    0.16409   0.18162   0.18706   0.22097   0.27100
     Eigenvalues ---    0.29841   0.30302   0.33040   0.33182   0.34173
     Eigenvalues ---    0.34193   0.34223   0.34258   0.34297   0.34310
     Eigenvalues ---    0.34376   0.34496   0.35206   0.37259   0.50892
     Eigenvalues ---    0.55058
 En-DIIS/RFO-DIIS/Sim-DIIS IScMMF=       -3 using points:    13   12   11   10    9    8    7    6    5    4
 RFO step:  Lambda=-1.50485525D-06.
 DIIS inversion failure, remove point  10.
 DIIS inversion failure, remove point   9.
 DIIS inversion failure, remove point   8.
 DIIS inversion failure, remove point   7.
 DIIS inversion failure, remove point   6.
 DIIS inversion failure, remove point   5.
 DIIS inversion failure, remove point   4.
 RFO-DIIS uses    3 points instead of   10
 DidBck=F Rises=F RFO-DIIS coefs:    2.06206   -0.78724   -0.27482    0.00000    0.00000
                  RFO-DIIS coefs:    0.00000    0.00000    0.00000    0.00000    0.00000
 Iteration  1 RMS(Cart)=  0.00588682 RMS(Int)=  0.00001851
 Iteration  2 RMS(Cart)=  0.00003574 RMS(Int)=  0.00000003
 Iteration  3 RMS(Cart)=  0.00000000 RMS(Int)=  0.00000003
 Variable       Old X    -DE/DX   Delta X   Delta X   Delta X     New X
                                 (Linear)    (Quad)   (Total)
    R1        2.05896   0.00004   0.00003   0.00005   0.00008   2.05904
    R2        2.06007   0.00004   0.00003   0.00004   0.00007   2.06014
    R3        2.05893   0.00006   0.00003   0.00006   0.00009   2.05902
    R4        2.87346  -0.00005   0.00006  -0.00003   0.00003   2.87349
    R5        2.10118   0.00015  -0.00015   0.00025   0.00010   2.10128
    R6        2.08125   0.00006   0.00011   0.00010   0.00021   2.08146
    R7        2.56084  -0.00017  -0.00013  -0.00024  -0.00037   2.56047
    R8        4.36270  -0.00005   0.01058  -0.00054   0.01004   4.37274
    R9        2.06062   0.00005   0.00004   0.00004   0.00008   2.06070
   R10        2.06002   0.00005   0.00005   0.00005   0.00010   2.06012
   R11        2.05810   0.00006   0.00002   0.00007   0.00009   2.05819
   R12        2.87716  -0.00009   0.00012  -0.00008   0.00004   2.87720
   R13        2.08076   0.00003   0.00006   0.00006   0.00011   2.08087
   R14        2.92852   0.00003  -0.00011   0.00026   0.00015   2.92867
   R15        2.57881  -0.00019   0.00006  -0.00031  -0.00025   2.57856
   R16        2.05729   0.00003   0.00007   0.00003   0.00009   2.05738
   R17        2.05748   0.00004   0.00004   0.00003   0.00008   2.05755
   R18        2.05410   0.00003   0.00006   0.00002   0.00008   2.05418
    A1        1.89383   0.00004  -0.00015   0.00010  -0.00005   1.89378
    A2        1.89369   0.00001   0.00001   0.00002   0.00003   1.89372
    A3        1.92616  -0.00001   0.00011  -0.00003   0.00008   1.92624
    A4        1.89296   0.00003  -0.00003   0.00007   0.00004   1.89300
    A5        1.92692  -0.00006   0.00009  -0.00015  -0.00006   1.92686
    A6        1.92934   0.00000  -0.00004   0.00000  -0.00004   1.92931
    A7        1.90652  -0.00002   0.00020  -0.00013   0.00007   1.90659
    A8        1.96538  -0.00005  -0.00001  -0.00019  -0.00020   1.96518
    A9        2.01499  -0.00001   0.00023   0.00006   0.00029   2.01528
   A10        1.81832   0.00003  -0.00045  -0.00005  -0.00050   1.81782
   A11        1.81055   0.00002   0.00010   0.00025   0.00035   1.81090
   A12        1.93067   0.00003  -0.00013   0.00008  -0.00005   1.93063
   A13        2.51809  -0.00015  -0.01067  -0.00074  -0.01140   2.50669
   A14        1.90058   0.00001  -0.00008   0.00006  -0.00002   1.90056
   A15        1.89018   0.00002  -0.00002   0.00005   0.00002   1.89021
   A16        1.92525  -0.00002   0.00007  -0.00004   0.00004   1.92528
   A17        1.89392   0.00001  -0.00001  -0.00002  -0.00003   1.89389
   A18        1.92686   0.00000   0.00006   0.00002   0.00007   1.92694
   A19        1.92624  -0.00003  -0.00002  -0.00006  -0.00008   1.92616
   A20        1.93790   0.00005  -0.00011   0.00018   0.00007   1.93797
   A21        1.95372  -0.00008   0.00035  -0.00030   0.00005   1.95377
   A22        1.97214   0.00003   0.00007   0.00016   0.00023   1.97237
   A23        1.84863  -0.00002  -0.00012  -0.00029  -0.00041   1.84822
   A24        1.91811  -0.00000  -0.00024   0.00021  -0.00002   1.91809
   A25        1.82646   0.00002   0.00005  -0.00001   0.00004   1.82650
   A26        1.92112  -0.00004   0.00017  -0.00012   0.00004   1.92116
   A27        1.88007  -0.00007   0.00029  -0.00024   0.00004   1.88011
   A28        1.93356  -0.00007  -0.00002  -0.00017  -0.00019   1.93337
   A29        1.90923   0.00006  -0.00022   0.00020  -0.00002   1.90920
   A30        1.91782   0.00006  -0.00019   0.00019  -0.00000   1.91782
   A31        1.90143   0.00006  -0.00002   0.00016   0.00014   1.90157
   A32        1.69131   0.00000   0.00269   0.00004   0.00272   1.69403
    D1        1.03693   0.00000  -0.00027   0.00022  -0.00005   1.03688
    D2        3.04823   0.00000  -0.00070  -0.00003  -0.00073   3.04749
    D3       -0.99459  -0.00001  -0.00069  -0.00004  -0.00073  -0.99532
    D4       -1.05668   0.00000  -0.00021   0.00022   0.00000  -1.05668
    D5        0.95462   0.00000  -0.00065  -0.00003  -0.00068   0.95394
    D6       -3.08820  -0.00001  -0.00063  -0.00004  -0.00067  -3.08887
    D7        3.13193   0.00000  -0.00021   0.00023   0.00002   3.13194
    D8       -1.13996   0.00000  -0.00064  -0.00002  -0.00067  -1.14063
    D9        1.10041  -0.00000  -0.00063  -0.00003  -0.00066   1.09975
   D10       -1.04698  -0.00002   0.00446  -0.00032   0.00414  -1.04284
   D11        3.13240   0.00002   0.00462  -0.00000   0.00462   3.13702
   D12        1.11079  -0.00003   0.00490  -0.00017   0.00472   1.11551
   D13       -0.73552   0.00000  -0.00199  -0.00033  -0.00232  -0.73784
   D14       -0.95803   0.00004  -0.00033   0.00069   0.00035  -0.95768
   D15        1.10397  -0.00001  -0.00034   0.00025  -0.00008   1.10388
   D16       -3.12241  -0.00002   0.00002   0.00014   0.00016  -3.12225
   D17       -3.05943   0.00003  -0.00032   0.00063   0.00031  -3.05912
   D18       -0.99743  -0.00001  -0.00032   0.00019  -0.00013  -0.99756
   D19        1.05938  -0.00002   0.00003   0.00009   0.00012   1.05950
   D20        1.13002   0.00004  -0.00033   0.00068   0.00036   1.13037
   D21       -3.09117  -0.00001  -0.00033   0.00025  -0.00008  -3.09125
   D22       -1.03436  -0.00002   0.00002   0.00014   0.00016  -1.03420
   D23        1.06699   0.00000   0.00032   0.00013   0.00046   1.06745
   D24       -1.01342  -0.00000   0.00032   0.00011   0.00043  -1.01298
   D25       -3.09151   0.00000   0.00018   0.00017   0.00035  -3.09116
   D26       -3.10177   0.00000   0.00030   0.00000   0.00030  -3.10146
   D27        1.10101  -0.00000   0.00030  -0.00002   0.00028   1.10129
   D28       -0.97708   0.00000   0.00016   0.00004   0.00020  -0.97689
   D29       -1.07495   0.00000   0.00001   0.00011   0.00012  -1.07482
   D30        3.12783  -0.00000   0.00001   0.00009   0.00010   3.12793
   D31        1.04974   0.00000  -0.00013   0.00015   0.00002   1.04975
   D32        2.75907   0.00007  -0.00051   0.00109   0.00058   2.75965
   D33        0.58387  -0.00001  -0.00023   0.00057   0.00034   0.58422
   D34       -1.39419  -0.00000  -0.00001   0.00081   0.00080  -1.39339
         Item               Value     Threshold  Converged?
 Maximum Force            0.000188     0.000450     YES
 RMS     Force            0.000049     0.000300     YES
 Maximum Displacement     0.022995     0.001800     NO 
 RMS     Displacement     0.005903     0.001200     NO 
 Predicted change in Energy=-7.407423D-07
 GradGradGradGradGradGradGradGradGradGradGradGradGradGradGradGradGradGrad

                          Input orientation:                          
 ---------------------------------------------------------------------
 Center     Atomic      Atomic             Coordinates (Angstroms)
 Number     Number       Type             X           Y           Z
 ---------------------------------------------------------------------
      1          1           0        1.806933    1.527458    0.708545
      2          6           0        2.611699    1.019116    0.178299
      3          1           0        2.921425    1.642754   -0.660533
      4          1           0        3.457103    0.908663    0.856749
      5          6           0        2.143459   -0.340361   -0.316426
      6          1           0        1.275547   -0.203276   -0.997871
      7          1           0        2.897598   -0.846806   -0.939325
      8          8           0        1.673558   -1.177978    0.639325
      9          1           0       -2.809470    0.526300    1.592019
     10          6           0       -2.513323    0.923892    0.620752
     11          1           0       -3.356069    0.842262   -0.065965
     12          1           0       -2.267790    1.977924    0.743113
     13          6           0       -1.312459    0.159467    0.080632
     14          1           0       -0.482575    0.164481    0.804370
     15          6           0       -1.643298   -1.332779   -0.175463
     16          1           0       -2.434658   -1.417953   -0.918299
     17          1           0       -1.982751   -1.763194    0.765294
     18          1           0       -0.760895   -1.871079   -0.511946
     19          8           0       -0.879811    0.628939   -1.125315
 ---------------------------------------------------------------------
                    Distance matrix (angstroms):
                    1          2          3          4          5
     1  H    0.000000
     2  C    1.089596   0.000000
     3  H    1.769113   1.090180   0.000000
     4  H    1.768596   1.089589   1.768611   0.000000
     5  C    2.156980   1.520586   2.157866   2.159181   0.000000
     6  H    2.487904   2.159380   2.496104   3.071679   1.111949
     7  H    3.089038   2.193738   2.505235   2.573053   1.101461
     8  O    2.709606   2.433079   3.347138   2.753612   1.354942
     9  H    4.805624   5.624104   6.258084   6.321136   5.378175
    10  C    4.363096   5.144967   5.629826   5.975108   4.915512
    11  H    5.265543   5.975382   6.356196   6.875690   5.630820
    12  H    4.099693   5.004772   5.386141   5.825001   5.094722
    13  C    3.463565   4.018402   4.547004   4.890028   3.514378
    14  H    2.666221   3.270611   3.989793   4.009690   2.899501
    15  C    4.567989   4.874583   5.470447   5.666006   3.917180
    16  H    5.414163   5.710302   6.174301   6.578510   4.741583
    17  H    5.019294   5.403219   6.138762   6.061287   4.496685
    18  H    4.430958   4.494892   5.092011   5.233718   3.288860
    19  O    3.374754   3.747304   3.961469   4.776573   3.276279
                    6          7          8          9         10
     6  H    0.000000
     7  H    1.746027   0.000000
     8  O    1.946501   2.024867   0.000000
     9  H    4.891541   6.392476   4.889758   0.000000
    10  C    4.271531   5.903158   4.684888   1.090478   0.000000
    11  H    4.838746   6.536364   5.465890   1.774124   1.090167
    12  H    4.510421   6.122984   5.050220   1.766712   1.089148
    13  C    2.827106   4.447188   3.319216   2.158680   1.522546
    14  H    2.544467   3.935574   2.545260   2.483092   2.175858
    15  C    3.236015   4.630269   3.418973   2.817823   2.546264
    16  H    3.904791   5.362798   4.400139   3.197234   2.803409
    17  H    4.019776   5.250076   3.704989   2.570744   2.742777
    18  H    2.676712   3.823135   2.780715   3.790877   3.487960
    19  O    2.313955   4.059708   3.591461   3.334370   2.409172
                   11         12         13         14         15
    11  H    0.000000
    12  H    1.768809   0.000000
    13  C    2.159639   2.158315   0.000000
    14  H    3.077960   2.545451   1.101149   0.000000
    15  C    2.770627   3.492067   1.549786   2.132871   0.000000
    16  H    2.585351   3.784193   2.178405   3.046690   1.088720
    17  H    3.060293   3.752027   2.148180   2.442946   1.088810
    18  H    3.781011   4.319807   2.185975   2.440011   1.087025
    19  O    2.701774   2.690218   1.364514   2.024155   2.309431
                   16         17         18         19
    16  H    0.000000
    17  H    1.777047   0.000000
    18  H    1.780991   1.770850   0.000000
    19  O    2.578793   3.242403   2.576907   0.000000
 Stoichiometry    C5H12O2(3)
 Framework group  C1[X(C5H12O2)]
 Deg. of freedom    51
 Full point group                 C1      NOp   1
 Largest Abelian subgroup         C1      NOp   1
 Largest concise Abelian subgroup C1      NOp   1
                         Standard orientation:                         
 ---------------------------------------------------------------------
 Center     Atomic      Atomic             Coordinates (Angstroms)
 Number     Number       Type             X           Y           Z
 ---------------------------------------------------------------------
      1          1           0        1.773062   -1.566665   -0.709422
      2          6           0        2.586875   -1.072444   -0.179636
      3          1           0        2.884993   -1.700582    0.660043
      4          1           0        3.434289   -0.978304   -0.858039
      5          6           0        2.143451    0.295980    0.313285
      6          1           0        1.273046    0.175626    0.994711
      7          1           0        2.906593    0.789345    0.935715
      8          8           0        1.689116    1.140840   -0.643616
      9          1           0       -2.824109   -0.482456   -1.595158
     10          6           0       -2.535465   -0.884172   -0.623330
     11          1           0       -3.376713   -0.786300    0.063100
     12          1           0       -2.309204   -1.942667   -0.744319
     13          6           0       -1.320944   -0.141134   -0.083904
     14          1           0       -0.491148   -0.162215   -0.807453
     15          6           0       -1.624519    1.357226    0.170252
     16          1           0       -2.414336    1.457774    0.912808
     17          1           0       -1.955867    1.792590   -0.771116
     18          1           0       -0.732495    1.879739    0.506254
     19          8           0       -0.897179   -0.616917    1.122724
 ---------------------------------------------------------------------
 Rotational constants (GHZ):           3.7103587           1.1619253           1.0369990
 Standard basis: Aug-CC-pVTZ (5D, 7F)
 There are   685 symmetry adapted cartesian basis functions of A   symmetry.
 There are   598 symmetry adapted basis functions of A   symmetry.
   598 basis functions,   828 primitive gaussians,   685 cartesian basis functions
    30 alpha electrons       28 beta electrons
       nuclear repulsion energy       310.2217040014 Hartrees.
 NAtoms=   19 NActive=   19 NUniq=   19 SFac= 1.00D+00 NAtFMM=   60 NAOKFM=F Big=F
 Integral buffers will be    131072 words long.
 Raffenetti 2 integral format.
 Two-electron integral symmetry is turned on.
 Nuclear repulsion after empirical dispersion term =      310.2120884883 Hartrees.
 One-electron integrals computed using PRISM.
 NBasis=   598 RedAO= T EigKep=  5.82D-06  NBF=   598
 NBsUse=   598 1.00D-06 EigRej= -1.00D+00 NBFU=   598
 Initial guess from the checkpoint file:  "/scratch/kurten/scratch_galib/third-paper/eto-ipro/SYS_1A_1B/DFT_high/calc-LM/TMP/G165083988_11_1_1122/Gau-17989.chk"
 B after Tr=     0.000000   -0.000000    0.000000
         Rot=    1.000000    0.000763   -0.000176    0.000172 Ang=   0.09 deg.
 Initial guess <Sx>= 0.0000 <Sy>= 0.0000 <Sz>= 1.0000 <S**2>= 2.0092 S= 1.0031
 ExpMin= 2.53D-02 ExpMax= 1.53D+04 ExpMxC= 5.22D+02 IAcc=3 IRadAn=         7 AccDes= 0.00D+00
 Harris functional with IExCor= 4639 and IRadAn=       7 diagonalized for initial guess.
 HarFok:  IExCor= 4639 AccDes= 0.00D+00 IRadAn=         7 IDoV= 1 UseB2=F ITyADJ=14
 ICtDFT=  3500011 ScaDFX=  1.000000  1.000000  1.000000  1.000000
 FoFCou: FMM=F IPFlag=           0 FMFlag=      100000 FMFlg1=           0
         NFxFlg=           0 DoJE=T BraDBF=F KetDBF=T FulRan=T
         wScrn=  0.000000 ICntrl=       500 IOpCl=  0 I1Cent=   200000004 NGrid=           0
         NMat0=    1 NMatS0=      1 NMatT0=    0 NMatD0=    1 NMtDS0=    0 NMtDT0=    0
 Petite list used in FoFCou.
 Requested convergence on RMS density matrix=1.00D-08 within 128 cycles.
 Requested convergence on MAX density matrix=1.00D-06.
 Requested convergence on             energy=1.00D-06.
 No special actions if energy rises.
 SCF Done:  E(UwB97XD) =  -348.085297539     A.U. after   20 cycles
            NFock= 20  Conv=0.65D-08     -V/T= 2.0060
 <Sx>= 0.0000 <Sy>= 0.0000 <Sz>= 1.0000 <S**2>= 2.0092 S= 1.0031
 <L.S>=  0.00000000000    
 Annihilation of the first spin contaminant:
 S**2 before annihilation     2.0092,   after     2.0001
 Calling FoFJK, ICntrl=      2127 FMM=F ISym2X=0 I1Cent= 0 IOpClX= 1 NMat=1 NMatS=1 NMatT=0.
 ***** Axes restored to original set *****
 -------------------------------------------------------------------
 Center     Atomic                   Forces (Hartrees/Bohr)
 Number     Number              X              Y              Z
 -------------------------------------------------------------------
      1        1          -0.000015467   -0.000009789    0.000014232
      2        6          -0.000001991   -0.000023393   -0.000007599
      3        1          -0.000003170   -0.000022619   -0.000033760
      4        1           0.000015621   -0.000009882    0.000020183
      5        6          -0.000019966   -0.000043693    0.000108693
      6        1          -0.000119326    0.000047897   -0.000117092
      7        1           0.000046093    0.000011995    0.000014128
      8        8           0.000037496    0.000057302   -0.000021289
      9        1           0.000011479   -0.000015104    0.000017236
     10        6           0.000000514   -0.000129713   -0.000045727
     11        1          -0.000004208    0.000000727   -0.000017422
     12        1           0.000019063    0.000027523   -0.000012701
     13        6           0.000086467    0.000241048   -0.000078434
     14        1          -0.000005999   -0.000056400    0.000004379
     15        6          -0.000075700   -0.000147630   -0.000031021
     16        1          -0.000001157    0.000047139   -0.000008037
     17        1           0.000011206    0.000047414    0.000040256
     18        1           0.000033543    0.000045010    0.000008980
     19        8          -0.000014498   -0.000067830    0.000144994
 -------------------------------------------------------------------
 Cartesian Forces:  Max     0.000241048 RMS     0.000061490

 GradGradGradGradGradGradGradGradGradGradGradGradGradGradGradGradGradGrad
 Berny optimization.
 Using GEDIIS/GDIIS optimizer.
 FormGI is forming the generalized inverse of G from B-inverse, IUseBI=4.
 Internal  Forces:  Max     0.000151195 RMS     0.000037591
 Search for a local minimum.
 Step number  14 out of a maximum of   94
 All quantities printed in internal units (Hartrees-Bohrs-Radians)
 Mixed Optimization -- En-DIIS/RFO-DIIS
 Swapping is turned off.
 Update second derivatives using D2CorX and points    1    2    3    4    5
                                                      6    7    8    9   10
                                                     11   12   13   14
 DE= -8.56D-07 DEPred=-7.41D-07 R= 1.16D+00
 Trust test= 1.16D+00 RLast= 1.76D-02 DXMaxT set to 3.00D-01
 ITU=  0  1  0  0  0  0  0  1  1  1  1  0  1  0
     Eigenvalues ---    0.00063   0.00231   0.00409   0.00419   0.00494
     Eigenvalues ---    0.00636   0.02017   0.03679   0.04132   0.04594
     Eigenvalues ---    0.05180   0.05290   0.05564   0.05665   0.05667
     Eigenvalues ---    0.05685   0.05690   0.05882   0.07482   0.10564
     Eigenvalues ---    0.12536   0.15546   0.15958   0.16000   0.16000
     Eigenvalues ---    0.16002   0.16004   0.16022   0.16071   0.16329
     Eigenvalues ---    0.16474   0.17838   0.18535   0.21182   0.26295
     Eigenvalues ---    0.29814   0.30469   0.33050   0.33189   0.34168
     Eigenvalues ---    0.34185   0.34235   0.34271   0.34302   0.34310
     Eigenvalues ---    0.34377   0.34515   0.35607   0.36378   0.43447
     Eigenvalues ---    0.52617
 En-DIIS/RFO-DIIS/Sim-DIIS IScMMF=       -3 using points:    14   13   12   11   10    9    8    7    6    5
 RFO step:  Lambda=-6.61827768D-07.
 DIIS inversion failure, remove point  10.
 DIIS inversion failure, remove point   9.
 DIIS inversion failure, remove point   8.
 DIIS inversion failure, remove point   7.
 DIIS inversion failure, remove point   6.
 DIIS inversion failure, remove point   5.
 RFO-DIIS uses    4 points instead of   10
 DidBck=T Rises=F RFO-DIIS coefs:    0.61204    1.51335   -1.67041    0.54502    0.00000
                  RFO-DIIS coefs:    0.00000    0.00000    0.00000    0.00000    0.00000
 Iteration  1 RMS(Cart)=  0.00162798 RMS(Int)=  0.00000166
 Iteration  2 RMS(Cart)=  0.00000292 RMS(Int)=  0.00000003
 Iteration  3 RMS(Cart)=  0.00000000 RMS(Int)=  0.00000003
 Variable       Old X    -DE/DX   Delta X   Delta X   Delta X     New X
                                 (Linear)    (Quad)   (Total)
    R1        2.05904   0.00001   0.00003   0.00002   0.00005   2.05909
    R2        2.06014   0.00001   0.00003   0.00002   0.00005   2.06019
    R3        2.05902   0.00003   0.00004   0.00004   0.00007   2.05910
    R4        2.87349  -0.00006   0.00006  -0.00007  -0.00001   2.87348
    R5        2.10128   0.00011   0.00007   0.00021   0.00028   2.10156
    R6        2.08146   0.00002   0.00008   0.00005   0.00013   2.08159
    R7        2.56047  -0.00006  -0.00016  -0.00016  -0.00031   2.56016
    R8        4.37274  -0.00006   0.00028  -0.00093  -0.00064   4.37210
    R9        2.06070   0.00002   0.00004   0.00002   0.00005   2.06076
   R10        2.06012   0.00001   0.00003   0.00002   0.00006   2.06017
   R11        2.05819   0.00003   0.00003   0.00005   0.00008   2.05827
   R12        2.87720  -0.00010   0.00003  -0.00013  -0.00010   2.87710
   R13        2.08087  -0.00000   0.00004   0.00002   0.00006   2.08093
   R14        2.92867   0.00001   0.00010   0.00021   0.00031   2.92898
   R15        2.57856  -0.00015  -0.00010  -0.00029  -0.00038   2.57818
   R16        2.05738   0.00000   0.00003  -0.00000   0.00003   2.05741
   R17        2.05755   0.00001   0.00003   0.00001   0.00004   2.05759
   R18        2.05418   0.00000   0.00003  -0.00001   0.00002   2.05420
    A1        1.89378   0.00003   0.00001   0.00010   0.00011   1.89389
    A2        1.89372   0.00001  -0.00001   0.00003   0.00002   1.89374
    A3        1.92624  -0.00001   0.00004  -0.00005  -0.00001   1.92623
    A4        1.89300   0.00002  -0.00001   0.00007   0.00007   1.89307
    A5        1.92686  -0.00005  -0.00001  -0.00015  -0.00017   1.92669
    A6        1.92931   0.00000  -0.00002   0.00000  -0.00001   1.92929
    A7        1.90659  -0.00002   0.00004  -0.00012  -0.00008   1.90651
    A8        1.96518  -0.00004  -0.00006  -0.00017  -0.00024   1.96494
    A9        2.01528  -0.00002   0.00010   0.00000   0.00010   2.01538
   A10        1.81782   0.00004  -0.00016   0.00005  -0.00011   1.81771
   A11        1.81090   0.00003  -0.00002   0.00027   0.00025   1.81115
   A12        1.93063   0.00002   0.00008   0.00001   0.00009   1.93071
   A13        2.50669  -0.00008  -0.00089  -0.00064  -0.00153   2.50515
   A14        1.90056   0.00002  -0.00000   0.00007   0.00007   1.90062
   A15        1.89021   0.00002   0.00000   0.00005   0.00005   1.89026
   A16        1.92528  -0.00002   0.00000  -0.00005  -0.00004   1.92524
   A17        1.89389   0.00001  -0.00001  -0.00002  -0.00002   1.89387
   A18        1.92694  -0.00000   0.00002   0.00000   0.00002   1.92695
   A19        1.92616  -0.00002  -0.00002  -0.00005  -0.00007   1.92609
   A20        1.93797   0.00004   0.00003   0.00021   0.00024   1.93820
   A21        1.95377  -0.00008   0.00000  -0.00031  -0.00031   1.95346
   A22        1.97237   0.00002   0.00007   0.00013   0.00020   1.97256
   A23        1.84822  -0.00001  -0.00012  -0.00025  -0.00037   1.84785
   A24        1.91809  -0.00000   0.00003   0.00021   0.00024   1.91833
   A25        1.82650   0.00002  -0.00003  -0.00002  -0.00005   1.82645
   A26        1.92116  -0.00004   0.00001  -0.00013  -0.00012   1.92104
   A27        1.88011  -0.00007  -0.00002  -0.00026  -0.00028   1.87984
   A28        1.93337  -0.00006  -0.00009  -0.00017  -0.00026   1.93311
   A29        1.90920   0.00006   0.00001   0.00021   0.00022   1.90943
   A30        1.91782   0.00006   0.00003   0.00020   0.00023   1.91805
   A31        1.90157   0.00006   0.00006   0.00015   0.00021   1.90178
   A32        1.69403  -0.00003   0.00119  -0.00005   0.00114   1.69517
    D1        1.03688  -0.00000   0.00007   0.00018   0.00026   1.03714
    D2        3.04749   0.00001  -0.00014   0.00007  -0.00007   3.04743
    D3       -0.99532  -0.00001   0.00001  -0.00008  -0.00007  -0.99538
    D4       -1.05668   0.00000   0.00005   0.00019   0.00024  -1.05644
    D5        0.95394   0.00001  -0.00016   0.00007  -0.00009   0.95385
    D6       -3.08887  -0.00001  -0.00002  -0.00007  -0.00009  -3.08896
    D7        3.13194   0.00000   0.00007   0.00019   0.00027   3.13221
    D8       -1.14063   0.00001  -0.00014   0.00008  -0.00006  -1.14069
    D9        1.09975  -0.00001   0.00001  -0.00007  -0.00006   1.09969
   D10       -1.04284  -0.00002  -0.00348  -0.00034  -0.00381  -1.04665
   D11        3.13702   0.00002  -0.00334  -0.00010  -0.00343   3.13358
   D12        1.11551  -0.00003  -0.00335  -0.00024  -0.00359   1.11193
   D13       -0.73784  -0.00001   0.00227  -0.00094   0.00132  -0.73652
   D14       -0.95768   0.00003   0.00013   0.00065   0.00078  -0.95690
   D15        1.10388  -0.00000  -0.00000   0.00028   0.00028   1.10416
   D16       -3.12225  -0.00002   0.00000   0.00013   0.00013  -3.12212
   D17       -3.05912   0.00003   0.00011   0.00060   0.00071  -3.05840
   D18       -0.99756  -0.00001  -0.00001   0.00022   0.00021  -0.99735
   D19        1.05950  -0.00002  -0.00001   0.00007   0.00006   1.05956
   D20        1.13037   0.00003   0.00012   0.00065   0.00078   1.13115
   D21       -3.09125  -0.00000  -0.00001   0.00028   0.00027  -3.09098
   D22       -1.03420  -0.00002   0.00000   0.00012   0.00013  -1.03407
   D23        1.06745  -0.00000   0.00013   0.00007   0.00020   1.06764
   D24       -1.01298  -0.00001   0.00012   0.00004   0.00016  -1.01282
   D25       -3.09116   0.00000   0.00012   0.00011   0.00023  -3.09093
   D26       -3.10146   0.00000   0.00009  -0.00002   0.00008  -3.10139
   D27        1.10129  -0.00001   0.00009  -0.00005   0.00004   1.10133
   D28       -0.97689   0.00000   0.00008   0.00002   0.00011  -0.97678
   D29       -1.07482   0.00000   0.00006   0.00010   0.00017  -1.07466
   D30        3.12793  -0.00000   0.00006   0.00007   0.00013   3.12806
   D31        1.04975   0.00001   0.00005   0.00014   0.00020   1.04995
   D32        2.75965   0.00007  -0.00065   0.00129   0.00064   2.76030
   D33        0.58422  -0.00000  -0.00077   0.00077   0.00000   0.58422
   D34       -1.39339   0.00000  -0.00062   0.00097   0.00034  -1.39305
         Item               Value     Threshold  Converged?
 Maximum Force            0.000151     0.000450     YES
 RMS     Force            0.000038     0.000300     YES
 Maximum Displacement     0.005390     0.001800     NO 
 RMS     Displacement     0.001628     0.001200     NO 
 Predicted change in Energy=-3.277695D-07
 GradGradGradGradGradGradGradGradGradGradGradGradGradGradGradGradGradGrad

                          Input orientation:                          
 ---------------------------------------------------------------------
 Center     Atomic      Atomic             Coordinates (Angstroms)
 Number     Number       Type             X           Y           Z
 ---------------------------------------------------------------------
      1          1           0        1.808709    1.529586    0.706509
      2          6           0        2.613066    1.019360    0.177403
      3          1           0        2.924277    1.641363   -0.662126
      4          1           0        3.457894    0.908435    0.856556
      5          6           0        2.143075   -0.340002   -0.315955
      6          1           0        1.275874   -0.202305   -0.998426
      7          1           0        2.897025   -0.848164   -0.937805
      8          8           0        1.671381   -1.175752    0.640314
      9          1           0       -2.810524    0.524920    1.592127
     10          6           0       -2.514060    0.923151    0.621188
     11          1           0       -3.356439    0.841620   -0.066037
     12          1           0       -2.268901    1.977238    0.744190
     13          6           0       -1.312680    0.159470    0.081308
     14          1           0       -0.483275    0.163608    0.805651
     15          6           0       -1.643425   -1.332767   -0.175954
     16          1           0       -2.434236   -1.417334   -0.919467
     17          1           0       -1.983553   -1.763476    0.764448
     18          1           0       -0.760620   -1.870682   -0.512037
     19          8           0       -0.879366    0.629561   -1.123930
 ---------------------------------------------------------------------
                    Distance matrix (angstroms):
                    1          2          3          4          5
     1  H    0.000000
     2  C    1.089621   0.000000
     3  H    1.769223   1.090206   0.000000
     4  H    1.768659   1.089627   1.768707   0.000000
     5  C    2.156987   1.520578   2.157758   2.159196   0.000000
     6  H    2.488004   2.159426   2.495885   3.071793   1.112100
     7  H    3.088996   2.193619   2.504892   2.572925   1.101529
     8  O    2.709630   2.433017   3.346974   2.753584   1.354777
     9  H    4.809469   5.626833   6.262272   6.323071   5.378384
    10  C    4.365934   5.147196   5.633670   5.976609   4.915557
    11  H    5.267721   5.977111   6.359427   6.876830   5.630573
    12  H    4.102282   5.007233   5.390700   5.826762   5.095002
    13  C    3.465713   4.019967   4.549782   4.890843   3.514191
    14  H    2.670003   3.273276   3.993688   4.011256   2.899886
    15  C    4.570453   4.875970   5.472269   5.666792   3.916985
    16  H    5.415784   5.711029   6.175396   6.578804   4.740954
    17  H    5.022834   5.405340   6.141241   6.062750   4.496955
    18  H    4.432621   4.495489   5.092686   5.233775   3.288293
    19  O    3.374359   3.747331   3.962917   4.776183   3.275367
                    6          7          8          9         10
     6  H    0.000000
     7  H    1.746122   0.000000
     8  O    1.946662   2.024839   0.000000
     9  H    4.892696   6.392342   4.887301   0.000000
    10  C    4.272400   5.903207   4.682273   1.090505   0.000000
    11  H    4.839159   6.536143   5.463305   1.774212   1.090197
    12  H    4.511380   6.123626   5.047570   1.766800   1.089189
    13  C    2.827953   4.446970   3.316614   2.158625   1.522495
    14  H    2.546212   3.935703   2.542394   2.482978   2.176009
    15  C    3.236775   4.629357   3.417439   2.817665   2.546097
    16  H    3.904798   5.361589   4.398565   3.197194   2.803187
    17  H    4.021050   5.249334   3.703967   2.570154   2.742248
    18  H    2.677193   3.821674   2.779473   3.790583   3.487729
    19  O    2.313614   4.059488   3.588596   3.334260   2.409120
                   11         12         13         14         15
    11  H    0.000000
    12  H    1.768851   0.000000
    13  C    2.159628   2.158253   0.000000
    14  H    3.078086   2.545877   1.101182   0.000000
    15  C    2.770282   3.491994   1.549951   2.132754   0.000000
    16  H    2.584894   3.783941   2.178474   3.046581   1.088735
    17  H    3.059583   3.751637   2.148131   2.442577   1.088831
    18  H    3.780711   4.319665   2.185942   2.439582   1.087037
    19  O    2.701851   2.690152   1.364312   2.024175   2.309368
                   16         17         18         19
    16  H    0.000000
    17  H    1.777217   0.000000
    18  H    1.781155   1.771009   0.000000
    19  O    2.578605   3.242195   2.576767   0.000000
 Stoichiometry    C5H12O2(3)
 Framework group  C1[X(C5H12O2)]
 Deg. of freedom    51
 Full point group                 C1      NOp   1
 Largest Abelian subgroup         C1      NOp   1
 Largest concise Abelian subgroup C1      NOp   1
                         Standard orientation:                         
 ---------------------------------------------------------------------
 Center     Atomic      Atomic             Coordinates (Angstroms)
 Number     Number       Type             X           Y           Z
 ---------------------------------------------------------------------
      1          1           0        1.775656   -1.567573   -0.707529
      2          6           0        2.588947   -1.071118   -0.178980
      3          1           0        2.889026   -1.697581    0.661286
      4          1           0        3.435631   -0.976027   -0.858223
      5          6           0        2.143195    0.296961    0.312776
      6          1           0        1.273665    0.175502    0.995368
      7          1           0        2.906048    0.792356    0.934069
      8          8           0        1.686463    1.139854   -0.644485
      9          1           0       -2.824957   -0.481944   -1.594523
     10          6           0       -2.535646   -0.884254   -0.623108
     11          1           0       -3.376459   -0.786955    0.063983
     12          1           0       -2.309270   -1.942678   -0.744873
     13          6           0       -1.320887   -0.141433   -0.084063
     14          1           0       -0.491669   -0.161165   -0.808363
     15          6           0       -1.625047    1.356749    0.171450
     16          1           0       -2.414246    1.456231    0.914828
     17          1           0       -1.957437    1.792344   -0.769468
     18          1           0       -0.732822    1.879268    0.506947
     19          8           0       -0.896032   -0.617754    1.121741
 ---------------------------------------------------------------------
 Rotational constants (GHZ):           3.7129337           1.1619354           1.0371115
 Standard basis: Aug-CC-pVTZ (5D, 7F)
 There are   685 symmetry adapted cartesian basis functions of A   symmetry.
 There are   598 symmetry adapted basis functions of A   symmetry.
   598 basis functions,   828 primitive gaussians,   685 cartesian basis functions
    30 alpha electrons       28 beta electrons
       nuclear repulsion energy       310.2430201995 Hartrees.
 NAtoms=   19 NActive=   19 NUniq=   19 SFac= 1.00D+00 NAtFMM=   60 NAOKFM=F Big=F
 Integral buffers will be    131072 words long.
 Raffenetti 2 integral format.
 Two-electron integral symmetry is turned on.
 Nuclear repulsion after empirical dispersion term =      310.2334065010 Hartrees.
 One-electron integrals computed using PRISM.
 NBasis=   598 RedAO= T EigKep=  5.82D-06  NBF=   598
 NBsUse=   598 1.00D-06 EigRej= -1.00D+00 NBFU=   598
 Initial guess from the checkpoint file:  "/scratch/kurten/scratch_galib/third-paper/eto-ipro/SYS_1A_1B/DFT_high/calc-LM/TMP/G165083988_11_1_1122/Gau-17989.chk"
 B after Tr=    -0.000000    0.000000   -0.000000
         Rot=    1.000000   -0.000022   -0.000094   -0.000217 Ang=  -0.03 deg.
 Initial guess <Sx>= 0.0000 <Sy>= 0.0000 <Sz>= 1.0000 <S**2>= 2.0092 S= 1.0031
 Requested convergence on RMS density matrix=1.00D-08 within 128 cycles.
 Requested convergence on MAX density matrix=1.00D-06.
 Requested convergence on             energy=1.00D-06.
 No special actions if energy rises.
 SCF Done:  E(UwB97XD) =  -348.085298005     A.U. after   15 cycles
            NFock= 15  Conv=0.52D-08     -V/T= 2.0060
 <Sx>= 0.0000 <Sy>= 0.0000 <Sz>= 1.0000 <S**2>= 2.0093 S= 1.0031
 <L.S>=  0.00000000000    
 Annihilation of the first spin contaminant:
 S**2 before annihilation     2.0093,   after     2.0001
 Calling FoFJK, ICntrl=      2127 FMM=F ISym2X=0 I1Cent= 0 IOpClX= 1 NMat=1 NMatS=1 NMatT=0.
 ***** Axes restored to original set *****
 -------------------------------------------------------------------
 Center     Atomic                   Forces (Hartrees/Bohr)
 Number     Number              X              Y              Z
 -------------------------------------------------------------------
      1        1          -0.000002778   -0.000012347    0.000001810
      2        6          -0.000000734   -0.000012677    0.000003134
      3        1          -0.000005445   -0.000018223   -0.000009633
      4        1          -0.000001591   -0.000004105    0.000002733
      5        6           0.000003126    0.000017417   -0.000012012
      6        1          -0.000074957    0.000024617   -0.000052777
      7        1           0.000015942    0.000005981    0.000028536
      8        8           0.000013979   -0.000000241    0.000026169
      9        1           0.000010477   -0.000002842   -0.000000704
     10        6          -0.000006215   -0.000074031   -0.000027404
     11        1           0.000009820    0.000000681   -0.000003095
     12        1           0.000005348    0.000005381   -0.000007367
     13        6           0.000061089    0.000130823   -0.000027155
     14        1          -0.000013700   -0.000024239   -0.000006642
     15        6          -0.000048500   -0.000101387   -0.000026908
     16        1           0.000009844    0.000031744    0.000005207
     17        1           0.000013660    0.000033649    0.000013500
     18        1           0.000006295    0.000029247    0.000011473
     19        8           0.000004342   -0.000029449    0.000081135
 -------------------------------------------------------------------
 Cartesian Forces:  Max     0.000130823 RMS     0.000033966

 GradGradGradGradGradGradGradGradGradGradGradGradGradGradGradGradGradGrad
 Berny optimization.
 Using GEDIIS/GDIIS optimizer.
 FormGI is forming the generalized inverse of G from B-inverse, IUseBI=4.
 Internal  Forces:  Max     0.000084961 RMS     0.000022550
 Search for a local minimum.
 Step number  15 out of a maximum of   94
 All quantities printed in internal units (Hartrees-Bohrs-Radians)
 Mixed Optimization -- En-DIIS/RFO-DIIS
 Swapping is turned off.
 Update second derivatives using D2CorX and points    1    2    3    4    5
                                                      6    7    8    9   10
                                                     11   12   13   14   15
 DE= -4.65D-07 DEPred=-3.28D-07 R= 1.42D+00
 Trust test= 1.42D+00 RLast= 7.02D-03 DXMaxT set to 3.00D-01
 ITU=  0  0  1  0  0  0  0  0  1  1  1  1  0  1  0
     Eigenvalues ---    0.00066   0.00232   0.00404   0.00429   0.00551
     Eigenvalues ---    0.00625   0.01885   0.02954   0.04136   0.04656
     Eigenvalues ---    0.04995   0.05299   0.05555   0.05659   0.05668
     Eigenvalues ---    0.05686   0.05692   0.05876   0.07462   0.10356
     Eigenvalues ---    0.12367   0.15142   0.15780   0.15999   0.16000
     Eigenvalues ---    0.16001   0.16008   0.16022   0.16048   0.16073
     Eigenvalues ---    0.16412   0.16868   0.18382   0.19652   0.26433
     Eigenvalues ---    0.29849   0.31102   0.33071   0.33203   0.33778
     Eigenvalues ---    0.34181   0.34231   0.34278   0.34310   0.34313
     Eigenvalues ---    0.34358   0.34383   0.34554   0.36726   0.41214
     Eigenvalues ---    0.52784
 En-DIIS/RFO-DIIS/Sim-DIIS IScMMF=       -3 using points:    15   14   13   12   11   10    9    8    7    6
 RFO step:  Lambda=-5.51602541D-07.
 DIIS inversion failure, remove point  10.
 DIIS inversion failure, remove point   9.
 DIIS inversion failure, remove point   8.
 DIIS inversion failure, remove point   7.
 DIIS inversion failure, remove point   6.
 DIIS inversion failure, remove point   5.
 RFO-DIIS uses    4 points instead of   10
 DidBck=F Rises=F RFO-DIIS coefs:    1.13901    0.71183   -2.00000    1.14916    0.00000
                  RFO-DIIS coefs:    0.00000    0.00000    0.00000    0.00000    0.00000
 Iteration  1 RMS(Cart)=  0.00251887 RMS(Int)=  0.00000367
 Iteration  2 RMS(Cart)=  0.00000584 RMS(Int)=  0.00000008
 Iteration  3 RMS(Cart)=  0.00000000 RMS(Int)=  0.00000008
 Variable       Old X    -DE/DX   Delta X   Delta X   Delta X     New X
                                 (Linear)    (Quad)   (Total)
    R1        2.05909  -0.00000   0.00003  -0.00001   0.00002   2.05911
    R2        2.06019  -0.00000   0.00003  -0.00000   0.00002   2.06021
    R3        2.05910   0.00000   0.00004  -0.00000   0.00004   2.05914
    R4        2.87348  -0.00005  -0.00004  -0.00004  -0.00008   2.87339
    R5        2.10156   0.00004   0.00019   0.00003   0.00022   2.10179
    R6        2.08159  -0.00001   0.00006   0.00000   0.00006   2.08165
    R7        2.56016   0.00001  -0.00016   0.00003  -0.00013   2.56003
    R8        4.37210  -0.00005  -0.00049  -0.00032  -0.00081   4.37129
    R9        2.06076  -0.00000   0.00003  -0.00000   0.00002   2.06078
   R10        2.06017  -0.00001   0.00003  -0.00001   0.00002   2.06019
   R11        2.05827   0.00001   0.00005   0.00001   0.00006   2.05833
   R12        2.87710  -0.00006  -0.00008  -0.00008  -0.00016   2.87694
   R13        2.08093  -0.00001   0.00004  -0.00002   0.00002   2.08095
   R14        2.92898   0.00001   0.00019   0.00017   0.00037   2.92935
   R15        2.57818  -0.00008  -0.00024  -0.00017  -0.00041   2.57777
   R16        2.05741  -0.00001   0.00001  -0.00003  -0.00002   2.05739
   R17        2.05759  -0.00001   0.00002  -0.00002   0.00000   2.05760
   R18        2.05420  -0.00001   0.00001  -0.00002  -0.00002   2.05419
    A1        1.89389   0.00002   0.00008   0.00003   0.00011   1.89400
    A2        1.89374   0.00000   0.00002   0.00002   0.00004   1.89378
    A3        1.92623  -0.00001  -0.00004  -0.00002  -0.00005   1.92618
    A4        1.89307   0.00001   0.00006   0.00005   0.00011   1.89318
    A5        1.92669  -0.00003  -0.00013  -0.00008  -0.00020   1.92649
    A6        1.92929   0.00000   0.00001  -0.00000   0.00000   1.92930
    A7        1.90651  -0.00003  -0.00012  -0.00008  -0.00020   1.90631
    A8        1.96494  -0.00001  -0.00015  -0.00004  -0.00019   1.96476
    A9        2.01538  -0.00002   0.00002  -0.00002   0.00000   2.01539
   A10        1.81771   0.00003   0.00000   0.00013   0.00013   1.81784
   A11        1.81115   0.00003   0.00022   0.00015   0.00037   1.81152
   A12        1.93071   0.00000   0.00004  -0.00010  -0.00006   1.93065
   A13        2.50515  -0.00005  -0.00050  -0.00191  -0.00241   2.50274
   A14        1.90062   0.00001   0.00005   0.00005   0.00010   1.90073
   A15        1.89026   0.00001   0.00004   0.00001   0.00005   1.89031
   A16        1.92524  -0.00001  -0.00003   0.00000  -0.00003   1.92521
   A17        1.89387   0.00000  -0.00001  -0.00003  -0.00004   1.89383
   A18        1.92695  -0.00001   0.00001  -0.00004  -0.00004   1.92692
   A19        1.92609  -0.00001  -0.00005   0.00001  -0.00004   1.92605
   A20        1.93820   0.00003   0.00015   0.00015   0.00030   1.93850
   A21        1.95346  -0.00005  -0.00025  -0.00023  -0.00048   1.95298
   A22        1.97256   0.00001   0.00012   0.00009   0.00020   1.97276
   A23        1.84785  -0.00000  -0.00021  -0.00013  -0.00035   1.84750
   A24        1.91833  -0.00000   0.00017   0.00011   0.00028   1.91861
   A25        1.82645   0.00002  -0.00000  -0.00001  -0.00001   1.82644
   A26        1.92104  -0.00003  -0.00011  -0.00010  -0.00021   1.92083
   A27        1.87984  -0.00004  -0.00020  -0.00020  -0.00040   1.87944
   A28        1.93311  -0.00003  -0.00013  -0.00008  -0.00021   1.93290
   A29        1.90943   0.00004   0.00017   0.00016   0.00033   1.90976
   A30        1.91805   0.00003   0.00015   0.00013   0.00028   1.91833
   A31        1.90178   0.00003   0.00012   0.00008   0.00020   1.90198
   A32        1.69517  -0.00003  -0.00022   0.00005  -0.00016   1.69501
    D1        1.03714  -0.00000   0.00016   0.00003   0.00020   1.03734
    D2        3.04743   0.00001   0.00001   0.00012   0.00013   3.04755
    D3       -0.99538  -0.00001  -0.00005  -0.00009  -0.00014  -0.99552
    D4       -1.05644  -0.00000   0.00017   0.00006   0.00023  -1.05621
    D5        0.95385   0.00001   0.00002   0.00014   0.00016   0.95400
    D6       -3.08896  -0.00001  -0.00004  -0.00007  -0.00011  -3.08907
    D7        3.13221  -0.00000   0.00017   0.00004   0.00022   3.13243
    D8       -1.14069   0.00001   0.00002   0.00012   0.00014  -1.14055
    D9        1.09969  -0.00001  -0.00004  -0.00008  -0.00012   1.09957
   D10       -1.04665   0.00000   0.00052   0.00062   0.00114  -1.04551
   D11        3.13358   0.00001   0.00074   0.00064   0.00138   3.13497
   D12        1.11193  -0.00002   0.00061   0.00065   0.00125   1.11318
   D13       -0.73652  -0.00001  -0.00087  -0.00416  -0.00503  -0.74155
   D14       -0.95690   0.00002   0.00055   0.00045   0.00100  -0.95590
   D15        1.10416  -0.00000   0.00022   0.00023   0.00045   1.10461
   D16       -3.12212  -0.00001   0.00012   0.00013   0.00024  -3.12187
   D17       -3.05840   0.00001   0.00050   0.00041   0.00092  -3.05749
   D18       -0.99735  -0.00000   0.00017   0.00020   0.00037  -0.99698
   D19        1.05956  -0.00001   0.00007   0.00009   0.00016   1.05972
   D20        1.13115   0.00002   0.00055   0.00047   0.00102   1.13216
   D21       -3.09098  -0.00000   0.00021   0.00025   0.00047  -3.09052
   D22       -1.03407  -0.00001   0.00012   0.00015   0.00026  -1.03381
   D23        1.06764  -0.00000   0.00008   0.00001   0.00009   1.06773
   D24       -1.01282  -0.00001   0.00006  -0.00001   0.00005  -1.01277
   D25       -3.09093   0.00000   0.00011   0.00005   0.00016  -3.09077
   D26       -3.10139  -0.00000  -0.00002  -0.00002  -0.00004  -3.10143
   D27        1.10133  -0.00000  -0.00004  -0.00004  -0.00008   1.10125
   D28       -0.97678   0.00000   0.00001   0.00002   0.00003  -0.97675
   D29       -1.07466   0.00000   0.00008   0.00004   0.00012  -1.07454
   D30        3.12806  -0.00000   0.00006   0.00002   0.00008   3.12814
   D31        1.04995   0.00001   0.00011   0.00008   0.00019   1.05014
   D32        2.76030   0.00005   0.00109   0.00140   0.00250   2.76279
   D33        0.58422   0.00001   0.00068   0.00106   0.00174   0.58596
   D34       -1.39305   0.00000   0.00085   0.00117   0.00202  -1.39103
         Item               Value     Threshold  Converged?
 Maximum Force            0.000085     0.000450     YES
 RMS     Force            0.000023     0.000300     YES
 Maximum Displacement     0.006699     0.001800     NO 
 RMS     Displacement     0.002518     0.001200     NO 
 Predicted change in Energy=-2.548087D-07
 GradGradGradGradGradGradGradGradGradGradGradGradGradGradGradGradGradGrad

                          Input orientation:                          
 ---------------------------------------------------------------------
 Center     Atomic      Atomic             Coordinates (Angstroms)
 Number     Number       Type             X           Y           Z
 ---------------------------------------------------------------------
      1          1           0        1.808298    1.531617    0.702970
      2          6           0        2.612652    1.019583    0.175584
      3          1           0        2.924518    1.639042   -0.665596
      4          1           0        3.457138    0.909986    0.855412
      5          6           0        2.142136   -0.340776   -0.314375
      6          1           0        1.275371   -0.204154   -0.997809
      7          1           0        2.896282   -0.850913   -0.934426
      8          8           0        1.669719   -1.173749    0.643859
      9          1           0       -2.810884    0.522652    1.592510
     10          6           0       -2.514074    0.922318    0.622253
     11          1           0       -3.355941    0.841224   -0.065667
     12          1           0       -2.269558    1.976416    0.746720
     13          6           0       -1.311989    0.160061    0.082175
     14          1           0       -0.483205    0.162714    0.807249
     15          6           0       -1.642629   -1.331965   -0.177594
     16          1           0       -2.432833   -1.415170   -0.921888
     17          1           0       -1.983453   -1.763674    0.762098
     18          1           0       -0.759440   -1.869244   -0.513658
     19          8           0       -0.877883    0.631865   -1.121863
 ---------------------------------------------------------------------
                    Distance matrix (angstroms):
                    1          2          3          4          5
     1  H    0.000000
     2  C    1.089633   0.000000
     3  H    1.769311   1.090217   0.000000
     4  H    1.768710   1.089648   1.768805   0.000000
     5  C    2.156918   1.520534   2.157581   2.159175   0.000000
     6  H    2.487883   2.159330   2.495481   3.071781   1.112218
     7  H    3.088887   2.193473   2.504584   2.572711   1.101562
     8  O    2.709558   2.432922   3.346787   2.753466   1.354708
     9  H    4.811043   5.627554   6.264200   6.323088   5.377186
    10  C    4.365852   5.147066   5.634761   5.975775   4.914567
    11  H    5.266575   5.976129   6.359292   6.875403   5.629194
    12  H    4.102276   5.007764   5.393226   5.826159   5.094933
    13  C    3.464498   4.018745   4.549125   4.889259   3.512701
    14  H    2.671283   3.273768   3.995171   4.010865   2.898957
    15  C    4.569944   4.874621   5.470270   5.665780   3.914793
    16  H    5.413955   5.708712   6.172123   6.576998   4.738537
    17  H    5.023924   5.405063   6.140437   6.062771   4.494877
    18  H    4.431627   4.493482   5.089469   5.232399   3.285584
    19  O    3.369739   3.744000   3.959904   4.772774   3.273925
                    6          7          8          9         10
     6  H    0.000000
     7  H    1.746329   0.000000
     8  O    1.946971   2.024762   0.000000
     9  H    4.892390   6.390918   4.884007   0.000000
    10  C    4.272404   5.902504   4.679540   1.090517   0.000000
    11  H    4.838467   6.535164   5.460843   1.774296   1.090207
    12  H    4.512737   6.124209   5.045000   1.766868   1.089221
    13  C    2.827269   4.445795   3.314382   2.158534   1.522408
    14  H    2.546648   3.934692   2.539274   2.482797   2.176156
    15  C    3.234104   4.626652   3.416353   2.817392   2.545775
    16  H    3.901679   5.358918   4.397816   3.196917   2.802646
    17  H    4.018621   5.246250   3.702386   2.569342   2.741473
    18  H    2.673458   3.818159   2.779275   3.790190   3.487386
    19  O    2.313185   4.059321   3.587241   3.334103   2.409030
                   11         12         13         14         15
    11  H    0.000000
    12  H    1.768859   0.000000
    13  C    2.159532   2.158171   0.000000
    14  H    3.078144   2.546417   1.101191   0.000000
    15  C    2.769606   3.491817   1.550144   2.132661   0.000000
    16  H    2.583904   3.783354   2.178483   3.046421   1.088724
    17  H    3.058498   3.751049   2.148003   2.442080   1.088832
    18  H    3.780100   4.319504   2.185957   2.439253   1.087028
    19  O    2.701880   2.690015   1.364095   2.024191   2.309353
                   16         17         18         19
    16  H    0.000000
    17  H    1.777416   0.000000
    18  H    1.781314   1.771132   0.000000
    19  O    2.578413   3.241945   2.576721   0.000000
 Stoichiometry    C5H12O2(3)
 Framework group  C1[X(C5H12O2)]
 Deg. of freedom    51
 Full point group                 C1      NOp   1
 Largest Abelian subgroup         C1      NOp   1
 Largest concise Abelian subgroup C1      NOp   1
                         Standard orientation:                         
 ---------------------------------------------------------------------
 Center     Atomic      Atomic             Coordinates (Angstroms)
 Number     Number       Type             X           Y           Z
 ---------------------------------------------------------------------
      1          1           0        1.775268   -1.568362   -0.704789
      2          6           0        2.588595   -1.070520   -0.177576
      3          1           0        2.889458   -1.695170    0.663773
      4          1           0        3.434866   -0.976111   -0.857462
      5          6           0        2.142294    0.298110    0.312005
      6          1           0        1.273268    0.177076    0.995506
      7          1           0        2.905390    0.794972    0.931885
      8          8           0        1.684687    1.139053   -0.646454
      9          1           0       -2.825329   -0.477902   -1.594472
     10          6           0       -2.535617   -0.882489   -0.624109
     11          1           0       -3.375888   -0.786280    0.063814
     12          1           0       -2.309836   -1.940792   -0.748280
     13          6           0       -1.320184   -0.141512   -0.084290
     14          1           0       -0.491604   -0.159070   -0.809389
     15          6           0       -1.624304    1.356218    0.175059
     16          1           0       -2.412881    1.453637    0.919354
     17          1           0       -1.957454    1.793632   -0.764747
     18          1           0       -0.731714    1.877848    0.510940
     19          8           0       -0.894468   -0.620593    1.119871
 ---------------------------------------------------------------------
 Rotational constants (GHZ):           3.7145082           1.1626896           1.0378192
 Standard basis: Aug-CC-pVTZ (5D, 7F)
 There are   685 symmetry adapted cartesian basis functions of A   symmetry.
 There are   598 symmetry adapted basis functions of A   symmetry.
   598 basis functions,   828 primitive gaussians,   685 cartesian basis functions
    30 alpha electrons       28 beta electrons
       nuclear repulsion energy       310.2956231171 Hartrees.
 NAtoms=   19 NActive=   19 NUniq=   19 SFac= 1.00D+00 NAtFMM=   60 NAOKFM=F Big=F
 Integral buffers will be    131072 words long.
 Raffenetti 2 integral format.
 Two-electron integral symmetry is turned on.
 Nuclear repulsion after empirical dispersion term =      310.2860043347 Hartrees.
 One-electron integrals computed using PRISM.
 NBasis=   598 RedAO= T EigKep=  5.82D-06  NBF=   598
 NBsUse=   598 1.00D-06 EigRej= -1.00D+00 NBFU=   598
 Initial guess from the checkpoint file:  "/scratch/kurten/scratch_galib/third-paper/eto-ipro/SYS_1A_1B/DFT_high/calc-LM/TMP/G165083988_11_1_1122/Gau-17989.chk"
 B after Tr=     0.000000    0.000000   -0.000000
         Rot=    1.000000   -0.000414   -0.000099   -0.000046 Ang=  -0.05 deg.
 Initial guess <Sx>= 0.0000 <Sy>= 0.0000 <Sz>= 1.0000 <S**2>= 2.0092 S= 1.0031
 Requested convergence on RMS density matrix=1.00D-08 within 128 cycles.
 Requested convergence on MAX density matrix=1.00D-06.
 Requested convergence on             energy=1.00D-06.
 No special actions if energy rises.
 SCF Done:  E(UwB97XD) =  -348.085298364     A.U. after   16 cycles
            NFock= 16  Conv=0.28D-08     -V/T= 2.0060
 <Sx>= 0.0000 <Sy>= 0.0000 <Sz>= 1.0000 <S**2>= 2.0093 S= 1.0031
 <L.S>=  0.00000000000    
 Annihilation of the first spin contaminant:
 S**2 before annihilation     2.0093,   after     2.0001
 Calling FoFJK, ICntrl=      2127 FMM=F ISym2X=0 I1Cent= 0 IOpClX= 1 NMat=1 NMatS=1 NMatT=0.
 ***** Axes restored to original set *****
 -------------------------------------------------------------------
 Center     Atomic                   Forces (Hartrees/Bohr)
 Number     Number              X              Y              Z
 -------------------------------------------------------------------
      1        1           0.000006537   -0.000007507   -0.000007329
      2        6           0.000000454    0.000000653    0.000007973
      3        1          -0.000003970   -0.000005233    0.000010187
      4        1          -0.000009907    0.000001678   -0.000008720
      5        6           0.000016389    0.000044136   -0.000070418
      6        1          -0.000020876   -0.000000792    0.000000320
      7        1          -0.000010651    0.000000258    0.000022230
      8        8          -0.000009753   -0.000033372    0.000038959
      9        1           0.000004126    0.000006307   -0.000011170
     10        6          -0.000009035   -0.000001243   -0.000000636
     11        1           0.000011150    0.000000670    0.000006693
     12        1          -0.000005625   -0.000010864   -0.000000037
     13        6           0.000013158    0.000006700    0.000007588
     14        1          -0.000010960    0.000008470   -0.000007855
     15        6          -0.000005662   -0.000025863   -0.000009625
     16        1           0.000010886    0.000005300    0.000009772
     17        1           0.000007230    0.000007280   -0.000009589
     18        1          -0.000013348    0.000003650    0.000006593
     19        8           0.000029856   -0.000000229    0.000015063
 -------------------------------------------------------------------
 Cartesian Forces:  Max     0.000070418 RMS     0.000016323

 GradGradGradGradGradGradGradGradGradGradGradGradGradGradGradGradGradGrad
 Berny optimization.
 Using GEDIIS/GDIIS optimizer.
 FormGI is forming the generalized inverse of G from B-inverse, IUseBI=4.
 Internal  Forces:  Max     0.000051305 RMS     0.000009659
 Search for a local minimum.
 Step number  16 out of a maximum of   94
 All quantities printed in internal units (Hartrees-Bohrs-Radians)
 Mixed Optimization -- En-DIIS/RFO-DIIS
 Swapping is turned off.
 Update second derivatives using D2CorX and points    1    2    3    4    5
                                                      6    7    8    9   10
                                                     11   12   13   14   15
                                                     16
 DE= -3.60D-07 DEPred=-2.55D-07 R= 1.41D+00
 Trust test= 1.41D+00 RLast= 7.46D-03 DXMaxT set to 3.00D-01
 ITU=  0  0  0  1  0  0  0  0  0  1  1  1  1  0  1  0
     Eigenvalues ---    0.00059   0.00232   0.00401   0.00428   0.00522
     Eigenvalues ---    0.00569   0.01691   0.02555   0.04143   0.04635
     Eigenvalues ---    0.04983   0.05353   0.05562   0.05662   0.05670
     Eigenvalues ---    0.05685   0.05694   0.05883   0.07559   0.10130
     Eigenvalues ---    0.12389   0.15416   0.15756   0.15987   0.16000
     Eigenvalues ---    0.16001   0.16003   0.16008   0.16072   0.16074
     Eigenvalues ---    0.16374   0.17429   0.18410   0.19701   0.26595
     Eigenvalues ---    0.29865   0.30840   0.32996   0.33201   0.33855
     Eigenvalues ---    0.34182   0.34224   0.34263   0.34307   0.34312
     Eigenvalues ---    0.34356   0.34379   0.34585   0.36895   0.44806
     Eigenvalues ---    0.52954
 En-DIIS/RFO-DIIS/Sim-DIIS IScMMF=       -3 using points:    16   15   14   13   12   11   10    9    8    7
 RFO step:  Lambda=-1.36529862D-07.
 DIIS inversion failure, remove point  10.
 DIIS inversion failure, remove point   9.
 DIIS inversion failure, remove point   8.
 DIIS inversion failure, remove point   7.
 DIIS inversion failure, remove point   6.
 DIIS inversion failure, remove point   5.
 RFO-DIIS uses    4 points instead of   10
 DidBck=F Rises=F RFO-DIIS coefs:    1.80887   -1.37821    0.58994   -0.02060    0.00000
                  RFO-DIIS coefs:    0.00000    0.00000    0.00000    0.00000    0.00000
 Iteration  1 RMS(Cart)=  0.00151843 RMS(Int)=  0.00000219
 Iteration  2 RMS(Cart)=  0.00000409 RMS(Int)=  0.00000002
 Iteration  3 RMS(Cart)=  0.00000000 RMS(Int)=  0.00000002
 Variable       Old X    -DE/DX   Delta X   Delta X   Delta X     New X
                                 (Linear)    (Quad)   (Total)
    R1        2.05911  -0.00001  -0.00001  -0.00002  -0.00003   2.05908
    R2        2.06021  -0.00001  -0.00001  -0.00002  -0.00003   2.06019
    R3        2.05914  -0.00001  -0.00001  -0.00002  -0.00003   2.05911
    R4        2.87339  -0.00001  -0.00006  -0.00000  -0.00006   2.87333
    R5        2.10179  -0.00001   0.00002  -0.00004  -0.00002   2.10177
    R6        2.08165  -0.00002  -0.00002  -0.00003  -0.00005   2.08160
    R7        2.56003   0.00005   0.00006   0.00005   0.00012   2.56014
    R8        4.37129  -0.00003  -0.00008  -0.00067  -0.00076   4.37053
    R9        2.06078  -0.00001  -0.00001  -0.00002  -0.00003   2.06075
   R10        2.06019  -0.00001  -0.00001  -0.00001  -0.00003   2.06016
   R11        2.05833  -0.00001   0.00001  -0.00002  -0.00002   2.05831
   R12        2.87694  -0.00000  -0.00008   0.00003  -0.00005   2.87689
   R13        2.08095  -0.00001  -0.00002  -0.00001  -0.00003   2.08092
   R14        2.92935   0.00001   0.00012   0.00001   0.00013   2.92948
   R15        2.57777  -0.00001  -0.00012   0.00002  -0.00010   2.57767
   R16        2.05739  -0.00002  -0.00003  -0.00001  -0.00004   2.05735
   R17        2.05760  -0.00001  -0.00002  -0.00001  -0.00003   2.05756
   R18        2.05419  -0.00001  -0.00002  -0.00001  -0.00004   2.05415
    A1        1.89400   0.00000   0.00003  -0.00003  -0.00001   1.89399
    A2        1.89378   0.00000   0.00002   0.00001   0.00003   1.89381
    A3        1.92618  -0.00001  -0.00004  -0.00001  -0.00005   1.92613
    A4        1.89318  -0.00000   0.00005  -0.00002   0.00004   1.89322
    A5        1.92649   0.00000  -0.00007   0.00004  -0.00003   1.92646
    A6        1.92930   0.00000   0.00001   0.00001   0.00002   1.92932
    A7        1.90631  -0.00001  -0.00011   0.00002  -0.00009   1.90622
    A8        1.96476   0.00001  -0.00002   0.00004   0.00002   1.96478
    A9        2.01539  -0.00001  -0.00005  -0.00001  -0.00007   2.01532
   A10        1.81784   0.00001   0.00016   0.00002   0.00018   1.81802
   A11        1.81152   0.00001   0.00017  -0.00004   0.00013   1.81165
   A12        1.93065  -0.00001  -0.00010  -0.00004  -0.00014   1.93051
   A13        2.50274  -0.00002  -0.00131  -0.00031  -0.00162   2.50112
   A14        1.90073   0.00000   0.00004  -0.00002   0.00003   1.90076
   A15        1.89031  -0.00000   0.00001  -0.00002  -0.00001   1.89030
   A16        1.92521   0.00000  -0.00000   0.00001   0.00000   1.92521
   A17        1.89383  -0.00000  -0.00002   0.00000  -0.00002   1.89381
   A18        1.92692  -0.00000  -0.00004   0.00001  -0.00003   1.92689
   A19        1.92605   0.00001   0.00000   0.00002   0.00002   1.92607
   A20        1.93850   0.00000   0.00011  -0.00004   0.00007   1.93858
   A21        1.95298  -0.00001  -0.00021   0.00004  -0.00017   1.95281
   A22        1.97276   0.00000   0.00006  -0.00001   0.00004   1.97281
   A23        1.84750   0.00000  -0.00008   0.00004  -0.00004   1.84746
   A24        1.91861  -0.00000   0.00009  -0.00003   0.00006   1.91866
   A25        1.82644   0.00000   0.00002   0.00001   0.00003   1.82647
   A26        1.92083  -0.00001  -0.00010   0.00001  -0.00009   1.92075
   A27        1.87944  -0.00000  -0.00016   0.00004  -0.00013   1.87931
   A28        1.93290   0.00001  -0.00002   0.00005   0.00002   1.93292
   A29        1.90976   0.00000   0.00014  -0.00004   0.00010   1.90986
   A30        1.91833   0.00000   0.00010  -0.00003   0.00007   1.91840
   A31        1.90198  -0.00000   0.00005  -0.00003   0.00002   1.90200
   A32        1.69501   0.00000  -0.00073   0.00041  -0.00031   1.69470
    D1        1.03734  -0.00000   0.00001  -0.00005  -0.00004   1.03730
    D2        3.04755   0.00000   0.00013   0.00002   0.00014   3.04770
    D3       -0.99552  -0.00000  -0.00009  -0.00001  -0.00009  -0.99561
    D4       -1.05621  -0.00000   0.00005  -0.00003   0.00002  -1.05619
    D5        0.95400   0.00001   0.00016   0.00004   0.00020   0.95420
    D6       -3.08907  -0.00000  -0.00005   0.00002  -0.00004  -3.08911
    D7        3.13243  -0.00000   0.00002  -0.00004  -0.00002   3.13241
    D8       -1.14055   0.00000   0.00014   0.00003   0.00016  -1.14038
    D9        1.09957  -0.00000  -0.00008   0.00000  -0.00008   1.09949
   D10       -1.04551   0.00001   0.00318   0.00019   0.00337  -1.04214
   D11        3.13497   0.00000   0.00317   0.00012   0.00329   3.13825
   D12        1.11318   0.00000   0.00315   0.00016   0.00332   1.11650
   D13       -0.74155   0.00000  -0.00487   0.00035  -0.00453  -0.74608
   D14       -0.95590  -0.00000   0.00037  -0.00011   0.00026  -0.95564
   D15        1.10461   0.00000   0.00021  -0.00006   0.00015   1.10475
   D16       -3.12187   0.00000   0.00013  -0.00003   0.00010  -3.12178
   D17       -3.05749  -0.00000   0.00034  -0.00010   0.00024  -3.05725
   D18       -0.99698   0.00000   0.00018  -0.00005   0.00013  -0.99685
   D19        1.05972   0.00000   0.00010  -0.00002   0.00008   1.05980
   D20        1.13216  -0.00000   0.00039  -0.00012   0.00027   1.13243
   D21       -3.09052   0.00000   0.00022  -0.00007   0.00016  -3.09036
   D22       -1.03381   0.00000   0.00014  -0.00004   0.00011  -1.03370
   D23        1.06773  -0.00000  -0.00003   0.00003  -0.00000   1.06773
   D24       -1.01277  -0.00000  -0.00005   0.00005   0.00000  -1.01277
   D25       -3.09077   0.00000   0.00001   0.00003   0.00004  -3.09073
   D26       -3.10143  -0.00000  -0.00007   0.00003  -0.00004  -3.10147
   D27        1.10125  -0.00000  -0.00009   0.00005  -0.00003   1.10122
   D28       -0.97675   0.00000  -0.00003   0.00004   0.00001  -0.97674
   D29       -1.07454   0.00000   0.00000   0.00002   0.00002  -1.07451
   D30        3.12814   0.00000  -0.00001   0.00004   0.00003   3.12817
   D31        1.05014   0.00000   0.00004   0.00002   0.00007   1.05021
   D32        2.76279   0.00001   0.00167   0.00005   0.00171   2.76450
   D33        0.58596   0.00001   0.00141   0.00013   0.00154   0.58750
   D34       -1.39103   0.00001   0.00145   0.00009   0.00155  -1.38948
         Item               Value     Threshold  Converged?
 Maximum Force            0.000051     0.000450     YES
 RMS     Force            0.000010     0.000300     YES
 Maximum Displacement     0.004241     0.001800     NO 
 RMS     Displacement     0.001518     0.001200     NO 
 Predicted change in Energy=-6.122467D-08
 GradGradGradGradGradGradGradGradGradGradGradGradGradGradGradGradGradGrad

                          Input orientation:                          
 ---------------------------------------------------------------------
 Center     Atomic      Atomic             Coordinates (Angstroms)
 Number     Number       Type             X           Y           Z
 ---------------------------------------------------------------------
      1          1           0        1.806054    1.531541    0.701321
      2          6           0        2.610983    1.019568    0.174782
      3          1           0        2.922597    1.638311   -0.666999
      4          1           0        3.455329    0.911379    0.854987
      5          6           0        2.141646   -0.341655   -0.313808
      6          1           0        1.274995   -0.206337   -0.997629
      7          1           0        2.896396   -0.851989   -0.932914
      8          8           0        1.669636   -1.173931    0.645317
      9          1           0       -2.810503    0.521984    1.592658
     10          6           0       -2.513412    0.922286    0.622766
     11          1           0       -3.355009    0.841546   -0.065503
     12          1           0       -2.269066    1.976326    0.747980
     13          6           0       -1.311093    0.160502    0.082613
     14          1           0       -0.482613    0.162507    0.808010
     15          6           0       -1.641822   -1.331370   -0.178338
     16          1           0       -2.431750   -1.413864   -0.922969
     17          1           0       -1.983020   -1.763571    0.760972
     18          1           0       -0.758591   -1.868533   -0.514409
     19          8           0       -0.876534    0.633129   -1.120880
 ---------------------------------------------------------------------
                    Distance matrix (angstroms):
                    1          2          3          4          5
     1  H    0.000000
     2  C    1.089619   0.000000
     3  H    1.769285   1.090203   0.000000
     4  H    1.768706   1.089635   1.768806   0.000000
     5  C    2.156843   1.520502   2.157520   2.159152   0.000000
     6  H    2.487704   2.159226   2.495323   3.071699   1.112208
     7  H    3.088815   2.193439   2.504594   2.572637   1.101535
     8  O    2.709488   2.432895   3.346759   2.753394   1.354769
     9  H    4.808979   5.625875   6.262641   6.321110   5.376269
    10  C    4.362929   5.144859   5.632618   5.973266   4.913684
    11  H    5.263144   5.973482   6.356491   6.872618   5.628041
    12  H    4.099587   5.005878   5.391641   5.823595   5.094587
    13  C    3.461091   4.016113   4.546424   4.886630   3.511513
    14  H    2.669014   3.271982   3.993633   4.008791   2.898171
    15  C    4.567045   4.872160   5.467331   5.663799   3.913121
    16  H    5.410425   5.705769   6.168494   6.574616   4.736735
    17  H    5.021792   5.403179   6.138158   6.061339   4.493314
    18  H    4.428984   4.491118   5.086490   5.230705   3.283744
    19  O    3.365091   3.740434   3.955982   4.769330   3.272764
                    6          7          8          9         10
     6  H    0.000000
     7  H    1.746424   0.000000
     8  O    1.947114   2.024698   0.000000
     9  H    4.891966   6.390228   4.883157   0.000000
    10  C    4.272177   5.902052   4.678945   1.090503   0.000000
    11  H    4.837753   6.534564   5.460263   1.774290   1.090192
    12  H    4.513484   6.124278   5.044605   1.766846   1.089212
    13  C    2.826543   4.445155   3.313924   2.158503   1.522384
    14  H    2.546677   3.934174   2.538644   2.482734   2.176172
    15  C    3.231835   4.625431   3.415983   2.817297   2.545664
    16  H    3.899186   5.357700   4.397551   3.196771   2.802421
    17  H    4.016505   5.244896   3.701748   2.569084   2.741213
    18  H    2.670556   3.816732   2.779158   3.790072   3.487297
    19  O    2.312784   4.059053   3.587185   3.334048   2.409000
                   11         12         13         14         15
    11  H    0.000000
    12  H    1.768829   0.000000
    13  C    2.159479   2.158158   0.000000
    14  H    3.078113   2.546558   1.101174   0.000000
    15  C    2.769351   3.491755   1.550212   2.132677   0.000000
    16  H    2.583511   3.783111   2.178461   3.046369   1.088700
    17  H    3.058112   3.750843   2.147956   2.441968   1.088815
    18  H    3.779872   4.319503   2.186018   2.439278   1.087007
    19  O    2.701869   2.689975   1.364043   2.024173   2.309396
                   16         17         18         19
    16  H    0.000000
    17  H    1.777446   0.000000
    18  H    1.781321   1.771113   0.000000
    19  O    2.578381   3.241890   2.576826   0.000000
 Stoichiometry    C5H12O2(3)
 Framework group  C1[X(C5H12O2)]
 Deg. of freedom    51
 Full point group                 C1      NOp   1
 Largest Abelian subgroup         C1      NOp   1
 Largest concise Abelian subgroup C1      NOp   1
                         Standard orientation:                         
 ---------------------------------------------------------------------
 Center     Atomic      Atomic             Coordinates (Angstroms)
 Number     Number       Type             X           Y           Z
 ---------------------------------------------------------------------
      1          1           0        1.772386   -1.568462   -0.703233
      2          6           0        2.586425   -1.071102   -0.176695
      3          1           0        2.886820   -1.695369    0.665087
      4          1           0        3.432586   -0.978171   -0.856900
      5          6           0        2.141735    0.298371    0.311896
      6          1           0        1.272782    0.178718    0.995717
      7          1           0        2.905574    0.794998    0.931002
      8          8           0        1.684824    1.139031   -0.647229
      9          1           0       -2.825196   -0.475741   -1.594570
     10          6           0       -2.535379   -0.881341   -0.624678
     11          1           0       -3.375382   -0.785422    0.063591
     12          1           0       -2.310099   -1.939619   -0.749893
     13          6           0       -1.319506   -0.141383   -0.084525
     14          1           0       -0.491197   -0.158341   -0.809922
     15          6           0       -1.623252    1.356216    0.176425
     16          1           0       -2.411562    1.452955    0.921057
     17          1           0       -1.956593    1.794506   -0.762885
     18          1           0       -0.730469    1.877349    0.512497
     19          8           0       -0.893548   -0.621777    1.118968
 ---------------------------------------------------------------------
 Rotational constants (GHZ):           3.7142518           1.1635494           1.0384665
 Standard basis: Aug-CC-pVTZ (5D, 7F)
 There are   685 symmetry adapted cartesian basis functions of A   symmetry.
 There are   598 symmetry adapted basis functions of A   symmetry.
   598 basis functions,   828 primitive gaussians,   685 cartesian basis functions
    30 alpha electrons       28 beta electrons
       nuclear repulsion energy       310.3352791402 Hartrees.
 NAtoms=   19 NActive=   19 NUniq=   19 SFac= 1.00D+00 NAtFMM=   60 NAOKFM=F Big=F
 Integral buffers will be    131072 words long.
 Raffenetti 2 integral format.
 Two-electron integral symmetry is turned on.
 Nuclear repulsion after empirical dispersion term =      310.3256542417 Hartrees.
 One-electron integrals computed using PRISM.
 NBasis=   598 RedAO= T EigKep=  5.81D-06  NBF=   598
 NBsUse=   598 1.00D-06 EigRej= -1.00D+00 NBFU=   598
 Initial guess from the checkpoint file:  "/scratch/kurten/scratch_galib/third-paper/eto-ipro/SYS_1A_1B/DFT_high/calc-LM/TMP/G165083988_11_1_1122/Gau-17989.chk"
 B after Tr=    -0.000000   -0.000000    0.000000
         Rot=    1.000000   -0.000175   -0.000007    0.000116 Ang=  -0.02 deg.
 Initial guess <Sx>= 0.0000 <Sy>= 0.0000 <Sz>= 1.0000 <S**2>= 2.0093 S= 1.0031
 Requested convergence on RMS density matrix=1.00D-08 within 128 cycles.
 Requested convergence on MAX density matrix=1.00D-06.
 Requested convergence on             energy=1.00D-06.
 No special actions if energy rises.
 SCF Done:  E(UwB97XD) =  -348.085298466     A.U. after   15 cycles
            NFock= 15  Conv=0.44D-08     -V/T= 2.0060
 <Sx>= 0.0000 <Sy>= 0.0000 <Sz>= 1.0000 <S**2>= 2.0093 S= 1.0031
 <L.S>=  0.00000000000    
 Annihilation of the first spin contaminant:
 S**2 before annihilation     2.0093,   after     2.0001
 Calling FoFJK, ICntrl=      2127 FMM=F ISym2X=0 I1Cent= 0 IOpClX= 1 NMat=1 NMatS=1 NMatT=0.
 ***** Axes restored to original set *****
 -------------------------------------------------------------------
 Center     Atomic                   Forces (Hartrees/Bohr)
 Number     Number              X              Y              Z
 -------------------------------------------------------------------
      1        1           0.000002914    0.000000259   -0.000003261
      2        6          -0.000000566    0.000001654    0.000003626
      3        1          -0.000000320    0.000002600    0.000005987
      4        1          -0.000003363    0.000001503   -0.000003868
      5        6           0.000010438    0.000019699   -0.000030851
      6        1          -0.000008442   -0.000005068    0.000003788
      7        1          -0.000007376   -0.000001550    0.000004753
      8        8          -0.000008051   -0.000017182    0.000014939
      9        1          -0.000001015    0.000003002   -0.000003872
     10        6          -0.000004030    0.000014275    0.000004698
     11        1           0.000002258    0.000000121    0.000003046
     12        1          -0.000003097   -0.000004941    0.000001465
     13        6          -0.000014292   -0.000024675    0.000005234
     14        1          -0.000001050    0.000010738   -0.000001923
     15        6           0.000009829    0.000011581    0.000002012
     16        1           0.000001586   -0.000004361    0.000002369
     17        1          -0.000000301   -0.000004251   -0.000006351
     18        1          -0.000006852   -0.000005177    0.000000035
     19        8           0.000031732    0.000001774   -0.000001827
 -------------------------------------------------------------------
 Cartesian Forces:  Max     0.000031732 RMS     0.000009380

 GradGradGradGradGradGradGradGradGradGradGradGradGradGradGradGradGradGrad
 Berny optimization.
 Using GEDIIS/GDIIS optimizer.
 FormGI is forming the generalized inverse of G from B-inverse, IUseBI=4.
 Internal  Forces:  Max     0.000025798 RMS     0.000005898
 Search for a local minimum.
 Step number  17 out of a maximum of   94
 All quantities printed in internal units (Hartrees-Bohrs-Radians)
 Mixed Optimization -- En-DIIS/RFO-DIIS
 Swapping is turned off.
 Update second derivatives using D2CorX and points    1    2    3    4    5
                                                      6    7    8    9   10
                                                     11   12   13   14   15
                                                     16   17
 DE= -1.02D-07 DEPred=-6.12D-08 R= 1.67D+00
 Trust test= 1.67D+00 RLast= 8.08D-03 DXMaxT set to 3.00D-01
 ITU=  0  0  0  0  1  0  0  0  0  0  1  1  1  1  0  1  0
     Eigenvalues ---    0.00057   0.00232   0.00385   0.00417   0.00446
     Eigenvalues ---    0.00551   0.01504   0.02328   0.03906   0.04621
     Eigenvalues ---    0.05082   0.05241   0.05569   0.05664   0.05669
     Eigenvalues ---    0.05686   0.05693   0.05887   0.07491   0.11037
     Eigenvalues ---    0.12463   0.15711   0.15944   0.15991   0.16000
     Eigenvalues ---    0.16001   0.16005   0.16017   0.16074   0.16229
     Eigenvalues ---    0.16455   0.17781   0.18550   0.20352   0.26363
     Eigenvalues ---    0.29835   0.30646   0.33028   0.33202   0.34150
     Eigenvalues ---    0.34184   0.34232   0.34272   0.34309   0.34312
     Eigenvalues ---    0.34377   0.34510   0.35344   0.36292   0.43730
     Eigenvalues ---    0.51233
 En-DIIS/RFO-DIIS/Sim-DIIS IScMMF=       -3 using points:    17   16   15   14   13   12   11   10    9    8
 RFO step:  Lambda=-5.17030356D-08.
 DIIS inversion failure, remove point  10.
 DIIS inversion failure, remove point   9.
 DIIS inversion failure, remove point   8.
 DIIS inversion failure, remove point   7.
 DIIS inversion failure, remove point   6.
 DIIS inversion failure, remove point   5.
 DIIS inversion failure, remove point   4.
 RFO-DIIS uses    3 points instead of   10
 DidBck=F Rises=F RFO-DIIS coefs:    1.43966   -0.35000   -0.08966    0.00000    0.00000
                  RFO-DIIS coefs:    0.00000    0.00000    0.00000    0.00000    0.00000
 Iteration  1 RMS(Cart)=  0.00074394 RMS(Int)=  0.00000042
 Iteration  2 RMS(Cart)=  0.00000099 RMS(Int)=  0.00000001
 Variable       Old X    -DE/DX   Delta X   Delta X   Delta X     New X
                                 (Linear)    (Quad)   (Total)
    R1        2.05908  -0.00000  -0.00001  -0.00000  -0.00001   2.05907
    R2        2.06019  -0.00000  -0.00001   0.00000  -0.00001   2.06018
    R3        2.05911  -0.00001  -0.00001  -0.00000  -0.00001   2.05910
    R4        2.87333   0.00001  -0.00003   0.00002  -0.00002   2.87331
    R5        2.10177  -0.00001   0.00001  -0.00003  -0.00001   2.10176
    R6        2.08160  -0.00001  -0.00002  -0.00001  -0.00003   2.08157
    R7        2.56014   0.00002   0.00004   0.00004   0.00008   2.56022
    R8        4.37053  -0.00002  -0.00041  -0.00071  -0.00111   4.36942
    R9        2.06075  -0.00000  -0.00001  -0.00000  -0.00001   2.06074
   R10        2.06016  -0.00000  -0.00001  -0.00000  -0.00001   2.06015
   R11        2.05831  -0.00001  -0.00000  -0.00001  -0.00001   2.05830
   R12        2.87689   0.00001  -0.00004   0.00003  -0.00000   2.87689
   R13        2.08092  -0.00000  -0.00001   0.00000  -0.00001   2.08090
   R14        2.92948   0.00000   0.00009  -0.00005   0.00004   2.92952
   R15        2.57767   0.00001  -0.00008   0.00005  -0.00003   2.57764
   R16        2.05735  -0.00000  -0.00002   0.00001  -0.00002   2.05733
   R17        2.05756  -0.00000  -0.00001   0.00000  -0.00001   2.05755
   R18        2.05415  -0.00000  -0.00002   0.00000  -0.00002   2.05413
    A1        1.89399  -0.00000   0.00001  -0.00003  -0.00002   1.89398
    A2        1.89381  -0.00000   0.00002  -0.00000   0.00001   1.89382
    A3        1.92613   0.00000  -0.00003   0.00001  -0.00002   1.92611
    A4        1.89322  -0.00000   0.00003  -0.00002   0.00001   1.89323
    A5        1.92646   0.00001  -0.00003   0.00004   0.00001   1.92646
    A6        1.92932   0.00000   0.00001   0.00000   0.00001   1.92933
    A7        1.90622  -0.00000  -0.00006   0.00002  -0.00004   1.90618
    A8        1.96478   0.00001  -0.00001   0.00004   0.00003   1.96481
    A9        2.01532   0.00000  -0.00003  -0.00001  -0.00003   2.01529
   A10        1.81802  -0.00000   0.00009   0.00000   0.00010   1.81811
   A11        1.81165  -0.00000   0.00009  -0.00006   0.00003   1.81168
   A12        1.93051  -0.00000  -0.00007  -0.00000  -0.00007   1.93044
   A13        2.50112  -0.00000  -0.00093   0.00033  -0.00060   2.50052
   A14        1.90076  -0.00000   0.00002  -0.00002   0.00000   1.90076
   A15        1.89030  -0.00000   0.00000  -0.00001  -0.00001   1.89030
   A16        1.92521   0.00000  -0.00000   0.00001   0.00001   1.92522
   A17        1.89381  -0.00000  -0.00001   0.00001  -0.00000   1.89380
   A18        1.92689   0.00000  -0.00002   0.00001  -0.00001   1.92688
   A19        1.92607   0.00000   0.00001   0.00000   0.00001   1.92608
   A20        1.93858  -0.00000   0.00006  -0.00004   0.00002   1.93860
   A21        1.95281   0.00001  -0.00012   0.00007  -0.00005   1.95276
   A22        1.97281  -0.00000   0.00004  -0.00002   0.00002   1.97282
   A23        1.84746   0.00000  -0.00005   0.00006   0.00001   1.84747
   A24        1.91866  -0.00000   0.00005  -0.00006  -0.00001   1.91865
   A25        1.82647  -0.00000   0.00001   0.00000   0.00002   1.82649
   A26        1.92075   0.00000  -0.00006   0.00003  -0.00003   1.92072
   A27        1.87931   0.00001  -0.00009   0.00006  -0.00003   1.87928
   A28        1.93292   0.00001  -0.00001   0.00004   0.00003   1.93295
   A29        1.90986  -0.00001   0.00007  -0.00005   0.00002   1.90988
   A30        1.91840  -0.00001   0.00006  -0.00004   0.00001   1.91841
   A31        1.90200  -0.00001   0.00003  -0.00003  -0.00000   1.90200
   A32        1.69470   0.00003  -0.00015   0.00025   0.00010   1.69480
    D1        1.03730  -0.00000   0.00000  -0.00004  -0.00004   1.03726
    D2        3.04770  -0.00000   0.00007  -0.00000   0.00007   3.04777
    D3       -0.99561   0.00000  -0.00005   0.00003  -0.00002  -0.99564
    D4       -1.05619  -0.00000   0.00003  -0.00004  -0.00001  -1.05620
    D5        0.95420   0.00000   0.00010   0.00000   0.00010   0.95431
    D6       -3.08911   0.00000  -0.00003   0.00003   0.00001  -3.08910
    D7        3.13241  -0.00000   0.00001  -0.00004  -0.00003   3.13238
    D8       -1.14038   0.00000   0.00008  -0.00000   0.00008  -1.14030
    D9        1.09949   0.00000  -0.00004   0.00003  -0.00001   1.09948
   D10       -1.04214   0.00000   0.00158   0.00010   0.00168  -1.04046
   D11        3.13825  -0.00000   0.00157   0.00004   0.00161   3.13986
   D12        1.11650   0.00000   0.00157   0.00007   0.00164   1.11813
   D13       -0.74608  -0.00000  -0.00244  -0.00003  -0.00247  -0.74855
   D14       -0.95564  -0.00000   0.00020  -0.00017   0.00004  -0.95560
   D15        1.10475   0.00000   0.00011  -0.00007   0.00003   1.10479
   D16       -3.12178   0.00000   0.00006  -0.00004   0.00003  -3.12175
   D17       -3.05725  -0.00000   0.00019  -0.00015   0.00004  -3.05721
   D18       -0.99685   0.00000   0.00009  -0.00006   0.00003  -0.99683
   D19        1.05980   0.00000   0.00005  -0.00002   0.00002   1.05982
   D20        1.13243  -0.00000   0.00021  -0.00017   0.00004   1.13247
   D21       -3.09036   0.00000   0.00011  -0.00008   0.00003  -3.09033
   D22       -1.03370   0.00000   0.00007  -0.00004   0.00003  -1.03368
   D23        1.06773  -0.00000   0.00001  -0.00002  -0.00001   1.06771
   D24       -1.01277   0.00000   0.00001  -0.00001  -0.00001  -1.01278
   D25       -3.09073  -0.00000   0.00003  -0.00003   0.00000  -3.09073
   D26       -3.10147  -0.00000  -0.00002   0.00001  -0.00001  -3.10148
   D27        1.10122   0.00000  -0.00002   0.00002  -0.00000   1.10121
   D28       -0.97674  -0.00000   0.00001  -0.00000   0.00000  -0.97674
   D29       -1.07451  -0.00000   0.00002  -0.00004  -0.00002  -1.07453
   D30        3.12817   0.00000   0.00002  -0.00003  -0.00001   3.12816
   D31        1.05021  -0.00000   0.00005  -0.00005  -0.00000   1.05021
   D32        2.76450  -0.00000   0.00098  -0.00017   0.00081   2.76531
   D33        0.58750   0.00001   0.00083  -0.00005   0.00078   0.58828
   D34       -1.38948   0.00000   0.00086  -0.00009   0.00077  -1.38871
         Item               Value     Threshold  Converged?
 Maximum Force            0.000026     0.000450     YES
 RMS     Force            0.000006     0.000300     YES
 Maximum Displacement     0.001828     0.001800     NO 
 RMS     Displacement     0.000744     0.001200     YES
 Predicted change in Energy=-2.545405D-08
 GradGradGradGradGradGradGradGradGradGradGradGradGradGradGradGradGradGrad

                          Input orientation:                          
 ---------------------------------------------------------------------
 Center     Atomic      Atomic             Coordinates (Angstroms)
 Number     Number       Type             X           Y           Z
 ---------------------------------------------------------------------
      1          1           0        1.805315    1.531608    0.700584
      2          6           0        2.610389    1.019632    0.174284
      3          1           0        2.921719    1.638030   -0.667850
      4          1           0        3.454814    0.912109    0.854485
      5          6           0        2.141474   -0.342004   -0.313528
      6          1           0        1.274719   -0.207304   -0.997327
      7          1           0        2.896348   -0.852482   -0.932335
      8          8           0        1.669817   -1.173912    0.646147
      9          1           0       -2.810722    0.521605    1.592575
     10          6           0       -2.513206    0.922263    0.622967
     11          1           0       -3.354520    0.841858   -0.065678
     12          1           0       -2.268842    1.976232    0.748700
     13          6           0       -1.310727    0.160602    0.082998
     14          1           0       -0.482548    0.162210    0.808729
     15          6           0       -1.641551   -1.331142   -0.178699
     16          1           0       -2.431191   -1.413197   -0.923672
     17          1           0       -1.983177   -1.763649    0.760306
     18          1           0       -0.758275   -1.868305   -0.514628
     19          8           0       -0.875613    0.633675   -1.120103
 ---------------------------------------------------------------------
                    Distance matrix (angstroms):
                    1          2          3          4          5
     1  H    0.000000
     2  C    1.089612   0.000000
     3  H    1.769264   1.090198   0.000000
     4  H    1.768704   1.089628   1.768801   0.000000
     5  C    2.156814   1.520492   2.157512   2.159147   0.000000
     6  H    2.487619   2.159181   2.495280   3.071663   1.112201
     7  H    3.088797   2.193443   2.504645   2.572624   1.101520
     8  O    2.709458   2.432893   3.346769   2.753380   1.354809
     9  H    4.808695   5.625658   6.262332   6.320935   5.376179
    10  C    4.361989   5.144125   5.631779   5.972518   4.913394
    11  H    5.261826   5.972380   6.355130   6.871584   5.627514
    12  H    4.098629   5.005190   5.391003   5.822696   5.094451
    13  C    3.459883   4.015149   4.545345   4.885729   3.511060
    14  H    2.668569   3.271689   3.993414   4.008399   2.898134
    15  C    4.566110   4.871317   5.466139   5.663266   3.912525
    16  H    5.409072   5.704533   6.166771   6.573732   4.735926
    17  H    5.021450   5.402863   6.137512   6.061378   4.492988
    18  H    4.428108   4.490287   5.085294   5.230229   3.283076
    19  O    3.362820   3.738530   3.953857   4.767507   3.271900
                    6          7          8          9         10
     6  H    0.000000
     7  H    1.746471   0.000000
     8  O    1.947162   2.024674   0.000000
     9  H    4.891802   6.390144   4.883209   0.000000
    10  C    4.271960   5.901861   4.678906   1.090497   0.000000
    11  H    4.837206   6.534160   5.460218   1.774284   1.090186
    12  H    4.513675   6.124271   5.044497   1.766832   1.089207
    13  C    2.826126   4.444854   3.313866   2.158502   1.522383
    14  H    2.546834   3.934189   2.538568   2.482736   2.176180
    15  C    3.230757   4.624890   3.416174   2.817277   2.545640
    16  H    3.897867   5.356972   4.397710   3.196718   2.802355
    17  H    4.015641   5.244524   3.702052   2.569025   2.741152
    18  H    2.669267   3.816104   2.779427   3.790054   3.487287
    19  O    2.312195   4.058523   3.586952   3.334041   2.409001
                   11         12         13         14         15
    11  H    0.000000
    12  H    1.768817   0.000000
    13  C    2.159469   2.158160   0.000000
    14  H    3.078106   2.546591   1.101167   0.000000
    15  C    2.769290   3.491745   1.550234   2.132698   0.000000
    16  H    2.583402   3.783043   2.178454   3.046363   1.088692
    17  H    3.058022   3.750792   2.147947   2.441959   1.088808
    18  H    3.779818   4.319522   2.186051   2.439321   1.086999
    19  O    2.701876   2.689976   1.364029   2.024147   2.309417
                   16         17         18         19
    16  H    0.000000
    17  H    1.777447   0.000000
    18  H    1.781316   1.771100   0.000000
    19  O    2.578389   3.241882   2.576873   0.000000
 Stoichiometry    C5H12O2(3)
 Framework group  C1[X(C5H12O2)]
 Deg. of freedom    51
 Full point group                 C1      NOp   1
 Largest Abelian subgroup         C1      NOp   1
 Largest concise Abelian subgroup C1      NOp   1
                         Standard orientation:                         
 ---------------------------------------------------------------------
 Center     Atomic      Atomic             Coordinates (Angstroms)
 Number     Number       Type             X           Y           Z
 ---------------------------------------------------------------------
      1          1           0        1.771248   -1.568370   -0.703121
      2          6           0        2.585559   -1.071279   -0.176761
      3          1           0        2.885735   -1.695527    0.665106
      4          1           0        3.431698   -0.978857   -0.857052
      5          6           0        2.141506    0.298469    0.311606
      6          1           0        1.272548    0.179278    0.995489
      7          1           0        2.905611    0.794940    0.930480
      8          8           0        1.684886    1.139144   -0.647702
      9          1           0       -2.825826   -0.474432   -1.594052
     10          6           0       -2.535490   -0.880771   -0.624631
     11          1           0       -3.375106   -0.785356    0.064169
     12          1           0       -2.310314   -1.938956   -0.750777
     13          6           0       -1.319307   -0.141254   -0.084574
     14          1           0       -0.491398   -0.157634   -0.810431
     15          6           0       -1.622962    1.356155    0.177703
     16          1           0       -2.410874    1.452262    0.922825
     17          1           0       -1.956819    1.795127   -0.761097
     18          1           0       -0.730034    1.877077    0.513688
     19          8           0       -0.892675   -0.622578    1.118292
 ---------------------------------------------------------------------
 Rotational constants (GHZ):           3.7143633           1.1638823           1.0386957
 Standard basis: Aug-CC-pVTZ (5D, 7F)
 There are   685 symmetry adapted cartesian basis functions of A   symmetry.
 There are   598 symmetry adapted basis functions of A   symmetry.
   598 basis functions,   828 primitive gaussians,   685 cartesian basis functions
    30 alpha electrons       28 beta electrons
       nuclear repulsion energy       310.3507128497 Hartrees.
 NAtoms=   19 NActive=   19 NUniq=   19 SFac= 1.00D+00 NAtFMM=   60 NAOKFM=F Big=F
 Integral buffers will be    131072 words long.
 Raffenetti 2 integral format.
 Two-electron integral symmetry is turned on.
 Nuclear repulsion after empirical dispersion term =      310.3410857859 Hartrees.
 One-electron integrals computed using PRISM.
 NBasis=   598 RedAO= T EigKep=  5.81D-06  NBF=   598
 NBsUse=   598 1.00D-06 EigRej= -1.00D+00 NBFU=   598
 Initial guess from the checkpoint file:  "/scratch/kurten/scratch_galib/third-paper/eto-ipro/SYS_1A_1B/DFT_high/calc-LM/TMP/G165083988_11_1_1122/Gau-17989.chk"
 B after Tr=     0.000000    0.000000   -0.000000
         Rot=    1.000000   -0.000186   -0.000083    0.000037 Ang=  -0.02 deg.
 Initial guess <Sx>= 0.0000 <Sy>= 0.0000 <Sz>= 1.0000 <S**2>= 2.0093 S= 1.0031
 Requested convergence on RMS density matrix=1.00D-08 within 128 cycles.
 Requested convergence on MAX density matrix=1.00D-06.
 Requested convergence on             energy=1.00D-06.
 No special actions if energy rises.
 SCF Done:  E(UwB97XD) =  -348.085298500     A.U. after   14 cycles
            NFock= 14  Conv=0.95D-08     -V/T= 2.0060
 <Sx>= 0.0000 <Sy>= 0.0000 <Sz>= 1.0000 <S**2>= 2.0093 S= 1.0031
 <L.S>=  0.00000000000    
 Annihilation of the first spin contaminant:
 S**2 before annihilation     2.0093,   after     2.0001
 Calling FoFJK, ICntrl=      2127 FMM=F ISym2X=0 I1Cent= 0 IOpClX= 1 NMat=1 NMatS=1 NMatT=0.
 ***** Axes restored to original set *****
 -------------------------------------------------------------------
 Center     Atomic                   Forces (Hartrees/Bohr)
 Number     Number              X              Y              Z
 -------------------------------------------------------------------
      1        1           0.000000626    0.000002409   -0.000000924
      2        6          -0.000001044    0.000001805    0.000000607
      3        1           0.000000933    0.000003910    0.000003103
      4        1          -0.000000352    0.000000959   -0.000001003
      5        6           0.000005350    0.000001561   -0.000003440
      6        1          -0.000002959   -0.000005251    0.000003942
      7        1          -0.000003750   -0.000000713   -0.000003450
      8        8          -0.000004943   -0.000003107   -0.000001668
      9        1          -0.000002713    0.000001238   -0.000000784
     10        6           0.000000775    0.000015810    0.000005977
     11        1          -0.000001005   -0.000000211    0.000001001
     12        1          -0.000001445   -0.000001760    0.000001421
     13        6          -0.000026523   -0.000030627    0.000002936
     14        1           0.000004187    0.000008863    0.000000320
     15        6           0.000014235    0.000023219    0.000007593
     16        1          -0.000001800   -0.000006863   -0.000000691
     17        1          -0.000003266   -0.000007500   -0.000004331
     18        1          -0.000002655   -0.000006910   -0.000002358
     19        8           0.000026348    0.000003168   -0.000008251
[truncated: 229,273 more chars]
