# Supplementary material for: Computational Investigation of Substituent Effects on the Alcohol + Carbonyl Channel of Peroxy Radical Self- and Cross-Reactions
Source: J Phys Chem A. 2023 Feb 8;127(7):1686–96. doi: 10.1021/acs.jpca.2c08927 (PMC9969516; doi:10.1021/acs.jpca.2c08927)
Supplement: Supplementary file 2 — jp2c08927_si_002.zip [file jp2c08927_si_002.zip › EtO--OiPr/eto-oipr-dimer-F12.out]

 Primary working directories    : /run/nvme/job_5126640/data/5126640/molpro.boPW1EbHzx
 Secondary working directories  : /run/nvme/job_5126640/data/5126640/molpro.boPW1EbHzx
 Wavefunction directory         : /scratch/kurten/scratch_galib/third-paper/ccsdt-calculation/eto-ipr/eto-ipr-11_1_1122-F12/
 Main file repository           : /run/nvme/job_5126640/data/5126640/

 id        : cs

 Nodes       nprocs
 r05c50.bullx    8

 Using customized tuning parameters: mindgm=1; mindgv=20; mindgc=4; mindgr=1; noblas=0; minvec=7
 default implementation of scratch files=sf  


 Variables initialized (934), CPU time= 0.02 sec
 ***,SCI
 memory,2800,m
 geomtyp=xyz
 NOSYM
 geometry={
 19
 eto-ipr-11_1_1122.log,Energy: -218426.8208284
 H          1.77125       -1.56837       -0.70312
 C          2.58556       -1.07128       -0.17676
 H          2.88573       -1.69553        0.66511
 H          3.43170       -0.97886       -0.85705
 C          2.14151        0.29847        0.31161
 H          1.27255        0.17928        0.99549
 H          2.90561        0.79494        0.93048
 O          1.68489        1.13914       -0.64770
 H         -2.82583       -0.47443       -1.59405
 C         -2.53549       -0.88077       -0.62463
 H         -3.37511       -0.78536        0.06417
 H         -2.31031       -1.93896       -0.75078
 C         -1.31931       -0.14125       -0.08457
 H         -0.49140       -0.15763       -0.81043
 C         -1.62296        1.35615        0.17770
 H         -2.41087        1.45226        0.92283
 H         -1.95682        1.79513       -0.76110
 H         -0.73003        1.87708        0.51369
 O         -0.89267       -0.62258        1.11829
 }
 BASIS=MINAO
 END
 {rhf;
 wf,charge=0,spin=2}
 BASIS=VDZ-F12
 END
 {rhf;
 wf,charge=0,spin=2}
 rccsd(t)-f12a,gem_beta=0.9
 
 
 Commands  initialized (763), CPU time= 0.02 sec, 617 directives.
 Default parameters read. Elapsed time= 0.79 sec

 Checking input...
 Passed
1


                                         ***  PROGRAM SYSTEM MOLPRO  ***
                                       Copyright, TTI GmbH Stuttgart, 2015
                                    Version 2019.2 linked Sep 26 2019 14:26:04


 **********************************************************************************************************************************
 LABEL *   SCI                                                                           
  64 bit mpp version                                                                     DATE: 07-Mar-21          TIME: 19:57:27  
 **********************************************************************************************************************************

 SHA1:             be6ab392da7e353d2966a12a05a6c018082442e1
 **********************************************************************************************************************************
 SETTING GEOMTYP        =    XYZ

 Variable memory set to 2800000000 words,  buffer space 

 ZSYMEL=NOSYM

 SETTING BASIS          =    MINAO


 Recomputing integrals since basis changed


 Using spherical harmonics

 Library entry H      S MINAO                selected for orbital group  1
 Library entry C      S MINAO                selected for orbital group  2
 Library entry C      P MINAO                selected for orbital group  2
 Library entry O      S MINAO                selected for orbital group  6
 Library entry O      P MINAO                selected for orbital group  6


 PROGRAM * SEWARD (Integral evaluation for generally contracted gaussian basis sets)     Author: Roland Lindh, 1990

 Geometry written to block  1 of record 700


 Point group  C1  


 ATOMIC COORDINATES

 NR  ATOM    CHARGE       X              Y              Z

   1  H       1.00    3.347177398   -2.963789762   -1.328704233
   2  C       6.00    4.886000279   -2.024425803   -0.334027990
   3  H       1.00    5.453239369   -3.204087336    1.256875743
   4  H       1.00    6.484973142   -1.849777314   -1.619589775
   5  C       6.00    4.046867393    0.564026556    0.588857558
   6  H       1.00    2.404770980    0.338790100    1.881203460
   7  H       1.00    5.490807125    1.502218885    1.758352364
   8  O       8.00    3.183980650    2.152662618   -1.223975611
   9  H       1.00   -5.340044775   -0.896542765   -3.012317929
  10  C       6.00   -4.791381692   -1.664414079   -1.180379629
  11  H       1.00   -6.378033540   -1.484115309    0.121263725
  12  H       1.00   -4.365853163   -3.664103366   -1.418768580
  13  C       6.00   -2.493134573   -0.266923815   -0.159814138
  14  H       1.00   -0.928611418   -0.297877529   -1.531490743
  15  C       6.00   -3.066949911    2.562752084    0.335804332
  16  H       1.00   -4.555884022    2.744373662    1.743895960
  17  H       1.00   -3.697853875    3.392304058   -1.438270553
  18  H       1.00   -1.379556763    3.547167114    0.970733413
  19  O       8.00   -1.686901820   -1.176505691    2.113261828

 Bond lengths in Bohr (Angstrom)

 1-2  2.059068074  2-3  2.060178683  2-4  2.059098204  2-5  2.873316437  5-6  2.101754035
     ( 1.089611901)     ( 1.090199609)     ( 1.089627845)     ( 1.520493578)     ( 1.112200338)

  5- 7  2.081558286   5- 8  2.560215257   9-10  2.060741485  10-11  2.060157071  10-12  2.058315104
       ( 1.101513208)       ( 1.354807569)       ( 1.090497431)       ( 1.090188173)       ( 1.089213446)

 10-13  2.876885951  13-14  2.080910268  13-15  2.929499514  13-19  2.577639383  15-16  2.057336437
       ( 1.522382484)       ( 1.101170292)       ( 1.550224382)       ( 1.364028020)       ( 1.088695558)

 15-17  2.057556315  15-18  2.054143015
       ( 1.088811912)       ( 1.087005672)

 Bond angles

  1-2-3  108.51654333   1-2-4  108.50799531   1-2-5  110.35783566   2-5-6  109.21590918

  2-5-7  112.57569759   2-5-8  115.46700096   3-2-4  108.47422179   3-2-5  110.37807348

  4-2-5  110.54267050   6-5-7  104.17042354   6-5-8  103.80162460   7-5-8  110.60645082

  9-10-11  108.90529511   9-10-12  108.30589329   9-10-13  110.30689735  10-13-14  111.07314217

 10-13-15  111.88539275  10-13-19  113.03456429  11-10-12  108.50697085  11-10-13  110.40216896

 12-10-13  110.35649944  13-15-16  110.04893030  13-15-17  107.67534164  13-15-18  110.75020731

 14-13-15  105.85214069  14-13-19  109.93022331  15-13-19  104.65056149  16-15-17  109.42804981

 16-15-18  109.91618390  17-15-18  108.97638318

 NUCLEAR CHARGE:                   58
 NUMBER OF PRIMITIVE AOS:         235
 NUMBER OF SYMMETRY AOS:          235
 NUMBER OF CONTRACTIONS:           47   (   47A   )
 NUMBER OF CORE ORBITALS:           7   (    7A   )
 NUMBER OF VALENCE ORBITALS:       40   (   40A   )


 NUCLEAR REPULSION ENERGY  310.35077597

 Eigenvalues of metric

         1 0.177E+00 0.182E+00 0.188E+00 0.206E+00 0.222E+00 0.242E+00 0.246E+00 0.248E+00


 Contracted 2-electron integrals neglected if value below      1.0D-11
 AO integral compression algorithm  1   Integral accuracy      1.0D-11

     5.767 MB (compressed) written to integral file ( 83.5%)

     Node minimum: 0.524 MB, node maximum: 2.097 MB


 NUMBER OF SORTED TWO-ELECTRON INTEGRALS:      80088.     BUFFER LENGTH:  32768
 NUMBER OF SEGMENTS:   1  SEGMENT LENGTH:      80088      RECORD LENGTH: 524288

 Memory used in sort:       0.64 MW

 SORT1 READ      709157. AND WROTE       79425. INTEGRALS IN      1 RECORDS. CPU TIME:     0.02 SEC, REAL TIME:     0.04 SEC
 SORT2 READ      631619. AND WROTE      636756. INTEGRALS IN     16 RECORDS. CPU TIME:     0.01 SEC, REAL TIME:     0.01 SEC

 Node minimum:       79101.  Node maximum:       80088. integrals

 OPERATOR DM      FOR CENTER  0  COORDINATES:    0.000000    0.000000    0.000000


 **********************************************************************************************************************************
 DATASETS  * FILE   NREC   LENGTH (MB)   RECORD NAMES
              1      18       30.38       500      610      700      900      950      970     1000      129      960     1100   
                                          VAR    BASINP    GEOM    SYMINP    ZMAT    AOBASIS   BASIS     P2S    ABASIS      S 
                                         1400     1410     1200     1210     1080     1600     1650     1700   
                                           T        V       H0       H01     AOSYM     SMH    MOLCAS    OPER   

 PROGRAMS   *        TOTAL       INT
 CPU TIMES  *         1.93      1.74
 REAL TIME  *         6.34 SEC
 DISK USED  *        30.98 MB (local),      284.14 MB (total)
 GA USED    *         0.00 MB       (max)       0.00 MB       (current)
 **********************************************************************************************************************************


 PROGRAM * RHF-SCF (OPEN SHELL)       Authors: W. Meyer, H.-J. Werner


 NUMBER OF ELECTRONS:      30+   28-    SPACE SYMMETRY=1    SPIN SYMMETRY: Triplet 
 CONVERGENCE THRESHOLDS:    1.00E-05 (Density)    1.00E-07 (Energy)
 MAX. NUMBER OF ITERATIONS:       60
 INTERPOLATION TYPE:            DIIS
 INTERPOLATION STEPS:              2 (START)      1 (STEP)
 LEVEL SHIFTS:                 -0.60 (CLOSED) -0.30 (OPEN) 


 Orbital guess generated from atomic densities. Full valence occupancy:   29

 Molecular orbital dump at record        2100.2

 Initial alpha occupancy:  30
 Initial beta  occupancy:  28
 Wave function symmetry:    1

 ITERATION    DDIFF          GRAD             ENERGY        2-EL.EN.            DIPOLE MOMENTS         DIIS   ORB.
    1      0.000D+00      0.000D+00      -344.95520627    852.751569   -1.02788   -0.67635    0.04885    0    start
    2      0.000D+00      0.126D-01      -345.19190237    851.880709   -0.54003   -0.11930   -0.04317    1    diag,B
    3      0.223D-01      0.430D-02      -345.25592673    851.075559   -0.28755   -0.00274   -0.04672    2    diag,B
    4      0.769D-02      0.316D-02      -345.30455575    850.394233   -0.08322   -0.02686    0.00101    3    diag,B
    5      0.113D-01      0.812D-03      -345.30641100    850.449198   -0.07075   -0.04641   -0.02489    4    diag,B
    6      0.172D-02      0.389D-03      -345.30692003    850.423268   -0.05988   -0.07247   -0.03290    5    diag,B
    7      0.146D-02      0.758D-04      -345.30693536    850.418241   -0.06085   -0.07509   -0.03374    6    fixocc
    8      0.215D-03      0.370D-04      -345.30694244    850.417747   -0.06091   -0.07810   -0.03347    7    diag,B
    9      0.134D-03      0.243D-04      -345.30694690    850.418485   -0.06184   -0.07793   -0.03334    8    diag,B
   10      0.848D-04      0.212D-04      -345.30695468    850.417345   -0.06312   -0.07830   -0.03321    9    orth
   11      0.162D-03      0.189D-04      -345.30696062    850.416853   -0.06405   -0.07823   -0.03295    9    diag,B
   12      0.134D-03      0.182D-04      -345.30696706    850.416832   -0.06478   -0.07827   -0.03291    9    diag,B
   13      0.149D-03      0.177D-04      -345.30699867    850.416133   -0.06828   -0.07877   -0.03304    9    diag,B
   14      0.813D-03      0.149D-04      -345.30705342    850.413575   -0.07760   -0.08121   -0.03317    9    diag,B
   15      0.221D-02      0.870D-05      -345.30705929    850.413396   -0.07970   -0.08182   -0.03343    9    diag,B
   16      0.489D-03      0.599D-05      -345.30706364    850.413417   -0.08291   -0.08291   -0.03381    9    diag,B
   17      0.755D-03      0.291D-05      -345.30706383    850.413782   -0.08331   -0.08308   -0.03392    9    diag,B
   18      0.103D-03      0.225D-05      -345.30706387    850.413717   -0.08338   -0.08311   -0.03388    9    diag,B
   19      0.180D-04      0.217D-05      -345.30706393    850.413710   -0.08339   -0.08309   -0.03387    9    diag,B
   20      0.117D-04      0.212D-05      -345.30706411    850.413715   -0.08349   -0.08304   -0.03379    9    orth
   21      0.361D-04      0.199D-05      -345.30706442    850.413870   -0.08366   -0.08291   -0.03367    9    diag,B
   22      0.704D-04      0.181D-05      -345.30706490    850.414291   -0.08375   -0.08260   -0.03346    9    diag,B
   23      0.126D-03      0.140D-05      -345.30706523    850.414627   -0.08406   -0.08231   -0.03319    9    diag,B
   24      0.154D-03      0.109D-05      -345.30706533    850.415026   -0.08409   -0.08205   -0.03307    9    diag,B
   25      0.850D-04      0.555D-06      -345.30706535    850.415165   -0.08405   -0.08189   -0.03297    9    diag,B
   26      0.416D-04      0.310D-06      -345.30706536    850.415200   -0.08407   -0.08184   -0.03292    9    diag,B
   27      0.181D-04      0.131D-06      -345.30706536    850.415199   -0.08412   -0.08185   -0.03292    9    diag,B
   28      0.113D-04      0.694D-07      -345.30706536    850.415196   -0.08416   -0.08187   -0.03293    9    diag,B
   29      0.110D-04      0.219D-07      -345.30706536    850.415195   -0.08418   -0.08187   -0.03293    9    diag,B
   30      0.311D-05      0.678D-08      -345.30706536    850.415194   -0.08418   -0.08187   -0.03293    0    orth

 Final alpha occupancy:  30
 Final beta  occupancy:  28

 !RHF STATE  1.1 Energy              -345.307065358326
 Nuclear energy                       310.35077597
 One-electron energy                -1080.86543852
 Two-electron energy                  425.20759719
 Virial quotient                       -1.00503930
 !RHF STATE  1.1 Dipole moment         -0.08417735    -0.08187176    -0.03292642
 Dipole moment /Debye                  -0.21394346    -0.20808362    -0.08368514

 Orbital energies:

         1.1          2.1          3.1          4.1          5.1          6.1          7.1          8.1          9.1         10.1
    -20.589505   -20.589323   -11.480649   -11.470492   -11.403792   -11.395647   -11.395065    -1.393044    -1.384793    -1.101320

        11.1         12.1         13.1         14.1         15.1         16.1         17.1         18.1         19.1         20.1
     -1.068999    -1.015801    -0.882584    -0.849520    -0.724954    -0.695700    -0.678740    -0.671264    -0.663827    -0.640449

        21.1         22.1         23.1         24.1         25.1         26.1         27.1         28.1         29.1         30.1
     -0.616085    -0.598274    -0.584717    -0.582973    -0.576004    -0.570827    -0.495901    -0.489683    -0.621314    -0.609066

        31.1         32.1
      0.348719     0.371396


 HOMO     30.1    -0.609066 =     -16.5735eV
 LUMO     31.1     0.348719 =       9.4891eV
 LUMO-HOMO         0.957785 =      26.0627eV


 **********************************************************************************************************************************
 DATASETS  * FILE   NREC   LENGTH (MB)   RECORD NAMES
              1      18       30.38       500      610      700      900      950      970     1000      129      960     1100   
                                          VAR    BASINP    GEOM    SYMINP    ZMAT    AOBASIS   BASIS     P2S    ABASIS      S 
                                         1400     1410     1200     1210     1080     1600     1650     1700   
                                           T        V       H0       H01     AOSYM     SMH    MOLCAS    OPER   

              2       4        3.13       700     1000      520     2100   
                                         GEOM     BASIS   MCVARS     RHF  

 PROGRAMS   *        TOTAL   RHF-SCF       INT
 CPU TIMES  *         2.36      0.43      1.74
 REAL TIME  *         7.45 SEC
 DISK USED  *        33.89 MB (local),      307.40 MB (total)
 SF USED    *         0.01 MB
 GA USED    *         0.00 MB       (max)       0.00 MB       (current)
 **********************************************************************************************************************************
 SETTING BASIS          =    VDZ-F12


 Recomputing integrals since basis changed


 Using spherical harmonics

 Library entry H      S cc-pVDZ-F12          selected for orbital group  1
 Library entry H      P cc-pVDZ-F12          selected for orbital group  1
 Library entry C      S cc-pVDZ-F12          selected for orbital group  2
 Library entry C      P cc-pVDZ-F12          selected for orbital group  2
 Library entry C      D cc-pVDZ-F12          selected for orbital group  2
 Library entry O      S cc-pVDZ-F12          selected for orbital group  6
 Library entry O      P cc-pVDZ-F12          selected for orbital group  6
 Library entry O      D cc-pVDZ-F12          selected for orbital group  6


 PROGRAM * SEWARD (Integral evaluation for generally contracted gaussian basis sets)     Author: Roland Lindh, 1990

 Geometry written to block  1 of record 700


 Point group  C1  


 ATOMIC COORDINATES

 NR  ATOM    CHARGE       X              Y              Z

   1  H       1.00    3.347177398   -2.963789762   -1.328704233
   2  C       6.00    4.886000279   -2.024425803   -0.334027990
   3  H       1.00    5.453239369   -3.204087336    1.256875743
   4  H       1.00    6.484973142   -1.849777314   -1.619589775
   5  C       6.00    4.046867393    0.564026556    0.588857558
   6  H       1.00    2.404770980    0.338790100    1.881203460
   7  H       1.00    5.490807125    1.502218885    1.758352364
   8  O       8.00    3.183980650    2.152662618   -1.223975611
   9  H       1.00   -5.340044775   -0.896542765   -3.012317929
  10  C       6.00   -4.791381692   -1.664414079   -1.180379629
  11  H       1.00   -6.378033540   -1.484115309    0.121263725
  12  H       1.00   -4.365853163   -3.664103366   -1.418768580
  13  C       6.00   -2.493134573   -0.266923815   -0.159814138
  14  H       1.00   -0.928611418   -0.297877529   -1.531490743
  15  C       6.00   -3.066949911    2.562752084    0.335804332
  16  H       1.00   -4.555884022    2.744373662    1.743895960
  17  H       1.00   -3.697853875    3.392304058   -1.438270553
  18  H       1.00   -1.379556763    3.547167114    0.970733413
  19  O       8.00   -1.686901820   -1.176505691    2.113261828

 Bond lengths in Bohr (Angstrom)

 1-2  2.059068074  2-3  2.060178683  2-4  2.059098204  2-5  2.873316437  5-6  2.101754035
     ( 1.089611901)     ( 1.090199609)     ( 1.089627845)     ( 1.520493578)     ( 1.112200338)

  5- 7  2.081558286   5- 8  2.560215257   9-10  2.060741485  10-11  2.060157071  10-12  2.058315104
       ( 1.101513208)       ( 1.354807569)       ( 1.090497431)       ( 1.090188173)       ( 1.089213446)

 10-13  2.876885951  13-14  2.080910268  13-15  2.929499514  13-19  2.577639383  15-16  2.057336437
       ( 1.522382484)       ( 1.101170292)       ( 1.550224382)       ( 1.364028020)       ( 1.088695558)

 15-17  2.057556315  15-18  2.054143015
       ( 1.088811912)       ( 1.087005672)

 Bond angles

  1-2-3  108.51654333   1-2-4  108.50799531   1-2-5  110.35783566   2-5-6  109.21590918

  2-5-7  112.57569759   2-5-8  115.46700096   3-2-4  108.47422179   3-2-5  110.37807348

  4-2-5  110.54267050   6-5-7  104.17042354   6-5-8  103.80162460   7-5-8  110.60645082

  9-10-11  108.90529511   9-10-12  108.30589329   9-10-13  110.30689735  10-13-14  111.07314217

 10-13-15  111.88539275  10-13-19  113.03456429  11-10-12  108.50697085  11-10-13  110.40216896

 12-10-13  110.35649944  13-15-16  110.04893030  13-15-17  107.67534164  13-15-18  110.75020731

 14-13-15  105.85214069  14-13-19  109.93022331  15-13-19  104.65056149  16-15-17  109.42804981

 16-15-18  109.91618390  17-15-18  108.97638318

 NUCLEAR CHARGE:                   58
 NUMBER OF PRIMITIVE AOS:         419
 NUMBER OF SYMMETRY AOS:          405
 NUMBER OF CONTRACTIONS:          318   (  318A   )
 NUMBER OF CORE ORBITALS:           7   (    7A   )
 NUMBER OF VALENCE ORBITALS:       40   (   40A   )


 NUCLEAR REPULSION ENERGY  310.35077597


 Eigenvalues of metric

         1 0.968E-04 0.138E-03 0.165E-03 0.498E-03 0.595E-03 0.616E-03 0.702E-03 0.763E-03


 Contracted 2-electron integrals neglected if value below      1.0D-11
 AO integral compression algorithm  1   Integral accuracy      1.0D-11

     4177.002 MB (compressed) written to integral file ( 37.1%)

     Node minimum: 271.319 MB, node maximum: 2007.761 MB


 NUMBER OF SORTED TWO-ELECTRON INTEGRALS:  160807760.     BUFFER LENGTH:  32768
 NUMBER OF SEGMENTS:   6  SEGMENT LENGTH:   31996696      RECORD LENGTH: 524288

 Memory used in sort:      32.55 MW

 SORT1 READ  1406001500. AND WROTE   128927787. INTEGRALS IN    372 RECORDS. CPU TIME:    20.50 SEC, REAL TIME:    22.11 SEC
 SORT2 READ  1035513138. AND WROTE  1286335281. INTEGRALS IN  10656 RECORDS. CPU TIME:     2.04 SEC, REAL TIME:     3.08 SEC

 Node minimum:   160769720.  Node maximum:   160814101. integrals

 OPERATOR DM      FOR CENTER  0  COORDINATES:    0.000000    0.000000    0.000000


 **********************************************************************************************************************************
 DATASETS  * FILE   NREC   LENGTH (MB)   RECORD NAMES
              1      18       34.02       500      610      700      900      950      970     1001      129      960     1100   
                                          VAR    BASINP    GEOM    SYMINP    ZMAT    AOBASIS   BASIS     P2S    ABASIS      S 
                                         1400     1410     1200     1210     1080     1600     1650     1700   
                                           T        V       H0       H01     AOSYM     SMH    MOLCAS    OPER   

              2       5        3.21       700     1000      520     2100     1001   
                                         GEOM     BASIS   MCVARS     RHF     BASIS   

 PROGRAMS   *        TOTAL       INT   RHF-SCF       INT
 CPU TIMES  *        49.61     47.24      0.43      1.74
 REAL TIME  *        59.25 SEC
 DISK USED  *        37.32 MB (local),       18.10 GB (total)
 SF USED    *         0.01 MB
 GA USED    *         0.00 MB       (max)       0.00 MB       (current)
 **********************************************************************************************************************************


 PROGRAM * RHF-SCF (OPEN SHELL)       Authors: W. Meyer, H.-J. Werner


 NUMBER OF ELECTRONS:      30+   28-    SPACE SYMMETRY=1    SPIN SYMMETRY: Triplet 
 CONVERGENCE THRESHOLDS:    1.00E-05 (Density)    1.00E-07 (Energy)
 MAX. NUMBER OF ITERATIONS:       60
 INTERPOLATION TYPE:            DIIS
 INTERPOLATION STEPS:              2 (START)      1 (STEP)
 LEVEL SHIFTS:                 -0.60 (CLOSED) -0.30 (OPEN) 


 Molecular orbitals read from record     2100.2  Type=RHF/CANONICAL (state 1.1)

 Present basis size:      318
 Previous basis size:      47
 Previous occupation:      30
 Previous closed-shells:   28
 Previous core-orbitals:    7
 Present occupation:       30
 Present closed-shells:    28
 Present core-orbitals:     7
 Wavefunction symmetry:    1   Triplet 

 Orbital overlap <old|new>:  < 1.1| 1.1> = 1.000000   < 2.1| 2.1> = 1.000000   < 3.1| 3.1> = 1.000000   < 4.1| 4.1> = 1.000000
                             < 5.1| 5.1> = 1.000000   < 6.1| 6.1> = 1.000000   < 7.1| 7.1> = 1.000000   < 8.1| 8.1> = 1.000000
                             < 9.1| 9.1> = 1.000000   <10.1|10.1> = 1.000000   <11.1|11.1> = 1.000000   <12.1|12.1> = 1.000000
                             <13.1|13.1> = 1.000000   <14.1|14.1> = 1.000000   <15.1|15.1> = 1.000000   <16.1|16.1> = 1.000000
                             <17.1|17.1> = 1.000000   <18.1|18.1> = 1.000000   <19.1|19.1> = 1.000000   <20.1|20.1> = 1.000000
                             <21.1|21.1> = 1.000000   <22.1|22.1> = 1.000000   <23.1|23.1> = 1.000000   <24.1|24.1> = 1.000000
                             <25.1|25.1> = 1.000000   <26.1|26.1> = 1.000000   <27.1|27.1> = 1.000000   <28.1|28.1> = 1.000000
                             <29.1|29.1> = 1.000000   <30.1|30.1> = 1.000000


 Molecular orbital dump at record        2101.2

 ITERATION    DDIFF          GRAD             ENERGY        2-EL.EN.            DIPOLE MOMENTS         DIIS   ORB.
    1      0.000D+00      0.000D+00      -345.30706536    850.415194   -0.08418   -0.08187   -0.03293    0    start
    2      0.000D+00      0.921D-02      -345.95270351    859.499156   -0.09180   -0.07201   -0.03863    1    diag,B
    3      0.141D-01      0.288D-02      -346.05079168    860.016301   -0.08043   -0.10438   -0.07543    2    diag,B
    4      0.544D-02      0.903D-03      -346.06514939    860.257781   -0.07419   -0.12567   -0.08808    3    diag,B
    5      0.152D-02      0.367D-03      -346.06834241    860.358317   -0.07302   -0.14137   -0.09881    4    diag,B
    6      0.869D-03      0.124D-03      -346.06874594    860.334811   -0.07388   -0.14756   -0.10147    5    diag,B
    7      0.379D-03      0.448D-04      -346.06880213    860.332849   -0.07486   -0.14954   -0.10221    6    diag,B
    8      0.171D-03      0.143D-04      -346.06881063    860.329595   -0.07544   -0.14975   -0.10216    7    orth
    9      0.715D-04      0.688D-05      -346.06881500    860.329219   -0.07583   -0.14971   -0.10217    8    diag,B
   10      0.306D-04      0.551D-05      -346.06881896    860.329311   -0.07608   -0.14976   -0.10223    9    diag,B
   11      0.135D-04      0.530D-05      -346.06882502    860.329334   -0.07643   -0.14992   -0.10236    9    diag,B
   12      0.166D-04      0.516D-05      -346.06884576    860.329129   -0.07771   -0.15070   -0.10283    9    diag,B
   13      0.580D-04      0.477D-05      -346.06888530    860.328546   -0.08071   -0.15266   -0.10392    9    diag,B
   14      0.129D-03      0.406D-05      -346.06891363    860.328388   -0.08366   -0.15468   -0.10488    9    diag,B
   15      0.118D-03      0.336D-05      -346.06894050    860.327791   -0.08799   -0.15770   -0.10624    9    diag,B
   16      0.164D-03      0.229D-05      -346.06894990    860.327742   -0.09099   -0.15984   -0.10712    9    diag,B
   17      0.110D-03      0.122D-05      -346.06895200    860.327171   -0.09268   -0.16110   -0.10764    9    diag,B
   18      0.649D-04      0.614D-06      -346.06895212    860.327237   -0.09299   -0.16133   -0.10775    9    orth
   19      0.127D-04      0.341D-06      -346.06895214    860.327134   -0.09308   -0.16141   -0.10777    9    diag,B
   20      0.459D-05      0.280D-06      -346.06895216    860.327231   -0.09309   -0.16138   -0.10777    0    orth

 Final alpha occupancy:  30
 Final beta  occupancy:  28

 !RHF STATE  1.1 Energy              -346.068952162076
 Nuclear energy                       310.35077597
 One-electron energy                -1086.58334364
 Two-electron energy                  430.16361551
 Virial quotient                       -1.00058146
 !RHF STATE  1.1 Dipole moment         -0.09309431    -0.16138338    -0.10776783
 Dipole moment /Debye                  -0.23660664    -0.41016877    -0.27390057

 Orbital energies:

         1.1          2.1          3.1          4.1          5.1          6.1          7.1          8.1          9.1         10.1
    -20.598112   -20.595652   -11.285322   -11.275595   -11.226723   -11.220176   -11.218698    -1.349455    -1.343734    -1.032221

        11.1         12.1         13.1         14.1         15.1         16.1         17.1         18.1         19.1         20.1
     -1.002259    -0.945574    -0.829834    -0.795368    -0.673496    -0.644678    -0.628076    -0.618888    -0.593374    -0.590638

        21.1         22.1         23.1         24.1         25.1         26.1         27.1         28.1         29.1         30.1
     -0.551289    -0.543244    -0.535969    -0.531856    -0.512570    -0.500916    -0.452006    -0.443281    -0.592579    -0.585575

        31.1         32.1
      0.050974     0.054959


 HOMO     30.1    -0.585575 =     -15.9343eV
 LUMO     31.1     0.050974 =       1.3871eV
 LUMO-HOMO         0.636549 =      17.3214eV


 **********************************************************************************************************************************
 DATASETS  * FILE   NREC   LENGTH (MB)   RECORD NAMES
              1      18       34.02       500      610      700      900      950      970     1001      129      960     1100   
                                          VAR    BASINP    GEOM    SYMINP    ZMAT    AOBASIS   BASIS     P2S    ABASIS      S 
                                         1400     1410     1200     1210     1080     1600     1650     1700   
                                           T        V       H0       H01     AOSYM     SMH    MOLCAS    OPER   

              2       6        8.55       700     1000      520     2100     1001     2101   
                                         GEOM     BASIS   MCVARS     RHF     BASIS     RHF  

 PROGRAMS   *        TOTAL   RHF-SCF       INT   RHF-SCF       INT
 CPU TIMES  *        90.15     40.53     47.24      0.43      1.74
 REAL TIME  *       101.96 SEC
 DISK USED  *        57.26 MB (local),       18.26 GB (total)
 SF USED    *         0.41 MB
 GA USED    *         0.00 MB       (max)       0.00 MB       (current)
 **********************************************************************************************************************************


 PROGRAM * CCSD (Restricted open-shell coupled cluster)     Authors: C. Hampel, H.-J. Werner, 1991, M. Deegan, P.J. Knowles, 1992

                   Density fitting integral evaluation by F.R. Manby, 2003,2007, G. Knizia, 2010


 Basis set AUG-CC-PVDZ/JKFIT generated.  Number of basis functions:   986 
 Basis set CC-PVDZ-F12/OPTRI generated.  Number of basis functions:   726 
 Basis set AUG-CC-PVDZ/MP2FIT generated. Number of basis functions:   780 

 Convergence thresholds:  THRVAR = 1.00D-08  THRDEN = 1.00D-06

 CCSD(T)     terms to be evaluated (factor= 1.000)


 Number of core orbitals:           7 (   7 )
 Number of closed-shell orbitals:  21 (  21 )
 Number of active  orbitals:        2 (   2 )
 Number of external orbitals:     288 ( 288 )

 Memory could be reduced to 934.88 Mwords without degradation in triples

 Number of N-1 electron functions:              44
 Number of N-2 electron functions:             946
 Number of singly external CSFs:             12760
 Number of doubly external CSFs:          60022315
 Total number of CSFs:                    60035075

 Molecular orbitals read from record     2101.2  Type=RHF/CANONICAL (state 1.1)

 Integral transformation finished. Total CPU:  63.73 sec, npass=  1  Memory used: 434.14 MW

 Geminal basis:    OPTFULL  GEM_TYPE=SLATER  BETA=0.9  NGEM=6

 Optimizing Gaussian exponents for each gem_beta

 Geminal optimization for beta= 0.9000
 Weight function:   m=0, omega= 1.3652

 Augmented Hessian optimization of geminal fit. Trust ratio= 0.40000
 Convergence reached after  14 iterations. Final gradient= 9.47D-17, Step= 1.60D-08, Delta= 1.32D-09

 Alpha:                 0.16713     0.72638     2.57315     8.59263    32.33955   179.26007
 Coeff:                 0.29008     0.30523     0.17630     0.10448     0.06448     0.03994


 WFN_F12=FIX,EG    DECOUPLE_EXPL=F   HYBRID=0    NOX=F   SEMIINT_F12=T   CORE_SINGLES=F

 AO(A)-basis ORBITAL           loaded. Number of functions:     318
 RI(R)-basis CC-PVDZ-F12/OPTRI loaded. Number of functions:     726
 DF-basis AUG-CC-PVDZ/JKFIT    loaded. Number of functions:     986

 Screening thresholds:   THRAO=  1.00D-10  THRMO=  1.00D-09  THRPROD=  1.00D-09
                         THRSW=  1.00D-05  THROV=  1.00D-12  THRAOF12= 1.00D-08

 CPU time for one-electron matrices              11.65 sec

 Construction of ABS:
 Pseudo-inverse stability          6.96E-12
 Smallest eigenvalue of S          1.11E-04  (threshold= 1.00E-08)
 Ratio eigmin/eigmax               1.40E-05  (threshold= 1.00E-09)
 Smallest eigenvalue of S kept     1.11E-04  (threshold= 1.11E-04, 0 functions deleted, 726 kept)

 Construction of CABS:
 Pseudo-inverse stability          6.89E-11
 Smallest eigenvalue of S          3.23E-06  (threshold= 1.00E-08)
 Ratio eigmin/eigmax               3.23E-06  (threshold= 1.00E-09)
 Smallest eigenvalue of S kept     3.23E-06  (threshold= 3.23E-06, 0 functions deleted, 726 kept)

 CPU time for basis constructions                 0.25 sec
 Fock operators(MO) rebuilt from dump record.
 CPU time for fock operators                      0.34 sec

                                      TOTAL          ALPHA          BETA    
  Singles Contributions MO        -0.007164951   -0.003580828   -0.003584123
  Singles Contributions CABS      -0.015318092   -0.008248638   -0.007069454
  Pure DF-RHF relaxation          -0.014703370

 CPU time for singles                             1.01 sec

 AO(A)-basis ORBITAL           loaded. Number of functions:     318
 RI(R)-basis CC-PVDZ-F12/OPTRI loaded. Number of functions:     726
 DF-basis AUG-CC-PVDZ/MP2FIT   loaded. Number of functions:     780

 Screening thresholds:   THRAO=  1.00D-10  THRMO=  1.00D-09  THRPROD=  1.00D-09
                         THRSW=  1.00D-05  THROV=  1.00D-12  THRAOF12= 1.00D-08

 CPU time for transformed integrals             117.70 sec
 CPU time for F12 matrices                       41.68 sec

 Diagonal F12 ansatz with fixed amplitudes:   TS= 0.5000  TT= 0.2500  TN= 0.3750

 ITER.     SQ.NORM      CORR.ENERGY   TOTAL ENERGY  ENERGY CHANGE      VAR         CPU   MICRO    DIIS
   1      1.34549061    -1.41711405  -347.50076958    -1.4318E+00   3.42E-01      1.92  1  1  1   0  0
   2      1.34571136    -1.41630452  -347.49996006     8.0953E-04   2.16E-04     11.76  0  0  0   1  1
   3      1.34616770    -1.41688064  -347.50053617    -5.7611E-04   1.80E-06     21.51  0  0  0   2  2
   4      1.34617843    -1.41688449  -347.50054002    -3.8530E-06   1.32E-08     32.21  0  0  0   3  3
   5      1.34617980    -1.41688452  -347.50054005    -2.7670E-08   1.41E-10     44.31  0  0  0   4  4

 - - Continuing with F12/conv. amplitude coupling turned on.

   6      1.34848513    -1.42429452  -347.50795005    -7.4100E-03   3.35E-04     53.90  1  1  1   1  1
   7      1.34847908    -1.42429643  -347.50795196    -1.9154E-06   3.54E-08     67.08  1  1  1   2  2
   8      1.34847993    -1.42429595  -347.50795148     4.7998E-07   1.08E-10     79.76  1  1  1   3  3

 CPU time for iterative RMP2-F12                 79.76 sec


 DF-RMP2-F12 doubles corrections:
 - - - - - - - - - - - - - - - - 
  Approx.                             TOTAL           A-B            A-A            B-B    
  RMP2-F12/3C(FIX)                -0.248102280   -0.218985921   -0.017035573   -0.012080786
  RMP2-F12/3*C(FIX)               -0.240690845   -0.213513944   -0.015951862   -0.011225038
  RMP2-F12/3*C(DX)                -0.242886845   -0.215612531   -0.016026278   -0.011248037
  RMP2-F12/3*C(FIX,DX)            -0.262342522   -0.234764895   -0.016395015   -0.011182612

 DF-RMP2-F12 doubles energies:
 - - - - - - - - - - - - - - -
  Approx.                             TOTAL           A-B            A-A            B-B    
  RMP2                            -1.169028722   -0.894331016   -0.151305241   -0.123392465
  RMP2-F12/3C(FIX)                -1.417131002   -1.113316937   -0.168340814   -0.135473251
  RMP2-F12/3*C(FIX)               -1.409719567   -1.107844960   -0.167257103   -0.134617503
  RMP2-F12/3*C(DX)                -1.411915567   -1.109943547   -0.167331519   -0.134640502
  RMP2-F12/3*C(FIX,DX)            -1.431371244   -1.129095911   -0.167700256   -0.134575077


  Reference energy                   -346.068952162074
  CABS relaxation correction to RHF    -0.014703369529
  New reference energy               -346.083655531602

  RMP2-F12 singles (MO) energy         -0.007164950835
  RMP2-F12 pair energy                 -1.417131002297
  RMP2-F12 correlation energy          -1.424295953133

 !RMP2-F12/3C(FIX) energy            -347.507951484735

 Starting RMP2 calculation, locsing= 0

 Wavefunction is spin-projected

 ITER.      SQ.NORM     CORR.ENERGY   TOTAL ENERGY   ENERGY CHANGE        DEN1      VAR(S)    VAR(P)  DIIS     TIME
   1      1.34180156    -1.17171113  -347.24066329    -1.17171113    -0.00425346  0.22D-04  0.15D-02  1  1   334.78
   2      1.34554476    -1.17630846  -347.24526062    -0.00459733    -0.00000777  0.65D-06  0.30D-05  2  2   346.47
   3      1.34563921    -1.17637120  -347.24532337    -0.00006274    -0.00000007  0.33D-07  0.17D-07  3  3   358.56
   4      1.34564102    -1.17637147  -347.24532363    -0.00000027    -0.00000000  0.94D-09  0.23D-09  4  4   371.00

 Norm of t1 vector:      0.04813246      S-energy:    -0.00621766      T1 diagnostic:  0.00056757
 Norm of t2 vector:      0.58593881      P-energy:    -1.17015381
                                         Alpha-Beta:  -0.89578737
                                         Alpha-Alpha: -0.15145785
                                         Beta-Beta:   -0.12290858

 Spin contamination <S**2-Sz**2-Sz>     0.00000000
  Reference energy                   -346.068952162074
  CABS singles correction              -0.014703369529
  New reference energy               -346.083655531602
  RHF-RMP2 correlation energy          -1.176371470492
 !RHF-RMP2 energy                    -347.260027002094

  F12/3C(FIX) correction               -0.248102280324
  RHF-RMP2-F12 correlation energy      -1.424473750816
 !RHF-RMP2-F12 total energy          -347.508129282418
 (NB above energy spin projected)

 Starting RCCSD calculation

 ITER.      SQ.NORM     CORR.ENERGY   TOTAL ENERGY   ENERGY CHANGE        DEN1      VAR(S)    VAR(P)  DIIS     TIME
   1      1.36587131    -1.19300987  -347.26196203    -1.19300987    -0.03355196  0.69D-02  0.65D-02  1  1   755.41
   2      1.39869445    -1.22488235  -347.29383451    -0.03187248    -0.00316538  0.52D-03  0.89D-03  2  2  1088.17
   3      1.41517841    -1.23252915  -347.30148131    -0.00764680    -0.00066502  0.51D-03  0.76D-04  3  3  1431.25
   4      1.42455476    -1.23533450  -347.30428667    -0.00280536    -0.00020961  0.15D-03  0.29D-04  4  4  1819.54
   5      1.43317845    -1.23655383  -347.30550599    -0.00121933    -0.00005821  0.51D-04  0.59D-05  5  5  2258.93
   6      1.43853162    -1.23703141  -347.30598357    -0.00047758    -0.00000947  0.54D-05  0.18D-05  6  6  2707.58
   7      1.44061069    -1.23722155  -347.30617371    -0.00019014    -0.00000169  0.11D-05  0.31D-06  6  1  3076.72
   8      1.44092691    -1.23724633  -347.30619850    -0.00002479    -0.00000044  0.28D-06  0.85D-07  6  2  3413.60
   9      1.44105133    -1.23724430  -347.30619646     0.00000203    -0.00000019  0.17D-06  0.22D-07  6  1  3858.86
  10      1.44112529    -1.23725168  -347.30620384    -0.00000738    -0.00000009  0.80D-07  0.95D-08  6  3  4291.96
  11      1.44111268    -1.23724760  -347.30619977     0.00000408    -0.00000006  0.59D-07  0.36D-08  6  4  4656.82
  12      1.44115057    -1.23724888  -347.30620104    -0.00000127    -0.00000004  0.47D-07  0.23D-08  6  5  5007.79
  13      1.44117467    -1.23724811  -347.30620027     0.00000077    -0.00000003  0.37D-07  0.17D-08  6  6  5467.10
  14      1.44120431    -1.23724934  -347.30620150    -0.00000123    -0.00000002  0.25D-07  0.13D-08  6  2  5874.51
  15      1.44120921    -1.23724764  -347.30619981     0.00000169    -0.00000001  0.11D-07  0.12D-08  6  1  6236.84
  16      1.44120924    -1.23724625  -347.30619841     0.00000140    -0.00000001  0.52D-08  0.97D-09  6  3  6604.78
  17      1.44122381    -1.23724538  -347.30619755     0.00000086    -0.00000000  0.22D-08  0.66D-09  6  4  7065.26

 Norm of t1 vector:      0.19692421      S-energy:    -0.00749489      T1 diagnostic:  0.01974974
                                                                       D1 diagnostic:  0.08172011
 Norm of t2 vector:      0.63438527      P-energy:    -1.22975049
                                         Alpha-Beta:  -0.96997677
                                         Alpha-Alpha: -0.14167288
                                         Beta-Beta:   -0.11810084

 Singles amplitudes (print threshold =  0.500E-01):

         I         SYM. A    A   T(IA) [Beta-Beta]

        18         1         2      0.08160891
        19         1         1      0.07814909

 Spin contamination <S**2-Sz**2-Sz>     0.00000000

 Memory could be reduced to 1031.52 Mwords without degradation in triples


 RESULTS
 =======

  Reference energy                   -346.068952162074
  CABS relaxation correction to RHF    -0.014703369529
  New reference energy               -346.083655531602

  F12 corrections for ansatz 3C(FIX) added to RCCSD energy. Coupling mode:  7

  RCCSD-F12a singles energy            -0.007494889599
  RCCSD-F12a pair energy               -1.470149573024
  RCCSD-F12a correlation energy        -1.477644462623
  Triples (T) contribution             -0.043807451236
  Total correlation energy             -1.521451913859

  RHF-RCCSD-F12a energy              -347.561299994225
  RHF-RCCSD[T]-F12a energy           -347.607433169346
  RHF-RCCSD-T-F12a energy            -347.604457132009
 !RHF-RCCSD(T)-F12a energy           -347.605107445461

 Program statistics:

 Available memory in ccsd:              2799995508
 Min. memory needed in ccsd:             165734232
 Max. memory used in ccsd:               242980320
 Max. memory used in cckext:             196260355 (17 integral passes)
 Max. memory used in cckint:             434136265 ( 1 integral passes)


 **********************************************************************************************************************************
 DATASETS  * FILE   NREC   LENGTH (MB)   RECORD NAMES
              1      19       34.04       500      610      700      900      950      970     1001      129      960     1100   
                                          VAR    BASINP    GEOM    SYMINP    ZMAT    AOBASIS   BASIS     P2S    ABASIS      S 
                                         1400     1410     1200     1210     1080     1600     1650     1700      960(1)
                                           T        V       H0       H01     AOSYM     SMH    MOLCAS    OPER    ABASIS    

              2       7        9.77       700     1000      520     2100     1001     2101     7360   
                                         GEOM     BASIS   MCVARS     RHF     BASIS     RHF    F12ABS    

 PROGRAMS   *        TOTAL  RCCSD(T)   RHF-SCF       INT   RHF-SCF       INT
 CPU TIMES  *     21266.38  21176.22     40.53     47.24      0.43      1.74
 REAL TIME  *     21691.37 SEC
 DISK USED  *         7.68 GB (local),       79.26 GB (total)
 SF USED    *        55.62 GB
 GA USED    *         4.87 MB       (max)       0.00 MB       (current)
 **********************************************************************************************************************************
 Molecular orbitals read from record     2101.2  Type=RHF/CANONICAL (state 1.1)
 Occupation numbers read from record     2101.2  Type=RHF/RHF (state 1.1)
 Orbital energies read from record       2101.2  Type=RHF/CANONICAL (state 1.1)
 Redundancy group numbers read from rec  2101.2  Type=RHF/RHF (state 1.1)

 RCCSD(T)-F12A/cc-pVDZ-F12 energy=   -347.605107445461

   RCCSD(T)-F12A         RHF-SCF         RHF-SCF
   -347.60510745   -346.06895216   -345.30706536
 **********************************************************************************************************************************
 Molpro calculation terminated
