# Supplementary material for: Computational Investigation of Substituent Effects on the Alcohol + Carbonyl Channel of Peroxy Radical Self- and Cross-Reactions
Source: J Phys Chem A. 2023 Feb 8;127(7):1686–96. doi: 10.1021/acs.jpca.2c08927 (PMC9969516; doi:10.1021/acs.jpca.2c08927)
Supplement: Supplementary file 2 — jp2c08927_si_002.zip [file jp2c08927_si_002.zip › EtO--OiPr/2-propanol_sing.log]

 Entering Gaussian System, Link 0=/appl/chem/G09RevD.01/g09/g09
 Initial command:
 /appl/chem/G09RevD.01/g09/l1.exe "/wrk/hasangal/37805934.GAUSS_SCRDIR/Gau-27729.inp" -scrdir="/wrk/hasangal/37805934.GAUSS_SCRDIR/"
 Entering Link 1 = /appl/chem/G09RevD.01/g09/l1.exe PID=     27731.
  
 Copyright (c) 1988,1990,1992,1993,1995,1998,2003,2009,2013,
            Gaussian, Inc.  All Rights Reserved.
  
 This is part of the Gaussian(R) 09 program.  It is based on
 the Gaussian(R) 03 system (copyright 2003, Gaussian, Inc.),
 the Gaussian(R) 98 system (copyright 1998, Gaussian, Inc.),
 the Gaussian(R) 94 system (copyright 1995, Gaussian, Inc.),
 the Gaussian 92(TM) system (copyright 1992, Gaussian, Inc.),
 the Gaussian 90(TM) system (copyright 1990, Gaussian, Inc.),
 the Gaussian 88(TM) system (copyright 1988, Gaussian, Inc.),
 the Gaussian 86(TM) system (copyright 1986, Carnegie Mellon
 University), and the Gaussian 82(TM) system (copyright 1983,
 Carnegie Mellon University). Gaussian is a federally registered
 trademark of Gaussian, Inc.
  
 This software contains proprietary and confidential information,
 including trade secrets, belonging to Gaussian, Inc.
  
 This software is provided under written license and may be
 used, copied, transmitted, or stored only in accord with that
 written license.
  
 The following legend is applicable only to US Government
 contracts under FAR:
  
                    RESTRICTED RIGHTS LEGEND
  
 Use, reproduction and disclosure by the US Government is
 subject to restrictions as set forth in subparagraphs (a)
 and (c) of the Commercial Computer Software - Restricted
 Rights clause in FAR 52.227-19.
  
 Gaussian, Inc.
 340 Quinnipiac St., Bldg. 40, Wallingford CT 06492
  
  
 ---------------------------------------------------------------
 Warning -- This program may not be used in any manner that
 competes with the business of Gaussian, Inc. or will provide
 assistance to any competitor of Gaussian, Inc.  The licensee
 of this program is prohibited from giving any competitor of
 Gaussian, Inc. access to this program.  By using this program,
 the user acknowledges that Gaussian, Inc. is engaged in the
 business of creating and licensing software in the field of
 computational chemistry and represents and warrants to the
 licensee that it is not a competitor of Gaussian, Inc. and that
 it will not use this program in any manner prohibited above.
 ---------------------------------------------------------------
  

 Cite this work as:
 Gaussian 09, Revision D.01,
 M. J. Frisch, G. W. Trucks, H. B. Schlegel, G. E. Scuseria, 
 M. A. Robb, J. R. Cheeseman, G. Scalmani, V. Barone, B. Mennucci, 
 G. A. Petersson, H. Nakatsuji, M. Caricato, X. Li, H. P. Hratchian, 
 A. F. Izmaylov, J. Bloino, G. Zheng, J. L. Sonnenberg, M. Hada, 
 M. Ehara, K. Toyota, R. Fukuda, J. Hasegawa, M. Ishida, T. Nakajima, 
 Y. Honda, O. Kitao, H. Nakai, T. Vreven, J. A. Montgomery, Jr., 
 J. E. Peralta, F. Ogliaro, M. Bearpark, J. J. Heyd, E. Brothers, 
 K. N. Kudin, V. N. Staroverov, T. Keith, R. Kobayashi, J. Normand, 
 K. Raghavachari, A. Rendell, J. C. Burant, S. S. Iyengar, J. Tomasi, 
 M. Cossi, N. Rega, J. M. Millam, M. Klene, J. E. Knox, J. B. Cross, 
 V. Bakken, C. Adamo, J. Jaramillo, R. Gomperts, R. E. Stratmann, 
 O. Yazyev, A. J. Austin, R. Cammi, C. Pomelli, J. W. Ochterski, 
 R. L. Martin, K. Morokuma, V. G. Zakrzewski, G. A. Voth, 
 P. Salvador, J. J. Dannenberg, S. Dapprich, A. D. Daniels, 
 O. Farkas, J. B. Foresman, J. V. Ortiz, J. Cioslowski, 
 and D. J. Fox, Gaussian, Inc., Wallingford CT, 2013.
 
 ******************************************
 Gaussian 09:  ES64L-G09RevD.01 24-Apr-2013
                 8-Feb-2019 
 ******************************************
 %mem=12GB
 %NProcShared=16
 Will use up to   16 processors via shared memory.
 %chk=2-propanol_Conf-wb97-opt
 ----------------------------------------------------------------------
 #wB97XD aug-cc-pVTZ Opt=verytight SCF=QC Integral(Grid=SuperFineGrid) 
 Freq MaxDisk=32GB
 ----------------------------------------------------------------------
 1/7=1,14=-1,18=20,19=15,26=5,38=1/1,3;
 2/9=110,12=2,17=6,18=5,40=1/2;
 3/5=16,6=1,7=10,11=2,16=1,25=1,30=1,71=1,74=-58,75=-7/1,2,3;
 4//1;
 5/5=2,8=3,38=5/8;
 6/7=2,8=2,9=2,10=2,28=1/1;
 7//1,2,3,16;
 1/7=1,14=-1,18=20,19=15,26=5/3(2);
 2/9=110/2;
 99//99;
 2/9=110/2;
 3/5=16,6=1,7=10,11=2,16=1,25=1,30=1,71=1,74=-58,75=-7/1,2,3;
 4/5=5,16=3,69=1/1;
 5/5=2,8=3,38=5/8;
 7//1,2,3,16;
 1/7=1,14=-1,18=20,19=15,26=5/3(-5);
 2/9=110/2;
 6/7=2,8=2,9=2,10=2,19=2,28=1/1;
 99/9=1/99;
 -----
 Title
 -----
 Symbolic Z-matrix:
 Charge =  0 Multiplicity = 1
 C                     0.4259   -0.1199    1.3182 
 H                     1.4603   -0.1041    1.6784 
 H                    -0.0737   -1.0014    1.7313 
 H                    -0.0588    0.7781    1.7171 
 C                     0.3946   -0.1276   -0.2017 
 H                     0.9304   -1.0071   -0.5744 
 C                    -1.0311   -0.1227   -0.7319 
 H                    -1.0321   -0.1192   -1.8273 
 H                    -1.5648    0.78     -0.4148 
 H                    -1.5869   -0.9997   -0.3867 
 O                     1.0749    1.0332   -0.6681 
 H                     1.0614    1.0104   -1.6401 
 

 GradGradGradGradGradGradGradGradGradGradGradGradGradGradGradGradGradGrad
 Berny optimization.
 Initialization pass.
                           ----------------------------
                           !    Initial Parameters    !
                           ! (Angstroms and Degrees)  !
 --------------------------                            --------------------------
 ! Name  Definition              Value          Derivative Info.                !
 --------------------------------------------------------------------------------
 ! R1    R(1,2)                  1.0954         estimate D2E/DX2                !
 ! R2    R(1,3)                  1.0942         estimate D2E/DX2                !
 ! R3    R(1,4)                  1.0957         estimate D2E/DX2                !
 ! R4    R(1,5)                  1.5202         estimate D2E/DX2                !
 ! R5    R(5,6)                  1.0952         estimate D2E/DX2                !
 ! R6    R(5,7)                  1.5211         estimate D2E/DX2                !
 ! R7    R(5,11)                 1.424          estimate D2E/DX2                !
 ! R8    R(7,8)                  1.0954         estimate D2E/DX2                !
 ! R9    R(7,9)                  1.0956         estimate D2E/DX2                !
 ! R10   R(7,10)                 1.0942         estimate D2E/DX2                !
 ! R11   R(11,12)                0.9724         estimate D2E/DX2                !
 ! A1    A(2,1,3)              108.5798         estimate D2E/DX2                !
 ! A2    A(2,1,4)              106.6305         estimate D2E/DX2                !
 ! A3    A(2,1,5)              110.3809         estimate D2E/DX2                !
 ! A4    A(3,1,4)              108.7136         estimate D2E/DX2                !
 ! A5    A(3,1,5)              111.344          estimate D2E/DX2                !
 ! A6    A(4,1,5)              111.041          estimate D2E/DX2                !
 ! A7    A(1,5,6)              109.5248         estimate D2E/DX2                !
 ! A8    A(1,5,7)              111.5779         estimate D2E/DX2                !
 ! A9    A(1,5,11)             108.2696         estimate D2E/DX2                !
 ! A10   A(6,5,7)              110.0296         estimate D2E/DX2                !
 ! A11   A(6,5,11)             108.0251         estimate D2E/DX2                !
 ! A12   A(7,5,11)             109.3285         estimate D2E/DX2                !
 ! A13   A(5,7,8)              110.4523         estimate D2E/DX2                !
 ! A14   A(5,7,9)              110.9995         estimate D2E/DX2                !
 ! A15   A(5,7,10)             111.3187         estimate D2E/DX2                !
 ! A16   A(8,7,9)              106.6403         estimate D2E/DX2                !
 ! A17   A(8,7,10)             108.517          estimate D2E/DX2                !
 ! A18   A(9,7,10)             108.7629         estimate D2E/DX2                !
 ! A19   A(5,11,12)            107.5572         estimate D2E/DX2                !
 ! D1    D(2,1,5,6)             59.0121         estimate D2E/DX2                !
 ! D2    D(2,1,5,7)           -178.9129         estimate D2E/DX2                !
 ! D3    D(2,1,5,11)           -58.5563         estimate D2E/DX2                !
 ! D4    D(3,1,5,6)            -61.6592         estimate D2E/DX2                !
 ! D5    D(3,1,5,7)             60.4158         estimate D2E/DX2                !
 ! D6    D(3,1,5,11)          -179.2275         estimate D2E/DX2                !
 ! D7    D(4,1,5,6)            177.049          estimate D2E/DX2                !
 ! D8    D(4,1,5,7)            -60.876          estimate D2E/DX2                !
 ! D9    D(4,1,5,11)            59.4807         estimate D2E/DX2                !
 ! D10   D(1,5,7,8)            179.4884         estimate D2E/DX2                !
 ! D11   D(1,5,7,9)             61.4202         estimate D2E/DX2                !
 ! D12   D(1,5,7,10)           -59.8883         estimate D2E/DX2                !
 ! D13   D(6,5,7,8)            -58.7279         estimate D2E/DX2                !
 ! D14   D(6,5,7,9)           -176.7961         estimate D2E/DX2                !
 ! D15   D(6,5,7,10)            61.8954         estimate D2E/DX2                !
 ! D16   D(11,5,7,8)            59.7549         estimate D2E/DX2                !
 ! D17   D(11,5,7,9)           -58.3133         estimate D2E/DX2                !
 ! D18   D(11,5,7,10)         -179.6218         estimate D2E/DX2                !
 ! D19   D(1,5,11,12)          179.0901         estimate D2E/DX2                !
 ! D20   D(6,5,11,12)           60.5647         estimate D2E/DX2                !
 ! D21   D(7,5,11,12)          -59.1599         estimate D2E/DX2                !
 --------------------------------------------------------------------------------
 Trust Radius=3.00D-01 FncErr=1.00D-07 GrdErr=1.00D-07
 Number of steps in this run=     61 maximum allowed number of steps=    100.
 GradGradGradGradGradGradGradGradGradGradGradGradGradGradGradGradGradGrad

                          Input orientation:                          
 ---------------------------------------------------------------------
 Center     Atomic      Atomic             Coordinates (Angstroms)
 Number     Number       Type             X           Y           Z
 ---------------------------------------------------------------------
      1          6           0        0.425900   -0.119900    1.318200
      2          1           0        1.460300   -0.104100    1.678400
      3          1           0       -0.073700   -1.001400    1.731300
      4          1           0       -0.058800    0.778100    1.717100
      5          6           0        0.394600   -0.127600   -0.201700
      6          1           0        0.930400   -1.007100   -0.574400
      7          6           0       -1.031100   -0.122700   -0.731900
      8          1           0       -1.032100   -0.119200   -1.827300
      9          1           0       -1.564800    0.780000   -0.414800
     10          1           0       -1.586900   -0.999700   -0.386700
     11          8           0        1.074900    1.033200   -0.668100
     12          1           0        1.061400    1.010400   -1.640100
 ---------------------------------------------------------------------
                    Distance matrix (angstroms):
                    1          2          3          4          5
     1  C    0.000000
     2  H    1.095435   0.000000
     3  H    1.094209   1.777949   0.000000
     4  H    1.095655   1.757111   1.779619   0.000000
     5  C    1.520242   2.161260   2.172400   2.169714   0.000000
     6  H    2.150251   2.484212   2.514856   3.068620   1.095220
     7  C    2.515108   3.466550   2.784974   2.784674   1.521104
     8  H    3.466978   4.301420   3.789517   3.783547   2.162896
     9  H    2.788547   3.783431   3.162675   2.610180   2.169884
    10  H    2.780665   3.788425   2.603018   3.149863   2.172815
    11  O    2.386677   2.635915   3.349030   2.653211   1.424006
    12  H    3.230012   3.523304   4.086824   3.546774   1.951579
                    6          7          8          9         10
     6  H    0.000000
     7  C    2.157418   0.000000
     8  H    2.491893   1.095406   0.000000
     9  H    3.073308   1.095562   1.757124   0.000000
    10  H    2.524299   1.094169   1.777192   1.780059   0.000000
    11  O    2.047556   2.403209   2.666687   2.663886   3.361108
    12  H    2.285429   2.547018   2.386165   2.907124   3.553169
                   11         12
    11  O    0.000000
    12  H    0.972361   0.000000
 Stoichiometry    C3H8O
 Framework group  C1[X(C3H8O)]
 Deg. of freedom    30
 Full point group                 C1      NOp   1
 Largest Abelian subgroup         C1      NOp   1
 Largest concise Abelian subgroup C1      NOp   1
                         Standard orientation:                         
 ---------------------------------------------------------------------
 Center     Atomic      Atomic             Coordinates (Angstroms)
 Number     Number       Type             X           Y           Z
 ---------------------------------------------------------------------
      1          6           0       -1.394910   -0.370330   -0.087699
      2          1           0       -2.142272    0.359725    0.241614
      3          1           0       -1.665444   -1.351564    0.313903
      4          1           0       -1.455036   -0.409225   -1.181011
      5          6           0       -0.006979    0.050538    0.367991
      6          1           0        0.010644    0.132232    1.460018
      7          6           0        1.056700   -0.931814   -0.098194
      8          1           0        2.049208   -0.606516    0.231994
      9          1           0        1.091209   -0.983292   -1.192002
     10          1           0        0.871139   -1.935616    0.295700
     11          8           0        0.269865    1.337647   -0.174689
     12          1           0        1.152758    1.602714    0.134708
 ---------------------------------------------------------------------
 Rotational constants (GHZ):      8.7076713      8.0721731      4.7927749
 Standard basis: Aug-CC-pVTZ (5D, 7F)
 There are   420 symmetry adapted cartesian basis functions of A   symmetry.
 There are   368 symmetry adapted basis functions of A   symmetry.
   368 basis functions,   504 primitive gaussians,   420 cartesian basis functions
    17 alpha electrons       17 beta electrons
       nuclear repulsion energy       134.9003546309 Hartrees.
 NAtoms=   12 NActive=   12 NUniq=   12 SFac= 1.00D+00 NAtFMM=   60 NAOKFM=F Big=F
 Integral buffers will be    131072 words long.
 Raffenetti 2 integral format.
 Two-electron integral symmetry is turned on.
 Nuclear repulsion after empirical dispersion term =      134.8955311114 Hartrees.
 One-electron integrals computed using PRISM.
 NBasis=   368 RedAO= T EigKep=  1.27D-05  NBF=   368
 NBsUse=   368 1.00D-06 EigRej= -1.00D+00 NBFU=   368
 ExpMin= 2.53D-02 ExpMax= 1.53D+04 ExpMxC= 5.22D+02 IAcc=3 IRadAn=         7 AccDes= 0.00D+00
 Harris functional with IExCor= 4639 and IRadAn=       7 diagonalized for initial guess.
 HarFok:  IExCor= 4639 AccDes= 0.00D+00 IRadAn=         7 IDoV= 1 UseB2=F ITyADJ=14
 ICtDFT=  3500011 ScaDFX=  1.000000  1.000000  1.000000  1.000000
 FoFCou: FMM=F IPFlag=           0 FMFlag=      100000 FMFlg1=           0
         NFxFlg=           0 DoJE=T BraDBF=F KetDBF=T FulRan=T
         wScrn=  0.000000 ICntrl=     500 IOpCl=  0 I1Cent=   200000004 NGrid=           0
         NMat0=    1 NMatS0=      1 NMatT0=    0 NMatD0=    1 NMtDS0=    0 NMtDT0=    0
 Petite list used in FoFCou.
 Gradient too large for Newton-Raphson -- use scaled steepest descent instead.
     Minimum is close to point  3 DX= -5.14D-03 DF= -4.56D-06 DXR=  8.65D-03 DFR=  7.41D-05 which will be used.
 Gradient too large for Newton-Raphson -- use scaled steepest descent instead.
     Accept linear search using points  2 and  3.
 Gradient too large for Newton-Raphson -- use scaled steepest descent instead.
     Minimum is close to point  2 DX=  5.72D-02 DF= -8.34D-06 DXR=  8.70D-02 DFR=  7.63D-03 which will be used.
 Gradient too large for Newton-Raphson -- use scaled steepest descent instead.
 Gradient too large for Newton-Raphson -- use scaled steepest descent instead.
     Accept linear search using points  1 and  2.
 LinEq1:  Iter=  0 NonCon=     1 RMS=3.17D-05 Max=4.76D-04 NDo=     1
 AX will form     1 AO Fock derivatives at one time.
 LinEq1:  Iter=  1 NonCon=     1 RMS=1.27D-05 Max=1.41D-04 NDo=     1
 LinEq1:  Iter=  2 NonCon=     1 RMS=2.84D-06 Max=4.89D-05 NDo=     1
 LinEq1:  Iter=  3 NonCon=     1 RMS=4.15D-07 Max=5.20D-06 NDo=     1
 LinEq1:  Iter=  4 NonCon=     1 RMS=1.21D-07 Max=1.55D-06 NDo=     1
 LinEq1:  Iter=  5 NonCon=     1 RMS=5.06D-08 Max=8.87D-07 NDo=     1
 LinEq1:  Iter=  6 NonCon=     1 RMS=8.13D-09 Max=2.10D-07 NDo=     1
 LinEq1:  Iter=  7 NonCon=     0 RMS=2.74D-09 Max=4.24D-08 NDo=     1
 Linear equations converged to 1.092D-08 1.092D-07 after     7 iterations.
     Accept linear search using points  1 and  2.
     Minimum is close to point  2 DX= -2.66D-04 DF= -9.38D-13 DXR=  2.66D-04 DFR=  7.00D-08 which will be used.
 LinEq1:  Iter=  0 NonCon=     1 RMS=3.51D-08 Max=3.06D-07 NDo=     1
 LinEq1:  Iter=  1 NonCon=     1 RMS=2.13D-08 Max=4.46D-07 NDo=     1
 LinEq1:  Iter=  2 NonCon=     1 RMS=7.81D-09 Max=7.80D-08 NDo=     1
 LinEq1:  Iter=  3 NonCon=     1 RMS=2.47D-09 Max=3.87D-08 NDo=     1
 LinEq1:  Iter=  4 NonCon=     1 RMS=7.06D-10 Max=5.58D-09 NDo=     1
 LinEq1:  Iter=  5 NonCon=     1 RMS=2.40D-10 Max=3.18D-09 NDo=     1
 LinEq1:  Iter=  6 NonCon=     1 RMS=8.49D-11 Max=1.20D-09 NDo=     1
 LinEq1:  Iter=  7 NonCon=     0 RMS=1.96D-11 Max=3.35D-10 NDo=     1
 Linear equations converged to 4.164D-11 4.164D-10 after     7 iterations.
 SCF Done:  E(RwB97XD) =  -194.375911530     a.u. after    8 cycles
            Convg  =    0.1112D-08                    30 Fock formations.
              S**2 =  0.0000                  -V/T =  2.0066

 **********************************************************************

            Population analysis using the SCF density.

 **********************************************************************

 Orbital symmetries:
       Occupied  (A) (A) (A) (A) (A) (A) (A) (A) (A) (A) (A) (A)
                 (A) (A) (A) (A) (A)
       Virtual   (A) (A) (A) (A) (A) (A) (A) (A) (A) (A) (A) (A)
                 (A) (A) (A) (A) (A) (A) (A) (A) (A) (A) (A) (A)
                 (A) (A) (A) (A) (A) (A) (A) (A) (A) (A) (A) (A)
                 (A) (A) (A) (A) (A) (A) (A) (A) (A) (A) (A) (A)
                 (A) (A) (A) (A) (A) (A) (A) (A) (A) (A) (A) (A)
                 (A) (A) (A) (A) (A) (A) (A) (A) (A) (A) (A) (A)
                 (A) (A) (A) (A) (A) (A) (A) (A) (A) (A) (A) (A)
                 (A) (A) (A) (A) (A) (A) (A) (A) (A) (A) (A) (A)
                 (A) (A) (A) (A) (A) (A) (A) (A) (A) (A) (A) (A)
                 (A) (A) (A) (A) (A) (A) (A) (A) (A) (A) (A) (A)
                 (A) (A) (A) (A) (A) (A) (A) (A) (A) (A) (A) (A)
                 (A) (A) (A) (A) (A) (A) (A) (A) (A) (A) (A) (A)
                 (A) (A) (A) (A) (A) (A) (A) (A) (A) (A) (A) (A)
                 (A) (A) (A) (A) (A) (A) (A) (A) (A) (A) (A) (A)
                 (A) (A) (A) (A) (A) (A) (A) (A) (A) (A) (A) (A)
                 (A) (A) (A) (A) (A) (A) (A) (A) (A) (A) (A) (A)
                 (A) (A) (A) (A) (A) (A) (A) (A) (A) (A) (A) (A)
                 (A) (A) (A) (A) (A) (A) (A) (A) (A) (A) (A) (A)
                 (A) (A) (A) (A) (A) (A) (A) (A) (A) (A) (A) (A)
                 (A) (A) (A) (A) (A) (A) (A) (A) (A) (A) (A) (A)
                 (A) (A) (A) (A) (A) (A) (A) (A) (A) (A) (A) (A)
                 (A) (A) (A) (A) (A) (A) (A) (A) (A) (A) (A) (A)
                 (A) (A) (A) (A) (A) (A) (A) (A) (A) (A) (A) (A)
                 (A) (A) (A) (A) (A) (A) (A) (A) (A) (A) (A) (A)
                 (A) (A) (A) (A) (A) (A) (A) (A) (A) (A) (A) (A)
                 (A) (A) (A) (A) (A) (A) (A) (A) (A) (A) (A) (A)
                 (A) (A) (A) (A) (A) (A) (A) (A) (A) (A) (A) (A)
                 (A) (A) (A) (A) (A) (A) (A) (A) (A) (A) (A) (A)
                 (A) (A) (A) (A) (A) (A) (A) (A) (A) (A) (A) (A)
                 (A) (A) (A)
 The electronic state is 1-A.
 Alpha  occ. eigenvalues --  -19.24953 -10.33725 -10.27570 -10.27239  -1.12188
 Alpha  occ. eigenvalues --   -0.87170  -0.78838  -0.68162  -0.60397  -0.54116
 Alpha  occ. eigenvalues --   -0.52606  -0.47523  -0.46771  -0.45525  -0.43891
 Alpha  occ. eigenvalues --   -0.40668  -0.35783
 Alpha virt. eigenvalues --    0.02994   0.04116   0.04257   0.04593   0.06258
 Alpha virt. eigenvalues --    0.06481   0.06839   0.06891   0.10230   0.10921
 Alpha virt. eigenvalues --    0.12073   0.12709   0.13066   0.13443   0.13560
 Alpha virt. eigenvalues --    0.14288   0.15224   0.15474   0.17044   0.18189
 Alpha virt. eigenvalues --    0.18851   0.19802   0.20566   0.21355   0.22880
 Alpha virt. eigenvalues --    0.24219   0.24671   0.25066   0.26107   0.28431
 Alpha virt. eigenvalues --    0.28585   0.29229   0.29960   0.31731   0.32881
 Alpha virt. eigenvalues --    0.33683   0.33976   0.34508   0.34731   0.35306
 Alpha virt. eigenvalues --    0.35954   0.36327   0.36745   0.36958   0.37796
 Alpha virt. eigenvalues --    0.38583   0.39403   0.40394   0.40522   0.41233
 Alpha virt. eigenvalues --    0.41620   0.43149   0.43787   0.44408   0.44657
 Alpha virt. eigenvalues --    0.45509   0.45867   0.47622   0.47809   0.48464
 Alpha virt. eigenvalues --    0.50414   0.50820   0.51720   0.52297   0.53376
 Alpha virt. eigenvalues --    0.53916   0.55750   0.56185   0.56581   0.58551
 Alpha virt. eigenvalues --    0.60122   0.60367   0.60954   0.64178   0.65633
 Alpha virt. eigenvalues --    0.68698   0.69861   0.71500   0.72296   0.72623
 Alpha virt. eigenvalues --    0.73728   0.74865   0.75803   0.76959   0.77129
 Alpha virt. eigenvalues --    0.77989   0.79594   0.80901   0.82006   0.82091
 Alpha virt. eigenvalues --    0.84092   0.84611   0.85952   0.87230   0.87795
 Alpha virt. eigenvalues --    0.88481   0.90170   0.90872   0.91465   0.92754
 Alpha virt. eigenvalues --    0.93212   0.94780   0.96408   0.97341   0.98303
 Alpha virt. eigenvalues --    0.99412   1.00209   1.01410   1.02040   1.02991
 Alpha virt. eigenvalues --    1.04877   1.06098   1.07170   1.07402   1.09059
 Alpha virt. eigenvalues --    1.10050   1.10736   1.12053   1.13224   1.14955
 Alpha virt. eigenvalues --    1.15736   1.16232   1.17082   1.18068   1.19332
 Alpha virt. eigenvalues --    1.20359   1.21484   1.23620   1.26520   1.27051
 Alpha virt. eigenvalues --    1.27805   1.28854   1.31609   1.34625   1.35086
 Alpha virt. eigenvalues --    1.35472   1.37332   1.38099   1.38233   1.39904
 Alpha virt. eigenvalues --    1.40783   1.42253   1.43048   1.45280   1.47117
 Alpha virt. eigenvalues --    1.47770   1.50057   1.50858   1.52423   1.54461
 Alpha virt. eigenvalues --    1.55686   1.57434   1.57728   1.59265   1.59398
 Alpha virt. eigenvalues --    1.60093   1.61277   1.61725   1.62472   1.63883
 Alpha virt. eigenvalues --    1.65194   1.66031   1.69482   1.71571   1.72426
 Alpha virt. eigenvalues --    1.74215   1.75296   1.75952   1.76595   1.79270
 Alpha virt. eigenvalues --    1.79985   1.82005   1.82567   1.83234   1.84878
 Alpha virt. eigenvalues --    1.86627   1.89336   1.90877   1.94315   1.95445
 Alpha virt. eigenvalues --    1.97217   1.99314   2.02730   2.05683   2.07141
 Alpha virt. eigenvalues --    2.08754   2.10085   2.11652   2.12727   2.13998
 Alpha virt. eigenvalues --    2.15203   2.19873   2.20357   2.22605   2.27081
 Alpha virt. eigenvalues --    2.30203   2.32271   2.35423   2.36552   2.39271
 Alpha virt. eigenvalues --    2.43798   2.50468   2.52039   2.52577   2.56099
 Alpha virt. eigenvalues --    2.64240   2.68976   2.73722   2.75132   2.80040
 Alpha virt. eigenvalues --    2.83103   2.84306   2.91261   2.93396   2.98559
 Alpha virt. eigenvalues --    3.02687   3.06573   3.14110   3.18320   3.21517
 Alpha virt. eigenvalues --    3.22322   3.24009   3.27098   3.33082   3.36789
 Alpha virt. eigenvalues --    3.38599   3.39717   3.41260   3.42786   3.43468
 Alpha virt. eigenvalues --    3.44964   3.48641   3.49501   3.50779   3.51815
 Alpha virt. eigenvalues --    3.54147   3.56190   3.59376   3.61461   3.62712
 Alpha virt. eigenvalues --    3.64211   3.70227   3.71650   3.71989   3.73355
 Alpha virt. eigenvalues --    3.73741   3.75105   3.75451   3.79350   3.82942
 Alpha virt. eigenvalues --    3.84944   3.89115   3.91584   3.93756   3.94712
 Alpha virt. eigenvalues --    3.95629   3.97999   4.01057   4.01914   4.04293
 Alpha virt. eigenvalues --    4.04950   4.05685   4.06689   4.08663   4.11548
 Alpha virt. eigenvalues --    4.19933   4.22360   4.24446   4.26361   4.30688
 Alpha virt. eigenvalues --    4.34621   4.37451   4.39194   4.39935   4.43651
 Alpha virt. eigenvalues --    4.45761   4.47307   4.48493   4.52591   4.56056
 Alpha virt. eigenvalues --    4.58301   4.58778   4.60483   4.63591   4.64929
 Alpha virt. eigenvalues --    4.67974   4.71863   4.75044   4.76394   4.77695
 Alpha virt. eigenvalues --    4.79921   4.81679   4.88727   4.89681   4.91388
 Alpha virt. eigenvalues --    4.94000   4.97536   5.00474   5.01412   5.03667
 Alpha virt. eigenvalues --    5.08070   5.11892   5.12864   5.14379   5.17990
 Alpha virt. eigenvalues --    5.19229   5.20448   5.20922   5.26397   5.26744
 Alpha virt. eigenvalues --    5.30773   5.34373   5.40048   5.44528   5.47866
 Alpha virt. eigenvalues --    5.51711   5.54012   5.59326   5.60646   5.63604
 Alpha virt. eigenvalues --    5.73623   5.78631   5.81308   5.86150   5.88171
 Alpha virt. eigenvalues --    5.94804   5.97588   6.01441   6.03588   6.30475
 Alpha virt. eigenvalues --    6.36030   6.48767   6.49830   6.53853   6.58561
 Alpha virt. eigenvalues --    6.60638   6.61311   6.75560   6.96265   6.98001
 Alpha virt. eigenvalues --    7.12507   7.14716   7.24043   7.45129   7.53178
 Alpha virt. eigenvalues --    7.84091   8.15091  15.38017  16.99314  17.18487
 Alpha virt. eigenvalues --   18.01067
          Condensed to atoms (all electrons):
               1          2          3          4          5          6
     1  C    5.791691   0.447262   0.379771   0.369965  -0.025029  -0.063071
     2  H    0.447262   0.340397   0.009321  -0.005503  -0.040830  -0.005481
     3  H    0.379771   0.009321   0.341537  -0.003952  -0.007625  -0.009711
     4  H    0.369965  -0.005503  -0.003952   0.375669   0.017246   0.003413
     5  C   -0.025029  -0.040830  -0.007625   0.017246   5.022182   0.470481
     6  H   -0.063071  -0.005481  -0.009711   0.003413   0.470481   0.413257
     7  C    0.101191   0.010078   0.001097  -0.013922   0.034045  -0.058572
     8  H    0.007284   0.000175   0.002123  -0.000117  -0.046824  -0.012809
     9  H   -0.020311   0.001950   0.000500  -0.015724   0.013015  -0.003024
    10  H    0.008918   0.000646  -0.003331   0.001810   0.004000   0.003922
    11  O    0.003073  -0.001287  -0.001283   0.001711  -0.091538  -0.031461
    12  H   -0.009621  -0.001822   0.001191  -0.003572   0.028879   0.006703
               7          8          9         10         11         12
     1  C    0.101191   0.007284  -0.020311   0.008918   0.003073  -0.009621
     2  H    0.010078   0.000175   0.001950   0.000646  -0.001287  -0.001822
     3  H    0.001097   0.002123   0.000500  -0.003331  -0.001283   0.001191
     4  H   -0.013922  -0.000117  -0.015724   0.001810   0.001711  -0.003572
     5  C    0.034045  -0.046824   0.013015   0.004000  -0.091538   0.028879
     6  H   -0.058572  -0.012809  -0.003024   0.003922  -0.031461   0.006703
     7  C    5.762909   0.436634   0.348828   0.390122   0.023408   0.011818
     8  H    0.436634   0.348439  -0.003369   0.004447   0.011403  -0.000056
     9  H    0.348828  -0.003369   0.384456  -0.001354   0.012180   0.005708
    10  H    0.390122   0.004447  -0.001354   0.317149  -0.002470  -0.004081
    11  O    0.023408   0.011403   0.012180  -0.002470   8.514767   0.190124
    12  H    0.011818  -0.000056   0.005708  -0.004081   0.190124   0.634163
 Mulliken charges:
               1
     1  C   -0.991123
     2  H    0.245093
     3  H    0.290362
     4  H    0.272975
     5  C    0.621999
     6  H    0.286353
     7  C   -1.047637
     8  H    0.252671
     9  H    0.277147
    10  H    0.280223
    11  O   -0.628628
    12  H    0.140565
 Sum of Mulliken charges =   0.00000
 Mulliken charges with hydrogens summed into heavy atoms:
               1
     1  C   -0.182693
     5  C    0.908351
     7  C   -0.237596
    11  O   -0.488062
 Electronic spatial extent (au):  <R**2>=            317.8632
 Charge=              0.0000 electrons
 Dipole moment (field-independent basis, Debye):
    X=              0.9152    Y=             -0.9608    Z=              0.9344  Tot=              1.6229
 Quadrupole moment (field-independent basis, Debye-Ang):
   XX=            -24.5960   YY=            -27.9420   ZZ=            -26.8010
   XY=              2.2656   XZ=              0.5464   YZ=              1.2316
 Traceless Quadrupole moment (field-independent basis, Debye-Ang):
   XX=              1.8503   YY=             -1.4956   ZZ=             -0.3546
   XY=              2.2656   XZ=              0.5464   YZ=              1.2316
 Octapole moment (field-independent basis, Debye-Ang**2):
  XXX=              4.2192  YYY=              3.1661  ZZZ=             -0.6309  XYY=              4.0264
  XXY=              6.4540  XXZ=              0.7570  XZZ=              0.2664  YZZ=              1.1576
  YYZ=              2.3633  XYZ=              0.9799
 Hexadecapole moment (field-independent basis, Debye-Ang**3):
 XXXX=           -200.0612 YYYY=           -161.1327 ZZZZ=            -55.7041 XXXY=              7.0835
 XXXZ=              0.8506 YYYX=             12.3397 YYYZ=             -0.9183 ZZZX=              0.5754
 ZZZY=              1.6114 XXYY=            -55.1512 XXZZ=            -43.9925 YYZZ=            -38.1446
 XXYZ=              0.8992 YYXZ=              0.3623 ZZXY=              0.7721
 N-N= 1.348955311114D+02 E-N=-7.230220161688D+02  KE= 1.930923316394D+02
 Calling FoFJK, ICntrl=      2127 FMM=F ISym2X=0 I1Cent= 0 IOpClX= 0 NMat=1 NMatS=1 NMatT=0.
 ***** Axes restored to original set *****
 -------------------------------------------------------------------
 Center     Atomic                   Forces (Hartrees/Bohr)
 Number     Number              X              Y              Z
 -------------------------------------------------------------------
      1        6           0.006896244    0.003466808    0.002498993
      2        1          -0.003005623   -0.001592855   -0.001493250
      3        1           0.001194363    0.002227948   -0.002538445
      4        1          -0.000767169   -0.002670611   -0.003166601
      5        6          -0.005469176    0.004503952    0.000641559
      6        1          -0.001941131   -0.002542875    0.001618439
      7        6          -0.003660781   -0.001520747   -0.003272499
      8        1          -0.000446275   -0.002287634    0.001695212
      9        1           0.003012752   -0.002718695    0.001881754
     10        1           0.000929197    0.001678592   -0.001589991
     11        8           0.002536386   -0.000119209   -0.011023286
     12        1           0.000721212    0.001575326    0.014748114
 -------------------------------------------------------------------
 Cartesian Forces:  Max     0.014748114 RMS     0.004024521

 GradGradGradGradGradGradGradGradGradGradGradGradGradGradGradGradGradGrad
 Berny optimization.
 FormGI is forming the generalized inverse of G from B-inverse, IUseBI=4.
 Internal  Forces:  Max     0.014789433 RMS     0.003012482
 Search for a local minimum.
 Step number   1 out of a maximum of   61
 All quantities printed in internal units (Hartrees-Bohrs-Radians)
 Mixed Optimization -- RFO/linear search
 Second derivative matrix not updated -- first step.
 ITU=  0
     Eigenvalues ---    0.00487   0.00498   0.01374   0.04425   0.05027
     Eigenvalues ---    0.05527   0.05531   0.05705   0.05717   0.07404
     Eigenvalues ---    0.16000   0.16000   0.16000   0.16000   0.16000
     Eigenvalues ---    0.16000   0.16000   0.16530   0.19630   0.30261
     Eigenvalues ---    0.30343   0.34167   0.34178   0.34192   0.34195
     Eigenvalues ---    0.34216   0.34331   0.34335   0.41863   0.52897
 RFO step:  Lambda=-1.93184326D-03 EMin= 4.86785624D-03
 Linear search not attempted -- first point.
 Iteration  1 RMS(Cart)=  0.02694161 RMS(Int)=  0.00042619
 Iteration  2 RMS(Cart)=  0.00047327 RMS(Int)=  0.00016537
 Iteration  3 RMS(Cart)=  0.00000016 RMS(Int)=  0.00016537
 Variable       Old X    -DE/DX   Delta X   Delta X   Delta X     New X
                                 (Linear)    (Quad)   (Total)
    R1        2.07007  -0.00335   0.00000  -0.00975  -0.00975   2.06032
    R2        2.06776  -0.00330   0.00000  -0.00955  -0.00955   2.05820
    R3        2.07049  -0.00300   0.00000  -0.00874  -0.00874   2.06175
    R4        2.87284  -0.00460   0.00000  -0.01507  -0.01507   2.85777
    R5        2.06967   0.00054   0.00000   0.00157   0.00157   2.07124
    R6        2.87447   0.00059   0.00000   0.00193   0.00193   2.87640
    R7        2.69098   0.00152   0.00000   0.00362   0.00362   2.69460
    R8        2.07002  -0.00170   0.00000  -0.00495  -0.00495   2.06507
    R9        2.07031  -0.00316   0.00000  -0.00920  -0.00920   2.06111
   R10        2.06768  -0.00232   0.00000  -0.00672  -0.00672   2.06096
   R11        1.83750  -0.01479   0.00000  -0.02786  -0.02786   1.80964
    A1        1.89508   0.00049   0.00000   0.00168   0.00171   1.89678
    A2        1.86105   0.00230   0.00000   0.02459   0.02464   1.88570
    A3        1.92651   0.00056   0.00000   0.00806   0.00810   1.93461
    A4        1.89741   0.00148   0.00000   0.00059   0.00025   1.89766
    A5        1.94332  -0.00184   0.00000  -0.01664  -0.01680   1.92652
    A6        1.93803  -0.00274   0.00000  -0.01628  -0.01643   1.92160
    A7        1.91157  -0.00021   0.00000  -0.01853  -0.01855   1.89301
    A8        1.94740   0.00275   0.00000   0.01136   0.01150   1.95890
    A9        1.88966  -0.00604   0.00000  -0.03146  -0.03170   1.85796
   A10        1.92038  -0.00283   0.00000  -0.01872  -0.01895   1.90143
   A11        1.88539   0.00175   0.00000   0.02146   0.02117   1.90656
   A12        1.90814   0.00454   0.00000   0.03636   0.03647   1.94461
   A13        1.92776   0.00130   0.00000   0.01148   0.01152   1.93928
   A14        1.93731  -0.00366   0.00000  -0.02145  -0.02147   1.91584
   A15        1.94288   0.00085   0.00000   0.00055   0.00049   1.94336
   A16        1.86122   0.00225   0.00000   0.02308   0.02317   1.88439
   A17        1.89398  -0.00143   0.00000  -0.01118  -0.01117   1.88281
   A18        1.89827   0.00078   0.00000  -0.00160  -0.00172   1.89655
   A19        1.87723   0.00243   0.00000   0.01499   0.01499   1.89222
    D1        1.02995  -0.00037   0.00000   0.00864   0.00880   1.03875
    D2       -3.12262  -0.00227   0.00000  -0.02024  -0.02018   3.14038
    D3       -1.02200   0.00111   0.00000   0.01126   0.01106  -1.01094
    D4       -1.07616  -0.00014   0.00000   0.01213   0.01238  -1.06377
    D5        1.05445  -0.00204   0.00000  -0.01675  -0.01660   1.03785
    D6       -3.12811   0.00134   0.00000   0.01475   0.01465  -3.11346
    D7        3.09009   0.00113   0.00000   0.03408   0.03413   3.12422
    D8       -1.06249  -0.00077   0.00000   0.00519   0.00514  -1.05734
    D9        1.03813   0.00261   0.00000   0.03670   0.03639   1.07453
   D10        3.13266  -0.00032   0.00000   0.00609   0.00615   3.13882
   D11        1.07198  -0.00164   0.00000  -0.01638  -0.01624   1.05574
   D12       -1.04525  -0.00069   0.00000   0.00009   0.00014  -1.04511
   D13       -1.02499  -0.00070   0.00000  -0.02271  -0.02263  -1.04762
   D14       -3.08567  -0.00202   0.00000  -0.04518  -0.04502  -3.13069
   D15        1.08028  -0.00106   0.00000  -0.02872  -0.02865   1.05163
   D16        1.04292   0.00250   0.00000   0.01430   0.01409   1.05701
   D17       -1.01776   0.00117   0.00000  -0.00817  -0.00830  -1.02606
   D18       -3.13499   0.00213   0.00000   0.00829   0.00807  -3.12692
   D19        3.12571  -0.00156   0.00000  -0.00808  -0.00808   3.11763
   D20        1.05705   0.00105   0.00000   0.01937   0.01990   1.07695
   D21       -1.03254   0.00082   0.00000   0.00839   0.00787  -1.02467
         Item               Value     Threshold  Converged?
 Maximum Force            0.014789     0.000002     NO 
 RMS     Force            0.003012     0.000001     NO 
 Maximum Displacement     0.073343     0.000006     NO 
 RMS     Displacement     0.026975     0.000004     NO 
 Predicted change in Energy=-9.765424D-04
 GradGradGradGradGradGradGradGradGradGradGradGradGradGradGradGradGradGrad

                          Input orientation:                          
 ---------------------------------------------------------------------
 Center     Atomic      Atomic             Coordinates (Angstroms)
 Number     Number       Type             X           Y           Z
 ---------------------------------------------------------------------
      1          6           0        0.434545   -0.108771    1.305345
      2          1           0        1.465670   -0.104090    1.659548
      3          1           0       -0.069191   -0.985680    1.709740
      4          1           0       -0.058364    0.786070    1.688292
      5          6           0        0.384784   -0.123018   -0.206036
      6          1           0        0.901663   -1.021654   -0.561875
      7          6           0       -1.042323   -0.131570   -0.735332
      8          1           0       -1.056851   -0.138986   -1.827997
      9          1           0       -1.566291    0.763548   -0.397948
     10          1           0       -1.589583   -1.008386   -0.387277
     11          8           0        1.095830    1.032609   -0.644439
     12          1           0        1.100211    1.039928   -1.602021
 ---------------------------------------------------------------------
                    Distance matrix (angstroms):
                    1          2          3          4          5
     1  C    0.000000
     2  H    1.090276   0.000000
     3  H    1.089153   1.770740   0.000000
     4  H    1.091031   1.765189   1.771914   0.000000
     5  C    1.512267   2.156172   2.149529   2.147393   0.000000
     6  H    2.130273   2.468754   2.470645   3.041836   1.096053
     7  C    2.519131   3.467887   2.766743   2.772038   1.522124
     8  H    3.470304   4.304336   3.769343   3.770544   2.170098
     9  H    2.768663   3.765485   3.121451   2.574248   2.151633
    10  H    2.787718   3.787059   2.590287   3.142084   2.171370
    11  O    2.354082   2.595616   3.312540   2.614302   1.425923
    12  H    3.196153   3.475654   4.054423   3.497556   1.952704
                    6          7          8          9         10
     6  H    0.000000
     7  C    2.145091   0.000000
     8  H    2.493581   1.092787   0.000000
     9  H    3.050347   1.090692   1.766109   0.000000
    10  H    2.497392   1.090615   1.765030   1.772119   0.000000
    11  O    2.065069   2.436241   2.721668   2.687013   3.382784
    12  H    2.317637   2.591141   2.468567   2.938777   3.592518
                   11         12
    11  O    0.000000
    12  H    0.957620   0.000000
 Stoichiometry    C3H8O
 Framework group  C1[X(C3H8O)]
 Deg. of freedom    30
 Full point group                 C1      NOp   1
 Largest Abelian subgroup         C1      NOp   1
 Largest concise Abelian subgroup C1      NOp   1
                         Standard orientation:                         
 ---------------------------------------------------------------------
 Center     Atomic      Atomic             Coordinates (Angstroms)
 Number     Number       Type             X           Y           Z
 ---------------------------------------------------------------------
      1          6           0       -1.310339   -0.567856   -0.087198
      2          1           0       -2.155374    0.028918    0.257007
      3          1           0       -1.412639   -1.577722    0.307719
      4          1           0       -1.349375   -0.612125   -1.176632
      5          6           0       -0.001784    0.043101    0.361542
      6          1           0        0.001478    0.090978    1.456544
      7          6           0        1.200867   -0.767039   -0.101240
      8          1           0        2.135653   -0.308247    0.230224
      9          1           0        1.216910   -0.813945   -1.190805
     10          1           0        1.169369   -1.784011    0.291463
     11          8           0        0.027882    1.367227   -0.166725
     12          1           0        0.838460    1.789106    0.119659
 ---------------------------------------------------------------------
 Rotational constants (GHZ):      8.6911838      8.1199789      4.7939124
 Standard basis: Aug-CC-pVTZ (5D, 7F)
 There are   420 symmetry adapted cartesian basis functions of A   symmetry.
 There are   368 symmetry adapted basis functions of A   symmetry.
   368 basis functions,   504 primitive gaussians,   420 cartesian basis functions
    17 alpha electrons       17 beta electrons
       nuclear repulsion energy       135.1332689822 Hartrees.
 NAtoms=   12 NActive=   12 NUniq=   12 SFac= 1.00D+00 NAtFMM=   60 NAOKFM=F Big=F
 Integral buffers will be    131072 words long.
 Raffenetti 2 integral format.
 Two-electron integral symmetry is turned on.
 Nuclear repulsion after empirical dispersion term =      135.1284276740 Hartrees.
 One-electron integrals computed using PRISM.
 NBasis=   368 RedAO= T EigKep=  1.22D-05  NBF=   368
 NBsUse=   368 1.00D-06 EigRej= -1.00D+00 NBFU=   368
 Initial guess from the checkpoint file:  "2-propanol_Conf-wb97-opt.chk"
 B after Tr=     0.000000    0.000000    0.000000
         Rot=    0.996799   -0.002461   -0.001584   -0.079896 Ang=  -9.17 deg.
 ExpMin= 2.53D-02 ExpMax= 1.53D+04 ExpMxC= 5.22D+02 IAcc=3 IRadAn=         5 AccDes= 0.00D+00
 Harris functional with IExCor= 4639 and IRadAn=       5 diagonalized for initial guess.
 HarFok:  IExCor= 4639 AccDes= 0.00D+00 IRadAn=         5 IDoV= 1 UseB2=F ITyADJ=14
 ICtDFT=  3500011 ScaDFX=  1.000000  1.000000  1.000000  1.000000
 FoFCou: FMM=F IPFlag=           0 FMFlag=      100000 FMFlg1=           0
         NFxFlg=           0 DoJE=T BraDBF=F KetDBF=T FulRan=T
         wScrn=  0.000000 ICntrl=     500 IOpCl=  0 I1Cent=   200000004 NGrid=           0
         NMat0=    1 NMatS0=      1 NMatT0=    0 NMatD0=    1 NMtDS0=    0 NMtDT0=    0
 Petite list used in FoFCou.
 Gradient too large for Newton-Raphson -- use scaled steepest descent instead.
     Accept linear search using points  3 and  4.
 Gradient too large for Newton-Raphson -- use scaled steepest descent instead.
     Accept linear search using points  1 and  2.
 Gradient too large for Newton-Raphson -- use scaled steepest descent instead.
     Accept linear search using points  1 and  2.
 Gradient too large for Newton-Raphson -- use scaled steepest descent instead.
     Accept linear search using points  1 and  2.
 LinEq1:  Iter=  0 NonCon=     1 RMS=6.71D-05 Max=7.26D-04 NDo=     1
 AX will form     1 AO Fock derivatives at one time.
 LinEq1:  Iter=  1 NonCon=     1 RMS=5.61D-06 Max=5.79D-05 NDo=     1
 LinEq1:  Iter=  2 NonCon=     1 RMS=2.67D-06 Max=3.26D-05 NDo=     1
 LinEq1:  Iter=  3 NonCon=     1 RMS=7.85D-07 Max=1.01D-05 NDo=     1
 LinEq1:  Iter=  4 NonCon=     1 RMS=4.12D-07 Max=5.05D-06 NDo=     1
 LinEq1:  Iter=  5 NonCon=     1 RMS=1.74D-07 Max=2.26D-06 NDo=     1
 LinEq1:  Iter=  6 NonCon=     1 RMS=4.46D-08 Max=5.95D-07 NDo=     1
 LinEq1:  Iter=  7 NonCon=     1 RMS=1.76D-08 Max=2.15D-07 NDo=     1
 LinEq1:  Iter=  8 NonCon=     0 RMS=6.20D-09 Max=8.67D-08 NDo=     1
 Linear equations converged to 1.092D-08 1.092D-07 after     8 iterations.
     Accept linear search using points  1 and  2.
     Minimum is close to point  2 DX= -4.66D-05 DF= -1.42D-13 DXR=  4.66D-05 DFR=  2.04D-09 which will be used.
 LinEq1:  Iter=  0 NonCon=     1 RMS=1.26D-07 Max=1.37D-06 NDo=     1
 LinEq1:  Iter=  1 NonCon=     1 RMS=3.52D-08 Max=3.19D-07 NDo=     1
 LinEq1:  Iter=  2 NonCon=     1 RMS=1.80D-08 Max=1.64D-07 NDo=     1
 LinEq1:  Iter=  3 NonCon=     1 RMS=5.83D-09 Max=6.43D-08 NDo=     1
 LinEq1:  Iter=  4 NonCon=     1 RMS=1.24D-09 Max=1.50D-08 NDo=     1
 LinEq1:  Iter=  5 NonCon=     1 RMS=4.54D-10 Max=4.73D-09 NDo=     1
 LinEq1:  Iter=  6 NonCon=     1 RMS=1.60D-10 Max=2.53D-09 NDo=     1
 LinEq1:  Iter=  7 NonCon=     0 RMS=3.64D-11 Max=5.94D-10 NDo=     1
 Linear equations converged to 1.598D-10 1.598D-09 after     7 iterations.
 SCF Done:  E(RwB97XD) =  -194.376809249     a.u. after    7 cycles
            Convg  =    0.1748D-08                    28 Fock formations.
              S**2 =  0.0000                  -V/T =  2.0063
 Calling FoFJK, ICntrl=      2127 FMM=F ISym2X=0 I1Cent= 0 IOpClX= 0 NMat=1 NMatS=1 NMatT=0.
 ***** Axes restored to original set *****
 -------------------------------------------------------------------
 Center     Atomic                   Forces (Hartrees/Bohr)
 Number     Number              X              Y              Z
 -------------------------------------------------------------------
      1        6           0.000471489    0.000676825    0.002054753
      2        1          -0.000600392   -0.000273984   -0.000821760
      3        1          -0.000227397   -0.000296111    0.000561739
      4        1          -0.000414570   -0.000220807   -0.000051310
      5        6           0.000695108    0.000666191    0.000125352
      6        1           0.000422212   -0.000298298   -0.000756427
      7        6           0.000421924    0.001997738   -0.001282709
      8        1           0.000247124   -0.000362116    0.000532683
      9        1          -0.000401253   -0.000079452    0.000341531
     10        1           0.000766395   -0.000164247    0.000180649
     11        8          -0.001525117   -0.002318207   -0.000940433
     12        1           0.000144476    0.000672468    0.000055932
 -------------------------------------------------------------------
 Cartesian Forces:  Max     0.002318207 RMS     0.000829247

 GradGradGradGradGradGradGradGradGradGradGradGradGradGradGradGradGradGrad
 Berny optimization.
 Using GEDIIS/GDIIS optimizer.
 FormGI is forming the generalized inverse of G from B-inverse, IUseBI=4.
 Internal  Forces:  Max     0.001750330 RMS     0.000594178
 Search for a local minimum.
 Step number   2 out of a maximum of   61
 All quantities printed in internal units (Hartrees-Bohrs-Radians)
 Mixed Optimization -- En-DIIS/RFO-DIIS
 Update second derivatives using D2CorX and points    1    2
 DE= -8.98D-04 DEPred=-9.77D-04 R= 9.19D-01
 TightC=F SS=  1.41D+00  RLast= 1.27D-01 DXNew= 5.0454D-01 3.8010D-01
 Trust test= 9.19D-01 RLast= 1.27D-01 DXMaxT set to 3.80D-01
 ITU=  1  0
 Use linear search instead of GDIIS.
     Eigenvalues ---    0.00485   0.00498   0.01371   0.04528   0.05006
     Eigenvalues ---    0.05454   0.05619   0.05679   0.05769   0.07562
     Eigenvalues ---    0.15191   0.16000   0.16000   0.16000   0.16000
     Eigenvalues ---    0.16000   0.16194   0.18146   0.19882   0.30238
     Eigenvalues ---    0.31227   0.33564   0.34171   0.34194   0.34203
     Eigenvalues ---    0.34247   0.34325   0.34727   0.42267   0.52362
 RFO step:  Lambda=-8.93686440D-05 EMin= 4.85114332D-03
 Quartic linear search produced a step of -0.06988.
 Iteration  1 RMS(Cart)=  0.00652537 RMS(Int)=  0.00003363
 Iteration  2 RMS(Cart)=  0.00003673 RMS(Int)=  0.00001219
 Iteration  3 RMS(Cart)=  0.00000000 RMS(Int)=  0.00001219
 Variable       Old X    -DE/DX   Delta X   Delta X   Delta X     New X
                                 (Linear)    (Quad)   (Total)
    R1        2.06032  -0.00084   0.00068  -0.00340  -0.00272   2.05761
    R2        2.05820   0.00055   0.00067   0.00039   0.00106   2.05926
    R3        2.06175  -0.00001   0.00061  -0.00104  -0.00043   2.06132
    R4        2.85777   0.00172   0.00105   0.00352   0.00457   2.86234
    R5        2.07124   0.00069  -0.00011   0.00205   0.00194   2.07318
    R6        2.87640  -0.00090  -0.00013  -0.00254  -0.00267   2.87373
    R7        2.69460  -0.00175  -0.00025  -0.00347  -0.00372   2.69088
    R8        2.06507  -0.00053   0.00035  -0.00202  -0.00168   2.06339
    R9        2.06111   0.00023   0.00064  -0.00043   0.00022   2.06132
   R10        2.06096  -0.00019   0.00047  -0.00130  -0.00083   2.06013
   R11        1.80964  -0.00005   0.00195  -0.00330  -0.00135   1.80829
    A1        1.89678   0.00005  -0.00012  -0.00019  -0.00031   1.89647
    A2        1.88570   0.00055  -0.00172   0.00677   0.00504   1.89074
    A3        1.93461  -0.00090  -0.00057  -0.00426  -0.00483   1.92979
    A4        1.89766  -0.00033  -0.00002  -0.00192  -0.00192   1.89575
    A5        1.92652   0.00065   0.00117   0.00143   0.00262   1.92914
    A6        1.92160  -0.00002   0.00115  -0.00167  -0.00051   1.92108
    A7        1.89301   0.00016   0.00130   0.00350   0.00479   1.89781
    A8        1.95890  -0.00003  -0.00080   0.00196   0.00115   1.96006
    A9        1.85796   0.00089   0.00222   0.00116   0.00339   1.86135
   A10        1.90143   0.00016   0.00132  -0.00218  -0.00085   1.90058
   A11        1.90656  -0.00017  -0.00148  -0.00118  -0.00266   1.90390
   A12        1.94461  -0.00098  -0.00255  -0.00308  -0.00564   1.93897
   A13        1.93928  -0.00017  -0.00081   0.00074  -0.00009   1.93919
   A14        1.91584   0.00062   0.00150   0.00267   0.00417   1.92000
   A15        1.94336  -0.00124  -0.00003  -0.00913  -0.00917   1.93419
   A16        1.88439   0.00022  -0.00162   0.00778   0.00614   1.89053
   A17        1.88281   0.00040   0.00078  -0.00187  -0.00112   1.88169
   A18        1.89655   0.00021   0.00012   0.00024   0.00038   1.89693
   A19        1.89222   0.00117  -0.00105   0.00856   0.00752   1.89973
    D1        1.03875  -0.00001  -0.00061   0.00509   0.00447   1.04322
    D2        3.14038   0.00027   0.00141   0.00595   0.00735  -3.13545
    D3       -1.01094  -0.00036  -0.00077   0.00409   0.00333  -1.00761
    D4       -1.06377   0.00009  -0.00087   0.00718   0.00630  -1.05748
    D5        1.03785   0.00037   0.00116   0.00804   0.00919   1.04704
    D6       -3.11346  -0.00027  -0.00102   0.00618   0.00516  -3.10830
    D7        3.12422   0.00009  -0.00238   0.00973   0.00734   3.13156
    D8       -1.05734   0.00037  -0.00036   0.01058   0.01023  -1.04711
    D9        1.07453  -0.00026  -0.00254   0.00873   0.00620   1.08073
   D10        3.13882   0.00034  -0.00043  -0.00608  -0.00652   3.13230
   D11        1.05574  -0.00023   0.00113  -0.01795  -0.01683   1.03892
   D12       -1.04511  -0.00010  -0.00001  -0.01412  -0.01413  -1.05924
   D13       -1.04762   0.00062   0.00158  -0.00192  -0.00035  -1.04797
   D14       -3.13069   0.00006   0.00315  -0.01378  -0.01066  -3.14135
   D15        1.05163   0.00018   0.00200  -0.00996  -0.00796   1.04367
   D16        1.05701  -0.00011  -0.00098  -0.00677  -0.00774   1.04927
   D17       -1.02606  -0.00067   0.00058  -0.01863  -0.01805  -1.04411
   D18       -3.12692  -0.00055  -0.00056  -0.01481  -0.01535   3.14092
   D19        3.11763   0.00034   0.00056   0.01064   0.01120   3.12883
   D20        1.07695  -0.00024  -0.00139   0.00651   0.00509   1.08204
   D21       -1.02467   0.00030  -0.00055   0.01196   0.01144  -1.01323
         Item               Value     Threshold  Converged?
 Maximum Force            0.001750     0.000002     NO 
 RMS     Force            0.000594     0.000001     NO 
 Maximum Displacement     0.017188     0.000006     NO 
 RMS     Displacement     0.006528     0.000004     NO 
 Predicted change in Energy=-4.970667D-05
 GradGradGradGradGradGradGradGradGradGradGradGradGradGradGradGradGradGrad

                          Input orientation:                          
 ---------------------------------------------------------------------
 Center     Atomic      Atomic             Coordinates (Angstroms)
 Number     Number       Type             X           Y           Z
 ---------------------------------------------------------------------
      1          6           0        0.433429   -0.107822    1.308838
      2          1           0        1.464634   -0.100918    1.658320
      3          1           0       -0.067360   -0.985098    1.717586
      4          1           0       -0.063636    0.785634    1.688989
      5          6           0        0.384691   -0.125442   -0.204961
      6          1           0        0.898623   -1.025897   -0.563630
      7          6           0       -1.040089   -0.126903   -0.736524
      8          1           0       -1.052429   -0.130218   -1.828350
      9          1           0       -1.568495    0.762380   -0.390374
     10          1           0       -1.580488   -1.009668   -0.394217
     11          8           0        1.096340    1.025052   -0.649436
     12          1           0        1.094878    1.038901   -1.606241
 ---------------------------------------------------------------------
                    Distance matrix (angstroms):
                    1          2          3          4          5
     1  C    0.000000
     2  H    1.088838   0.000000
     3  H    1.089714   1.769828   0.000000
     4  H    1.090804   1.767066   1.770967   0.000000
     5  C    1.514685   2.153762   2.153960   2.148977   0.000000
     6  H    2.136680   2.472452   2.477647   3.046618   1.097082
     7  C    2.520937   3.465486   2.775853   2.769350   1.520710
     8  H    3.471343   4.300387   3.778206   3.766719   2.168117
     9  H    2.766274   3.760624   3.122592   2.566883   2.153495
    10  H    2.787397   3.783054   2.598052   3.140652   2.163238
    11  O    2.357476   2.594067   3.316277   2.621278   1.423953
    12  H    3.201589   3.477537   4.061428   3.502120   1.955415
                    6          7          8          9         10
     6  H    0.000000
     7  C    2.143989   0.000000
     8  H    2.491659   1.091900   0.000000
     9  H    3.051987   1.090806   1.769415   0.000000
    10  H    2.484946   1.090174   1.763239   1.772092   0.000000
    11  O    2.062243   2.428768   2.709557   2.690252   3.372036
    12  H    2.321410   2.583329   2.455015   2.940808   3.580952
                   11         12
    11  O    0.000000
    12  H    0.956906   0.000000
 Stoichiometry    C3H8O
 Framework group  C1[X(C3H8O)]
 Deg. of freedom    30
 Full point group                 C1      NOp   1
 Largest Abelian subgroup         C1      NOp   1
 Largest concise Abelian subgroup C1      NOp   1
                         Standard orientation:                         
 ---------------------------------------------------------------------
 Center     Atomic      Atomic             Coordinates (Angstroms)
 Number     Number       Type             X           Y           Z
 ---------------------------------------------------------------------
      1          6           0       -1.328371   -0.533099   -0.087753
      2          1           0       -2.152187    0.091750    0.253511
      3          1           0       -1.463875   -1.537692    0.312131
      4          1           0       -1.364615   -0.583938   -1.176768
      5          6           0       -0.001699    0.043166    0.361836
      6          1           0        0.007196    0.093978    1.457705
      7          6           0        1.178793   -0.795879   -0.101847
      8          1           0        2.124482   -0.358349    0.224474
      9          1           0        1.187535   -0.858208   -1.190836
     10          1           0        1.120331   -1.805470    0.305323
     11          8           0        0.069342    1.363728   -0.166093
     12          1           0        0.894061    1.762973    0.109791
 ---------------------------------------------------------------------
 Rotational constants (GHZ):      8.7024453      8.1183744      4.7977320
 Standard basis: Aug-CC-pVTZ (5D, 7F)
 There are   420 symmetry adapted cartesian basis functions of A   symmetry.
 There are   368 symmetry adapted basis functions of A   symmetry.
   368 basis functions,   504 primitive gaussians,   420 cartesian basis functions
    17 alpha electrons       17 beta electrons
       nuclear repulsion energy       135.1729558782 Hartrees.
 NAtoms=   12 NActive=   12 NUniq=   12 SFac= 1.00D+00 NAtFMM=   60 NAOKFM=F Big=F
 Integral buffers will be    131072 words long.
 Raffenetti 2 integral format.
 Two-electron integral symmetry is turned on.
 Nuclear repulsion after empirical dispersion term =      135.1681139102 Hartrees.
 One-electron integrals computed using PRISM.
 NBasis=   368 RedAO= T EigKep=  1.22D-05  NBF=   368
 NBsUse=   368 1.00D-06 EigRej= -1.00D+00 NBFU=   368
 Initial guess from the checkpoint file:  "2-propanol_Conf-wb97-opt.chk"
 B after Tr=     0.000000    0.000000    0.000000
         Rot=    0.999902    0.000971   -0.000079    0.013961 Ang=   1.60 deg.
 Gradient too large for Newton-Raphson -- use scaled steepest descent instead.
     Accept linear search using points  3 and  4.
 LinEq1:  Iter=  0 NonCon=     1 RMS=3.55D-05 Max=3.84D-04 NDo=     1
 AX will form     1 AO Fock derivatives at one time.
 LinEq1:  Iter=  1 NonCon=     1 RMS=5.56D-06 Max=5.85D-05 NDo=     1
 LinEq1:  Iter=  2 NonCon=     1 RMS=3.22D-06 Max=3.39D-05 NDo=     1
 LinEq1:  Iter=  3 NonCon=     1 RMS=1.20D-06 Max=1.32D-05 NDo=     1
 LinEq1:  Iter=  4 NonCon=     1 RMS=4.92D-07 Max=7.89D-06 NDo=     1
 LinEq1:  Iter=  5 NonCon=     1 RMS=1.70D-07 Max=3.65D-06 NDo=     1
 LinEq1:  Iter=  6 NonCon=     1 RMS=4.01D-08 Max=7.94D-07 NDo=     1
 LinEq1:  Iter=  7 NonCon=     1 RMS=1.46D-08 Max=2.21D-07 NDo=     1
 LinEq1:  Iter=  8 NonCon=     0 RMS=5.54D-09 Max=4.96D-08 NDo=     1
 Linear equations converged to 1.092D-08 1.092D-07 after     8 iterations.
     Minimum is close to point  2 DX=  1.82D-05 DF= -2.84D-14 DXR=  1.82D-05 DFR=  1.27D-09 which will be used.
 LinEq1:  Iter=  0 NonCon=     1 RMS=2.30D-08 Max=2.19D-07 NDo=     1
 LinEq1:  Iter=  1 NonCon=     1 RMS=9.39D-09 Max=9.54D-08 NDo=     1
 LinEq1:  Iter=  2 NonCon=     1 RMS=3.56D-09 Max=3.78D-08 NDo=     1
 LinEq1:  Iter=  3 NonCon=     1 RMS=1.19D-09 Max=1.59D-08 NDo=     1
 LinEq1:  Iter=  4 NonCon=     1 RMS=3.77D-10 Max=6.38D-09 NDo=     1
 LinEq1:  Iter=  5 NonCon=     1 RMS=1.11D-10 Max=2.10D-09 NDo=     1
 LinEq1:  Iter=  6 NonCon=     1 RMS=4.81D-11 Max=8.12D-10 NDo=     1
 LinEq1:  Iter=  7 NonCon=     0 RMS=1.41D-11 Max=2.71D-10 NDo=     1
 Linear equations converged to 2.831D-11 2.831D-10 after     7 iterations.
 SCF Done:  E(RwB97XD) =  -194.376862317     a.u. after    4 cycles
            Convg  =    0.7420D-09                    23 Fock formations.
              S**2 =  0.0000                  -V/T =  2.0063
 Calling FoFJK, ICntrl=      2127 FMM=F ISym2X=0 I1Cent= 0 IOpClX= 0 NMat=1 NMatS=1 NMatT=0.
 ***** Axes restored to original set *****
 -------------------------------------------------------------------
 Center     Atomic                   Forces (Hartrees/Bohr)
 Number     Number              X              Y              Z
 -------------------------------------------------------------------
      1        6          -0.000032426    0.000180939    0.000203451
      2        1           0.000111465   -0.000012356   -0.000110842
      3        1          -0.000076361   -0.000131741    0.000048410
      4        1          -0.000098246    0.000007618   -0.000013790
      5        6           0.000388713    0.000524157   -0.000619269
      6        1           0.000020045   -0.000126619    0.000099424
      7        6          -0.000057107    0.000377227   -0.000056793
      8        1           0.000108830   -0.000023669    0.000057313
      9        1          -0.000128229   -0.000069216    0.000000189
     10        1          -0.000141857   -0.000283420    0.000090552
     11        8           0.000109192   -0.000487447    0.000764554
     12        1          -0.000204019    0.000044528   -0.000463198
 -------------------------------------------------------------------
 Cartesian Forces:  Max     0.000764554 RMS     0.000255914

 GradGradGradGradGradGradGradGradGradGradGradGradGradGradGradGradGradGrad
 Berny optimization.
 Using GEDIIS/GDIIS optimizer.
 FormGI is forming the generalized inverse of G from B-inverse, IUseBI=4.
 Internal  Forces:  Max     0.000499425 RMS     0.000136702
 Search for a local minimum.
 Step number   3 out of a maximum of   61
 All quantities printed in internal units (Hartrees-Bohrs-Radians)
 Mixed Optimization -- En-DIIS/RFO-DIIS
 Swapping is turned off.
 Update second derivatives using D2CorX and points    1    2    3
 DE= -5.31D-05 DEPred=-4.97D-05 R= 1.07D+00
 TightC=F SS=  1.41D+00  RLast= 4.93D-02 DXNew= 6.3924D-01 1.4790D-01
 Trust test= 1.07D+00 RLast= 4.93D-02 DXMaxT set to 3.80D-01
 ITU=  1  1  0
     Eigenvalues ---    0.00457   0.00495   0.01283   0.04533   0.05024
     Eigenvalues ---    0.05320   0.05684   0.05693   0.05764   0.07735
     Eigenvalues ---    0.14878   0.15999   0.16000   0.16000   0.16000
     Eigenvalues ---    0.16101   0.16177   0.19098   0.19875   0.30291
     Eigenvalues ---    0.31551   0.33643   0.34171   0.34197   0.34214
     Eigenvalues ---    0.34245   0.34419   0.35147   0.41001   0.53118
 En-DIIS/RFO-DIIS IScMMF=        0 using points:     3    2
 RFO step:  Lambda=-2.12520515D-06.
 DidBck=F Rises=F RFO-DIIS coefs:    1.07230   -0.07230
 Iteration  1 RMS(Cart)=  0.00248161 RMS(Int)=  0.00000992
 Iteration  2 RMS(Cart)=  0.00001029 RMS(Int)=  0.00000093
 Iteration  3 RMS(Cart)=  0.00000000 RMS(Int)=  0.00000093
 Variable       Old X    -DE/DX   Delta X   Delta X   Delta X     New X
                                 (Linear)    (Quad)   (Total)
    R1        2.05761   0.00007  -0.00020   0.00014  -0.00006   2.05754
    R2        2.05926   0.00016   0.00008   0.00044   0.00052   2.05978
    R3        2.06132   0.00005  -0.00003   0.00009   0.00005   2.06137
    R4        2.86234   0.00012   0.00033   0.00038   0.00071   2.86305
    R5        2.07318   0.00008   0.00014   0.00028   0.00042   2.07360
    R6        2.87373   0.00017  -0.00019   0.00061   0.00041   2.87414
    R7        2.69088  -0.00050  -0.00027  -0.00129  -0.00156   2.68932
    R8        2.06339  -0.00006  -0.00012  -0.00023  -0.00035   2.06304
    R9        2.06132   0.00001   0.00002  -0.00004  -0.00002   2.06130
   R10        2.06013   0.00033  -0.00006   0.00098   0.00092   2.06105
   R11        1.80829   0.00046  -0.00010   0.00075   0.00065   1.80895
    A1        1.89647   0.00008  -0.00002   0.00040   0.00038   1.89684
    A2        1.89074   0.00012   0.00036   0.00112   0.00148   1.89222
    A3        1.92979  -0.00019  -0.00035  -0.00126  -0.00161   1.92817
    A4        1.89575   0.00000  -0.00014  -0.00002  -0.00016   1.89559
    A5        1.92914   0.00001   0.00019  -0.00006   0.00013   1.92927
    A6        1.92108  -0.00001  -0.00004  -0.00013  -0.00016   1.92092
    A7        1.89781   0.00001   0.00035  -0.00071  -0.00037   1.89744
    A8        1.96006  -0.00007   0.00008  -0.00039  -0.00031   1.95975
    A9        1.86135  -0.00009   0.00025  -0.00071  -0.00046   1.86088
   A10        1.90058  -0.00002  -0.00006  -0.00028  -0.00034   1.90024
   A11        1.90390   0.00000  -0.00019   0.00054   0.00035   1.90425
   A12        1.93897   0.00016  -0.00041   0.00153   0.00112   1.94009
   A13        1.93919  -0.00019  -0.00001  -0.00129  -0.00130   1.93789
   A14        1.92000   0.00023   0.00030   0.00174   0.00204   1.92204
   A15        1.93419  -0.00004  -0.00066  -0.00055  -0.00122   1.93298
   A16        1.89053   0.00002   0.00044   0.00069   0.00113   1.89166
   A17        1.88169   0.00006  -0.00008  -0.00030  -0.00038   1.88131
   A18        1.89693  -0.00008   0.00003  -0.00029  -0.00026   1.89667
   A19        1.89973  -0.00014   0.00054  -0.00076  -0.00022   1.89952
    D1        1.04322   0.00001   0.00032   0.00336   0.00368   1.04690
    D2       -3.13545  -0.00005   0.00053   0.00228   0.00281  -3.13264
    D3       -1.00761   0.00005   0.00024   0.00347   0.00371  -1.00390
    D4       -1.05748   0.00002   0.00046   0.00372   0.00418  -1.05330
    D5        1.04704  -0.00003   0.00066   0.00264   0.00331   1.05035
    D6       -3.10830   0.00007   0.00037   0.00383   0.00421  -3.10410
    D7        3.13156   0.00002   0.00053   0.00387   0.00440   3.13595
    D8       -1.04711  -0.00003   0.00074   0.00279   0.00353  -1.04358
    D9        1.08073   0.00007   0.00045   0.00398   0.00443   1.08516
   D10        3.13230   0.00002  -0.00047  -0.00239  -0.00286   3.12944
   D11        1.03892  -0.00003  -0.00122  -0.00356  -0.00478   1.03414
   D12       -1.05924  -0.00005  -0.00102  -0.00398  -0.00500  -1.06424
   D13       -1.04797  -0.00002  -0.00003  -0.00372  -0.00374  -1.05172
   D14       -3.14135  -0.00007  -0.00077  -0.00489  -0.00566   3.13617
   D15        1.04367  -0.00009  -0.00058  -0.00531  -0.00588   1.03779
   D16        1.04927   0.00007  -0.00056  -0.00228  -0.00284   1.04644
   D17       -1.04411   0.00002  -0.00130  -0.00345  -0.00475  -1.04886
   D18        3.14092  -0.00001  -0.00111  -0.00387  -0.00497   3.13595
   D19        3.12883   0.00011   0.00081   0.00840   0.00921   3.13805
   D20        1.08204   0.00015   0.00037   0.00935   0.00972   1.09176
   D21       -1.01323   0.00007   0.00083   0.00839   0.00921  -1.00402
         Item               Value     Threshold  Converged?
 Maximum Force            0.000499     0.000002     NO 
 RMS     Force            0.000137     0.000001     NO 
 Maximum Displacement     0.006442     0.000006     NO 
 RMS     Displacement     0.002481     0.000004     NO 
 Predicted change in Energy=-4.025012D-06
 GradGradGradGradGradGradGradGradGradGradGradGradGradGradGradGradGradGrad

                          Input orientation:                          
 ---------------------------------------------------------------------
 Center     Atomic      Atomic             Coordinates (Angstroms)
 Number     Number       Type             X           Y           Z
 ---------------------------------------------------------------------
      1          6           0        0.433424   -0.107142    1.309178
      2          1           0        1.465051   -0.098749    1.657279
      3          1           0       -0.066094   -0.985124    1.718701
      4          1           0       -0.065501    0.785729    1.688348
      5          6           0        0.385130   -0.126022   -0.204995
      6          1           0        0.897123   -1.028367   -0.562367
      7          6           0       -1.039847   -0.125641   -0.736656
      8          1           0       -1.050753   -0.126985   -1.828315
      9          1           0       -1.570121    0.761694   -0.388410
     10          1           0       -1.579302   -1.010571   -0.396911
     11          8           0        1.099522    1.021777   -0.649398
     12          1           0        1.091469    1.039399   -1.606454
 ---------------------------------------------------------------------
                    Distance matrix (angstroms):
                    1          2          3          4          5
     1  C    0.000000
     2  H    1.088806   0.000000
     3  H    1.089990   1.770265   0.000000
     4  H    1.090832   1.768009   1.771112   0.000000
     5  C    1.515060   2.152913   2.154591   2.149211   0.000000
     6  H    2.136903   2.472562   2.476475   3.046852   1.097304
     7  C    2.521172   3.464991   2.777712   2.767777   1.520929
     8  H    3.470885   4.298771   3.779852   3.764398   2.167241
     9  H    2.766022   3.759983   3.123041   2.564641   2.155154
    10  H    2.788904   3.784071   2.601203   3.141112   2.162926
    11  O    2.356727   2.590356   3.315751   2.622605   1.423128
    12  H    3.201326   3.476622   4.061441   3.501236   1.954792
                    6          7          8          9         10
     6  H    0.000000
     7  C    2.144095   0.000000
     8  H    2.491854   1.091715   0.000000
     9  H    3.053174   1.090793   1.769977   0.000000
    10  H    2.482009   1.090660   1.763237   1.772309   0.000000
    11  O    2.061948   2.429215   2.707986   2.694949   3.371985
    12  H    2.324552   2.579995   2.449242   2.940206   3.577483
                   11         12
    11  O    0.000000
    12  H    0.957253   0.000000
 Stoichiometry    C3H8O
 Framework group  C1[X(C3H8O)]
 Deg. of freedom    30
 Full point group                 C1      NOp   1
 Largest Abelian subgroup         C1      NOp   1
 Largest concise Abelian subgroup C1      NOp   1
                         Standard orientation:                         
 ---------------------------------------------------------------------
 Center     Atomic      Atomic             Coordinates (Angstroms)
 Number     Number       Type             X           Y           Z
 ---------------------------------------------------------------------
      1          6           0       -1.327073   -0.536154   -0.088073
      2          1           0       -2.151160    0.089280    0.251354
      3          1           0       -1.461780   -1.540009    0.314678
      4          1           0       -1.361482   -0.590457   -1.177009
      5          6           0       -0.001563    0.043599    0.361724
      6          1           0        0.007056    0.093575    1.457856
      7          6           0        1.180946   -0.792974   -0.102002
      8          1           0        2.124930   -0.350778    0.222341
      9          1           0        1.188849   -0.860669   -1.190664
     10          1           0        1.126264   -1.801284    0.310139
     11          8           0        0.065094    1.363865   -0.165296
     12          1           0        0.892707    1.762598    0.103779
 ---------------------------------------------------------------------
 Rotational constants (GHZ):      8.7053759      8.1171727      4.7980404
 Standard basis: Aug-CC-pVTZ (5D, 7F)
 There are   420 symmetry adapted cartesian basis functions of A   symmetry.
 There are   368 symmetry adapted basis functions of A   symmetry.
   368 basis functions,   504 primitive gaussians,   420 cartesian basis functions
    17 alpha electrons       17 beta electrons
       nuclear repulsion energy       135.1771880476 Hartrees.
 NAtoms=   12 NActive=   12 NUniq=   12 SFac= 1.00D+00 NAtFMM=   60 NAOKFM=F Big=F
 Integral buffers will be    131072 words long.
 Raffenetti 2 integral format.
 Two-electron integral symmetry is turned on.
 Nuclear repulsion after empirical dispersion term =      135.1723449009 Hartrees.
 One-electron integrals computed using PRISM.
 NBasis=   368 RedAO= T EigKep=  1.22D-05  NBF=   368
 NBsUse=   368 1.00D-06 EigRej= -1.00D+00 NBFU=   368
 Initial guess from the checkpoint file:  "2-propanol_Conf-wb97-opt.chk"
 B after Tr=     0.000000    0.000000    0.000000
         Rot=    0.999999    0.000332   -0.000028   -0.001215 Ang=   0.14 deg.
 LinEq1:  Iter=  0 NonCon=     1 RMS=3.29D-05 Max=3.60D-04 NDo=     1
 AX will form     1 AO Fock derivatives at one time.
 LinEq1:  Iter=  1 NonCon=     1 RMS=4.10D-06 Max=3.50D-05 NDo=     1
 LinEq1:  Iter=  2 NonCon=     1 RMS=1.34D-06 Max=1.26D-05 NDo=     1
 LinEq1:  Iter=  3 NonCon=     1 RMS=4.84D-07 Max=6.64D-06 NDo=     1
 LinEq1:  Iter=  4 NonCon=     1 RMS=2.18D-07 Max=4.27D-06 NDo=     1
 LinEq1:  Iter=  5 NonCon=     1 RMS=1.16D-07 Max=1.99D-06 NDo=     1
 LinEq1:  Iter=  6 NonCon=     1 RMS=4.41D-08 Max=7.66D-07 NDo=     1
 LinEq1:  Iter=  7 NonCon=     1 RMS=1.33D-08 Max=2.08D-07 NDo=     1
 LinEq1:  Iter=  8 NonCon=     0 RMS=2.82D-09 Max=2.82D-08 NDo=     1
 Linear equations converged to 1.092D-08 1.092D-07 after     8 iterations.
     Accept linear search using points  1 and  2.
     Minimum is close to point  2 DX= -1.28D-06 DF=  0.00D+00 DXR=  1.28D-06 DFR=  0.00D+00 which will be used.
 LinEq1:  Iter=  0 NonCon=     1 RMS=2.56D-08 Max=2.34D-07 NDo=     1
 LinEq1:  Iter=  1 NonCon=     1 RMS=1.21D-08 Max=1.09D-07 NDo=     1
 LinEq1:  Iter=  2 NonCon=     1 RMS=4.27D-09 Max=5.10D-08 NDo=     1
 LinEq1:  Iter=  3 NonCon=     1 RMS=1.75D-09 Max=1.33D-08 NDo=     1
 LinEq1:  Iter=  4 NonCon=     1 RMS=5.58D-10 Max=7.24D-09 NDo=     1
 LinEq1:  Iter=  5 NonCon=     1 RMS=1.42D-10 Max=1.56D-09 NDo=     1
 LinEq1:  Iter=  6 NonCon=     1 RMS=5.37D-11 Max=6.01D-10 NDo=     1
 LinEq1:  Iter=  7 NonCon=     0 RMS=1.68D-11 Max=2.36D-10 NDo=     1
 Linear equations converged to 3.446D-11 3.446D-10 after     7 iterations.
 SCF Done:  E(RwB97XD) =  -194.376867942     a.u. after    3 cycles
            Convg  =    0.7248D-09                    18 Fock formations.
              S**2 =  0.0000                  -V/T =  2.0063
 Calling FoFJK, ICntrl=      2127 FMM=F ISym2X=0 I1Cent= 0 IOpClX= 0 NMat=1 NMatS=1 NMatT=0.
 ***** Axes restored to original set *****
 -------------------------------------------------------------------
 Center     Atomic                   Forces (Hartrees/Bohr)
 Number     Number              X              Y              Z
 -------------------------------------------------------------------
      1        6          -0.000130483   -0.000050398    0.000002282
      2        1           0.000070941    0.000032260    0.000042520
      3        1           0.000022379   -0.000000232   -0.000021712
      4        1           0.000020033    0.000009810    0.000014330
      5        6           0.000084427    0.000214952   -0.000162266
      6        1          -0.000049970   -0.000031552    0.000093044
      7        6           0.000006571   -0.000089358    0.000092713
      8        1          -0.000020929    0.000027430   -0.000081918
      9        1          -0.000007583   -0.000018297   -0.000028116
     10        1          -0.000036250   -0.000017269   -0.000007423
     11        8           0.000185783   -0.000145403    0.000175584
     12        1          -0.000144919    0.000068058   -0.000119038
 -------------------------------------------------------------------
 Cartesian Forces:  Max     0.000214952 RMS     0.000087338

 GradGradGradGradGradGradGradGradGradGradGradGradGradGradGradGradGradGrad
 Berny optimization.
 Using GEDIIS/GDIIS optimizer.
 FormGI is forming the generalized inverse of G from B-inverse, IUseBI=4.
 Internal  Forces:  Max     0.000121572 RMS     0.000041425
 Search for a local minimum.
 Step number   4 out of a maximum of   61
 All quantities printed in internal units (Hartrees-Bohrs-Radians)
 Mixed Optimization -- En-DIIS/RFO-DIIS
 Swapping is turned off.
 Update second derivatives using D2CorX and points    1    2    3    4
 DE= -5.62D-06 DEPred=-4.03D-06 R= 1.40D+00
 TightC=F SS=  1.41D+00  RLast= 2.47D-02 DXNew= 6.3924D-01 7.4070D-02
 Trust test= 1.40D+00 RLast= 2.47D-02 DXMaxT set to 3.80D-01
 ITU=  1  1  1  0
     Eigenvalues ---    0.00357   0.00494   0.00846   0.04440   0.05015
     Eigenvalues ---    0.05679   0.05696   0.05762   0.05816   0.07718
     Eigenvalues ---    0.15601   0.15943   0.16000   0.16000   0.16001
     Eigenvalues ---    0.16103   0.17271   0.18894   0.19932   0.30141
     Eigenvalues ---    0.31541   0.33977   0.34163   0.34172   0.34211
     Eigenvalues ---    0.34271   0.34935   0.35728   0.42340   0.52971
 En-DIIS/RFO-DIIS IScMMF=        0 using points:     4    3    2
 RFO step:  Lambda=-4.63497770D-07.
 DidBck=F Rises=F RFO-DIIS coefs:    1.66523   -0.67431    0.00908
 Iteration  1 RMS(Cart)=  0.00286660 RMS(Int)=  0.00002203
 Iteration  2 RMS(Cart)=  0.00002242 RMS(Int)=  0.00000039
 Iteration  3 RMS(Cart)=  0.00000000 RMS(Int)=  0.00000039
 Variable       Old X    -DE/DX   Delta X   Delta X   Delta X     New X
                                 (Linear)    (Quad)   (Total)
    R1        2.05754   0.00008  -0.00002   0.00015   0.00013   2.05767
    R2        2.05978  -0.00002   0.00034  -0.00020   0.00014   2.05992
    R3        2.06137   0.00000   0.00004  -0.00006  -0.00002   2.06135
    R4        2.86305   0.00004   0.00043   0.00031   0.00074   2.86379
    R5        2.07360  -0.00003   0.00026  -0.00010   0.00016   2.07377
    R6        2.87414   0.00006   0.00030  -0.00002   0.00028   2.87442
    R7        2.68932  -0.00006  -0.00100  -0.00002  -0.00103   2.68830
    R8        2.06304   0.00008  -0.00022   0.00035   0.00013   2.06317
    R9        2.06130  -0.00002  -0.00002  -0.00010  -0.00012   2.06118
   R10        2.06105   0.00003   0.00062  -0.00026   0.00036   2.06141
   R11        1.80895   0.00012   0.00045  -0.00004   0.00041   1.80935
    A1        1.89684   0.00000   0.00025  -0.00011   0.00014   1.89699
    A2        1.89222  -0.00003   0.00094  -0.00047   0.00047   1.89270
    A3        1.92817   0.00002  -0.00103   0.00029  -0.00073   1.92744
    A4        1.89559   0.00001  -0.00009   0.00016   0.00007   1.89566
    A5        1.92927  -0.00002   0.00006  -0.00004   0.00002   1.92929
    A6        1.92092   0.00002  -0.00010   0.00016   0.00005   1.92097
    A7        1.89744  -0.00001  -0.00029  -0.00045  -0.00074   1.89670
    A8        1.95975  -0.00001  -0.00021   0.00013  -0.00008   1.95967
    A9        1.86088  -0.00002  -0.00034   0.00054   0.00021   1.86109
   A10        1.90024  -0.00003  -0.00022  -0.00089  -0.00111   1.89913
   A11        1.90425   0.00002   0.00025   0.00041   0.00066   1.90491
   A12        1.94009   0.00006   0.00080   0.00028   0.00108   1.94117
   A13        1.93789   0.00001  -0.00086   0.00056  -0.00031   1.93758
   A14        1.92204   0.00002   0.00132  -0.00022   0.00110   1.92314
   A15        1.93298   0.00004  -0.00073   0.00009  -0.00063   1.93234
   A16        1.89166  -0.00003   0.00070  -0.00034   0.00036   1.89202
   A17        1.88131  -0.00002  -0.00024  -0.00008  -0.00032   1.88099
   A18        1.89667  -0.00002  -0.00018  -0.00003  -0.00021   1.89646
   A19        1.89952  -0.00004  -0.00021   0.00037   0.00016   1.89967
    D1        1.04690   0.00003   0.00241   0.00212   0.00452   1.05142
    D2       -3.13264  -0.00002   0.00180   0.00078   0.00258  -3.13005
    D3       -1.00390   0.00003   0.00244   0.00158   0.00402  -0.99988
    D4       -1.05330   0.00003   0.00272   0.00209   0.00481  -1.04849
    D5        1.05035  -0.00003   0.00212   0.00076   0.00287   1.05322
    D6       -3.10410   0.00003   0.00275   0.00155   0.00431  -3.09979
    D7        3.13595   0.00002   0.00286   0.00182   0.00468   3.14063
    D8       -1.04358  -0.00004   0.00226   0.00049   0.00274  -1.04084
    D9        1.08516   0.00001   0.00289   0.00128   0.00417   1.08933
   D10        3.12944   0.00000  -0.00184  -0.00034  -0.00219   3.12725
   D11        1.03414   0.00002  -0.00302  -0.00013  -0.00316   1.03098
   D12       -1.06424   0.00001  -0.00320  -0.00001  -0.00321  -1.06745
   D13       -1.05172  -0.00004  -0.00249  -0.00143  -0.00391  -1.05563
   D14        3.13617  -0.00002  -0.00367  -0.00122  -0.00488   3.13129
   D15        1.03779  -0.00003  -0.00384  -0.00110  -0.00494   1.03286
   D16        1.04644   0.00000  -0.00182  -0.00132  -0.00314   1.04330
   D17       -1.04886   0.00001  -0.00300  -0.00111  -0.00411  -1.05297
   D18        3.13595   0.00001  -0.00317  -0.00099  -0.00416   3.13178
   D19        3.13805   0.00008   0.00603   0.00810   0.01412  -3.13102
   D20        1.09176   0.00010   0.00642   0.00812   0.01454   1.10630
   D21       -1.00402   0.00009   0.00602   0.00879   0.01481  -0.98921
         Item               Value     Threshold  Converged?
 Maximum Force            0.000122     0.000002     NO 
 RMS     Force            0.000041     0.000001     NO 
 Maximum Displacement     0.012065     0.000006     NO 
 RMS     Displacement     0.002864     0.000004     NO 
 Predicted change in Energy=-2.374012D-06
 GradGradGradGradGradGradGradGradGradGradGradGradGradGradGradGradGradGrad

                          Input orientation:                          
 ---------------------------------------------------------------------
 Center     Atomic      Atomic             Coordinates (Angstroms)
 Number     Number       Type             X           Y           Z
 ---------------------------------------------------------------------
      1          6           0        0.433497   -0.106766    1.309733
      2          1           0        1.465276   -0.096917    1.657559
      3          1           0       -0.064937   -0.985261    1.719672
      4          1           0       -0.066782    0.785663    1.688124
      5          6           0        0.385897   -0.126742   -0.204838
      6          1           0        0.895254   -1.031369   -0.560465
      7          6           0       -1.039002   -0.124777   -0.737129
      8          1           0       -1.049129   -0.124714   -1.828867
      9          1           0       -1.570113    0.761540   -0.387763
     10          1           0       -1.578370   -1.010688   -0.399190
     11          8           0        1.103425    1.018162   -0.649919
     12          1           0        1.085084    1.041870   -1.606917
 ---------------------------------------------------------------------
                    Distance matrix (angstroms):
                    1          2          3          4          5
     1  C    0.000000
     2  H    1.088875   0.000000
     3  H    1.090064   1.770470   0.000000
     4  H    1.090820   1.768356   1.771206   0.000000
     5  C    1.515450   2.152782   2.155004   2.149583   0.000000
     6  H    2.136761   2.473409   2.474493   3.046846   1.097390
     7  C    2.521552   3.465071   2.779408   2.766942   1.521077
     8  H    3.471211   4.298624   3.781706   3.763378   2.167204
     9  H    2.765845   3.759504   3.123803   2.563179   2.156034
    10  H    2.790179   3.785363   2.603979   3.141442   2.162748
    11  O    2.356799   2.588202   3.315680   2.624859   1.422586
    12  H    3.201684   3.478245   4.061773   3.499962   1.954570
                    6          7          8          9         10
     6  H    0.000000
     7  C    2.143471   0.000000
     8  H    2.492287   1.091785   0.000000
     9  H    3.053258   1.090731   1.770213   0.000000
    10  H    2.478963   1.090852   1.763242   1.772284   0.000000
    11  O    2.062017   2.429797   2.707318   2.698590   3.372110
    12  H    2.330111   2.574750   2.442344   2.935131   3.572896
                   11         12
    11  O    0.000000
    12  H    0.957467   0.000000
 Stoichiometry    C3H8O
 Framework group  C1[X(C3H8O)]
 Deg. of freedom    30
 Full point group                 C1      NOp   1
 Largest Abelian subgroup         C1      NOp   1
 Largest concise Abelian subgroup C1      NOp   1
                         Standard orientation:                         
 ---------------------------------------------------------------------
 Center     Atomic      Atomic             Coordinates (Angstroms)
 Number     Number       Type             X           Y           Z
 ---------------------------------------------------------------------
      1          6           0       -1.327186   -0.536473   -0.088524
      2          1           0       -2.150895    0.090703    0.248822
      3          1           0       -1.462987   -1.539246    0.316745
      4          1           0       -1.360372   -0.593553   -1.177345
      5          6           0       -0.001573    0.043887    0.361501
      6          1           0        0.006906    0.091860    1.457809
      7          6           0        1.181291   -0.792565   -0.102025
      8          1           0        2.125125   -0.348650    0.220637
      9          1           0        1.188493   -0.863751   -1.190407
     10          1           0        1.127914   -1.799861    0.313262
     11          8           0        0.064163    1.364314   -0.163764
     12          1           0        0.897323    1.758892    0.094879
 ---------------------------------------------------------------------
 Rotational constants (GHZ):      8.7065960      8.1151787      4.7969270
 Standard basis: Aug-CC-pVTZ (5D, 7F)
 There are   420 symmetry adapted cartesian basis functions of A   symmetry.
 There are   368 symmetry adapted basis functions of A   symmetry.
   368 basis functions,   504 primitive gaussians,   420 cartesian basis functions
    17 alpha electrons       17 beta electrons
       nuclear repulsion energy       135.1734174001 Hartrees.
 NAtoms=   12 NActive=   12 NUniq=   12 SFac= 1.00D+00 NAtFMM=   60 NAOKFM=F Big=F
 Integral buffers will be    131072 words long.
 Raffenetti 2 integral format.
 Two-electron integral symmetry is turned on.
 Nuclear repulsion after empirical dispersion term =      135.1685730527 Hartrees.
 One-electron integrals computed using PRISM.
 NBasis=   368 RedAO= T EigKep=  1.22D-05  NBF=   368
 NBsUse=   368 1.00D-06 EigRej= -1.00D+00 NBFU=   368
 Initial guess from the checkpoint file:  "2-propanol_Conf-wb97-opt.chk"
 B after Tr=     0.000000    0.000000    0.000000
         Rot=    1.000000    0.000161   -0.000016   -0.000073 Ang=   0.02 deg.
 LinEq1:  Iter=  0 NonCon=     1 RMS=4.20D-05 Max=5.60D-04 NDo=     1
 AX will form     1 AO Fock derivatives at one time.
 LinEq1:  Iter=  1 NonCon=     1 RMS=5.38D-06 Max=5.53D-05 NDo=     1
 LinEq1:  Iter=  2 NonCon=     1 RMS=1.60D-06 Max=1.71D-05 NDo=     1
 LinEq1:  Iter=  3 NonCon=     1 RMS=4.86D-07 Max=6.26D-06 NDo=     1
 LinEq1:  Iter=  4 NonCon=     1 RMS=2.17D-07 Max=4.66D-06 NDo=     1
 LinEq1:  Iter=  5 NonCon=     1 RMS=9.73D-08 Max=1.52D-06 NDo=     1
 LinEq1:  Iter=  6 NonCon=     1 RMS=4.78D-08 Max=7.41D-07 NDo=     1
 LinEq1:  Iter=  7 NonCon=     1 RMS=1.86D-08 Max=3.11D-07 NDo=     1
 LinEq1:  Iter=  8 NonCon=     0 RMS=4.22D-09 Max=4.09D-08 NDo=     1
 Linear equations converged to 1.092D-08 1.092D-07 after     8 iterations.
     Accept linear search using points  1 and  2.
     Minimum is close to point  2 DX= -3.85D-06 DF=  0.00D+00 DXR=  3.85D-06 DFR=  0.00D+00 which will be used.
 LinEq1:  Iter=  0 NonCon=     1 RMS=5.69D-08 Max=5.17D-07 NDo=     1
 LinEq1:  Iter=  1 NonCon=     1 RMS=2.79D-08 Max=2.80D-07 NDo=     1
 LinEq1:  Iter=  2 NonCon=     1 RMS=9.25D-09 Max=1.14D-07 NDo=     1
 LinEq1:  Iter=  3 NonCon=     1 RMS=3.81D-09 Max=3.26D-08 NDo=     1
 LinEq1:  Iter=  4 NonCon=     1 RMS=1.30D-09 Max=1.83D-08 NDo=     1
 LinEq1:  Iter=  5 NonCon=     1 RMS=2.96D-10 Max=3.37D-09 NDo=     1
 LinEq1:  Iter=  6 NonCon=     1 RMS=9.30D-11 Max=1.14D-09 NDo=     1
 LinEq1:  Iter=  7 NonCon=     0 RMS=3.31D-11 Max=3.38D-10 NDo=     1
 Linear equations converged to 7.778D-11 7.778D-10 after     7 iterations.
 SCF Done:  E(RwB97XD) =  -194.376871068     a.u. after    3 cycles
            Convg  =    0.1391D-08                    18 Fock formations.
              S**2 =  0.0000                  -V/T =  2.0063
 Calling FoFJK, ICntrl=      2127 FMM=F ISym2X=0 I1Cent= 0 IOpClX= 0 NMat=1 NMatS=1 NMatT=0.
 ***** Axes restored to original set *****
 -------------------------------------------------------------------
 Center     Atomic                   Forces (Hartrees/Bohr)
 Number     Number              X              Y              Z
 -------------------------------------------------------------------
      1        6          -0.000111219   -0.000068546   -0.000190206
      2        1           0.000011332    0.000034300    0.000076895
      3        1           0.000047802    0.000037098   -0.000049381
      4        1           0.000057131    0.000023453    0.000032975
      5        6          -0.000128072   -0.000114619    0.000112139
      6        1           0.000016745    0.000040188    0.000042114
      7        6           0.000043963   -0.000222944    0.000116265
      8        1          -0.000046677    0.000032276   -0.000060742
      9        1           0.000017634    0.000047321   -0.000027878
     10        1           0.000014000    0.000096327   -0.000039883
     11        8           0.000168226    0.000065937   -0.000109117
     12        1          -0.000090864    0.000029208    0.000096820
 -------------------------------------------------------------------
 Cartesian Forces:  Max     0.000222944 RMS     0.000086079

 GradGradGradGradGradGradGradGradGradGradGradGradGradGradGradGradGradGrad
 Berny optimization.
 Using GEDIIS/GDIIS optimizer.
 FormGI is forming the generalized inverse of G from B-inverse, IUseBI=4.
 Internal  Forces:  Max     0.000129138 RMS     0.000046336
 Search for a local minimum.
 Step number   5 out of a maximum of   61
 All quantities printed in internal units (Hartrees-Bohrs-Radians)
 Mixed Optimization -- En-DIIS/RFO-DIIS
 Swapping is turned off.
 Update second derivatives using D2CorX and points    1    2    3    4    5
 DE= -3.13D-06 DEPred=-2.37D-06 R= 1.32D+00
 TightC=F SS=  1.41D+00  RLast= 3.02D-02 DXNew= 6.3924D-01 9.0566D-02
 Trust test= 1.32D+00 RLast= 3.02D-02 DXMaxT set to 3.80D-01
 ITU=  1  1  1  1  0
     Eigenvalues ---    0.00288   0.00497   0.00652   0.04621   0.05024
     Eigenvalues ---    0.05641   0.05700   0.05755   0.05765   0.07748
     Eigenvalues ---    0.15595   0.15941   0.16000   0.16000   0.16021
     Eigenvalues ---    0.16130   0.17796   0.19163   0.19861   0.30662
     Eigenvalues ---    0.32029   0.33776   0.34170   0.34191   0.34216
     Eigenvalues ---    0.34285   0.34715   0.36408   0.43389   0.55867
 En-DIIS/RFO-DIIS IScMMF=        0 using points:     5    4    3    2
 RFO step:  Lambda=-2.83289215D-07.
 DidBck=F Rises=F RFO-DIIS coefs:    1.69874   -0.93798    0.21247    0.02677
 Iteration  1 RMS(Cart)=  0.00238229 RMS(Int)=  0.00001596
 Iteration  2 RMS(Cart)=  0.00001557 RMS(Int)=  0.00000045
 Iteration  3 RMS(Cart)=  0.00000000 RMS(Int)=  0.00000045
 Variable       Old X    -DE/DX   Delta X   Delta X   Delta X     New X
                                 (Linear)    (Quad)   (Total)
    R1        2.05767   0.00004   0.00018  -0.00006   0.00012   2.05780
    R2        2.05992  -0.00007  -0.00006  -0.00006  -0.00012   2.05980
    R3        2.06135   0.00000  -0.00002   0.00005   0.00003   2.06138
    R4        2.86379  -0.00013   0.00022  -0.00042  -0.00020   2.86359
    R5        2.07377  -0.00004  -0.00004   0.00005   0.00001   2.07378
    R6        2.87442  -0.00002   0.00017  -0.00019  -0.00002   2.87440
    R7        2.68830   0.00012  -0.00024  -0.00005  -0.00029   2.68800
    R8        2.06317   0.00006   0.00022  -0.00004   0.00018   2.06336
    R9        2.06118   0.00002  -0.00008   0.00016   0.00008   2.06127
   R10        2.06141  -0.00010   0.00006  -0.00020  -0.00014   2.06127
   R11        1.80935  -0.00009   0.00016  -0.00018  -0.00002   1.80933
    A1        1.89699  -0.00002   0.00002  -0.00010  -0.00008   1.89690
    A2        1.89270  -0.00008  -0.00016  -0.00025  -0.00041   1.89229
    A3        1.92744   0.00009   0.00000   0.00008   0.00008   1.92752
    A4        1.89566   0.00002   0.00014   0.00017   0.00030   1.89596
    A5        1.92929  -0.00005  -0.00009  -0.00020  -0.00029   1.92900
    A6        1.92097   0.00004   0.00009   0.00030   0.00039   1.92136
    A7        1.89670  -0.00001  -0.00056   0.00032  -0.00024   1.89646
    A8        1.95967  -0.00001  -0.00001  -0.00019  -0.00021   1.95946
    A9        1.86109   0.00000   0.00016  -0.00021  -0.00004   1.86105
   A10        1.89913   0.00002  -0.00067   0.00069   0.00002   1.89914
   A11        1.90491   0.00000   0.00045  -0.00030   0.00015   1.90506
   A12        1.94117   0.00000   0.00064  -0.00032   0.00032   1.94149
   A13        1.93758   0.00006   0.00010   0.00001   0.00011   1.93769
   A14        1.92314  -0.00005   0.00017   0.00004   0.00021   1.92335
   A15        1.93234   0.00006   0.00009   0.00007   0.00016   1.93251
   A16        1.89202  -0.00004  -0.00018  -0.00018  -0.00036   1.89166
   A17        1.88099  -0.00003  -0.00010  -0.00002  -0.00012   1.88087
   A18        1.89646   0.00000  -0.00009   0.00007  -0.00003   1.89643
   A19        1.89967  -0.00004  -0.00004  -0.00024  -0.00028   1.89939
    D1        1.05142   0.00000   0.00216  -0.00027   0.00189   1.05332
    D2       -3.13005   0.00001   0.00094   0.00068   0.00162  -3.12843
    D3       -0.99988   0.00000   0.00183   0.00003   0.00186  -0.99802
    D4       -1.04849   0.00000   0.00220  -0.00007   0.00213  -1.04636
    D5        1.05322   0.00001   0.00097   0.00089   0.00186   1.05508
    D6       -3.09979   0.00000   0.00186   0.00023   0.00210  -3.09769
    D7        3.14063  -0.00002   0.00202  -0.00034   0.00168  -3.14087
    D8       -1.04084  -0.00001   0.00080   0.00062   0.00141  -1.03943
    D9        1.08933  -0.00001   0.00169  -0.00004   0.00165   1.09098
   D10        3.12725  -0.00002  -0.00067   0.00062  -0.00005   3.12720
   D11        1.03098   0.00002  -0.00061   0.00080   0.00019   1.03118
   D12       -1.06745   0.00002  -0.00067   0.00065  -0.00002  -1.06747
   D13       -1.05563  -0.00002  -0.00183   0.00136  -0.00047  -1.05610
   D14        3.13129   0.00002  -0.00177   0.00154  -0.00023   3.13106
   D15        1.03286   0.00001  -0.00183   0.00139  -0.00044   1.03242
   D16        1.04330  -0.00002  -0.00131   0.00123  -0.00008   1.04322
   D17       -1.05297   0.00003  -0.00125   0.00142   0.00017  -1.05280
   D18        3.13178   0.00002  -0.00131   0.00127  -0.00004   3.13174
   D19       -3.13102   0.00006   0.00736   0.00497   0.01234  -3.11868
   D20        1.10630   0.00006   0.00770   0.00487   0.01257   1.11886
   D21       -0.98921   0.00004   0.00784   0.00441   0.01225  -0.97696
         Item               Value     Threshold  Converged?
 Maximum Force            0.000129     0.000002     NO 
 RMS     Force            0.000046     0.000001     NO 
 Maximum Displacement     0.012338     0.000006     NO 
 RMS     Displacement     0.002382     0.000004     NO 
 Predicted change in Energy=-8.911355D-07
 GradGradGradGradGradGradGradGradGradGradGradGradGradGradGradGradGradGrad

                          Input orientation:                          
 ---------------------------------------------------------------------
 Center     Atomic      Atomic             Coordinates (Angstroms)
 Number     Number       Type             X           Y           Z
 ---------------------------------------------------------------------
      1          6           0        0.433500   -0.106855    1.309791
      2          1           0        1.465131   -0.096243    1.658236
      3          1           0       -0.064486   -0.985560    1.719656
      4          1           0       -0.067197    0.785512    1.687823
      5          6           0        0.386677   -0.127710   -0.204687
      6          1           0        0.895059   -1.033317   -0.559235
      7          6           0       -1.038042   -0.124541   -0.737429
      8          1           0       -1.047942   -0.125084   -1.829267
      9          1           0       -1.568460    0.762627   -0.389032
     10          1           0       -1.578571   -1.009559   -0.399246
     11          8           0        1.105876    1.015866   -0.649992
     12          1           0        1.078555    1.044864   -1.606620
 ---------------------------------------------------------------------
                    Distance matrix (angstroms):
                    1          2          3          4          5
     1  C    0.000000
     2  H    1.088940   0.000000
     3  H    1.090001   1.770420   0.000000
     4  H    1.090837   1.768161   1.771360   0.000000
     5  C    1.515345   2.152797   2.154658   2.149784   0.000000
     6  H    2.136499   2.473918   2.473127   3.046859   1.097397
     7  C    2.521281   3.464952   2.779647   2.766331   1.521068
     8  H    3.471122   4.298726   3.781859   3.763106   2.167348
     9  H    2.765835   3.759207   3.124846   2.562741   2.156211
    10  H    2.790001   3.785697   2.604376   3.140444   2.162801
    11  O    2.356553   2.587232   3.315220   2.625746   1.422431
    12  H    3.201251   3.480064   4.061191   3.497623   1.954237
                    6          7          8          9         10
     6  H    0.000000
     7  C    2.143480   0.000000
     8  H    2.492613   1.091882   0.000000
     9  H    3.053410   1.090775   1.770098   0.000000
    10  H    2.478912   1.090778   1.763185   1.772244   0.000000
    11  O    2.061997   2.429929   2.707653   2.698945   3.372161
    12  H    2.334421   2.569627   2.437281   2.927263   3.569135
                   11         12
    11  O    0.000000
    12  H    0.957457   0.000000
 Stoichiometry    C3H8O
 Framework group  C1[X(C3H8O)]
 Deg. of freedom    30
 Full point group                 C1      NOp   1
 Largest Abelian subgroup         C1      NOp   1
 Largest concise Abelian subgroup C1      NOp   1
                         Standard orientation:                         
 ---------------------------------------------------------------------
 Center     Atomic      Atomic             Coordinates (Angstroms)
 Number     Number       Type             X           Y           Z
 ---------------------------------------------------------------------
      1          6           0       -1.327056   -0.536359   -0.088991
      2          1           0       -2.150963    0.091404    0.246987
      3          1           0       -1.463431   -1.538545    0.317365
      4          1           0       -1.359700   -0.594377   -1.177795
      5          6           0       -0.001751    0.043882    0.361742
      6          1           0        0.006228    0.090927    1.458102
      7          6           0        1.181158   -0.792391   -0.101961
      8          1           0        2.125094   -0.348724    0.221075
      9          1           0        1.188896   -0.862973   -1.190423
     10          1           0        1.127796   -1.799871    0.312687
     11          8           0        0.063800    1.364551   -0.162514
     12          1           0        0.901573    1.754954    0.087376
 ---------------------------------------------------------------------
 Rotational constants (GHZ):      8.7089260      8.1155690      4.7974967
 Standard basis: Aug-CC-pVTZ (5D, 7F)
 There are   420 symmetry adapted cartesian basis functions of A   symmetry.
 There are   368 symmetry adapted basis functions of A   symmetry.
   368 basis functions,   504 primitive gaussians,   420 cartesian basis functions
    17 alpha electrons       17 beta electrons
       nuclear repulsion energy       135.1812948807 Hartrees.
 NAtoms=   12 NActive=   12 NUniq=   12 SFac= 1.00D+00 NAtFMM=   60 NAOKFM=F Big=F
 Integral buffers will be    131072 words long.
 Raffenetti 2 integral format.
 Two-electron integral symmetry is turned on.
 Nuclear repulsion after empirical dispersion term =      135.1764496608 Hartrees.
 One-electron integrals computed using PRISM.
 NBasis=   368 RedAO= T EigKep=  1.22D-05  NBF=   368
 NBsUse=   368 1.00D-06 EigRej= -1.00D+00 NBFU=   368
 Initial guess from the checkpoint file:  "2-propanol_Conf-wb97-opt.chk"
 B after Tr=     0.000000    0.000000    0.000000
         Rot=    1.000000   -0.000049    0.000047    0.000057 Ang=  -0.01 deg.
 LinEq1:  Iter=  0 NonCon=     1 RMS=3.33D-05 Max=4.69D-04 NDo=     1
 AX will form     1 AO Fock derivatives at one time.
 LinEq1:  Iter=  1 NonCon=     1 RMS=4.60D-06 Max=5.98D-05 NDo=     1
 LinEq1:  Iter=  2 NonCon=     1 RMS=1.65D-06 Max=2.33D-05 NDo=     1
 LinEq1:  Iter=  3 NonCon=     1 RMS=8.82D-07 Max=1.36D-05 NDo=     1
 LinEq1:  Iter=  4 NonCon=     1 RMS=3.54D-07 Max=6.37D-06 NDo=     1
 LinEq1:  Iter=  5 NonCon=     1 RMS=1.41D-07 Max=2.74D-06 NDo=     1
 LinEq1:  Iter=  6 NonCon=     1 RMS=5.04D-08 Max=8.90D-07 NDo=     1
 LinEq1:  Iter=  7 NonCon=     1 RMS=1.62D-08 Max=2.70D-07 NDo=     1
 LinEq1:  Iter=  8 NonCon=     0 RMS=3.66D-09 Max=4.81D-08 NDo=     1
 Linear equations converged to 1.092D-08 1.092D-07 after     8 iterations.
     Accept linear search using points  2 and  3.
     Minimum is close to point  2 DX=  4.14D-07 DF=  0.00D+00 DXR=  4.14D-07 DFR=  0.00D+00 which will be used.
 LinEq1:  Iter=  0 NonCon=     1 RMS=4.14D-08 Max=3.71D-07 NDo=     1
 LinEq1:  Iter=  1 NonCon=     1 RMS=2.07D-08 Max=2.20D-07 NDo=     1
 LinEq1:  Iter=  2 NonCon=     1 RMS=6.63D-09 Max=8.03D-08 NDo=     1
 LinEq1:  Iter=  3 NonCon=     1 RMS=2.71D-09 Max=2.46D-08 NDo=     1
 LinEq1:  Iter=  4 NonCon=     1 RMS=9.55D-10 Max=1.39D-08 NDo=     1
 LinEq1:  Iter=  5 NonCon=     1 RMS=2.11D-10 Max=2.57D-09 NDo=     1
 LinEq1:  Iter=  6 NonCon=     1 RMS=5.88D-11 Max=7.91D-10 NDo=     1
 LinEq1:  Iter=  7 NonCon=     0 RMS=2.17D-11 Max=2.42D-10 NDo=     1
 Linear equations converged to 5.673D-11 5.673D-10 after     7 iterations.
 SCF Done:  E(RwB97XD) =  -194.376872526     a.u. after    3 cycles
            Convg  =    0.9515D-09                    19 Fock formations.
              S**2 =  0.0000                  -V/T =  2.0063
 Calling FoFJK, ICntrl=      2127 FMM=F ISym2X=0 I1Cent= 0 IOpClX= 0 NMat=1 NMatS=1 NMatT=0.
 ***** Axes restored to original set *****
 -------------------------------------------------------------------
 Center     Atomic                   Forces (Hartrees/Bohr)
 Number     Number              X              Y              Z
 -------------------------------------------------------------------
      1        6          -0.000036530   -0.000055583   -0.000102028
      2        1          -0.000011160    0.000009193    0.000046439
      3        1           0.000023119    0.000017441   -0.000001565
      4        1           0.000032246    0.000004799    0.000006425
      5        6          -0.000174650   -0.000137502    0.000183781
      6        1           0.000019005    0.000048186   -0.000000403
      7        6           0.000040212   -0.000131563    0.000019367
      8        1          -0.000032757    0.000005065   -0.000024381
      9        1           0.000038132    0.000028613   -0.000003198
     10        1           0.000009866    0.000065220   -0.000023304
     11        8           0.000116160    0.000116979   -0.000172611
     12        1          -0.000023644    0.000029152    0.000071479
 -------------------------------------------------------------------
 Cartesian Forces:  Max     0.000183781 RMS     0.000073913

 GradGradGradGradGradGradGradGradGradGradGradGradGradGradGradGradGradGrad
 Berny optimization.
 Using GEDIIS/GDIIS optimizer.
 FormGI is forming the generalized inverse of G from B-inverse, IUseBI=4.
 Internal  Forces:  Max     0.000195804 RMS     0.000039525
 Search for a local minimum.
 Step number   6 out of a maximum of   61
 All quantities printed in internal units (Hartrees-Bohrs-Radians)
 Mixed Optimization -- En-DIIS/RFO-DIIS
 Swapping is turned off.
 Update second derivatives using D2CorX and points    1    2    3    4    5
                                                      6
 DE= -1.46D-06 DEPred=-8.91D-07 R= 1.64D+00
 TightC=F SS=  1.41D+00  RLast= 2.22D-02 DXNew= 6.3924D-01 6.6513D-02
 Trust test= 1.64D+00 RLast= 2.22D-02 DXMaxT set to 3.80D-01
 ITU=  1  1  1  1  1  0
     Eigenvalues ---    0.00244   0.00495   0.00537   0.04650   0.05122
     Eigenvalues ---    0.05374   0.05701   0.05723   0.05761   0.07782
     Eigenvalues ---    0.15002   0.15995   0.16000   0.16006   0.16073
     Eigenvalues ---    0.16205   0.17129   0.19769   0.20255   0.30616
     Eigenvalues ---    0.31604   0.33697   0.34169   0.34213   0.34222
     Eigenvalues ---    0.34313   0.34717   0.36482   0.44016   0.56293
 En-DIIS/RFO-DIIS IScMMF=        0 using points:     6    5    4    3    2
 RFO step:  Lambda=-1.64913648D-07.
 DidBck=F Rises=F RFO-DIIS coefs:    1.65556   -0.58416   -0.39479    0.33617   -0.01278
 Iteration  1 RMS(Cart)=  0.00184322 RMS(Int)=  0.00000596
 Iteration  2 RMS(Cart)=  0.00000561 RMS(Int)=  0.00000015
 Iteration  3 RMS(Cart)=  0.00000000 RMS(Int)=  0.00000015
 Variable       Old X    -DE/DX   Delta X   Delta X   Delta X     New X
                                 (Linear)    (Quad)   (Total)
    R1        2.05780   0.00000   0.00007  -0.00001   0.00006   2.05786
    R2        2.05980  -0.00003  -0.00022   0.00015  -0.00007   2.05973
    R3        2.06138  -0.00001   0.00000   0.00000  -0.00001   2.06137
    R4        2.86359  -0.00005  -0.00025  -0.00002  -0.00027   2.86332
    R5        2.07378  -0.00003  -0.00009   0.00000  -0.00009   2.07370
    R6        2.87440  -0.00004  -0.00016  -0.00001  -0.00017   2.87423
    R7        2.68800   0.00020   0.00019   0.00027   0.00046   2.68847
    R8        2.06336   0.00002   0.00022  -0.00010   0.00012   2.06348
    R9        2.06127   0.00000   0.00006   0.00000   0.00006   2.06133
   R10        2.06127  -0.00007  -0.00037   0.00016  -0.00021   2.06106
   R11        1.80933  -0.00007  -0.00021   0.00011  -0.00010   1.80923
    A1        1.89690  -0.00003  -0.00017  -0.00007  -0.00023   1.89667
    A2        1.89229  -0.00004  -0.00065   0.00015  -0.00050   1.89179
    A3        1.92752   0.00006   0.00046  -0.00008   0.00039   1.92791
    A4        1.89596   0.00000   0.00023  -0.00006   0.00017   1.89613
    A5        1.92900   0.00000  -0.00020   0.00023   0.00003   1.92903
    A6        1.92136   0.00000   0.00031  -0.00018   0.00013   1.92149
    A7        1.89646  -0.00001  -0.00003   0.00000  -0.00003   1.89644
    A8        1.95946   0.00001  -0.00003   0.00007   0.00004   1.95950
    A9        1.86105   0.00003   0.00018   0.00012   0.00029   1.86134
   A10        1.89914   0.00001   0.00003   0.00017   0.00020   1.89934
   A11        1.90506  -0.00001   0.00000  -0.00040  -0.00040   1.90466
   A12        1.94149  -0.00003  -0.00015   0.00003  -0.00012   1.94137
   A13        1.93769   0.00005   0.00047  -0.00011   0.00036   1.93805
   A14        1.92335  -0.00007  -0.00039  -0.00016  -0.00055   1.92280
   A15        1.93251   0.00004   0.00034   0.00013   0.00047   1.93298
   A16        1.89166  -0.00001  -0.00050   0.00019  -0.00031   1.89135
   A17        1.88087  -0.00003   0.00001  -0.00004  -0.00003   1.88084
   A18        1.89643   0.00001   0.00006  -0.00001   0.00005   1.89648
   A19        1.89939   0.00002  -0.00001   0.00004   0.00003   1.89942
    D1        1.05332   0.00000   0.00043  -0.00028   0.00015   1.05346
    D2       -3.12843   0.00001   0.00043  -0.00003   0.00040  -3.12803
    D3       -0.99802   0.00000   0.00035   0.00012   0.00047  -0.99755
    D4       -1.04636  -0.00001   0.00047  -0.00030   0.00017  -1.04619
    D5        1.05508   0.00001   0.00047  -0.00005   0.00042   1.05550
    D6       -3.09769  -0.00001   0.00039   0.00011   0.00049  -3.09720
    D7       -3.14087  -0.00001   0.00011  -0.00026  -0.00014  -3.14101
    D8       -1.03943   0.00000   0.00011   0.00000   0.00011  -1.03932
    D9        1.09098  -0.00001   0.00003   0.00015   0.00018   1.09116
   D10        3.12720   0.00000   0.00065   0.00101   0.00167   3.12887
   D11        1.03118   0.00002   0.00123   0.00095   0.00218   1.03335
   D12       -1.06747   0.00003   0.00119   0.00098   0.00217  -1.06530
   D13       -1.05610   0.00000   0.00062   0.00117   0.00179  -1.05431
   D14        3.13106   0.00002   0.00120   0.00111   0.00230   3.13336
   D15        1.03242   0.00003   0.00116   0.00114   0.00230   1.03471
   D16        1.04322  -0.00003   0.00055   0.00080   0.00135   1.04457
   D17       -1.05280   0.00000   0.00112   0.00074   0.00186  -1.05094
   D18        3.13174   0.00000   0.00109   0.00077   0.00185   3.13359
   D19       -3.11868   0.00002   0.00626   0.00108   0.00735  -3.11133
   D20        1.11886   0.00002   0.00620   0.00122   0.00742   1.12628
   D21       -0.97696   0.00003   0.00625   0.00126   0.00751  -0.96945
         Item               Value     Threshold  Converged?
 Maximum Force            0.000196     0.000002     NO 
 RMS     Force            0.000040     0.000001     NO 
 Maximum Displacement     0.008240     0.000006     NO 
 RMS     Displacement     0.001843     0.000004     NO 
 Predicted change in Energy=-3.462851D-07
 GradGradGradGradGradGradGradGradGradGradGradGradGradGradGradGradGradGrad

                          Input orientation:                          
 ---------------------------------------------------------------------
 Center     Atomic      Atomic             Coordinates (Angstroms)
 Number     Number       Type             X           Y           Z
 ---------------------------------------------------------------------
      1          6           0        0.433483   -0.107291    1.309851
      2          1           0        1.464909   -0.096572    1.659000
      3          1           0       -0.064510   -0.985977    1.719647
      4          1           0       -0.067102    0.785170    1.687798
      5          6           0        0.387101   -0.128248   -0.204497
      6          1           0        0.895506   -1.033886   -0.558793
      7          6           0       -1.037356   -0.124659   -0.737682
      8          1           0       -1.047292   -0.126981   -1.829580
      9          1           0       -1.566446    0.764026   -0.391035
     10          1           0       -1.579318   -1.008124   -0.398097
     11          8           0        1.106930    1.015098   -0.650158
     12          1           0        1.074195    1.047442   -1.606454
 ---------------------------------------------------------------------
                    Distance matrix (angstroms):
                    1          2          3          4          5
     1  C    0.000000
     2  H    1.088972   0.000000
     3  H    1.089963   1.770266   0.000000
     4  H    1.090833   1.767867   1.771435   0.000000
     5  C    1.515203   2.152973   2.154526   2.149747   0.000000
     6  H    2.136322   2.474143   2.472896   3.046760   1.097352
     7  C    2.521123   3.464996   2.779706   2.766249   1.520979
     8  H    3.471182   4.299100   3.781633   3.763607   2.167574
     9  H    2.766211   3.759307   3.126229   2.563206   2.155759
    10  H    2.789257   3.785484   2.603839   3.139054   2.162977
    11  O    2.356889   2.587696   3.315501   2.626262   1.422676
    12  H    3.201368   3.482041   4.061328   3.496203   1.954438
                    6          7          8          9         10
     6  H    0.000000
     7  C    2.143513   0.000000
     8  H    2.492356   1.091945   0.000000
     9  H    3.053169   1.090808   1.769979   0.000000
    10  H    2.480170   1.090666   1.763125   1.772211   0.000000
    11  O    2.061889   2.429952   2.708514   2.697614   3.372372
    12  H    2.336975   2.566560   2.435110   2.920711   3.567437
                   11         12
    11  O    0.000000
    12  H    0.957402   0.000000
 Stoichiometry    C3H8O
 Framework group  C1[X(C3H8O)]
 Deg. of freedom    30
 Full point group                 C1      NOp   1
 Largest Abelian subgroup         C1      NOp   1
 Largest concise Abelian subgroup C1      NOp   1
                         Standard orientation:                         
 ---------------------------------------------------------------------
 Center     Atomic      Atomic             Coordinates (Angstroms)
 Number     Number       Type             X           Y           Z
 ---------------------------------------------------------------------
      1          6           0       -1.327855   -0.534460   -0.089260
      2          1           0       -2.151211    0.094318    0.246273
      3          1           0       -1.465937   -1.536397    0.317033
      4          1           0       -1.360463   -0.592198   -1.178075
      5          6           0       -0.001940    0.043693    0.361883
      6          1           0        0.005774    0.090563    1.458207
      7          6           0        1.179842   -0.793995   -0.101848
      8          1           0        2.124499   -0.352912    0.222823
      9          1           0        1.188471   -0.862028   -1.190498
     10          1           0        1.124288   -1.802229    0.310380
     11          8           0        0.065919    1.364768   -0.161722
     12          1           0        0.906945    1.751313    0.082978
 ---------------------------------------------------------------------
 Rotational constants (GHZ):      8.7086926      8.1159763      4.7972921
 Standard basis: Aug-CC-pVTZ (5D, 7F)
 There are   420 symmetry adapted cartesian basis functions of A   symmetry.
 There are   368 symmetry adapted basis functions of A   symmetry.
   368 basis functions,   504 primitive gaussians,   420 cartesian basis functions
    17 alpha electrons       17 beta electrons
       nuclear repulsion energy       135.1809440118 Hartrees.
 NAtoms=   12 NActive=   12 NUniq=   12 SFac= 1.00D+00 NAtFMM=   60 NAOKFM=F Big=F
 Integral buffers will be    131072 words long.
 Raffenetti 2 integral format.
 Two-electron integral symmetry is turned on.
 Nuclear repulsion after empirical dispersion term =      135.1760984332 Hartrees.
 One-electron integrals computed using PRISM.
 NBasis=   368 RedAO= T EigKep=  1.22D-05  NBF=   368
 NBsUse=   368 1.00D-06 EigRej= -1.00D+00 NBFU=   368
 Initial guess from the checkpoint file:  "2-propanol_Conf-wb97-opt.chk"
 B after Tr=     0.000000    0.000000    0.000000
         Rot=    1.000000   -0.000151    0.000067    0.000796 Ang=  -0.09 deg.
 LinEq1:  Iter=  0 NonCon=     1 RMS=2.17D-05 Max=2.69D-04 NDo=     1
 AX will form     1 AO Fock derivatives at one time.
 LinEq1:  Iter=  1 NonCon=     1 RMS=3.01D-06 Max=3.50D-05 NDo=     1
 LinEq1:  Iter=  2 NonCon=     1 RMS=1.18D-06 Max=1.64D-05 NDo=     1
 LinEq1:  Iter=  3 NonCon=     1 RMS=6.64D-07 Max=1.01D-05 NDo=     1
 LinEq1:  Iter=  4 NonCon=     1 RMS=2.31D-07 Max=4.09D-06 NDo=     1
 LinEq1:  Iter=  5 NonCon=     1 RMS=9.58D-08 Max=1.89D-06 NDo=     1
 LinEq1:  Iter=  6 NonCon=     1 RMS=3.33D-08 Max=6.27D-07 NDo=     1
 LinEq1:  Iter=  7 NonCon=     1 RMS=1.05D-08 Max=1.80D-07 NDo=     1
 LinEq1:  Iter=  8 NonCon=     0 RMS=2.22D-09 Max=2.90D-08 NDo=     1
 Linear equations converged to 1.092D-08 1.092D-07 after     8 iterations.
     Accept linear search using points  2 and  3.
     Minimum is close to point  2 DX=  7.16D-06 DF=  0.00D+00 DXR=  7.16D-06 DFR=  0.00D+00 which will be used.
 LinEq1:  Iter=  0 NonCon=     1 RMS=1.55D-08 Max=1.39D-07 NDo=     1
 LinEq1:  Iter=  1 NonCon=     1 RMS=7.66D-09 Max=7.96D-08 NDo=     1
 LinEq1:  Iter=  2 NonCon=     1 RMS=2.49D-09 Max=2.98D-08 NDo=     1
 LinEq1:  Iter=  3 NonCon=     1 RMS=1.03D-09 Max=9.48D-09 NDo=     1
 LinEq1:  Iter=  4 NonCon=     1 RMS=3.54D-10 Max=5.15D-09 NDo=     1
 LinEq1:  Iter=  5 NonCon=     1 RMS=7.89D-11 Max=9.41D-10 NDo=     1
 LinEq1:  Iter=  6 NonCon=     1 RMS=2.35D-11 Max=3.07D-10 NDo=     1
 LinEq1:  Iter=  7 NonCon=     0 RMS=8.56D-12 Max=9.30D-11 NDo=     1
 Linear equations converged to 2.109D-11 2.109D-10 after     7 iterations.
 SCF Done:  E(RwB97XD) =  -194.376873064     a.u. after    3 cycles
            Convg  =    0.3896D-09                    19 Fock formations.
              S**2 =  0.0000                  -V/T =  2.0063
 Calling FoFJK, ICntrl=      2127 FMM=F ISym2X=0 I1Cent= 0 IOpClX= 0 NMat=1 NMatS=1 NMatT=0.
 ***** Axes restored to original set *****
 -------------------------------------------------------------------
 Center     Atomic                   Forces (Hartrees/Bohr)
 Number     Number              X              Y              Z
 -------------------------------------------------------------------
      1        6           0.000020051    0.000017821   -0.000007973
      2        1          -0.000007393   -0.000005606   -0.000001045
      3        1          -0.000000229    0.000002863    0.000000311
      4        1          -0.000004530   -0.000001887    0.000000720
      5        6          -0.000056927   -0.000086300    0.000037229
      6        1           0.000010000    0.000013461   -0.000010739
      7        6           0.000011970    0.000015758   -0.000027661
      8        1          -0.000000068   -0.000010266    0.000006584
      9        1           0.000007958    0.000000949    0.000007864
     10        1           0.000004078    0.000008103    0.000003063
     11        8           0.000020409    0.000048636   -0.000023519
     12        1          -0.000005319   -0.000003533    0.000015166
 -------------------------------------------------------------------
 Cartesian Forces:  Max     0.000086300 RMS     0.000022671

 GradGradGradGradGradGradGradGradGradGradGradGradGradGradGradGradGradGrad
 Berny optimization.
 Using GEDIIS/GDIIS optimizer.
 FormGI is forming the generalized inverse of G from B-inverse, IUseBI=4.
 Internal  Forces:  Max     0.000046381 RMS     0.000009633
 Search for a local minimum.
 Step number   7 out of a maximum of   61
 All quantities printed in internal units (Hartrees-Bohrs-Radians)
 Mixed Optimization -- En-DIIS/RFO-DIIS
 Swapping is turned off.
 Update second derivatives using D2CorX and points    1    2    3    4    5
                                                      6    7
 DE= -5.38D-07 DEPred=-3.46D-07 R= 1.55D+00
 Trust test= 1.55D+00 RLast= 1.42D-02 DXMaxT set to 3.80D-01
 ITU=  0  1  1  1  1  1  0
     Eigenvalues ---    0.00247   0.00415   0.00532   0.04485   0.05046
     Eigenvalues ---    0.05642   0.05707   0.05731   0.05761   0.07819
     Eigenvalues ---    0.14808   0.15995   0.16000   0.16026   0.16080
     Eigenvalues ---    0.16218   0.16756   0.19704   0.20121   0.29978
     Eigenvalues ---    0.31929   0.33892   0.34173   0.34210   0.34219
     Eigenvalues ---    0.34331   0.35018   0.36139   0.40539   0.54125
 En-DIIS/RFO-DIIS IScMMF=        0 using points:     7    6    5    4    3
 RFO step:  Lambda=-1.20381850D-08.
 DidBck=F Rises=F RFO-DIIS coefs:    1.23377   -0.22102   -0.16081    0.22862   -0.08055
 Iteration  1 RMS(Cart)=  0.00042108 RMS(Int)=  0.00000015
 Iteration  2 RMS(Cart)=  0.00000014 RMS(Int)=  0.00000006
 Variable       Old X    -DE/DX   Delta X   Delta X   Delta X     New X
                                 (Linear)    (Quad)   (Total)
    R1        2.05786  -0.00001  -0.00001   0.00000  -0.00001   2.05784
    R2        2.05973   0.00000   0.00000  -0.00001  -0.00001   2.05972
    R3        2.06137   0.00000   0.00001   0.00000   0.00000   2.06138
    R4        2.86332  -0.00001  -0.00012   0.00006  -0.00006   2.86326
    R5        2.07370   0.00000  -0.00001  -0.00001  -0.00002   2.07367
    R6        2.87423  -0.00002  -0.00005  -0.00003  -0.00008   2.87416
    R7        2.68847   0.00005   0.00013   0.00005   0.00018   2.68865
    R8        2.06348  -0.00001  -0.00002   0.00000  -0.00001   2.06346
    R9        2.06133   0.00000   0.00003  -0.00003   0.00000   2.06133
   R10        2.06106  -0.00001  -0.00003   0.00000  -0.00003   2.06103
   R11        1.80923  -0.00001  -0.00003   0.00000  -0.00003   1.80920
    A1        1.89667   0.00000  -0.00005   0.00000  -0.00005   1.89662
    A2        1.89179   0.00000  -0.00007   0.00009   0.00001   1.89181
    A3        1.92791   0.00000   0.00007  -0.00001   0.00006   1.92797
    A4        1.89613   0.00000   0.00002  -0.00005  -0.00003   1.89610
    A5        1.92903   0.00000   0.00001  -0.00002  -0.00001   1.92902
    A6        1.92149   0.00000   0.00001   0.00000   0.00001   1.92150
    A7        1.89644   0.00000   0.00007   0.00008   0.00015   1.89658
    A8        1.95950   0.00001  -0.00001   0.00010   0.00009   1.95959
    A9        1.86134  -0.00001   0.00000  -0.00010  -0.00010   1.86124
   A10        1.89934   0.00000   0.00018  -0.00004   0.00015   1.89949
   A11        1.90466   0.00000  -0.00016   0.00006  -0.00011   1.90456
   A12        1.94137  -0.00001  -0.00009  -0.00008  -0.00018   1.94119
   A13        1.93805   0.00000   0.00003   0.00005   0.00008   1.93813
   A14        1.92280  -0.00001  -0.00012  -0.00004  -0.00016   1.92264
   A15        1.93298   0.00000   0.00011  -0.00009   0.00002   1.93300
   A16        1.89135   0.00001  -0.00004   0.00012   0.00009   1.89144
   A17        1.88084   0.00000   0.00001  -0.00001   0.00000   1.88084
   A18        1.89648   0.00000   0.00002  -0.00004  -0.00002   1.89647
   A19        1.89942  -0.00001  -0.00004  -0.00006  -0.00010   1.89932
    D1        1.05346  -0.00001  -0.00031   0.00003  -0.00029   1.05318
    D2       -3.12803   0.00001  -0.00004   0.00009   0.00005  -3.12798
    D3       -0.99755  -0.00001  -0.00016  -0.00002  -0.00019  -0.99773
    D4       -1.04619  -0.00001  -0.00031   0.00005  -0.00026  -1.04645
    D5        1.05550   0.00001  -0.00004   0.00011   0.00007   1.05558
    D6       -3.09720  -0.00001  -0.00016   0.00000  -0.00016  -3.09736
    D7       -3.14101   0.00000  -0.00035   0.00013  -0.00022  -3.14123
    D8       -1.03932   0.00001  -0.00008   0.00019   0.00011  -1.03921
    D9        1.09116   0.00000  -0.00020   0.00008  -0.00012   1.09104
   D10        3.12887   0.00000   0.00048   0.00017   0.00066   3.12952
   D11        1.03335  -0.00001   0.00059   0.00001   0.00060   1.03396
   D12       -1.06530   0.00000   0.00058   0.00014   0.00072  -1.06458
   D13       -1.05431   0.00001   0.00069   0.00031   0.00100  -1.05331
   D14        3.13336   0.00001   0.00080   0.00014   0.00094   3.13431
   D15        1.03471   0.00001   0.00079   0.00027   0.00106   1.03577
   D16        1.04457   0.00000   0.00055   0.00030   0.00085   1.04542
   D17       -1.05094   0.00000   0.00066   0.00014   0.00080  -1.05015
   D18        3.13359   0.00001   0.00065   0.00027   0.00091   3.13451
   D19       -3.11133   0.00000   0.00053   0.00024   0.00077  -3.11056
   D20        1.12628   0.00000   0.00052   0.00018   0.00071   1.12699
   D21       -0.96945   0.00001   0.00046   0.00024   0.00071  -0.96874
         Item               Value     Threshold  Converged?
 Maximum Force            0.000046     0.000002     NO 
 RMS     Force            0.000010     0.000001     NO 
 Maximum Displacement     0.001337     0.000006     NO 
 RMS     Displacement     0.000421     0.000004     NO 
 Predicted change in Energy=-2.658221D-08
 GradGradGradGradGradGradGradGradGradGradGradGradGradGradGradGradGradGrad

                          Input orientation:                          
 ---------------------------------------------------------------------
 Center     Atomic      Atomic             Coordinates (Angstroms)
 Number     Number       Type             X           Y           Z
 ---------------------------------------------------------------------
      1          6           0        0.433504   -0.107405    1.309850
      2          1           0        1.464903   -0.096730    1.659059
      3          1           0       -0.064512   -0.986071    1.719651
      4          1           0       -0.067090    0.785056    1.687791
      5          6           0        0.387120   -0.128392   -0.204467
      6          1           0        0.895702   -1.033862   -0.558904
      7          6           0       -1.037250   -0.124673   -0.737767
      8          1           0       -1.047176   -0.127689   -1.829655
      9          1           0       -1.565949    0.764434   -0.391604
     10          1           0       -1.579562   -1.007692   -0.397626
     11          8           0        1.106869    1.015159   -0.650040
     12          1           0        1.073543    1.047866   -1.606288
 ---------------------------------------------------------------------
                    Distance matrix (angstroms):
                    1          2          3          4          5
     1  C    0.000000
     2  H    1.088965   0.000000
     3  H    1.089959   1.770228   0.000000
     4  H    1.090835   1.767873   1.771415   0.000000
     5  C    1.515173   2.152986   2.154487   2.149729   0.000000
     6  H    2.136396   2.474179   2.473076   3.046813   1.097341
     7  C    2.521141   3.465014   2.779771   2.766252   1.520938
     8  H    3.471213   4.299142   3.781537   3.763788   2.167589
     9  H    2.766380   3.759372   3.126656   2.563374   2.155606
    10  H    2.788983   3.785310   2.603595   3.138548   2.162942
    11  O    2.356850   2.587745   3.315492   2.626135   1.422773
    12  H    3.201276   3.482206   4.061273   3.495865   1.954447
                    6          7          8          9         10
     6  H    0.000000
     7  C    2.143577   0.000000
     8  H    2.492135   1.091937   0.000000
     9  H    3.053127   1.090808   1.770028   0.000000
    10  H    2.480650   1.090651   1.763107   1.772189   0.000000
    11  O    2.061889   2.429848   2.708782   2.696963   3.372321
    12  H    2.337143   2.566053   2.435009   2.919368   3.567233
                   11         12
    11  O    0.000000
    12  H    0.957388   0.000000
 Stoichiometry    C3H8O
 Framework group  C1[X(C3H8O)]
 Deg. of freedom    30
 Full point group                 C1      NOp   1
 Largest Abelian subgroup         C1      NOp   1
 Largest concise Abelian subgroup C1      NOp   1
                         Standard orientation:                         
 ---------------------------------------------------------------------
 Center     Atomic      Atomic             Coordinates (Angstroms)
 Number     Number       Type             X           Y           Z
 ---------------------------------------------------------------------
      1          6           0       -1.327974   -0.534162   -0.089299
      2          1           0       -2.151232    0.094696    0.246301
      3          1           0       -1.466299   -1.536133    0.316817
      4          1           0       -1.360547   -0.591742   -1.178126
      5          6           0       -0.001965    0.043582    0.361989
      6          1           0        0.005760    0.090574    1.458296
      7          6           0        1.179695   -0.794141   -0.101857
      8          1           0        2.124402   -0.353689    0.223501
      9          1           0        1.188584   -0.861307   -1.190559
     10          1           0        1.123606   -1.802672    0.309528
     11          8           0        0.066200    1.364728   -0.161662
     12          1           0        0.907583    1.750772    0.082544
 ---------------------------------------------------------------------
 Rotational constants (GHZ):      8.7092994      8.1157638      4.7974787
 Standard basis: Aug-CC-pVTZ (5D, 7F)
 There are   420 symmetry adapted cartesian basis functions of A   symmetry.
 There are   368 symmetry adapted basis functions of A   symmetry.
   368 basis functions,   504 primitive gaussians,   420 cartesian basis functions
    17 alpha electrons       17 beta electrons
       nuclear repulsion energy       135.1817493753 Hartrees.
 NAtoms=   12 NActive=   12 NUniq=   12 SFac= 1.00D+00 NAtFMM=   60 NAOKFM=F Big=F
 Integral buffers will be    131072 words long.
 Raffenetti 2 integral format.
 Two-electron integral symmetry is turned on.
 Nuclear repulsion after empirical dispersion term =      135.1769037494 Hartrees.
 One-electron integrals computed using PRISM.
 NBasis=   368 RedAO= T EigKep=  1.22D-05  NBF=   368
 NBsUse=   368 1.00D-06 EigRej= -1.00D+00 NBFU=   368
 Initial guess from the checkpoint file:  "2-propanol_Conf-wb97-opt.chk"
 B after Tr=     0.000000    0.000000    0.000000
         Rot=    1.000000   -0.000050    0.000015    0.000107 Ang=  -0.01 deg.
 LinEq1:  Iter=  0 NonCon=     1 RMS=4.01D-06 Max=5.05D-05 NDo=     1
 AX will form     1 AO Fock derivatives at one time.
 LinEq1:  Iter=  1 NonCon=     1 RMS=5.18D-07 Max=5.36D-06 NDo=     1
 LinEq1:  Iter=  2 NonCon=     1 RMS=2.35D-07 Max=2.79D-06 NDo=     1
 LinEq1:  Iter=  3 NonCon=     1 RMS=1.13D-07 Max=1.42D-06 NDo=     1
 LinEq1:  Iter=  4 NonCon=     1 RMS=3.80D-08 Max=5.91D-07 NDo=     1
 LinEq1:  Iter=  5 NonCon=     1 RMS=1.69D-08 Max=2.87D-07 NDo=     1
 LinEq1:  Iter=  6 NonCon=     1 RMS=5.84D-09 Max=1.32D-07 NDo=     1
 LinEq1:  Iter=  7 NonCon=     0 RMS=1.81D-09 Max=3.17D-08 NDo=     1
 Linear equations converged to 7.778D-09 7.778D-08 after     7 iterations.
     Accept linear search using points  1 and  2.
     Minimum is close to point  2 DX= -5.27D-05 DF=  0.00D+00 DXR=  5.27D-05 DFR=  0.00D+00 which will be used.
 SCF Done:  E(RwB97XD) =  -194.376873097     a.u. after    2 cycles
            Convg  =    0.2627D-06                     9 Fock formations.
              S**2 =  0.0000                  -V/T =  2.0063
 Calling FoFJK, ICntrl=      2127 FMM=F ISym2X=0 I1Cent= 0 IOpClX= 0 NMat=1 NMatS=1 NMatT=0.
 ***** Axes restored to original set *****
 -------------------------------------------------------------------
 Center     Atomic                   Forces (Hartrees/Bohr)
 Number     Number              X              Y              Z
 -------------------------------------------------------------------
      1        6           0.000005030    0.000001984    0.000005788
      2        1          -0.000002335   -0.000001603   -0.000005231
      3        1          -0.000001766   -0.000001630    0.000003150
      4        1          -0.000002517   -0.000002127   -0.000002535
      5        6          -0.000011560   -0.000014906    0.000007383
      6        1           0.000002199    0.000003484   -0.000001549
      7        6           0.000000346    0.000009536   -0.000007344
      8        1           0.000002567   -0.000003806    0.000003912
      9        1           0.000000308   -0.000001771    0.000002261
     10        1          -0.000001767   -0.000002038    0.000001612
     11        8           0.000008164    0.000011913   -0.000005073
     12        1           0.000001330    0.000000965   -0.000002373
 -------------------------------------------------------------------
 Cartesian Forces:  Max     0.000014906 RMS     0.000005278

 GradGradGradGradGradGradGradGradGradGradGradGradGradGradGradGradGradGrad
 Berny optimization.
 Using GEDIIS/GDIIS optimizer.
 FormGI is forming the generalized inverse of G from B-inverse, IUseBI=4.
 Internal  Forces:  Max     0.000017368 RMS     0.000003159
 Search for a local minimum.
 Step number   8 out of a maximum of   61
 All quantities printed in internal units (Hartrees-Bohrs-Radians)
 Mixed Optimization -- En-DIIS/RFO-DIIS
 Swapping is turned off.
 Update second derivatives using D2CorX and points    1    2    3    4    5
                                                      6    7    8
 DE= -3.31D-08 DEPred=-2.66D-08 R= 1.24D+00
 Trust test= 1.24D+00 RLast= 2.93D-03 DXMaxT set to 3.80D-01
 ITU=  0  0  1  1  1  1  1  0
     Eigenvalues ---    0.00239   0.00361   0.00538   0.04375   0.05111
     Eigenvalues ---    0.05515   0.05690   0.05723   0.05770   0.07795
     Eigenvalues ---    0.15292   0.15608   0.15996   0.16005   0.16085
     Eigenvalues ---    0.16408   0.16960   0.19185   0.20145   0.29827
     Eigenvalues ---    0.31854   0.33899   0.34009   0.34175   0.34221
     Eigenvalues ---    0.34365   0.34879   0.35964   0.38336   0.53900
 En-DIIS/RFO-DIIS IScMMF=        0 using points:     8    7    6    5    4
 RFO step:  Lambda=-1.07287792D-09.
 DidBck=F Rises=F RFO-DIIS coefs:    1.17837   -0.15246   -0.08703    0.08238   -0.02126
 Iteration  1 RMS(Cart)=  0.00007598 RMS(Int)=  0.00000001
 Iteration  2 RMS(Cart)=  0.00000000 RMS(Int)=  0.00000001
 Variable       Old X    -DE/DX   Delta X   Delta X   Delta X     New X
                                 (Linear)    (Quad)   (Total)
    R1        2.05784   0.00000  -0.00001  -0.00001  -0.00001   2.05783
    R2        2.05972   0.00000   0.00001   0.00000   0.00001   2.05973
    R3        2.06138   0.00000   0.00000   0.00000   0.00000   2.06137
    R4        2.86326   0.00000   0.00001  -0.00001   0.00000   2.86326
    R5        2.07367   0.00000   0.00000   0.00000  -0.00001   2.07367
    R6        2.87416   0.00000  -0.00001   0.00000  -0.00001   2.87415
    R7        2.68865   0.00002   0.00004   0.00002   0.00006   2.68871
    R8        2.06346   0.00000  -0.00001  -0.00001  -0.00001   2.06345
    R9        2.06133   0.00000  -0.00001   0.00000   0.00000   2.06133
   R10        2.06103   0.00000   0.00001   0.00000   0.00001   2.06104
   R11        1.80920   0.00000   0.00000   0.00000   0.00000   1.80920
    A1        1.89662   0.00000  -0.00001   0.00001   0.00001   1.89663
    A2        1.89181   0.00000   0.00002   0.00001   0.00004   1.89184
    A3        1.92797  -0.00001   0.00000  -0.00003  -0.00003   1.92794
    A4        1.89610   0.00000  -0.00002   0.00000  -0.00001   1.89609
    A5        1.92902   0.00000   0.00002   0.00001   0.00003   1.92905
    A6        1.92150   0.00000  -0.00002   0.00000  -0.00002   1.92148
    A7        1.89658   0.00000   0.00002  -0.00001   0.00002   1.89660
    A8        1.95959   0.00000   0.00003  -0.00001   0.00002   1.95961
    A9        1.86124   0.00000   0.00000   0.00000  -0.00001   1.86123
   A10        1.89949   0.00000   0.00001   0.00002   0.00003   1.89952
   A11        1.90456   0.00000  -0.00002  -0.00002  -0.00004   1.90452
   A12        1.94119   0.00000  -0.00003   0.00002  -0.00002   1.94117
   A13        1.93813   0.00000   0.00001  -0.00002  -0.00001   1.93812
   A14        1.92264   0.00000  -0.00003   0.00002  -0.00001   1.92263
   A15        1.93300   0.00000  -0.00001   0.00000  -0.00001   1.93299
   A16        1.89144   0.00000   0.00004   0.00001   0.00005   1.89149
   A17        1.88084   0.00000   0.00000  -0.00001  -0.00001   1.88083
   A18        1.89647   0.00000   0.00000  -0.00001  -0.00001   1.89645
   A19        1.89932   0.00000   0.00000   0.00000   0.00001   1.89933
    D1        1.05318   0.00000  -0.00007   0.00004  -0.00003   1.05315
    D2       -3.12798   0.00000  -0.00002   0.00006   0.00003  -3.12795
    D3       -0.99773   0.00000  -0.00005   0.00007   0.00002  -0.99772
    D4       -1.04645   0.00000  -0.00007   0.00004  -0.00003  -1.04648
    D5        1.05558   0.00000  -0.00003   0.00006   0.00003   1.05561
    D6       -3.09736   0.00000  -0.00005   0.00007   0.00002  -3.09735
    D7       -3.14123   0.00000  -0.00005   0.00003  -0.00002  -3.14125
    D8       -1.03921   0.00000   0.00000   0.00005   0.00004  -1.03916
    D9        1.09104   0.00000  -0.00003   0.00006   0.00003   1.09107
   D10        3.12952   0.00000   0.00012   0.00006   0.00018   3.12970
   D11        1.03396   0.00000   0.00009   0.00005   0.00013   1.03409
   D12       -1.06458   0.00000   0.00012   0.00004   0.00016  -1.06442
   D13       -1.05331   0.00000   0.00017   0.00006   0.00023  -1.05309
   D14        3.13431   0.00000   0.00014   0.00004   0.00018   3.13449
   D15        1.03577   0.00000   0.00017   0.00004   0.00021   1.03598
   D16        1.04542   0.00000   0.00012   0.00006   0.00018   1.04560
   D17       -1.05015   0.00000   0.00009   0.00005   0.00014  -1.05001
   D18        3.13451   0.00000   0.00013   0.00004   0.00016   3.13467
   D19       -3.11056   0.00000  -0.00013   0.00001  -0.00011  -3.11068
   D20        1.12699   0.00000  -0.00014   0.00003  -0.00011   1.12688
   D21       -0.96874   0.00000  -0.00011   0.00001  -0.00011  -0.96885
         Item               Value     Threshold  Converged?
 Maximum Force            0.000017     0.000002     NO 
 RMS     Force            0.000003     0.000001     NO 
 Maximum Displacement     0.000279     0.000006     NO 
 RMS     Displacement     0.000076     0.000004     NO 
 Predicted change in Energy=-1.686897D-09
 GradGradGradGradGradGradGradGradGradGradGradGradGradGradGradGradGradGrad

                          Input orientation:                          
 ---------------------------------------------------------------------
 Center     Atomic      Atomic             Coordinates (Angstroms)
 Number     Number       Type             X           Y           Z
 ---------------------------------------------------------------------
      1          6           0        0.433501   -0.107435    1.309853
      2          1           0        1.464908   -0.096733    1.659012
      3          1           0       -0.064479   -0.986120    1.719668
      4          1           0       -0.067133    0.785000    1.687797
      5          6           0        0.387099   -0.128390   -0.204462
      6          1           0        0.895727   -1.033814   -0.558941
      7          6           0       -1.037263   -0.124663   -0.737770
      8          1           0       -1.047167   -0.127836   -1.829650
      9          1           0       -1.565916    0.764504   -0.391697
     10          1           0       -1.579620   -1.007616   -0.397517
     11          8           0        1.106844    1.015211   -0.650021
     12          1           0        1.073599    1.047891   -1.606274
 ---------------------------------------------------------------------
                    Distance matrix (angstroms):
                    1          2          3          4          5
     1  C    0.000000
     2  H    1.088957   0.000000
     3  H    1.089963   1.770230   0.000000
     4  H    1.090832   1.767889   1.771408   0.000000
     5  C    1.515171   2.152954   2.154507   2.149710   0.000000
     6  H    2.136404   2.474148   2.473122   3.046804   1.097337
     7  C    2.521151   3.464997   2.779823   2.766228   1.520933
     8  H    3.471206   4.299099   3.781532   3.763797   2.167569
     9  H    2.766444   3.759392   3.126796   2.563409   2.155593
    10  H    2.788924   3.785257   2.603572   3.138411   2.162936
    11  O    2.356868   2.587714   3.315531   2.626140   1.422806
    12  H    3.201296   3.482152   4.061319   3.495896   1.954481
                    6          7          8          9         10
     6  H    0.000000
     7  C    2.143591   0.000000
     8  H    2.492053   1.091930   0.000000
     9  H    3.053130   1.090807   1.770051   0.000000
    10  H    2.480743   1.090656   1.763101   1.772183   0.000000
    11  O    2.061884   2.429857   2.708845   2.696892   3.372340
    12  H    2.337100   2.566110   2.435135   2.919340   3.567321
                   11         12
    11  O    0.000000
    12  H    0.957389   0.000000
 Stoichiometry    C3H8O
 Framework group  C1[X(C3H8O)]
 Deg. of freedom    30
 Full point group                 C1      NOp   1
 Largest Abelian subgroup         C1      NOp   1
 Largest concise Abelian subgroup C1      NOp   1
                         Standard orientation:                         
 ---------------------------------------------------------------------
 Center     Atomic      Atomic             Coordinates (Angstroms)
 Number     Number       Type             X           Y           Z
 ---------------------------------------------------------------------
      1          6           0       -1.327989   -0.534142   -0.089296
      2          1           0       -2.151198    0.094767    0.246304
      3          1           0       -1.466375   -1.536109    0.316822
      4          1           0       -1.360531   -0.591740   -1.178120
      5          6           0       -0.001964    0.043563    0.361990
      6          1           0        0.005761    0.090603    1.458292
      7          6           0        1.179686   -0.794163   -0.101860
      8          1           0        2.124374   -0.353811    0.223663
      9          1           0        1.188645   -0.861201   -1.190568
     10          1           0        1.123496   -1.802749    0.309391
     11          8           0        0.066231    1.364736   -0.161676
     12          1           0        0.907581    1.750803    0.082612
 ---------------------------------------------------------------------
 Rotational constants (GHZ):      8.7091701      8.1157473      4.7974403
 Standard basis: Aug-CC-pVTZ (5D, 7F)
 There are   420 symmetry adapted cartesian basis functions of A   symmetry.
 There are   368 symmetry adapted basis functions of A   symmetry.
   368 basis functions,   504 primitive gaussians,   420 cartesian basis functions
    17 alpha electrons       17 beta electrons
       nuclear repulsion energy       135.1812254226 Hartrees.
 NAtoms=   12 NActive=   12 NUniq=   12 SFac= 1.00D+00 NAtFMM=   60 NAOKFM=F Big=F
 Integral buffers will be    131072 words long.
 Raffenetti 2 integral format.
 Two-electron integral symmetry is turned on.
 Nuclear repulsion after empirical dispersion term =      135.1763798039 Hartrees.
 One-electron integrals computed using PRISM.
 NBasis=   368 RedAO= T EigKep=  1.22D-05  NBF=   368
 NBsUse=   368 1.00D-06 EigRej= -1.00D+00 NBFU=   368
 Initial guess from the checkpoint file:  "2-propanol_Conf-wb97-opt.chk"
 B after Tr=     0.000000    0.000000    0.000000
         Rot=    1.000000   -0.000004    0.000004    0.000011 Ang=   0.00 deg.
 LinEq1:  Iter=  0 NonCon=     1 RMS=7.39D-07 Max=9.73D-06 NDo=     1
 AX will form     1 AO Fock derivatives at one time.
 LinEq1:  Iter=  1 NonCon=     1 RMS=7.41D-08 Max=6.79D-07 NDo=     1
 LinEq1:  Iter=  2 NonCon=     1 RMS=2.69D-08 Max=2.66D-07 NDo=     1
 LinEq1:  Iter=  3 NonCon=     1 RMS=1.26D-08 Max=1.29D-07 NDo=     1
 LinEq1:  Iter=  4 NonCon=     1 RMS=4.71D-09 Max=5.16D-08 NDo=     1
 LinEq1:  Iter=  5 NonCon=     1 RMS=2.09D-09 Max=3.74D-08 NDo=     1
 LinEq1:  Iter=  6 NonCon=     0 RMS=6.17D-10 Max=1.37D-08 NDo=     1
 Linear equations converged to 1.386D-09 1.386D-08 after     6 iterations.
     Accept linear search using points  1 and  2.
     Minimum is close to point  2 DX= -4.46D-05 DF=  0.00D+00 DXR=  4.46D-05 DFR=  0.00D+00 which will be used.
 SCF Done:  E(RwB97XD) =  -194.376873099     a.u. after    2 cycles
            Convg  =    0.7491D-07                     8 Fock formations.
              S**2 =  0.0000                  -V/T =  2.0063
 Calling FoFJK, ICntrl=      2127 FMM=F ISym2X=0 I1Cent= 0 IOpClX= 0 NMat=1 NMatS=1 NMatT=0.
 ***** Axes restored to original set *****
 -------------------------------------------------------------------
 Center     Atomic                   Forces (Hartrees/Bohr)
 Number     Number              X              Y              Z
 -------------------------------------------------------------------
      1        6           0.000000531    0.000000692    0.000001854
      2        1           0.000000530    0.000000243   -0.000000314
      3        1          -0.000000044   -0.000000208   -0.000000351
      4        1          -0.000000433   -0.000000347    0.000000142
      5        6          -0.000001232   -0.000001743   -0.000001026
      6        1          -0.000000452    0.000000418   -0.000000341
      7        6           0.000000886    0.000002059   -0.000001270
      8        1          -0.000000032   -0.000000153   -0.000000090
      9        1           0.000000041   -0.000000656    0.000000044
     10        1          -0.000000375   -0.000000902    0.000000403
     11        8           0.000000796    0.000001092    0.000002067
     12        1          -0.000000217   -0.000000496   -0.000001118
 -------------------------------------------------------------------
 Cartesian Forces:  Max     0.000002067 RMS     0.000000868

 GradGradGradGradGradGradGradGradGradGradGradGradGradGradGradGradGradGrad
 Berny optimization.
 Using GEDIIS/GDIIS optimizer.
 FormGI is forming the generalized inverse of G from B-inverse, IUseBI=4.
 Internal  Forces:  Max     0.000001346 RMS     0.000000492
 Search for a local minimum.
 Step number   9 out of a maximum of   61
 All quantities printed in internal units (Hartrees-Bohrs-Radians)
 Mixed Optimization -- En-DIIS/RFO-DIIS
 Swapping is turned off.
 Update second derivatives using D2CorX and points    1    2    3    4    5
                                                      6    7    8    9
 DE= -1.74D-09 DEPred=-1.69D-09 R= 1.03D+00
 Trust test= 1.03D+00 RLast= 5.84D-04 DXMaxT set to 3.80D-01
 ITU=  0  0  0  1  1  1  1  1  0
     Eigenvalues ---    0.00243   0.00367   0.00514   0.04263   0.05058
     Eigenvalues ---    0.05244   0.05687   0.05716   0.05774   0.07803
     Eigenvalues ---    0.14811   0.15440   0.15987   0.16004   0.16077
     Eigenvalues ---    0.16435   0.16837   0.19287   0.20598   0.29952
     Eigenvalues ---    0.31617   0.33806   0.34021   0.34186   0.34219
     Eigenvalues ---    0.34387   0.34895   0.35834   0.39210   0.53749
 En-DIIS/RFO-DIIS IScMMF=        0 using points:     9    8    7    6    5
 RFO step:  Lambda=-3.07163250D-11.
 DidBck=F Rises=F RFO-DIIS coefs:    1.06332   -0.04854   -0.02442    0.01277   -0.00313
 Iteration  1 RMS(Cart)=  0.00001694 RMS(Int)=  0.00000000
 Iteration  2 RMS(Cart)=  0.00000000 RMS(Int)=  0.00000000
 Variable       Old X    -DE/DX   Delta X   Delta X   Delta X     New X
                                 (Linear)    (Quad)   (Total)
    R1        2.05783   0.00000   0.00000   0.00000   0.00000   2.05783
    R2        2.05973   0.00000   0.00000   0.00000   0.00000   2.05973
    R3        2.06137   0.00000   0.00000   0.00000   0.00000   2.06137
    R4        2.86326   0.00000   0.00000   0.00000   0.00001   2.86326
    R5        2.07367   0.00000   0.00000   0.00000   0.00000   2.07367
    R6        2.87415   0.00000   0.00000   0.00000   0.00000   2.87415
    R7        2.68871   0.00000   0.00000   0.00000   0.00000   2.68872
    R8        2.06345   0.00000   0.00000   0.00000   0.00000   2.06345
    R9        2.06133   0.00000   0.00000   0.00000   0.00000   2.06132
   R10        2.06104   0.00000   0.00000   0.00000   0.00000   2.06104
   R11        1.80920   0.00000   0.00000   0.00000   0.00000   1.80920
    A1        1.89663   0.00000   0.00000   0.00000   0.00000   1.89663
    A2        1.89184   0.00000   0.00001   0.00000   0.00000   1.89185
    A3        1.92794   0.00000   0.00000   0.00000  -0.00001   1.92793
    A4        1.89609   0.00000   0.00000   0.00000   0.00000   1.89609
    A5        1.92905   0.00000   0.00000   0.00000   0.00000   1.92905
    A6        1.92148   0.00000   0.00000   0.00000   0.00000   1.92148
    A7        1.89660   0.00000   0.00000   0.00000   0.00000   1.89660
    A8        1.95961   0.00000   0.00000   0.00001   0.00001   1.95962
    A9        1.86123   0.00000   0.00000   0.00000  -0.00001   1.86123
   A10        1.89952   0.00000   0.00000   0.00000   0.00000   1.89951
   A11        1.90452   0.00000   0.00000   0.00000   0.00000   1.90451
   A12        1.94117   0.00000   0.00000   0.00000   0.00000   1.94117
   A13        1.93812   0.00000   0.00000   0.00000   0.00000   1.93812
   A14        1.92263   0.00000   0.00000   0.00000   0.00000   1.92263
   A15        1.93299   0.00000   0.00000   0.00000   0.00000   1.93299
   A16        1.89149   0.00000   0.00001   0.00000   0.00001   1.89149
   A17        1.88083   0.00000   0.00000   0.00000   0.00000   1.88083
   A18        1.89645   0.00000   0.00000   0.00000   0.00000   1.89645
   A19        1.89933   0.00000   0.00000   0.00000  -0.00001   1.89932
    D1        1.05315   0.00000   0.00000   0.00003   0.00003   1.05318
    D2       -3.12795   0.00000   0.00000   0.00003   0.00003  -3.12791
    D3       -0.99772   0.00000   0.00000   0.00004   0.00003  -0.99768
    D4       -1.04648   0.00000   0.00000   0.00003   0.00003  -1.04645
    D5        1.05561   0.00000   0.00000   0.00003   0.00003   1.05564
    D6       -3.09735   0.00000   0.00000   0.00003   0.00004  -3.09731
    D7       -3.14125   0.00000   0.00000   0.00003   0.00003  -3.14122
    D8       -1.03916   0.00000   0.00001   0.00003   0.00004  -1.03913
    D9        1.09107   0.00000   0.00000   0.00003   0.00004   1.09111
   D10        3.12970   0.00000   0.00000   0.00000   0.00001   3.12971
   D11        1.03409   0.00000   0.00000   0.00000   0.00000   1.03409
   D12       -1.06442   0.00000   0.00000   0.00000   0.00000  -1.06441
   D13       -1.05309   0.00000   0.00001   0.00000   0.00001  -1.05307
   D14        3.13449   0.00000   0.00000   0.00000   0.00001   3.13450
   D15        1.03598   0.00000   0.00001   0.00001   0.00001   1.03599
   D16        1.04560   0.00000   0.00001   0.00000   0.00001   1.04561
   D17       -1.05001   0.00000   0.00000   0.00000   0.00000  -1.05001
   D18        3.13467   0.00000   0.00001   0.00000   0.00001   3.13468
   D19       -3.11068   0.00000  -0.00003   0.00000  -0.00003  -3.11071
   D20        1.12688   0.00000  -0.00003   0.00000  -0.00003   1.12685
   D21       -0.96885   0.00000  -0.00003   0.00001  -0.00002  -0.96887
         Item               Value     Threshold  Converged?
 Maximum Force            0.000001     0.000002     YES
 RMS     Force            0.000000     0.000001     YES
 Maximum Displacement     0.000055     0.000006     NO 
 RMS     Displacement     0.000017     0.000004     NO 
 Predicted change in Energy=-6.350445D-11
 GradGradGradGradGradGradGradGradGradGradGradGradGradGradGradGradGradGrad

                          Input orientation:                          
 ---------------------------------------------------------------------
 Center     Atomic      Atomic             Coordinates (Angstroms)
 Number     Number       Type             X           Y           Z
 ---------------------------------------------------------------------
      1          6           0        0.433503   -0.107435    1.309857
      2          1           0        1.464914   -0.096704    1.659004
      3          1           0       -0.064450   -0.986135    1.719673
      4          1           0       -0.067156    0.784983    1.687806
      5          6           0        0.387093   -0.128390   -0.204461
      6          1           0        0.895717   -1.033813   -0.558946
      7          6           0       -1.037267   -0.124656   -0.737773
      8          1           0       -1.047169   -0.127836   -1.829653
      9          1           0       -1.565918    0.764512   -0.391702
     10          1           0       -1.579628   -1.007607   -0.397516
     11          8           0        1.106845    1.015209   -0.650016
     12          1           0        1.073618    1.047873   -1.606272
 ---------------------------------------------------------------------
                    Distance matrix (angstroms):
                    1          2          3          4          5
     1  C    0.000000
     2  H    1.088958   0.000000
     3  H    1.089963   1.770233   0.000000
     4  H    1.090832   1.767892   1.771407   0.000000
     5  C    1.515174   2.152953   2.154509   2.149713   0.000000
     6  H    2.136408   2.474159   2.473115   3.046807   1.097336
     7  C    2.521160   3.465001   2.779849   2.766224   1.520933
     8  H    3.471214   4.299100   3.781551   3.763799   2.167569
     9  H    2.766455   3.759392   3.126831   2.563407   2.155593
    10  H    2.788930   3.785269   2.603596   3.138394   2.162934
    11  O    2.356867   2.587690   3.315529   2.626155   1.422808
    12  H    3.201295   3.482125   4.061317   3.495915   1.954479
                    6          7          8          9         10
     6  H    0.000000
     7  C    2.143588   0.000000
     8  H    2.492046   1.091929   0.000000
     9  H    3.053127   1.090806   1.770053   0.000000
    10  H    2.480742   1.090657   1.763102   1.772182   0.000000
    11  O    2.061882   2.429858   2.708851   2.696893   3.372340
    12  H    2.337083   2.566116   2.435145   2.919353   3.567325
                   11         12
    11  O    0.000000
    12  H    0.957390   0.000000
 Stoichiometry    C3H8O
 Framework group  C1[X(C3H8O)]
 Deg. of freedom    30
 Full point group                 C1      NOp   1
 Largest Abelian subgroup         C1      NOp   1
 Largest concise Abelian subgroup C1      NOp   1
                         Standard orientation:                         
 ---------------------------------------------------------------------
 Center     Atomic      Atomic             Coordinates (Angstroms)
 Number     Number       Type             X           Y           Z
 ---------------------------------------------------------------------
      1          6           0       -1.327985   -0.534160   -0.089294
      2          1           0       -2.151194    0.094763    0.246283
      3          1           0       -1.466373   -1.536115    0.316851
      4          1           0       -1.360517   -0.591791   -1.178117
      5          6           0       -0.001963    0.043559    0.361989
      6          1           0        0.005768    0.090604    1.458289
      7          6           0        1.179703   -0.794144   -0.101861
      8          1           0        2.124383   -0.353781    0.223669
      9          1           0        1.188665   -0.861183   -1.190568
     10          1           0        1.123525   -1.802733    0.309388
     11          8           0        0.066209    1.364736   -0.161678
     12          1           0        0.907546    1.750820    0.082631
 ---------------------------------------------------------------------
 Rotational constants (GHZ):      8.7091911      8.1157024      4.7974305
 Standard basis: Aug-CC-pVTZ (5D, 7F)
 There are   420 symmetry adapted cartesian basis functions of A   symmetry.
 There are   368 symmetry adapted basis functions of A   symmetry.
   368 basis functions,   504 primitive gaussians,   420 cartesian basis functions
    17 alpha electrons       17 beta electrons
       nuclear repulsion energy       135.1811287666 Hartrees.
 NAtoms=   12 NActive=   12 NUniq=   12 SFac= 1.00D+00 NAtFMM=   60 NAOKFM=F Big=F
 Integral buffers will be    131072 words long.
 Raffenetti 2 integral format.
 Two-electron integral symmetry is turned on.
 Nuclear repulsion after empirical dispersion term =      135.1762831533 Hartrees.
 One-electron integrals computed using PRISM.
 NBasis=   368 RedAO= T EigKep=  1.22D-05  NBF=   368
 NBsUse=   368 1.00D-06 EigRej= -1.00D+00 NBFU=   368
 Initial guess from the checkpoint file:  "2-propanol_Conf-wb97-opt.chk"
 B after Tr=     0.000000    0.000000    0.000000
         Rot=    1.000000    0.000001    0.000000   -0.000007 Ang=   0.00 deg.
 LinEq1:  Iter=  0 NonCon=     1 RMS=1.55D-07 Max=1.75D-06 NDo=     1
 AX will form     1 AO Fock derivatives at one time.
 LinEq1:  Iter=  1 NonCon=     1 RMS=1.75D-08 Max=2.00D-07 NDo=     1
 LinEq1:  Iter=  2 NonCon=     1 RMS=6.53D-09 Max=6.94D-08 NDo=     1
 LinEq1:  Iter=  3 NonCon=     1 RMS=2.65D-09 Max=3.54D-08 NDo=     1
 LinEq1:  Iter=  4 NonCon=     1 RMS=1.21D-09 Max=2.37D-08 NDo=     1
 LinEq1:  Iter=  5 NonCon=     1 RMS=5.96D-10 Max=1.17D-08 NDo=     1
 LinEq1:  Iter=  6 NonCon=     1 RMS=1.90D-10 Max=4.32D-09 NDo=     1
 LinEq1:  Iter=  7 NonCon=     0 RMS=5.62D-11 Max=8.01D-10 NDo=     1
 Linear equations converged to 3.089D-10 3.089D-09 after     7 iterations.
 SCF Done:  E(RwB97XD) =  -194.376873099     a.u. after    2 cycles
            Convg  =    0.7524D-08                     9 Fock formations.
              S**2 =  0.0000                  -V/T =  2.0063
 Calling FoFJK, ICntrl=      2127 FMM=F ISym2X=0 I1Cent= 0 IOpClX= 0 NMat=1 NMatS=1 NMatT=0.
 ***** Axes restored to original set *****
 -------------------------------------------------------------------
 Center     Atomic                   Forces (Hartrees/Bohr)
 Number     Number              X              Y              Z
 -------------------------------------------------------------------
      1        6          -0.000000469   -0.000000246   -0.000000114
      2        1           0.000000039    0.000000156   -0.000000139
      3        1           0.000000097   -0.000000134   -0.000000183
      4        1          -0.000000063   -0.000000121    0.000000187
      5        6           0.000000183   -0.000000159   -0.000000209
      6        1          -0.000000150   -0.000000150    0.000000125
      7        6           0.000000367   -0.000000015    0.000000416
      8        1           0.000000047    0.000000157   -0.000000080
      9        1          -0.000000167    0.000000024   -0.000000103
     10        1           0.000000021   -0.000000029   -0.000000103
     11        8           0.000000065    0.000000399    0.000000132
     12        1           0.000000030    0.000000118    0.000000071
 -------------------------------------------------------------------
 Cartesian Forces:  Max     0.000000469 RMS     0.000000183

 GradGradGradGradGradGradGradGradGradGradGradGradGradGradGradGradGradGrad
 Berny optimization.
 Using GEDIIS/GDIIS optimizer.
 FormGI is forming the generalized inverse of G from B-inverse, IUseBI=4.
 Internal  Forces:  Max     0.000000300 RMS     0.000000115
 Search for a local minimum.
 Step number  10 out of a maximum of   61
 All quantities printed in internal units (Hartrees-Bohrs-Radians)
 Mixed Optimization -- En-DIIS/RFO-DIIS
 Swapping is turned off.
 Update second derivatives using D2CorX and points    1    2    3    4    5
                                                      6    7    8    9   10
 DE= -1.11D-10 DEPred=-6.35D-11 R= 1.75D+00
 Trust test= 1.75D+00 RLast= 1.16D-04 DXMaxT set to 3.80D-01
 ITU=  0  0  0  0  1  1  1  1  1  0
     Eigenvalues ---    0.00242   0.00354   0.00385   0.04494   0.05296
     Eigenvalues ---    0.05447   0.05684   0.05749   0.05768   0.07857
     Eigenvalues ---    0.14613   0.15446   0.15819   0.16066   0.16099
     Eigenvalues ---    0.16330   0.16860   0.19212   0.21536   0.30174
     Eigenvalues ---    0.32202   0.33837   0.34030   0.34183   0.34221
     Eigenvalues ---    0.34495   0.35036   0.35726   0.39081   0.53448
 En-DIIS/RFO-DIIS IScMMF=        0 using points:    10    9    8    7    6
 RFO step:  Lambda=-2.29211805D-12.
 DidBck=F Rises=F RFO-DIIS coefs:    1.18205   -0.17151   -0.01744    0.00776   -0.00085
 Iteration  1 RMS(Cart)=  0.00000866 RMS(Int)=  0.00000000
 Iteration  2 RMS(Cart)=  0.00000000 RMS(Int)=  0.00000000
 Variable       Old X    -DE/DX   Delta X   Delta X   Delta X     New X
                                 (Linear)    (Quad)   (Total)
    R1        2.05783   0.00000   0.00000   0.00000   0.00000   2.05783
    R2        2.05973   0.00000   0.00000   0.00000   0.00000   2.05973
    R3        2.06137   0.00000   0.00000   0.00000   0.00000   2.06137
    R4        2.86326   0.00000   0.00000   0.00000   0.00000   2.86326
    R5        2.07367   0.00000   0.00000   0.00000   0.00000   2.07367
    R6        2.87415   0.00000   0.00000   0.00000   0.00000   2.87415
    R7        2.68872   0.00000   0.00000   0.00000   0.00000   2.68872
    R8        2.06345   0.00000   0.00000   0.00000   0.00000   2.06345
    R9        2.06132   0.00000   0.00000   0.00000   0.00000   2.06132
   R10        2.06104   0.00000   0.00000   0.00000   0.00000   2.06104
   R11        1.80920   0.00000   0.00000   0.00000   0.00000   1.80921
    A1        1.89663   0.00000   0.00000   0.00000   0.00000   1.89664
    A2        1.89185   0.00000   0.00000   0.00000   0.00000   1.89185
    A3        1.92793   0.00000   0.00000   0.00000   0.00000   1.92793
    A4        1.89609   0.00000   0.00000   0.00000   0.00000   1.89609
    A5        1.92905   0.00000   0.00000   0.00000   0.00000   1.92904
    A6        1.92148   0.00000   0.00000   0.00000   0.00000   1.92148
    A7        1.89660   0.00000   0.00000   0.00000   0.00000   1.89660
    A8        1.95962   0.00000   0.00000   0.00000   0.00000   1.95962
    A9        1.86123   0.00000   0.00000   0.00000   0.00000   1.86123
   A10        1.89951   0.00000   0.00000   0.00000   0.00000   1.89951
   A11        1.90451   0.00000   0.00000   0.00000   0.00000   1.90452
   A12        1.94117   0.00000   0.00000   0.00000   0.00000   1.94117
   A13        1.93812   0.00000   0.00000   0.00000   0.00000   1.93812
   A14        1.92263   0.00000   0.00000   0.00000   0.00000   1.92264
   A15        1.93299   0.00000   0.00000   0.00000   0.00000   1.93299
   A16        1.89149   0.00000   0.00000   0.00000   0.00000   1.89149
   A17        1.88083   0.00000   0.00000   0.00000   0.00000   1.88083
   A18        1.89645   0.00000   0.00000   0.00000   0.00000   1.89645
   A19        1.89932   0.00000   0.00000   0.00000   0.00000   1.89932
    D1        1.05318   0.00000   0.00001   0.00001   0.00002   1.05320
    D2       -3.12791   0.00000   0.00001   0.00001   0.00002  -3.12789
    D3       -0.99768   0.00000   0.00001   0.00001   0.00002  -0.99766
    D4       -1.04645   0.00000   0.00001   0.00001   0.00002  -1.04643
    D5        1.05564   0.00000   0.00001   0.00001   0.00002   1.05566
    D6       -3.09731   0.00000   0.00001   0.00001   0.00002  -3.09729
    D7       -3.14122   0.00000   0.00001   0.00001   0.00002  -3.14120
    D8       -1.03913   0.00000   0.00001   0.00001   0.00002  -1.03911
    D9        1.09111   0.00000   0.00001   0.00001   0.00002   1.09113
   D10        3.12971   0.00000   0.00000   0.00000   0.00000   3.12971
   D11        1.03409   0.00000   0.00000   0.00000   0.00000   1.03409
   D12       -1.06441   0.00000   0.00000   0.00000   0.00000  -1.06441
   D13       -1.05307   0.00000   0.00000   0.00000   0.00000  -1.05307
   D14        3.13450   0.00000   0.00000   0.00000   0.00000   3.13450
   D15        1.03599   0.00000   0.00000   0.00000   0.00000   1.03599
   D16        1.04561   0.00000   0.00000   0.00000   0.00000   1.04561
   D17       -1.05001   0.00000   0.00000   0.00001   0.00000  -1.05000
   D18        3.13468   0.00000   0.00000   0.00000   0.00000   3.13468
   D19       -3.11071   0.00000  -0.00001   0.00000   0.00000  -3.11071
   D20        1.12685   0.00000  -0.00001   0.00000   0.00000   1.12685
   D21       -0.96887   0.00000   0.00000   0.00000   0.00000  -0.96887
         Item               Value     Threshold  Converged?
 Maximum Force            0.000000     0.000002     YES
 RMS     Force            0.000000     0.000001     YES
 Maximum Displacement     0.000031     0.000006     NO 
 RMS     Displacement     0.000009     0.000004     NO 
 Predicted change in Energy=-8.386680D-12
 GradGradGradGradGradGradGradGradGradGradGradGradGradGradGradGradGradGrad

                          Input orientation:                          
 ---------------------------------------------------------------------
 Center     Atomic      Atomic             Coordinates (Angstroms)
 Number     Number       Type             X           Y           Z
 ---------------------------------------------------------------------
      1          6           0        0.433502   -0.107436    1.309856
      2          1           0        1.464914   -0.096688    1.659000
      3          1           0       -0.064436   -0.986145    1.719672
      4          1           0       -0.067170    0.784974    1.687808
      5          6           0        0.387092   -0.128392   -0.204461
      6          1           0        0.895712   -1.033817   -0.558944
      7          6           0       -1.037267   -0.124653   -0.737773
      8          1           0       -1.047169   -0.127836   -1.829653
      9          1           0       -1.565916    0.764517   -0.391704
     10          1           0       -1.579632   -1.007602   -0.397513
     11          8           0        1.106848    1.015206   -0.650016
     12          1           0        1.073623    1.047869   -1.606272
 ---------------------------------------------------------------------
                    Distance matrix (angstroms):
                    1          2          3          4          5
     1  C    0.000000
     2  H    1.088958   0.000000
     3  H    1.089963   1.770233   0.000000
     4  H    1.090832   1.767892   1.771408   0.000000
     5  C    1.515173   2.152950   2.154508   2.149714   0.000000
     6  H    2.136407   2.474162   2.473105   3.046808   1.097336
     7  C    2.521159   3.464999   2.779857   2.766216   1.520932
     8  H    3.471213   4.299097   3.781555   3.763794   2.167568
     9  H    2.766457   3.759388   3.126847   2.563402   2.155594
    10  H    2.788927   3.785270   2.603603   3.138380   2.162933
    11  O    2.356867   2.587678   3.315529   2.626165   1.422808
    12  H    3.201295   3.482115   4.061317   3.495924   1.954479
                    6          7          8          9         10
     6  H    0.000000
     7  C    2.143587   0.000000
     8  H    2.492045   1.091929   0.000000
     9  H    3.053127   1.090806   1.770053   0.000000
    10  H    2.480740   1.090658   1.763102   1.772182   0.000000
    11  O    2.061885   2.429858   2.708852   2.696894   3.372341
    12  H    2.337084   2.566117   2.435147   2.919355   3.567327
                   11         12
    11  O    0.000000
    12  H    0.957390   0.000000
 Stoichiometry    C3H8O
 Framework group  C1[X(C3H8O)]
 Deg. of freedom    30
 Full point group                 C1      NOp   1
 Largest Abelian subgroup         C1      NOp   1
 Largest concise Abelian subgroup C1      NOp   1
                         Standard orientation:                         
 ---------------------------------------------------------------------
 Center     Atomic      Atomic             Coordinates (Angstroms)
 Number     Number       Type             X           Y           Z
 ---------------------------------------------------------------------
      1          6           0       -1.327984   -0.534161   -0.089294
      2          1           0       -2.151190    0.094773    0.246267
      3          1           0       -1.466380   -1.536109    0.316867
      4          1           0       -1.360511   -0.591810   -1.178117
      5          6           0       -0.001962    0.043559    0.361989
      6          1           0        0.005767    0.090601    1.458289
      7          6           0        1.179703   -0.794143   -0.101861
      8          1           0        2.124382   -0.353780    0.223671
      9          1           0        1.188668   -0.861181   -1.190568
     10          1           0        1.123524   -1.802733    0.309386
     11          8           0        0.066207    1.364736   -0.161678
     12          1           0        0.907543    1.750822    0.082633
 ---------------------------------------------------------------------
 Rotational constants (GHZ):      8.7091872      8.1157073      4.7974317
 Standard basis: Aug-CC-pVTZ (5D, 7F)
 There are   420 symmetry adapted cartesian basis functions of A   symmetry.
 There are   368 symmetry adapted basis functions of A   symmetry.
   368 basis functions,   504 primitive gaussians,   420 cartesian basis functions
    17 alpha electrons       17 beta electrons
       nuclear repulsion energy       135.1811300924 Hartrees.
 NAtoms=   12 NActive=   12 NUniq=   12 SFac= 1.00D+00 NAtFMM=   60 NAOKFM=F Big=F
 Integral buffers will be    131072 words long.
 Raffenetti 2 integral format.
 Two-electron integral symmetry is turned on.
 Nuclear repulsion after empirical dispersion term =      135.1762844788 Hartrees.
 One-electron integrals computed using PRISM.
 NBasis=   368 RedAO= T EigKep=  1.22D-05  NBF=   368
 NBsUse=   368 1.00D-06 EigRej= -1.00D+00 NBFU=   368
 Initial guess from the checkpoint file:  "2-propanol_Conf-wb97-opt.chk"
 B after Tr=     0.000000    0.000000    0.000000
         Rot=    1.000000    0.000001    0.000000    0.000000 Ang=   0.00 deg.
 LinEq1:  Iter=  0 NonCon=     1 RMS=7.59D-08 Max=1.04D-06 NDo=     1
 AX will form     1 AO Fock derivatives at one time.
 LinEq1:  Iter=  1 NonCon=     1 RMS=6.63D-09 Max=7.96D-08 NDo=     1
 LinEq1:  Iter=  2 NonCon=     1 RMS=2.08D-09 Max=2.03D-08 NDo=     1
 LinEq1:  Iter=  3 NonCon=     1 RMS=9.36D-10 Max=1.17D-08 NDo=     1
 LinEq1:  Iter=  4 NonCon=     1 RMS=3.59D-10 Max=4.30D-09 NDo=     1
 LinEq1:  Iter=  5 NonCon=     1 RMS=1.50D-10 Max=3.37D-09 NDo=     1
 LinEq1:  Iter=  6 NonCon=     0 RMS=5.03D-11 Max=1.25D-09 NDo=     1
 Linear equations converged to 1.495D-10 1.495D-09 after     6 iterations.
 SCF Done:  E(RwB97XD) =  -194.376873099     a.u. after    2 cycles
            Convg  =    0.1054D-07                     8 Fock formations.
              S**2 =  0.0000                  -V/T =  2.0063
 Calling FoFJK, ICntrl=      2127 FMM=F ISym2X=0 I1Cent= 0 IOpClX= 0 NMat=1 NMatS=1 NMatT=0.
 ***** Axes restored to original set *****
 -------------------------------------------------------------------
 Center     Atomic                   Forces (Hartrees/Bohr)
 Number     Number              X              Y              Z
 -------------------------------------------------------------------
      1        6          -0.000000161   -0.000000172   -0.000000170
      2        1          -0.000000030   -0.000000002    0.000000116
      3        1           0.000000070   -0.000000113   -0.000000093
      4        1          -0.000000027   -0.000000124    0.000000115
      5        6           0.000000112    0.000000353    0.000000095
      6        1           0.000000062    0.000000051   -0.000000032
      7        6           0.000000020   -0.000000269    0.000000098
      8        1          -0.000000025    0.000000135   -0.000000099
      9        1          -0.000000002    0.000000034   -0.000000030
     10        1           0.000000068    0.000000067   -0.000000170
     11        8          -0.000000112   -0.000000129   -0.000000066
     12        1           0.000000025    0.000000168    0.000000237
 -------------------------------------------------------------------
 Cartesian Forces:  Max     0.000000353 RMS     0.000000127

 GradGradGradGradGradGradGradGradGradGradGradGradGradGradGradGradGradGrad
 Berny optimization.
 Using GEDIIS/GDIIS optimizer.
 FormGI is forming the generalized inverse of G from B-inverse, IUseBI=4.
 Internal  Forces:  Max     0.000000185 RMS     0.000000057
 Search for a local minimum.
 Step number  11 out of a maximum of   61
 All quantities printed in internal units (Hartrees-Bohrs-Radians)
 Mixed Optimization -- En-DIIS/RFO-DIIS
 Swapping is turned off.
 Update second derivatives using D2CorX and points    1    2    3    4    5
                                                      6    7    8    9   10
                                                     11
 DE= -2.02D-11 DEPred=-8.39D-12 R= 2.41D+00
 Trust test= 2.41D+00 RLast= 6.10D-05 DXMaxT set to 3.80D-01
 ITU=  0  0  0  0  0  1  1  1  1  1  0
     Eigenvalues ---    0.00218   0.00308   0.00371   0.04418   0.05271
     Eigenvalues ---    0.05506   0.05680   0.05769   0.05775   0.07817
     Eigenvalues ---    0.15178   0.15515   0.15609   0.16045   0.16079
     Eigenvalues ---    0.16629   0.17168   0.19206   0.21875   0.30725
     Eigenvalues ---    0.32116   0.33801   0.34047   0.34195   0.34225
     Eigenvalues ---    0.34514   0.35089   0.35968   0.40392   0.54100
 En-DIIS/RFO-DIIS IScMMF=        0 using points:    11   10    9    8    7
 RFO step:  Lambda=-4.03810252D-13.
 DidBck=F Rises=F RFO-DIIS coefs:    1.17212   -0.16693   -0.01429    0.00959   -0.00049
 Iteration  1 RMS(Cart)=  0.00000303 RMS(Int)=  0.00000000
 Iteration  2 RMS(Cart)=  0.00000000 RMS(Int)=  0.00000000
 Variable       Old X    -DE/DX   Delta X   Delta X   Delta X     New X
                                 (Linear)    (Quad)   (Total)
    R1        2.05783   0.00000   0.00000   0.00000   0.00000   2.05783
    R2        2.05973   0.00000   0.00000   0.00000   0.00000   2.05973
    R3        2.06137   0.00000   0.00000   0.00000   0.00000   2.06137
    R4        2.86326   0.00000   0.00000   0.00000   0.00000   2.86326
    R5        2.07367   0.00000   0.00000   0.00000   0.00000   2.07367
    R6        2.87415   0.00000   0.00000   0.00000   0.00000   2.87415
    R7        2.68872   0.00000   0.00000   0.00000   0.00000   2.68872
    R8        2.06345   0.00000   0.00000   0.00000   0.00000   2.06345
    R9        2.06132   0.00000   0.00000   0.00000   0.00000   2.06132
   R10        2.06104   0.00000   0.00000   0.00000   0.00000   2.06104
   R11        1.80921   0.00000   0.00000   0.00000   0.00000   1.80920
    A1        1.89664   0.00000   0.00000   0.00000   0.00000   1.89664
    A2        1.89185   0.00000   0.00000   0.00000   0.00000   1.89185
    A3        1.92793   0.00000   0.00000   0.00000   0.00000   1.92793
    A4        1.89609   0.00000   0.00000   0.00000   0.00000   1.89609
    A5        1.92904   0.00000   0.00000   0.00000   0.00000   1.92904
    A6        1.92148   0.00000   0.00000   0.00000   0.00000   1.92148
    A7        1.89660   0.00000   0.00000   0.00000   0.00000   1.89660
    A8        1.95962   0.00000   0.00000   0.00000   0.00000   1.95962
    A9        1.86123   0.00000   0.00000   0.00000   0.00000   1.86123
   A10        1.89951   0.00000   0.00000   0.00000   0.00000   1.89951
   A11        1.90452   0.00000   0.00000   0.00000   0.00000   1.90452
   A12        1.94117   0.00000   0.00000   0.00000   0.00000   1.94117
   A13        1.93812   0.00000   0.00000   0.00000   0.00000   1.93812
   A14        1.92264   0.00000   0.00000   0.00000   0.00000   1.92264
   A15        1.93299   0.00000   0.00000   0.00000   0.00000   1.93299
   A16        1.89149   0.00000   0.00000   0.00000   0.00000   1.89149
   A17        1.88083   0.00000   0.00000   0.00000   0.00000   1.88083
   A18        1.89645   0.00000   0.00000   0.00000   0.00000   1.89645
   A19        1.89932   0.00000   0.00000   0.00000   0.00000   1.89932
    D1        1.05320   0.00000   0.00000   0.00000   0.00001   1.05321
    D2       -3.12789   0.00000   0.00000   0.00000   0.00001  -3.12789
    D3       -0.99766   0.00000   0.00000   0.00000   0.00001  -0.99765
    D4       -1.04643   0.00000   0.00000   0.00000   0.00001  -1.04642
    D5        1.05566   0.00000   0.00000   0.00000   0.00001   1.05567
    D6       -3.09729   0.00000   0.00000   0.00000   0.00001  -3.09728
    D7       -3.14120   0.00000   0.00000   0.00000   0.00001  -3.14119
    D8       -1.03911   0.00000   0.00000   0.00000   0.00001  -1.03910
    D9        1.09113   0.00000   0.00000   0.00000   0.00001   1.09113
   D10        3.12971   0.00000   0.00000   0.00000   0.00000   3.12971
   D11        1.03409   0.00000   0.00000   0.00000   0.00000   1.03409
   D12       -1.06441   0.00000   0.00000   0.00000   0.00000  -1.06441
   D13       -1.05307   0.00000   0.00000   0.00000   0.00000  -1.05307
   D14        3.13450   0.00000   0.00000   0.00000   0.00000   3.13450
   D15        1.03599   0.00000   0.00000   0.00000   0.00000   1.03599
   D16        1.04561   0.00000   0.00000   0.00000   0.00000   1.04561
   D17       -1.05000   0.00000   0.00000   0.00000   0.00000  -1.05000
   D18        3.13468   0.00000   0.00000   0.00000   0.00000   3.13468
   D19       -3.11071   0.00000   0.00000   0.00000   0.00000  -3.11071
   D20        1.12685   0.00000   0.00000   0.00000   0.00000   1.12685
   D21       -0.96887   0.00000   0.00000   0.00000   0.00000  -0.96887
         Item               Value     Threshold  Converged?
 Maximum Force            0.000000     0.000002     YES
 RMS     Force            0.000000     0.000001     YES
 Maximum Displacement     0.000010     0.000006     NO 
 RMS     Displacement     0.000003     0.000004     YES
 Predicted change in Energy=-9.757677D-13
 GradGradGradGradGradGradGradGradGradGradGradGradGradGradGradGradGradGrad

                          Input orientation:                          
 ---------------------------------------------------------------------
 Center     Atomic      Atomic             Coordinates (Angstroms)
 Number     Number       Type             X           Y           Z
 ---------------------------------------------------------------------
      1          6           0        0.433501   -0.107436    1.309857
      2          1           0        1.464914   -0.096683    1.659001
      3          1           0       -0.064431   -0.986148    1.719671
      4          1           0       -0.067175    0.784971    1.687809
      5          6           0        0.387092   -0.128392   -0.204461
      6          1           0        0.895711   -1.033817   -0.558944
      7          6           0       -1.037267   -0.124652   -0.737773
      8          1           0       -1.047170   -0.127836   -1.829653
      9          1           0       -1.565915    0.764520   -0.391706
     10          1           0       -1.579633   -1.007599   -0.397512
     11          8           0        1.106849    1.015205   -0.650016
     12          1           0        1.073624    1.047868   -1.606272
 ---------------------------------------------------------------------
                    Distance matrix (angstroms):
                    1          2          3          4          5
     1  C    0.000000
     2  H    1.088958   0.000000
     3  H    1.089963   1.770233   0.000000
     4  H    1.090832   1.767891   1.771408   0.000000
     5  C    1.515173   2.152950   2.154508   2.149715   0.000000
     6  H    2.136407   2.474164   2.473101   3.046808   1.097336
     7  C    2.521159   3.464999   2.779859   2.766214   1.520932
     8  H    3.471213   4.299097   3.781557   3.763794   2.167569
     9  H    2.766458   3.759387   3.126853   2.563400   2.155594
    10  H    2.788927   3.785272   2.603606   3.138376   2.162934
    11  O    2.356867   2.587675   3.315529   2.626170   1.422808
    12  H    3.201295   3.482113   4.061316   3.495927   1.954479
                    6          7          8          9         10
     6  H    0.000000
     7  C    2.143587   0.000000
     8  H    2.492045   1.091929   0.000000
     9  H    3.053127   1.090806   1.770053   0.000000
    10  H    2.480741   1.090658   1.763102   1.772182   0.000000
    11  O    2.061884   2.429858   2.708852   2.696893   3.372341
    12  H    2.337084   2.566117   2.435147   2.919353   3.567327
                   11         12
    11  O    0.000000
    12  H    0.957390   0.000000
 Stoichiometry    C3H8O
 Framework group  C1[X(C3H8O)]
 Deg. of freedom    30
 Full point group                 C1      NOp   1
 Largest Abelian subgroup         C1      NOp   1
 Largest concise Abelian subgroup C1      NOp   1
                         Standard orientation:                         
 ---------------------------------------------------------------------
 Center     Atomic      Atomic             Coordinates (Angstroms)
 Number     Number       Type             X           Y           Z
 ---------------------------------------------------------------------
      1          6           0       -1.327985   -0.534160   -0.089295
      2          1           0       -2.151190    0.094779    0.246261
      3          1           0       -1.466384   -1.536105    0.316873
      4          1           0       -1.360510   -0.591816   -1.178116
      5          6           0       -0.001963    0.043559    0.361988
      6          1           0        0.005767    0.090601    1.458289
      7          6           0        1.179702   -0.794144   -0.101861
      8          1           0        2.124382   -0.353783    0.223672
      9          1           0        1.188668   -0.861180   -1.190568
     10          1           0        1.123522   -1.802734    0.309385
     11          8           0        0.066209    1.364736   -0.161678
     12          1           0        0.907545    1.750821    0.082633
 ---------------------------------------------------------------------
 Rotational constants (GHZ):      8.7091869      8.1157071      4.7974310
 Standard basis: Aug-CC-pVTZ (5D, 7F)
 There are   420 symmetry adapted cartesian basis functions of A   symmetry.
 There are   368 symmetry adapted basis functions of A   symmetry.
   368 basis functions,   504 primitive gaussians,   420 cartesian basis functions
    17 alpha electrons       17 beta electrons
       nuclear repulsion energy       135.1811299988 Hartrees.
 NAtoms=   12 NActive=   12 NUniq=   12 SFac= 1.00D+00 NAtFMM=   60 NAOKFM=F Big=F
 Integral buffers will be    131072 words long.
 Raffenetti 2 integral format.
 Two-electron integral symmetry is turned on.
 Nuclear repulsion after empirical dispersion term =      135.1762843856 Hartrees.
 One-electron integrals computed using PRISM.
 NBasis=   368 RedAO= T EigKep=  1.22D-05  NBF=   368
 NBsUse=   368 1.00D-06 EigRej= -1.00D+00 NBFU=   368
 Initial guess from the checkpoint file:  "2-propanol_Conf-wb97-opt.chk"
 B after Tr=     0.000000    0.000000    0.000000
         Rot=    1.000000    0.000000    0.000000    0.000000 Ang=   0.00 deg.
 LinEq1:  Iter=  0 NonCon=     1 RMS=2.72D-08 Max=3.64D-07 NDo=     1
 AX will form     1 AO Fock derivatives at one time.
 LinEq1:  Iter=  1 NonCon=     1 RMS=2.65D-09 Max=3.35D-08 NDo=     1
 LinEq1:  Iter=  2 NonCon=     1 RMS=1.56D-09 Max=1.45D-08 NDo=     1
 LinEq1:  Iter=  3 NonCon=     1 RMS=3.80D-10 Max=2.84D-09 NDo=     1
 LinEq1:  Iter=  4 NonCon=     1 RMS=1.46D-10 Max=1.12D-09 NDo=     1
 LinEq1:  Iter=  5 NonCon=     0 RMS=4.81D-11 Max=4.96D-10 NDo=     1
 Linear equations converged to 5.355D-11 5.355D-10 after     5 iterations.
 SCF Done:  E(RwB97XD) =  -194.376873099     a.u. after    2 cycles
            Convg  =    0.3916D-08                     7 Fock formations.
              S**2 =  0.0000                  -V/T =  2.0063
 Calling FoFJK, ICntrl=      2127 FMM=F ISym2X=0 I1Cent= 0 IOpClX= 0 NMat=1 NMatS=1 NMatT=0.
 ***** Axes restored to original set *****
 -------------------------------------------------------------------
 Center     Atomic                   Forces (Hartrees/Bohr)
 Number     Number              X              Y              Z
 -------------------------------------------------------------------
      1        6          -0.000000052   -0.000000068   -0.000000072
      2        1          -0.000000050   -0.000000064    0.000000045
      3        1           0.000000003   -0.000000123   -0.000000061
      4        1          -0.000000073   -0.000000120    0.000000070
      5        6           0.000000114    0.000000135    0.000000027
      6        1           0.000000051    0.000000043   -0.000000047
      7        6          -0.000000013   -0.000000056   -0.000000019
      8        1           0.000000050    0.000000085   -0.000000034
      9        1          -0.000000002   -0.000000011    0.000000017
     10        1           0.000000063   -0.000000001   -0.000000118
     11        8          -0.000000104    0.000000013    0.000000051
     12        1           0.000000013    0.000000165    0.000000141
 -------------------------------------------------------------------
 Cartesian Forces:  Max     0.000000165 RMS     0.000000074

 GradGradGradGradGradGradGradGradGradGradGradGradGradGradGradGradGradGrad
 Berny optimization.
 Using GEDIIS/GDIIS optimizer.
 FormGI is forming the generalized inverse of G from B-inverse, IUseBI=4.
 Internal  Forces:  Max     0.000000081 RMS     0.000000021
 Search for a local minimum.
 Step number  12 out of a maximum of   61
 All quantities printed in internal units (Hartrees-Bohrs-Radians)
 Mixed Optimization -- En-DIIS/RFO-DIIS
 Swapping is turned off.
 Update second derivatives using D2CorX and points    1    2    3    4    5
                                                      6    7    8    9   10
                                                     11   12
 Trust test= 0.00D+00 RLast= 2.08D-05 DXMaxT set to 3.80D-01
 ITU=  0  0  0  0  0  0  1  1  1  1  1  0
     Eigenvalues ---    0.00215   0.00303   0.00386   0.04396   0.05019
     Eigenvalues ---    0.05632   0.05683   0.05790   0.05917   0.07847
     Eigenvalues ---    0.14458   0.15474   0.15657   0.16043   0.16109
     Eigenvalues ---    0.16388   0.17099   0.19255   0.21713   0.30753
     Eigenvalues ---    0.31899   0.33895   0.33975   0.34191   0.34227
     Eigenvalues ---    0.34538   0.35363   0.35656   0.39747   0.53478
 En-DIIS/RFO-DIIS IScMMF=        0 using points:    12   11   10    9    8
 RFO step:  Lambda=-4.94971360D-14.
 DidBck=F Rises=F RFO-DIIS coefs:    1.14838   -0.14011   -0.02961    0.02186   -0.00051
 Iteration  1 RMS(Cart)=  0.00000055 RMS(Int)=  0.00000000
 Variable       Old X    -DE/DX   Delta X   Delta X   Delta X     New X
                                 (Linear)    (Quad)   (Total)
    R1        2.05783   0.00000   0.00000   0.00000   0.00000   2.05783
    R2        2.05973   0.00000   0.00000   0.00000   0.00000   2.05973
    R3        2.06137   0.00000   0.00000   0.00000   0.00000   2.06137
    R4        2.86326   0.00000   0.00000   0.00000   0.00000   2.86326
    R5        2.07367   0.00000   0.00000   0.00000   0.00000   2.07367
    R6        2.87415   0.00000   0.00000   0.00000   0.00000   2.87415
    R7        2.68872   0.00000   0.00000   0.00000   0.00000   2.68872
    R8        2.06345   0.00000   0.00000   0.00000   0.00000   2.06345
    R9        2.06132   0.00000   0.00000   0.00000   0.00000   2.06132
   R10        2.06104   0.00000   0.00000   0.00000   0.00000   2.06104
   R11        1.80920   0.00000   0.00000   0.00000   0.00000   1.80920
    A1        1.89664   0.00000   0.00000   0.00000   0.00000   1.89663
    A2        1.89185   0.00000   0.00000   0.00000   0.00000   1.89185
    A3        1.92793   0.00000   0.00000   0.00000   0.00000   1.92793
    A4        1.89609   0.00000   0.00000   0.00000   0.00000   1.89609
    A5        1.92904   0.00000   0.00000   0.00000   0.00000   1.92904
    A6        1.92148   0.00000   0.00000   0.00000   0.00000   1.92148
    A7        1.89660   0.00000   0.00000   0.00000   0.00000   1.89660
    A8        1.95962   0.00000   0.00000   0.00000   0.00000   1.95962
    A9        1.86123   0.00000   0.00000   0.00000   0.00000   1.86123
   A10        1.89951   0.00000   0.00000   0.00000   0.00000   1.89951
   A11        1.90452   0.00000   0.00000   0.00000   0.00000   1.90452
   A12        1.94117   0.00000   0.00000   0.00000   0.00000   1.94117
   A13        1.93812   0.00000   0.00000   0.00000   0.00000   1.93812
   A14        1.92264   0.00000   0.00000   0.00000   0.00000   1.92264
   A15        1.93299   0.00000   0.00000   0.00000   0.00000   1.93299
   A16        1.89149   0.00000   0.00000   0.00000   0.00000   1.89149
   A17        1.88083   0.00000   0.00000   0.00000   0.00000   1.88083
   A18        1.89645   0.00000   0.00000   0.00000   0.00000   1.89645
   A19        1.89932   0.00000   0.00000   0.00000   0.00000   1.89932
    D1        1.05321   0.00000   0.00000   0.00000   0.00000   1.05321
    D2       -3.12789   0.00000   0.00000   0.00000   0.00000  -3.12789
    D3       -0.99765   0.00000   0.00000   0.00000   0.00000  -0.99765
    D4       -1.04642   0.00000   0.00000   0.00000   0.00000  -1.04642
    D5        1.05567   0.00000   0.00000   0.00000   0.00000   1.05567
    D6       -3.09728   0.00000   0.00000   0.00000   0.00000  -3.09728
    D7       -3.14119   0.00000   0.00000   0.00000   0.00000  -3.14119
    D8       -1.03910   0.00000   0.00000   0.00000   0.00000  -1.03910
    D9        1.09113   0.00000   0.00000   0.00000   0.00000   1.09113
   D10        3.12971   0.00000   0.00000   0.00000   0.00000   3.12971
   D11        1.03409   0.00000   0.00000   0.00000   0.00000   1.03409
   D12       -1.06441   0.00000   0.00000   0.00000   0.00000  -1.06441
   D13       -1.05307   0.00000   0.00000   0.00000   0.00000  -1.05307
   D14        3.13450   0.00000   0.00000   0.00000   0.00000   3.13450
   D15        1.03599   0.00000   0.00000   0.00000   0.00000   1.03600
   D16        1.04561   0.00000   0.00000   0.00000   0.00000   1.04561
   D17       -1.05000   0.00000   0.00000   0.00000   0.00000  -1.05000
   D18        3.13468   0.00000   0.00000   0.00000   0.00000   3.13468
   D19       -3.11071   0.00000   0.00000   0.00000   0.00000  -3.11071
   D20        1.12685   0.00000   0.00000   0.00000   0.00000   1.12685
   D21       -0.96887   0.00000   0.00000   0.00000   0.00000  -0.96887
         Item               Value     Threshold  Converged?
 Maximum Force            0.000000     0.000002     YES
 RMS     Force            0.000000     0.000001     YES
 Maximum Displacement     0.000001     0.000006     YES
 RMS     Displacement     0.000001     0.000004     YES
 Predicted change in Energy=-7.467987D-14
 Optimization completed.
    -- Stationary point found.
                           ----------------------------
                           !   Optimized Parameters   !
                           ! (Angstroms and Degrees)  !
 --------------------------                            --------------------------
 ! Name  Definition              Value          Derivative Info.                !
 --------------------------------------------------------------------------------
 ! R1    R(1,2)                  1.089          -DE/DX =    0.0                 !
 ! R2    R(1,3)                  1.09           -DE/DX =    0.0                 !
 ! R3    R(1,4)                  1.0908         -DE/DX =    0.0                 !
 ! R4    R(1,5)                  1.5152         -DE/DX =    0.0                 !
 ! R5    R(5,6)                  1.0973         -DE/DX =    0.0                 !
 ! R6    R(5,7)                  1.5209         -DE/DX =    0.0                 !
 ! R7    R(5,11)                 1.4228         -DE/DX =    0.0                 !
 ! R8    R(7,8)                  1.0919         -DE/DX =    0.0                 !
 ! R9    R(7,9)                  1.0908         -DE/DX =    0.0                 !
 ! R10   R(7,10)                 1.0907         -DE/DX =    0.0                 !
 ! R11   R(11,12)                0.9574         -DE/DX =    0.0                 !
 ! A1    A(2,1,3)              108.6692         -DE/DX =    0.0                 !
 ! A2    A(2,1,4)              108.3948         -DE/DX =    0.0                 !
 ! A3    A(2,1,5)              110.4622         -DE/DX =    0.0                 !
 ! A4    A(3,1,4)              108.6378         -DE/DX =    0.0                 !
 ! A5    A(3,1,5)              110.5261         -DE/DX =    0.0                 !
 ! A6    A(4,1,5)              110.0928         -DE/DX =    0.0                 !
 ! A7    A(1,5,6)              108.6672         -DE/DX =    0.0                 !
 ! A8    A(1,5,7)              112.278          -DE/DX =    0.0                 !
 ! A9    A(1,5,11)             106.6404         -DE/DX =    0.0                 !
 ! A10   A(6,5,7)              108.8341         -DE/DX =    0.0                 !
 ! A11   A(6,5,11)             109.1207         -DE/DX =    0.0                 !
 ! A12   A(7,5,11)             111.2211         -DE/DX =    0.0                 !
 ! A13   A(5,7,8)              111.046          -DE/DX =    0.0                 !
 ! A14   A(5,7,9)              110.1589         -DE/DX =    0.0                 !
 ! A15   A(5,7,10)             110.752          -DE/DX =    0.0                 !
 ! A16   A(8,7,9)              108.3744         -DE/DX =    0.0                 !
 ! A17   A(8,7,10)             107.7638         -DE/DX =    0.0                 !
 ! A18   A(9,7,10)             108.6587         -DE/DX =    0.0                 !
 ! A19   A(5,11,12)            108.8231         -DE/DX =    0.0                 !
 ! D1    D(2,1,5,6)             60.3442         -DE/DX =    0.0                 !
 ! D2    D(2,1,5,7)           -179.2148         -DE/DX =    0.0                 !
 ! D3    D(2,1,5,11)           -57.1614         -DE/DX =    0.0                 !
 ! D4    D(3,1,5,6)            -59.9556         -DE/DX =    0.0                 !
 ! D5    D(3,1,5,7)             60.4853         -DE/DX =    0.0                 !
 ! D6    D(3,1,5,11)          -177.4612         -DE/DX =    0.0                 !
 ! D7    D(4,1,5,6)           -179.977          -DE/DX =    0.0                 !
 ! D8    D(4,1,5,7)            -59.5361         -DE/DX =    0.0                 !
 ! D9    D(4,1,5,11)            62.5174         -DE/DX =    0.0                 !
 ! D10   D(1,5,7,8)            179.3191         -DE/DX =    0.0                 !
 ! D11   D(1,5,7,9)             59.2491         -DE/DX =    0.0                 !
 ! D12   D(1,5,7,10)           -60.9863         -DE/DX =    0.0                 !
 ! D13   D(6,5,7,8)            -60.3365         -DE/DX =    0.0                 !
 ! D14   D(6,5,7,9)            179.5935         -DE/DX =    0.0                 !
 ! D15   D(6,5,7,10)            59.3581         -DE/DX =    0.0                 !
 ! D16   D(11,5,7,8)            59.9093         -DE/DX =    0.0                 !
 ! D17   D(11,5,7,9)           -60.1608         -DE/DX =    0.0                 !
 ! D18   D(11,5,7,10)          179.6039         -DE/DX =    0.0                 !
 ! D19   D(1,5,11,12)         -178.2305         -DE/DX =    0.0                 !
 ! D20   D(6,5,11,12)           64.5638         -DE/DX =    0.0                 !
 ! D21   D(7,5,11,12)          -55.5123         -DE/DX =    0.0                 !
 --------------------------------------------------------------------------------
 GradGradGradGradGradGradGradGradGradGradGradGradGradGradGradGradGradGrad

                          Input orientation:                          
 ---------------------------------------------------------------------
 Center     Atomic      Atomic             Coordinates (Angstroms)
 Number     Number       Type             X           Y           Z
 ---------------------------------------------------------------------
      1          6           0        0.433501   -0.107436    1.309857
      2          1           0        1.464914   -0.096683    1.659001
      3          1           0       -0.064431   -0.986148    1.719671
      4          1           0       -0.067175    0.784971    1.687809
      5          6           0        0.387092   -0.128392   -0.204461
      6          1           0        0.895711   -1.033817   -0.558944
      7          6           0       -1.037267   -0.124652   -0.737773
      8          1           0       -1.047170   -0.127836   -1.829653
      9          1           0       -1.565915    0.764520   -0.391706
     10          1           0       -1.579633   -1.007599   -0.397512
     11          8           0        1.106849    1.015205   -0.650016
     12          1           0        1.073624    1.047868   -1.606272
 ---------------------------------------------------------------------
                    Distance matrix (angstroms):
                    1          2          3          4          5
     1  C    0.000000
     2  H    1.088958   0.000000
     3  H    1.089963   1.770233   0.000000
     4  H    1.090832   1.767891   1.771408   0.000000
     5  C    1.515173   2.152950   2.154508   2.149715   0.000000
     6  H    2.136407   2.474164   2.473101   3.046808   1.097336
     7  C    2.521159   3.464999   2.779859   2.766214   1.520932
     8  H    3.471213   4.299097   3.781557   3.763794   2.167569
     9  H    2.766458   3.759387   3.126853   2.563400   2.155594
    10  H    2.788927   3.785272   2.603606   3.138376   2.162934
    11  O    2.356867   2.587675   3.315529   2.626170   1.422808
    12  H    3.201295   3.482113   4.061316   3.495927   1.954479
                    6          7          8          9         10
     6  H    0.000000
     7  C    2.143587   0.000000
     8  H    2.492045   1.091929   0.000000
     9  H    3.053127   1.090806   1.770053   0.000000
    10  H    2.480741   1.090658   1.763102   1.772182   0.000000
    11  O    2.061884   2.429858   2.708852   2.696893   3.372341
    12  H    2.337084   2.566117   2.435147   2.919353   3.567327
                   11         12
    11  O    0.000000
    12  H    0.957390   0.000000
 Stoichiometry    C3H8O
 Framework group  C1[X(C3H8O)]
 Deg. of freedom    30
 Full point group                 C1      NOp   1
 Largest Abelian subgroup         C1      NOp   1
 Largest concise Abelian subgroup C1      NOp   1
                         Standard orientation:                         
 ---------------------------------------------------------------------
 Center     Atomic      Atomic             Coordinates (Angstroms)
 Number     Number       Type             X           Y           Z
 ---------------------------------------------------------------------
      1          6           0       -1.327985   -0.534160   -0.089295
      2          1           0       -2.151190    0.094779    0.246261
      3          1           0       -1.466384   -1.536105    0.316873
      4          1           0       -1.360510   -0.591816   -1.178116
      5          6           0       -0.001963    0.043559    0.361988
      6          1           0        0.005767    0.090601    1.458289
      7          6           0        1.179702   -0.794144   -0.101861
      8          1           0        2.124382   -0.353783    0.223672
      9          1           0        1.188668   -0.861180   -1.190568
     10          1           0        1.123522   -1.802734    0.309385
     11          8           0        0.066209    1.364736   -0.161678
     12          1           0        0.907545    1.750821    0.082633
 ---------------------------------------------------------------------
 Rotational constants (GHZ):      8.7091869      8.1157071      4.7974310

 **********************************************************************

            Population analysis using the SCF density.

 **********************************************************************

 Orbital symmetries:
       Occupied  (A) (A) (A) (A) (A) (A) (A) (A) (A) (A) (A) (A)
                 (A) (A) (A) (A) (A)
       Virtual   (A) (A) (A) (A) (A) (A) (A) (A) (A) (A) (A) (A)
                 (A) (A) (A) (A) (A) (A) (A) (A) (A) (A) (A) (A)
                 (A) (A) (A) (A) (A) (A) (A) (A) (A) (A) (A) (A)
                 (A) (A) (A) (A) (A) (A) (A) (A) (A) (A) (A) (A)
                 (A) (A) (A) (A) (A) (A) (A) (A) (A) (A) (A) (A)
                 (A) (A) (A) (A) (A) (A) (A) (A) (A) (A) (A) (A)
                 (A) (A) (A) (A) (A) (A) (A) (A) (A) (A) (A) (A)
                 (A) (A) (A) (A) (A) (A) (A) (A) (A) (A) (A) (A)
                 (A) (A) (A) (A) (A) (A) (A) (A) (A) (A) (A) (A)
                 (A) (A) (A) (A) (A) (A) (A) (A) (A) (A) (A) (A)
                 (A) (A) (A) (A) (A) (A) (A) (A) (A) (A) (A) (A)
                 (A) (A) (A) (A) (A) (A) (A) (A) (A) (A) (A) (A)
                 (A) (A) (A) (A) (A) (A) (A) (A) (A) (A) (A) (A)
                 (A) (A) (A) (A) (A) (A) (A) (A) (A) (A) (A) (A)
                 (A) (A) (A) (A) (A) (A) (A) (A) (A) (A) (A) (A)
                 (A) (A) (A) (A) (A) (A) (A) (A) (A) (A) (A) (A)
                 (A) (A) (A) (A) (A) (A) (A) (A) (A) (A) (A) (A)
                 (A) (A) (A) (A) (A) (A) (A) (A) (A) (A) (A) (A)
                 (A) (A) (A) (A) (A) (A) (A) (A) (A) (A) (A) (A)
                 (A) (A) (A) (A) (A) (A) (A) (A) (A) (A) (A) (A)
                 (A) (A) (A) (A) (A) (A) (A) (A) (A) (A) (A) (A)
                 (A) (A) (A) (A) (A) (A) (A) (A) (A) (A) (A) (A)
                 (A) (A) (A) (A) (A) (A) (A) (A) (A) (A) (A) (A)
                 (A) (A) (A) (A) (A) (A) (A) (A) (A) (A) (A) (A)
                 (A) (A) (A) (A) (A) (A) (A) (A) (A) (A) (A) (A)
                 (A) (A) (A) (A) (A) (A) (A) (A) (A) (A) (A) (A)
                 (A) (A) (A) (A) (A) (A) (A) (A) (A) (A) (A) (A)
                 (A) (A) (A) (A) (A) (A) (A) (A) (A) (A) (A) (A)
                 (A) (A) (A) (A) (A) (A) (A) (A) (A) (A) (A) (A)
                 (A) (A) (A)
 The electronic state is 1-A.
 Alpha  occ. eigenvalues --  -19.24854 -10.33626 -10.27553 -10.26926  -1.12419
 Alpha  occ. eigenvalues --   -0.87413  -0.79012  -0.68265  -0.60524  -0.54455
 Alpha  occ. eigenvalues --   -0.52530  -0.47675  -0.46608  -0.45469  -0.44028
 Alpha  occ. eigenvalues --   -0.40803  -0.35841
 Alpha virt. eigenvalues --    0.03017   0.04136   0.04272   0.04580   0.06275
 Alpha virt. eigenvalues --    0.06490   0.06844   0.06881   0.10273   0.10997
 Alpha virt. eigenvalues --    0.12108   0.12719   0.13081   0.13416   0.13577
 Alpha virt. eigenvalues --    0.14332   0.15239   0.15491   0.16983   0.18231
 Alpha virt. eigenvalues --    0.18863   0.19821   0.20596   0.21423   0.23092
 Alpha virt. eigenvalues --    0.24328   0.24745   0.25066   0.26052   0.28522
 Alpha virt. eigenvalues --    0.28786   0.29226   0.29966   0.31801   0.32999
 Alpha virt. eigenvalues --    0.33672   0.33963   0.34526   0.34773   0.35395
 Alpha virt. eigenvalues --    0.36053   0.36334   0.36886   0.36940   0.37885
 Alpha virt. eigenvalues --    0.38725   0.39402   0.40465   0.40498   0.41395
 Alpha virt. eigenvalues --    0.41650   0.43299   0.43812   0.44502   0.44725
 Alpha virt. eigenvalues --    0.45593   0.45951   0.47588   0.47853   0.48499
 Alpha virt. eigenvalues --    0.50333   0.50887   0.51829   0.52545   0.53500
 Alpha virt. eigenvalues --    0.54010   0.55863   0.56192   0.56561   0.58417
 Alpha virt. eigenvalues --    0.60081   0.60515   0.61086   0.64043   0.65755
 Alpha virt. eigenvalues --    0.68736   0.70012   0.71905   0.72397   0.72537
 Alpha virt. eigenvalues --    0.73651   0.74907   0.75699   0.76883   0.77182
 Alpha virt. eigenvalues --    0.78151   0.79630   0.80915   0.81792   0.82276
 Alpha virt. eigenvalues --    0.84200   0.84930   0.86026   0.87081   0.87587
 Alpha virt. eigenvalues --    0.88848   0.90273   0.91066   0.91445   0.92962
 Alpha virt. eigenvalues --    0.93419   0.94817   0.96501   0.97366   0.98247
 Alpha virt. eigenvalues --    0.99320   1.00290   1.01463   1.02275   1.02930
 Alpha virt. eigenvalues --    1.04811   1.06150   1.07356   1.07598   1.09151
 Alpha virt. eigenvalues --    1.10174   1.10778   1.12315   1.13178   1.15001
 Alpha virt. eigenvalues --    1.15473   1.16420   1.17441   1.18255   1.19554
 Alpha virt. eigenvalues --    1.20312   1.22436   1.24040   1.26680   1.27431
 Alpha virt. eigenvalues --    1.27883   1.29145   1.31893   1.34748   1.35439
 Alpha virt. eigenvalues --    1.35745   1.37054   1.38280   1.38843   1.40608
 Alpha virt. eigenvalues --    1.41256   1.41660   1.43359   1.45591   1.47066
 Alpha virt. eigenvalues --    1.48187   1.50021   1.50897   1.52461   1.55189
 Alpha virt. eigenvalues --    1.55556   1.57496   1.58171   1.58953   1.59951
 Alpha virt. eigenvalues --    1.60214   1.61493   1.61706   1.62716   1.63842
 Alpha virt. eigenvalues --    1.65275   1.66233   1.69782   1.71753   1.72881
 Alpha virt. eigenvalues --    1.74477   1.75182   1.75997   1.76700   1.79553
 Alpha virt. eigenvalues --    1.80677   1.81770   1.82810   1.84020   1.84653
 Alpha virt. eigenvalues --    1.86665   1.89697   1.91561   1.94863   1.96377
 Alpha virt. eigenvalues --    1.96937   1.99732   2.02229   2.05524   2.06964
 Alpha virt. eigenvalues --    2.09053   2.10840   2.11616   2.12185   2.14605
 Alpha virt. eigenvalues --    2.15069   2.20297   2.20441   2.22777   2.26679
 Alpha virt. eigenvalues --    2.30814   2.32710   2.36262   2.36904   2.41055
 Alpha virt. eigenvalues --    2.43057   2.49573   2.51555   2.53214   2.55275
 Alpha virt. eigenvalues --    2.64257   2.69159   2.74656   2.75023   2.80149
 Alpha virt. eigenvalues --    2.84026   2.84907   2.91007   2.92887   2.98162
 Alpha virt. eigenvalues --    3.03414   3.06797   3.14767   3.18768   3.21866
 Alpha virt. eigenvalues --    3.23993   3.24669   3.26970   3.32623   3.37415
 Alpha virt. eigenvalues --    3.38257   3.39778   3.41416   3.42945   3.43953
 Alpha virt. eigenvalues --    3.44863   3.48309   3.49526   3.50158   3.52049
 Alpha virt. eigenvalues --    3.54726   3.56303   3.59685   3.62066   3.63067
 Alpha virt. eigenvalues --    3.64892   3.70061   3.72234   3.72950   3.73556
 Alpha virt. eigenvalues --    3.74872   3.75743   3.76678   3.79705   3.83809
 Alpha virt. eigenvalues --    3.85870   3.88719   3.91981   3.93832   3.95709
 Alpha virt. eigenvalues --    3.96273   3.98195   4.00937   4.02204   4.04710
 Alpha virt. eigenvalues --    4.05419   4.06490   4.07670   4.09272   4.13197
 Alpha virt. eigenvalues --    4.21348   4.22964   4.25133   4.26608   4.32083
 Alpha virt. eigenvalues --    4.36109   4.38935   4.40078   4.40838   4.44295
 Alpha virt. eigenvalues --    4.47268   4.47500   4.49161   4.51730   4.56705
 Alpha virt. eigenvalues --    4.58656   4.59477   4.61246   4.63621   4.66040
 Alpha virt. eigenvalues --    4.68986   4.72070   4.74321   4.77364   4.79122
 Alpha virt. eigenvalues --    4.82548   4.83006   4.89168   4.90820   4.91215
 Alpha virt. eigenvalues --    4.95844   4.98953   5.02016   5.02936   5.04876
 Alpha virt. eigenvalues --    5.09150   5.12657   5.13949   5.16196   5.18132
 Alpha virt. eigenvalues --    5.20337   5.20736   5.21975   5.26037   5.29569
 Alpha virt. eigenvalues --    5.31757   5.39494   5.41131   5.47075   5.49923
 Alpha virt. eigenvalues --    5.53920   5.55024   5.60856   5.61440   5.64954
 Alpha virt. eigenvalues --    5.76914   5.79549   5.81927   5.88021   5.89730
 Alpha virt. eigenvalues --    5.95318   5.98878   6.02371   6.04951   6.30044
 Alpha virt. eigenvalues --    6.37066   6.48911   6.50183   6.53645   6.58355
 Alpha virt. eigenvalues --    6.59983   6.61614   6.75529   6.98041   7.01259
 Alpha virt. eigenvalues --    7.12111   7.15862   7.24204   7.44040   7.54531
 Alpha virt. eigenvalues --    7.85964   8.19462  15.54690  17.04658  17.35693
 Alpha virt. eigenvalues --   18.12334
          Condensed to atoms (all electrons):
               1          2          3          4          5          6
     1  C    5.784256   0.447982   0.382010   0.364911  -0.040016  -0.057859
     2  H    0.447982   0.337586   0.010046  -0.005485  -0.037591  -0.006191
     3  H    0.382010   0.010046   0.338465  -0.002182  -0.005075  -0.009963
     4  H    0.364911  -0.005485  -0.002182   0.371582   0.019534   0.003959
     5  C   -0.040016  -0.037591  -0.005075   0.019534   5.057475   0.467994
     6  H   -0.057859  -0.006191  -0.009963   0.003959   0.467994   0.413127
     7  C    0.103945   0.009670   0.000120  -0.011224   0.022919  -0.056457
     8  H    0.006424   0.000267   0.002065  -0.000083  -0.046225  -0.013494
     9  H   -0.015259   0.001821  -0.000100  -0.014931   0.014936  -0.003426
    10  H    0.007894   0.000725  -0.002827   0.000854   0.007536   0.003589
    11  O   -0.003372  -0.002495  -0.001416   0.002108  -0.087519  -0.025211
    12  H   -0.010552  -0.001907   0.001241  -0.003706   0.035438   0.007043
               7          8          9         10         11         12
     1  C    0.103945   0.006424  -0.015259   0.007894  -0.003372  -0.010552
     2  H    0.009670   0.000267   0.001821   0.000725  -0.002495  -0.001907
     3  H    0.000120   0.002065  -0.000100  -0.002827  -0.001416   0.001241
     4  H   -0.011224  -0.000083  -0.014931   0.000854   0.002108  -0.003706
     5  C    0.022919  -0.046225   0.014936   0.007536  -0.087519   0.035438
     6  H   -0.056457  -0.013494  -0.003426   0.003589  -0.025211   0.007043
     7  C    5.755343   0.437168   0.349356   0.388154   0.018145   0.009026
     8  H    0.437168   0.348797  -0.002398   0.004334   0.010588   0.001615
     9  H    0.349356  -0.002398   0.376498   0.002110   0.008763   0.006397
    10  H    0.388154   0.004334   0.002110   0.317516  -0.002309  -0.004465
    11  O    0.018145   0.010588   0.008763  -0.002309   8.497323   0.180949
    12  H    0.009026   0.001615   0.006397  -0.004465   0.180949   0.666238
 Mulliken charges:
               1
     1  C   -0.970362
     2  H    0.245571
     3  H    0.287617
     4  H    0.274664
     5  C    0.590595
     6  H    0.276888
     7  C   -1.026165
     8  H    0.250941
     9  H    0.276232
    10  H    0.276889
    11  O   -0.595554
    12  H    0.112684
 Sum of Mulliken charges =   0.00000
 Mulliken charges with hydrogens summed into heavy atoms:
               1
     1  C   -0.162510
     5  C    0.867484
     7  C   -0.222103
    11  O   -0.482870
 Electronic spatial extent (au):  <R**2>=            317.0346
 Charge=              0.0000 electrons
 Dipole moment (field-independent basis, Debye):
    X=              1.1126    Y=             -0.8339    Z=              0.8467  Tot=              1.6279
 Quadrupole moment (field-independent basis, Debye-Ang):
   XX=            -25.2464   YY=            -27.1998   ZZ=            -26.8253
   XY=              2.5988   XZ=              0.2701   YZ=              1.0451
 Traceless Quadrupole moment (field-independent basis, Debye-Ang):
   XX=              1.1774   YY=             -0.7760   ZZ=             -0.4014
   XY=              2.5988   XZ=              0.2701   YZ=              1.0451
 Octapole moment (field-independent basis, Debye-Ang**2):
  XXX=              1.8435  YYY=              5.3281  ZZZ=             -0.6476  XYY=              5.2930
  XXY=              5.6064  XXZ=              0.7380  XZZ=              0.0809  YZZ=              1.0301
  YYZ=              2.2033  XYZ=              0.4543
 Hexadecapole moment (field-independent basis, Debye-Ang**3):
 XXXX=           -200.9608 YYYY=           -154.3259 ZZZZ=            -55.5743 XXXY=              3.9563
 XXXZ=              0.3989 YYYX=             12.6834 YYYZ=             -1.4062 ZZZX=              0.2987
 ZZZY=              1.5071 XXYY=            -56.9362 XXZZ=            -43.9838 YYZZ=            -37.9957
 XXYZ=              0.4771 YYXZ=              0.4046 ZZXY=              0.5309
 N-N= 1.351762843856D+02 E-N=-7.236290556133D+02  KE= 1.931630141947D+02
 1\1\GINC-C618\FOpt\RwB97XD\Aug-CC-pVTZ\C3H8O1\ROOT\08-Feb-2019\0\\#wB9
 7XD aug-cc-pVTZ Opt=verytight SCF=QC Integral(Grid=SuperFineGrid) Freq
  MaxDisk=32GB\\Title\\0,1\C,0.4335014573,-0.1074361129,1.3098565281\H,
 1.4649138615,-0.0966826123,1.6590005504\H,-0.0644309014,-0.9861484412,
 1.7196712136\H,-0.0671750408,0.784970664,1.6878089853\C,0.3870918425,-
 0.1283915823,-0.204460973\H,0.89571104,-1.0338173285,-0.5589436444\C,-
 1.0372673601,-0.1246520377,-0.7377729426\H,-1.0471695347,-0.1278360511
 ,-1.8296528157\H,-1.5659148336,0.7645198089,-0.391705989\H,-1.57963323
 98,-1.0075993192,-0.3975122634\O,1.1068489813,1.0152050218,-0.65001649
 31\H,1.0736237278,1.0478679908,-1.6062721562\\Version=ES64L-G09RevD.01
 \State=1-A\HF=-194.3768731\RMSD=0.000e+00\RMSF=7.396e-08\Dipole=-0.320
 8765,-0.4365725,-0.3415569\Quadrupole=-1.1933655,-0.9948137,2.1881792,
 -0.8107104,-0.5928028,-0.6015538\PG=C01 [X(C3H8O1)]\\@


 A MAN IS NEVER SO BRILLIANT AS WHEN HE TAKES THE WORDS RIGHT OUT
 OF YOUR MOUTH. -- ARNOT SHEPPARD, JR.
 Job cpu time:       0 days 12 hours 30 minutes 51.2 seconds.
 File lengths (MBytes):  RWF=     61 Int=      0 D2E=      0 Chk=      9 Scr=      1
 Normal termination of Gaussian 09 at Fri Feb  8 10:25:49 2019.
 Link1:  Proceeding to internal job step number  2.
 ----------------------------------------------------------------------
 #N Geom=AllCheck Guess=TCheck SCRF=Check GenChk RwB97XD/Aug-CC-pVTZ Fr
 eq
 ----------------------------------------------------------------------
 1/7=1,10=4,29=7,30=1,38=1,40=1/1,3;
 2/12=2,40=1/2;
 3/5=16,6=1,7=10,11=2,14=-4,16=1,25=1,30=1,70=2,71=2,74=-58,75=-7,116=1,140=1/1,2,3;
 4/5=101/1;
 5/5=2,8=3,98=1/8;
 8/6=4,10=90,11=11/1;
 11/6=1,8=1,9=11,15=111,16=1/1,2,10;
 10/6=1/2;
 6/7=2,8=2,9=2,10=2,18=1,28=1/1;
 7/8=1,10=1,25=1/1,2,3,16;
 1/7=1,10=4,30=1/3;
 99//99;
 Structure from the checkpoint file:  "2-propanol_Conf-wb97-opt.chk"
 -----
 Title
 -----
 Charge =  0 Multiplicity = 1
 Redundant internal coordinates found in file.
 C,0,0.4335014573,-0.1074361129,1.3098565281
 H,0,1.4649138615,-0.0966826123,1.6590005504
 H,0,-0.0644309014,-0.9861484412,1.7196712136
 H,0,-0.0671750408,0.784970664,1.6878089853
 C,0,0.3870918425,-0.1283915823,-0.204460973
 H,0,0.89571104,-1.0338173285,-0.5589436444
 C,0,-1.0372673601,-0.1246520377,-0.7377729426
 H,0,-1.0471695347,-0.1278360511,-1.8296528157
 H,0,-1.5659148336,0.7645198089,-0.391705989
 H,0,-1.5796332398,-1.0075993192,-0.3975122634
 O,0,1.1068489813,1.0152050218,-0.6500164931
 H,0,1.0736237278,1.0478679908,-1.6062721562
 Recover connectivity data from disk.

 GradGradGradGradGradGradGradGradGradGradGradGradGradGradGradGradGradGrad
 Berny optimization.
 Initialization pass.
                           ----------------------------
                           !    Initial Parameters    !
                           ! (Angstroms and Degrees)  !
 --------------------------                            --------------------------
 ! Name  Definition              Value          Derivative Info.                !
 --------------------------------------------------------------------------------
 ! R1    R(1,2)                  1.089          calculate D2E/DX2 analytically  !
 ! R2    R(1,3)                  1.09           calculate D2E/DX2 analytically  !
 ! R3    R(1,4)                  1.0908         calculate D2E/DX2 analytically  !
 ! R4    R(1,5)                  1.5152         calculate D2E/DX2 analytically  !
 ! R5    R(5,6)                  1.0973         calculate D2E/DX2 analytically  !
 ! R6    R(5,7)                  1.5209         calculate D2E/DX2 analytically  !
 ! R7    R(5,11)                 1.4228         calculate D2E/DX2 analytically  !
 ! R8    R(7,8)                  1.0919         calculate D2E/DX2 analytically  !
 ! R9    R(7,9)                  1.0908         calculate D2E/DX2 analytically  !
 ! R10   R(7,10)                 1.0907         calculate D2E/DX2 analytically  !
 ! R11   R(11,12)                0.9574         calculate D2E/DX2 analytically  !
 ! A1    A(2,1,3)              108.6692         calculate D2E/DX2 analytically  !
 ! A2    A(2,1,4)              108.3948         calculate D2E/DX2 analytically  !
 ! A3    A(2,1,5)              110.4622         calculate D2E/DX2 analytically  !
 ! A4    A(3,1,4)              108.6378         calculate D2E/DX2 analytically  !
 ! A5    A(3,1,5)              110.5261         calculate D2E/DX2 analytically  !
 ! A6    A(4,1,5)              110.0928         calculate D2E/DX2 analytically  !
 ! A7    A(1,5,6)              108.6672         calculate D2E/DX2 analytically  !
 ! A8    A(1,5,7)              112.278          calculate D2E/DX2 analytically  !
 ! A9    A(1,5,11)             106.6404         calculate D2E/DX2 analytically  !
 ! A10   A(6,5,7)              108.8341         calculate D2E/DX2 analytically  !
 ! A11   A(6,5,11)             109.1207         calculate D2E/DX2 analytically  !
 ! A12   A(7,5,11)             111.2211         calculate D2E/DX2 analytically  !
 ! A13   A(5,7,8)              111.046          calculate D2E/DX2 analytically  !
 ! A14   A(5,7,9)              110.1589         calculate D2E/DX2 analytically  !
 ! A15   A(5,7,10)             110.752          calculate D2E/DX2 analytically  !
 ! A16   A(8,7,9)              108.3744         calculate D2E/DX2 analytically  !
 ! A17   A(8,7,10)             107.7638         calculate D2E/DX2 analytically  !
 ! A18   A(9,7,10)             108.6587         calculate D2E/DX2 analytically  !
 ! A19   A(5,11,12)            108.8231         calculate D2E/DX2 analytically  !
 ! D1    D(2,1,5,6)             60.3442         calculate D2E/DX2 analytically  !
 ! D2    D(2,1,5,7)           -179.2148         calculate D2E/DX2 analytically  !
 ! D3    D(2,1,5,11)           -57.1614         calculate D2E/DX2 analytically  !
 ! D4    D(3,1,5,6)            -59.9556         calculate D2E/DX2 analytically  !
 ! D5    D(3,1,5,7)             60.4853         calculate D2E/DX2 analytically  !
 ! D6    D(3,1,5,11)          -177.4612         calculate D2E/DX2 analytically  !
 ! D7    D(4,1,5,6)           -179.977          calculate D2E/DX2 analytically  !
 ! D8    D(4,1,5,7)            -59.5361         calculate D2E/DX2 analytically  !
 ! D9    D(4,1,5,11)            62.5174         calculate D2E/DX2 analytically  !
 ! D10   D(1,5,7,8)            179.3191         calculate D2E/DX2 analytically  !
 ! D11   D(1,5,7,9)             59.2491         calculate D2E/DX2 analytically  !
 ! D12   D(1,5,7,10)           -60.9863         calculate D2E/DX2 analytically  !
 ! D13   D(6,5,7,8)            -60.3365         calculate D2E/DX2 analytically  !
 ! D14   D(6,5,7,9)            179.5935         calculate D2E/DX2 analytically  !
 ! D15   D(6,5,7,10)            59.3581         calculate D2E/DX2 analytically  !
 ! D16   D(11,5,7,8)            59.9093         calculate D2E/DX2 analytically  !
 ! D17   D(11,5,7,9)           -60.1608         calculate D2E/DX2 analytically  !
 ! D18   D(11,5,7,10)          179.6039         calculate D2E/DX2 analytically  !
 ! D19   D(1,5,11,12)         -178.2305         calculate D2E/DX2 analytically  !
 ! D20   D(6,5,11,12)           64.5638         calculate D2E/DX2 analytically  !
 ! D21   D(7,5,11,12)          -55.5123         calculate D2E/DX2 analytically  !
 --------------------------------------------------------------------------------
 Trust Radius=3.00D-01 FncErr=1.00D-07 GrdErr=1.00D-07
 Number of steps in this run=      2 maximum allowed number of steps=      2.
 GradGradGradGradGradGradGradGradGradGradGradGradGradGradGradGradGradGrad

                          Input orientation:                          
 ---------------------------------------------------------------------
 Center     Atomic      Atomic             Coordinates (Angstroms)
 Number     Number       Type             X           Y           Z
 ---------------------------------------------------------------------
      1          6           0        0.433501   -0.107436    1.309857
      2          1           0        1.464914   -0.096683    1.659001
      3          1           0       -0.064431   -0.986148    1.719671
      4          1           0       -0.067175    0.784971    1.687809
      5          6           0        0.387092   -0.128392   -0.204461
      6          1           0        0.895711   -1.033817   -0.558944
      7          6           0       -1.037267   -0.124652   -0.737773
      8          1           0       -1.047170   -0.127836   -1.829653
      9          1           0       -1.565915    0.764520   -0.391706
     10          1           0       -1.579633   -1.007599   -0.397512
     11          8           0        1.106849    1.015205   -0.650016
     12          1           0        1.073624    1.047868   -1.606272
 ---------------------------------------------------------------------
                    Distance matrix (angstroms):
                    1          2          3          4          5
     1  C    0.000000
     2  H    1.088958   0.000000
     3  H    1.089963   1.770233   0.000000
     4  H    1.090832   1.767891   1.771408   0.000000
     5  C    1.515173   2.152950   2.154508   2.149715   0.000000
     6  H    2.136407   2.474164   2.473101   3.046808   1.097336
     7  C    2.521159   3.464999   2.779859   2.766214   1.520932
     8  H    3.471213   4.299097   3.781557   3.763794   2.167569
     9  H    2.766458   3.759387   3.126853   2.563400   2.155594
    10  H    2.788927   3.785272   2.603606   3.138376   2.162934
    11  O    2.356867   2.587675   3.315529   2.626170   1.422808
    12  H    3.201295   3.482113   4.061316   3.495927   1.954479
                    6          7          8          9         10
     6  H    0.000000
     7  C    2.143587   0.000000
     8  H    2.492045   1.091929   0.000000
     9  H    3.053127   1.090806   1.770053   0.000000
    10  H    2.480741   1.090658   1.763102   1.772182   0.000000
    11  O    2.061884   2.429858   2.708852   2.696893   3.372341
    12  H    2.337084   2.566117   2.435147   2.919353   3.567327
                   11         12
    11  O    0.000000
    12  H    0.957390   0.000000
 Stoichiometry    C3H8O
 Framework group  C1[X(C3H8O)]
 Deg. of freedom    30
 Full point group                 C1      NOp   1
 Largest Abelian subgroup         C1      NOp   1
 Largest concise Abelian subgroup C1      NOp   1
                         Standard orientation:                         
 ---------------------------------------------------------------------
 Center     Atomic      Atomic             Coordinates (Angstroms)
 Number     Number       Type             X           Y           Z
 ---------------------------------------------------------------------
      1          6           0       -1.327985   -0.534160   -0.089295
      2          1           0       -2.151190    0.094779    0.246261
      3          1           0       -1.466384   -1.536105    0.316873
      4          1           0       -1.360510   -0.591816   -1.178116
      5          6           0       -0.001963    0.043559    0.361988
      6          1           0        0.005767    0.090601    1.458289
      7          6           0        1.179702   -0.794144   -0.101861
      8          1           0        2.124382   -0.353783    0.223672
      9          1           0        1.188668   -0.861180   -1.190568
     10          1           0        1.123522   -1.802734    0.309385
     11          8           0        0.066209    1.364736   -0.161678
     12          1           0        0.907545    1.750821    0.082633
 ---------------------------------------------------------------------
 Rotational constants (GHZ):      8.7091869      8.1157071      4.7974310
 Standard basis: Aug-CC-pVTZ (5D, 7F)
 There are   420 symmetry adapted cartesian basis functions of A   symmetry.
 There are   368 symmetry adapted basis functions of A   symmetry.
   368 basis functions,   504 primitive gaussians,   420 cartesian basis functions
    17 alpha electrons       17 beta electrons
       nuclear repulsion energy       135.1811299988 Hartrees.
 NAtoms=   12 NActive=   12 NUniq=   12 SFac= 1.00D+00 NAtFMM=   60 NAOKFM=F Big=F
 Integral buffers will be    131072 words long.
 Raffenetti 2 integral format.
 Two-electron integral symmetry is turned on.
 Nuclear repulsion after empirical dispersion term =      135.1762843856 Hartrees.
 One-electron integrals computed using PRISM.
 NBasis=   368 RedAO= T EigKep=  1.22D-05  NBF=   368
 NBsUse=   368 1.00D-06 EigRej= -1.00D+00 NBFU=   368
 Initial guess from the checkpoint file:  "2-propanol_Conf-wb97-opt.chk"
 B after Tr=     0.000000    0.000000    0.000000
         Rot=    1.000000    0.000000    0.000000    0.000000 Ang=   0.00 deg.
 SCF Done:  E(RwB97XD) =  -194.376873099     a.u. after    1 cycles
            Convg  =    0.3916D-08                     1 Fock formations.
              S**2 =  0.0000                  -V/T =  2.0063
 DoSCS=F DFT=T ScalE2(SS,OS)=  1.000000  1.000000
 Range of M.O.s used for correlation:     1   368
 NBasis=   368 NAE=    17 NBE=    17 NFC=     0 NFV=     0
 NROrb=    368 NOA=    17 NOB=    17 NVA=   351 NVB=   351

 **** Warning!!: The largest alpha MO coefficient is  0.52211524D+02

 Symmetrizing basis deriv contribution to polar:
 IMax=3 JMax=2 DiffMx= 0.00D+00
 G2DrvN: will do    13 centers at a time, making    1 passes.
 Calling FoFCou, ICntrl=  3107 FMM=F I1Cent=   0 AccDes= 0.00D+00.
 End of G2Drv F.D. properties file   721 does not exist.
 End of G2Drv F.D. properties file   722 does not exist.
 End of G2Drv F.D. properties file   788 does not exist.
          IDoAtm=111111111111
          Differentiating once with respect to electric field.
                with respect to dipole field.
          Differentiating once with respect to nuclear coordinates.
          There are    39 degrees of freedom in the 1st order CPHF.  IDoFFX=6 NUNeed=     3.
     36 vectors produced by pass  0 Test12= 1.53D-14 2.56D-09 XBig12= 1.58D+01 8.30D-01.
 AX will form    36 AO Fock derivatives at one time.
     36 vectors produced by pass  1 Test12= 1.53D-14 2.56D-09 XBig12= 9.53D-01 1.55D-01.
     36 vectors produced by pass  2 Test12= 1.53D-14 2.56D-09 XBig12= 1.66D-02 2.05D-02.
     36 vectors produced by pass  3 Test12= 1.53D-14 2.56D-09 XBig12= 1.77D-04 3.02D-03.
     36 vectors produced by pass  4 Test12= 1.53D-14 2.56D-09 XBig12= 1.36D-06 1.75D-04.
     36 vectors produced by pass  5 Test12= 1.53D-14 2.56D-09 XBig12= 8.48D-09 1.11D-05.
     32 vectors produced by pass  6 Test12= 1.53D-14 2.56D-09 XBig12= 5.60D-11 8.64D-07.
      4 vectors produced by pass  7 Test12= 1.53D-14 2.56D-09 XBig12= 2.69D-13 5.89D-08.
      3 vectors produced by pass  8 Test12= 1.53D-14 2.56D-09 XBig12= 1.68D-15 4.32D-09.
 InvSVY:  IOpt=1 It=  1 EMax= 3.11D-15
 Solved reduced A of dimension   255 with    39 vectors.
 Isotropic polarizability for W=    0.000000       45.32 Bohr**3.
 End of Minotr F.D. properties file   721 does not exist.
 End of Minotr F.D. properties file   722 does not exist.
 End of Minotr F.D. properties file   788 does not exist.

 **********************************************************************

            Population analysis using the SCF density.

 **********************************************************************

 Orbital symmetries:
       Occupied  (A) (A) (A) (A) (A) (A) (A) (A) (A) (A) (A) (A)
                 (A) (A) (A) (A) (A)
       Virtual   (A) (A) (A) (A) (A) (A) (A) (A) (A) (A) (A) (A)
                 (A) (A) (A) (A) (A) (A) (A) (A) (A) (A) (A) (A)
                 (A) (A) (A) (A) (A) (A) (A) (A) (A) (A) (A) (A)
                 (A) (A) (A) (A) (A) (A) (A) (A) (A) (A) (A) (A)
                 (A) (A) (A) (A) (A) (A) (A) (A) (A) (A) (A) (A)
                 (A) (A) (A) (A) (A) (A) (A) (A) (A) (A) (A) (A)
                 (A) (A) (A) (A) (A) (A) (A) (A) (A) (A) (A) (A)
                 (A) (A) (A) (A) (A) (A) (A) (A) (A) (A) (A) (A)
                 (A) (A) (A) (A) (A) (A) (A) (A) (A) (A) (A) (A)
                 (A) (A) (A) (A) (A) (A) (A) (A) (A) (A) (A) (A)
                 (A) (A) (A) (A) (A) (A) (A) (A) (A) (A) (A) (A)
                 (A) (A) (A) (A) (A) (A) (A) (A) (A) (A) (A) (A)
                 (A) (A) (A) (A) (A) (A) (A) (A) (A) (A) (A) (A)
                 (A) (A) (A) (A) (A) (A) (A) (A) (A) (A) (A) (A)
                 (A) (A) (A) (A) (A) (A) (A) (A) (A) (A) (A) (A)
                 (A) (A) (A) (A) (A) (A) (A) (A) (A) (A) (A) (A)
                 (A) (A) (A) (A) (A) (A) (A) (A) (A) (A) (A) (A)
                 (A) (A) (A) (A) (A) (A) (A) (A) (A) (A) (A) (A)
                 (A) (A) (A) (A) (A) (A) (A) (A) (A) (A) (A) (A)
                 (A) (A) (A) (A) (A) (A) (A) (A) (A) (A) (A) (A)
                 (A) (A) (A) (A) (A) (A) (A) (A) (A) (A) (A) (A)
                 (A) (A) (A) (A) (A) (A) (A) (A) (A) (A) (A) (A)
                 (A) (A) (A) (A) (A) (A) (A) (A) (A) (A) (A) (A)
                 (A) (A) (A) (A) (A) (A) (A) (A) (A) (A) (A) (A)
                 (A) (A) (A) (A) (A) (A) (A) (A) (A) (A) (A) (A)
                 (A) (A) (A) (A) (A) (A) (A) (A) (A) (A) (A) (A)
                 (A) (A) (A) (A) (A) (A) (A) (A) (A) (A) (A) (A)
                 (A) (A) (A) (A) (A) (A) (A) (A) (A) (A) (A) (A)
                 (A) (A) (A) (A) (A) (A) (A) (A) (A) (A) (A) (A)
                 (A) (A) (A)
 The electronic state is 1-A.
 Alpha  occ. eigenvalues --  -19.24854 -10.33626 -10.27553 -10.26926  -1.12419
 Alpha  occ. eigenvalues --   -0.87413  -0.79012  -0.68265  -0.60524  -0.54455
 Alpha  occ. eigenvalues --   -0.52530  -0.47675  -0.46608  -0.45469  -0.44028
 Alpha  occ. eigenvalues --   -0.40803  -0.35841
 Alpha virt. eigenvalues --    0.03017   0.04136   0.04272   0.04580   0.06275
 Alpha virt. eigenvalues --    0.06490   0.06844   0.06881   0.10273   0.10997
 Alpha virt. eigenvalues --    0.12108   0.12719   0.13081   0.13416   0.13577
 Alpha virt. eigenvalues --    0.14332   0.15239   0.15491   0.16983   0.18231
 Alpha virt. eigenvalues --    0.18863   0.19821   0.20596   0.21423   0.23092
 Alpha virt. eigenvalues --    0.24328   0.24745   0.25066   0.26052   0.28522
 Alpha virt. eigenvalues --    0.28786   0.29226   0.29966   0.31801   0.32999
 Alpha virt. eigenvalues --    0.33672   0.33963   0.34526   0.34773   0.35395
 Alpha virt. eigenvalues --    0.36053   0.36334   0.36886   0.36940   0.37885
 Alpha virt. eigenvalues --    0.38725   0.39402   0.40465   0.40498   0.41395
 Alpha virt. eigenvalues --    0.41650   0.43299   0.43812   0.44502   0.44725
 Alpha virt. eigenvalues --    0.45593   0.45951   0.47588   0.47853   0.48499
 Alpha virt. eigenvalues --    0.50333   0.50887   0.51829   0.52545   0.53500
 Alpha virt. eigenvalues --    0.54010   0.55863   0.56192   0.56561   0.58417
 Alpha virt. eigenvalues --    0.60081   0.60515   0.61086   0.64043   0.65755
 Alpha virt. eigenvalues --    0.68736   0.70012   0.71905   0.72397   0.72537
 Alpha virt. eigenvalues --    0.73651   0.74907   0.75699   0.76883   0.77182
 Alpha virt. eigenvalues --    0.78151   0.79630   0.80915   0.81792   0.82276
 Alpha virt. eigenvalues --    0.84200   0.84930   0.86026   0.87081   0.87587
 Alpha virt. eigenvalues --    0.88848   0.90273   0.91066   0.91445   0.92962
 Alpha virt. eigenvalues --    0.93419   0.94817   0.96501   0.97366   0.98247
 Alpha virt. eigenvalues --    0.99320   1.00290   1.01463   1.02275   1.02930
 Alpha virt. eigenvalues --    1.04811   1.06150   1.07356   1.07598   1.09151
 Alpha virt. eigenvalues --    1.10174   1.10778   1.12315   1.13178   1.15001
 Alpha virt. eigenvalues --    1.15473   1.16420   1.17441   1.18255   1.19554
 Alpha virt. eigenvalues --    1.20312   1.22436   1.24040   1.26680   1.27431
 Alpha virt. eigenvalues --    1.27883   1.29145   1.31893   1.34748   1.35439
 Alpha virt. eigenvalues --    1.35745   1.37054   1.38280   1.38843   1.40608
 Alpha virt. eigenvalues --    1.41256   1.41660   1.43359   1.45591   1.47066
 Alpha virt. eigenvalues --    1.48187   1.50021   1.50897   1.52461   1.55189
 Alpha virt. eigenvalues --    1.55556   1.57496   1.58171   1.58953   1.59951
 Alpha virt. eigenvalues --    1.60214   1.61493   1.61706   1.62716   1.63842
 Alpha virt. eigenvalues --    1.65275   1.66233   1.69782   1.71753   1.72881
 Alpha virt. eigenvalues --    1.74477   1.75182   1.75997   1.76700   1.79553
 Alpha virt. eigenvalues --    1.80677   1.81770   1.82810   1.84020   1.84653
 Alpha virt. eigenvalues --    1.86665   1.89697   1.91561   1.94863   1.96377
 Alpha virt. eigenvalues --    1.96937   1.99732   2.02229   2.05524   2.06964
 Alpha virt. eigenvalues --    2.09053   2.10840   2.11616   2.12185   2.14605
 Alpha virt. eigenvalues --    2.15069   2.20297   2.20441   2.22777   2.26679
 Alpha virt. eigenvalues --    2.30814   2.32710   2.36262   2.36904   2.41055
 Alpha virt. eigenvalues --    2.43057   2.49573   2.51555   2.53214   2.55275
 Alpha virt. eigenvalues --    2.64257   2.69159   2.74656   2.75023   2.80149
 Alpha virt. eigenvalues --    2.84026   2.84907   2.91007   2.92887   2.98162
 Alpha virt. eigenvalues --    3.03414   3.06797   3.14767   3.18768   3.21866
 Alpha virt. eigenvalues --    3.23993   3.24669   3.26970   3.32623   3.37415
 Alpha virt. eigenvalues --    3.38257   3.39778   3.41416   3.42945   3.43953
 Alpha virt. eigenvalues --    3.44863   3.48309   3.49526   3.50158   3.52049
 Alpha virt. eigenvalues --    3.54726   3.56303   3.59685   3.62066   3.63067
 Alpha virt. eigenvalues --    3.64892   3.70061   3.72234   3.72950   3.73556
 Alpha virt. eigenvalues --    3.74872   3.75743   3.76678   3.79705   3.83809
 Alpha virt. eigenvalues --    3.85870   3.88719   3.91981   3.93832   3.95709
 Alpha virt. eigenvalues --    3.96273   3.98195   4.00937   4.02204   4.04710
 Alpha virt. eigenvalues --    4.05419   4.06490   4.07670   4.09272   4.13197
 Alpha virt. eigenvalues --    4.21348   4.22964   4.25133   4.26608   4.32083
 Alpha virt. eigenvalues --    4.36109   4.38935   4.40078   4.40838   4.44295
 Alpha virt. eigenvalues --    4.47268   4.47500   4.49161   4.51730   4.56705
 Alpha virt. eigenvalues --    4.58656   4.59477   4.61246   4.63621   4.66040
 Alpha virt. eigenvalues --    4.68986   4.72070   4.74321   4.77364   4.79122
 Alpha virt. eigenvalues --    4.82548   4.83006   4.89168   4.90820   4.91215
 Alpha virt. eigenvalues --    4.95844   4.98953   5.02016   5.02936   5.04876
 Alpha virt. eigenvalues --    5.09150   5.12657   5.13949   5.16196   5.18132
 Alpha virt. eigenvalues --    5.20337   5.20736   5.21975   5.26037   5.29569
 Alpha virt. eigenvalues --    5.31757   5.39494   5.41131   5.47075   5.49923
 Alpha virt. eigenvalues --    5.53920   5.55024   5.60856   5.61440   5.64954
 Alpha virt. eigenvalues --    5.76914   5.79549   5.81927   5.88021   5.89730
 Alpha virt. eigenvalues --    5.95318   5.98878   6.02371   6.04951   6.30044
 Alpha virt. eigenvalues --    6.37066   6.48911   6.50183   6.53645   6.58355
 Alpha virt. eigenvalues --    6.59983   6.61614   6.75529   6.98041   7.01259
 Alpha virt. eigenvalues --    7.12111   7.15862   7.24204   7.44040   7.54531
 Alpha virt. eigenvalues --    7.85964   8.19462  15.54690  17.04658  17.35693
 Alpha virt. eigenvalues --   18.12334
          Condensed to atoms (all electrons):
               1          2          3          4          5          6
     1  C    5.784256   0.447982   0.382010   0.364911  -0.040016  -0.057859
     2  H    0.447982   0.337586   0.010046  -0.005485  -0.037591  -0.006191
     3  H    0.382010   0.010046   0.338465  -0.002182  -0.005075  -0.009963
     4  H    0.364911  -0.005485  -0.002182   0.371582   0.019534   0.003959
     5  C   -0.040016  -0.037591  -0.005075   0.019534   5.057475   0.467994
     6  H   -0.057859  -0.006191  -0.009963   0.003959   0.467994   0.413127
     7  C    0.103945   0.009670   0.000120  -0.011224   0.022919  -0.056457
     8  H    0.006424   0.000267   0.002065  -0.000083  -0.046225  -0.013494
     9  H   -0.015259   0.001821  -0.000100  -0.014931   0.014936  -0.003426
    10  H    0.007894   0.000725  -0.002827   0.000854   0.007536   0.003589
    11  O   -0.003372  -0.002495  -0.001416   0.002108  -0.087519  -0.025211
    12  H   -0.010552  -0.001907   0.001241  -0.003706   0.035438   0.007043
               7          8          9         10         11         12
     1  C    0.103945   0.006424  -0.015259   0.007894  -0.003372  -0.010552
     2  H    0.009670   0.000267   0.001821   0.000725  -0.002495  -0.001907
     3  H    0.000120   0.002065  -0.000100  -0.002827  -0.001416   0.001241
     4  H   -0.011224  -0.000083  -0.014931   0.000854   0.002108  -0.003706
     5  C    0.022919  -0.046225   0.014936   0.007536  -0.087519   0.035438
     6  H   -0.056457  -0.013494  -0.003426   0.003589  -0.025211   0.007043
     7  C    5.755343   0.437168   0.349356   0.388154   0.018145   0.009026
     8  H    0.437168   0.348797  -0.002398   0.004334   0.010588   0.001615
     9  H    0.349356  -0.002398   0.376498   0.002110   0.008763   0.006397
    10  H    0.388154   0.004334   0.002110   0.317516  -0.002309  -0.004465
    11  O    0.018145   0.010588   0.008763  -0.002309   8.497323   0.180949
    12  H    0.009026   0.001615   0.006397  -0.004465   0.180949   0.666238
 Mulliken charges:
               1
     1  C   -0.970362
     2  H    0.245571
     3  H    0.287617
     4  H    0.274664
     5  C    0.590595
     6  H    0.276888
     7  C   -1.026165
     8  H    0.250941
     9  H    0.276232
    10  H    0.276889
    11  O   -0.595554
    12  H    0.112684
 Sum of Mulliken charges =   0.00000
 Mulliken charges with hydrogens summed into heavy atoms:
               1
     1  C   -0.162510
     5  C    0.867484
     7  C   -0.222103
    11  O   -0.482870
 APT charges:
               1
     1  C    0.019871
     2  H   -0.009411
     3  H   -0.005901
     4  H   -0.007055
     5  C    0.539468
     6  H   -0.095154
     7  C   -0.001808
     8  H   -0.028773
     9  H   -0.006893
    10  H   -0.008314
    11  O   -0.631521
    12  H    0.235492
 Sum of APT charges =   0.00000
 APT charges with hydrogens summed into heavy atoms:
               1
     1  C   -0.002496
     5  C    0.444314
     7  C   -0.045788
    11  O   -0.396029
 Electronic spatial extent (au):  <R**2>=            317.0346
 Charge=              0.0000 electrons
 Dipole moment (field-independent basis, Debye):
    X=              1.1126    Y=             -0.8339    Z=              0.8467  Tot=              1.6279
 Quadrupole moment (field-independent basis, Debye-Ang):
   XX=            -25.2464   YY=            -27.1998   ZZ=            -26.8253
   XY=              2.5988   XZ=              0.2701   YZ=              1.0451
 Traceless Quadrupole moment (field-independent basis, Debye-Ang):
   XX=              1.1774   YY=             -0.7760   ZZ=             -0.4014
   XY=              2.5988   XZ=              0.2701   YZ=              1.0451
 Octapole moment (field-independent basis, Debye-Ang**2):
  XXX=              1.8435  YYY=              5.3281  ZZZ=             -0.6476  XYY=              5.2930
  XXY=              5.6064  XXZ=              0.7380  XZZ=              0.0809  YZZ=              1.0301
  YYZ=              2.2033  XYZ=              0.4543
 Hexadecapole moment (field-independent basis, Debye-Ang**3):
 XXXX=           -200.9608 YYYY=           -154.3259 ZZZZ=            -55.5743 XXXY=              3.9563
 XXXZ=              0.3989 YYYX=             12.6834 YYYZ=             -1.4062 ZZZX=              0.2987
 ZZZY=              1.5071 XXYY=            -56.9362 XXZZ=            -43.9838 YYZZ=            -37.9957
 XXYZ=              0.4771 YYXZ=              0.4046 ZZXY=              0.5309
 N-N= 1.351762843856D+02 E-N=-7.236290556133D+02  KE= 1.931630141947D+02
  Exact polarizability:  48.080   0.406  45.945   0.043  -0.084  41.941
 Approx polarizability:  46.123   0.806  46.673   0.382  -0.650  45.176
 Calling FoFJK, ICntrl=    100127 FMM=F ISym2X=0 I1Cent= 0 IOpClX= 0 NMat=1 NMatS=1 NMatT=0.
 Full mass-weighted force constant matrix:
 Low frequencies ---   -9.8795   -7.8855   -0.0005   -0.0003    0.0006    2.5591
 Low frequencies ---  218.0198  266.7238  284.8497
 Diagonal vibrational polarizability:
        7.4559303      12.6100932      26.7842581
 Harmonic frequencies (cm**-1), IR intensities (KM/Mole), Raman scattering
 activities (A**4/AMU), depolarization ratios for plane and unpolarized
 incident light, reduced masses (AMU), force constants (mDyne/A),
 and normal coordinates:
                      1                      2                      3
                      A                      A                      A
 Frequencies --    218.0197               266.7236               284.8497
 Red. masses --      1.0330                 1.0957                 1.0495
 Frc consts  --      0.0289                 0.0459                 0.0502
 IR Inten    --      8.4278                 4.9500                97.8734
  Atom  AN      X      Y      Z        X      Y      Z        X      Y      Z
     1   6     0.00   0.02  -0.01    -0.01   0.00   0.04    -0.01   0.00  -0.02
     2   1    -0.04  -0.23   0.35    -0.02  -0.16   0.30    -0.03  -0.10   0.13
     3   1     0.19  -0.16  -0.39     0.13  -0.11  -0.19     0.06  -0.08  -0.18
     4   1    -0.14   0.44  -0.03    -0.15   0.27   0.03    -0.05   0.20  -0.03
     5   6     0.00   0.00   0.00     0.00   0.01   0.00    -0.01   0.00   0.01
     6   1     0.00   0.02   0.00     0.01   0.04   0.00    -0.01  -0.02   0.01
     7   6     0.00  -0.02   0.02     0.01   0.00   0.02     0.00   0.02   0.02
     8   1     0.01   0.15  -0.24    -0.02  -0.24   0.43    -0.01   0.04   0.04
     9   1    -0.16  -0.31   0.04     0.28   0.40   0.00     0.03   0.01   0.02
    10   1     0.14   0.09   0.30    -0.24  -0.14  -0.36     0.03   0.02   0.02
    11   8     0.01  -0.01  -0.02     0.00  -0.02  -0.06    -0.02   0.00   0.04
    12   1    -0.11   0.10   0.22    -0.08   0.07   0.09     0.38  -0.35  -0.78
                      4                      5                      6
                      A                      A                      A
 Frequencies --    370.0280               422.8000               489.9242
 Red. masses --      2.1715                 2.8511                 2.2734
 Frc consts  --      0.1752                 0.3003                 0.3215
 IR Inten    --      1.1346                 9.5580                 5.9599
  Atom  AN      X      Y      Z        X      Y      Z        X      Y      Z
     1   6    -0.14   0.12   0.02     0.11   0.14  -0.02     0.09   0.05  -0.03
     2   1     0.08   0.37   0.09     0.23   0.32  -0.05     0.02   0.06  -0.24
     3   1    -0.42   0.16   0.01    -0.14   0.15  -0.11    -0.08   0.00  -0.23
     4   1    -0.24   0.17   0.02     0.18   0.26  -0.03     0.47   0.23  -0.05
     5   6    -0.01  -0.12  -0.02     0.13  -0.01   0.01     0.00   0.00   0.23
     6   1    -0.01  -0.14  -0.02     0.21  -0.02   0.01     0.00   0.11   0.22
     7   6     0.16   0.08   0.01     0.07  -0.16   0.02    -0.09   0.08  -0.03
     8   1     0.01   0.37   0.07     0.15  -0.37   0.06    -0.01   0.07  -0.24
     9   1     0.26   0.10   0.01     0.11  -0.26   0.02    -0.43   0.34  -0.05
    10   1     0.44   0.07   0.02    -0.19  -0.12   0.08     0.08  -0.02  -0.25
    11   8    -0.01  -0.13  -0.02    -0.25   0.01   0.02     0.00  -0.15  -0.08
    12   1    -0.06  -0.08   0.06    -0.28   0.24  -0.25    -0.08   0.00  -0.05
                      7                      8                      9
                      A                      A                      A
 Frequencies --    835.3431               938.8100               957.5541
 Red. masses --      2.6715                 1.2144                 1.4113
 Frc consts  --      1.0983                 0.6306                 0.7624
 IR Inten    --      3.6166                 0.3267                 1.0237
  Atom  AN      X      Y      Z        X      Y      Z        X      Y      Z
     1   6     0.19   0.08   0.01    -0.01   0.06   0.07     0.06   0.11  -0.04
     2   1     0.33   0.14   0.23    -0.32  -0.19  -0.25    -0.05  -0.13   0.14
     3   1     0.29   0.15   0.21     0.20  -0.03  -0.09     0.51   0.16   0.26
     4   1    -0.11  -0.03   0.03     0.44   0.03   0.05    -0.19  -0.20  -0.01
     5   6     0.01  -0.02  -0.15    -0.05   0.01   0.00    -0.08   0.02  -0.01
     6   1     0.00  -0.23  -0.13     0.29  -0.01   0.00    -0.35   0.02   0.00
     7   6    -0.18   0.13   0.01    -0.02  -0.06  -0.07     0.03  -0.11   0.03
     8   1    -0.28   0.17   0.24    -0.27   0.25   0.25    -0.02   0.12  -0.13
     9   1     0.10  -0.09   0.03     0.43  -0.13  -0.06    -0.12   0.21   0.00
    10   1    -0.33   0.24   0.25     0.21   0.00   0.10     0.41  -0.23  -0.24
    11   8    -0.01  -0.15   0.05     0.00  -0.01   0.00    -0.02  -0.01   0.01
    12   1    -0.03  -0.14   0.07     0.00  -0.03   0.02    -0.02   0.00  -0.03
                     10                     11                     12
                      A                      A                      A
 Frequencies --    984.0118              1097.5167              1174.4518
 Red. masses --      2.2216                 1.6004                 2.0448
 Frc consts  --      1.2674                 1.1358                 1.6618
 IR Inten    --     41.7975                23.8829                20.3654
  Atom  AN      X      Y      Z        X      Y      Z        X      Y      Z
     1   6    -0.11   0.06  -0.04     0.08   0.00   0.08     0.03   0.04  -0.06
     2   1    -0.41  -0.29  -0.11     0.14   0.13  -0.03     0.06  -0.06   0.20
     3   1     0.31   0.05   0.08    -0.08  -0.02  -0.05     0.17   0.12   0.21
     4   1    -0.07  -0.20  -0.03     0.26   0.20   0.06    -0.20  -0.14  -0.03
     5   6     0.03   0.17   0.01    -0.17   0.03  -0.03    -0.07  -0.11   0.20
     6   1     0.03   0.03   0.03    -0.28   0.15  -0.03    -0.23  -0.44   0.22
     7   6     0.11   0.06  -0.04     0.10   0.01  -0.03     0.03   0.04  -0.12
     8   1     0.33  -0.37  -0.10     0.24  -0.25  -0.10     0.01  -0.16   0.20
     9   1     0.01  -0.20  -0.02     0.04  -0.17  -0.03     0.29  -0.35  -0.08
    10   1    -0.38   0.15   0.11    -0.13   0.02  -0.01    -0.20   0.18   0.22
    11   8     0.00  -0.17   0.05    -0.02   0.01  -0.02     0.02   0.07  -0.07
    12   1    -0.07   0.02  -0.04     0.16  -0.61   0.33    -0.01   0.13  -0.07
                     13                     14                     15
                      A                      A                      A
 Frequencies --   1200.0213              1288.9346              1384.0213
 Red. masses --      2.0311                 1.2034                 1.2346
 Frc consts  --      1.7233                 1.1779                 1.3934
 IR Inten    --     42.9673                49.7485                10.8169
  Atom  AN      X      Y      Z        X      Y      Z        X      Y      Z
     1   6     0.04  -0.11  -0.06     0.00   0.02  -0.08     0.00   0.03   0.01
     2   1     0.33   0.20   0.14    -0.01  -0.09   0.12    -0.09  -0.08  -0.01
     3   1    -0.34   0.00   0.06     0.04   0.08   0.09    -0.01  -0.02  -0.11
     4   1    -0.33   0.12  -0.05    -0.26  -0.17  -0.06    -0.02  -0.15   0.02
     5   6    -0.03   0.21   0.08     0.04  -0.01   0.06     0.07  -0.09   0.01
     6   1    -0.11   0.33   0.08     0.57   0.24   0.04    -0.45   0.74  -0.04
     7   6    -0.02  -0.08  -0.09    -0.02   0.00   0.01     0.02  -0.01  -0.07
     8   1    -0.19   0.14   0.14    -0.03   0.01   0.03    -0.15   0.12   0.21
     9   1     0.42  -0.10  -0.09    -0.01   0.06   0.01    -0.10   0.05  -0.06
    10   1     0.26  -0.03   0.07     0.05   0.00   0.03    -0.18   0.11   0.20
    11   8     0.01  -0.07   0.04    -0.05   0.02  -0.03    -0.01   0.00   0.02
    12   1    -0.04   0.10  -0.06     0.14  -0.57   0.32     0.00  -0.01   0.00
                     16                     17                     18
                      A                      A                      A
 Frequencies --   1398.1824              1419.7842              1437.7730
 Red. masses --      1.2288                 1.3222                 1.4788
 Frc consts  --      1.4153                 1.5703                 1.8011
 IR Inten    --      1.3402                22.6245                22.3029
  Atom  AN      X      Y      Z        X      Y      Z        X      Y      Z
     1   6    -0.08  -0.03  -0.05    -0.02  -0.03  -0.03    -0.12  -0.04  -0.01
     2   1     0.26   0.25   0.22     0.14   0.12   0.08     0.16   0.27   0.08
     3   1     0.39   0.03   0.24     0.14   0.05   0.20     0.36  -0.07   0.07
     4   1     0.34   0.13  -0.06     0.13   0.19  -0.04     0.33   0.09  -0.03
     5   6    -0.05  -0.06   0.00    -0.08   0.02   0.00     0.14   0.05   0.02
     6   1     0.22   0.45  -0.04     0.27  -0.07   0.01    -0.41  -0.29   0.05
     7   6    -0.02   0.05   0.01     0.11  -0.08  -0.03    -0.04  -0.03  -0.02
     8   1     0.10  -0.17  -0.05    -0.17   0.37   0.17    -0.02  -0.04  -0.03
     9   1     0.12  -0.23   0.03    -0.42   0.31  -0.05     0.12   0.30  -0.04
    10   1     0.11  -0.04  -0.17    -0.44   0.08   0.24     0.12   0.09   0.28
    11   8     0.02  -0.01   0.02     0.01   0.00   0.00    -0.03   0.01  -0.03
    12   1    -0.04   0.19  -0.09    -0.02   0.09  -0.05     0.08  -0.32   0.16
                     19                     20                     21
                      A                      A                      A
 Frequencies --   1487.7683              1492.1627              1503.4402
 Red. masses --      1.0487                 1.0671                 1.0838
 Frc consts  --      1.3677                 1.3999                 1.4433
 IR Inten    --      0.6156                 2.2374                 4.9225
  Atom  AN      X      Y      Z        X      Y      Z        X      Y      Z
     1   6     0.00   0.00   0.04     0.01  -0.04  -0.01    -0.03   0.00   0.01
     2   1     0.15   0.36  -0.29    -0.18  -0.12  -0.28     0.10   0.19  -0.05
     3   1     0.31  -0.20  -0.37     0.02   0.14   0.42     0.17  -0.10  -0.17
     4   1    -0.28  -0.19   0.04    -0.12   0.53  -0.03    -0.04  -0.12   0.01
     5   6    -0.03   0.01   0.00     0.05   0.00  -0.01     0.05   0.03   0.03
     6   1     0.14  -0.02   0.00    -0.11  -0.03  -0.01    -0.12  -0.08   0.04
     7   6     0.01   0.01  -0.03     0.00   0.03  -0.01     0.03   0.01   0.02
     8   1     0.00  -0.25   0.34    -0.08  -0.09   0.36    -0.19   0.43   0.02
     9   1    -0.29  -0.01  -0.02    -0.30  -0.24   0.01    -0.04  -0.46   0.04
    10   1     0.27   0.04   0.12     0.20  -0.04  -0.12    -0.30  -0.19  -0.50
    11   8     0.00   0.00   0.00    -0.01   0.00   0.00    -0.01   0.00  -0.01
    12   1    -0.01   0.04  -0.02     0.02  -0.08   0.05     0.03  -0.13   0.06
                     22                     23                     24
                      A                      A                      A
 Frequencies --   1514.4150              2993.8475              3037.7042
 Red. masses --      1.0562                 1.0838                 1.0356
 Frc consts  --      1.4271                 5.7234                 5.6306
 IR Inten    --      7.6334                49.6573                21.2840
  Atom  AN      X      Y      Z        X      Y      Z        X      Y      Z
     1   6    -0.02   0.02  -0.02     0.00   0.00   0.01     0.00   0.00   0.00
     2   1     0.06  -0.16   0.50     0.03  -0.02  -0.01     0.04  -0.04  -0.02
     3   1    -0.28   0.03  -0.07     0.00   0.03  -0.01     0.01   0.07  -0.03
     4   1     0.39  -0.30  -0.01     0.00   0.00  -0.06     0.00   0.00   0.07
     5   6     0.01   0.04  -0.02     0.00  -0.01  -0.08     0.00   0.00   0.00
     6   1    -0.02  -0.12  -0.01     0.01   0.06   0.99     0.00   0.00   0.03
     7   6     0.01   0.01  -0.02     0.00   0.00   0.01    -0.04   0.02   0.01
     8   1    -0.07  -0.11   0.39    -0.05  -0.03  -0.02     0.55   0.27   0.20
     9   1    -0.35  -0.17   0.00     0.00   0.00  -0.05    -0.01  -0.03  -0.55
    10   1     0.22  -0.03  -0.07     0.01   0.04  -0.02    -0.04  -0.47   0.20
    11   8     0.00   0.00   0.00     0.00   0.00   0.00     0.00   0.00   0.00
    12   1     0.00  -0.02   0.01     0.00   0.01   0.00     0.00   0.00   0.00
                     25                     26                     27
                      A                      A                      A
 Frequencies --   3050.8025              3109.6776              3122.1614
 Red. masses --      1.0357                 1.1014                 1.1028
 Frc consts  --      5.6795                 6.2751                 6.3337
 IR Inten    --     13.8899                32.0991                 2.3378
  Atom  AN      X      Y      Z        X      Y      Z        X      Y      Z
     1   6    -0.04  -0.02  -0.02     0.00   0.00   0.00     0.01   0.02  -0.05
     2   1     0.37  -0.30  -0.16     0.04  -0.03  -0.01    -0.08   0.07   0.02
     3   1     0.06   0.51  -0.21     0.00  -0.01   0.00    -0.04  -0.34   0.13
     4   1     0.01   0.03   0.64     0.00   0.00  -0.01     0.01   0.02   0.40
     5   6     0.00   0.00   0.00     0.00   0.00   0.00     0.00   0.00   0.00
     6   1     0.00   0.00   0.00     0.00   0.00   0.05     0.00   0.00  -0.02
     7   6     0.01   0.00   0.00    -0.05  -0.06  -0.04     0.00  -0.04   0.07
     8   1    -0.07  -0.03  -0.03     0.65   0.30   0.22    -0.02  -0.02   0.01
     9   1     0.00   0.00   0.07    -0.01   0.01   0.44     0.00  -0.04  -0.59
    10   1     0.00   0.05  -0.02     0.02   0.45  -0.20     0.03   0.54  -0.21
    11   8     0.00   0.00   0.00     0.00   0.00   0.00     0.00   0.00   0.00
    12   1     0.00   0.00   0.00     0.00   0.01   0.00     0.00   0.00   0.00
                     28                     29                     30
                      A                      A                      A
 Frequencies --   3128.7040              3136.7871              3899.6841
 Red. masses --      1.1019                 1.1025                 1.0663
 Frc consts  --      6.3548                 6.3916                 9.5542
 IR Inten    --     50.2958                23.1468                22.4924
  Atom  AN      X      Y      Z        X      Y      Z        X      Y      Z
     1   6     0.02   0.03  -0.07    -0.04   0.08   0.02     0.00   0.00   0.00
     2   1    -0.17   0.14   0.06     0.62  -0.47  -0.26     0.00   0.00   0.00
     3   1    -0.06  -0.48   0.18    -0.07  -0.48   0.21     0.00   0.00   0.00
     4   1     0.02   0.04   0.60    -0.01   0.01  -0.18     0.00   0.00   0.00
     5   6     0.00   0.00  -0.01     0.00   0.00   0.00     0.00   0.00   0.00
     6   1     0.00   0.01   0.11     0.00   0.00  -0.02     0.00   0.00   0.00
     7   6     0.00   0.03  -0.04     0.00   0.00   0.00     0.00   0.00   0.00
     8   1     0.03   0.02   0.00    -0.03  -0.01  -0.01     0.00   0.00   0.00
     9   1     0.00   0.03   0.39     0.00   0.00   0.01     0.00   0.00   0.00
    10   1    -0.02  -0.36   0.14     0.00  -0.05   0.02     0.00   0.00   0.00
    11   8     0.00   0.00   0.00     0.00   0.00   0.00     0.05   0.03   0.01
    12   1     0.00   0.00   0.00     0.00   0.00   0.00    -0.87  -0.41  -0.25

 -------------------
 - Thermochemistry -
 -------------------
 Temperature   298.150 Kelvin.  Pressure   1.00000 Atm.
 Atom     1 has atomic number  6 and mass  12.00000
 Atom     2 has atomic number  1 and mass   1.00783
 Atom     3 has atomic number  1 and mass   1.00783
 Atom     4 has atomic number  1 and mass   1.00783
 Atom     5 has atomic number  6 and mass  12.00000
 Atom     6 has atomic number  1 and mass   1.00783
 Atom     7 has atomic number  6 and mass  12.00000
 Atom     8 has atomic number  1 and mass   1.00783
 Atom     9 has atomic number  1 and mass   1.00783
 Atom    10 has atomic number  1 and mass   1.00783
 Atom    11 has atomic number  8 and mass  15.99491
 Atom    12 has atomic number  1 and mass   1.00783
 Molecular mass:    60.05751 amu.
 Principal axes and moments of inertia in atomic units:
                           1         2         3
     Eigenvalues --   207.22270 222.37634 376.18909
           X            0.98916   0.14684   0.00239
           Y           -0.14686   0.98895   0.02035
           Z            0.00063  -0.02048   0.99979
 This molecule is an asymmetric top.
 Rotational symmetry number  1.
 Rotational temperatures (Kelvin)      0.41797     0.38949     0.23024
 Rotational constants (GHZ):           8.70919     8.11571     4.79743
 Zero-point vibrational energy     284985.8 (Joules/Mol)
                                   68.11324 (Kcal/Mol)
 Warning -- explicit consideration of   6 degrees of freedom as
           vibrations may cause significant error
 Vibrational temperatures:    313.68   383.76   409.83   532.39   608.31
          (Kelvin)            704.89  1201.87  1350.74  1377.71  1415.77
                             1579.08  1689.77  1726.56  1854.49  1991.30
                             2011.67  2042.75  2068.63  2140.56  2146.89
                             2163.11  2178.90  4307.47  4370.57  4389.42
                             4474.13  4492.09  4501.50  4513.13  5610.77
 
 Zero-point correction=                           0.108545 (Hartree/Particle)
 Thermal correction to Energy=                    0.113992
 Thermal correction to Enthalpy=                  0.114936
 Thermal correction to Gibbs Free Energy=         0.081148
 Sum of electronic and zero-point Energies=           -194.268328
 Sum of electronic and thermal Energies=              -194.262882
 Sum of electronic and thermal Enthalpies=            -194.261937
 Sum of electronic and thermal Free Energies=         -194.295725
 
                     E (Thermal)             CV                S
                      KCal/Mol        Cal/Mol-Kelvin    Cal/Mol-Kelvin
 Total                   71.531             18.877             71.112
 Electronic               0.000              0.000              0.000
 Translational            0.889              2.981             38.198
 Rotational               0.889              2.981             24.365
 Vibrational             69.753             12.915              8.549
 Vibration     1          0.646              1.814              1.975
 Vibration     2          0.672              1.734              1.617
 Vibration     3          0.683              1.702              1.504
 Vibration     4          0.742              1.534              1.080
 Vibration     5          0.785              1.421              0.883
 Vibration     6          0.846              1.272              0.684
                       Q            Log10(Q)             Ln(Q)
 Total Bot       0.472647D-37        -37.325463        -85.945055
 Total V=0       0.399786D+13         12.601828         29.016781
 Vib (Bot)       0.548174D-49        -49.261082       -113.427833
 Vib (Bot)    1  0.908025D+00         -0.041902         -0.096484
 Vib (Bot)    2  0.725780D+00         -0.139195         -0.320508
 Vib (Bot)    3  0.673220D+00         -0.171843         -0.395683
 Vib (Bot)    4  0.492005D+00         -0.308031         -0.709266
 Vib (Bot)    5  0.414411D+00         -0.382569         -0.880897
 Vib (Bot)    6  0.338454D+00         -0.470500         -1.083366
 Vib (V=0)       0.463670D+01          0.666209          1.534004
 Vib (V=0)    1  0.153659D+01          0.186557          0.429563
 Vib (V=0)    2  0.138134D+01          0.140300          0.323053
 Vib (V=0)    3  0.133859D+01          0.126646          0.291613
 Vib (V=0)    4  0.120148D+01          0.079715          0.183551
 Vib (V=0)    5  0.114941D+01          0.060476          0.139251
 Vib (V=0)    6  0.110378D+01          0.042883          0.098741
 Electronic      0.100000D+01          0.000000          0.000000
 Translational   0.182939D+08          7.262306         16.722078
 Rotational      0.471316D+05          4.673312         10.760700
 ***** Axes restored to original set *****
 -------------------------------------------------------------------
 Center     Atomic                   Forces (Hartrees/Bohr)
 Number     Number              X              Y              Z
 -------------------------------------------------------------------
      1        6          -0.000000052   -0.000000068   -0.000000071
      2        1          -0.000000051   -0.000000064    0.000000044
      3        1           0.000000003   -0.000000123   -0.000000061
      4        1          -0.000000073   -0.000000119    0.000000070
      5        6           0.000000114    0.000000135    0.000000027
      6        1           0.000000051    0.000000042   -0.000000048
      7        6          -0.000000013   -0.000000056   -0.000000020
      8        1           0.000000051    0.000000086   -0.000000034
      9        1          -0.000000002   -0.000000011    0.000000017
     10        1           0.000000063   -0.000000001   -0.000000118
     11        8          -0.000000105    0.000000013    0.000000051
     12        1           0.000000013    0.000000165    0.000000141
 -------------------------------------------------------------------
 Cartesian Forces:  Max     0.000000165 RMS     0.000000074
 FormGI is forming the generalized inverse of G from B-inverse, IUseBI=4.

 GradGradGradGradGradGradGradGradGradGradGradGradGradGradGradGradGradGrad
 Berny optimization.
 Internal  Forces:  Max     0.000000080 RMS     0.000000021
 Search for a local minimum.
 Step number   1 out of a maximum of    2
 All quantities printed in internal units (Hartrees-Bohrs-Radians)
 Second derivative matrix not updated -- analytic derivatives used.
 ITU=  0
     Eigenvalues ---    0.00209   0.00281   0.00327   0.04045   0.04377
     Eigenvalues ---    0.04427   0.04555   0.04585   0.05744   0.06827
     Eigenvalues ---    0.12112   0.12246   0.12598   0.13172   0.14412
     Eigenvalues ---    0.14929   0.16036   0.19707   0.20278   0.29058
     Eigenvalues ---    0.30713   0.31281   0.33581   0.33900   0.34008
     Eigenvalues ---    0.34252   0.34399   0.34721   0.37802   0.54740
 Angle between quadratic step and forces=  90.00 degrees.
 Linear search not attempted -- first point.
 Iteration  1 RMS(Cart)=  0.00000071 RMS(Int)=  0.00000000
 Variable       Old X    -DE/DX   Delta X   Delta X   Delta X     New X
                                 (Linear)    (Quad)   (Total)
    R1        2.05783   0.00000   0.00000   0.00000   0.00000   2.05783
    R2        2.05973   0.00000   0.00000   0.00000   0.00000   2.05973
    R3        2.06137   0.00000   0.00000   0.00000   0.00000   2.06137
    R4        2.86326   0.00000   0.00000   0.00000   0.00000   2.86326
    R5        2.07367   0.00000   0.00000   0.00000   0.00000   2.07367
    R6        2.87415   0.00000   0.00000   0.00000   0.00000   2.87415
    R7        2.68872   0.00000   0.00000   0.00000   0.00000   2.68872
    R8        2.06345   0.00000   0.00000   0.00000   0.00000   2.06345
    R9        2.06132   0.00000   0.00000   0.00000   0.00000   2.06132
   R10        2.06104   0.00000   0.00000   0.00000   0.00000   2.06104
   R11        1.80920   0.00000   0.00000   0.00000   0.00000   1.80920
    A1        1.89664   0.00000   0.00000   0.00000   0.00000   1.89663
    A2        1.89185   0.00000   0.00000   0.00000   0.00000   1.89185
    A3        1.92793   0.00000   0.00000   0.00000   0.00000   1.92793
    A4        1.89609   0.00000   0.00000   0.00000   0.00000   1.89609
    A5        1.92904   0.00000   0.00000   0.00000   0.00000   1.92904
    A6        1.92148   0.00000   0.00000   0.00000   0.00000   1.92148
    A7        1.89660   0.00000   0.00000   0.00000   0.00000   1.89660
    A8        1.95962   0.00000   0.00000   0.00000   0.00000   1.95962
    A9        1.86123   0.00000   0.00000   0.00000   0.00000   1.86123
   A10        1.89951   0.00000   0.00000   0.00000   0.00000   1.89951
   A11        1.90452   0.00000   0.00000   0.00000   0.00000   1.90452
   A12        1.94117   0.00000   0.00000   0.00000   0.00000   1.94117
   A13        1.93812   0.00000   0.00000   0.00000   0.00000   1.93812
   A14        1.92264   0.00000   0.00000   0.00000   0.00000   1.92264
   A15        1.93299   0.00000   0.00000   0.00000   0.00000   1.93299
   A16        1.89149   0.00000   0.00000   0.00000   0.00000   1.89149
   A17        1.88083   0.00000   0.00000   0.00000   0.00000   1.88083
   A18        1.89645   0.00000   0.00000   0.00000   0.00000   1.89645
   A19        1.89932   0.00000   0.00000   0.00000   0.00000   1.89932
    D1        1.05321   0.00000   0.00000   0.00000   0.00000   1.05321
    D2       -3.12789   0.00000   0.00000   0.00000   0.00000  -3.12789
    D3       -0.99765   0.00000   0.00000   0.00000   0.00000  -0.99765
    D4       -1.04642   0.00000   0.00000   0.00000   0.00000  -1.04642
    D5        1.05567   0.00000   0.00000   0.00000   0.00000   1.05567
    D6       -3.09728   0.00000   0.00000   0.00000   0.00000  -3.09728
    D7       -3.14119   0.00000   0.00000   0.00000   0.00000  -3.14119
    D8       -1.03910   0.00000   0.00000   0.00000   0.00000  -1.03910
    D9        1.09113   0.00000   0.00000   0.00000   0.00000   1.09113
   D10        3.12971   0.00000   0.00000   0.00000   0.00000   3.12971
   D11        1.03409   0.00000   0.00000   0.00000   0.00000   1.03409
   D12       -1.06441   0.00000   0.00000   0.00000   0.00000  -1.06441
   D13       -1.05307   0.00000   0.00000   0.00000   0.00000  -1.05307
   D14        3.13450   0.00000   0.00000   0.00000   0.00000   3.13450
   D15        1.03599   0.00000   0.00000   0.00000   0.00000   1.03600
   D16        1.04561   0.00000   0.00000   0.00000   0.00000   1.04562
   D17       -1.05000   0.00000   0.00000   0.00000   0.00000  -1.05000
   D18        3.13468   0.00000   0.00000   0.00000   0.00000   3.13468
   D19       -3.11071   0.00000   0.00000   0.00000   0.00000  -3.11071
   D20        1.12685   0.00000   0.00000   0.00000   0.00000   1.12685
   D21       -0.96887   0.00000   0.00000   0.00000   0.00000  -0.96887
         Item               Value     Threshold  Converged?
 Maximum Force            0.000000     0.000002     YES
 RMS     Force            0.000000     0.000001     YES
 Maximum Displacement     0.000002     0.000006     YES
 RMS     Displacement     0.000001     0.000004     YES
 Predicted change in Energy=-9.727196D-14
 Optimization completed.
    -- Stationary point found.
                           ----------------------------
                           !   Optimized Parameters   !
                           ! (Angstroms and Degrees)  !
 --------------------------                            --------------------------
 ! Name  Definition              Value          Derivative Info.                !
 --------------------------------------------------------------------------------
 ! R1    R(1,2)                  1.089          -DE/DX =    0.0                 !
 ! R2    R(1,3)                  1.09           -DE/DX =    0.0                 !
 ! R3    R(1,4)                  1.0908         -DE/DX =    0.0                 !
 ! R4    R(1,5)                  1.5152         -DE/DX =    0.0                 !
 ! R5    R(5,6)                  1.0973         -DE/DX =    0.0                 !
 ! R6    R(5,7)                  1.5209         -DE/DX =    0.0                 !
 ! R7    R(5,11)                 1.4228         -DE/DX =    0.0                 !
 ! R8    R(7,8)                  1.0919         -DE/DX =    0.0                 !
 ! R9    R(7,9)                  1.0908         -DE/DX =    0.0                 !
 ! R10   R(7,10)                 1.0907         -DE/DX =    0.0                 !
 ! R11   R(11,12)                0.9574         -DE/DX =    0.0                 !
 ! A1    A(2,1,3)              108.6692         -DE/DX =    0.0                 !
 ! A2    A(2,1,4)              108.3948         -DE/DX =    0.0                 !
 ! A3    A(2,1,5)              110.4622         -DE/DX =    0.0                 !
 ! A4    A(3,1,4)              108.6378         -DE/DX =    0.0                 !
 ! A5    A(3,1,5)              110.5261         -DE/DX =    0.0                 !
 ! A6    A(4,1,5)              110.0928         -DE/DX =    0.0                 !
 ! A7    A(1,5,6)              108.6672         -DE/DX =    0.0                 !
 ! A8    A(1,5,7)              112.278          -DE/DX =    0.0                 !
 ! A9    A(1,5,11)             106.6404         -DE/DX =    0.0                 !
 ! A10   A(6,5,7)              108.8341         -DE/DX =    0.0                 !
 ! A11   A(6,5,11)             109.1207         -DE/DX =    0.0                 !
 ! A12   A(7,5,11)             111.2211         -DE/DX =    0.0                 !
 ! A13   A(5,7,8)              111.046          -DE/DX =    0.0                 !
 ! A14   A(5,7,9)              110.1589         -DE/DX =    0.0                 !
 ! A15   A(5,7,10)             110.752          -DE/DX =    0.0                 !
 ! A16   A(8,7,9)              108.3744         -DE/DX =    0.0                 !
 ! A17   A(8,7,10)             107.7638         -DE/DX =    0.0                 !
 ! A18   A(9,7,10)             108.6587         -DE/DX =    0.0                 !
 ! A19   A(5,11,12)            108.8231         -DE/DX =    0.0                 !
 ! D1    D(2,1,5,6)             60.3442         -DE/DX =    0.0                 !
 ! D2    D(2,1,5,7)           -179.2148         -DE/DX =    0.0                 !
 ! D3    D(2,1,5,11)           -57.1614         -DE/DX =    0.0                 !
 ! D4    D(3,1,5,6)            -59.9556         -DE/DX =    0.0                 !
 ! D5    D(3,1,5,7)             60.4853         -DE/DX =    0.0                 !
 ! D6    D(3,1,5,11)          -177.4612         -DE/DX =    0.0                 !
 ! D7    D(4,1,5,6)           -179.977          -DE/DX =    0.0                 !
 ! D8    D(4,1,5,7)            -59.5361         -DE/DX =    0.0                 !
 ! D9    D(4,1,5,11)            62.5174         -DE/DX =    0.0                 !
 ! D10   D(1,5,7,8)            179.3191         -DE/DX =    0.0                 !
 ! D11   D(1,5,7,9)             59.2491         -DE/DX =    0.0                 !
 ! D12   D(1,5,7,10)           -60.9863         -DE/DX =    0.0                 !
 ! D13   D(6,5,7,8)            -60.3365         -DE/DX =    0.0                 !
 ! D14   D(6,5,7,9)            179.5935         -DE/DX =    0.0                 !
 ! D15   D(6,5,7,10)            59.3581         -DE/DX =    0.0                 !
 ! D16   D(11,5,7,8)            59.9093         -DE/DX =    0.0                 !
 ! D17   D(11,5,7,9)           -60.1608         -DE/DX =    0.0                 !
 ! D18   D(11,5,7,10)          179.6039         -DE/DX =    0.0                 !
 ! D19   D(1,5,11,12)         -178.2305         -DE/DX =    0.0                 !
 ! D20   D(6,5,11,12)           64.5638         -DE/DX =    0.0                 !
 ! D21   D(7,5,11,12)          -55.5123         -DE/DX =    0.0                 !
 --------------------------------------------------------------------------------
 GradGradGradGradGradGradGradGradGradGradGradGradGradGradGradGradGradGrad

 1\1\GINC-C618\Freq\RwB97XD\Aug-CC-pVTZ\C3H8O1\ROOT\08-Feb-2019\0\\#N G
 eom=AllCheck Guess=TCheck SCRF=Check GenChk RwB97XD/Aug-CC-pVTZ Freq\\
 Title\\0,1\C,0.4335014573,-0.1074361129,1.3098565281\H,1.4649138615,-0
 .0966826123,1.6590005504\H,-0.0644309014,-0.9861484412,1.7196712136\H,
 -0.0671750408,0.784970664,1.6878089853\C,0.3870918425,-0.1283915823,-0
 .204460973\H,0.89571104,-1.0338173285,-0.5589436444\C,-1.0372673601,-0
 .1246520377,-0.7377729426\H,-1.0471695347,-0.1278360511,-1.8296528157\
 H,-1.5659148336,0.7645198089,-0.391705989\H,-1.5796332398,-1.007599319
 2,-0.3975122634\O,1.1068489813,1.0152050218,-0.6500164931\H,1.07362372
 78,1.0478679908,-1.6062721562\\Version=ES64L-G09RevD.01\State=1-A\HF=-
 194.3768731\RMSD=0.000e+00\RMSF=7.397e-08\ZeroPoint=0.1085454\Thermal=
 0.1139916\Dipole=-0.3208765,-0.4365725,-0.3415569\DipoleDeriv=0.052543
 3,-0.004261,-0.041987,-0.0170902,0.0963185,-0.0114296,0.0015495,0.0304
 574,-0.0892484,-0.1128689,0.0056693,-0.0946757,-0.0002689,0.077502,-0.
 0120481,-0.0484125,-0.002032,0.0071343,0.0272119,-0.0875207,0.0484588,
 -0.0803911,-0.0697804,0.0732805,0.0229191,0.0317713,0.0248646,0.021247
 6,0.0850038,0.0412925,0.0815644,-0.0617353,-0.0809072,0.0078004,-0.017
 0887,0.0193212,0.560435,0.1921135,-0.0636305,0.2081629,0.6057716,-0.16
 82139,-0.0771186,-0.1675283,0.4521972,-0.0646673,0.0879527,0.0393701,0
 .0494552,-0.1804106,-0.0289982,0.0301435,-0.0673681,-0.0403841,-0.1275
 072,-0.0501818,-0.0383535,-0.0135911,0.0721995,0.0381758,-0.0948761,-0
 .0108832,0.0498831,0.0274795,-0.0016938,0.0159282,0.0065364,0.0709633,
 0.0095323,-0.0288871,0.004353,-0.1847617,0.0058797,0.0424479,0.0005443
 ,0.1021962,-0.0622239,-0.0458853,0.036956,-0.0710597,0.0356642,-0.0036
 763,-0.0625849,0.0167643,-0.0997845,-0.0706944,0.0496342,0.042474,0.07
 29459,0.0494293,-0.712086,-0.1925889,0.1267456,-0.2183259,-0.7427329,0
 .2200211,0.1446279,0.2182803,-0.439744,0.3260088,-0.014356,-0.0504571,
 -0.0184633,0.2648225,-0.0431615,-0.0371761,-0.0218479,0.1156441\Polar=
 45.3555008,1.3910153,43.1543361,1.3038294,-1.2747262,47.4564235\PG=C01
  [X(C3H8O1)]\NImag=0\\0.58771808,0.00512587,0.58337772,-0.00067907,-0.
 00621443,0.48861519,-0.29193255,-0.00135942,-0.08064942,0.31422016,-0.
 00164185,-0.04771044,-0.00137467,0.00219876,0.04646874,-0.07733923,-0.
 00065123,-0.07313941,0.08808162,0.00188942,0.08029521,-0.10293944,-0.0
 9929869,0.04579276,-0.01194903,-0.02477398,0.01249162,0.10808235,-0.09
 899115,-0.22204535,0.08094815,0.00099576,0.00057403,-0.00108881,0.1095
 9734,0.23872990,0.04375716,0.07778756,-0.08540155,-0.00394390,-0.00957
 097,0.00360664,-0.04965452,-0.08822437,0.09159264,-0.10469879,0.100773
 15,0.04067209,-0.01262669,0.02565052,0.01098652,0.00736540,-0.01287940
 ,-0.00653442,0.10877704,0.10073347,-0.22589632,-0.07362155,-0.00125993
 ,0.00116963,0.00101994,0.01246619,-0.01912330,-0.00897457,-0.11100688,
 0.24280820,0.04009990,-0.07138027,-0.07670233,-0.00416372,0.00927278,0
 .00303053,-0.00713412,0.01022779,0.00396927,-0.04440553,0.08194608,0.0
 8524628,-0.08037968,0.00305058,-0.00442048,-0.00102449,-0.00131722,-0.
 03506086,-0.00186445,0.00095665,0.01508371,-0.00044643,0.00039127,0.01
 679234,0.50191799,0.00332896,-0.07869623,-0.00696075,-0.00039904,-0.00
 170909,-0.00007855,0.00135649,-0.00065788,0.02779907,-0.00077891,-0.00
 266255,-0.03152298,-0.05312589,0.54754981,-0.00933381,-0.02057004,-0.2
 0351938,0.00137140,-0.00010644,-0.01069859,-0.00130191,-0.00246560,-0.
 00546046,-0.00015740,-0.00014665,-0.01431201,-0.00707278,0.03761510,0.
 53807539,0.00110292,-0.00057611,-0.00115116,0.00066873,-0.00049660,0.0
 0028343,-0.00007787,0.00008169,0.00044454,0.00084804,-0.00048503,-0.00
 031613,-0.10963371,0.09778600,0.03998891,0.11966176,0.00106056,0.00104
 788,-0.00092656,-0.00031003,-0.00011482,-0.00025196,0.00017206,0.00040
 526,-0.00081093,-0.00029519,0.00126876,0.00049654,0.09649276,-0.200094
 42,-0.06569700,-0.09796669,0.23389088,0.01687322,-0.02803895,-0.013969
 15,-0.00060671,0.00006518,0.00136315,0.00029277,0.00060601,0.00091843,
 -0.00030251,-0.00015353,-0.00677798,0.03867494,-0.06732101,-0.08127847
 ,-0.04167457,0.06845816,0.08762361,-0.00218251,0.00159552,-0.00674913,
 0.00111251,0.00001033,0.00168375,-0.00006775,-0.00014843,0.00029780,0.
 00069404,-0.00036345,0.00138887,-0.17786542,0.01019852,-0.03713363,-0.
 01747907,0.00166780,-0.00860328,0.48707616,-0.00013209,0.00130136,-0.0
 0202205,-0.00042476,0.00026995,0.00021137,0.00015128,-0.00019963,0.000
 41465,-0.00134939,0.00034714,-0.00057997,0.01839808,-0.07956109,0.0041
 8665,0.02624070,0.00127808,0.00946754,0.00214805,0.58206581,-0.0364235
 9,0.00078751,-0.01667628,-0.00063527,-0.00011050,-0.00690612,-0.000248
 35,-0.00022815,0.00101467,-0.00041891,0.00032178,0.00163842,-0.0418789
 5,-0.00145330,-0.09796080,0.01021072,-0.00140586,0.00460452,-0.0314497
 0,-0.00105616,0.56640731,-0.00635016,-0.00031016,-0.00084837,-0.000026
 73,-0.00008104,-0.00206069,0.00005373,0.00023380,0.00017269,-0.0000601
 9,-0.00018599,0.00001769,0.00046621,-0.00083411,-0.03418170,0.00140068
 ,0.00005167,0.00079093,-0.04795945,-0.00004750,0.00226179,0.05140836,0
 .00005918,0.00030530,-0.00006015,0.00000516,0.00059330,0.00008283,0.00
 010192,0.00020474,-0.00036615,0.00001788,0.00023075,0.00042428,-0.0006
 1985,-0.00193049,0.00107036,-0.00019129,-0.00010507,0.00039743,0.00073
 840,-0.04734554,-0.00168669,0.00006317,0.04613358,-0.00353559,0.000348
 06,0.00069732,-0.00013141,-0.00001881,-0.00090149,0.00017218,-0.000045
 45,0.00027886,0.00015041,0.00013494,0.00039310,0.00312203,0.00104735,-
 0.01240924,-0.00056431,0.00037571,0.00069235,0.00106500,-0.00138682,-0
 .30895570,0.00102361,0.00098081,0.33609717,0.00124726,0.00014230,0.001
 61725,0.00026895,-0.00038808,0.00015021,0.00002063,-0.00011022,-0.0000
 5213,0.00030426,-0.00050937,-0.00095680,-0.01779866,0.02969003,0.01028
 349,-0.00575728,-0.00058177,-0.00269243,-0.10626864,0.10193062,0.04084
 102,-0.00069452,-0.00078855,-0.00014687,0.11673187,-0.00040287,0.00035
 602,0.00019368,-0.00016640,0.00021860,0.00013245,0.00010135,-0.0000346
 3,-0.00006190,0.00024803,0.00009568,0.00058976,-0.00019606,-0.00260452
 ,-0.00017225,-0.00007667,0.00129776,0.00042545,0.10374711,-0.22506354,
 -0.07022147,-0.00136907,0.00104998,0.00087704,-0.11487657,0.24155123,-
 0.00025077,0.00143129,0.00112556,0.00022434,-0.00015461,0.00002685,-0.
 00002006,0.00006045,-0.00004788,-0.00007125,-0.00044328,-0.00005242,-0
 .00600623,0.01080941,0.00335040,-0.00258940,0.00013324,-0.00012195,0.0
 4104938,-0.07086090,-0.07610912,0.01543482,-0.02682956,-0.00920206,-0.
 04281615,0.07714295,0.07847297,0.00104294,-0.00034158,0.00067552,0.000
 10710,0.00036665,0.00022999,0.00003749,0.00027700,-0.00076622,-0.00002
 832,0.00007858,-0.00007160,-0.00876407,-0.02578097,0.01261127,0.000549
 85,0.00111347,0.00051511,-0.11243736,-0.10463462,0.04004542,-0.0004757
 9,0.00096514,-0.00014930,0.00847147,0.01281220,-0.00625230,0.12019665,
 0.00019122,-0.00018237,0.00025760,0.00009288,0.00018961,-0.00017947,0.
 00002826,0.00046355,-0.00030303,-0.00009875,-0.00002004,0.00007780,0.0
 0219658,-0.00085268,-0.00010298,-0.00055424,0.00028610,-0.00031002,-0.
 10637270,-0.22261776,0.06811100,0.00137188,0.00078309,-0.00069770,-0.0
 1356351,-0.01894051,0.00891887,0.11736013,0.23916153,0.00011398,-0.000
 30224,0.00007868,0.00018743,0.00002927,0.00014565,-0.00049658,0.000057
 76,-0.00037981,-0.00003952,-0.00007318,-0.00001017,-0.00325080,-0.0098
 4157,0.00233080,0.00049653,0.00013085,0.00025967,0.04136307,0.06917723
 ,-0.07327667,0.01635692,0.02667019,-0.00911511,-0.00656420,-0.00884787
 ,0.00294545,-0.04406642,-0.07560255,0.07619877,-0.00057004,-0.00552008
 ,0.00488787,0.00101226,0.00051054,0.00057981,0.00078419,0.00024339,0.0
 0010707,-0.00009901,0.00010602,-0.00102351,-0.10315246,-0.06008019,0.0
 0083634,0.00830249,-0.00121385,-0.00256021,-0.02551381,-0.04316368,0.0
 1542977,0.00295741,0.00035764,0.00032603,0.00381108,0.00013789,0.00117
 249,-0.00913918,-0.00095599,-0.00340245,0.13776062,-0.00632533,-0.0066
 3103,0.00866351,0.00057013,0.00013284,-0.00081205,0.00025903,0.0011716
 5,0.00059958,-0.00011162,0.00166664,0.00056634,-0.06623044,-0.17479684
 ,0.00804637,-0.02453539,-0.03888760,0.01589907,-0.01320179,-0.01142136
 ,0.00657130,0.00193941,-0.00007142,-0.00087611,-0.00121720,0.00220736,
 0.00027492,-0.00259617,0.00195066,-0.00117128,0.12941491,0.25617626,0.
 02480363,0.04271740,-0.02131405,0.00020076,0.00025568,0.00278639,0.000
 10165,0.00021312,-0.00931660,0.00028591,-0.00003033,0.00302234,0.02765
 868,0.04421102,-0.10392379,-0.00418138,0.00030022,0.00581967,-0.002680
 43,-0.00559501,0.00330144,0.00021634,-0.00068243,0.00271311,0.00020688
 ,-0.00022150,-0.00019445,-0.00181628,0.00001290,0.00089831,-0.00535834
 ,-0.06662905,0.65052116,-0.00205804,-0.00328138,0.00085217,0.00016979,
 -0.00003802,-0.00002617,0.00055476,-0.00025642,0.00108822,-0.00002934,
 0.00003512,-0.00022740,-0.00145483,-0.00136089,0.02408982,0.00041346,-
 0.00019081,-0.00070727,0.00089130,0.00088330,0.00226604,-0.00071956,-0
 .00070879,-0.00133177,-0.00033642,0.00004105,0.00012514,0.00043923,0.0
 0030425,-0.00069797,-0.01615355,-0.01796554,-0.03943741,0.01828323,-0.
 00300596,-0.00522654,0.00111721,0.00005689,-0.00008236,-0.00027395,-0.
 00016126,0.00051165,0.00171104,-0.00016944,0.00011540,-0.00011815,0.00
 000355,-0.00398402,0.03834249,0.00077361,-0.00027280,0.00050465,-0.000
 01934,0.00094659,0.00037054,-0.00083206,0.00015176,-0.00073902,0.00027
 234,-0.00013343,-0.00048279,0.00038016,-0.00022118,-0.00022661,-0.0198
 3660,-0.03149715,-0.01455203,0.02253812,0.03969208,0.00191417,0.004085
 34,0.00020540,0.00006489,-0.00017633,0.00039119,0.00000456,-0.00006092
 ,-0.00077421,-0.00016539,0.00002034,0.00055500,-0.00364160,-0.00430380
 ,-0.01419386,-0.00094719,-0.00080241,0.00086616,-0.00023171,-0.0019565
 5,0.00291834,0.00081599,-0.00000092,-0.00028832,0.00012972,0.00016365,
 -0.00019332,-0.00095518,-0.00018243,-0.00007557,-0.01099486,0.02886739
 ,-0.53431353,0.01400661,-0.02565338,0.54490272\\0.00000005,0.00000007,
 0.00000007,0.00000005,0.00000006,-0.00000004,0.,0.00000012,0.00000006,
 0.00000007,0.00000012,-0.00000007,-0.00000011,-0.00000013,-0.00000003,
 -0.00000005,-0.00000004,0.00000005,0.00000001,0.00000006,0.00000002,-0
 .00000005,-0.00000009,0.00000003,0.,0.00000001,-0.00000002,-0.00000006
 ,0.,0.00000012,0.00000010,-0.00000001,-0.00000005,-0.00000001,-0.00000
 017,-0.00000014\\\@


 HIGGLEDY-PIGGLEDY
 NIC'LAUS COPERNICUS
 LOOKED AT THE UNIVERSE,
 SPOKE TO THE THRONG;
 GIVE UP YOUR PTOLOMY,
 RISE UP AND FOLLOW ME,
 HELIOCENTRICALLY
 PTOLEMY'S WRONG.
   -- NANCY L. STARK
 Job cpu time:       0 days  5 hours 46 minutes 34.6 seconds.
 File lengths (MBytes):  RWF=    100 Int=      0 D2E=      0 Chk=      9 Scr=      1
 Normal termination of Gaussian 09 at Fri Feb  8 10:47:39 2019.
