# Supplementary material for: Computational Investigation of Substituent Effects on the Alcohol + Carbonyl Channel of Peroxy Radical Self- and Cross-Reactions
Source: J Phys Chem A. 2023 Feb 8;127(7):1686–96. doi: 10.1021/acs.jpca.2c08927 (PMC9969516; doi:10.1021/acs.jpca.2c08927)
Supplement: Supplementary file 2 — jp2c08927_si_002.zip [file jp2c08927_si_002.zip › EtO--OiPr/eto-oipr-TS1-wb97-opt-F12.out]

 Working directory              : /run/nvme/job_9749770/data/9749770/molpro.8Y2Hjg9M4G/
 Global scratch directory       : /run/nvme/job_9749770/data/9749770/molpro.8Y2Hjg9M4G/
 Wavefunction directory         : /scratch/kurten/scratch_galib/third-paper/eto-ipro/ts-cacl/eto-ipr-set2/wb-ts/ccsdt/eto-ipr-set2-M0001-copt-TS-opt-TS-wb97-opt-F12/
 Main file repository           : /run/nvme/job_9749770/data/9749770/

 id        : cs

 Nodes       nprocs
 r06c54.bullx    7
 Distribution of processes:   nprocs(total)=    8   nprocs(compute)=    7   nprocs(helper)=    1
 GA implementation: MPI file
 GA implementation (serial work in mppx): MPI file

 Using customized tuning parameters: mindgm=1; mindgv=20; mindgc=4; mindgr=1; noblas=0; minvec=7
 default implementation of scratch files=sf  


 Variables initialized (1009), CPU time= 0.01 sec
 ***,SCI
 memory,2800,m
 geomtyp=xyz
 NOSYM
 geometry={
 19
 eto-ipr-set2-M0001-copt-TS-opt-TS-wb97-opt.log,Energy: -218420.3819180
 H         -1.97386       -1.36170        0.78391
 C         -2.41624       -0.81528       -0.04615
 H         -2.38376       -1.44248       -0.93403
 H         -3.44718       -0.56054        0.19433
 C         -1.59623        0.45014       -0.32564
 H         -0.51689        0.08094       -0.72158
 H         -2.03064        1.00531       -1.17580
 O         -1.54205        1.26259        0.72417
 H          2.86775        1.20924        0.60759
 C          2.00879        1.11843       -0.05847
 H          1.17839        1.67205        0.38223
 H          2.25959        1.57096       -1.01672
 C          1.62136       -0.34401       -0.25122
 H          2.47777       -0.87324       -0.69655
 C          1.27397       -1.03319        1.06532
 H          0.44847       -0.51430        1.55639
 H          2.12544       -1.02321        1.74644
 H          0.98176       -2.06697        0.88516
 O          0.62496       -0.50668       -1.21347
 }
 BASIS=MINAO
 END
 {rhf;
 wf,charge=0,spin=2}
 BASIS=VDZ-F12
 END
 {rhf;
 wf,charge=0,spin=2}
 rccsd(t)-f12a,gem_beta=0.9
 
 
 Commands initialized (810), CPU time= 0.01 sec, 661 directives.
 Default parameters read. Elapsed time= 1.52 sec

 Checking input...
 Passed
1


                                         ***  PROGRAM SYSTEM MOLPRO  ***
                                       Copyright, TTI GmbH Stuttgart, 2015
                                    Version 2021.2 linked Aug  3 2021 10:50:23


 **********************************************************************************************************************************
 LABEL *   SCI                                                                           
  64 bit mpp version                                                                     DATE: 16-Dec-21          TIME: 00:07:46  
 **********************************************************************************************************************************

 SHA1:             dade016a989826d9d859d6207854b99675d53db3
 **********************************************************************************************************************************

 Memory per process:      2800 MW
 Total memory per node:  19600 MW

 GA preallocation disabled
 GA check disabled

 Variable memory set to 2800.0 MW

 SETTING GEOMTYP        =    XYZ
 ZSYMEL=NOSYM

 SETTING BASIS          =    MINAO


 Recomputing integrals since basis changed


 Using spherical harmonics

 Library entry H      S MINAO                selected for orbital group  1
 Library entry C      S MINAO                selected for orbital group  2
 Library entry C      P MINAO                selected for orbital group  2
 Library entry O      S MINAO                selected for orbital group  6
 Library entry O      P MINAO                selected for orbital group  6


 PROGRAM * SEWARD (Integral evaluation for generally contracted gaussian basis sets)     Author: Roland Lindh, 1990

 Geometry written to block  1 of record 700


 Point group  C1  


 ATOMIC COORDINATES

 NR  ATOM    CHARGE       X              Y              Z

   1  H       1.00   -3.730054808   -2.573240064    1.481375206
   2  C       6.00   -4.566031851   -1.540655915   -0.087210861
   3  H       1.00   -4.504653547   -2.725892140   -1.765060892
   4  H       1.00   -6.514226102   -1.059267082    0.367230478
   5  C       6.00   -3.016437532    0.850641318   -0.615370415
   6  H       1.00   -0.976780537    0.152954433   -1.363588577
   7  H       1.00   -3.837353458    1.899760570   -2.221939977
   8  O       8.00   -2.914052170    2.385949308    1.368482968
   9  H       1.00    5.419262094    2.285132419    1.148178696
  10  C       6.00    3.796062942    2.113526390   -0.110492287
  11  H       1.00    2.226834368    3.159716567    0.722310017
  12  H       1.00    4.270006254    2.968684153   -1.921322345
  13  C       6.00    3.063926349   -0.650084684   -0.474736997
  14  H       1.00    4.682306700   -1.650184441   -1.316288732
  15  C       6.00    2.407454391   -1.952446135    2.013163035
  16  H       1.00    0.847485475   -0.971886146    2.941150843
  17  H       1.00    4.016499494   -1.933586668    3.300293293
  18  H       1.00    1.855257520   -3.906007208    1.672709976
  19  O       8.00    1.181003239   -0.957486433   -2.293125960

 Bond lengths in Bohr (Angstrom)

 1-2  2.055614237  2-3  2.055172240  2-4  2.057598838  2-5  2.898016136  5-6  2.281840938
     ( 1.087784209)     ( 1.087550314)     ( 1.088834414)     ( 1.533564096)     ( 1.207498223)

  5- 7  2.087012200   5- 8  2.510642872   9-10  2.061183339  10-11  2.061686659  10-12  2.057917045
       ( 1.104399295)       ( 1.328574993)       ( 1.090731251)       ( 1.090997596)       ( 1.089002802)

 10-13  2.882055580  13-14  2.080279742  13-15  2.883877138  13-19  2.635608791  15-16  2.063046844
       ( 1.525118133)       ( 1.100836632)       ( 1.526082061)       ( 1.394704109)       ( 1.091717375)

 15-17  2.060603340  15-18  2.058453433
       ( 1.090424328)       ( 1.089286646)

 Bond angles

  1-2-3  108.73165037   1-2-4  109.51452165   1-2-5  109.63983087   2-5-6  106.58408208

  2-5-7  110.16733424   2-5-8  112.48195090   3-2-4  110.09105680   3-2-5  108.12635073

  4-2-5  110.70030854   6-5-7  104.64808150   6-5-8  114.18120051   7-5-8  108.47616113

  9-10-11  108.08851007   9-10-12  108.74601466   9-10-13  110.92000598  10-13-14  108.33025959

 10-13-15  112.44757111  10-13-19  112.36602243  11-10-12  108.65496492  11-10-13  110.13827298

 12-10-13  110.22836114  13-15-16  110.21432717  13-15-17  110.91518700  13-15-18  110.30213861

 14-13-15  107.99748737  14-13-19  102.74511730  15-13-19  112.32750725  16-15-17  107.76572623

 16-15-18  108.82207799  17-15-18  108.75177715

 NUCLEAR CHARGE:                   58
 NUMBER OF PRIMITIVE AOS:         235
 NUMBER OF SYMMETRY AOS:          235
 NUMBER OF CONTRACTIONS:           47   (   47A   )
 NUMBER OF INNER CORE ORBITALS:     0   (    0A   )
 NUMBER OF OUTER CORE ORBITALS:     7   (    7A   )
 NUMBER OF VALENCE ORBITALS:       40   (   40A   )


 NUCLEAR REPULSION ENERGY  322.06007832

 Eigenvalues of metric

         1 0.178E+00 0.179E+00 0.187E+00 0.208E+00 0.221E+00 0.238E+00 0.245E+00 0.249E+00


 Contracted 2-electron integrals neglected if value below      1.0D-11
 AO integral compression algorithm  1   Integral accuracy      1.0D-11

     5.505 MB (compressed) written to integral file ( 87.7%)

     Node minimum: 0.786 MB, node maximum: 0.786 MB


 NUMBER OF SORTED TWO-ELECTRON INTEGRALS:      91287.     BUFFER LENGTH:  32768
 NUMBER OF SEGMENTS:   1  SEGMENT LENGTH:      91287      RECORD LENGTH: 524288

 Memory used in sort:       0.65 MW

 SORT1 READ      709157. AND WROTE       91111. INTEGRALS IN      1 RECORDS. CPU TIME:     0.02 SEC, REAL TIME:     0.05 SEC
 SORT2 READ      635008. AND WROTE      636756. INTEGRALS IN     21 RECORDS. CPU TIME:     0.00 SEC, REAL TIME:     0.01 SEC

 Node minimum:       90482.  Node maximum:       91449. integrals

 OPERATOR DM      FOR CENTER  0  COORDINATES:    0.000000    0.000000    0.000000


 **********************************************************************************************************************************
 DATASETS  * FILE   NREC   LENGTH (MB)   RECORD NAMES
              1      18       28.97       500      610      700      900      950      970     1000      129      960     1100   
                                          VAR    BASINP    GEOM    SYMINP    ZMAT    AOBASIS   BASIS     P2S    ABASIS      S 
                                         1400     1410     1200     1210     1080     1600     1650     1700   
                                           T        V       H0       H01     AOSYM     SMH    MOLCAS    OPER   

 PROGRAMS   *        TOTAL       INT
 CPU TIMES  *         1.44      1.29
 REAL TIME  *         6.20 SEC
 DISK USED  *        29.55 MB (local),      237.53 MB (total)
 GA USED    *         0.00 MB       (max)       0.00 MB       (current)
 **********************************************************************************************************************************


 Program * Restricted Hartree-Fock

 Orbital guess generated from atomic densities. Full valence occupancy:   29

 Initial alpha occupancy:  30
 Initial beta  occupancy:  28

 NELEC=   58   SYM=1   MS2= 2   THRE=1.0D-08   THRD=3.2D-06   THRG=3.2D-06  HFMA2=F  DIIS_START=2   DIIS_MAX=10   DIIS_INCORE=F

 Level shifts:    0.00 (CLOSED)    0.00 (OPEN)    0.30 (GAP_MIN)

 ITER           ETOT              DE          GRAD        DDIFF     DIIS  NEXP   TIME(IT)  TIME(TOT)  DIAG
   1     -345.01283784    -345.01283784     0.00D+00     0.25D+00     0     0       0.02      0.16    start
   2     -345.18201934      -0.16918151     0.12D-01     0.33D-01     1     0       0.00      0.16    diag2
   3     -345.22909244      -0.04707310     0.64D-02     0.12D-01     2     0       0.01      0.17    diag2
   4     -345.25757172      -0.02847928     0.21D-02     0.86D-02     3     0       0.00      0.17    diag2
   5     -345.26734766      -0.00977594     0.15D-02     0.52D-02     4     0       0.00      0.17    diag2
   6     -345.27355324      -0.00620558     0.93D-03     0.55D-02     5     0       0.00      0.17    diag2
   7     -345.27453199      -0.00097875     0.44D-03     0.20D-02     6     0       0.01      0.18    diag2
   8     -345.27483571      -0.00030372     0.25D-03     0.13D-02     7     0       0.00      0.18    diag2
   9     -345.27495283      -0.00011712     0.12D-03     0.61D-03     8     0       0.00      0.18    diag2
  10     -345.27501676      -0.00006393     0.71D-04     0.65D-03     9     0       0.00      0.18    diag2/orth
  11     -345.27502834      -0.00001158     0.33D-04     0.17D-03     9     0       0.01      0.19    diag2
  12     -345.27503612      -0.00000778     0.27D-04     0.11D-03     9     0       0.00      0.19    diag2
  13     -345.27504451      -0.00000840     0.26D-04     0.12D-03     9     0       0.00      0.19    diag2
  14     -345.27508805      -0.00004354     0.26D-04     0.63D-03     9     0       0.00      0.19    diag2
  15     -345.27522571      -0.00013766     0.24D-04     0.24D-02     9     0       0.01      0.20    diag2
  16     -345.27521730       0.00000842     0.23D-04     0.18D-03     9     0       0.00      0.20    diag2
  17     -345.27532227      -0.00010497     0.21D-04     0.25D-02     9     0       0.00      0.20    diag2
  18     -345.27533938      -0.00001711     0.26D-04     0.47D-03     9     0       0.00      0.20    diag2
  19     -345.27536461      -0.00002523     0.15D-04     0.86D-03     9     0       0.01      0.21    diag2
  20     -345.27537921      -0.00001461     0.15D-04     0.50D-03     9     0       0.00      0.21    diag2/orth
  21     -345.27539286      -0.00001364     0.18D-04     0.46D-03     9     0       0.00      0.21    diag2
  22     -345.27542432      -0.00003146     0.15D-04     0.12D-02     9     0       0.00      0.21    diag2
  23     -345.27545114      -0.00002682     0.11D-04     0.16D-02     9     0       0.00      0.21    diag2
  24     -345.27546007      -0.00000894     0.11D-04     0.10D-02     9     0       0.01      0.22    diag2
  25     -345.27546364      -0.00000356     0.89D-05     0.87D-03     9     0       0.00      0.22    diag2
  26     -345.27546389      -0.00000025     0.18D-05     0.23D-03     9     0       0.00      0.22    diag2
  27     -345.27546391      -0.00000002     0.85D-06     0.51D-04     9     0       0.00      0.22    diag2
  28     -345.27546391      -0.00000000     0.52D-06     0.14D-04     9     0       0.01      0.23    diag2
  29     -345.27546391      -0.00000000     0.29D-06     0.64D-05     9     0       0.00      0.23    diag2
  30     -345.27546391       0.00000000     0.14D-06     0.31D-05     9     0       0.00      0.23    diag2/orth
  31     -345.27546391      -0.00000000     0.53D-07     0.24D-06     0     0       0.00      0.23    diag

 Final alpha occupancy:  30
 Final beta  occupancy:  28

 !RHF STATE 1.1 Energy               -345.275463913603
  RHF One-electron energy           -1104.264591364722
  RHF Two-electron energy             436.929049126295
  RHF Kinetic energy                  343.742912625404
  RHF Nuclear energy                  322.060078324824
  RHF Virial quotient                  -1.004458422943

 !RHF STATE 1.1 Dipole moment           0.60707078    -0.32019683    -0.15173113
 Dipole moment /Debye                   1.54302002    -0.81385916    -0.38566206

 Orbital energies:

           1.1          2.1          3.1          4.1          5.1          6.1          7.1          8.1          9.1         10.1
    -20.602752   -20.584467   -11.485490   -11.448972   -11.399623   -11.396386   -11.386382    -1.406053    -1.387474    -1.116809

          11.1         12.1         13.1         14.1         15.1         16.1         17.1         18.1         19.1         20.1
     -1.055429    -1.018321    -0.878388    -0.847902    -0.719249    -0.701998    -0.689449    -0.672754    -0.665658    -0.630143

          21.1         22.1         23.1         24.1         25.1         26.1         27.1         28.1         29.1         30.1
     -0.614858    -0.602328    -0.587369    -0.579175    -0.574259    -0.567426    -0.515347    -0.470630    -0.624681    -0.571625

          31.1         32.1
      0.337116     0.389163


 HOMO     30.1    -0.571625 =     -15.5547eV
 LUMO     31.1     0.337116 =       9.1734eV
 LUMO-HOMO         0.908741 =      24.7281eV

 Orbitals saved in record  2100.2


 **********************************************************************************************************************************
 DATASETS  * FILE   NREC   LENGTH (MB)   RECORD NAMES
              1      18       28.97       500      610      700      900      950      970     1000      129      960     1100   
                                          VAR    BASINP    GEOM    SYMINP    ZMAT    AOBASIS   BASIS     P2S    ABASIS      S 
                                         1400     1410     1200     1210     1080     1600     1650     1700   
                                           T        V       H0       H01     AOSYM     SMH    MOLCAS    OPER   

              2       4        2.99       700     1000      520     2100   
                                         GEOM     BASIS   MCVARS     RHF  

 PROGRAMS   *        TOTAL   RHF-SCF       INT
 CPU TIMES  *         1.70      0.25      1.29
 REAL TIME  *         7.15 SEC
 DISK USED  *        32.33 MB (local),      257.00 MB (total)
 GA USED    *         0.00 MB       (max)       0.00 MB       (current)
 **********************************************************************************************************************************
 SETTING BASIS          =    VDZ-F12


 Recomputing integrals since basis changed


 Using spherical harmonics

 Library entry H      S cc-pVDZ-F12          selected for orbital group  1
 Library entry H      P cc-pVDZ-F12          selected for orbital group  1
 Library entry C      S cc-pVDZ-F12          selected for orbital group  2
 Library entry C      P cc-pVDZ-F12          selected for orbital group  2
 Library entry C      D cc-pVDZ-F12          selected for orbital group  2
 Library entry O      S cc-pVDZ-F12          selected for orbital group  6
 Library entry O      P cc-pVDZ-F12          selected for orbital group  6
 Library entry O      D cc-pVDZ-F12          selected for orbital group  6


 PROGRAM * SEWARD (Integral evaluation for generally contracted gaussian basis sets)     Author: Roland Lindh, 1990

 Geometry written to block  1 of record 700


 Point group  C1  


 ATOMIC COORDINATES

 NR  ATOM    CHARGE       X              Y              Z

   1  H       1.00   -3.730054808   -2.573240064    1.481375206
   2  C       6.00   -4.566031851   -1.540655915   -0.087210861
   3  H       1.00   -4.504653547   -2.725892140   -1.765060892
   4  H       1.00   -6.514226102   -1.059267082    0.367230478
   5  C       6.00   -3.016437532    0.850641318   -0.615370415
   6  H       1.00   -0.976780537    0.152954433   -1.363588577
   7  H       1.00   -3.837353458    1.899760570   -2.221939977
   8  O       8.00   -2.914052170    2.385949308    1.368482968
   9  H       1.00    5.419262094    2.285132419    1.148178696
  10  C       6.00    3.796062942    2.113526390   -0.110492287
  11  H       1.00    2.226834368    3.159716567    0.722310017
  12  H       1.00    4.270006254    2.968684153   -1.921322345
  13  C       6.00    3.063926349   -0.650084684   -0.474736997
  14  H       1.00    4.682306700   -1.650184441   -1.316288732
  15  C       6.00    2.407454391   -1.952446135    2.013163035
  16  H       1.00    0.847485475   -0.971886146    2.941150843
  17  H       1.00    4.016499494   -1.933586668    3.300293293
  18  H       1.00    1.855257520   -3.906007208    1.672709976
  19  O       8.00    1.181003239   -0.957486433   -2.293125960

 Bond lengths in Bohr (Angstrom)

 1-2  2.055614237  2-3  2.055172240  2-4  2.057598838  2-5  2.898016136  5-6  2.281840938
     ( 1.087784209)     ( 1.087550314)     ( 1.088834414)     ( 1.533564096)     ( 1.207498223)

  5- 7  2.087012200   5- 8  2.510642872   9-10  2.061183339  10-11  2.061686659  10-12  2.057917045
       ( 1.104399295)       ( 1.328574993)       ( 1.090731251)       ( 1.090997596)       ( 1.089002802)

 10-13  2.882055580  13-14  2.080279742  13-15  2.883877138  13-19  2.635608791  15-16  2.063046844
       ( 1.525118133)       ( 1.100836632)       ( 1.526082061)       ( 1.394704109)       ( 1.091717375)

 15-17  2.060603340  15-18  2.058453433
       ( 1.090424328)       ( 1.089286646)

 Bond angles

  1-2-3  108.73165037   1-2-4  109.51452165   1-2-5  109.63983087   2-5-6  106.58408208

  2-5-7  110.16733424   2-5-8  112.48195090   3-2-4  110.09105680   3-2-5  108.12635073

  4-2-5  110.70030854   6-5-7  104.64808150   6-5-8  114.18120051   7-5-8  108.47616113

  9-10-11  108.08851007   9-10-12  108.74601466   9-10-13  110.92000598  10-13-14  108.33025959

 10-13-15  112.44757111  10-13-19  112.36602243  11-10-12  108.65496492  11-10-13  110.13827298

 12-10-13  110.22836114  13-15-16  110.21432717  13-15-17  110.91518700  13-15-18  110.30213861

 14-13-15  107.99748737  14-13-19  102.74511730  15-13-19  112.32750725  16-15-17  107.76572623

 16-15-18  108.82207799  17-15-18  108.75177715

 NUCLEAR CHARGE:                   58
 NUMBER OF PRIMITIVE AOS:         419
 NUMBER OF SYMMETRY AOS:          405
 NUMBER OF CONTRACTIONS:          318   (  318A   )
 NUMBER OF INNER CORE ORBITALS:     0   (    0A   )
 NUMBER OF OUTER CORE ORBITALS:     7   (    7A   )
 NUMBER OF VALENCE ORBITALS:       40   (   40A   )


 NUCLEAR REPULSION ENERGY  322.06007832


 Eigenvalues of metric

         1 0.765E-04 0.125E-03 0.239E-03 0.370E-03 0.452E-03 0.655E-03 0.698E-03 0.796E-03


 Contracted 2-electron integrals neglected if value below      1.0D-11
 AO integral compression algorithm  1   Integral accuracy      1.0D-11

     4537.188 MB (compressed) written to integral file ( 40.3%)

     Node minimum: 609.223 MB, node maximum: 671.613 MB


 NUMBER OF SORTED TWO-ELECTRON INTEGRALS:  183740445.     BUFFER LENGTH:  32768
 NUMBER OF SEGMENTS:   6  SEGMENT LENGTH:   31995432      RECORD LENGTH: 524288

 Memory used in sort:      32.55 MW

 SORT1 READ  1407626900. AND WROTE   159190711. INTEGRALS IN    459 RECORDS. CPU TIME:    30.14 SEC, REAL TIME:    32.79 SEC
 SORT2 READ  1108915523. AND WROTE  1286335281. INTEGRALS IN  17206 RECORDS. CPU TIME:     2.73 SEC, REAL TIME:     5.08 SEC

 Node minimum:   183740445.  Node maximum:   183783921. integrals

 OPERATOR DM      FOR CENTER  0  COORDINATES:    0.000000    0.000000    0.000000


 **********************************************************************************************************************************
 DATASETS  * FILE   NREC   LENGTH (MB)   RECORD NAMES
              1      18       32.45       500      610      700      900      950      970     1001      129      960     1100   
                                          VAR    BASINP    GEOM    SYMINP    ZMAT    AOBASIS   BASIS     P2S    ABASIS      S 
                                         1400     1410     1200     1210     1080     1600     1650     1700   
                                           T        V       H0       H01     AOSYM     SMH    MOLCAS    OPER   

              2       5        3.06       700     1000      520     2100     1001   
                                         GEOM     BASIS   MCVARS     RHF     BASIS   

 PROGRAMS   *        TOTAL       INT   RHF-SCF       INT
 CPU TIMES  *        43.92     42.20      0.25      1.29
 REAL TIME  *        55.57 SEC
 DISK USED  *        35.59 MB (local),       16.79 GB (total)
 GA USED    *         0.00 MB       (max)       0.00 MB       (current)
 **********************************************************************************************************************************


 Program * Restricted Hartree-Fock

 Molecular orbitals read from record     2100.2  Type=RHF/CANONICAL  

 Present basis size:      318
 Previous basis size:      47
 Previous occupation:      30
 Previous closed-shells:   28
 Previous core-orbitals:    7
 Present occupation:       30
 Present closed-shells:    28
 Present core-orbitals:     7
 Wavefunction symmetry:    1   Triplet 

 Orbital overlap <old|new>:  < 1.1| 1.1> = 1.000000   < 2.1| 2.1> = 1.000000   < 3.1| 3.1> = 1.000000   < 4.1| 4.1> = 1.000000
                             < 5.1| 5.1> = 1.000000   < 6.1| 6.1> = 1.000000   < 7.1| 7.1> = 1.000000   < 8.1| 8.1> = 1.000000
                             < 9.1| 9.1> = 1.000000   <10.1|10.1> = 1.000000   <11.1|11.1> = 1.000000   <12.1|12.1> = 1.000000
                             <13.1|13.1> = 1.000000   <14.1|14.1> = 1.000000   <15.1|15.1> = 1.000000   <16.1|16.1> = 1.000000
                             <17.1|17.1> = 1.000000   <18.1|18.1> = 1.000000   <19.1|19.1> = 1.000000   <20.1|20.1> = 1.000000
                             <21.1|21.1> = 1.000000   <22.1|22.1> = 1.000000   <23.1|23.1> = 1.000000   <24.1|24.1> = 1.000000
                             <25.1|25.1> = 1.000000   <26.1|26.1> = 1.000000   <27.1|27.1> = 1.000000   <28.1|28.1> = 1.000000
                             <29.1|29.1> = 1.000000   <30.1|30.1> = 1.000000


 Initial alpha occupancy:  30
 Initial beta  occupancy:  28

 NELEC=   58   SYM=1   MS2= 2   THRE=1.0D-08   THRD=3.2D-06   THRG=3.2D-06  HFMA2=F  DIIS_START=2   DIIS_MAX=10   DIIS_INCORE=F

 Level shifts:    0.00 (CLOSED)    0.00 (OPEN)    0.30 (GAP_MIN)

 ITER           ETOT              DE          GRAD        DDIFF     DIIS  NEXP   TIME(IT)  TIME(TOT)  DIAG
   1     -345.27546392    -345.27546392     0.00D+00     0.38D-01     0     0       2.06      2.15    start
   2     -345.92797104      -0.65250712     0.91D-02     0.15D-01     0     0       2.04      4.19    diag
   3     -346.01554535      -0.08757431     0.26D-02     0.52D-02     1     0       2.05      6.24    diag2
   4     -346.02388437      -0.00833903     0.74D-03     0.15D-02     2     0       2.01      8.25    diag2
   5     -346.02513471      -0.00125034     0.33D-03     0.41D-03     3     0       2.05     10.30    diag2
   6     -346.02537830      -0.00024359     0.93D-04     0.20D-03     4     0       2.06     12.36    diag2
   7     -346.02543432      -0.00005601     0.32D-04     0.56D-04     5     0       2.06     14.42    diag2
   8     -346.02547938      -0.00004506     0.21D-04     0.48D-04     6     0       2.04     16.46    diag2
   9     -346.02552055      -0.00004117     0.15D-04     0.53D-04     7     0       2.04     18.50    diag2
  10     -346.02554840      -0.00002785     0.11D-04     0.44D-04     8     0       2.06     20.56    diag2/orth
  11     -346.02556260      -0.00001420     0.93D-05     0.22D-04     9     0       2.08     22.64    diag2
  12     -346.02558104      -0.00001844     0.91D-05     0.28D-04     9     0       2.05     24.69    diag2
  13     -346.02563971      -0.00005867     0.90D-05     0.89D-04     9     0       2.25     26.94    diag2
  14     -346.02582215      -0.00018244     0.86D-05     0.30D-03     9     0       2.09     29.03    diag2
  15     -346.02583392      -0.00001176     0.86D-05     0.21D-04     9     0       2.06     31.09    diag2
  16     -346.02603023      -0.00019631     0.81D-05     0.43D-03     9     0       2.07     33.16    diag2
  17     -346.02603790      -0.00000767     0.15D-04     0.16D-04     9     0       2.08     35.24    diag2
  18     -346.02614147      -0.00010357     0.11D-04     0.37D-03     9     0       2.08     37.32    diag2
  19     -346.02605559       0.00008588     0.17D-04     0.33D-03     9     0       2.06     39.38    diag2
  20     -346.02616215      -0.00010656     0.50D-05     0.46D-03     9     0       2.05     41.43    diag2/orth
  21     -346.02616264      -0.00000050     0.17D-04     0.90D-05     9     0       2.08     43.51    diag2
  22     -346.02617476      -0.00001212     0.15D-04     0.68D-04     9     0       2.05     45.56    diag2
  23     -346.02618304      -0.00000828     0.95D-05     0.58D-04     9     0       2.05     47.61    diag2
  24     -346.02618715      -0.00000411     0.40D-05     0.59D-04     9     0       2.06     49.67    diag2
  25     -346.02618586       0.00000129     0.39D-05     0.28D-04     9     0       2.07     51.74    diag2
  26     -346.02618850      -0.00000264     0.87D-05     0.35D-04     9     0       2.07     53.81    diag2
  27     -346.02619069      -0.00000219     0.61D-05     0.31D-04     9     0       2.09     55.90    diag2
  28     -346.02619230      -0.00000161     0.40D-05     0.27D-04     9     0       2.10     58.00    diag2
  29     -346.02619265      -0.00000035     0.90D-06     0.13D-04     9     0       2.09     60.09    diag2
  30     -346.02619290      -0.00000024     0.18D-05     0.12D-04     9     0       2.09     62.18    diag2/orth
  31     -346.02619293      -0.00000003     0.12D-05     0.11D-04     9     0       2.07     64.25    diag2
  32     -346.02619296      -0.00000004     0.12D-05     0.25D-05     9     0       2.09     66.34    diag2
  33     -346.02619296      -0.00000000     0.12D-06     0.13D-05     9     0       2.07     68.41    diag2
  34     -346.02619296      -0.00000000     0.11D-06     0.16D-06     0     0       2.07     70.48    diag

 Final alpha occupancy:  30
 Final beta  occupancy:  28

 !RHF STATE 1.1 Energy               -346.026192963343
  RHF One-electron energy           -1109.956865886764
  RHF Two-electron energy             441.870594598597
  RHF Kinetic energy                  345.884588152039
  RHF Nuclear energy                  322.060078324824
  RHF Virial quotient                  -1.000409399020

 !RHF STATE 1.1 Dipole moment           0.37632720    -0.34061222    -0.00675080
 Dipole moment /Debye                   0.95652832    -0.86574990    -0.01715883

 Orbital energies:

           1.1          2.1          3.1          4.1          5.1          6.1          7.1          8.1          9.1         10.1
    -20.600487   -20.594342   -11.289723   -11.276716   -11.223198   -11.220330   -11.216321    -1.360304    -1.345887    -1.039918

          11.1         12.1         13.1         14.1         15.1         16.1         17.1         18.1         19.1         20.1
     -0.997953    -0.944252    -0.828663    -0.794106    -0.664364    -0.649945    -0.636271    -0.618135    -0.610954    -0.575425

          21.1         22.1         23.1         24.1         25.1         26.1         27.1         28.1         29.1         30.1
     -0.546151    -0.544062    -0.532282    -0.529073    -0.518468    -0.511103    -0.448871    -0.434353    -0.594383    -0.517927

          31.1         32.1
      0.053047     0.055323


 HOMO     30.1    -0.517927 =     -14.0935eV
 LUMO     31.1     0.053047 =       1.4435eV
 LUMO-HOMO         0.570974 =      15.5370eV

 Orbitals saved in record  2101.2


 **********************************************************************************************************************************
 DATASETS  * FILE   NREC   LENGTH (MB)   RECORD NAMES
              1      18       32.45       500      610      700      900      950      970     1001      129      960     1100   
                                          VAR    BASINP    GEOM    SYMINP    ZMAT    AOBASIS   BASIS     P2S    ABASIS      S 
                                         1400     1410     1200     1210     1080     1600     1650     1700   
                                           T        V       H0       H01     AOSYM     SMH    MOLCAS    OPER   

              2       6        8.53       700     1000      520     2100     1001     2101   
                                         GEOM     BASIS   MCVARS     RHF     BASIS     RHF  

 PROGRAMS   *        TOTAL   RHF-SCF       INT   RHF-SCF       INT
 CPU TIMES  *       114.43     70.51     42.20      0.25      1.29
 REAL TIME  *       133.31 SEC
 DISK USED  *        54.99 MB (local),       16.92 GB (total)
 GA USED    *         0.00 MB       (max)       0.00 MB       (current)
 **********************************************************************************************************************************


 PROGRAM * CCSD (Restricted open-shell coupled cluster)     Authors: C. Hampel, H.-J. Werner, 1991, M. Deegan, P.J. Knowles, 1992

                   Density fitting integral evaluation by F.R. Manby, 2003,2007, G. Knizia, 2010


 Basis set VDZ-F12/JKFIT generated.      Number of basis functions:   986 
 Basis set CC-PVDZ-F12/OPTRI generated.  Number of basis functions:   726 
 Basis set VDZ-F12/MP2FIT generated.     Number of basis functions:   780 

 Convergence thresholds:  THRVAR = 1.00D-08  THRDEN = 1.00D-06

 CCSD(T)     terms to be evaluated (factor= 1.000)


 Number of core orbitals:           7 (   7 )
 Number of closed-shell orbitals:  21 (  21 )
 Number of active  orbitals:        2 (   2 )
 Number of external orbitals:     288 ( 288 )

 Memory could be reduced to 934.88 Mwords without degradation in triples

 Number of N-1 electron functions:              44
 Number of N-2 electron functions:             946
 Number of singly external CSFs:             12760
 Number of doubly external CSFs:          60022315
 Total number of CSFs:                    60035075

 Molecular orbitals read from record     2101.2  Type=RHF/CANONICAL  

 Integral transformation finished. Total CPU:  77.48 sec, npass=  1  Memory used: 434.14 MW

 Geminal basis:    OPTFULL  GEM_TYPE=SLATER  BETA=0.9  NGEM=6

 Optimizing Gaussian exponents for each gem_beta

 Geminal optimization for beta= 0.9000
 Weight function:   m=0, omega= 1.3652

 Augmented Hessian optimization of geminal fit. Trust ratio= 0.40000
 Convergence reached after  14 iterations. Final gradient= 9.47D-17, Step= 1.60D-08, Delta= 1.32D-09

 Alpha:                 0.16713     0.72638     2.57315     8.59263    32.33955   179.26007
 Coeff:                 0.29008     0.30523     0.17630     0.10448     0.06448     0.03994


 WFN_F12=FIX,EG    DECOUPLE_EXPL=F   HYBRID=0    NOX=F   SEMIINT_F12=T   CORE_SINGLES=F


 AO(A)-basis ORBITAL           loaded. Number of functions:     318
 RI(R)-basis CC-PVDZ-F12/OPTRI loaded. Number of functions:     726
 DF-basis VDZ-F12/JKFIT        loaded. Number of functions:     986

 Screening thresholds:   THRAO=  1.00D-10  THRMO=  1.00D-09  THRPROD=  1.00D-09
                         THRSW=  1.00D-05  THROV=  1.00D-12  THRAOF12= 1.00D-08

 CPU time for one-electron matrices               6.33 sec

 Construction of ABS:
 Pseudo-inverse stability          6.50E-12
 Smallest eigenvalue of S          7.56E-05  (threshold= 1.00E-08)
 Ratio eigmin/eigmax               8.79E-06  (threshold= 1.00E-09)
 Smallest eigenvalue of S kept     7.56E-05  (threshold= 7.56E-05, 0 functions deleted, 726 kept)

 Construction of CABS:
 Pseudo-inverse stability          9.42E-11
 Smallest eigenvalue of S          2.39E-06  (threshold= 1.00E-08)
 Ratio eigmin/eigmax               2.39E-06  (threshold= 1.00E-09)
 Smallest eigenvalue of S kept     2.39E-06  (threshold= 2.39E-06, 0 functions deleted, 726 kept)

 CPU time for basis constructions                 0.31 sec
 Fock operators(MO) rebuilt from dump record.
 CPU time for Fock operator transformation        0.39 sec

                                      TOTAL          ALPHA          BETA    
  Singles Contributions MO        -0.008721453   -0.004349045   -0.004372408
  Singles Contributions CABS      -0.015442606   -0.008363928   -0.007078677
  Pure DF-RHF relaxation          -0.014891279

 CPU time for RHF CABS relaxation                 0.53 sec
 CPU time for singles (tot)                       1.19 sec

 AO(A)-basis ORBITAL           loaded. Number of functions:     318
 RI(R)-basis CC-PVDZ-F12/OPTRI loaded. Number of functions:     726
 DF-basis VDZ-F12/MP2FIT       loaded. Number of functions:     780

 Screening thresholds:   THRAO=  1.00D-10  THRMO=  1.00D-09  THRPROD=  1.00D-09
                         THRSW=  1.00D-05  THROV=  1.00D-12  THRAOF12= 1.00D-08

 CPU time for transformed integrals              61.69 sec
 CPU time for F12 matrices                       66.18 sec

 Diagonal F12 ansatz with fixed amplitudes:   TS= 0.5000  TT= 0.2500  TN= 0.3750

 ITER.     SQ.NORM      CORR.ENERGY   TOTAL ENERGY  ENERGY CHANGE      VAR         CPU   MICRO    DIIS
   1      1.35744797    -1.44256015  -347.48364439    -1.4575E+00   3.52E-01      3.01  1  1  1   0  0
   2      1.35806270    -1.44179697  -347.48288121     7.6318E-04   3.52E-04     12.92  0  0  0   1  1
   3      1.35881386    -1.44268322  -347.48376746    -8.8625E-04   4.37E-06     25.64  0  0  0   2  2
   4      1.35883964    -1.44269208  -347.48377633    -8.8623E-06   4.57E-08     40.84  0  0  0   3  3
   5      1.35884327    -1.44269217  -347.48377642    -9.0367E-08   6.45E-10     59.95  0  0  0   4  4

 - - Continuing with F12/conv. amplitude coupling turned on.

   6      1.36122321    -1.45030704  -347.49139128    -7.6150E-03   3.42E-04     72.59  1  1  1   1  1
   7      1.36121684    -1.45030900  -347.49139324    -1.9537E-06   4.55E-08     87.74  1  1  1   2  2
   8      1.36121776    -1.45030848  -347.49139272     5.1908E-07   1.51E-10    104.47  1  1  1   3  3

 CPU time for iterative RMP2-F12                104.47 sec


 DF-RMP2-F12 doubles corrections:
 - - - - - - - - - - - - - - - - 
  Approx.                             TOTAL           A-B            A-A            B-B    
  RMP2-F12/3C(FIX)                -0.249233575   -0.219744370   -0.017202676   -0.012286529
  RMP2-F12/3*C(FIX)               -0.241617271   -0.214118038   -0.016089461   -0.011409773
  RMP2-F12/3*C(DX)                -0.243810855   -0.216218789   -0.016161564   -0.011430501
  RMP2-F12/3*C(FIX,DX)            -0.263398099   -0.235507010   -0.016522846   -0.011368244

 DF-RMP2-F12 doubles energies:
 - - - - - - - - - - - - - - -
  Approx.                             TOTAL           A-B            A-A            B-B    
  RMP2                            -1.192353449   -0.908049065   -0.154293703   -0.130010682
  RMP2-F12/3C(FIX)                -1.441587024   -1.127793435   -0.171496379   -0.142297210
  RMP2-F12/3*C(FIX)               -1.433970720   -1.122167103   -0.170383163   -0.141420454
  RMP2-F12/3*C(DX)                -1.436164304   -1.124267854   -0.170455267   -0.141441183
  RMP2-F12/3*C(FIX,DX)            -1.455751548   -1.143556075   -0.170816549   -0.141378925


  Reference energy                   -346.026192963343
  CABS relaxation correction to RHF    -0.014891279396
  New reference energy               -346.041084242738

  RMP2-F12 singles (MO) energy         -0.008721452538
  RMP2-F12 pair energy                 -1.441587024286
  RMP2-F12 correlation energy          -1.450308476824

 !RMP2-F12/3C(FIX) energy            -347.491392719563

 Starting RMP2 calculation, locsing= 0

 Wavefunction is spin-projected

 ITER.      SQ.NORM     CORR.ENERGY   TOTAL ENERGY   ENERGY CHANGE        DEN1      VAR(S)    VAR(P)  DIIS     TIME
   1      1.35348344    -1.19590257  -347.22209553    -1.19590257    -0.00469337  0.58D-04  0.17D-02  1  1   340.93
   2      1.35782190    -1.20100761  -347.22720057    -0.00510504    -0.00001466  0.23D-05  0.55D-05  2  2   353.09
   3      1.35797447    -1.20110064  -347.22729361    -0.00009303    -0.00000021  0.12D-06  0.52D-07  3  3   365.16
   4      1.35798123    -1.20110261  -347.22729558    -0.00000197    -0.00000001  0.45D-08  0.89D-09  4  4   378.30
   5      1.35798164    -1.20110258  -347.22729555     0.00000003    -0.00000000  0.13D-09  0.15D-10  5  5   392.43

 Norm of t1 vector:      0.05836635      S-energy:    -0.00747832      T1 diagnostic:  0.00098514
 Norm of t2 vector:      0.59546201      P-energy:    -1.19362427
                                         Alpha-Beta:  -0.90969079
                                         Alpha-Alpha: -0.15449482
                                         Beta-Beta:   -0.12943865

 Spin contamination <S**2-Sz**2-Sz>     0.00000000
  Reference energy                   -346.026192963342
  CABS singles correction              -0.014891279396
  New reference energy               -346.041084242738
  RHF-RMP2 correlation energy          -1.201102584597
 !RHF-RMP2 energy                    -347.242186827335

  F12/3C(FIX) correction               -0.249233575258
  RHF-RMP2-F12 correlation energy      -1.450336159855
 !RHF-RMP2-F12 total energy          -347.491420402593
 (NB above energy spin projected)

 Starting RCCSD calculation

 ITER.      SQ.NORM     CORR.ENERGY   TOTAL ENERGY   ENERGY CHANGE        DEN1      VAR(S)    VAR(P)  DIIS     TIME
   1      1.37581130    -1.21060010  -347.23679307    -1.21060010    -0.03650062  0.97D-02  0.67D-02  1  1   707.89
   2      1.41228971    -1.24386492  -347.27005788    -0.03326481    -0.00422698  0.90D-03  0.12D-02  2  2   984.78
   3      1.43544268    -1.25290671  -347.27909968    -0.00904180    -0.00106170  0.97D-03  0.10D-03  3  3  1268.91
   4      1.45089253    -1.25672471  -347.28291768    -0.00381800    -0.00038966  0.33D-03  0.48D-04  4  4  1550.06
   5      1.46786691    -1.25891531  -347.28510827    -0.00219059    -0.00012732  0.13D-03  0.12D-04  5  5  1836.49
   6      1.47958848    -1.25986034  -347.28605330    -0.00094503    -0.00002828  0.23D-04  0.44D-05  6  6  2110.64
   7      1.48508132    -1.26028219  -347.28647515    -0.00042185    -0.00000913  0.88D-05  0.96D-06  6  5  2394.63
   8      1.48748503    -1.26042544  -347.28661840    -0.00014325    -0.00000311  0.23D-05  0.52D-06  6  1  2702.28
   9      1.48807686    -1.26042367  -347.28661664     0.00000177    -0.00000069  0.57D-06  0.95D-07  6  3  3071.83
  10      1.48843836    -1.26045699  -347.28664996    -0.00003332    -0.00000024  0.19D-06  0.39D-07  6  2  3429.92
  11      1.48865978    -1.26047126  -347.28666423    -0.00001427    -0.00000013  0.12D-06  0.16D-07  6  4  3781.19
  12      1.48871018    -1.26047339  -347.28666636    -0.00000213    -0.00000009  0.93D-07  0.86D-08  6  6  4140.29
  13      1.48875712    -1.26047034  -347.28666330     0.00000306    -0.00000006  0.68D-07  0.35D-08  6  5  4433.54
  14      1.48873058    -1.26046372  -347.28665668     0.00000662    -0.00000005  0.50D-07  0.29D-08  6  1  4724.37
  15      1.48873061    -1.26046452  -347.28665748    -0.00000080    -0.00000003  0.31D-07  0.19D-08  6  5  5001.83
  16      1.48872745    -1.26046215  -347.28665511     0.00000236    -0.00000001  0.13D-07  0.18D-08  6  3  5257.45
  17      1.48875522    -1.26046484  -347.28665780    -0.00000268    -0.00000001  0.64D-08  0.13D-08  6  4  5519.96
  18      1.48880119    -1.26046774  -347.28666070    -0.00000291    -0.00000000  0.26D-08  0.77D-09  6  2  5781.06
  19      1.48883381    -1.26046778  -347.28666074    -0.00000004    -0.00000000  0.11D-08  0.42D-09  6  6  6055.53

 Norm of t1 vector:      0.26507197      S-energy:    -0.00930500      T1 diagnostic:  0.02686119
                                                                       D1 diagnostic:  0.14042742
                                                                       D2 diagnostic:  0.16739544 (internal)
 Norm of t2 vector:      0.64697037      P-energy:    -1.25116278
                                         Alpha-Beta:  -0.98272576
                                         Alpha-Alpha: -0.14339356
                                         Beta-Beta:   -0.12504346

 Singles amplitudes (print threshold =  0.500E-01):

         I         SYM. A    A   T(IA) [Beta-Beta]

        13         1         1     -0.05816787
        17         1         1      0.06352984
        19         1         2      0.09468098
        21         1         2      0.15299161

 Spin contamination <S**2-Sz**2-Sz>     0.00000000

 Memory could be reduced to 1031.52 Mwords without degradation in triples


 RESULTS
 =======

  Reference energy                   -346.026192963342
  CABS relaxation correction to RHF    -0.014891279396
  New reference energy               -346.041084242738

  F12 corrections for ansatz 3C(FIX) added to RCCSD energy. Coupling mode:  7

  RCCSD-F12a singles energy            -0.009304995385
  RCCSD-F12a pair energy               -1.492505621075
  RCCSD-F12a correlation energy        -1.501810616460
  Triples (T) contribution             -0.047984265686
  Total correlation energy             -1.549794882146

  RHF-RCCSD-F12a energy              -347.542894859198
  RHF-RCCSD[T]-F12a energy           -347.593833324906
  RHF-RCCSD-T-F12a energy            -347.590348737733
 !RHF-RCCSD(T)-F12a energy           -347.590879124884

 Program statistics:

 Available memory in ccsd:              2799995508
 Min. memory needed in ccsd:             165734232
 Max. memory used in ccsd:               242980320
 Max. memory used in cckext:             196260355 (19 integral passes)
 Max. memory used in cckint:             434136265 ( 1 integral passes)


 **********************************************************************************************************************************
 DATASETS  * FILE   NREC   LENGTH (MB)   RECORD NAMES
              1      19       32.46       500      610      700      900      950      970     1001      129      960     1100   
                                          VAR    BASINP    GEOM    SYMINP    ZMAT    AOBASIS   BASIS     P2S    ABASIS      S 
                                         1400     1410     1200     1210     1080     1600     1650     1700      960(1)
                                           T        V       H0       H01     AOSYM     SMH    MOLCAS    OPER    ABASIS    

              2       7        9.30       700     1000      520     2100     1001     2101     7360   
                                         GEOM     BASIS   MCVARS     RHF     BASIS     RHF    F12ABS    

 PROGRAMS   *        TOTAL  RCCSD(T)   RHF-SCF       INT   RHF-SCF       INT
 CPU TIMES  *     10683.17  10568.73     70.51     42.20      0.25      1.29
 REAL TIME  *     11087.83 SEC
 DISK USED  *         7.16 GB (local),       66.63 GB (total)
 SF USED    *        51.80 GB
 GA USED    *         3.05 MB       (max)       0.00 MB       (current)
 **********************************************************************************************************************************

 RCCSD(T)-F12A/cc-pVDZ-F12 energy=   -347.590879124884

   RCCSD(T)-F12A         RHF-SCF         RHF-SCF
   -347.59087912   -346.02619296   -345.27546391
 **********************************************************************************************************************************
 Molpro calculation terminated
