# Supplementary material for: Computational Investigation of Substituent Effects on the Alcohol + Carbonyl Channel of Peroxy Radical Self- and Cross-Reactions
Source: J Phys Chem A. 2023 Feb 8;127(7):1686–96. doi: 10.1021/acs.jpca.2c08927 (PMC9969516; doi:10.1021/acs.jpca.2c08927)
Supplement: Supplementary file 2 — jp2c08927_si_002.zip [file jp2c08927_si_002.zip › EtO--OiPr/eto-oipr-TS1-wb97-opt.log]

 Entering Gaussian System, Link 0=/appl/soft/chem/gaussian/G16RevB.01/g16/g16
 Initial command:
 /appl/soft/chem/gaussian/G16RevB.01/g16/l1.exe "/scratch/kurten/scratch_galib/third-paper/eto-ipro/ts-cacl/eto-ipr-set2/wb-ts/9436772.GAUSS_SCRDIR/Gau-95785.inp" -scrdir="/scratch/kurten/scratch_galib/third-paper/eto-ipro/ts-cacl/eto-ipr-set2/wb-ts/9436772.GAUSS_SCRDIR/"
 Entering Link 1 = /appl/soft/chem/gaussian/G16RevB.01/g16/l1.exe PID=     95789.
  
 Copyright (c) 1988-2017, Gaussian, Inc.  All Rights Reserved.
  
 This is part of the Gaussian(R) 16 program.  It is based on
 the Gaussian(R) 09 system (copyright 2009, Gaussian, Inc.),
 the Gaussian(R) 03 system (copyright 2003, Gaussian, Inc.),
 the Gaussian(R) 98 system (copyright 1998, Gaussian, Inc.),
 the Gaussian(R) 94 system (copyright 1995, Gaussian, Inc.),
 the Gaussian 92(TM) system (copyright 1992, Gaussian, Inc.),
 the Gaussian 90(TM) system (copyright 1990, Gaussian, Inc.),
 the Gaussian 88(TM) system (copyright 1988, Gaussian, Inc.),
 the Gaussian 86(TM) system (copyright 1986, Carnegie Mellon
 University), and the Gaussian 82(TM) system (copyright 1983,
 Carnegie Mellon University). Gaussian is a federally registered
 trademark of Gaussian, Inc.
  
 This software contains proprietary and confidential information,
 including trade secrets, belonging to Gaussian, Inc.
  
 This software is provided under written license and may be
 used, copied, transmitted, or stored only in accord with that
 written license.
  
 The following legend is applicable only to US Government
 contracts under FAR:
  
                    RESTRICTED RIGHTS LEGEND
  
 Use, reproduction and disclosure by the US Government is
 subject to restrictions as set forth in subparagraphs (a)
 and (c) of the Commercial Computer Software - Restricted
 Rights clause in FAR 52.227-19.
  
 Gaussian, Inc.
 340 Quinnipiac St., Bldg. 40, Wallingford CT 06492
  
  
 ---------------------------------------------------------------
 Warning -- This program may not be used in any manner that
 competes with the business of Gaussian, Inc. or will provide
 assistance to any competitor of Gaussian, Inc.  The licensee
 of this program is prohibited from giving any competitor of
 Gaussian, Inc. access to this program.  By using this program,
 the user acknowledges that Gaussian, Inc. is engaged in the
 business of creating and licensing software in the field of
 computational chemistry and represents and warrants to the
 licensee that it is not a competitor of Gaussian, Inc. and that
 it will not use this program in any manner prohibited above.
 ---------------------------------------------------------------
  

 Cite this work as:
 Gaussian 16, Revision B.01,
 M. J. Frisch, G. W. Trucks, H. B. Schlegel, G. E. Scuseria, 
 M. A. Robb, J. R. Cheeseman, G. Scalmani, V. Barone, 
 G. A. Petersson, H. Nakatsuji, X. Li, M. Caricato, A. V. Marenich, 
 J. Bloino, B. G. Janesko, R. Gomperts, B. Mennucci, H. P. Hratchian, 
 J. V. Ortiz, A. F. Izmaylov, J. L. Sonnenberg, D. Williams-Young, 
 F. Ding, F. Lipparini, F. Egidi, J. Goings, B. Peng, A. Petrone, 
 T. Henderson, D. Ranasinghe, V. G. Zakrzewski, J. Gao, N. Rega, 
 G. Zheng, W. Liang, M. Hada, M. Ehara, K. Toyota, R. Fukuda, 
 J. Hasegawa, M. Ishida, T. Nakajima, Y. Honda, O. Kitao, H. Nakai, 
 T. Vreven, K. Throssell, J. A. Montgomery, Jr., J. E. Peralta, 
 F. Ogliaro, M. J. Bearpark, J. J. Heyd, E. N. Brothers, K. N. Kudin, 
 V. N. Staroverov, T. A. Keith, R. Kobayashi, J. Normand, 
 K. Raghavachari, A. P. Rendell, J. C. Burant, S. S. Iyengar, 
 J. Tomasi, M. Cossi, J. M. Millam, M. Klene, C. Adamo, R. Cammi, 
 J. W. Ochterski, R. L. Martin, K. Morokuma, O. Farkas, 
 J. B. Foresman, and D. J. Fox, Gaussian, Inc., Wallingford CT, 2016.
 
 ******************************************
 Gaussian 16:  ES64L-G16RevB.01 20-Dec-2017
                29-Nov-2021 
 ******************************************
 %mem=12GB
 %NprocShared=16
 Will use up to   16 processors via shared memory.
 %chk=eto-ipr-set2-M0001-copt-TS-opt-TS-wb97-opt
 ----------------------------------------------------------------------
 # UWB97XD aug-cc-pVTZ Opt(CalcAll,TS,NoEigenTest) scf=qc Integral(Grid
 =SuperFineGrid) Guess(mix,always) MaxDisk=32GB
 ----------------------------------------------------------------------
 1/5=1,10=4,11=1,18=20,26=5,38=1/1,3;
 2/9=110,12=2,17=6,18=5,40=1/2;
 3/5=16,6=1,7=10,11=2,25=1,30=1,71=2,74=-58,75=-7,116=2,140=1/1,2,3;
 4/13=-1/1;
 5/5=2,8=3,38=5/8;
 8/6=4,10=90,11=11/1;
 11/6=1,8=1,9=11,15=111,16=1/1,2,10;
 10/6=1/2;
 6/7=2,8=2,9=2,10=2,18=1,28=1/1;
 7/10=1,25=1/1,2,3,16;
 1/5=1,10=4,11=1,18=20,26=5/3(3);
 2/9=110/2;
 7/8=1,9=1,25=1,44=-1/16;
 99//99;
 2/9=110/2;
 3/5=16,6=1,7=10,11=2,25=1,30=1,71=2,74=-58,75=-7,116=2,140=1/1,2,3;
 4/13=-1/1;
 5/5=2,8=3,38=5/8;
 8/6=4,10=90,11=11/1;
 11/6=1,8=1,9=11,15=111,16=1/1,2,10;
 10/6=1/2;
 7/10=1,25=1/1,2,3,16;
 1/5=1,10=4,11=1,18=20,26=5/3(-8);
 2/9=110/2;
 6/7=2,8=2,9=2,10=2,18=1,19=2,28=1/1;
 7/8=1,9=1,25=1,44=-1/16;
 99//99;
 ------------------------------------------
 eto-ipr-set2-M0001-copt-TS-opt-TS-wb97-opt
 ------------------------------------------
 Symbolic Z-matrix:
 Charge =  0 Multiplicity = 3
 H                    -2.50587   1.31224  -0.76699 
 C                    -2.68138   0.73373   0.14373 
 H                    -2.5717    1.3931    1.00908 
 H                    -3.69184   0.31173   0.11879 
 C                    -1.62709  -0.39086   0.26112 
 H                    -0.52875   0.18875   0.44389 
 H                    -1.78802  -0.97587   1.19179 
 O                    -1.64112  -1.22982  -0.77281 
 H                     2.99089  -1.33889   0.33896 
 C                     2.00357  -1.01533   0.69131 
 H                     1.26241  -1.7287    0.30878 
 H                     1.99362  -1.05766   1.78584 
 C                     1.68695   0.4079    0.21004 
 H                     2.46835   1.08183   0.60673 
 C                     1.68254   0.52932  -1.32 
 H                     0.91973  -0.12544  -1.759 
 H                     2.65504   0.24351  -1.74036 
 H                     1.46578   1.56108  -1.61735 
 O                     0.50897   0.92304   0.79315 
 
 Add virtual bond connecting atoms O19        and H6         Dist= 2.49D+00.

 GradGradGradGradGradGradGradGradGradGradGradGradGradGradGradGradGradGrad
 Berny optimization.
 Initialization pass.
                           ----------------------------
                           !    Initial Parameters    !
                           ! (Angstroms and Degrees)  !
 --------------------------                            --------------------------
 ! Name  Definition              Value          Derivative Info.                !
 --------------------------------------------------------------------------------
 ! R1    R(1,2)                  1.0931         calculate D2E/DX2 analytically  !
 ! R2    R(2,3)                  1.0934         calculate D2E/DX2 analytically  !
 ! R3    R(2,4)                  1.0953         calculate D2E/DX2 analytically  !
 ! R4    R(2,5)                  1.546          calculate D2E/DX2 analytically  !
 ! R5    R(5,6)                  1.2553         calculate D2E/DX2 analytically  !
 ! R6    R(5,7)                  1.111          calculate D2E/DX2 analytically  !
 ! R7    R(5,8)                  1.3316         calculate D2E/DX2 analytically  !
 ! R8    R(6,19)                 1.3183         calculate D2E/DX2 analytically  !
 ! R9    R(9,10)                 1.0971         calculate D2E/DX2 analytically  !
 ! R10   R(10,11)                1.0975         calculate D2E/DX2 analytically  !
 ! R11   R(10,12)                1.0954         calculate D2E/DX2 analytically  !
 ! R12   R(10,13)                1.5354         calculate D2E/DX2 analytically  !
 ! R13   R(13,14)                1.1055         calculate D2E/DX2 analytically  !
 ! R14   R(13,15)                1.5349         calculate D2E/DX2 analytically  !
 ! R15   R(13,19)                1.4117         calculate D2E/DX2 analytically  !
 ! R16   R(15,16)                1.097          calculate D2E/DX2 analytically  !
 ! R17   R(15,17)                1.0973         calculate D2E/DX2 analytically  !
 ! R18   R(15,18)                1.0954         calculate D2E/DX2 analytically  !
 ! A1    A(1,2,3)              108.9114         calculate D2E/DX2 analytically  !
 ! A2    A(1,2,4)              109.454          calculate D2E/DX2 analytically  !
 ! A3    A(1,2,5)              109.8008         calculate D2E/DX2 analytically  !
 ! A4    A(3,2,4)              110.0526         calculate D2E/DX2 analytically  !
 ! A5    A(3,2,5)              108.0688         calculate D2E/DX2 analytically  !
 ! A6    A(4,2,5)              110.5235         calculate D2E/DX2 analytically  !
 ! A7    A(2,5,6)              105.7758         calculate D2E/DX2 analytically  !
 ! A8    A(2,5,7)              110.3571         calculate D2E/DX2 analytically  !
 ! A9    A(2,5,8)              113.0902         calculate D2E/DX2 analytically  !
 ! A10   A(6,5,7)              104.354          calculate D2E/DX2 analytically  !
 ! A11   A(6,5,8)              114.406          calculate D2E/DX2 analytically  !
 ! A12   A(7,5,8)              108.4913         calculate D2E/DX2 analytically  !
 ! A13   A(9,10,11)            107.7038         calculate D2E/DX2 analytically  !
 ! A14   A(9,10,12)            108.5231         calculate D2E/DX2 analytically  !
 ! A15   A(9,10,13)            110.9949         calculate D2E/DX2 analytically  !
 ! A16   A(11,10,12)           108.4825         calculate D2E/DX2 analytically  !
 ! A17   A(11,10,13)           110.7317         calculate D2E/DX2 analytically  !
 ! A18   A(12,10,13)           110.3131         calculate D2E/DX2 analytically  !
 ! A19   A(10,13,14)           107.8693         calculate D2E/DX2 analytically  !
 ! A20   A(10,13,15)           112.7299         calculate D2E/DX2 analytically  !
 ! A21   A(10,13,19)           112.3856         calculate D2E/DX2 analytically  !
 ! A22   A(14,13,15)           108.1504         calculate D2E/DX2 analytically  !
 ! A23   A(14,13,19)           102.6579         calculate D2E/DX2 analytically  !
 ! A24   A(15,13,19)           112.3635         calculate D2E/DX2 analytically  !
 ! A25   A(13,15,16)           110.7151         calculate D2E/DX2 analytically  !
 ! A26   A(13,15,17)           111.0216         calculate D2E/DX2 analytically  !
 ! A27   A(13,15,18)           110.2232         calculate D2E/DX2 analytically  !
 ! A28   A(16,15,17)           107.9092         calculate D2E/DX2 analytically  !
 ! A29   A(16,15,18)           108.4192         calculate D2E/DX2 analytically  !
 ! A30   A(17,15,18)           108.4638         calculate D2E/DX2 analytically  !
 ! A31   A(6,19,13)            110.1291         calculate D2E/DX2 analytically  !
 ! A32   L(5,6,19,11,-1)       187.9073         calculate D2E/DX2 analytically  !
 ! A33   L(5,6,19,11,-2)       186.4077         calculate D2E/DX2 analytically  !
 ! D1    D(1,2,5,6)             66.8718         calculate D2E/DX2 analytically  !
 ! D2    D(1,2,5,7)            179.181          calculate D2E/DX2 analytically  !
 ! D3    D(1,2,5,8)            -59.0876         calculate D2E/DX2 analytically  !
 ! D4    D(3,2,5,6)            -51.8007         calculate D2E/DX2 analytically  !
 ! D5    D(3,2,5,7)             60.5085         calculate D2E/DX2 analytically  !
 ! D6    D(3,2,5,8)           -177.76           calculate D2E/DX2 analytically  !
 ! D7    D(4,2,5,6)           -172.2811         calculate D2E/DX2 analytically  !
 ! D8    D(4,2,5,7)            -59.9719         calculate D2E/DX2 analytically  !
 ! D9    D(4,2,5,8)             61.7596         calculate D2E/DX2 analytically  !
 ! D10   D(2,5,19,13)         -143.69           calculate D2E/DX2 analytically  !
 ! D11   D(7,5,19,13)          101.9469         calculate D2E/DX2 analytically  !
 ! D12   D(8,5,19,13)          -17.9946         calculate D2E/DX2 analytically  !
 ! D13   D(9,10,13,14)         -59.4986         calculate D2E/DX2 analytically  !
 ! D14   D(9,10,13,15)          59.8367         calculate D2E/DX2 analytically  !
 ! D15   D(9,10,13,19)        -171.9432         calculate D2E/DX2 analytically  !
 ! D16   D(11,10,13,14)       -179.0712         calculate D2E/DX2 analytically  !
 ! D17   D(11,10,13,15)        -59.7358         calculate D2E/DX2 analytically  !
 ! D18   D(11,10,13,19)         68.4843         calculate D2E/DX2 analytically  !
 ! D19   D(12,10,13,14)         60.8261         calculate D2E/DX2 analytically  !
 ! D20   D(12,10,13,15)       -179.8385         calculate D2E/DX2 analytically  !
 ! D21   D(12,10,13,19)        -51.6184         calculate D2E/DX2 analytically  !
 ! D22   D(10,13,15,16)         60.7821         calculate D2E/DX2 analytically  !
 ! D23   D(10,13,15,17)        -59.0549         calculate D2E/DX2 analytically  !
 ! D24   D(10,13,15,18)       -179.2634         calculate D2E/DX2 analytically  !
 ! D25   D(14,13,15,16)        179.9543         calculate D2E/DX2 analytically  !
 ! D26   D(14,13,15,17)         60.1173         calculate D2E/DX2 analytically  !
 ! D27   D(14,13,15,18)        -60.0912         calculate D2E/DX2 analytically  !
 ! D28   D(19,13,15,16)        -67.4495         calculate D2E/DX2 analytically  !
 ! D29   D(19,13,15,17)        172.7135         calculate D2E/DX2 analytically  !
 ! D30   D(19,13,15,18)         52.505          calculate D2E/DX2 analytically  !
 ! D31   D(10,13,19,6)         -62.4169         calculate D2E/DX2 analytically  !
 ! D32   D(14,13,19,6)        -178.051          calculate D2E/DX2 analytically  !
 ! D33   D(15,13,19,6)          65.9957         calculate D2E/DX2 analytically  !
 --------------------------------------------------------------------------------
 Trust Radius=3.00D-01 FncErr=1.00D-07 GrdErr=1.00D-07 EigMax=2.50D+02 EigMin=1.00D-04
 Number of steps in this run=     94 maximum allowed number of steps=    114.
 Search for a saddle point of order  1.
 GradGradGradGradGradGradGradGradGradGradGradGradGradGradGradGradGradGrad

                          Input orientation:                          
 ---------------------------------------------------------------------
 Center     Atomic      Atomic             Coordinates (Angstroms)
 Number     Number       Type             X           Y           Z
 ---------------------------------------------------------------------
      1          1           0       -2.505870    1.312240   -0.766990
      2          6           0       -2.681380    0.733730    0.143730
      3          1           0       -2.571700    1.393100    1.009080
      4          1           0       -3.691840    0.311730    0.118790
      5          6           0       -1.627090   -0.390860    0.261120
      6          1           0       -0.528750    0.188750    0.443890
      7          1           0       -1.788020   -0.975870    1.191790
      8          8           0       -1.641120   -1.229820   -0.772810
      9          1           0        2.990890   -1.338890    0.338960
     10          6           0        2.003570   -1.015330    0.691310
     11          1           0        1.262410   -1.728700    0.308780
     12          1           0        1.993620   -1.057660    1.785840
     13          6           0        1.686950    0.407900    0.210040
     14          1           0        2.468350    1.081830    0.606730
     15          6           0        1.682540    0.529320   -1.320000
     16          1           0        0.919730   -0.125440   -1.759000
     17          1           0        2.655040    0.243510   -1.740360
     18          1           0        1.465780    1.561080   -1.617350
     19          8           0        0.508970    0.923040    0.793150
 ---------------------------------------------------------------------
                    Distance matrix (angstroms):
                    1          2          3          4          5
     1  H    0.000000
     2  C    1.093110   0.000000
     3  H    1.779128   1.093448   0.000000
     4  H    1.786659   1.095324   1.793514   0.000000
     5  C    2.174814   1.545966   2.152730   2.185654   0.000000
     6  H    2.576328   2.240740   2.437938   3.182130   1.255270
     7  H    3.096381   2.195280   2.501910   2.536488   1.110982
     8  O    2.685125   2.403688   3.304666   2.716023   1.331564
     9  H    6.202095   6.042228   6.233397   6.887082   4.714929
    10  C    5.280082   5.030687   5.180213   5.875931   3.709005
    11  H    4.960295   4.652342   4.993641   5.361347   3.184540
    12  H    5.690235   5.268893   5.239440   6.081015   3.984838
    13  C    4.399109   4.380967   4.443555   5.380424   3.409324
    14  H    5.165565   5.182206   5.065657   6.227285   4.365878
    15  C    4.296692   4.607395   4.926387   5.567892   3.781577
    16  H    3.845223   4.162517   4.707262   4.998379   3.261537
    17  H    5.359536   5.680448   6.016626   6.613923   4.769170
    18  H    4.069280   4.580922   4.819502   5.583556   4.111516
    19  O    3.416837   3.261275   3.123797   4.298286   2.563619
                    6          7          8          9         10
     6  H    0.000000
     7  H    1.871218   0.000000
     8  O    2.174872   1.986384   0.000000
     9  H    3.838302   4.867965   4.764813   0.000000
    10  C    2.814901   3.824682   3.933627   1.097106   0.000000
    11  H    2.627380   3.263676   3.138344   1.772147   1.097517
    12  H    3.117165   3.828888   4.448333   1.779635   1.095393
    13  C    2.238758   3.867049   3.837209   2.183611   1.535400
    14  H    3.131568   4.763729   4.912698   2.490910   2.149710
    15  C    2.849052   4.540867   3.800093   2.820308   2.556242
    16  H    2.655096   4.094179   2.958070   3.188040   2.823231
    17  H    3.861407   5.461243   4.643689   2.634456   2.814624
    18  H    3.179646   4.991452   4.260892   3.816141   3.501002
    19  O    1.318343   3.006815   3.421977   3.388590   2.449792
                   11         12         13         14         15
    11  H    0.000000
    12  H    1.779514   0.000000
    13  C    2.180606   2.173720   0.000000
    14  H    3.072807   2.488591   1.105500   0.000000
    15  C    2.815686   3.501645   1.534857   2.152917   0.000000
    16  H    2.638861   3.819446   2.179495   3.074476   1.096955
    17  H    3.166703   3.816360   2.183640   2.499293   1.097336
    18  H    3.817589   4.326444   2.172118   2.486234   1.095413
    19  O    2.798930   2.666982   1.411745   1.974623   2.449017
                   16         17         18         19
    16  H    0.000000
    17  H    1.774196   0.000000
    18  H    1.778366   1.779174   0.000000
    19  O    2.789535   3.389108   2.670785   0.000000
 Stoichiometry    C5H12O2(3)
 Framework group  C1[X(C5H12O2)]
 Deg. of freedom    51
 Full point group                 C1      NOp   1
 Largest Abelian subgroup         C1      NOp   1
 Largest concise Abelian subgroup C1      NOp   1
                         Standard orientation:                         
 ---------------------------------------------------------------------
 Center     Atomic      Atomic             Coordinates (Angstroms)
 Number     Number       Type             X           Y           Z
 ---------------------------------------------------------------------
      1          1           0       -2.505869   -1.312242    0.766991
      2          6           0       -2.681379   -0.733732   -0.143729
      3          1           0       -2.571698   -1.393102   -1.009079
      4          1           0       -3.691839   -0.311733   -0.118789
      5          6           0       -1.627090    0.390859   -0.261119
      6          1           0       -0.528749   -0.188750   -0.443889
      7          1           0       -1.788020    0.975868   -1.191789
      8          8           0       -1.641121    1.229819    0.772811
      9          1           0        2.990889    1.338893   -0.338959
     10          6           0        2.003569    1.015332   -0.691309
     11          1           0        1.262409    1.728701   -0.308779
     12          1           0        1.993619    1.057662   -1.785839
     13          6           0        1.686951   -0.407899   -0.210039
     14          1           0        2.468351   -1.081828   -0.606729
     15          6           0        1.682541   -0.529319    1.320001
     16          1           0        0.919730    0.125441    1.759001
     17          1           0        2.655041   -0.243508    1.740361
     18          1           0        1.465782   -1.561079    1.617351
     19          8           0        0.508971   -0.923040   -0.793149
 ---------------------------------------------------------------------
 Rotational constants (GHZ):           3.5698466           1.2482164           1.1953590
 Standard basis: Aug-CC-pVTZ (5D, 7F)
 There are   685 symmetry adapted cartesian basis functions of A   symmetry.
 There are   598 symmetry adapted basis functions of A   symmetry.
   598 basis functions,   828 primitive gaussians,   685 cartesian basis functions
    30 alpha electrons       28 beta electrons
       nuclear repulsion energy       315.5388335666 Hartrees.
 NAtoms=   19 NActive=   19 NUniq=   19 SFac= 1.00D+00 NAtFMM=   60 NAOKFM=F Big=F
 Integral buffers will be    131072 words long.
 Raffenetti 2 integral format.
 Two-electron integral symmetry is turned on.
 Nuclear repulsion after empirical dispersion term =      315.5289263011 Hartrees.
 One-electron integrals computed using PRISM.
 NBasis=   598 RedAO= T EigKep=  5.67D-06  NBF=   598
 NBsUse=   598 1.00D-06 EigRej= -1.00D+00 NBFU=   598
 ExpMin= 2.53D-02 ExpMax= 1.53D+04 ExpMxC= 5.22D+02 IAcc=3 IRadAn=         7 AccDes= 0.00D+00
 Harris functional with IExCor= 4639 and IRadAn=       7 diagonalized for initial guess.
 HarFok:  IExCor= 4639 AccDes= 0.00D+00 IRadAn=         7 IDoV= 1 UseB2=F ITyADJ=14
 ICtDFT=  3500011 ScaDFX=  1.000000  1.000000  1.000000  1.000000
 FoFCou: FMM=F IPFlag=           0 FMFlag=      100000 FMFlg1=           0
         NFxFlg=           0 DoJE=T BraDBF=F KetDBF=T FulRan=T
         wScrn=  0.000000 ICntrl=       500 IOpCl=  0 I1Cent=   200000004 NGrid=           0
         NMat0=    1 NMatS0=      1 NMatT0=    0 NMatD0=    1 NMtDS0=    0 NMtDT0=    0
 Petite list used in FoFCou.
 Mixing orbitals, IMix= 1 IMixAn=  0 NRI=1 NE=   30 Coef=  7.07106781D-01  7.07106781D-01
 Mixing orbitals, IMix= 1 IMixAn=  0 NRI=1 NE=   28 Coef= -7.07106781D-01  7.07106781D-01
 Initial guess <Sx>= 0.0000 <Sy>= 0.0000 <Sz>= 1.0000 <S**2>= 2.0000 S= 1.0000
 Gradient too large for Newton-Raphson -- use scaled steepest descent instead.
     Minimum is close to point  3 DX= -1.21D-02 DF= -2.73D-04 DXR=  3.12D-02 DFR=  8.00D-04 which will be used.
 Gradient too large for Newton-Raphson -- use scaled steepest descent instead.
     Minimum is close to point  4 DX=  3.75D-03 DF= -9.26D-07 DXR=  5.33D-03 DFR=  2.78D-05 which will be used.
 Gradient too large for Newton-Raphson -- use scaled steepest descent instead.
     Accept linear search using points  1 and  2.
 Gradient too large for Newton-Raphson -- use scaled steepest descent instead.
 Gradient too large for Newton-Raphson -- use scaled steepest descent instead.
     Accept linear search using points  1 and  2.
 Gradient too large for Newton-Raphson -- use scaled steepest descent instead.
     Accept linear search using points  2 and  3.
 Gradient too large for Newton-Raphson -- use scaled steepest descent instead.
 Restarting incremental Fock formation.
     Accept linear search using points  1 and  2.
 Gradient too large for Newton-Raphson -- use scaled steepest descent instead.
 Gradient too large for Newton-Raphson -- use scaled steepest descent instead.
     Minimum is close to point  3 DX=  3.59D-02 DF= -5.26D-06 DXR=  8.23D-02 DFR=  6.82D-03 which will be used.
 LinEq1:  Iter=  0 NonCon=     1 RMS=1.16D-04 Max=1.66D-02 NDo=     1
 AX will form     1 AO Fock derivatives at one time.
 LinEq1:  Iter=  1 NonCon=     1 RMS=9.32D-06 Max=7.80D-04 NDo=     1
 LinEq1:  Iter=  2 NonCon=     1 RMS=5.53D-06 Max=4.71D-04 NDo=     1
 LinEq1:  Iter=  3 NonCon=     1 RMS=3.20D-06 Max=2.13D-04 NDo=     1
 LinEq1:  Iter=  4 NonCon=     1 RMS=2.06D-06 Max=9.36D-05 NDo=     1
 LinEq1:  Iter=  5 NonCon=     1 RMS=1.09D-06 Max=8.13D-05 NDo=     1
 LinEq1:  Iter=  6 NonCon=     1 RMS=7.49D-07 Max=4.79D-05 NDo=     1
 LinEq1:  Iter=  7 NonCon=     1 RMS=4.88D-07 Max=2.80D-05 NDo=     1
 LinEq1:  Iter=  8 NonCon=     1 RMS=2.54D-07 Max=1.48D-05 NDo=     1
 LinEq1:  Iter=  9 NonCon=     1 RMS=1.59D-07 Max=9.50D-06 NDo=     1
 LinEq1:  Iter= 10 NonCon=     1 RMS=7.16D-08 Max=3.45D-06 NDo=     1
 LinEq1:  Iter= 11 NonCon=     1 RMS=2.55D-08 Max=1.47D-06 NDo=     1
 LinEq1:  Iter= 12 NonCon=     1 RMS=6.87D-09 Max=2.81D-07 NDo=     1
 LinEq1:  Iter= 13 NonCon=     0 RMS=2.87D-09 Max=1.22D-07 NDo=     1
 Linear equations converged to 1.817D-08 1.817D-07 after    13 iterations.
     Accept linear search using points  1 and  2.
     Minimum is close to point  2 DX= -4.98D-02 DF= -1.04D-06 DXR=  5.24D-02 DFR=  2.85D-03 which will be used.
 LinEq1:  Iter=  0 NonCon=     1 RMS=1.25D-05 Max=1.36D-03 NDo=     1
 LinEq1:  Iter=  1 NonCon=     1 RMS=9.56D-06 Max=1.15D-03 NDo=     1
 LinEq1:  Iter=  2 NonCon=     1 RMS=3.27D-06 Max=1.56D-04 NDo=     1
 LinEq1:  Iter=  3 NonCon=     1 RMS=1.91D-06 Max=1.67D-04 NDo=     1
 LinEq1:  Iter=  4 NonCon=     1 RMS=9.54D-07 Max=6.52D-05 NDo=     1
 LinEq1:  Iter=  5 NonCon=     1 RMS=5.08D-07 Max=2.36D-05 NDo=     1
 LinEq1:  Iter=  6 NonCon=     1 RMS=2.84D-07 Max=1.63D-05 NDo=     1
 LinEq1:  Iter=  7 NonCon=     1 RMS=1.74D-07 Max=1.58D-05 NDo=     1
 LinEq1:  Iter=  8 NonCon=     1 RMS=9.55D-08 Max=7.76D-06 NDo=     1
 LinEq1:  Iter=  9 NonCon=     1 RMS=4.25D-08 Max=2.50D-06 NDo=     1
 LinEq1:  Iter= 10 NonCon=     1 RMS=1.34D-08 Max=7.31D-07 NDo=     1
 LinEq1:  Iter= 11 NonCon=     1 RMS=4.63D-09 Max=2.72D-07 NDo=     1
 LinEq1:  Iter= 12 NonCon=     0 RMS=2.26D-09 Max=1.22D-07 NDo=     1
 Linear equations converged to 1.285D-08 1.285D-07 after    12 iterations.
     Minimum is close to point  2 DX=  9.67D-03 DF= -1.82D-10 DXR=  9.58D-03 DFR=  9.18D-05 which will be used.
 LinEq1:  Iter=  0 NonCon=     1 RMS=8.90D-08 Max=1.16D-05 NDo=     1
 LinEq1:  Iter=  1 NonCon=     1 RMS=5.96D-08 Max=4.81D-06 NDo=     1
 LinEq1:  Iter=  2 NonCon=     1 RMS=2.61D-08 Max=1.10D-06 NDo=     1
 LinEq1:  Iter=  3 NonCon=     1 RMS=1.88D-08 Max=1.32D-06 NDo=     1
 LinEq1:  Iter=  4 NonCon=     1 RMS=9.14D-09 Max=6.21D-07 NDo=     1
 LinEq1:  Iter=  5 NonCon=     1 RMS=4.50D-09 Max=2.33D-07 NDo=     1
 LinEq1:  Iter=  6 NonCon=     1 RMS=2.92D-09 Max=1.68D-07 NDo=     1
 LinEq1:  Iter=  7 NonCon=     1 RMS=1.52D-09 Max=1.28D-07 NDo=     1
 LinEq1:  Iter=  8 NonCon=     1 RMS=1.02D-09 Max=9.08D-08 NDo=     1
 LinEq1:  Iter=  9 NonCon=     1 RMS=4.46D-10 Max=2.35D-08 NDo=     1
 LinEq1:  Iter= 10 NonCon=     1 RMS=1.63D-10 Max=5.95D-09 NDo=     1
 LinEq1:  Iter= 11 NonCon=     1 RMS=5.35D-11 Max=1.85D-09 NDo=     1
 LinEq1:  Iter= 12 NonCon=     1 RMS=3.11D-11 Max=2.38D-09 NDo=     1
 LinEq1:  Iter= 13 NonCon=     0 RMS=1.01D-11 Max=3.38D-10 NDo=     1
 Linear equations converged to 1.184D-10 1.184D-09 after    13 iterations.
 SCF Done:  E(UwB97XD) =  -348.074100218     a.u. after   13 cycles
            Convg  =    0.8287D-07                    70 Fock formations.
              S**2 =  2.0133                  -V/T =  2.0067
 <Sx>= 0.0000 <Sy>= 0.0000 <Sz>= 1.0000 <S**2>= 2.0133 S= 1.0044
 <L.S>=  0.00000000000    
 Annihilation of the first spin contaminant:
 S**2 before annihilation     2.0133,   after     2.0001
 DoSCS=F DFT=T ScalE2(SS,OS)=  1.000000  1.000000
 Range of M.O.s used for correlation:     1   598
 NBasis=   598 NAE=    30 NBE=    28 NFC=     0 NFV=     0
 NROrb=    598 NOA=    30 NOB=    28 NVA=   568 NVB=   570

 **** Warning!!: The largest alpha MO coefficient is  0.57843872D+02


 **** Warning!!: The largest beta MO coefficient is  0.65711468D+02

 Symmetrizing basis deriv contribution to polar:
 IMax=3 JMax=2 DiffMx= 0.00D+00
 G2DrvN: will do    20 centers at a time, making    1 passes.
 Calling FoFCou, ICntrl=  3107 FMM=F I1Cent=   0 AccDes= 0.00D+00.
 End of G2Drv F.D. properties file   721 does not exist.
 End of G2Drv F.D. properties file   722 does not exist.
 End of G2Drv F.D. properties file   788 does not exist.
          IDoAtm=1111111111111111111
          Differentiating once with respect to electric field.
                with respect to dipole field.
          Differentiating once with respect to nuclear coordinates.
 CalDSu exits because no D1Ps are significant.
          There are    60 degrees of freedom in the 1st order CPHF.  IDoFFX=6 NUNeed=     3.
     57 vectors produced by pass  0 Test12= 5.50D-14 1.67D-09 XBig12= 9.08D+01 5.88D+00.
 AX will form    57 AO Fock derivatives at one time.
     57 vectors produced by pass  1 Test12= 5.50D-14 1.67D-09 XBig12= 7.22D+00 5.14D-01.
     57 vectors produced by pass  2 Test12= 5.50D-14 1.67D-09 XBig12= 4.21D-01 1.22D-01.
     57 vectors produced by pass  3 Test12= 5.50D-14 1.67D-09 XBig12= 7.65D-03 9.94D-03.
     57 vectors produced by pass  4 Test12= 5.50D-14 1.67D-09 XBig12= 9.03D-05 7.64D-04.
     57 vectors produced by pass  5 Test12= 5.50D-14 1.67D-09 XBig12= 8.90D-07 8.43D-05.
     57 vectors produced by pass  6 Test12= 5.50D-14 1.67D-09 XBig12= 9.29D-09 6.74D-06.
     38 vectors produced by pass  7 Test12= 5.50D-14 1.67D-09 XBig12= 9.07D-11 7.73D-07.
      3 vectors produced by pass  8 Test12= 5.50D-14 1.67D-09 XBig12= 8.55D-13 8.74D-08.
      3 vectors produced by pass  9 Test12= 5.50D-14 1.67D-09 XBig12= 7.49D-15 9.92D-09.
 InvSVY:  IOpt=1 It=  1 EMax= 1.89D-15
 Solved reduced A of dimension   443 with    60 vectors.
 Isotropic polarizability for W=    0.000000       91.72 Bohr**3.
 End of Minotr F.D. properties file   721 does not exist.
 End of Minotr F.D. properties file   722 does not exist.
 End of Minotr F.D. properties file   788 does not exist.

 **********************************************************************

            Population analysis using the SCF Density.

 **********************************************************************

 Orbital symmetries:
 Alpha Orbitals:
       Occupied  (A) (A) (A) (A) (A) (A) (A) (A) (A) (A) (A) (A)
                 (A) (A) (A) (A) (A) (A) (A) (A) (A) (A) (A) (A)
                 (A) (A) (A) (A) (A) (A)
       Virtual   (A) (A) (A) (A) (A) (A) (A) (A) (A) (A) (A) (A)
                 (A) (A) (A) (A) (A) (A) (A) (A) (A) (A) (A) (A)
                 (A) (A) (A) (A) (A) (A) (A) (A) (A) (A) (A) (A)
                 (A) (A) (A) (A) (A) (A) (A) (A) (A) (A) (A) (A)
                 (A) (A) (A) (A) (A) (A) (A) (A) (A) (A) (A) (A)
                 (A) (A) (A) (A) (A) (A) (A) (A) (A) (A) (A) (A)
                 (A) (A) (A) (A) (A) (A) (A) (A) (A) (A) (A) (A)
                 (A) (A) (A) (A) (A) (A) (A) (A) (A) (A) (A) (A)
                 (A) (A) (A) (A) (A) (A) (A) (A) (A) (A) (A) (A)
                 (A) (A) (A) (A) (A) (A) (A) (A) (A) (A) (A) (A)
                 (A) (A) (A) (A) (A) (A) (A) (A) (A) (A) (A) (A)
                 (A) (A) (A) (A) (A) (A) (A) (A) (A) (A) (A) (A)
                 (A) (A) (A) (A) (A) (A) (A) (A) (A) (A) (A) (A)
                 (A) (A) (A) (A) (A) (A) (A) (A) (A) (A) (A) (A)
                 (A) (A) (A) (A) (A) (A) (A) (A) (A) (A) (A) (A)
                 (A) (A) (A) (A) (A) (A) (A) (A) (A) (A) (A) (A)
                 (A) (A) (A) (A) (A) (A) (A) (A) (A) (A) (A) (A)
                 (A) (A) (A) (A) (A) (A) (A) (A) (A) (A) (A) (A)
                 (A) (A) (A) (A) (A) (A) (A) (A) (A) (A) (A) (A)
                 (A) (A) (A) (A) (A) (A) (A) (A) (A) (A) (A) (A)
                 (A) (A) (A) (A) (A) (A) (A) (A) (A) (A) (A) (A)
                 (A) (A) (A) (A) (A) (A) (A) (A) (A) (A) (A) (A)
                 (A) (A) (A) (A) (A) (A) (A) (A) (A) (A) (A) (A)
                 (A) (A) (A) (A) (A) (A) (A) (A) (A) (A) (A) (A)
                 (A) (A) (A) (A) (A) (A) (A) (A) (A) (A) (A) (A)
                 (A) (A) (A) (A) (A) (A) (A) (A) (A) (A) (A) (A)
                 (A) (A) (A) (A) (A) (A) (A) (A) (A) (A) (A) (A)
                 (A) (A) (A) (A) (A) (A) (A) (A) (A) (A) (A) (A)
                 (A) (A) (A) (A) (A) (A) (A) (A) (A) (A) (A) (A)
                 (A) (A) (A) (A) (A) (A) (A) (A) (A) (A) (A) (A)
                 (A) (A) (A) (A) (A) (A) (A) (A) (A) (A) (A) (A)
                 (A) (A) (A) (A) (A) (A) (A) (A) (A) (A) (A) (A)
                 (A) (A) (A) (A) (A) (A) (A) (A) (A) (A) (A) (A)
                 (A) (A) (A) (A) (A) (A) (A) (A) (A) (A) (A) (A)
                 (A) (A) (A) (A) (A) (A) (A) (A) (A) (A) (A) (A)
                 (A) (A) (A) (A) (A) (A) (A) (A) (A) (A) (A) (A)
                 (A) (A) (A) (A) (A) (A) (A) (A) (A) (A) (A) (A)
                 (A) (A) (A) (A) (A) (A) (A) (A) (A) (A) (A) (A)
                 (A) (A) (A) (A) (A) (A) (A) (A) (A) (A) (A) (A)
                 (A) (A) (A) (A) (A) (A) (A) (A) (A) (A) (A) (A)
                 (A) (A) (A) (A) (A) (A) (A) (A) (A) (A) (A) (A)
                 (A) (A) (A) (A) (A) (A) (A) (A) (A) (A) (A) (A)
                 (A) (A) (A) (A) (A) (A) (A) (A) (A) (A) (A) (A)
                 (A) (A) (A) (A) (A) (A) (A) (A) (A) (A) (A) (A)
                 (A) (A) (A) (A) (A) (A) (A) (A) (A) (A) (A) (A)
                 (A) (A) (A) (A) (A) (A) (A) (A) (A) (A) (A) (A)
                 (A) (A) (A) (A) (A) (A) (A) (A) (A) (A) (A) (A)
                 (A) (A) (A) (A)
 Beta  Orbitals:
       Occupied  (A) (A) (A) (A) (A) (A) (A) (A) (A) (A) (A) (A)
                 (A) (A) (A) (A) (A) (A) (A) (A) (A) (A) (A) (A)
                 (A) (A) (A) (A)
       Virtual   (A) (A) (A) (A) (A) (A) (A) (A) (A) (A) (A) (A)
                 (A) (A) (A) (A) (A) (A) (A) (A) (A) (A) (A) (A)
                 (A) (A) (A) (A) (A) (A) (A) (A) (A) (A) (A) (A)
                 (A) (A) (A) (A) (A) (A) (A) (A) (A) (A) (A) (A)
                 (A) (A) (A) (A) (A) (A) (A) (A) (A) (A) (A) (A)
                 (A) (A) (A) (A) (A) (A) (A) (A) (A) (A) (A) (A)
                 (A) (A) (A) (A) (A) (A) (A) (A) (A) (A) (A) (A)
                 (A) (A) (A) (A) (A) (A) (A) (A) (A) (A) (A) (A)
                 (A) (A) (A) (A) (A) (A) (A) (A) (A) (A) (A) (A)
                 (A) (A) (A) (A) (A) (A) (A) (A) (A) (A) (A) (A)
                 (A) (A) (A) (A) (A) (A) (A) (A) (A) (A) (A) (A)
                 (A) (A) (A) (A) (A) (A) (A) (A) (A) (A) (A) (A)
                 (A) (A) (A) (A) (A) (A) (A) (A) (A) (A) (A) (A)
                 (A) (A) (A) (A) (A) (A) (A) (A) (A) (A) (A) (A)
                 (A) (A) (A) (A) (A) (A) (A) (A) (A) (A) (A) (A)
                 (A) (A) (A) (A) (A) (A) (A) (A) (A) (A) (A) (A)
                 (A) (A) (A) (A) (A) (A) (A) (A) (A) (A) (A) (A)
                 (A) (A) (A) (A) (A) (A) (A) (A) (A) (A) (A) (A)
                 (A) (A) (A) (A) (A) (A) (A) (A) (A) (A) (A) (A)
                 (A) (A) (A) (A) (A) (A) (A) (A) (A) (A) (A) (A)
                 (A) (A) (A) (A) (A) (A) (A) (A) (A) (A) (A) (A)
                 (A) (A) (A) (A) (A) (A) (A) (A) (A) (A) (A) (A)
                 (A) (A) (A) (A) (A) (A) (A) (A) (A) (A) (A) (A)
                 (A) (A) (A) (A) (A) (A) (A) (A) (A) (A) (A) (A)
                 (A) (A) (A) (A) (A) (A) (A) (A) (A) (A) (A) (A)
                 (A) (A) (A) (A) (A) (A) (A) (A) (A) (A) (A) (A)
                 (A) (A) (A) (A) (A) (A) (A) (A) (A) (A) (A) (A)
                 (A) (A) (A) (A) (A) (A) (A) (A) (A) (A) (A) (A)
                 (A) (A) (A) (A) (A) (A) (A) (A) (A) (A) (A) (A)
                 (A) (A) (A) (A) (A) (A) (A) (A) (A) (A) (A) (A)
                 (A) (A) (A) (A) (A) (A) (A) (A) (A) (A) (A) (A)
                 (A) (A) (A) (A) (A) (A) (A) (A) (A) (A) (A) (A)
                 (A) (A) (A) (A) (A) (A) (A) (A) (A) (A) (A) (A)
                 (A) (A) (A) (A) (A) (A) (A) (A) (A) (A) (A) (A)
                 (A) (A) (A) (A) (A) (A) (A) (A) (A) (A) (A) (A)
                 (A) (A) (A) (A) (A) (A) (A) (A) (A) (A) (A) (A)
                 (A) (A) (A) (A) (A) (A) (A) (A) (A) (A) (A) (A)
                 (A) (A) (A) (A) (A) (A) (A) (A) (A) (A) (A) (A)
                 (A) (A) (A) (A) (A) (A) (A) (A) (A) (A) (A) (A)
                 (A) (A) (A) (A) (A) (A) (A) (A) (A) (A) (A) (A)
                 (A) (A) (A) (A) (A) (A) (A) (A) (A) (A) (A) (A)
                 (A) (A) (A) (A) (A) (A) (A) (A) (A) (A) (A) (A)
                 (A) (A) (A) (A) (A) (A) (A) (A) (A) (A) (A) (A)
                 (A) (A) (A) (A) (A) (A) (A) (A) (A) (A) (A) (A)
                 (A) (A) (A) (A) (A) (A) (A) (A) (A) (A) (A) (A)
                 (A) (A) (A) (A) (A) (A) (A) (A) (A) (A) (A) (A)
                 (A) (A) (A) (A) (A) (A) (A) (A) (A) (A) (A) (A)
                 (A) (A) (A) (A) (A) (A)
 The electronic state is 3-A.
 Alpha  occ. eigenvalues --  -19.33748 -19.24868 -10.36956 -10.33078 -10.31178
 Alpha  occ. eigenvalues --  -10.27065 -10.26809  -1.18064  -1.09195  -0.86844
 Alpha  occ. eigenvalues --   -0.85250  -0.78018  -0.73023  -0.67097  -0.60542
 Alpha  occ. eigenvalues --   -0.58915  -0.55679  -0.54978  -0.52512  -0.50831
 Alpha  occ. eigenvalues --   -0.49548  -0.49455  -0.47182  -0.46642  -0.43952
 Alpha  occ. eigenvalues --   -0.43376  -0.43188  -0.39915  -0.34661  -0.31787
 Alpha virt. eigenvalues --    0.02841   0.03709   0.03838   0.04531   0.05242
 Alpha virt. eigenvalues --    0.05393   0.05645   0.06596   0.06839   0.07637
 Alpha virt. eigenvalues --    0.07993   0.08946   0.10613   0.11423   0.11608
 Alpha virt. eigenvalues --    0.11720   0.11929   0.12992   0.13356   0.13363
 Alpha virt. eigenvalues --    0.13686   0.14033   0.14152   0.14687   0.15365
 Alpha virt. eigenvalues --    0.16192   0.16775   0.17125   0.17235   0.18686
 Alpha virt. eigenvalues --    0.18821   0.19559   0.19894   0.21099   0.21467
 Alpha virt. eigenvalues --    0.21736   0.22734   0.23662   0.24050   0.24227
 Alpha virt. eigenvalues --    0.24754   0.25251   0.25989   0.26788   0.27338
 Alpha virt. eigenvalues --    0.27967   0.28599   0.29002   0.29539   0.30569
 Alpha virt. eigenvalues --    0.31054   0.31313   0.31812   0.32203   0.33073
 Alpha virt. eigenvalues --    0.33351   0.33810   0.34160   0.34459   0.34861
 Alpha virt. eigenvalues --    0.35441   0.35988   0.36364   0.36755   0.36832
 Alpha virt. eigenvalues --    0.37822   0.37931   0.38135   0.39118   0.39494
 Alpha virt. eigenvalues --    0.40088   0.40497   0.40806   0.41216   0.41393
 Alpha virt. eigenvalues --    0.41866   0.42246   0.42935   0.43900   0.44132
 Alpha virt. eigenvalues --    0.44350   0.44951   0.45296   0.45666   0.45710
 Alpha virt. eigenvalues --    0.46649   0.47941   0.48232   0.48517   0.48826
 Alpha virt. eigenvalues --    0.50067   0.50498   0.50750   0.51630   0.52129
 Alpha virt. eigenvalues --    0.52475   0.53190   0.53434   0.54270   0.54691
 Alpha virt. eigenvalues --    0.54922   0.55624   0.56328   0.56922   0.57901
 Alpha virt. eigenvalues --    0.58631   0.59023   0.59497   0.59948   0.60273
 Alpha virt. eigenvalues --    0.61517   0.62056   0.62884   0.63666   0.64171
 Alpha virt. eigenvalues --    0.64826   0.66663   0.67204   0.67854   0.70025
 Alpha virt. eigenvalues --    0.70964   0.71682   0.72123   0.73245   0.74082
 Alpha virt. eigenvalues --    0.74490   0.74978   0.75790   0.76179   0.77286
 Alpha virt. eigenvalues --    0.78207   0.78683   0.79551   0.79817   0.80207
 Alpha virt. eigenvalues --    0.80945   0.81336   0.82502   0.82715   0.83284
 Alpha virt. eigenvalues --    0.83301   0.85335   0.85553   0.86314   0.86784
 Alpha virt. eigenvalues --    0.87574   0.87838   0.88589   0.88788   0.89605
 Alpha virt. eigenvalues --    0.90739   0.91146   0.91688   0.92093   0.92384
 Alpha virt. eigenvalues --    0.93149   0.94372   0.94500   0.96051   0.96104
 Alpha virt. eigenvalues --    0.96574   0.97864   0.98374   0.99699   1.00444
 Alpha virt. eigenvalues --    1.00945   1.02032   1.03164   1.03904   1.04196
 Alpha virt. eigenvalues --    1.04665   1.05752   1.06300   1.06900   1.07031
 Alpha virt. eigenvalues --    1.07596   1.07903   1.08415   1.08810   1.09522
 Alpha virt. eigenvalues --    1.10886   1.11666   1.12146   1.13805   1.14099
 Alpha virt. eigenvalues --    1.14649   1.15728   1.16436   1.16654   1.17351
 Alpha virt. eigenvalues --    1.17730   1.18409   1.18763   1.19401   1.19821
 Alpha virt. eigenvalues --    1.20898   1.21419   1.22066   1.23517   1.25564
 Alpha virt. eigenvalues --    1.26086   1.26687   1.27082   1.27924   1.28640
 Alpha virt. eigenvalues --    1.30298   1.31560   1.31935   1.32459   1.33704
 Alpha virt. eigenvalues --    1.34165   1.35661   1.36173   1.36579   1.37195
 Alpha virt. eigenvalues --    1.37777   1.38767   1.39565   1.40180   1.40665
 Alpha virt. eigenvalues --    1.41712   1.42068   1.42783   1.43939   1.44981
 Alpha virt. eigenvalues --    1.46373   1.47104   1.47727   1.49064   1.49104
 Alpha virt. eigenvalues --    1.50590   1.52185   1.52425   1.53403   1.54617
 Alpha virt. eigenvalues --    1.55207   1.56045   1.56720   1.57494   1.57916
 Alpha virt. eigenvalues --    1.58843   1.59933   1.60062   1.60903   1.61746
 Alpha virt. eigenvalues --    1.62085   1.62786   1.63131   1.64449   1.65074
 Alpha virt. eigenvalues --    1.66190   1.67087   1.67358   1.67812   1.69161
 Alpha virt. eigenvalues --    1.70080   1.71444   1.72277   1.72802   1.73792
 Alpha virt. eigenvalues --    1.74042   1.75092   1.75817   1.76764   1.77755
 Alpha virt. eigenvalues --    1.77886   1.78535   1.78664   1.79227   1.80587
 Alpha virt. eigenvalues --    1.82616   1.83668   1.83754   1.85268   1.85942
 Alpha virt. eigenvalues --    1.86175   1.88064   1.88423   1.89394   1.91689
 Alpha virt. eigenvalues --    1.91773   1.93704   1.94592   1.95560   1.97305
 Alpha virt. eigenvalues --    1.97894   1.99880   2.01152   2.02637   2.03789
 Alpha virt. eigenvalues --    2.04926   2.06413   2.08050   2.08815   2.09737
 Alpha virt. eigenvalues --    2.10930   2.11354   2.12660   2.12740   2.14085
 Alpha virt. eigenvalues --    2.14583   2.15629   2.16937   2.19387   2.19932
 Alpha virt. eigenvalues --    2.20742   2.22359   2.24623   2.26572   2.29036
 Alpha virt. eigenvalues --    2.29280   2.31691   2.33504   2.33788   2.35250
 Alpha virt. eigenvalues --    2.37280   2.38463   2.39542   2.40656   2.43787
 Alpha virt. eigenvalues --    2.44496   2.48432   2.49753   2.52376   2.53190
 Alpha virt. eigenvalues --    2.57215   2.58501   2.60030   2.62111   2.65776
 Alpha virt. eigenvalues --    2.67657   2.68660   2.71409   2.75259   2.76719
 Alpha virt. eigenvalues --    2.80436   2.82154   2.84155   2.87280   2.88783
 Alpha virt. eigenvalues --    2.90999   2.92242   2.93615   2.95072   2.97501
 Alpha virt. eigenvalues --    3.01499   3.04629   3.07844   3.13049   3.13401
 Alpha virt. eigenvalues --    3.16790   3.20544   3.22011   3.23272   3.23931
 Alpha virt. eigenvalues --    3.25648   3.26366   3.29108   3.29676   3.31436
 Alpha virt. eigenvalues --    3.33835   3.36526   3.37540   3.38845   3.39710
 Alpha virt. eigenvalues --    3.40716   3.41737   3.42368   3.43277   3.44800
 Alpha virt. eigenvalues --    3.46032   3.46144   3.47391   3.48471   3.49875
 Alpha virt. eigenvalues --    3.51138   3.51786   3.52950   3.54988   3.56066
 Alpha virt. eigenvalues --    3.56388   3.57450   3.58399   3.59439   3.61531
 Alpha virt. eigenvalues --    3.62092   3.63307   3.65452   3.66185   3.68753
 Alpha virt. eigenvalues --    3.71031   3.71883   3.73136   3.73212   3.74155
 Alpha virt. eigenvalues --    3.74869   3.76644   3.76983   3.79147   3.79902
 Alpha virt. eigenvalues --    3.80561   3.81852   3.82353   3.83343   3.85427
 Alpha virt. eigenvalues --    3.87648   3.88656   3.90149   3.90924   3.93085
 Alpha virt. eigenvalues --    3.94826   3.96390   3.97256   3.98757   3.99017
 Alpha virt. eigenvalues --    3.99669   4.00836   4.00981   4.02323   4.04519
 Alpha virt. eigenvalues --    4.05597   4.06329   4.07197   4.07785   4.10273
 Alpha virt. eigenvalues --    4.11933   4.13448   4.14066   4.16701   4.19482
 Alpha virt. eigenvalues --    4.23711   4.24314   4.25258   4.27025   4.29511
 Alpha virt. eigenvalues --    4.30056   4.33388   4.35748   4.36330   4.38543
 Alpha virt. eigenvalues --    4.38929   4.41218   4.42690   4.44514   4.47534
 Alpha virt. eigenvalues --    4.48284   4.49197   4.50689   4.50861   4.52148
 Alpha virt. eigenvalues --    4.55172   4.55945   4.58569   4.58928   4.59689
 Alpha virt. eigenvalues --    4.61372   4.63566   4.63848   4.63993   4.66613
 Alpha virt. eigenvalues --    4.68628   4.70417   4.71783   4.72639   4.75292
 Alpha virt. eigenvalues --    4.77981   4.79478   4.81229   4.82988   4.84294
 Alpha virt. eigenvalues --    4.87031   4.87959   4.88700   4.91272   4.93027
 Alpha virt. eigenvalues --    4.94375   4.94845   4.97464   4.98570   5.00038
 Alpha virt. eigenvalues --    5.01275   5.02944   5.04391   5.06805   5.09109
 Alpha virt. eigenvalues --    5.10898   5.12277   5.13636   5.15289   5.16363
 Alpha virt. eigenvalues --    5.16960   5.18365   5.19145   5.20516   5.22066
 Alpha virt. eigenvalues --    5.23373   5.24220   5.25942   5.30190   5.31120
 Alpha virt. eigenvalues --    5.37154   5.37866   5.41199   5.43068   5.45315
 Alpha virt. eigenvalues --    5.49155   5.51527   5.54049   5.54862   5.59211
 Alpha virt. eigenvalues --    5.60536   5.61509   5.62886   5.68653   5.74447
 Alpha virt. eigenvalues --    5.76803   5.82506   5.83897   5.85374   5.86856
 Alpha virt. eigenvalues --    5.89485   5.90717   5.91353   5.94748   5.98352
 Alpha virt. eigenvalues --    5.99591   6.02862   6.07608   6.19209   6.26537
 Alpha virt. eigenvalues --    6.30523   6.35967   6.43155   6.47349   6.48114
 Alpha virt. eigenvalues --    6.54528   6.57054   6.57522   6.58964   6.60168
 Alpha virt. eigenvalues --    6.64575   6.66609   6.69292   6.76536   6.78805
 Alpha virt. eigenvalues --    6.83893   6.85307   6.90825   6.95936   7.05281
 Alpha virt. eigenvalues --    7.07288   7.10969   7.18498   7.20685   7.34587
 Alpha virt. eigenvalues --    7.36787   7.38336   7.50821   7.58102   7.78910
 Alpha virt. eigenvalues --    8.16243  14.37848  15.00931  16.87785  17.10923
 Alpha virt. eigenvalues --   17.15899  17.47811  18.38523
  Beta  occ. eigenvalues --  -19.31450 -19.23572 -10.36432 -10.33104 -10.30999
  Beta  occ. eigenvalues --  -10.27052 -10.26801  -1.11827  -1.05945  -0.85266
  Beta  occ. eigenvalues --   -0.84323  -0.77986  -0.70144  -0.65744  -0.56897
  Beta  occ. eigenvalues --   -0.55860  -0.54505  -0.51655  -0.50862  -0.50537
  Beta  occ. eigenvalues --   -0.48323  -0.47711  -0.46591  -0.44158  -0.43103
  Beta  occ. eigenvalues --   -0.42886  -0.35322  -0.33359
  Beta virt. eigenvalues --   -0.09348  -0.04869   0.03096   0.03871   0.04003
  Beta virt. eigenvalues --    0.04628   0.05408   0.05529   0.05772   0.06662
  Beta virt. eigenvalues --    0.06930   0.07868   0.08076   0.09098   0.10798
  Beta virt. eigenvalues --    0.11594   0.11806   0.11878   0.12156   0.13138
  Beta virt. eigenvalues --    0.13441   0.13490   0.13818   0.14105   0.14273
  Beta virt. eigenvalues --    0.14781   0.15553   0.16273   0.16949   0.17256
  Beta virt. eigenvalues --    0.17338   0.18884   0.19051   0.19738   0.20146
  Beta virt. eigenvalues --    0.21237   0.21712   0.21939   0.22999   0.23930
  Beta virt. eigenvalues --    0.24234   0.24797   0.25070   0.25518   0.26261
  Beta virt. eigenvalues --    0.27129   0.27600   0.28202   0.28868   0.29265
  Beta virt. eigenvalues --    0.29826   0.30851   0.31275   0.31467   0.32077
  Beta virt. eigenvalues --    0.32493   0.33251   0.33507   0.33951   0.34352
  Beta virt. eigenvalues --    0.34627   0.34959   0.35735   0.36140   0.36638
  Beta virt. eigenvalues --    0.36907   0.37053   0.37931   0.38171   0.38415
  Beta virt. eigenvalues --    0.39530   0.39889   0.40210   0.40807   0.41029
  Beta virt. eigenvalues --    0.41445   0.41780   0.42383   0.42535   0.43212
  Beta virt. eigenvalues --    0.44000   0.44385   0.44471   0.45075   0.45420
  Beta virt. eigenvalues --    0.45860   0.46180   0.47237   0.48053   0.48367
  Beta virt. eigenvalues --    0.48676   0.49181   0.50259   0.50691   0.51028
  Beta virt. eigenvalues --    0.51847   0.52639   0.52700   0.53315   0.53565
  Beta virt. eigenvalues --    0.54561   0.54966   0.55129   0.55746   0.56703
  Beta virt. eigenvalues --    0.57093   0.58195   0.58842   0.59280   0.60024
  Beta virt. eigenvalues --    0.60138   0.60428   0.61752   0.62233   0.63247
  Beta virt. eigenvalues --    0.63805   0.64380   0.65083   0.66900   0.67610
  Beta virt. eigenvalues --    0.68035   0.70255   0.71369   0.71825   0.72257
  Beta virt. eigenvalues --    0.73564   0.74219   0.74663   0.75223   0.76024
  Beta virt. eigenvalues --    0.76451   0.77539   0.78390   0.78813   0.79747
  Beta virt. eigenvalues --    0.80019   0.80486   0.81145   0.81502   0.82659
  Beta virt. eigenvalues --    0.82899   0.83435   0.83495   0.85419   0.85757
  Beta virt. eigenvalues --    0.86487   0.86897   0.87664   0.87919   0.88714
  Beta virt. eigenvalues --    0.88909   0.89718   0.90864   0.91352   0.91821
  Beta virt. eigenvalues --    0.92360   0.92534   0.93286   0.94530   0.94751
  Beta virt. eigenvalues --    0.96224   0.96370   0.96770   0.98134   0.98589
  Beta virt. eigenvalues --    0.99864   1.00610   1.01120   1.02263   1.03398
  Beta virt. eigenvalues --    1.04053   1.04314   1.04802   1.05980   1.06533
  Beta virt. eigenvalues --    1.07159   1.07265   1.07791   1.08054   1.08588
  Beta virt. eigenvalues --    1.08930   1.09624   1.11011   1.11909   1.12291
  Beta virt. eigenvalues --    1.14202   1.14446   1.14769   1.15857   1.16603
  Beta virt. eigenvalues --    1.16833   1.17575   1.17902   1.18441   1.19128
  Beta virt. eigenvalues --    1.19620   1.19873   1.21059   1.21879   1.22273
  Beta virt. eigenvalues --    1.23696   1.25716   1.26225   1.26753   1.27236
  Beta virt. eigenvalues --    1.28110   1.28765   1.30397   1.31747   1.32204
  Beta virt. eigenvalues --    1.32744   1.33832   1.34403   1.36047   1.36460
  Beta virt. eigenvalues --    1.36793   1.37504   1.38086   1.38862   1.39967
  Beta virt. eigenvalues --    1.40416   1.40812   1.41943   1.42380   1.43030
  Beta virt. eigenvalues --    1.44183   1.45317   1.46549   1.47462   1.47886
  Beta virt. eigenvalues --    1.49208   1.49262   1.50751   1.52344   1.52587
  Beta virt. eigenvalues --    1.53555   1.54775   1.55343   1.56249   1.56966
  Beta virt. eigenvalues --    1.57766   1.58055   1.59137   1.60113   1.60248
  Beta virt. eigenvalues --    1.61064   1.61919   1.62368   1.63111   1.63369
  Beta virt. eigenvalues --    1.64571   1.65314   1.66556   1.67343   1.67544
  Beta virt. eigenvalues --    1.68060   1.69399   1.70273   1.71710   1.72605
  Beta virt. eigenvalues --    1.73105   1.74106   1.74257   1.75529   1.76078
  Beta virt. eigenvalues --    1.77121   1.78012   1.78108   1.78858   1.79041
  Beta virt. eigenvalues --    1.79421   1.80813   1.82918   1.83987   1.84033
  Beta virt. eigenvalues --    1.85631   1.86131   1.86417   1.88353   1.88735
  Beta virt. eigenvalues --    1.89602   1.91909   1.92128   1.94447   1.94807
  Beta virt. eigenvalues --    1.95860   1.97501   1.98203   2.00724   2.01552
  Beta virt. eigenvalues --    2.02910   2.04124   2.05117   2.06733   2.08264
  Beta virt. eigenvalues --    2.09077   2.09940   2.11216   2.11541   2.12983
  Beta virt. eigenvalues --    2.13258   2.14306   2.15129   2.16173   2.17158
  Beta virt. eigenvalues --    2.19740   2.20631   2.20877   2.22588   2.24988
  Beta virt. eigenvalues --    2.27387   2.29381   2.29827   2.32647   2.33879
  Beta virt. eigenvalues --    2.34779   2.35569   2.37582   2.39026   2.41238
  Beta virt. eigenvalues --    2.41575   2.44753   2.44898   2.49696   2.51116
  Beta virt. eigenvalues --    2.53440   2.53950   2.58107   2.59281   2.60727
  Beta virt. eigenvalues --    2.62802   2.66271   2.68010   2.69757   2.72493
  Beta virt. eigenvalues --    2.76048   2.77760   2.81371   2.83666   2.84928
  Beta virt. eigenvalues --    2.88424   2.89596   2.92163   2.92986   2.94803
  Beta virt. eigenvalues --    2.95796   2.98151   3.02341   3.05544   3.08458
  Beta virt. eigenvalues --    3.13670   3.13978   3.17078   3.20865   3.22367
  Beta virt. eigenvalues --    3.23778   3.24394   3.25937   3.26700   3.29296
  Beta virt. eigenvalues --    3.29995   3.31892   3.34661   3.37008   3.37803
  Beta virt. eigenvalues --    3.39281   3.39995   3.40963   3.41933   3.42918
  Beta virt. eigenvalues --    3.43665   3.45488   3.46212   3.46628   3.47566
  Beta virt. eigenvalues --    3.48776   3.50294   3.51380   3.52051   3.53086
  Beta virt. eigenvalues --    3.55754   3.56511   3.56695   3.58010   3.58854
  Beta virt. eigenvalues --    3.60051   3.61784   3.62486   3.63412   3.65791
  Beta virt. eigenvalues --    3.66679   3.69193   3.71534   3.72428   3.73435
  Beta virt. eigenvalues --    3.73615   3.74753   3.75256   3.76797   3.77537
  Beta virt. eigenvalues --    3.79594   3.80221   3.80970   3.82066   3.82834
  Beta virt. eigenvalues --    3.83493   3.85907   3.88278   3.89107   3.90408
  Beta virt. eigenvalues --    3.91340   3.93513   3.95337   3.96751   3.97863
  Beta virt. eigenvalues --    3.98906   3.99393   4.00020   4.01371   4.01770
  Beta virt. eigenvalues --    4.02728   4.04878   4.06086   4.06742   4.07437
  Beta virt. eigenvalues --    4.08080   4.10802   4.12252   4.14165   4.14573
  Beta virt. eigenvalues --    4.17323   4.20667   4.24035   4.24710   4.25865
  Beta virt. eigenvalues --    4.27635   4.30395   4.30564   4.33661   4.36145
  Beta virt. eigenvalues --    4.36786   4.39032   4.39298   4.41404   4.42865
  Beta virt. eigenvalues --    4.44883   4.47763   4.48552   4.49699   4.50840
  Beta virt. eigenvalues --    4.51316   4.52580   4.55568   4.56939   4.58691
  Beta virt. eigenvalues --    4.59736   4.60286   4.61913   4.64031   4.64173
  Beta virt. eigenvalues --    4.64390   4.66960   4.69048   4.70872   4.72180
  Beta virt. eigenvalues --    4.73367   4.75583   4.78793   4.79789   4.81746
  Beta virt. eigenvalues --    4.83814   4.84911   4.87859   4.88416   4.89595
  Beta virt. eigenvalues --    4.91946   4.93698   4.95006   4.95548   4.98059
  Beta virt. eigenvalues --    4.99211   5.00483   5.01536   5.03317   5.04765
  Beta virt. eigenvalues --    5.07514   5.09606   5.11669   5.12656   5.13949
  Beta virt. eigenvalues --    5.15689   5.16577   5.17257   5.18573   5.19240
  Beta virt. eigenvalues --    5.20967   5.22233   5.23901   5.24523   5.26825
  Beta virt. eigenvalues --    5.30636   5.31882   5.37238   5.38462   5.41429
  Beta virt. eigenvalues --    5.43712   5.45649   5.49619   5.51613   5.54470
  Beta virt. eigenvalues --    5.55117   5.60151   5.60814   5.62470   5.63300
  Beta virt. eigenvalues --    5.69351   5.75081   5.76873   5.82864   5.84483
  Beta virt. eigenvalues --    5.85629   5.87075   5.89725   5.90850   5.91889
  Beta virt. eigenvalues --    5.96529   5.98967   5.99728   6.02957   6.08657
  Beta virt. eigenvalues --    6.20796   6.33084   6.36398   6.37186   6.43878
  Beta virt. eigenvalues --    6.48433   6.49932   6.54974   6.57472   6.57708
  Beta virt. eigenvalues --    6.61950   6.63210   6.66958   6.68636   6.71552
  Beta virt. eigenvalues --    6.80808   6.81576   6.85827   6.91922   6.95727
  Beta virt. eigenvalues --    7.03723   7.07767   7.10044   7.12670   7.22397
  Beta virt. eigenvalues --    7.24693   7.38060   7.40768   7.44326   7.52273
  Beta virt. eigenvalues --    7.61805   7.81639   8.20335  14.41712  15.02546
  Beta virt. eigenvalues --   16.87817  17.11086  17.16148  17.48549  18.38620
          Condensed to atoms (all electrons):
               1          2          3          4          5          6
     1  H    0.376201   0.375798  -0.006573  -0.011508   0.019470  -0.024769
     2  C    0.375798   5.685883   0.363213   0.439214  -0.077002  -0.024827
     3  H   -0.006573   0.363213   0.343375  -0.001624   0.031076   0.001143
     4  H   -0.011508   0.439214  -0.001624   0.391327  -0.057321   0.011987
     5  C    0.019470  -0.077002   0.031076  -0.057321   5.670998   0.047380
     6  H   -0.024769  -0.024827   0.001143   0.011987   0.047380   0.654047
     7  H    0.004249  -0.049429  -0.000506  -0.017231   0.521901  -0.092201
     8  O    0.013046   0.077647  -0.011061   0.001881  -0.240537   0.018892
     9  H   -0.000321  -0.001524   0.000075  -0.000081   0.003172   0.000953
    10  C   -0.000350   0.003092   0.000758  -0.000109  -0.030194   0.002989
    11  H    0.000397   0.000930  -0.000219  -0.000031  -0.005897  -0.006572
    12  H   -0.000056   0.001410   0.000275   0.000096  -0.002837   0.002896
    13  C    0.002278   0.009101  -0.000808   0.002349   0.026602   0.029569
    14  H    0.000427   0.000154  -0.000535   0.000040   0.002800  -0.009719
    15  C    0.000656  -0.003431   0.000316  -0.000565  -0.009801   0.002127
    16  H    0.000123  -0.000725   0.000174  -0.000349   0.005578  -0.007224
    17  H   -0.000011   0.001095   0.000166   0.000081  -0.004606   0.000549
    18  H   -0.000359  -0.001791   0.000302  -0.000147   0.000682   0.000287
    19  O   -0.012860   0.001200   0.014491   0.000399  -0.227728   0.028338
               7          8          9         10         11         12
     1  H    0.004249   0.013046  -0.000321  -0.000350   0.000397  -0.000056
     2  C   -0.049429   0.077647  -0.001524   0.003092   0.000930   0.001410
     3  H   -0.000506  -0.011061   0.000075   0.000758  -0.000219   0.000275
     4  H   -0.017231   0.001881  -0.000081  -0.000109  -0.000031   0.000096
     5  C    0.521901  -0.240537   0.003172  -0.030194  -0.005897  -0.002837
     6  H   -0.092201   0.018892   0.000953   0.002989  -0.006572   0.002896
     7  H    0.440484  -0.039171   0.001056  -0.004276  -0.002461  -0.001673
     8  O   -0.039171   8.766447   0.001907   0.003876   0.002893   0.000442
     9  H    0.001056   0.001907   0.405927   0.398525  -0.034549  -0.009663
    10  C   -0.004276   0.003876   0.398525   5.806423   0.337159   0.432042
    11  H   -0.002461   0.002893  -0.034549   0.337159   0.394501   0.007143
    12  H   -0.001673   0.000442  -0.009663   0.432042   0.007143   0.344825
    13  C   -0.000088  -0.009732  -0.026201   0.081846   0.013242  -0.006128
    14  H    0.000698  -0.001150  -0.003187  -0.093018   0.006321  -0.013608
    15  C    0.003003   0.000948   0.012032   0.078680  -0.026592   0.004825
    16  H    0.002699   0.004825   0.003307  -0.030736  -0.017145  -0.001553
    17  H   -0.000989   0.002388  -0.003372   0.007708   0.003580   0.001443
    18  H    0.000337   0.000145   0.001605   0.007856  -0.001451   0.000347
    19  O   -0.047209   0.027477  -0.003923   0.047826   0.007870   0.005345
              13         14         15         16         17         18
     1  H    0.002278   0.000427   0.000656   0.000123  -0.000011  -0.000359
     2  C    0.009101   0.000154  -0.003431  -0.000725   0.001095  -0.001791
     3  H   -0.000808  -0.000535   0.000316   0.000174   0.000166   0.000302
     4  H    0.002349   0.000040  -0.000565  -0.000349   0.000081  -0.000147
     5  C    0.026602   0.002800  -0.009801   0.005578  -0.004606   0.000682
     6  H    0.029569  -0.009719   0.002127  -0.007224   0.000549   0.000287
     7  H   -0.000088   0.000698   0.003003   0.002699  -0.000989   0.000337
     8  O   -0.009732  -0.001150   0.000948   0.004825   0.002388   0.000145
     9  H   -0.026201  -0.003187   0.012032   0.003307  -0.003372   0.001605
    10  C    0.081846  -0.093018   0.078680  -0.030736   0.007708   0.007856
    11  H    0.013242   0.006321  -0.026592  -0.017145   0.003580  -0.001451
    12  H   -0.006128  -0.013608   0.004825  -0.001553   0.001443   0.000347
    13  C    5.058561   0.374558   0.071019   0.005560  -0.008043  -0.014268
    14  H    0.374558   0.476876  -0.088106   0.009236  -0.003812  -0.013910
    15  C    0.071019  -0.088106   5.817523   0.321800   0.411883   0.429515
    16  H    0.005560   0.009236   0.321800   0.408076  -0.033074   0.000269
    17  H   -0.008043  -0.003812   0.411883  -0.033074   0.382686   0.000158
    18  H   -0.014268  -0.013910   0.429515   0.000269   0.000158   0.341871
    19  O   -0.186690  -0.035153   0.039169   0.001926  -0.003044   0.005179
              19
     1  H   -0.012860
     2  C    0.001200
     3  H    0.014491
     4  H    0.000399
     5  C   -0.227728
     6  H    0.028338
     7  H   -0.047209
     8  O    0.027477
     9  H   -0.003923
    10  C    0.047826
    11  H    0.007870
    12  H    0.005345
    13  C   -0.186690
    14  H   -0.035153
    15  C    0.039169
    16  H    0.001926
    17  H   -0.003044
    18  H    0.005179
    19  O    9.137823
          Atomic-Atomic Spin Densities.
               1          2          3          4          5          6
     1  H    0.000266   0.002567   0.000145   0.001809  -0.003446   0.002909
     2  C    0.002567   0.114957  -0.008030   0.015050  -0.029484   0.005422
     3  H    0.000145  -0.008030   0.006339  -0.007627   0.012796  -0.004568
     4  H    0.001809   0.015050  -0.007627   0.013732  -0.021001   0.004170
     5  C   -0.003446  -0.029484   0.012796  -0.021001   0.612175  -0.019784
     6  H    0.002909   0.005422  -0.004568   0.004170  -0.019784  -0.100868
     7  H   -0.000826  -0.001938   0.002788  -0.004436   0.063562   0.000033
     8  O    0.001340   0.013816  -0.004900   0.009769  -0.215230   0.022136
     9  H   -0.000031  -0.000119   0.000045  -0.000035  -0.000811   0.000596
    10  C   -0.000023   0.000889   0.000169  -0.000075  -0.013751   0.007656
    11  H    0.000043   0.000066  -0.000050   0.000039   0.001303   0.001319
    12  H    0.000005   0.000051  -0.000011   0.000014   0.000385   0.000206
    13  C    0.000918  -0.000529  -0.001620   0.000978   0.022690  -0.024404
    14  H    0.000027  -0.000060  -0.000118   0.000063   0.002064   0.001504
    15  C   -0.000232   0.000637   0.000471  -0.000213  -0.008902   0.006625
    16  H   -0.000054  -0.000218   0.000036  -0.000098   0.002429   0.001060
    17  H    0.000011   0.000021   0.000012  -0.000005  -0.000801   0.000334
    18  H   -0.000055  -0.000146   0.000048  -0.000035   0.000128   0.000715
    19  O   -0.000236   0.010822   0.001014   0.000525  -0.133092   0.007210
               7          8          9         10         11         12
     1  H   -0.000826   0.001340  -0.000031  -0.000023   0.000043   0.000005
     2  C   -0.001938   0.013816  -0.000119   0.000889   0.000066   0.000051
     3  H    0.002788  -0.004900   0.000045   0.000169  -0.000050  -0.000011
     4  H   -0.004436   0.009769  -0.000035  -0.000075   0.000039   0.000014
     5  C    0.063562  -0.215230  -0.000811  -0.013751   0.001303   0.000385
     6  H    0.000033   0.022136   0.000596   0.007656   0.001319   0.000206
     7  H    0.041970  -0.007391   0.000302  -0.000835  -0.000092   0.000013
     8  O   -0.007391   1.184072   0.000689   0.004216  -0.000827  -0.000246
     9  H    0.000302   0.000689   0.010463   0.001915  -0.003551  -0.002265
    10  C   -0.000835   0.004216   0.001915   0.022408  -0.003172  -0.001677
    11  H   -0.000092  -0.000827  -0.003551  -0.003172   0.001797  -0.000212
    12  H    0.000013  -0.000246  -0.002265  -0.001677  -0.000212   0.002195
    13  C   -0.000639  -0.005848  -0.011845  -0.010328   0.007774   0.003108
    14  H    0.000064  -0.000408   0.000267  -0.002852   0.000306  -0.001238
    15  C   -0.000247   0.002824   0.002540   0.002994  -0.002077  -0.000095
    16  H    0.000517  -0.001549  -0.000212  -0.001628  -0.000044  -0.000080
    17  H   -0.000044   0.000085   0.000582   0.000818  -0.000317  -0.000112
    18  H    0.000085  -0.000254   0.000248   0.000647  -0.000226   0.000066
    19  O   -0.009985   0.013629   0.001473   0.006051  -0.003130  -0.001212
              13         14         15         16         17         18
     1  H    0.000918   0.000027  -0.000232  -0.000054   0.000011  -0.000055
     2  C   -0.000529  -0.000060   0.000637  -0.000218   0.000021  -0.000146
     3  H   -0.001620  -0.000118   0.000471   0.000036   0.000012   0.000048
     4  H    0.000978   0.000063  -0.000213  -0.000098  -0.000005  -0.000035
     5  C    0.022690   0.002064  -0.008902   0.002429  -0.000801   0.000128
     6  H   -0.024404   0.001504   0.006625   0.001060   0.000334   0.000715
     7  H   -0.000639   0.000064  -0.000247   0.000517  -0.000044   0.000085
     8  O   -0.005848  -0.000408   0.002824  -0.001549   0.000085  -0.000254
     9  H   -0.011845   0.000267   0.002540  -0.000212   0.000582   0.000248
    10  C   -0.010328  -0.002852   0.002994  -0.001628   0.000818   0.000647
    11  H    0.007774   0.000306  -0.002077  -0.000044  -0.000317  -0.000226
    12  H    0.003108  -0.001238  -0.000095  -0.000080  -0.000112   0.000066
    13  C   -0.003027   0.024273  -0.003651   0.004483  -0.003229  -0.001422
    14  H    0.024273   0.037999  -0.002671   0.000441   0.000054  -0.001025
    15  C   -0.003651  -0.002671   0.011397  -0.003152   0.001543   0.000881
    16  H    0.004483   0.000441  -0.003152   0.000462  -0.000093  -0.001128
    17  H   -0.003229   0.000054   0.001543  -0.000093  -0.000241   0.000347
    18  H   -0.001422  -0.001025   0.000881  -0.001128   0.000347   0.001007
    19  O   -0.033336  -0.012580   0.001497  -0.002971   0.000762  -0.000391
              19
     1  H   -0.000236
     2  C    0.010822
     3  H    0.001014
     4  H    0.000525
     5  C   -0.133092
     6  H    0.007210
     7  H   -0.009985
     8  O    0.013629
     9  H    0.001473
    10  C    0.006051
    11  H   -0.003130
    12  H   -0.001212
    13  C   -0.033336
    14  H   -0.012580
    15  C    0.001497
    16  H   -0.002971
    17  H    0.000762
    18  H   -0.000391
    19  O    0.703587
 Mulliken charges and spin densities:
               1          2
     1  H    0.264164   0.005136
     2  C   -0.800008   0.123775
     3  H    0.265964  -0.003059
     4  H    0.241593   0.012625
     5  C    0.326265   0.271231
     6  H    0.364154  -0.087729
     7  H    0.280806   0.082901
     8  O   -0.621163   1.015925
     9  H    0.254260   0.000250
    10  C   -1.050095   0.013423
    11  H    0.320881  -0.001051
    12  H    0.234429  -0.001106
    13  C    0.577275  -0.035655
    14  H    0.391088   0.046109
    15  C   -1.065000   0.010171
    16  H    0.327233  -0.001799
    17  H    0.245214  -0.000272
    18  H    0.243373  -0.000509
    19  O   -0.800434   0.549635
 Sum of Mulliken charges =   0.00000   2.00000
 Mulliken charges and spin densities with hydrogens summed into heavy atoms:
               1          2
     2  C   -0.028288   0.138476
     5  C    0.971225   0.266403
     8  O   -0.621163   1.015925
    10  C   -0.240525   0.011516
    13  C    0.968363   0.010454
    15  C   -0.249179   0.007590
    19  O   -0.800434   0.549635
 APT charges:
               1
     1  H    0.007583
     2  C    0.064915
     3  H    0.010616
     4  H   -0.011011
     5  C    0.687146
     6  H   -0.502046
     7  H   -0.003898
     8  O   -0.355414
     9  H   -0.017075
    10  C    0.002461
    11  H   -0.006780
    12  H   -0.014363
    13  C    0.389418
    14  H   -0.060497
    15  C   -0.007971
    16  H    0.001328
    17  H   -0.017122
    18  H   -0.014050
    19  O   -0.153241
 Sum of APT charges =   0.00000
 APT charges with hydrogens summed into heavy atoms:
               1
     2  C    0.072104
     5  C    0.181201
     8  O   -0.355414
    10  C   -0.035757
    13  C    0.328922
    15  C   -0.037814
    19  O   -0.153241
 Electronic spatial extent (au):  <R**2>=           1124.8544
 Charge=              0.0000 electrons
 Dipole moment (field-independent basis, Debye):
    X=             -1.0367    Y=              0.2409    Z=             -0.2883  Tot=              1.1027
 Quadrupole moment (field-independent basis, Debye-Ang):
   XX=            -38.3747   YY=            -47.6105   ZZ=            -46.6900
   XY=              1.9758   XZ=              2.7960   YZ=             -3.2998
 Traceless Quadrupole moment (field-independent basis, Debye-Ang):
   XX=              5.8504   YY=             -3.3854   ZZ=             -2.4649
   XY=              1.9758   XZ=              2.7960   YZ=             -3.2998
 Octapole moment (field-independent basis, Debye-Ang**2):
  XXX=            -11.4614  YYY=              0.2617  ZZZ=             -1.3371  XYY=             -1.8156
  XXY=             -6.1788  XXZ=             -5.5025  XZZ=             -3.8804  YZZ=              0.6376
  YYZ=             -0.9294  XYZ=              3.4027
 Hexadecapole moment (field-independent basis, Debye-Ang**3):
 XXXX=           -955.2845 YYYY=           -260.3555 ZZZZ=           -235.9074 XXXY=             -2.1723
 XXXZ=              4.1953 YYYX=             -8.1351 YYYZ=              1.2280 ZZZX=             -5.5760
 ZZZY=              2.1151 XXYY=           -212.7127 XXZZ=           -205.2498 YYZZ=            -82.1562
 XXYZ=             -0.7578 YYXZ=              4.0953 ZZXY=             -0.0346
 N-N= 3.155289263011D+02 E-N=-1.443719347423D+03  KE= 3.457610508195D+02
  Exact polarizability: 121.592  -9.220  78.951  -4.876   2.687  74.607
 Approx polarizability:  99.394 -10.228  85.931  -5.173   7.849  81.204
                          Isotropic Fermi Contact Couplings
        Atom                 a.u.       MegaHertz       Gauss      10(-4) cm-1
     1  H(1)               0.00037       0.82452       0.29421       0.27503
     2  C(13)              0.05390      30.29444      10.80981      10.10514
     3  H(1)               0.00185       4.13710       1.47622       1.37999
     4  H(1)               0.00639      14.29205       5.09976       4.76732
     5  C(13)              0.07696      43.25863      15.43576      14.42953
     6  H(1)              -0.01182     -26.42172      -9.42793      -8.81334
     7  H(1)               0.04836     108.07524      38.56393      36.05002
     8  O(17)              0.04240     -12.85098      -4.58555      -4.28663
     9  H(1)              -0.00058      -1.28691      -0.45920      -0.42927
    10  C(13)              0.00338       1.90260       0.67890       0.63464
    11  H(1)               0.00052       1.15216       0.41112       0.38432
    12  H(1)              -0.00022      -0.48859      -0.17434      -0.16297
    13  C(13)             -0.01466      -8.23953      -2.94007      -2.74841
    14  H(1)               0.02148      48.00595      17.12972      16.01306
    15  C(13)              0.00267       1.49825       0.53461       0.49976
    16  H(1)               0.00036       0.79723       0.28447       0.26593
    17  H(1)              -0.00052      -1.15120      -0.41078      -0.38400
    18  H(1)              -0.00020      -0.44417      -0.15849      -0.14816
    19  O(17)              0.05707     -17.29918      -6.17278      -5.77039
 --------------------------------------------------------
       Center         ----  Spin Dipole Couplings  ----
                      3XX-RR        3YY-RR        3ZZ-RR
 --------------------------------------------------------
     1   Atom       -0.009258      0.014136     -0.004878
     2   Atom        0.031806      0.053287     -0.085093
     3   Atom       -0.003693      0.006064     -0.002371
     4   Atom        0.021140     -0.004894     -0.016246
     5   Atom        0.332912     -0.104648     -0.228264
     6   Atom        0.122953     -0.025657     -0.097296
     7   Atom       -0.021156     -0.019237      0.040393
     8   Atom       -0.729802      0.929474     -0.199671
     9   Atom        0.004807     -0.000405     -0.004402
    10   Atom        0.001326      0.009823     -0.011149
    11   Atom        0.007890      0.000495     -0.008385
    12   Atom        0.002287      0.000121     -0.002408
    13   Atom        0.034145     -0.014228     -0.019917
    14   Atom        0.015032     -0.006124     -0.008908
    15   Atom        0.000041     -0.009902      0.009861
    16   Atom        0.005096     -0.007109      0.002013
    17   Atom        0.003084     -0.003799      0.000715
    18   Atom       -0.000864     -0.002984      0.003848
    19   Atom        0.252470      0.417632     -0.670102
 --------------------------------------------------------
                        XY            XZ            YZ
 --------------------------------------------------------
     1   Atom        0.013308     -0.003938     -0.012143
     2   Atom        0.122866      0.006871      0.011366
     3   Atom        0.010031      0.001493      0.014992
     4   Atom        0.007590      0.002840      0.003451
     5   Atom       -0.253834     -0.025402      0.003184
     6   Atom       -0.146106     -0.063769      0.040885
     7   Atom       -0.012850      0.008290     -0.028955
     8   Atom        0.841896     -0.895184     -2.345266
     9   Atom        0.003853     -0.000200      0.000536
    10   Atom        0.007532     -0.002341     -0.004643
    11   Atom        0.006292     -0.004126      0.000969
    12   Atom        0.004455     -0.005518     -0.003685
    13   Atom       -0.006816      0.005376      0.008492
    14   Atom       -0.004942      0.000409      0.004371
    15   Atom       -0.002052      0.006695     -0.000688
    16   Atom       -0.004894      0.008225      0.001153
    17   Atom       -0.000740      0.004543      0.000816
    18   Atom       -0.004388      0.004657     -0.003946
    19   Atom       -1.446052     -0.775632      0.814966
 --------------------------------------------------------


 ---------------------------------------------------------------------------------
              Anisotropic Spin Dipole Couplings in Principal Axis System
 ---------------------------------------------------------------------------------

       Atom             a.u.   MegaHertz   Gauss  10(-4) cm-1        Axes

              Baa    -0.0156    -8.324    -2.970    -2.777  0.8532 -0.4722 -0.2214
     1 H(1)   Bbb    -0.0099    -5.265    -1.879    -1.756  0.3696  0.2481  0.8955
              Bcc     0.0255    13.589     4.849     4.533  0.3679  0.8459 -0.3862
 
              Baa    -0.0869   -11.659    -4.160    -3.889  0.2582 -0.3008  0.9181
     2 C(13)  Bbb    -0.0797   -10.691    -3.815    -3.566  0.6918 -0.6057 -0.3930
              Bcc     0.1666    22.350     7.975     7.455  0.6743  0.7366  0.0517
 
              Baa    -0.0161    -8.584    -3.063    -2.863  0.4336 -0.6314  0.6429
     3 H(1)   Bbb    -0.0047    -2.489    -0.888    -0.830  0.8302  0.0026 -0.5574
              Bcc     0.0208    11.073     3.951     3.693  0.3503  0.7754  0.5254
 
              Baa    -0.0172    -9.191    -3.280    -3.066 -0.0205 -0.2577  0.9660
     4 H(1)   Bbb    -0.0063    -3.361    -1.199    -1.121 -0.2818  0.9285  0.2417
              Bcc     0.0235    12.553     4.479     4.187  0.9592  0.2673  0.0917
 
              Baa    -0.2338   -31.368   -11.193   -10.463  0.2424  0.4555  0.8566
     5 C(13)  Bbb    -0.2164   -29.033   -10.360    -9.684  0.3399  0.7871 -0.5147
              Bcc     0.4501    60.402    21.553    20.148  0.9087 -0.4160 -0.0360
 
              Baa    -0.1165   -62.176   -22.186   -20.740  0.2722  0.7232 -0.6348
     6 H(1)   Bbb    -0.1136   -60.585   -21.618   -20.209  0.4869  0.4655  0.7391
              Bcc     0.2301   122.762    43.804    40.949  0.8300 -0.5102 -0.2254
 
              Baa    -0.0366   -19.540    -6.973    -6.518  0.5384  0.8062  0.2452
     7 H(1)   Bbb    -0.0176    -9.400    -3.354    -3.135  0.8262 -0.4479 -0.3416
              Bcc     0.0542    28.940    10.327     9.653  0.1656 -0.3865  0.9073
 
              Baa    -2.0791   150.443    53.682    50.182  0.1715  0.5754  0.7997
     8 O(17)  Bbb    -1.0786    78.047    27.849    26.034  0.9388 -0.3417  0.0445
              Bcc     3.1577  -228.490   -81.531   -76.216  0.2988  0.7431 -0.5988
 
              Baa    -0.0046    -2.430    -0.867    -0.811  0.1166 -0.2330  0.9655
     9 H(1)   Bbb    -0.0023    -1.226    -0.437    -0.409 -0.4546  0.8518  0.2604
              Bcc     0.0069     3.657     1.305     1.220  0.8830  0.4693  0.0066
 
              Baa    -0.0122    -1.634    -0.583    -0.545  0.0675  0.1838  0.9806
    10 C(13)  Bbb    -0.0031    -0.411    -0.147    -0.137  0.8680 -0.4954  0.0332
              Bcc     0.0152     2.045     0.730     0.682  0.4919  0.8490 -0.1930
 
              Baa    -0.0100    -5.355    -1.911    -1.786  0.3038 -0.2657  0.9149
    11 H(1)   Bbb    -0.0019    -1.035    -0.369    -0.345 -0.3842  0.8446  0.3729
              Bcc     0.0120     6.390     2.280     2.131  0.8718  0.4648 -0.1546
 
              Baa    -0.0062    -3.289    -1.173    -1.097  0.4742  0.1703  0.8638
    12 H(1)   Bbb    -0.0033    -1.768    -0.631    -0.590 -0.5358  0.8343  0.1297
              Bcc     0.0095     5.056     1.804     1.687  0.6986  0.5244 -0.4869
 
              Baa    -0.0272    -3.646    -1.301    -1.216 -0.1355 -0.5924  0.7941
    13 C(13)  Bbb    -0.0082    -1.106    -0.395    -0.369  0.0516  0.7962  0.6028
              Bcc     0.0354     4.752     1.696     1.585  0.9894 -0.1226  0.0773
 
              Baa    -0.0125    -6.674    -2.381    -2.226 -0.1234 -0.6239  0.7717
    14 H(1)   Bbb    -0.0036    -1.939    -0.692    -0.647  0.1845  0.7496  0.6356
              Bcc     0.0161     8.613     3.073     2.873  0.9750 -0.2209 -0.0226
 
              Baa    -0.0103    -1.387    -0.495    -0.463  0.2181  0.9751 -0.0391
    15 C(13)  Bbb    -0.0030    -0.406    -0.145    -0.135  0.8626 -0.2114 -0.4595
              Bcc     0.0134     1.792     0.640     0.598  0.4564 -0.0665  0.8873
 
              Baa    -0.0104    -5.550    -1.980    -1.851  0.4546  0.8074 -0.3761
    16 H(1)   Bbb    -0.0020    -1.075    -0.384    -0.359 -0.4249  0.5677  0.7051
              Bcc     0.0124     6.625     2.364     2.210  0.7828 -0.1607  0.6011
 
              Baa    -0.0045    -2.404    -0.858    -0.802  0.3356  0.8414 -0.4236
    17 H(1)   Bbb    -0.0021    -1.115    -0.398    -0.372 -0.5102  0.5404  0.6691
              Bcc     0.0066     3.519     1.256     1.174  0.7919 -0.0084  0.6106
 
              Baa    -0.0064    -3.439    -1.227    -1.147  0.5991  0.7999  0.0356
    18 H(1)   Bbb    -0.0029    -1.551    -0.553    -0.517 -0.6090  0.4264  0.6689
              Bcc     0.0094     4.990     1.781     1.665  0.5198 -0.4224  0.7425
 
              Baa    -1.1155    80.713    28.801    26.923  0.7591  0.4854  0.4338
    19 O(17)  Bbb    -1.1058    80.014    28.551    26.690 -0.1178 -0.5530  0.8248
              Bcc     2.2212  -160.727   -57.351   -53.613 -0.6403  0.6772  0.3626
 

 ---------------------------------------------------------------------------------

 Calling FoFJK, ICntrl=    100127 FMM=F ISym2X=0 I1Cent= 0 IOpClX= 1 NMat=1 NMatS=1 NMatT=0.
 ***** Axes restored to original set *****
 -------------------------------------------------------------------
 Center     Atomic                   Forces (Hartrees/Bohr)
 Number     Number              X              Y              Z
 -------------------------------------------------------------------
      1        1          -0.000253022   -0.002130412    0.003191740
      2        6           0.002144102   -0.000920110   -0.000082119
      3        1          -0.000100876   -0.002536226   -0.003168296
      4        1           0.004038578    0.001088124    0.000244067
      5        6          -0.005818266   -0.004673640   -0.004720420
      6        1           0.006932469    0.004141546    0.001832668
      7        1           0.001394711    0.002191542   -0.003471963
      8        8           0.000808571    0.006766556    0.007685522
      9        1          -0.003650074    0.001652836    0.001020157
     10        6          -0.000498375    0.000777606   -0.000466942
     11        1           0.001858378    0.002986632    0.000870875
     12        1          -0.000135407    0.000581627   -0.004030713
     13        6          -0.003474448    0.000638969    0.001168346
     14        1          -0.002829418   -0.002532819   -0.001566433
     15        6          -0.000166704   -0.000195000    0.000939369
     16        1           0.002072002    0.001820140    0.002239007
     17        1          -0.003493759    0.000890112    0.002053862
     18        1           0.000687232   -0.003707223    0.001522830
     19        8           0.000484306   -0.006840261   -0.005261557
 -------------------------------------------------------------------
 Cartesian Forces:  Max     0.007685522 RMS     0.003037141
 FormGI is forming the generalized inverse of G from B-inverse, IUseBI=4.

 GradGradGradGradGradGradGradGradGradGradGradGradGradGradGradGradGradGrad
 Berny optimization.
 Internal  Forces:  Max     0.010649326 RMS     0.002960714
 Search for a saddle point.
 Step number   1 out of a maximum of   94
 All quantities printed in internal units (Hartrees-Bohrs-Radians)
 Swapping is turned off.
 Second derivative matrix not updated -- analytic derivatives used.
 ITU=  0
     Eigenvalues ---   -0.06439  -0.00002   0.00163   0.00230   0.00292
     Eigenvalues ---    0.00497   0.01800   0.02356   0.03483   0.03717
     Eigenvalues ---    0.04166   0.04380   0.04385   0.04402   0.04457
     Eigenvalues ---    0.04505   0.04518   0.04843   0.06346   0.06485
     Eigenvalues ---    0.10099   0.10503   0.11425   0.11767   0.11802
     Eigenvalues ---    0.12056   0.12108   0.12628   0.14235   0.14560
     Eigenvalues ---    0.14683   0.15070   0.17241   0.19169   0.19205
     Eigenvalues ---    0.25169   0.26546   0.27526   0.28906   0.29520
     Eigenvalues ---    0.32535   0.32669   0.32773   0.32927   0.33137
     Eigenvalues ---    0.33405   0.33436   0.33598   0.34045   0.35014
     Eigenvalues ---    0.39687
 Eigenvectors required to have negative eigenvalues:
                          R8        R5        R7        A7        A8
   1                   -0.82841   0.52079  -0.08929  -0.07468   0.05590
                          D5        D2        D8        R15       A10
   1                   -0.05394  -0.05285  -0.05165   0.04846  -0.04827
 RFO step:  Lambda0=9.489551558D-04 Lambda=-2.51901446D-03.
 Linear search not attempted -- option 19 set.
 Iteration  1 RMS(Cart)=  0.11017339 RMS(Int)=  0.00323666
 Iteration  2 RMS(Cart)=  0.00594281 RMS(Int)=  0.00021547
 Iteration  3 RMS(Cart)=  0.00001170 RMS(Int)=  0.00021538
 Iteration  4 RMS(Cart)=  0.00000000 RMS(Int)=  0.00021538
 Variable       Old X    -DE/DX   Delta X   Delta X   Delta X     New X
                                 (Linear)    (Quad)   (Total)
    R1        2.06568  -0.00383   0.00000  -0.01056  -0.01056   2.05512
    R2        2.06632  -0.00405   0.00000  -0.01112  -0.01112   2.05519
    R3        2.06986  -0.00415   0.00000  -0.01220  -0.01220   2.05767
    R4        2.92145  -0.00726   0.00000  -0.02555  -0.02555   2.89590
    R5        2.37212  -0.00179   0.00000  -0.09106  -0.09106   2.28106
    R6        2.09945  -0.00426   0.00000  -0.01230  -0.01230   2.08715
    R7        2.51629  -0.01024   0.00000  -0.00748  -0.00748   2.50881
    R8        2.49131  -0.00978   0.00000   0.08168   0.08169   2.57299
    R9        2.07323  -0.00410   0.00000  -0.01262  -0.01262   2.06061
   R10        2.07401  -0.00351   0.00000  -0.01105  -0.01105   2.06296
   R11        2.06999  -0.00405   0.00000  -0.01203  -0.01203   2.05796
   R12        2.90149  -0.00688   0.00000  -0.01883  -0.01884   2.88265
   R13        2.08909  -0.00411   0.00000  -0.00948  -0.00948   2.07961
   R14        2.90046  -0.00683   0.00000  -0.01837  -0.01837   2.88209
   R15        2.66781  -0.01065   0.00000  -0.03125  -0.03125   2.63656
   R16        2.07294  -0.00342   0.00000  -0.01090  -0.01090   2.06205
   R17        2.07366  -0.00411   0.00000  -0.01260  -0.01260   2.06107
   R18        2.07003  -0.00404   0.00000  -0.01189  -0.01189   2.05814
    A1        1.90086   0.00024   0.00000  -0.00240  -0.00240   1.89846
    A2        1.91033   0.00055   0.00000   0.00107   0.00107   1.91140
    A3        1.91638  -0.00031   0.00000  -0.00232  -0.00232   1.91406
    A4        1.92078   0.00045   0.00000  -0.00081  -0.00082   1.91996
    A5        1.88616  -0.00027   0.00000   0.00254   0.00254   1.88870
    A6        1.92900  -0.00066   0.00000   0.00186   0.00186   1.93086
    A7        1.84614  -0.00127   0.00000   0.00518   0.00534   1.85148
    A8        1.92609   0.00088   0.00000  -0.00093  -0.00143   1.92467
    A9        1.97380   0.00052   0.00000  -0.00228  -0.00158   1.97222
   A10        1.82132   0.00002   0.00000   0.01156   0.01143   1.83275
   A11        1.99676  -0.00011   0.00000  -0.00676  -0.00693   1.98983
   A12        1.89353  -0.00004   0.00000  -0.00548  -0.00569   1.88784
   A13        1.87979   0.00078   0.00000   0.00295   0.00293   1.88271
   A14        1.89409   0.00053   0.00000   0.00451   0.00451   1.89860
   A15        1.93723  -0.00042   0.00000  -0.00114  -0.00115   1.93608
   A16        1.89338   0.00067   0.00000   0.00393   0.00392   1.89730
   A17        1.93263  -0.00117   0.00000  -0.01007  -0.01009   1.92254
   A18        1.92533  -0.00031   0.00000   0.00026   0.00026   1.92559
   A19        1.88267   0.00047   0.00000   0.00392   0.00393   1.88661
   A20        1.96751  -0.00060   0.00000  -0.00570  -0.00573   1.96178
   A21        1.96150  -0.00029   0.00000  -0.00267  -0.00270   1.95880
   A22        1.88758   0.00043   0.00000   0.00406   0.00407   1.89165
   A23        1.79172   0.00047   0.00000   0.00476   0.00476   1.79648
   A24        1.96111  -0.00029   0.00000  -0.00262  -0.00265   1.95846
   A25        1.93234  -0.00120   0.00000  -0.01036  -0.01038   1.92197
   A26        1.93769  -0.00041   0.00000  -0.00078  -0.00079   1.93690
   A27        1.92376  -0.00029   0.00000  -0.00003  -0.00004   1.92372
   A28        1.88337   0.00078   0.00000   0.00292   0.00290   1.88627
   A29        1.89227   0.00067   0.00000   0.00457   0.00456   1.89683
   A30        1.89305   0.00053   0.00000   0.00415   0.00415   1.89720
   A31        1.92212  -0.00857   0.00000  -0.05955  -0.05955   1.86257
   A32        3.27960  -0.00197   0.00000  -0.04969  -0.04978   3.22982
   A33        3.25343  -0.00182   0.00000  -0.07215  -0.07179   3.18163
    D1        1.16713  -0.00019   0.00000  -0.01082  -0.01062   1.15652
    D2        3.12730  -0.00041   0.00000   0.00485   0.00479   3.13209
    D3       -1.03127   0.00054   0.00000  -0.00452  -0.00467  -1.03594
    D4       -0.90409  -0.00014   0.00000  -0.00810  -0.00790  -0.91199
    D5        1.05607  -0.00037   0.00000   0.00757   0.00751   1.06359
    D6       -3.10250   0.00059   0.00000  -0.00180  -0.00195  -3.10445
    D7       -3.00687  -0.00012   0.00000  -0.00981  -0.00961  -3.01648
    D8       -1.04671  -0.00035   0.00000   0.00586   0.00580  -1.04091
    D9        1.07791   0.00061   0.00000  -0.00351  -0.00366   1.07425
   D10       -2.50786   0.00065   0.00000   0.08432   0.08563  -2.42223
   D11        1.77931  -0.00041   0.00000   0.06506   0.06472   1.84403
   D12       -0.31407   0.00002   0.00000   0.07476   0.07383  -0.24023
   D13       -1.03845  -0.00004   0.00000  -0.00171  -0.00170  -1.04015
   D14        1.04435   0.00044   0.00000   0.00247   0.00247   1.04682
   D15       -3.00097  -0.00072   0.00000  -0.00830  -0.00829  -3.00927
   D16       -3.12538   0.00002   0.00000   0.00194   0.00194  -3.12344
   D17       -1.04259   0.00051   0.00000   0.00612   0.00612  -1.03647
   D18        1.19528  -0.00066   0.00000  -0.00465  -0.00465   1.19063
   D19        1.06162   0.00015   0.00000   0.00338   0.00338   1.06499
   D20       -3.13877   0.00063   0.00000   0.00756   0.00755  -3.13122
   D21       -0.90091  -0.00053   0.00000  -0.00321  -0.00321  -0.90412
   D22        1.06085  -0.00052   0.00000  -0.00491  -0.00490   1.05595
   D23       -1.03070  -0.00043   0.00000  -0.00122  -0.00122  -1.03192
   D24       -3.12874  -0.00065   0.00000  -0.00589  -0.00588  -3.13462
   D25        3.14080  -0.00002   0.00000  -0.00082  -0.00082   3.13998
   D26        1.04925   0.00007   0.00000   0.00287   0.00286   1.05211
   D27       -1.04879  -0.00014   0.00000  -0.00180  -0.00180  -1.05059
   D28       -1.17722   0.00064   0.00000   0.00589   0.00589  -1.17133
   D29        3.01442   0.00073   0.00000   0.00958   0.00956   3.02398
   D30        0.91638   0.00052   0.00000   0.00491   0.00490   0.92129
   D31       -1.08938   0.00064   0.00000   0.01714   0.01715  -1.07223
   D32       -3.10758  -0.00004   0.00000   0.01106   0.01107  -3.09651
   D33        1.15184  -0.00068   0.00000   0.00479   0.00479   1.15664
         Item               Value     Threshold  Converged?
 Maximum Force            0.010649     0.000450     NO 
 RMS     Force            0.002961     0.000300     NO 
 Maximum Displacement     0.395598     0.001800     NO 
 RMS     Displacement     0.112106     0.001200     NO 
 Predicted change in Energy=-8.214745D-04
 GradGradGradGradGradGradGradGradGradGradGradGradGradGradGradGradGradGrad

                          Input orientation:                          
 ---------------------------------------------------------------------
 Center     Atomic      Atomic             Coordinates (Angstroms)
 Number     Number       Type             X           Y           Z
 ---------------------------------------------------------------------
      1          1           0       -2.372302    1.268357   -0.816672
      2          6           0       -2.600278    0.698974    0.081403
      3          1           0       -2.586032    1.372009    0.935576
      4          1           0       -3.584077    0.242816   -0.017066
      5          6           0       -1.527226   -0.373317    0.298526
      6          1           0       -0.504440    0.220994    0.538852
      7          1           0       -1.743867   -0.951683    1.214179
      8          8           0       -1.431778   -1.224529   -0.715803
      9          1           0        2.876151   -1.389171    0.257515
     10          6           0        1.938861   -1.017637    0.672820
     11          1           0        1.136292   -1.671318    0.325932
     12          1           0        1.990087   -1.073713    1.759194
     13          6           0        1.676850    0.417799    0.228051
     14          1           0        2.512707    1.042104    0.578257
     15          6           0        1.581605    0.548169   -1.288515
     16          1           0        0.760390   -0.062645   -1.666935
     17          1           0        2.501936    0.212302   -1.767834
     18          1           0        1.401562    1.585687   -1.566596
     19          8           0        0.575638    0.978462    0.875814
 ---------------------------------------------------------------------
                    Distance matrix (angstroms):
                    1          2          3          4          5
     1  H    0.000000
     2  C    1.087523   0.000000
     3  H    1.768275   1.087562   0.000000
     4  H    1.777499   1.088870   1.782890   0.000000
     5  C    2.157061   1.532446   2.138473   2.170220   0.000000
     6  H    2.534427   2.197785   2.411482   3.129486   1.207084
     7  H    3.073737   2.177451   2.487249   2.515783   1.104474
     8  O    2.666315   2.387633   3.286542   2.696984   1.327605
     9  H    5.980183   5.863671   6.157867   6.668832   4.519222
    10  C    5.102007   4.888794   5.123876   5.706797   3.545279
    11  H    4.717781   4.431707   4.846566   5.105236   2.963087
    12  H    5.581291   5.198928   5.253643   5.996637   3.872415
    13  C    4.267379   4.288868   4.425299   5.269540   3.301050
    14  H    5.085305   5.148516   5.121880   6.177706   4.289840
    15  C    4.046565   4.403131   4.795257   5.328611   3.610078
    16  H    3.508315   3.864044   4.475470   4.657228   3.031953
    17  H    5.077219   5.448771   5.877139   6.332904   4.565844
    18  H    3.860717   4.417791   4.712476   5.390820   3.986750
    19  O    3.411582   3.285672   3.186629   4.317596   2.565659
                    6          7          8          9         10
     6  H    0.000000
     7  H    1.835052   0.000000
     8  O    2.126888   1.974000   0.000000
     9  H    3.755021   4.738266   4.419583   0.000000
    10  C    2.742604   3.722889   3.651341   1.090426   0.000000
    11  H    2.513600   3.098737   2.807101   1.763916   1.091672
    12  H    3.064012   3.775493   4.225816   1.771910   1.089026
    13  C    2.212093   3.814346   3.640284   2.168947   1.525432
    14  H    3.127132   4.743207   4.729818   2.479125   2.140274
    15  C    2.792472   4.424003   3.542730   2.796308   2.534998
    16  H    2.558465   3.919504   2.657109   3.152717   2.788414
    17  H    3.789350   5.317340   4.318027   2.608982   2.790447
    18  H    3.150896   4.905577   4.080316   3.788347   3.475769
    19  O    1.361569   3.036454   3.378777   3.358622   2.425695
                   11         12         13         14         15
    11  H    0.000000
    12  H    1.772100   0.000000
    13  C    2.160137   2.160353   0.000000
    14  H    3.053006   2.478796   1.100481   0.000000
    15  C    2.780443   3.476477   1.525136   2.143772   0.000000
    16  H    2.588560   3.777932   2.159096   3.054828   1.091187
    17  H    3.129993   3.788899   2.169459   2.488540   1.090670
    18  H    3.776256   4.298797   2.158820   2.475988   1.089123
    19  O    2.763700   2.644324   1.395209   1.960824   2.425169
                   16         17         18         19
    16  H    0.000000
    17  H    1.766001   0.000000
    18  H    1.771488   1.771301   0.000000
    19  O    2.753836   3.359539   2.648819   0.000000
 Stoichiometry    C5H12O2(3)
 Framework group  C1[X(C5H12O2)]
 Deg. of freedom    51
 Full point group                 C1      NOp   1
 Largest Abelian subgroup         C1      NOp   1
 Largest concise Abelian subgroup C1      NOp   1
                         Standard orientation:                         
 ---------------------------------------------------------------------
 Center     Atomic      Atomic             Coordinates (Angstroms)
 Number     Number       Type             X           Y           Z
 ---------------------------------------------------------------------
      1          1           0       -2.414136   -1.258152    0.813620
      2          6           0       -2.633205   -0.691352   -0.088297
      3          1           0       -2.610386   -1.366811   -0.940369
      4          1           0       -3.617980   -0.235036   -0.000933
      5          6           0       -1.558144    0.380449   -0.297766
      6          1           0       -0.532959   -0.214419   -0.526199
      7          1           0       -1.765705    0.956183   -1.217173
      8          8           0       -1.472888    1.234551    0.715039
      9          1           0        2.844510    1.396953   -0.215772
     10          6           0        1.911439    1.024126   -0.639337
     11          1           0        1.105392    1.678692   -0.302322
     12          1           0        1.973482    1.077120   -1.725302
     13          6           0        1.645145   -0.410072   -0.193121
     14          1           0        2.484509   -1.035268   -0.533205
     15          6           0        1.534806   -0.536142    1.322785
     16          1           0        0.709803    0.075644    1.691266
     17          1           0        2.450283   -0.198802    1.810294
     18          1           0        1.352098   -1.572888    1.602007
     19          8           0        0.550494   -0.972709   -0.850227
 ---------------------------------------------------------------------
 Rotational constants (GHZ):           3.5720890           1.3470569           1.2806739
 Standard basis: Aug-CC-pVTZ (5D, 7F)
 There are   685 symmetry adapted cartesian basis functions of A   symmetry.
 There are   598 symmetry adapted basis functions of A   symmetry.
   598 basis functions,   828 primitive gaussians,   685 cartesian basis functions
    30 alpha electrons       28 beta electrons
       nuclear repulsion energy       320.9041857047 Hartrees.
 NAtoms=   19 NActive=   19 NUniq=   19 SFac= 1.00D+00 NAtFMM=   60 NAOKFM=F Big=F
 Integral buffers will be    131072 words long.
 Raffenetti 2 integral format.
 Two-electron integral symmetry is turned on.
 Nuclear repulsion after empirical dispersion term =      320.8937748470 Hartrees.
 One-electron integrals computed using PRISM.
 NBasis=   598 RedAO= T EigKep=  5.65D-06  NBF=   598
 NBsUse=   598 1.00D-06 EigRej= -1.00D+00 NBFU=   598
 ExpMin= 2.53D-02 ExpMax= 1.53D+04 ExpMxC= 5.22D+02 IAcc=3 IRadAn=         7 AccDes= 0.00D+00
 Harris functional with IExCor= 4639 and IRadAn=       7 diagonalized for initial guess.
 HarFok:  IExCor= 4639 AccDes= 0.00D+00 IRadAn=         7 IDoV= 1 UseB2=F ITyADJ=14
 ICtDFT=  3500011 ScaDFX=  1.000000  1.000000  1.000000  1.000000
 FoFCou: FMM=F IPFlag=           0 FMFlag=      100000 FMFlg1=           0
         NFxFlg=           0 DoJE=T BraDBF=F KetDBF=T FulRan=T
         wScrn=  0.000000 ICntrl=       500 IOpCl=  0 I1Cent=   200000004 NGrid=           0
         NMat0=    1 NMatS0=      1 NMatT0=    0 NMatD0=    1 NMtDS0=    0 NMtDT0=    0
 Petite list used in FoFCou.
 Mixing orbitals, IMix= 1 IMixAn=  0 NRI=1 NE=   30 Coef=  7.07106781D-01  7.07106781D-01
 Mixing orbitals, IMix= 1 IMixAn=  0 NRI=1 NE=   28 Coef= -7.07106781D-01  7.07106781D-01
 Initial guess <Sx>= 0.0000 <Sy>= 0.0000 <Sz>= 1.0000 <S**2>= 2.0000 S= 1.0000
 Gradient too large for Newton-Raphson -- use scaled steepest descent instead.
     Minimum is close to point  3 DX=  1.45D-02 DF= -3.49D-04 DXR=  3.50D-02 DFR=  1.06D-03 which will be used.
 Gradient too large for Newton-Raphson -- use scaled steepest descent instead.
     Minimum is close to point  4 DX=  3.32D-03 DF= -7.23D-07 DXR=  4.73D-03 DFR=  2.20D-05 which will be used.
 Gradient too large for Newton-Raphson -- use scaled steepest descent instead.
     Accept linear search using points  1 and  2.
 Gradient too large for Newton-Raphson -- use scaled steepest descent instead.
 Gradient too large for Newton-Raphson -- use scaled steepest descent instead.
     Accept linear search using points  1 and  2.
 Gradient too large for Newton-Raphson -- use scaled steepest descent instead.
 Gradient too large for Newton-Raphson -- use scaled steepest descent instead.
 Restarting incremental Fock formation.
     Accept linear search using points  1 and  2.
 Gradient too large for Newton-Raphson -- use scaled steepest descent instead.
     Accept linear search using points  3 and  4.
 Gradient too large for Newton-Raphson -- use scaled steepest descent instead.
     Minimum is close to point  3 DX=  4.05D-02 DF= -8.63D-06 DXR=  9.19D-02 DFR=  8.53D-03 which will be used.
 LinEq1:  Iter=  0 NonCon=     1 RMS=1.33D-04 Max=1.85D-02 NDo=     1
 AX will form     1 AO Fock derivatives at one time.
 LinEq1:  Iter=  1 NonCon=     1 RMS=1.34D-05 Max=1.50D-03 NDo=     1
 LinEq1:  Iter=  2 NonCon=     1 RMS=1.20D-05 Max=7.18D-04 NDo=     1
 LinEq1:  Iter=  3 NonCon=     1 RMS=6.77D-06 Max=4.39D-04 NDo=     1
 LinEq1:  Iter=  4 NonCon=     1 RMS=3.19D-06 Max=1.40D-04 NDo=     1
 LinEq1:  Iter=  5 NonCon=     1 RMS=1.80D-06 Max=1.39D-04 NDo=     1
 LinEq1:  Iter=  6 NonCon=     1 RMS=1.14D-06 Max=7.26D-05 NDo=     1
 LinEq1:  Iter=  7 NonCon=     1 RMS=7.09D-07 Max=4.15D-05 NDo=     1
 LinEq1:  Iter=  8 NonCon=     1 RMS=3.32D-07 Max=1.64D-05 NDo=     1
 LinEq1:  Iter=  9 NonCon=     1 RMS=1.63D-07 Max=8.84D-06 NDo=     1
 LinEq1:  Iter= 10 NonCon=     1 RMS=6.80D-08 Max=3.36D-06 NDo=     1
 LinEq1:  Iter= 11 NonCon=     1 RMS=2.69D-08 Max=1.54D-06 NDo=     1
 LinEq1:  Iter= 12 NonCon=     1 RMS=7.14D-09 Max=3.71D-07 NDo=     1
 LinEq1:  Iter= 13 NonCon=     0 RMS=2.43D-09 Max=8.15D-08 NDo=     1
 Linear equations converged to 1.817D-08 1.817D-07 after    13 iterations.
     Accept linear search using points  1 and  2.
     Minimum is close to point  2 DX= -8.07D-02 DF= -4.39D-06 DXR=  8.78D-02 DFR=  8.24D-03 which will be used.
 LinEq1:  Iter=  0 NonCon=     1 RMS=2.09D-05 Max=2.26D-03 NDo=     1
 LinEq1:  Iter=  1 NonCon=     1 RMS=1.71D-05 Max=1.89D-03 NDo=     1
 LinEq1:  Iter=  2 NonCon=     1 RMS=5.71D-06 Max=3.41D-04 NDo=     1
 LinEq1:  Iter=  3 NonCon=     1 RMS=4.20D-06 Max=3.28D-04 NDo=     1
 LinEq1:  Iter=  4 NonCon=     1 RMS=1.68D-06 Max=9.31D-05 NDo=     1
 LinEq1:  Iter=  5 NonCon=     1 RMS=7.64D-07 Max=3.83D-05 NDo=     1
 LinEq1:  Iter=  6 NonCon=     1 RMS=4.75D-07 Max=3.64D-05 NDo=     1
 LinEq1:  Iter=  7 NonCon=     1 RMS=3.11D-07 Max=2.70D-05 NDo=     1
 LinEq1:  Iter=  8 NonCon=     1 RMS=1.67D-07 Max=9.39D-06 NDo=     1
 LinEq1:  Iter=  9 NonCon=     1 RMS=7.23D-08 Max=2.59D-06 NDo=     1
 LinEq1:  Iter= 10 NonCon=     1 RMS=2.18D-08 Max=8.90D-07 NDo=     1
 LinEq1:  Iter= 11 NonCon=     1 RMS=6.59D-09 Max=3.25D-07 NDo=     1
 LinEq1:  Iter= 12 NonCon=     0 RMS=2.81D-09 Max=1.58D-07 NDo=     1
 Linear equations converged to 1.817D-08 1.817D-07 after    12 iterations.
     Minimum is close to point  2 DX=  2.42D-02 DF= -4.05D-09 DXR=  2.37D-02 DFR=  5.60D-04 which will be used.
 LinEq1:  Iter=  0 NonCon=     1 RMS=3.31D-07 Max=4.31D-05 NDo=     1
 LinEq1:  Iter=  1 NonCon=     1 RMS=2.60D-07 Max=1.93D-05 NDo=     1
 LinEq1:  Iter=  2 NonCon=     1 RMS=9.60D-08 Max=6.95D-06 NDo=     1
 LinEq1:  Iter=  3 NonCon=     1 RMS=7.42D-08 Max=4.81D-06 NDo=     1
 LinEq1:  Iter=  4 NonCon=     1 RMS=3.06D-08 Max=1.66D-06 NDo=     1
 LinEq1:  Iter=  5 NonCon=     1 RMS=1.46D-08 Max=8.54D-07 NDo=     1
 LinEq1:  Iter=  6 NonCon=     1 RMS=9.99D-09 Max=7.66D-07 NDo=     1
 LinEq1:  Iter=  7 NonCon=     1 RMS=5.64D-09 Max=4.62D-07 NDo=     1
 LinEq1:  Iter=  8 NonCon=     1 RMS=3.49D-09 Max=1.93D-07 NDo=     1
 LinEq1:  Iter=  9 NonCon=     1 RMS=1.24D-09 Max=5.11D-08 NDo=     1
 LinEq1:  Iter= 10 NonCon=     1 RMS=4.29D-10 Max=2.80D-08 NDo=     1
 LinEq1:  Iter= 11 NonCon=     1 RMS=1.34D-10 Max=6.30D-09 NDo=     1
 LinEq1:  Iter= 12 NonCon=     0 RMS=5.37D-11 Max=2.22D-09 NDo=     1
 Linear equations converged to 3.387D-10 3.387D-09 after    12 iterations.
 SCF Done:  E(UwB97XD) =  -348.074715041     a.u. after   13 cycles
            Convg  =    0.4261D-06                    69 Fock formations.
              S**2 =  2.0126                  -V/T =  2.0060
 <Sx>= 0.0000 <Sy>= 0.0000 <Sz>= 1.0000 <S**2>= 2.0126 S= 1.0042
 <L.S>=  0.00000000000    
 Annihilation of the first spin contaminant:
 S**2 before annihilation     2.0126,   after     2.0001
 DoSCS=F DFT=T ScalE2(SS,OS)=  1.000000  1.000000
 Range of M.O.s used for correlation:     1   598
 NBasis=   598 NAE=    30 NBE=    28 NFC=     0 NFV=     0
 NROrb=    598 NOA=    30 NOB=    28 NVA=   568 NVB=   570

 **** Warning!!: The largest alpha MO coefficient is  0.64467364D+02


 **** Warning!!: The largest beta MO coefficient is  0.68523834D+02

 Symmetrizing basis deriv contribution to polar:
 IMax=3 JMax=2 DiffMx= 0.00D+00
 G2DrvN: will do    20 centers at a time, making    1 passes.
 Calling FoFCou, ICntrl=  3107 FMM=F I1Cent=   0 AccDes= 0.00D+00.
 End of G2Drv F.D. properties file   721 does not exist.
 End of G2Drv F.D. properties file   722 does not exist.
 End of G2Drv F.D. properties file   788 does not exist.
          IDoAtm=1111111111111111111
          Differentiating once with respect to electric field.
                with respect to dipole field.
          Differentiating once with respect to nuclear coordinates.
 CalDSu exits because no D1Ps are significant.
          There are    60 degrees of freedom in the 1st order CPHF.  IDoFFX=6 NUNeed=     3.
     57 vectors produced by pass  0 Test12= 5.50D-14 1.67D-09 XBig12= 8.86D+01 5.76D+00.
 AX will form    57 AO Fock derivatives at one time.
     57 vectors produced by pass  1 Test12= 5.50D-14 1.67D-09 XBig12= 7.29D+00 5.07D-01.
     57 vectors produced by pass  2 Test12= 5.50D-14 1.67D-09 XBig12= 4.56D-01 1.21D-01.
     57 vectors produced by pass  3 Test12= 5.50D-14 1.67D-09 XBig12= 8.93D-03 1.17D-02.
     57 vectors produced by pass  4 Test12= 5.50D-14 1.67D-09 XBig12= 1.01D-04 8.03D-04.
     57 vectors produced by pass  5 Test12= 5.50D-14 1.67D-09 XBig12= 9.96D-07 1.00D-04.
     57 vectors produced by pass  6 Test12= 5.50D-14 1.67D-09 XBig12= 1.02D-08 6.76D-06.
     39 vectors produced by pass  7 Test12= 5.50D-14 1.67D-09 XBig12= 9.75D-11 7.42D-07.
      3 vectors produced by pass  8 Test12= 5.50D-14 1.67D-09 XBig12= 8.76D-13 7.94D-08.
      3 vectors produced by pass  9 Test12= 5.50D-14 1.67D-09 XBig12= 7.34D-15 9.69D-09.
 InvSVY:  IOpt=1 It=  1 EMax= 1.24D-14
 Solved reduced A of dimension   444 with    60 vectors.
 Isotropic polarizability for W=    0.000000       89.70 Bohr**3.
 End of Minotr F.D. properties file   721 does not exist.
 End of Minotr F.D. properties file   722 does not exist.
 End of Minotr F.D. properties file   788 does not exist.
 Calling FoFJK, ICntrl=    100127 FMM=F ISym2X=0 I1Cent= 0 IOpClX= 1 NMat=1 NMatS=1 NMatT=0.
 ***** Axes restored to original set *****
 -------------------------------------------------------------------
 Center     Atomic                   Forces (Hartrees/Bohr)
 Number     Number              X              Y              Z
 -------------------------------------------------------------------
      1        1           0.000028205    0.000032877   -0.000030578
      2        6          -0.000137861    0.000057349   -0.000110929
      3        1           0.000007970    0.000029458    0.000024047
      4        1          -0.000050843   -0.000005730   -0.000022584
      5        6          -0.001770321   -0.000830187   -0.000419592
      6        1           0.001941827    0.001151327    0.000692221
      7        1          -0.000037818   -0.000016980    0.000064804
      8        8          -0.000518461   -0.000389847   -0.000009881
      9        1           0.000039112    0.000005346   -0.000017371
     10        6           0.000014260   -0.000255706    0.000090551
     11        1           0.000279195    0.000016755    0.000034793
     12        1           0.000022828    0.000020880    0.000057219
     13        6           0.000260975   -0.000006765   -0.000349099
     14        1          -0.000003915    0.000015722    0.000025272
     15        6          -0.000027935    0.000120735   -0.000233263
     16        1           0.000316744    0.000114742   -0.000051549
     17        1           0.000030737   -0.000023563   -0.000014019
     18        1           0.000034178    0.000069869    0.000006036
     19        8          -0.000428876   -0.000106282    0.000263922
 -------------------------------------------------------------------
 Cartesian Forces:  Max     0.001941827 RMS     0.000436340
 FormGI is forming the generalized inverse of G from B-inverse, IUseBI=4.

 GradGradGradGradGradGradGradGradGradGradGradGradGradGradGradGradGradGrad
 Berny optimization.
 Internal  Forces:  Max     0.002982641 RMS     0.000527672
 Search for a saddle point.
 Step number   2 out of a maximum of   94
 All quantities printed in internal units (Hartrees-Bohrs-Radians)
 Swapping is turned off.
 Second derivative matrix not updated -- analytic derivatives used.
 ITU=  0  0
     Eigenvalues ---   -0.04707  -0.00017   0.00185   0.00233   0.00304
     Eigenvalues ---    0.00701   0.02679   0.03407   0.03462   0.03958
     Eigenvalues ---    0.04289   0.04441   0.04466   0.04490   0.04553
     Eigenvalues ---    0.04580   0.04601   0.05241   0.06453   0.06770
     Eigenvalues ---    0.10688   0.11394   0.12089   0.12187   0.12361
     Eigenvalues ---    0.12501   0.12743   0.14496   0.14579   0.14911
     Eigenvalues ---    0.15568   0.18241   0.19650   0.19880   0.22732
     Eigenvalues ---    0.27075   0.28171   0.29107   0.30085   0.30815
     Eigenvalues ---    0.33761   0.33931   0.34012   0.34245   0.34366
     Eigenvalues ---    0.34598   0.34689   0.34702   0.35145   0.38591
     Eigenvalues ---    0.41824
 Eigenvectors required to have negative eigenvalues:
                          R8        R5        R7        A7        A8
   1                   -0.86618   0.43775  -0.09239  -0.08857   0.06159
                          D5        D2        D8        R15       A10
   1                   -0.06150  -0.06075  -0.05846   0.05439  -0.05107
 RFO step:  Lambda0=2.629073558D-05 Lambda=-4.65811662D-04.
 Linear search not attempted -- option 19 set.
 Iteration  1 RMS(Cart)=  0.14034035 RMS(Int)=  0.07055012
 Iteration  2 RMS(Cart)=  0.12580964 RMS(Int)=  0.03330700
 Iteration  3 RMS(Cart)=  0.11048722 RMS(Int)=  0.00447732
 Iteration  4 RMS(Cart)=  0.00624735 RMS(Int)=  0.00080908
 Iteration  5 RMS(Cart)=  0.00001796 RMS(Int)=  0.00080902
 Iteration  6 RMS(Cart)=  0.00000007 RMS(Int)=  0.00080902
 Variable       Old X    -DE/DX   Delta X   Delta X   Delta X     New X
                                 (Linear)    (Quad)   (Total)
    R1        2.05512   0.00005   0.00000   0.00063   0.00063   2.05575
    R2        2.05519   0.00004   0.00000  -0.00006  -0.00006   2.05514
    R3        2.05767   0.00005   0.00000  -0.00007  -0.00007   2.05760
    R4        2.89590   0.00021   0.00000   0.00147   0.00147   2.89737
    R5        2.28106   0.00275   0.00000   0.00292   0.00294   2.28400
    R6        2.08715   0.00007   0.00000  -0.00026  -0.00026   2.08689
    R7        2.50881   0.00022   0.00000   0.00200   0.00200   2.51081
    R8        2.57299   0.00036   0.00000   0.02055   0.02053   2.59352
    R9        2.06061   0.00004   0.00000   0.00058   0.00058   2.06118
   R10        2.06296  -0.00022   0.00000  -0.00177  -0.00177   2.06119
   R11        2.05796   0.00006   0.00000  -0.00011  -0.00011   2.05785
   R12        2.88265   0.00031   0.00000  -0.00053  -0.00052   2.88213
   R13        2.07961   0.00001   0.00000   0.00065   0.00065   2.08026
   R14        2.88209   0.00029   0.00000   0.00186   0.00186   2.88395
   R15        2.63656   0.00094   0.00000  -0.00065  -0.00066   2.63590
   R16        2.06205  -0.00028   0.00000   0.00070   0.00070   2.06274
   R17        2.06107   0.00004   0.00000  -0.00031  -0.00031   2.06076
   R18        2.05814   0.00006   0.00000   0.00027   0.00027   2.05841
    A1        1.89846   0.00000   0.00000  -0.00131  -0.00131   1.89715
    A2        1.91140   0.00000   0.00000   0.00078   0.00078   1.91218
    A3        1.91406  -0.00002   0.00000  -0.00220  -0.00220   1.91186
    A4        1.91996   0.00000   0.00000   0.00165   0.00165   1.92161
    A5        1.88870   0.00000   0.00000  -0.00093  -0.00093   1.88776
    A6        1.93086   0.00003   0.00000   0.00193   0.00193   1.93278
    A7        1.85148  -0.00028   0.00000   0.00323   0.00340   1.85487
    A8        1.92467   0.00024   0.00000   0.00220   0.00523   1.92990
    A9        1.97222  -0.00032   0.00000  -0.01046  -0.01200   1.96022
   A10        1.83275  -0.00009   0.00000  -0.00498  -0.00545   1.82729
   A11        1.98983   0.00064   0.00000   0.00541   0.00532   1.99515
   A12        1.88784  -0.00016   0.00000   0.00494   0.00414   1.89198
   A13        1.88271  -0.00009   0.00000   0.00329   0.00329   1.88600
   A14        1.89860   0.00002   0.00000  -0.00050  -0.00050   1.89809
   A15        1.93608  -0.00007   0.00000  -0.00078  -0.00078   1.93530
   A16        1.89730  -0.00002   0.00000   0.00122   0.00121   1.89851
   A17        1.92254   0.00020   0.00000  -0.00081  -0.00079   1.92175
   A18        1.92559  -0.00004   0.00000  -0.00225  -0.00226   1.92332
   A19        1.88661  -0.00010   0.00000   0.00408   0.00408   1.89068
   A20        1.96178   0.00012   0.00000   0.00286   0.00289   1.96467
   A21        1.95880   0.00013   0.00000   0.00216   0.00212   1.96092
   A22        1.89165  -0.00018   0.00000  -0.00574  -0.00576   1.88590
   A23        1.79648  -0.00019   0.00000  -0.00355  -0.00355   1.79293
   A24        1.95846   0.00016   0.00000  -0.00054  -0.00055   1.95791
   A25        1.92197   0.00024   0.00000   0.00083   0.00083   1.92280
   A26        1.93690  -0.00006   0.00000  -0.00024  -0.00024   1.93666
   A27        1.92372  -0.00006   0.00000   0.00064   0.00064   1.92436
   A28        1.88627  -0.00011   0.00000  -0.00601  -0.00602   1.88025
   A29        1.89683  -0.00002   0.00000   0.00411   0.00411   1.90094
   A30        1.89720   0.00001   0.00000   0.00065   0.00065   1.89785
   A31        1.86257   0.00298   0.00000   0.00497   0.00494   1.86751
   A32        3.22982   0.00146   0.00000   0.07202   0.07124   3.30106
   A33        3.18163   0.00110   0.00000  -0.10545  -0.10598   3.07566
    D1        1.15652   0.00017   0.00000  -0.00139  -0.00206   1.15445
    D2        3.13209   0.00003   0.00000  -0.00447  -0.00415   3.12794
    D3       -1.03594  -0.00023   0.00000  -0.00373  -0.00337  -1.03931
    D4       -0.91199   0.00018   0.00000   0.00199   0.00131  -0.91067
    D5        1.06359   0.00004   0.00000  -0.00109  -0.00078   1.06281
    D6       -3.10445  -0.00021   0.00000  -0.00035   0.00001  -3.10444
    D7       -3.01648   0.00017   0.00000  -0.00062  -0.00129  -3.01777
    D8       -1.04091   0.00003   0.00000  -0.00369  -0.00338  -1.04429
    D9        1.07425  -0.00023   0.00000  -0.00296  -0.00260   1.07165
   D10       -2.42223   0.00016   0.00000   0.58070   0.57576  -1.84647
   D11        1.84403   0.00044   0.00000   0.57776   0.58150   2.42553
   D12       -0.24023   0.00009   0.00000   0.54595   0.54700   0.30677
   D13       -1.04015   0.00003   0.00000  -0.01232  -0.01233  -1.05248
   D14        1.04682  -0.00018   0.00000  -0.01501  -0.01502   1.03180
   D15       -3.00927   0.00025   0.00000  -0.01156  -0.01155  -3.02082
   D16       -3.12344   0.00005   0.00000  -0.01540  -0.01541  -3.13886
   D17       -1.03647  -0.00015   0.00000  -0.01809  -0.01810  -1.05457
   D18        1.19063   0.00027   0.00000  -0.01464  -0.01464   1.17599
   D19        1.06499  -0.00003   0.00000  -0.01496  -0.01497   1.05003
   D20       -3.13122  -0.00023   0.00000  -0.01765  -0.01766   3.13431
   D21       -0.90412   0.00019   0.00000  -0.01420  -0.01419  -0.91832
   D22        1.05595   0.00014   0.00000  -0.02223  -0.02224   1.03371
   D23       -1.03192   0.00016   0.00000  -0.01512  -0.01512  -1.04704
   D24       -3.13462   0.00023   0.00000  -0.01620  -0.01620   3.13237
   D25        3.13998  -0.00002   0.00000  -0.01920  -0.01920   3.12078
   D26        1.05211   0.00000   0.00000  -0.01208  -0.01209   1.04002
   D27       -1.05059   0.00007   0.00000  -0.01316  -0.01317  -1.06375
   D28       -1.17133  -0.00027   0.00000  -0.02711  -0.02710  -1.19843
   D29        3.02398  -0.00024   0.00000  -0.02000  -0.01999   3.00400
   D30        0.92129  -0.00018   0.00000  -0.02108  -0.02106   0.90022
   D31       -1.07223  -0.00003   0.00000  -0.05807  -0.05811  -1.13033
   D32       -3.09651   0.00014   0.00000  -0.06182  -0.06184   3.12484
   D33        1.15664   0.00038   0.00000  -0.05281  -0.05284   1.10380
         Item               Value     Threshold  Converged?
 Maximum Force            0.002983     0.000450     NO 
 RMS     Force            0.000528     0.000300     NO 
 Maximum Displacement     0.959139     0.001800     NO 
 RMS     Displacement     0.342487     0.001200     NO 
 Predicted change in Energy=-4.508579D-04
 GradGradGradGradGradGradGradGradGradGradGradGradGradGradGradGradGradGrad

                          Input orientation:                          
 ---------------------------------------------------------------------
 Center     Atomic      Atomic             Coordinates (Angstroms)
 Number     Number       Type             X           Y           Z
 ---------------------------------------------------------------------
      1          1           0       -1.864747    0.960668   -1.127320
      2          6           0       -2.357032    0.700540   -0.192747
      3          1           0       -2.350780    1.571308    0.458750
      4          1           0       -3.381398    0.391205   -0.394106
      5          6           0       -1.577559   -0.421968    0.502359
      6          1           0       -0.509260    0.049915    0.813612
      7          1           0       -2.055409   -0.690165    1.461154
      8          8           0       -1.494869   -1.516846   -0.245809
      9          1           0        2.919282   -1.323035   -0.039265
     10          6           0        2.032652   -1.065580    0.541508
     11          1           0        1.224756   -1.733084    0.239101
     12          1           0        2.245821   -1.228935    1.596839
     13          6           0        1.629913    0.386175    0.304202
     14          1           0        2.464866    1.032399    0.615753
     15          6           0        1.328058    0.677885   -1.163049
     16          1           0        0.516315    0.038389   -1.514634
     17          1           0        2.200188    0.480976   -1.787407
     18          1           0        1.036211    1.719844   -1.288132
     19          8           0        0.595072    0.793967    1.145890
 ---------------------------------------------------------------------
                    Distance matrix (angstroms):
                    1          2          3          4          5
     1  H    0.000000
     2  C    1.087859   0.000000
     3  H    1.767690   1.087532   0.000000
     4  H    1.778235   1.088834   1.783866   0.000000
     5  C    2.156389   1.533224   2.138439   2.172265   0.000000
     6  H    2.536540   2.202348   2.414904   3.134364   1.208641
     7  H    3.076003   2.181840   2.491249   2.523806   1.104335
     8  O    2.655550   2.379693   3.281110   2.687310   1.328665
     9  H    5.411663   5.653132   6.033141   6.539349   4.618101
    10  C    4.698977   4.788281   5.116103   5.684147   3.667341
    11  H    4.320698   4.351806   4.873572   5.111771   3.105044
    12  H    5.395570   5.302051   5.501395   6.185006   4.057994
    13  C    3.819941   4.030076   4.156242   5.059733   3.313644
    14  H    4.667869   4.900460   4.848250   5.967390   4.297586
    15  C    3.205502   3.810759   4.118529   4.780421   3.525035
    16  H    2.582648   3.231401   3.803199   4.070900   2.943552
    17  H    4.146025   4.833157   5.190892   5.753560   4.508848
    18  H    3.002960   3.708497   3.813839   4.698918   3.824266
    19  O    3.353503   3.242776   3.123214   4.283237   2.571566
                    6          7          8          9         10
     6  H    0.000000
     7  H    1.832377   0.000000
     8  O    2.132730   1.977707   0.000000
     9  H    3.790421   5.234437   4.423229   0.000000
    10  C    2.789209   4.207009   3.642378   1.090730   0.000000
    11  H    2.552637   3.652475   2.770967   1.765516   1.090737
    12  H    3.136777   4.336965   4.179833   1.771790   1.088967
    13  C    2.224552   4.009818   3.699765   2.168372   1.525157
    14  H    3.138447   4.910684   4.787530   2.486687   2.143324
    15  C    2.770790   4.495092   3.691489   2.792592   2.538039
    16  H    2.544144   3.999983   2.841396   3.131203   2.783117
    17  H    3.780506   5.480404   4.474513   2.612958   2.800669
    18  H    3.097495   4.787988   4.238982   3.790084   3.478371
    19  O    1.372433   3.054028   3.412409   3.359798   2.426897
                   11         12         13         14         15
    11  H    0.000000
    12  H    1.772059   0.000000
    13  C    2.158621   2.158433   0.000000
    14  H    3.054118   2.474700   1.100826   0.000000
    15  C    2.790962   3.477821   1.526119   2.140596   0.000000
    16  H    2.591445   3.778698   2.160837   3.053434   1.091556
    17  H    3.155989   3.791965   2.170030   2.479779   1.090508
    18  H    3.780304   4.299013   2.160251   2.477582   1.089265
    19  O    2.757672   2.649615   1.394859   1.958067   2.425272
                   16         17         18         19
    16  H    0.000000
    17  H    1.762305   0.000000
    18  H    1.774511   1.771698   0.000000
    19  O    2.766855   3.358362   2.641272   0.000000
 Stoichiometry    C5H12O2(3)
 Framework group  C1[X(C5H12O2)]
 Deg. of freedom    51
 Full point group                 C1      NOp   1
 Largest Abelian subgroup         C1      NOp   1
 Largest concise Abelian subgroup C1      NOp   1
                         Standard orientation:                         
 ---------------------------------------------------------------------
 Center     Atomic      Atomic             Coordinates (Angstroms)
 Number     Number       Type             X           Y           Z
 ---------------------------------------------------------------------
      1          1           0       -1.903520   -1.367592    0.792919
      2          6           0       -2.371347   -0.843835   -0.037895
      3          1           0       -2.319265   -1.475270   -0.921808
      4          1           0       -3.410028   -0.626971    0.206378
      5          6           0       -1.600464    0.449299   -0.328275
      6          1           0       -0.509725    0.111698   -0.724669
      7          1           0       -2.053285    0.988337   -1.179126
      8          8           0       -1.573115    1.266290    0.719164
      9          1           0        2.849142    1.216067    0.641226
     10          6           0        1.989852    1.132886   -0.025403
     11          1           0        1.154154    1.663748    0.432310
     12          1           0        2.233523    1.612599   -0.972160
     13          6           0        1.619738   -0.328675   -0.255533
     14          1           0        2.482184   -0.836049   -0.714419
     15          6           0        1.277267   -1.057253    1.040972
     16          1           0        0.436860   -0.568074    1.536869
     17          1           0        2.122292   -1.045224    1.730172
     18          1           0        1.010349   -2.092550    0.832617
     19          8           0        0.625244   -0.478197   -1.222102
 ---------------------------------------------------------------------
 Rotational constants (GHZ):           3.4238843           1.4321142           1.3141996
 Standard basis: Aug-CC-pVTZ (5D, 7F)
 There are   685 symmetry adapted cartesian basis functions of A   symmetry.
 There are   598 symmetry adapted basis functions of A   symmetry.
   598 basis functions,   828 primitive gaussians,   685 cartesian basis functions
    30 alpha electrons       28 beta electrons
       nuclear repulsion energy       322.3292708713 Hartrees.
 NAtoms=   19 NActive=   19 NUniq=   19 SFac= 1.00D+00 NAtFMM=   60 NAOKFM=F Big=F
 Integral buffers will be    131072 words long.
 Raffenetti 2 integral format.
 Two-electron integral symmetry is turned on.
 Nuclear repulsion after empirical dispersion term =      322.3183475367 Hartrees.
 One-electron integrals computed using PRISM.
 NBasis=   598 RedAO= T EigKep=  5.61D-06  NBF=   598
 NBsUse=   598 1.00D-06 EigRej= -1.00D+00 NBFU=   598
 ExpMin= 2.53D-02 ExpMax= 1.53D+04 ExpMxC= 5.22D+02 IAcc=3 IRadAn=         7 AccDes= 0.00D+00
 Harris functional with IExCor= 4639 and IRadAn=       7 diagonalized for initial guess.
 HarFok:  IExCor= 4639 AccDes= 0.00D+00 IRadAn=         7 IDoV= 1 UseB2=F ITyADJ=14
 ICtDFT=  3500011 ScaDFX=  1.000000  1.000000  1.000000  1.000000
 FoFCou: FMM=F IPFlag=           0 FMFlag=      100000 FMFlg1=           0
         NFxFlg=           0 DoJE=T BraDBF=F KetDBF=T FulRan=T
         wScrn=  0.000000 ICntrl=       500 IOpCl=  0 I1Cent=   200000004 NGrid=           0
         NMat0=    1 NMatS0=      1 NMatT0=    0 NMatD0=    1 NMtDS0=    0 NMtDT0=    0
 Petite list used in FoFCou.
 Mixing orbitals, IMix= 1 IMixAn=  0 NRI=1 NE=   30 Coef=  7.07106781D-01  7.07106781D-01
 Mixing orbitals, IMix= 1 IMixAn=  0 NRI=1 NE=   28 Coef= -7.07106781D-01  7.07106781D-01
 Initial guess <Sx>= 0.0000 <Sy>= 0.0000 <Sz>= 1.0000 <S**2>= 2.0000 S= 1.0000
 Gradient too large for Newton-Raphson -- use scaled steepest descent instead.
     Accept linear search using points  2 and  3.
 Gradient too large for Newton-Raphson -- use scaled steepest descent instead.
     Minimum is close to point  3 DX=  2.48D-02 DF= -7.27D-05 DXR=  4.72D-02 DFR=  2.24D-03 which will be used.
 Gradient too large for Newton-Raphson -- use scaled steepest descent instead.
     Accept linear search using points  1 and  2.
 Gradient too large for Newton-Raphson -- use scaled steepest descent instead.
     Accept linear search using points  3 and  4.
 Gradient too large for Newton-Raphson -- use scaled steepest descent instead.
     Accept linear search using points  1 and  2.
 Gradient too large for Newton-Raphson -- use scaled steepest descent instead.
     Minimum is close to point  4 DX=  1.84D-01 DF= -9.91D-06 DXR=  4.86D-02 DFR=  2.15D-03 which will be used.
 Gradient too large for Newton-Raphson -- use scaled steepest descent instead.
 Restarting incremental Fock formation.
     Minimum is close to point  3 DX=  1.56D-02 DF= -5.49D-06 DXR=  3.76D-02 DFR=  1.42D-03 which will be used.
 Gradient too large for Newton-Raphson -- use scaled steepest descent instead.
     Accept linear search using points  1 and  2.
 Gradient too large for Newton-Raphson -- use scaled steepest descent instead.
     Accept linear search using points  1 and  2.
 Gradient too large for Newton-Raphson -- use scaled steepest descent instead.
     Minimum is close to point  5 DX=  2.94D-01 DF= -5.51D-05 DXR=  9.19D-02 DFR=  8.27D-03 which will be used.
 Gradient too large for Newton-Raphson -- use scaled steepest descent instead.
     Minimum is close to point  3 DX=  2.34D-02 DF= -9.95D-06 DXR=  5.52D-02 DFR=  3.06D-03 which will be used.
 Gradient too large for Newton-Raphson -- use scaled steepest descent instead.
 Gradient too large for Newton-Raphson -- use scaled steepest descent instead.
     Accept linear search using points  1 and  2.
 Gradient too large for Newton-Raphson -- use scaled steepest descent instead.
     Accept linear search using points  1 and  2.
 LinEq1:  Iter=  0 NonCon=     1 RMS=6.64D-05 Max=5.70D-03 NDo=     1
 AX will form     1 AO Fock derivatives at one time.
 LinEq1:  Iter=  1 NonCon=     1 RMS=6.92D-05 Max=5.06D-03 NDo=     1
 LinEq1:  Iter=  2 NonCon=     1 RMS=1.53D-05 Max=6.81D-04 NDo=     1
 LinEq1:  Iter=  3 NonCon=     1 RMS=1.45D-05 Max=1.56D-03 NDo=     1
 LinEq1:  Iter=  4 NonCon=     1 RMS=5.69D-06 Max=3.63D-04 NDo=     1
 LinEq1:  Iter=  5 NonCon=     1 RMS=4.33D-06 Max=2.86D-04 NDo=     1
 LinEq1:  Iter=  6 NonCon=     1 RMS=1.25D-06 Max=8.79D-05 NDo=     1
 LinEq1:  Iter=  7 NonCon=     1 RMS=7.41D-07 Max=4.48D-05 NDo=     1
 LinEq1:  Iter=  8 NonCon=     1 RMS=2.45D-07 Max=9.12D-06 NDo=     1
 LinEq1:  Iter=  9 NonCon=     1 RMS=8.26D-08 Max=4.73D-06 NDo=     1
 LinEq1:  Iter= 10 NonCon=     1 RMS=2.75D-08 Max=1.73D-06 NDo=     1
 LinEq1:  Iter= 11 NonCon=     1 RMS=1.06D-08 Max=4.73D-07 NDo=     1
 LinEq1:  Iter= 12 NonCon=     0 RMS=2.92D-09 Max=1.33D-07 NDo=     1
 Linear equations converged to 1.817D-08 1.817D-07 after    12 iterations.
 Restarting incremental Fock formation.
     Accept linear search using points  1 and  2.
     Minimum is close to point  2 DX= -8.06D-02 DF= -2.71D-06 DXR=  8.77D-02 DFR=  8.27D-03 which will be used.
 LinEq1:  Iter=  0 NonCon=     1 RMS=1.85D-05 Max=2.09D-03 NDo=     1
 LinEq1:  Iter=  1 NonCon=     1 RMS=1.76D-05 Max=2.00D-03 NDo=     1
 LinEq1:  Iter=  2 NonCon=     1 RMS=4.89D-06 Max=2.66D-04 NDo=     1
 LinEq1:  Iter=  3 NonCon=     1 RMS=3.35D-06 Max=2.77D-04 NDo=     1
 LinEq1:  Iter=  4 NonCon=     1 RMS=1.78D-06 Max=1.43D-04 NDo=     1
 LinEq1:  Iter=  5 NonCon=     1 RMS=6.33D-07 Max=3.11D-05 NDo=     1
 LinEq1:  Iter=  6 NonCon=     1 RMS=2.86D-07 Max=1.52D-05 NDo=     1
 LinEq1:  Iter=  7 NonCon=     1 RMS=1.58D-07 Max=1.48D-05 NDo=     1
 LinEq1:  Iter=  8 NonCon=     1 RMS=8.05D-08 Max=5.10D-06 NDo=     1
 LinEq1:  Iter=  9 NonCon=     1 RMS=4.23D-08 Max=1.55D-06 NDo=     1
 LinEq1:  Iter= 10 NonCon=     1 RMS=2.29D-08 Max=1.08D-06 NDo=     1
 LinEq1:  Iter= 11 NonCon=     1 RMS=7.95D-09 Max=4.51D-07 NDo=     1
 LinEq1:  Iter= 12 NonCon=     0 RMS=2.80D-09 Max=1.11D-07 NDo=     1
 Linear equations converged to 1.817D-08 1.817D-07 after    12 iterations.
     Minimum is close to point  2 DX=  1.88D-02 DF= -2.45D-09 DXR=  1.85D-02 DFR=  3.41D-04 which will be used.
 LinEq1:  Iter=  0 NonCon=     1 RMS=2.74D-07 Max=3.07D-05 NDo=     1
 LinEq1:  Iter=  1 NonCon=     1 RMS=2.55D-07 Max=2.38D-05 NDo=     1
 LinEq1:  Iter=  2 NonCon=     1 RMS=8.48D-08 Max=6.74D-06 NDo=     1
 LinEq1:  Iter=  3 NonCon=     1 RMS=6.35D-08 Max=4.43D-06 NDo=     1
 LinEq1:  Iter=  4 NonCon=     1 RMS=2.81D-08 Max=1.44D-06 NDo=     1
 LinEq1:  Iter=  5 NonCon=     1 RMS=1.30D-08 Max=6.10D-07 NDo=     1
 LinEq1:  Iter=  6 NonCon=     1 RMS=7.55D-09 Max=6.28D-07 NDo=     1
 LinEq1:  Iter=  7 NonCon=     1 RMS=5.20D-09 Max=4.66D-07 NDo=     1
 LinEq1:  Iter=  8 NonCon=     1 RMS=2.88D-09 Max=1.91D-07 NDo=     1
 LinEq1:  Iter=  9 NonCon=     1 RMS=1.04D-09 Max=3.66D-08 NDo=     1
 LinEq1:  Iter= 10 NonCon=     1 RMS=4.24D-10 Max=3.80D-08 NDo=     1
 LinEq1:  Iter= 11 NonCon=     1 RMS=1.65D-10 Max=9.93D-09 NDo=     1
 LinEq1:  Iter= 12 NonCon=     0 RMS=5.73D-11 Max=3.01D-09 NDo=     1
 Linear equations converged to 3.213D-10 3.213D-09 after    12 iterations.
 SCF Done:  E(UwB97XD) =  -348.075001065     a.u. after   18 cycles
            Convg  =    0.4445D-06                    80 Fock formations.
              S**2 =  2.0127                  -V/T =  2.0060
 <Sx>= 0.0000 <Sy>= 0.0000 <Sz>= 1.0000 <S**2>= 2.0127 S= 1.0042
 <L.S>=  0.00000000000    
 Annihilation of the first spin contaminant:
 S**2 before annihilation     2.0127,   after     2.0001
 DoSCS=F DFT=T ScalE2(SS,OS)=  1.000000  1.000000
 Range of M.O.s used for correlation:     1   598
 NBasis=   598 NAE=    30 NBE=    28 NFC=     0 NFV=     0
 NROrb=    598 NOA=    30 NOB=    28 NVA=   568 NVB=   570

 **** Warning!!: The largest alpha MO coefficient is  0.63073689D+02


 **** Warning!!: The largest beta MO coefficient is  0.61572738D+02

 Symmetrizing basis deriv contribution to polar:
 IMax=3 JMax=2 DiffMx= 0.00D+00
 G2DrvN: will do    20 centers at a time, making    1 passes.
 Calling FoFCou, ICntrl=  3107 FMM=F I1Cent=   0 AccDes= 0.00D+00.
 End of G2Drv F.D. properties file   721 does not exist.
 End of G2Drv F.D. properties file   722 does not exist.
 End of G2Drv F.D. properties file   788 does not exist.
          IDoAtm=1111111111111111111
          Differentiating once with respect to electric field.
                with respect to dipole field.
          Differentiating once with respect to nuclear coordinates.
 CalDSu exits because no D1Ps are significant.
          There are    60 degrees of freedom in the 1st order CPHF.  IDoFFX=6 NUNeed=     3.
     57 vectors produced by pass  0 Test12= 5.50D-14 1.67D-09 XBig12= 9.02D+01 6.03D+00.
 AX will form    57 AO Fock derivatives at one time.
     57 vectors produced by pass  1 Test12= 5.50D-14 1.67D-09 XBig12= 5.24D+00 5.13D-01.
     57 vectors produced by pass  2 Test12= 5.50D-14 1.67D-09 XBig12= 3.35D-01 1.03D-01.
     57 vectors produced by pass  3 Test12= 5.50D-14 1.67D-09 XBig12= 6.56D-03 1.06D-02.
     57 vectors produced by pass  4 Test12= 5.50D-14 1.67D-09 XBig12= 8.33D-05 8.06D-04.
     57 vectors produced by pass  5 Test12= 5.50D-14 1.67D-09 XBig12= 8.09D-07 7.94D-05.
     57 vectors produced by pass  6 Test12= 5.50D-14 1.67D-09 XBig12= 7.76D-09 6.28D-06.
     38 vectors produced by pass  7 Test12= 5.50D-14 1.67D-09 XBig12= 6.88D-11 7.36D-07.
      3 vectors produced by pass  8 Test12= 5.50D-14 1.67D-09 XBig12= 6.16D-13 7.95D-08.
      3 vectors produced by pass  9 Test12= 5.50D-14 1.67D-09 XBig12= 5.48D-15 9.44D-09.
 InvSVY:  IOpt=1 It=  1 EMax= 8.88D-15
 Solved reduced A of dimension   443 with    60 vectors.
 Isotropic polarizability for W=    0.000000       89.15 Bohr**3.
 End of Minotr F.D. properties file   721 does not exist.
 End of Minotr F.D. properties file   722 does not exist.
 End of Minotr F.D. properties file   788 does not exist.
 Calling FoFJK, ICntrl=    100127 FMM=F ISym2X=0 I1Cent= 0 IOpClX= 1 NMat=1 NMatS=1 NMatT=0.
 ***** Axes restored to original set *****
 -------------------------------------------------------------------
 Center     Atomic                   Forces (Hartrees/Bohr)
 Number     Number              X              Y              Z
 -------------------------------------------------------------------
      1        1          -0.000152988    0.000022271    0.000043807
      2        6          -0.000409731    0.000071524    0.000129659
      3        1           0.000068861   -0.000062347    0.000048489
      4        1           0.000011199   -0.000002414   -0.000027048
      5        6          -0.000125393   -0.000659727   -0.000420498
      6        1           0.000190703    0.000513717    0.000269690
      7        1          -0.000119632    0.000497776    0.000000540
      8        8           0.000320649    0.000137361   -0.000002498
      9        1           0.000026586   -0.000010849    0.000026676
     10        6           0.000191131    0.000314414   -0.000317818
     11        1          -0.000132413   -0.000200218    0.000137608
     12        1          -0.000100416   -0.000089725   -0.000028479
     13        6           0.000005804    0.000453552    0.000083345
     14        1           0.000073168   -0.000094905   -0.000135084
     15        6           0.000556753   -0.000246423    0.000141766
     16        1          -0.000098798   -0.000028732   -0.000115192
     17        1           0.000018142    0.000033976    0.000014601
     18        1          -0.000202510   -0.000098923   -0.000068974
     19        8          -0.000121117   -0.000550327    0.000219411
 -------------------------------------------------------------------
 Cartesian Forces:  Max     0.000659727 RMS     0.000230497
 FormGI is forming the generalized inverse of G from B-inverse, IUseBI=4.

 GradGradGradGradGradGradGradGradGradGradGradGradGradGradGradGradGradGrad
 Berny optimization.
 Internal  Forces:  Max     0.000772103 RMS     0.000223472
 Search for a saddle point.
 Step number   3 out of a maximum of   94
 All quantities printed in internal units (Hartrees-Bohrs-Radians)
 Swapping is turned off.
 Second derivative matrix not updated -- analytic derivatives used.
 ITU=  0  0  0
     Eigenvalues ---   -0.04628   0.00182   0.00207   0.00288   0.00381
     Eigenvalues ---    0.00920   0.02656   0.03110   0.03536   0.03913
     Eigenvalues ---    0.04303   0.04459   0.04469   0.04509   0.04537
     Eigenvalues ---    0.04551   0.04619   0.05118   0.06430   0.06689
     Eigenvalues ---    0.10911   0.11799   0.12084   0.12160   0.12357
     Eigenvalues ---    0.12568   0.12949   0.14432   0.14665   0.14872
     Eigenvalues ---    0.15622   0.18022   0.19625   0.20080   0.22603
     Eigenvalues ---    0.27092   0.28117   0.29251   0.30121   0.30822
     Eigenvalues ---    0.33773   0.33927   0.34018   0.34233   0.34373
     Eigenvalues ---    0.34586   0.34670   0.34721   0.35131   0.38845
     Eigenvalues ---    0.41696
 Eigenvectors required to have negative eigenvalues:
                          R8        R5        R7        A7        A8
   1                   -0.86947   0.43406  -0.09185  -0.07875   0.06170
                          D5        D2        A10       D8        R15
   1                   -0.06077  -0.06015  -0.05918  -0.05872   0.05439
 RFO step:  Lambda0=1.677158970D-06 Lambda=-6.43582225D-05.
 Linear search not attempted -- option 19 set.
 Iteration  1 RMS(Cart)=  0.01793006 RMS(Int)=  0.00012656
 Iteration  2 RMS(Cart)=  0.00026267 RMS(Int)=  0.00000352
 Iteration  3 RMS(Cart)=  0.00000004 RMS(Int)=  0.00000352
 Variable       Old X    -DE/DX   Delta X   Delta X   Delta X     New X
                                 (Linear)    (Quad)   (Total)
    R1        2.05575  -0.00010   0.00000  -0.00009  -0.00009   2.05567
    R2        2.05514  -0.00002   0.00000   0.00004   0.00004   2.05518
    R3        2.05760   0.00000   0.00000  -0.00003  -0.00003   2.05757
    R4        2.89737   0.00018   0.00000   0.00075   0.00075   2.89813
    R5        2.28400   0.00042   0.00000  -0.00233  -0.00233   2.28168
    R6        2.08689  -0.00007   0.00000   0.00008   0.00008   2.08697
    R7        2.51081  -0.00009   0.00000  -0.00016  -0.00016   2.51065
    R8        2.59352  -0.00012   0.00000   0.00552   0.00552   2.59904
    R9        2.06118   0.00001   0.00000   0.00003   0.00003   2.06121
   R10        2.06119   0.00018   0.00000   0.00046   0.00046   2.06165
   R11        2.05785  -0.00003   0.00000   0.00004   0.00004   2.05789
   R12        2.88213  -0.00005   0.00000  -0.00011  -0.00011   2.88202
   R13        2.08026  -0.00004   0.00000   0.00001   0.00001   2.08027
   R14        2.88395  -0.00009   0.00000  -0.00006  -0.00006   2.88388
   R15        2.63590   0.00040   0.00000  -0.00033  -0.00033   2.63557
   R16        2.06274   0.00013   0.00000   0.00037   0.00037   2.06311
   R17        2.06076   0.00000   0.00000  -0.00018  -0.00018   2.06058
   R18        2.05841  -0.00003   0.00000   0.00005   0.00005   2.05847
    A1        1.89715   0.00000   0.00000   0.00059   0.00059   1.89774
    A2        1.91218  -0.00009   0.00000  -0.00065  -0.00065   1.91153
    A3        1.91186   0.00019   0.00000   0.00150   0.00150   1.91336
    A4        1.92161   0.00007   0.00000  -0.00007  -0.00007   1.92155
    A5        1.88776  -0.00017   0.00000  -0.00076  -0.00076   1.88700
    A6        1.93278   0.00000   0.00000  -0.00058  -0.00058   1.93220
    A7        1.85487   0.00077   0.00000   0.00558   0.00558   1.86045
    A8        1.92990  -0.00077   0.00000  -0.00709  -0.00707   1.92283
    A9        1.96022   0.00015   0.00000   0.00245   0.00244   1.96266
   A10        1.82729  -0.00012   0.00000  -0.00100  -0.00099   1.82630
   A11        1.99515  -0.00050   0.00000  -0.00234  -0.00236   1.99279
   A12        1.89198   0.00040   0.00000   0.00178   0.00178   1.89376
   A13        1.88600  -0.00002   0.00000   0.00066   0.00066   1.88667
   A14        1.89809  -0.00002   0.00000  -0.00014  -0.00014   1.89795
   A15        1.93530   0.00002   0.00000   0.00061   0.00061   1.93591
   A16        1.89851  -0.00018   0.00000  -0.00221  -0.00221   1.89630
   A17        1.92175   0.00015   0.00000   0.00054   0.00054   1.92229
   A18        1.92332   0.00004   0.00000   0.00048   0.00048   1.92380
   A19        1.89068   0.00010   0.00000   0.00018   0.00018   1.89086
   A20        1.96467  -0.00047   0.00000  -0.00215  -0.00215   1.96252
   A21        1.96092  -0.00003   0.00000   0.00032   0.00033   1.96125
   A22        1.88590   0.00004   0.00000  -0.00119  -0.00119   1.88471
   A23        1.79293  -0.00008   0.00000   0.00031   0.00031   1.79324
   A24        1.95791   0.00047   0.00000   0.00260   0.00260   1.96051
   A25        1.92280   0.00008   0.00000   0.00085   0.00085   1.92365
   A26        1.93666  -0.00004   0.00000  -0.00077  -0.00077   1.93589
   A27        1.92436   0.00013   0.00000   0.00090   0.00090   1.92525
   A28        1.88025  -0.00002   0.00000   0.00046   0.00046   1.88071
   A29        1.90094  -0.00016   0.00000  -0.00179  -0.00179   1.89915
   A30        1.89785   0.00000   0.00000   0.00031   0.00031   1.89816
   A31        1.86751   0.00069   0.00000   0.00455   0.00455   1.87206
   A32        3.30106  -0.00058   0.00000  -0.02585  -0.02585   3.27521
   A33        3.07566   0.00022   0.00000   0.01336   0.01337   3.08902
    D1        1.15445   0.00004   0.00000   0.00259   0.00259   1.15705
    D2        3.12794  -0.00005   0.00000   0.00100   0.00100   3.12894
    D3       -1.03931   0.00002   0.00000  -0.00005  -0.00005  -1.03936
    D4       -0.91067   0.00003   0.00000   0.00147   0.00148  -0.90920
    D5        1.06281  -0.00006   0.00000  -0.00011  -0.00011   1.06270
    D6       -3.10444   0.00001   0.00000  -0.00116  -0.00117  -3.10561
    D7       -3.01777   0.00006   0.00000   0.00239   0.00239  -3.01538
    D8       -1.04429  -0.00003   0.00000   0.00081   0.00080  -1.04348
    D9        1.07165   0.00004   0.00000  -0.00025  -0.00025   1.07140
   D10       -1.84647  -0.00051   0.00000  -0.00924  -0.00925  -1.85572
   D11        2.42553  -0.00005   0.00000  -0.00852  -0.00851   2.41702
   D12        0.30677   0.00006   0.00000   0.00043   0.00043   0.30720
   D13       -1.05248   0.00006   0.00000  -0.00214  -0.00214  -1.05462
   D14        1.03180  -0.00011   0.00000  -0.00482  -0.00482   1.02698
   D15       -3.02082   0.00011   0.00000  -0.00280  -0.00280  -3.02362
   D16       -3.13886  -0.00003   0.00000  -0.00371  -0.00371   3.14062
   D17       -1.05457  -0.00019   0.00000  -0.00639  -0.00639  -1.06096
   D18        1.17599   0.00002   0.00000  -0.00436  -0.00436   1.17162
   D19        1.05003   0.00007   0.00000  -0.00161  -0.00161   1.04842
   D20        3.13431  -0.00010   0.00000  -0.00429  -0.00429   3.13002
   D21       -0.91832   0.00012   0.00000  -0.00226  -0.00226  -0.92058
   D22        1.03371   0.00000   0.00000  -0.01169  -0.01169   1.02202
   D23       -1.04704   0.00000   0.00000  -0.01232  -0.01232  -1.05937
   D24        3.13237  -0.00006   0.00000  -0.01280  -0.01280   3.11957
   D25        3.12078  -0.00013   0.00000  -0.01357  -0.01357   3.10721
   D26        1.04002  -0.00013   0.00000  -0.01420  -0.01420   1.02582
   D27       -1.06375  -0.00019   0.00000  -0.01467  -0.01467  -1.07843
   D28       -1.19843   0.00005   0.00000  -0.01252  -0.01252  -1.21095
   D29        3.00400   0.00004   0.00000  -0.01315  -0.01315   2.99085
   D30        0.90022  -0.00002   0.00000  -0.01363  -0.01363   0.88660
   D31       -1.13033  -0.00007   0.00000  -0.02552  -0.02552  -1.15585
   D32        3.12484  -0.00013   0.00000  -0.02606  -0.02606   3.09879
   D33        1.10380  -0.00035   0.00000  -0.02601  -0.02601   1.07779
         Item               Value     Threshold  Converged?
 Maximum Force            0.000772     0.000450     NO 
 RMS     Force            0.000223     0.000300     YES
 Maximum Displacement     0.058121     0.001800     NO 
 RMS     Displacement     0.017864     0.001200     NO 
 Predicted change in Energy=-3.149833D-05
 GradGradGradGradGradGradGradGradGradGradGradGradGradGradGradGradGradGrad

                          Input orientation:                          
 ---------------------------------------------------------------------
 Center     Atomic      Atomic             Coordinates (Angstroms)
 Number     Number       Type             X           Y           Z
 ---------------------------------------------------------------------
      1          1           0       -1.893932    0.985079   -1.124080
      2          6           0       -2.376544    0.706872   -0.189725
      3          1           0       -2.381537    1.570361    0.471438
      4          1           0       -3.396620    0.382738   -0.389500
      5          6           0       -1.576041   -0.410262    0.490869
      6          1           0       -0.514205    0.069765    0.806972
      7          1           0       -2.051343   -0.690843    1.447429
      8          8           0       -1.477863   -1.497666   -0.266124
      9          1           0        2.925080   -1.328120   -0.040295
     10          6           0        2.042282   -1.068845    0.545511
     11          1           0        1.232355   -1.738398    0.252338
     12          1           0        2.262408   -1.229364    1.599868
     13          6           0        1.636881    0.381816    0.306435
     14          1           0        2.472548    1.029875    0.612232
     15          6           0        1.331925    0.667210   -1.161382
     16          1           0        0.528657    0.016894   -1.513198
     17          1           0        2.207382    0.481091   -1.784228
     18          1           0        1.025384    1.704654   -1.289061
     19          8           0        0.605262    0.790802    1.151200
 ---------------------------------------------------------------------
                    Distance matrix (angstroms):
                    1          2          3          4          5
     1  H    0.000000
     2  C    1.087811   0.000000
     3  H    1.768047   1.087554   0.000000
     4  H    1.777777   1.088819   1.783831   0.000000
     5  C    2.157798   1.533623   2.138239   2.172189   0.000000
     6  H    2.543700   2.206268   2.418946   3.136528   1.207411
     7  H    3.073459   2.177070   2.484880   2.517271   1.104375
     8  O    2.659553   2.381900   3.282287   2.689380   1.328580
     9  H    5.454206   5.680734   6.068216   6.558420   4.624358
    10  C    4.743408   4.818689   5.151802   5.706399   3.678176
    11  H    4.368698   4.381656   4.904702   5.132112   3.115755
    12  H    5.440480   5.335872   5.538776   6.211365   4.078541
    13  C    3.857064   4.057021   4.193751   5.081383   3.314252
    14  H    4.699248   4.925562   4.886111   5.989105   4.298813
    15  C    3.241695   3.833853   4.155909   4.799568   3.513850
    16  H    2.637752   3.266167   3.849840   4.099309   2.937431
    17  H    4.184564   4.858579   5.228069   5.775792   4.503872
    18  H    3.011215   3.711769   3.837252   4.702211   3.795844
    19  O    3.385353   3.270518   3.160815   4.307589   2.576173
                    6          7          8          9         10
     6  H    0.000000
     7  H    1.830710   0.000000
     8  O    2.130026   1.978915   0.000000
     9  H    3.807969   5.232994   4.411990   0.000000
    10  C    2.810769   4.208813   3.637865   1.090745   0.000000
    11  H    2.574402   3.648052   2.769844   1.766149   1.090978
    12  H    3.166386   4.349907   4.188501   1.771729   1.088986
    13  C    2.230490   4.006927   3.682649   2.168769   1.525098
    14  H    3.143315   4.911620   4.771344   2.488116   2.143411
    15  C    2.763975   4.482934   3.658289   2.788606   2.536135
    16  H    2.544317   3.990314   2.806280   3.117908   2.776360
    17  H    3.780283   5.473003   4.449848   2.613357   2.803077
    18  H    3.071898   4.763720   4.191360   3.790249   3.477361
    19  O    1.375352   3.056234   3.403718   3.360216   2.426968
                   11         12         13         14         15
    11  H    0.000000
    12  H    1.770866   0.000000
    13  C    2.159137   2.158739   0.000000
    14  H    3.054659   2.474620   1.100832   0.000000
    15  C    2.792037   3.476679   1.526085   2.139686   0.000000
    16  H    2.587152   3.774948   2.161572   3.053244   1.091753
    17  H    3.166134   3.792201   2.169377   2.472751   1.090414
    18  H    3.778010   4.299373   2.160888   2.482846   1.089293
    19  O    2.756457   2.651133   1.394682   1.958163   2.427211
                   16         17         18         19
    16  H    0.000000
    17  H    1.762683   0.000000
    18  H    1.773559   1.771840   0.000000
    19  O    2.775576   3.358489   2.639414   0.000000
 Stoichiometry    C5H12O2(3)
 Framework group  C1[X(C5H12O2)]
 Deg. of freedom    51
 Full point group                 C1      NOp   1
 Largest Abelian subgroup         C1      NOp   1
 Largest concise Abelian subgroup C1      NOp   1
                         Standard orientation:                         
 ---------------------------------------------------------------------
 Center     Atomic      Atomic             Coordinates (Angstroms)
 Number     Number       Type             X           Y           Z
 ---------------------------------------------------------------------
      1          1           0       -1.950094   -1.361998    0.789073
      2          6           0       -2.402393   -0.823181   -0.040648
      3          1           0       -2.366698   -1.452656   -0.926798
      4          1           0       -3.435036   -0.579248    0.203630
      5          6           0       -1.597658    0.450410   -0.327644
      6          1           0       -0.516061    0.092213   -0.727248
      7          1           0       -2.041865    0.998105   -1.177559
      8          8           0       -1.547965    1.266068    0.719903
      9          1           0        2.862724    1.199581    0.635904
     10          6           0        2.007425    1.119305   -0.036216
     11          1           0        1.174884    1.666975    0.407818
     12          1           0        2.263917    1.585751   -0.986232
     13          6           0        1.620139   -0.339812   -0.252808
     14          1           0        2.478474   -0.863051   -0.701488
     15          6           0        1.265696   -1.048324    1.051537
     16          1           0        0.437966   -0.536321    1.546148
     17          1           0        2.113619   -1.048928    1.737123
     18          1           0        0.973747   -2.079125    0.854625
     19          8           0        0.628611   -0.487529   -1.222443
 ---------------------------------------------------------------------
 Rotational constants (GHZ):           3.4396359           1.4241614           1.3119360
 Standard basis: Aug-CC-pVTZ (5D, 7F)
 There are   685 symmetry adapted cartesian basis functions of A   symmetry.
 There are   598 symmetry adapted basis functions of A   symmetry.
   598 basis functions,   828 primitive gaussians,   685 cartesian basis functions
    30 alpha electrons       28 beta electrons
       nuclear repulsion energy       322.1648980095 Hartrees.
 NAtoms=   19 NActive=   19 NUniq=   19 SFac= 1.00D+00 NAtFMM=   60 NAOKFM=F Big=F
 Integral buffers will be    131072 words long.
 Raffenetti 2 integral format.
 Two-electron integral symmetry is turned on.
 Nuclear repulsion after empirical dispersion term =      322.1540223215 Hartrees.
 One-electron integrals computed using PRISM.
 NBasis=   598 RedAO= T EigKep=  5.69D-06  NBF=   598
 NBsUse=   598 1.00D-06 EigRej= -1.00D+00 NBFU=   598
 ExpMin= 2.53D-02 ExpMax= 1.53D+04 ExpMxC= 5.22D+02 IAcc=3 IRadAn=         7 AccDes= 0.00D+00
 Harris functional with IExCor= 4639 and IRadAn=       7 diagonalized for initial guess.
 HarFok:  IExCor= 4639 AccDes= 0.00D+00 IRadAn=         7 IDoV= 1 UseB2=F ITyADJ=14
 ICtDFT=  3500011 ScaDFX=  1.000000  1.000000  1.000000  1.000000
 FoFCou: FMM=F IPFlag=           0 FMFlag=      100000 FMFlg1=           0
         NFxFlg=           0 DoJE=T BraDBF=F KetDBF=T FulRan=T
         wScrn=  0.000000 ICntrl=       500 IOpCl=  0 I1Cent=   200000004 NGrid=           0
         NMat0=    1 NMatS0=      1 NMatT0=    0 NMatD0=    1 NMtDS0=    0 NMtDT0=    0
 Petite list used in FoFCou.
 Mixing orbitals, IMix= 1 IMixAn=  0 NRI=1 NE=   30 Coef=  7.07106781D-01  7.07106781D-01
 Mixing orbitals, IMix= 1 IMixAn=  0 NRI=1 NE=   28 Coef= -7.07106781D-01  7.07106781D-01
 Initial guess <Sx>= 0.0000 <Sy>= 0.0000 <Sz>= 1.0000 <S**2>= 2.0000 S= 1.0000
 Gradient too large for Newton-Raphson -- use scaled steepest descent instead.
     Accept linear search using points  2 and  3.
 Gradient too large for Newton-Raphson -- use scaled steepest descent instead.
     Minimum is close to point  3 DX=  2.39D-02 DF= -6.80D-05 DXR=  4.57D-02 DFR=  2.09D-03 which will be used.
 Gradient too large for Newton-Raphson -- use scaled steepest descent instead.
     Accept linear search using points  1 and  2.
 Gradient too large for Newton-Raphson -- use scaled steepest descent instead.
     Accept linear search using points  3 and  4.
 Gradient too large for Newton-Raphson -- use scaled steepest descent instead.
     Accept linear search using points  1 and  2.
 Gradient too large for Newton-Raphson -- use scaled steepest descent instead.
     Minimum is close to point  4 DX=  1.47D-01 DF= -6.34D-06 DXR=  3.81D-02 DFR=  1.34D-03 which will be used.
 Gradient too large for Newton-Raphson -- use scaled steepest descent instead.
 Restarting incremental Fock formation.
     Minimum is close to point  3 DX=  2.33D-02 DF= -1.21D-05 DXR=  5.50D-02 DFR=  3.03D-03 which will be used.
 Gradient too large for Newton-Raphson -- use scaled steepest descent instead.
     Accept linear search using points  1 and  2.
     Minimum is close to point  2 DX= -9.21D-02 DF= -2.70D-05 DXR=  7.63D-02 DFR=  7.70D-03 which will be used.
 Gradient too large for Newton-Raphson -- use scaled steepest descent instead.
     Accept linear search using points  1 and  2.
 Gradient too large for Newton-Raphson -- use scaled steepest descent instead.
     Minimum is close to point  5 DX=  2.36D-01 DF= -3.56D-05 DXR=  7.28D-02 DFR=  5.48D-03 which will be used.
 Gradient too large for Newton-Raphson -- use scaled steepest descent instead.
     Minimum is close to point  3 DX=  3.01D-02 DF= -1.28D-05 DXR=  7.00D-02 DFR=  4.92D-03 which will be used.
 Gradient too large for Newton-Raphson -- use scaled steepest descent instead.
     Minimum is close to point  3 DX=  1.99D-01 DF= -5.43D-06 DXR=  7.67D-02 DFR=  6.06D-03 which will be used.
 Gradient too large for Newton-Raphson -- use scaled steepest descent instead.
     Accept linear search using points  1 and  2.
 Gradient too large for Newton-Raphson -- use scaled steepest descent instead.
     Accept linear search using points  1 and  2.
 LinEq1:  Iter=  0 NonCon=     1 RMS=8.02D-05 Max=6.52D-03 NDo=     1
 AX will form     1 AO Fock derivatives at one time.
 LinEq1:  Iter=  1 NonCon=     1 RMS=7.54D-05 Max=4.27D-03 NDo=     1
 LinEq1:  Iter=  2 NonCon=     1 RMS=1.52D-05 Max=8.33D-04 NDo=     1
 LinEq1:  Iter=  3 NonCon=     1 RMS=1.53D-05 Max=1.70D-03 NDo=     1
 LinEq1:  Iter=  4 NonCon=     1 RMS=6.64D-06 Max=3.70D-04 NDo=     1
 LinEq1:  Iter=  5 NonCon=     1 RMS=4.63D-06 Max=3.84D-04 NDo=     1
 LinEq1:  Iter=  6 NonCon=     1 RMS=2.12D-06 Max=1.37D-04 NDo=     1
 LinEq1:  Iter=  7 NonCon=     1 RMS=1.07D-06 Max=7.03D-05 NDo=     1
 LinEq1:  Iter=  8 NonCon=     1 RMS=3.88D-07 Max=1.38D-05 NDo=     1
 LinEq1:  Iter=  9 NonCon=     1 RMS=1.65D-07 Max=8.53D-06 NDo=     1
 LinEq1:  Iter= 10 NonCon=     1 RMS=4.68D-08 Max=2.42D-06 NDo=     1
 LinEq1:  Iter= 11 NonCon=     1 RMS=1.89D-08 Max=1.05D-06 NDo=     1
 LinEq1:  Iter= 12 NonCon=     1 RMS=5.29D-09 Max=2.61D-07 NDo=     1
 LinEq1:  Iter= 13 NonCon=     0 RMS=2.45D-09 Max=1.01D-07 NDo=     1
 Linear equations converged to 1.817D-08 1.817D-07 after    13 iterations.
     Accept linear search using points  1 and  2.
 LinEq1:  Iter=  0 NonCon=     1 RMS=2.40D-05 Max=2.39D-03 NDo=     1
 LinEq1:  Iter=  1 NonCon=     1 RMS=2.28D-05 Max=2.59D-03 NDo=     1
 LinEq1:  Iter=  2 NonCon=     1 RMS=7.15D-06 Max=3.97D-04 NDo=     1
 LinEq1:  Iter=  3 NonCon=     1 RMS=5.10D-06 Max=4.79D-04 NDo=     1
 LinEq1:  Iter=  4 NonCon=     1 RMS=2.63D-06 Max=2.06D-04 NDo=     1
 LinEq1:  Iter=  5 NonCon=     1 RMS=1.59D-06 Max=8.20D-05 NDo=     1
 LinEq1:  Iter=  6 NonCon=     1 RMS=7.97D-07 Max=3.36D-05 NDo=     1
 LinEq1:  Iter=  7 NonCon=     1 RMS=3.67D-07 Max=2.54D-05 NDo=     1
 LinEq1:  Iter=  8 NonCon=     1 RMS=2.02D-07 Max=1.79D-05 NDo=     1
 LinEq1:  Iter=  9 NonCon=     1 RMS=9.63D-08 Max=7.23D-06 NDo=     1
 LinEq1:  Iter= 10 NonCon=     1 RMS=4.04D-08 Max=2.51D-06 NDo=     1
 LinEq1:  Iter= 11 NonCon=     1 RMS=1.49D-08 Max=8.18D-07 NDo=     1
 LinEq1:  Iter= 12 NonCon=     1 RMS=5.44D-09 Max=3.19D-07 NDo=     1
 LinEq1:  Iter= 13 NonCon=     0 RMS=1.95D-09 Max=8.38D-08 NDo=     1
 Linear equations converged to 1.817D-08 1.817D-07 after    13 iterations.
 Restarting incremental Fock formation.
     Minimum is close to point  2 DX=  2.11D-02 DF= -5.34D-09 DXR=  2.07D-02 DFR=  4.27D-04 which will be used.
 LinEq1:  Iter=  0 NonCon=     1 RMS=4.00D-07 Max=4.45D-05 NDo=     1
 LinEq1:  Iter=  1 NonCon=     1 RMS=3.61D-07 Max=2.95D-05 NDo=     1
 LinEq1:  Iter=  2 NonCon=     1 RMS=1.23D-07 Max=9.96D-06 NDo=     1
 LinEq1:  Iter=  3 NonCon=     1 RMS=9.22D-08 Max=6.42D-06 NDo=     1
 LinEq1:  Iter=  4 NonCon=     1 RMS=3.81D-08 Max=1.82D-06 NDo=     1
 LinEq1:  Iter=  5 NonCon=     1 RMS=1.76D-08 Max=7.56D-07 NDo=     1
 LinEq1:  Iter=  6 NonCon=     1 RMS=1.08D-08 Max=9.57D-07 NDo=     1
 LinEq1:  Iter=  7 NonCon=     1 RMS=7.51D-09 Max=7.23D-07 NDo=     1
 LinEq1:  Iter=  8 NonCon=     1 RMS=2.95D-09 Max=1.74D-07 NDo=     1
 LinEq1:  Iter=  9 NonCon=     1 RMS=1.39D-09 Max=4.07D-08 NDo=     1
 LinEq1:  Iter= 10 NonCon=     1 RMS=4.99D-10 Max=2.74D-08 NDo=     1
 LinEq1:  Iter= 11 NonCon=     1 RMS=1.53D-10 Max=7.91D-09 NDo=     1
 LinEq1:  Iter= 12 NonCon=     0 RMS=6.17D-11 Max=4.54D-09 NDo=     1
 Linear equations converged to 4.563D-10 4.563D-09 after    12 iterations.
 SCF Done:  E(UwB97XD) =  -348.075035252     a.u. after   18 cycles
            Convg  =    0.5090D-06                    81 Fock formations.
              S**2 =  2.0127                  -V/T =  2.0060
 <Sx>= 0.0000 <Sy>= 0.0000 <Sz>= 1.0000 <S**2>= 2.0127 S= 1.0042
 <L.S>=  0.00000000000    
 Annihilation of the first spin contaminant:
 S**2 before annihilation     2.0127,   after     2.0001
 DoSCS=F DFT=T ScalE2(SS,OS)=  1.000000  1.000000
 Range of M.O.s used for correlation:     1   598
 NBasis=   598 NAE=    30 NBE=    28 NFC=     0 NFV=     0
 NROrb=    598 NOA=    30 NOB=    28 NVA=   568 NVB=   570

 **** Warning!!: The largest alpha MO coefficient is  0.61131113D+02


 **** Warning!!: The largest beta MO coefficient is  0.59084696D+02

 Symmetrizing basis deriv contribution to polar:
 IMax=3 JMax=2 DiffMx= 0.00D+00
 G2DrvN: will do    20 centers at a time, making    1 passes.
 Calling FoFCou, ICntrl=  3107 FMM=F I1Cent=   0 AccDes= 0.00D+00.
 End of G2Drv F.D. properties file   721 does not exist.
 End of G2Drv F.D. properties file   722 does not exist.
 End of G2Drv F.D. properties file   788 does not exist.
          IDoAtm=1111111111111111111
          Differentiating once with respect to electric field.
                with respect to dipole field.
          Differentiating once with respect to nuclear coordinates.
 CalDSu exits because no D1Ps are significant.
          There are    60 degrees of freedom in the 1st order CPHF.  IDoFFX=6 NUNeed=     3.
     57 vectors produced by pass  0 Test12= 5.50D-14 1.67D-09 XBig12= 9.01D+01 6.00D+00.
 AX will form    57 AO Fock derivatives at one time.
     57 vectors produced by pass  1 Test12= 5.50D-14 1.67D-09 XBig12= 5.21D+00 5.15D-01.
     57 vectors produced by pass  2 Test12= 5.50D-14 1.67D-09 XBig12= 3.46D-01 1.07D-01.
     57 vectors produced by pass  3 Test12= 5.50D-14 1.67D-09 XBig12= 6.93D-03 1.05D-02.
     57 vectors produced by pass  4 Test12= 5.50D-14 1.67D-09 XBig12= 8.77D-05 8.43D-04.
     57 vectors produced by pass  5 Test12= 5.50D-14 1.67D-09 XBig12= 8.51D-07 8.57D-05.
     57 vectors produced by pass  6 Test12= 5.50D-14 1.67D-09 XBig12= 8.13D-09 6.65D-06.
     38 vectors produced by pass  7 Test12= 5.50D-14 1.67D-09 XBig12= 7.16D-11 7.42D-07.
      3 vectors produced by pass  8 Test12= 5.50D-14 1.67D-09 XBig12= 6.43D-13 8.15D-08.
      3 vectors produced by pass  9 Test12= 5.50D-14 1.67D-09 XBig12= 5.61D-15 9.61D-09.
 InvSVY:  IOpt=1 It=  1 EMax= 7.08D-15
 Solved reduced A of dimension   443 with    60 vectors.
 Isotropic polarizability for W=    0.000000       89.28 Bohr**3.
 End of Minotr F.D. properties file   721 does not exist.
 End of Minotr F.D. properties file   722 does not exist.
 End of Minotr F.D. properties file   788 does not exist.
 Calling FoFJK, ICntrl=    100127 FMM=F ISym2X=0 I1Cent= 0 IOpClX= 1 NMat=1 NMatS=1 NMatT=0.
 ***** Axes restored to original set *****
 -------------------------------------------------------------------
 Center     Atomic                   Forces (Hartrees/Bohr)
 Number     Number              X              Y              Z
 -------------------------------------------------------------------
      1        1          -0.000048345    0.000011910    0.000016163
      2        6          -0.000006716    0.000001410    0.000001936
      3        1          -0.000000173   -0.000000813   -0.000003070
      4        1          -0.000000225   -0.000001151   -0.000002402
      5        6           0.000001924   -0.000002396   -0.000010590
      6        1          -0.000004151    0.000014144   -0.000001349
      7        1           0.000001549    0.000000991   -0.000000539
      8        8           0.000002351    0.000000482   -0.000005450
      9        1          -0.000000756    0.000000293    0.000001353
     10        6          -0.000000470    0.000001470    0.000000384
     11        1          -0.000000235   -0.000000872    0.000001466
     12        1          -0.000000577   -0.000001072    0.000001614
     13        6           0.000011098    0.000001224    0.000005017
     14        1           0.000002712   -0.000002092   -0.000002017
     15        6           0.000000880   -0.000007683   -0.000011088
     16        1           0.000029612   -0.000016301   -0.000001992
     17        1           0.000003562    0.000004465    0.000002188
     18        1          -0.000001450    0.000000319   -0.000000871
     19        8           0.000009410   -0.000004329    0.000009245
 -------------------------------------------------------------------
 Cartesian Forces:  Max     0.000048345 RMS     0.000009299
 FormGI is forming the generalized inverse of G from B-inverse, IUseBI=4.

 GradGradGradGradGradGradGradGradGradGradGradGradGradGradGradGradGradGrad
 Berny optimization.
 Internal  Forces:  Max     0.000155971 RMS     0.000031295
 Search for a saddle point.
 Step number   4 out of a maximum of   94
 All quantities printed in internal units (Hartrees-Bohrs-Radians)
 Swapping is turned off.
 Second derivative matrix not updated -- analytic derivatives used.
 ITU=  0  0  0  0
     Eigenvalues ---   -0.04575   0.00173   0.00200   0.00275   0.00334
     Eigenvalues ---    0.00796   0.02454   0.03062   0.03461   0.03907
     Eigenvalues ---    0.04300   0.04450   0.04470   0.04496   0.04525
     Eigenvalues ---    0.04551   0.04605   0.05062   0.06369   0.06723
     Eigenvalues ---    0.10882   0.11713   0.12066   0.12157   0.12355
     Eigenvalues ---    0.12536   0.12882   0.14415   0.14579   0.14869
     Eigenvalues ---    0.15599   0.17369   0.19627   0.19988   0.21304
     Eigenvalues ---    0.27058   0.28074   0.29168   0.30098   0.30692
     Eigenvalues ---    0.33718   0.33907   0.34012   0.34213   0.34371
     Eigenvalues ---    0.34572   0.34663   0.34690   0.35122   0.38351
     Eigenvalues ---    0.41677
 Eigenvectors required to have negative eigenvalues:
                          R8        R5        R7        A7        A8
   1                   -0.87150   0.42974  -0.09220  -0.07709   0.06145
                          D5        D2        A10       D8        R15
   1                   -0.06084  -0.06018  -0.06001  -0.05857   0.05466
 RFO step:  Lambda0=2.208207624D-09 Lambda=-3.01580945D-06.
 Linear search not attempted -- option 19 set.
 Iteration  1 RMS(Cart)=  0.01046174 RMS(Int)=  0.00003877
 Iteration  2 RMS(Cart)=  0.00005763 RMS(Int)=  0.00000065
 Iteration  3 RMS(Cart)=  0.00000000 RMS(Int)=  0.00000065
 Variable       Old X    -DE/DX   Delta X   Delta X   Delta X     New X
                                 (Linear)    (Quad)   (Total)
    R1        2.05567  -0.00003   0.00000  -0.00004  -0.00004   2.05562
    R2        2.05518   0.00000   0.00000  -0.00001  -0.00001   2.05517
    R3        2.05757   0.00000   0.00000   0.00002   0.00002   2.05759
    R4        2.89813   0.00003   0.00000  -0.00008  -0.00008   2.89805
    R5        2.28168   0.00004   0.00000   0.00014   0.00014   2.28181
    R6        2.08697   0.00000   0.00000   0.00003   0.00003   2.08699
    R7        2.51065   0.00000   0.00000   0.00001   0.00001   2.51066
    R8        2.59904   0.00003   0.00000  -0.00030  -0.00030   2.59874
    R9        2.06121   0.00000   0.00000  -0.00001  -0.00001   2.06120
   R10        2.06165   0.00000   0.00000   0.00001   0.00001   2.06166
   R11        2.05789   0.00000   0.00000   0.00001   0.00001   2.05789
   R12        2.88202   0.00000   0.00000   0.00002   0.00002   2.88203
   R13        2.08027   0.00000   0.00000   0.00000   0.00000   2.08027
   R14        2.88388   0.00000   0.00000   0.00002   0.00002   2.88390
   R15        2.63557   0.00004   0.00000   0.00004   0.00004   2.63561
   R16        2.06311  -0.00001   0.00000  -0.00004  -0.00004   2.06307
   R17        2.06058   0.00000   0.00000   0.00002   0.00002   2.06060
   R18        2.05847   0.00000   0.00000   0.00000   0.00000   2.05846
    A1        1.89774  -0.00002   0.00000  -0.00001  -0.00001   1.89773
    A2        1.91153  -0.00003   0.00000  -0.00008  -0.00008   1.91145
    A3        1.91336   0.00006   0.00000   0.00011   0.00011   1.91346
    A4        1.92155   0.00000   0.00000  -0.00006  -0.00006   1.92149
    A5        1.88700   0.00000   0.00000   0.00013   0.00013   1.88713
    A6        1.93220  -0.00001   0.00000  -0.00008  -0.00008   1.93212
    A7        1.86045   0.00010   0.00000  -0.00016  -0.00016   1.86029
    A8        1.92283  -0.00006   0.00000  -0.00001  -0.00001   1.92282
    A9        1.96266   0.00000   0.00000   0.00036   0.00036   1.96302
   A10        1.82630  -0.00003   0.00000   0.00017   0.00017   1.82648
   A11        1.99279  -0.00003   0.00000   0.00000   0.00000   1.99279
   A12        1.89376   0.00002   0.00000  -0.00037  -0.00037   1.89339
   A13        1.88667   0.00000   0.00000  -0.00011  -0.00011   1.88655
   A14        1.89795   0.00000   0.00000   0.00001   0.00001   1.89796
   A15        1.93591   0.00000   0.00000   0.00001   0.00001   1.93592
   A16        1.89630   0.00000   0.00000   0.00007   0.00007   1.89637
   A17        1.92229   0.00000   0.00000  -0.00001  -0.00001   1.92228
   A18        1.92380   0.00000   0.00000   0.00002   0.00002   1.92382
   A19        1.89086   0.00001   0.00000  -0.00007  -0.00007   1.89079
   A20        1.96252  -0.00003   0.00000   0.00005   0.00005   1.96257
   A21        1.96125  -0.00002   0.00000  -0.00007  -0.00007   1.96117
   A22        1.88471   0.00000   0.00000   0.00013   0.00013   1.88484
   A23        1.79324  -0.00002   0.00000   0.00003   0.00003   1.79327
   A24        1.96051   0.00006   0.00000  -0.00006  -0.00006   1.96045
   A25        1.92365   0.00000   0.00000  -0.00006  -0.00006   1.92359
   A26        1.93589  -0.00001   0.00000  -0.00004  -0.00004   1.93585
   A27        1.92525   0.00001   0.00000  -0.00009  -0.00009   1.92516
   A28        1.88071   0.00000   0.00000   0.00013   0.00013   1.88084
   A29        1.89915   0.00001   0.00000   0.00013   0.00013   1.89928
   A30        1.89816   0.00000   0.00000  -0.00007  -0.00007   1.89809
   A31        1.87206   0.00016   0.00000  -0.00019  -0.00019   1.87187
   A32        3.27521   0.00001   0.00000  -0.00129  -0.00129   3.27391
   A33        3.08902   0.00008   0.00000   0.00295   0.00295   3.09197
    D1        1.15705   0.00002   0.00000  -0.00034  -0.00034   1.15670
    D2        3.12894   0.00001   0.00000  -0.00023  -0.00023   3.12871
    D3       -1.03936  -0.00001   0.00000  -0.00046  -0.00046  -1.03982
    D4       -0.90920   0.00001   0.00000  -0.00047  -0.00047  -0.90967
    D5        1.06270   0.00000   0.00000  -0.00036  -0.00036   1.06234
    D6       -3.10561  -0.00002   0.00000  -0.00059  -0.00059  -3.10619
    D7       -3.01538   0.00002   0.00000  -0.00043  -0.00043  -3.01581
    D8       -1.04348   0.00001   0.00000  -0.00032  -0.00032  -1.04380
    D9        1.07140  -0.00001   0.00000  -0.00055  -0.00055   1.07085
   D10       -1.85572  -0.00010   0.00000  -0.01680  -0.01680  -1.87252
   D11        2.41702  -0.00006   0.00000  -0.01722  -0.01722   2.39981
   D12        0.30720  -0.00002   0.00000  -0.01622  -0.01622   0.29098
   D13       -1.05462   0.00000   0.00000   0.00032   0.00032  -1.05430
   D14        1.02698  -0.00002   0.00000   0.00047   0.00047   1.02745
   D15       -3.02362   0.00002   0.00000   0.00037   0.00037  -3.02325
   D16        3.14062   0.00000   0.00000   0.00046   0.00046   3.14108
   D17       -1.06096  -0.00002   0.00000   0.00061   0.00061  -1.06035
   D18        1.17162   0.00002   0.00000   0.00051   0.00051   1.17214
   D19        1.04842   0.00000   0.00000   0.00036   0.00036   1.04878
   D20        3.13002  -0.00002   0.00000   0.00051   0.00051   3.13053
   D21       -0.92058   0.00002   0.00000   0.00041   0.00041  -0.92017
   D22        1.02202  -0.00002   0.00000  -0.00008  -0.00008   1.02194
   D23       -1.05937   0.00000   0.00000  -0.00019  -0.00019  -1.05955
   D24        3.11957   0.00000   0.00000  -0.00002  -0.00002   3.11955
   D25        3.10721  -0.00002   0.00000  -0.00005  -0.00005   3.10716
   D26        1.02582  -0.00001   0.00000  -0.00016  -0.00016   1.02567
   D27       -1.07843  -0.00001   0.00000   0.00001   0.00001  -1.07841
   D28       -1.21095  -0.00001   0.00000   0.00002   0.00002  -1.21093
   D29        2.99085   0.00000   0.00000  -0.00008  -0.00008   2.99077
   D30        0.88660   0.00000   0.00000   0.00009   0.00009   0.88669
   D31       -1.15585  -0.00001   0.00000  -0.00004  -0.00004  -1.15589
   D32        3.09879  -0.00001   0.00000   0.00007   0.00007   3.09886
   D33        1.07779  -0.00003   0.00000  -0.00007  -0.00007   1.07771
         Item               Value     Threshold  Converged?
 Maximum Force            0.000156     0.000450     YES
 RMS     Force            0.000031     0.000300     YES
 Maximum Displacement     0.031849     0.001800     NO 
 RMS     Displacement     0.010457     0.001200     NO 
 Predicted change in Energy=-1.506799D-06
 GradGradGradGradGradGradGradGradGradGradGradGradGradGradGradGradGradGrad

                          Input orientation:                          
 ---------------------------------------------------------------------
 Center     Atomic      Atomic             Coordinates (Angstroms)
 Number     Number       Type             X           Y           Z
 ---------------------------------------------------------------------
      1          1           0       -1.908560    0.999056   -1.116022
      2          6           0       -2.384983    0.709240   -0.182045
      3          1           0       -2.391878    1.566454    0.487212
      4          1           0       -3.404118    0.381058   -0.380049
      5          6           0       -1.574900   -0.409619    0.484138
      6          1           0       -0.514138    0.073582    0.799282
      7          1           0       -2.043865   -0.701736    1.440388
      8          8           0       -1.474418   -1.489700   -0.282978
      9          1           0        2.926752   -1.329755   -0.031334
     10          6           0        2.042070   -1.067730    0.550384
     11          1           0        1.232776   -1.737827    0.256679
     12          1           0        2.258334   -1.224546    1.606102
     13          6           0        1.638494    0.382317    0.304538
     14          1           0        2.473682    1.030863    0.610609
     15          6           0        1.338256    0.662426   -1.165280
     16          1           0        0.535649    0.011320   -1.517077
     17          1           0        2.215561    0.473485   -1.784681
     18          1           0        1.032889    1.699622   -1.297692
     19          8           0        0.604479    0.795152    1.144525
 ---------------------------------------------------------------------
                    Distance matrix (angstroms):
                    1          2          3          4          5
     1  H    0.000000
     2  C    1.087789   0.000000
     3  H    1.768020   1.087551   0.000000
     4  H    1.777715   1.088827   1.783797   0.000000
     5  C    2.157824   1.533583   2.138300   2.172102   0.000000
     6  H    2.543483   2.206156   2.419083   3.136455   1.207483
     7  H    3.073472   2.177039   2.484822   2.517284   1.104389
     8  O    2.660140   2.382153   3.282529   2.689406   1.328585
     9  H    5.475414   5.691639   6.078219   6.567222   4.623552
    10  C    4.759832   4.826270   5.157792   5.711888   3.676952
    11  H    4.386665   4.389623   4.910146   5.137692   3.114309
    12  H    5.451364   5.338294   5.537695   6.211773   4.076345
    13  C    3.870395   4.065958   4.204694   5.088870   3.314411
    14  H    4.710235   4.933393   4.896504   5.996014   4.299069
    15  C    3.264592   3.851163   4.178743   4.815171   3.515158
    16  H    2.666576   3.286258   3.873761   4.117196   2.938786
    17  H    4.210903   4.877400   5.252102   5.793300   4.504998
    18  H    3.029178   3.729259   3.864278   4.718868   3.797944
    19  O    3.386298   3.271705   3.163088   4.308672   2.576292
                    6          7          8          9         10
     6  H    0.000000
     7  H    1.830901   0.000000
     8  O    2.130087   1.978672   0.000000
     9  H    3.807756   5.221821   4.411259   0.000000
    10  C    2.810471   4.197729   3.638439   1.090741   0.000000
    11  H    2.574360   3.634698   2.771587   1.766078   1.090986
    12  H    3.165864   4.337016   4.191940   1.771736   1.088991
    13  C    2.230228   4.003136   3.679652   2.168781   1.525107
    14  H    3.143096   4.909039   4.768566   2.487948   2.143364
    15  C    2.763622   4.482096   3.649827   2.788896   2.536198
    16  H    2.543904   3.988601   2.795787   3.118219   2.776338
    17  H    3.779953   5.470368   4.441300   2.613751   2.803207
    18  H    3.071579   4.767601   4.181866   3.790450   3.477366
    19  O    1.375195   3.056459   3.402958   3.360183   2.426932
                   11         12         13         14         15
    11  H    0.000000
    12  H    1.770923   0.000000
    13  C    2.159145   2.158767   0.000000
    14  H    3.054629   2.474722   1.100831   0.000000
    15  C    2.791829   3.476746   1.526096   2.139794   0.000000
    16  H    2.586834   3.774818   2.161525   3.053275   1.091732
    17  H    3.165899   3.792432   2.169367   2.472794   1.090422
    18  H    3.777840   4.299359   2.160832   2.482888   1.089292
    19  O    2.756630   2.650937   1.394703   1.958199   2.427188
                   16         17         18         19
    16  H    0.000000
    17  H    1.762757   0.000000
    18  H    1.773624   1.771802   0.000000
    19  O    2.775473   3.358467   2.639322   0.000000
 Stoichiometry    C5H12O2(3)
 Framework group  C1[X(C5H12O2)]
 Deg. of freedom    51
 Full point group                 C1      NOp   1
 Largest Abelian subgroup         C1      NOp   1
 Largest concise Abelian subgroup C1      NOp   1
                         Standard orientation:                         
 ---------------------------------------------------------------------
 Center     Atomic      Atomic             Coordinates (Angstroms)
 Number     Number       Type             X           Y           Z
 ---------------------------------------------------------------------
      1          1           0       -1.966635   -1.361710    0.784768
      2          6           0       -2.412242   -0.817045   -0.044726
      3          1           0       -2.379623   -1.444615   -0.932340
      4          1           0       -3.443439   -0.565131    0.197588
      5          6           0       -1.596331    0.450553   -0.326439
      6          1           0       -0.516544    0.084243   -0.723794
      7          1           0       -2.033685    1.003888   -1.176272
      8          8           0       -1.542841    1.263726    0.722859
      9          1           0        2.866741    1.205427    0.616108
     10          6           0        2.009114    1.118008   -0.052136
     11          1           0        1.178280    1.670714    0.388864
     12          1           0        2.262410    1.573970   -1.008087
     13          6           0        1.620731   -0.343297   -0.251374
     14          1           0        2.477544   -0.871670   -0.696934
     15          6           0        1.269962   -1.037255    1.061771
     16          1           0        0.443934   -0.519466    1.553148
     17          1           0        2.120012   -1.030723    1.744701
     18          1           0        0.977115   -2.070050    0.877020
     19          8           0        0.626151   -0.501308   -1.216278
 ---------------------------------------------------------------------
 Rotational constants (GHZ):           3.4449083           1.4209663           1.3109372
 Standard basis: Aug-CC-pVTZ (5D, 7F)
 There are   685 symmetry adapted cartesian basis functions of A   symmetry.
 There are   598 symmetry adapted basis functions of A   symmetry.
   598 basis functions,   828 primitive gaussians,   685 cartesian basis functions
    30 alpha electrons       28 beta electrons
       nuclear repulsion energy       322.1070121490 Hartrees.
 NAtoms=   19 NActive=   19 NUniq=   19 SFac= 1.00D+00 NAtFMM=   60 NAOKFM=F Big=F
 Integral buffers will be    131072 words long.
 Raffenetti 2 integral format.
 Two-electron integral symmetry is turned on.
 Nuclear repulsion after empirical dispersion term =      322.0961609374 Hartrees.
 One-electron integrals computed using PRISM.
 NBasis=   598 RedAO= T EigKep=  5.70D-06  NBF=   598
 NBsUse=   598 1.00D-06 EigRej= -1.00D+00 NBFU=   598
 ExpMin= 2.53D-02 ExpMax= 1.53D+04 ExpMxC= 5.22D+02 IAcc=3 IRadAn=         7 AccDes= 0.00D+00
 Harris functional with IExCor= 4639 and IRadAn=       7 diagonalized for initial guess.
 HarFok:  IExCor= 4639 AccDes= 0.00D+00 IRadAn=         7 IDoV= 1 UseB2=F ITyADJ=14
 ICtDFT=  3500011 ScaDFX=  1.000000  1.000000  1.000000  1.000000
 FoFCou: FMM=F IPFlag=           0 FMFlag=      100000 FMFlg1=           0
         NFxFlg=           0 DoJE=T BraDBF=F KetDBF=T FulRan=T
         wScrn=  0.000000 ICntrl=       500 IOpCl=  0 I1Cent=   200000004 NGrid=           0
         NMat0=    1 NMatS0=      1 NMatT0=    0 NMatD0=    1 NMtDS0=    0 NMtDT0=    0
 Petite list used in FoFCou.
 Mixing orbitals, IMix= 1 IMixAn=  0 NRI=1 NE=   30 Coef=  7.07106781D-01  7.07106781D-01
 Mixing orbitals, IMix= 1 IMixAn=  0 NRI=1 NE=   28 Coef= -7.07106781D-01  7.07106781D-01
 Initial guess <Sx>= 0.0000 <Sy>= 0.0000 <Sz>= 1.0000 <S**2>= 2.0000 S= 1.0000
 Gradient too large for Newton-Raphson -- use scaled steepest descent instead.
     Accept linear search using points  2 and  3.
 Gradient too large for Newton-Raphson -- use scaled steepest descent instead.
     Minimum is close to point  3 DX=  1.81D-02 DF= -3.99D-05 DXR=  3.50D-02 DFR=  1.23D-03 which will be used.
 Gradient too large for Newton-Raphson -- use scaled steepest descent instead.
     Accept linear search using points  1 and  2.
 Gradient too large for Newton-Raphson -- use scaled steepest descent instead.
     Accept linear search using points  3 and  4.
 Gradient too large for Newton-Raphson -- use scaled steepest descent instead.
     Accept linear search using points  1 and  2.
 Gradient too large for Newton-Raphson -- use scaled steepest descent instead.
     Minimum is close to point  4 DX=  2.79D-01 DF= -2.26D-05 DXR=  7.00D-02 DFR=  4.62D-03 which will be used.
 Gradient too large for Newton-Raphson -- use scaled steepest descent instead.
 Restarting incremental Fock formation.
     Minimum is close to point  3 DX=  4.19D-02 DF= -3.44D-05 DXR=  9.48D-02 DFR=  9.08D-03 which will be used.
 Gradient too large for Newton-Raphson -- use scaled steepest descent instead.
     Accept linear search using points  1 and  2.
     Minimum is close to point  2 DX= -2.13D-02 DF= -1.47D-06 DXR=  1.67D-02 DFR=  3.89D-04 which will be used.
 Gradient too large for Newton-Raphson -- use scaled steepest descent instead.
     Accept linear search using points  1 and  2.
 Gradient too large for Newton-Raphson -- use scaled steepest descent instead.
     Minimum is close to point  4 DX=  2.89D-02 DF= -7.63D-07 DXR=  1.50D-02 DFR=  1.88D-04 which will be used.
 Gradient too large for Newton-Raphson -- use scaled steepest descent instead.
     Minimum is close to point  3 DX=  3.45D-02 DF= -2.04D-05 DXR=  7.94D-02 DFR=  6.34D-03 which will be used.
 Gradient too large for Newton-Raphson -- use scaled steepest descent instead.
     Minimum is close to point  4 DX=  6.55D-02 DF= -1.25D-06 DXR=  2.07D-02 DFR=  4.78D-04 which will be used.
 Gradient too large for Newton-Raphson -- use scaled steepest descent instead.
     Minimum is close to point  3 DX=  2.62D-02 DF= -7.13D-07 DXR=  4.98D-02 DFR=  2.49D-03 which will be used.
 Gradient too large for Newton-Raphson -- use scaled steepest descent instead.
 Gradient too large for Newton-Raphson -- use scaled steepest descent instead.
     Accept linear search using points  1 and  2.
 Restarting incremental Fock formation.
 LinEq1:  Iter=  0 NonCon=     1 RMS=6.63D-05 Max=7.22D-03 NDo=     1
 AX will form     1 AO Fock derivatives at one time.
 LinEq1:  Iter=  1 NonCon=     1 RMS=4.74D-05 Max=4.34D-03 NDo=     1
 LinEq1:  Iter=  2 NonCon=     1 RMS=1.03D-05 Max=9.10D-04 NDo=     1
 LinEq1:  Iter=  3 NonCon=     1 RMS=4.30D-06 Max=2.85D-04 NDo=     1
 LinEq1:  Iter=  4 NonCon=     1 RMS=1.96D-06 Max=1.52D-04 NDo=     1
 LinEq1:  Iter=  5 NonCon=     1 RMS=1.19D-06 Max=7.65D-05 NDo=     1
 LinEq1:  Iter=  6 NonCon=     1 RMS=5.73D-07 Max=2.22D-05 NDo=     1
 LinEq1:  Iter=  7 NonCon=     1 RMS=3.01D-07 Max=1.21D-05 NDo=     1
 LinEq1:  Iter=  8 NonCon=     1 RMS=1.87D-07 Max=1.00D-05 NDo=     1
 LinEq1:  Iter=  9 NonCon=     1 RMS=6.66D-08 Max=2.22D-06 NDo=     1
 LinEq1:  Iter= 10 NonCon=     1 RMS=2.45D-08 Max=8.63D-07 NDo=     1
 LinEq1:  Iter= 11 NonCon=     1 RMS=9.53D-09 Max=4.70D-07 NDo=     1
 LinEq1:  Iter= 12 NonCon=     0 RMS=3.64D-09 Max=1.72D-07 NDo=     1
 Linear equations converged to 1.817D-08 1.817D-07 after    12 iterations.
     Accept linear search using points  1 and  2.
     Minimum is close to point  2 DX= -8.34D-02 DF= -4.25D-06 DXR=  9.10D-02 DFR=  8.98D-03 which will be used.
 LinEq1:  Iter=  0 NonCon=     1 RMS=2.79D-05 Max=3.10D-03 NDo=     1
 LinEq1:  Iter=  1 NonCon=     1 RMS=2.63D-05 Max=3.11D-03 NDo=     1
 LinEq1:  Iter=  2 NonCon=     1 RMS=7.27D-06 Max=2.89D-04 NDo=     1
 LinEq1:  Iter=  3 NonCon=     1 RMS=4.49D-06 Max=3.24D-04 NDo=     1
 LinEq1:  Iter=  4 NonCon=     1 RMS=2.38D-06 Max=2.21D-04 NDo=     1
 LinEq1:  Iter=  5 NonCon=     1 RMS=9.65D-07 Max=5.31D-05 NDo=     1
 LinEq1:  Iter=  6 NonCon=     1 RMS=4.31D-07 Max=1.90D-05 NDo=     1
 LinEq1:  Iter=  7 NonCon=     1 RMS=2.26D-07 Max=1.79D-05 NDo=     1
 LinEq1:  Iter=  8 NonCon=     1 RMS=1.49D-07 Max=1.22D-05 NDo=     1
 LinEq1:  Iter=  9 NonCon=     1 RMS=8.95D-08 Max=4.76D-06 NDo=     1
 LinEq1:  Iter= 10 NonCon=     1 RMS=3.86D-08 Max=1.52D-06 NDo=     1
 LinEq1:  Iter= 11 NonCon=     1 RMS=1.30D-08 Max=7.34D-07 NDo=     1
 LinEq1:  Iter= 12 NonCon=     1 RMS=4.66D-09 Max=2.17D-07 NDo=     1
 LinEq1:  Iter= 13 NonCon=     0 RMS=1.92D-09 Max=1.07D-07 NDo=     1
 Linear equations converged to 1.817D-08 1.817D-07 after    13 iterations.
     Minimum is close to point  2 DX=  2.20D-02 DF= -7.26D-09 DXR=  2.16D-02 DFR=  4.65D-04 which will be used.
 LinEq1:  Iter=  0 NonCon=     1 RMS=5.18D-07 Max=6.48D-05 NDo=     1
 LinEq1:  Iter=  1 NonCon=     1 RMS=4.77D-07 Max=4.91D-05 NDo=     1
 LinEq1:  Iter=  2 NonCon=     1 RMS=1.35D-07 Max=1.17D-05 NDo=     1
 LinEq1:  Iter=  3 NonCon=     1 RMS=1.06D-07 Max=7.87D-06 NDo=     1
 LinEq1:  Iter=  4 NonCon=     1 RMS=4.22D-08 Max=2.13D-06 NDo=     1
 LinEq1:  Iter=  5 NonCon=     1 RMS=2.08D-08 Max=1.03D-06 NDo=     1
 LinEq1:  Iter=  6 NonCon=     1 RMS=1.27D-08 Max=1.04D-06 NDo=     1
 LinEq1:  Iter=  7 NonCon=     1 RMS=8.28D-09 Max=7.73D-07 NDo=     1
 LinEq1:  Iter=  8 NonCon=     1 RMS=3.43D-09 Max=2.10D-07 NDo=     1
 LinEq1:  Iter=  9 NonCon=     1 RMS=1.68D-09 Max=6.60D-08 NDo=     1
 LinEq1:  Iter= 10 NonCon=     1 RMS=6.01D-10 Max=4.39D-08 NDo=     1
 LinEq1:  Iter= 11 NonCon=     1 RMS=1.68D-10 Max=9.56D-09 NDo=     1
 LinEq1:  Iter= 12 NonCon=     0 RMS=6.48D-11 Max=3.46D-09 NDo=     1
 Linear equations converged to 5.327D-10 5.327D-09 after    12 iterations.
 SCF Done:  E(UwB97XD) =  -348.075037164     a.u. after   19 cycles
            Convg  =    0.6566D-06                    82 Fock formations.
              S**2 =  2.0127                  -V/T =  2.0060
 <Sx>= 0.0000 <Sy>= 0.0000 <Sz>= 1.0000 <S**2>= 2.0127 S= 1.0042
 <L.S>=  0.00000000000    
 Annihilation of the first spin contaminant:
 S**2 before annihilation     2.0127,   after     2.0001
 DoSCS=F DFT=T ScalE2(SS,OS)=  1.000000  1.000000
 Range of M.O.s used for correlation:     1   598
 NBasis=   598 NAE=    30 NBE=    28 NFC=     0 NFV=     0
 NROrb=    598 NOA=    30 NOB=    28 NVA=   568 NVB=   570

 **** Warning!!: The largest alpha MO coefficient is  0.60349400D+02


 **** Warning!!: The largest beta MO coefficient is  0.58720478D+02

 Symmetrizing basis deriv contribution to polar:
 IMax=3 JMax=2 DiffMx= 0.00D+00
 G2DrvN: will do    20 centers at a time, making    1 passes.
 Calling FoFCou, ICntrl=  3107 FMM=F I1Cent=   0 AccDes= 0.00D+00.
 End of G2Drv F.D. properties file   721 does not exist.
 End of G2Drv F.D. properties file   722 does not exist.
 End of G2Drv F.D. properties file   788 does not exist.
          IDoAtm=1111111111111111111
          Differentiating once with respect to electric field.
                with respect to dipole field.
          Differentiating once with respect to nuclear coordinates.
 CalDSu exits because no D1Ps are significant.
          There are    60 degrees of freedom in the 1st order CPHF.  IDoFFX=6 NUNeed=     3.
     57 vectors produced by pass  0 Test12= 5.50D-14 1.67D-09 XBig12= 9.01D+01 5.99D+00.
 AX will form    57 AO Fock derivatives at one time.
     57 vectors produced by pass  1 Test12= 5.50D-14 1.67D-09 XBig12= 5.19D+00 5.15D-01.
     57 vectors produced by pass  2 Test12= 5.50D-14 1.67D-09 XBig12= 3.49D-01 1.07D-01.
     57 vectors produced by pass  3 Test12= 5.50D-14 1.67D-09 XBig12= 7.00D-03 1.05D-02.
     57 vectors produced by pass  4 Test12= 5.50D-14 1.67D-09 XBig12= 8.83D-05 8.39D-04.
     57 vectors produced by pass  5 Test12= 5.50D-14 1.67D-09 XBig12= 8.57D-07 8.63D-05.
     57 vectors produced by pass  6 Test12= 5.50D-14 1.67D-09 XBig12= 8.16D-09 6.64D-06.
     38 vectors produced by pass  7 Test12= 5.50D-14 1.67D-09 XBig12= 7.15D-11 7.40D-07.
      3 vectors produced by pass  8 Test12= 5.50D-14 1.67D-09 XBig12= 6.42D-13 8.16D-08.
      3 vectors produced by pass  9 Test12= 5.50D-14 1.67D-09 XBig12= 5.60D-15 9.64D-09.
 InvSVY:  IOpt=1 It=  1 EMax= 1.42D-14
 Solved reduced A of dimension   443 with    60 vectors.
 Isotropic polarizability for W=    0.000000       89.30 Bohr**3.
 End of Minotr F.D. properties file   721 does not exist.
 End of Minotr F.D. properties file   722 does not exist.
 End of Minotr F.D. properties file   788 does not exist.
 Calling FoFJK, ICntrl=    100127 FMM=F ISym2X=0 I1Cent= 0 IOpClX= 1 NMat=1 NMatS=1 NMatT=0.
 ***** Axes restored to original set *****
 -------------------------------------------------------------------
 Center     Atomic                   Forces (Hartrees/Bohr)
 Number     Number              X              Y              Z
 -------------------------------------------------------------------
      1        1          -0.000018908    0.000004628    0.000004144
      2        6          -0.000000922   -0.000000643    0.000000556
      3        1           0.000000022    0.000000436   -0.000000171
      4        1          -0.000000128    0.000000037    0.000000465
      5        6          -0.000000717    0.000000523   -0.000000400
      6        1           0.000000471    0.000000190   -0.000000722
      7        1          -0.000000111    0.000000252    0.000000254
      8        8          -0.000001297   -0.000001086    0.000001269
      9        1          -0.000000119   -0.000000242   -0.000000277
     10        6           0.000000518    0.000000599   -0.000000245
     11        1          -0.000000018   -0.000000392    0.000000473
     12        1          -0.000000124   -0.000000174   -0.000000206
     13        6           0.000000455    0.000000330   -0.000000065
     14        1           0.000000125   -0.000000080   -0.000000257
     15        6           0.000001818   -0.000001387   -0.000000138
     16        1           0.000019136   -0.000002251   -0.000004487
     17        1           0.000000248   -0.000000095    0.000000167
     18        1          -0.000000156   -0.000000413   -0.000000494
     19        8          -0.000000292   -0.000000233    0.000000135
 -------------------------------------------------------------------
 Cartesian Forces:  Max     0.000019136 RMS     0.000003755
 FormGI is forming the generalized inverse of G from B-inverse, IUseBI=4.

 GradGradGradGradGradGradGradGradGradGradGradGradGradGradGradGradGradGrad
 Berny optimization.
 Internal  Forces:  Max     0.000094901 RMS     0.000015723
 Search for a saddle point.
 Step number   5 out of a maximum of   94
 All quantities printed in internal units (Hartrees-Bohrs-Radians)
 Swapping is turned off.
 Second derivative matrix not updated -- analytic derivatives used.
 ITU=  0  0  0  0  0
     Eigenvalues ---   -0.04581   0.00150   0.00192   0.00253   0.00313
     Eigenvalues ---    0.00814   0.02515   0.03051   0.03473   0.03914
     Eigenvalues ---    0.04298   0.04448   0.04467   0.04507   0.04516
     Eigenvalues ---    0.04550   0.04598   0.05072   0.06397   0.06717
     Eigenvalues ---    0.10866   0.11573   0.12064   0.12154   0.12355
     Eigenvalues ---    0.12494   0.12810   0.14400   0.14576   0.14841
     Eigenvalues ---    0.15586   0.17486   0.19626   0.19928   0.21198
     Eigenvalues ---    0.27025   0.28086   0.29103   0.30094   0.30677
     Eigenvalues ---    0.33725   0.33907   0.34010   0.34216   0.34369
     Eigenvalues ---    0.34573   0.34665   0.34687   0.35123   0.38300
     Eigenvalues ---    0.41669
 Eigenvectors required to have negative eigenvalues:
                          R8        R5        R7        A7        A8
   1                   -0.87149   0.42982  -0.09221  -0.07790   0.06178
                          D5        D2        A10       D8        R15
   1                   -0.06078  -0.06028  -0.05948  -0.05864   0.05467
 RFO step:  Lambda0=1.070638855D-10 Lambda=-6.78198103D-07.
 Linear search not attempted -- option 19 set.
 Iteration  1 RMS(Cart)=  0.00596006 RMS(Int)=  0.00001091
 Iteration  2 RMS(Cart)=  0.00001751 RMS(Int)=  0.00000021
 Iteration  3 RMS(Cart)=  0.00000000 RMS(Int)=  0.00000021
 Variable       Old X    -DE/DX   Delta X   Delta X   Delta X     New X
                                 (Linear)    (Quad)   (Total)
    R1        2.05562  -0.00001   0.00000  -0.00002  -0.00002   2.05561
    R2        2.05517   0.00000   0.00000   0.00000   0.00000   2.05518
    R3        2.05759   0.00000   0.00000   0.00001   0.00001   2.05759
    R4        2.89805   0.00001   0.00000  -0.00003  -0.00003   2.89802
    R5        2.28181   0.00002   0.00000   0.00002   0.00002   2.28184
    R6        2.08699   0.00000   0.00000   0.00002   0.00002   2.08701
    R7        2.51066   0.00000   0.00000  -0.00001  -0.00001   2.51065
    R8        2.59874   0.00001   0.00000  -0.00008  -0.00008   2.59867
    R9        2.06120   0.00000   0.00000  -0.00001  -0.00001   2.06119
   R10        2.06166   0.00000   0.00000   0.00001   0.00001   2.06168
   R11        2.05789   0.00000   0.00000   0.00000   0.00000   2.05790
   R12        2.88203   0.00000   0.00000   0.00002   0.00002   2.88205
   R13        2.08027   0.00000   0.00000   0.00001   0.00001   2.08028
   R14        2.88390   0.00000   0.00000  -0.00003  -0.00003   2.88387
   R15        2.63561   0.00002   0.00000   0.00000   0.00000   2.63560
   R16        2.06307  -0.00001   0.00000  -0.00003  -0.00003   2.06304
   R17        2.06060   0.00000   0.00000   0.00002   0.00002   2.06061
   R18        2.05846   0.00000   0.00000  -0.00001  -0.00001   2.05846
    A1        1.89773  -0.00001   0.00000   0.00000   0.00000   1.89773
    A2        1.91145  -0.00001   0.00000  -0.00007  -0.00007   1.91138
    A3        1.91346   0.00002   0.00000   0.00014   0.00014   1.91360
    A4        1.92149   0.00000   0.00000  -0.00004  -0.00004   1.92145
    A5        1.88713   0.00000   0.00000   0.00003   0.00003   1.88716
    A6        1.93212   0.00000   0.00000  -0.00005  -0.00005   1.93207
    A7        1.86029   0.00003   0.00000  -0.00008  -0.00008   1.86021
    A8        1.92282  -0.00002   0.00000  -0.00005  -0.00005   1.92277
    A9        1.96302   0.00000   0.00000   0.00020   0.00020   1.96322
   A10        1.82648  -0.00001   0.00000   0.00001   0.00001   1.82648
   A11        1.99279  -0.00001   0.00000   0.00007   0.00007   1.99286
   A12        1.89339   0.00001   0.00000  -0.00017  -0.00017   1.89322
   A13        1.88655   0.00000   0.00000  -0.00007  -0.00007   1.88648
   A14        1.89796   0.00000   0.00000   0.00001   0.00001   1.89798
   A15        1.93592   0.00000   0.00000  -0.00001  -0.00001   1.93591
   A16        1.89637   0.00000   0.00000   0.00004   0.00004   1.89641
   A17        1.92228   0.00000   0.00000  -0.00001  -0.00001   1.92227
   A18        1.92382   0.00000   0.00000   0.00003   0.00003   1.92385
   A19        1.89079   0.00001   0.00000  -0.00008  -0.00008   1.89071
   A20        1.96257  -0.00002   0.00000   0.00002   0.00002   1.96259
   A21        1.96117  -0.00001   0.00000  -0.00003  -0.00003   1.96114
   A22        1.88484  -0.00001   0.00000   0.00008   0.00008   1.88492
   A23        1.79327  -0.00001   0.00000  -0.00004  -0.00004   1.79323
   A24        1.96045   0.00003   0.00000   0.00004   0.00004   1.96049
   A25        1.92359   0.00001   0.00000   0.00002   0.00002   1.92361
   A26        1.93585   0.00000   0.00000  -0.00002  -0.00002   1.93584
   A27        1.92516   0.00000   0.00000  -0.00003  -0.00003   1.92513
   A28        1.88084  -0.00001   0.00000   0.00002   0.00002   1.88086
   A29        1.89928   0.00000   0.00000   0.00004   0.00004   1.89932
   A30        1.89809   0.00000   0.00000  -0.00003  -0.00003   1.89806
   A31        1.87187   0.00009   0.00000   0.00003   0.00003   1.87191
   A32        3.27391   0.00002   0.00000   0.00007   0.00007   3.27398
   A33        3.09197   0.00005   0.00000   0.00216   0.00216   3.09413
    D1        1.15670   0.00001   0.00000   0.00047   0.00047   1.15718
    D2        3.12871   0.00000   0.00000   0.00042   0.00042   3.12913
    D3       -1.03982   0.00000   0.00000   0.00031   0.00031  -1.03952
    D4       -0.90967   0.00000   0.00000   0.00038   0.00038  -0.90929
    D5        1.06234   0.00000   0.00000   0.00033   0.00033   1.06267
    D6       -3.10619  -0.00001   0.00000   0.00022   0.00022  -3.10598
    D7       -3.01581   0.00001   0.00000   0.00045   0.00045  -3.01536
    D8       -1.04380   0.00000   0.00000   0.00039   0.00039  -1.04341
    D9        1.07085   0.00000   0.00000   0.00028   0.00028   1.07113
   D10       -1.87252  -0.00004   0.00000  -0.00975  -0.00975  -1.88227
   D11        2.39981  -0.00002   0.00000  -0.00969  -0.00969   2.39012
   D12        0.29098   0.00000   0.00000  -0.00916  -0.00916   0.28182
   D13       -1.05430   0.00000   0.00000   0.00007   0.00007  -1.05423
   D14        1.02745  -0.00001   0.00000   0.00013   0.00013   1.02759
   D15       -3.02325   0.00001   0.00000   0.00018   0.00018  -3.02307
   D16        3.14108   0.00000   0.00000   0.00017   0.00017   3.14125
   D17       -1.06035  -0.00001   0.00000   0.00023   0.00023  -1.06012
   D18        1.17214   0.00001   0.00000   0.00027   0.00027   1.17241
   D19        1.04878   0.00000   0.00000   0.00011   0.00011   1.04889
   D20        3.13053  -0.00001   0.00000   0.00017   0.00017   3.13070
   D21       -0.92017   0.00001   0.00000   0.00021   0.00021  -0.91996
   D22        1.02194  -0.00001   0.00000   0.00000   0.00000   1.02194
   D23       -1.05955   0.00000   0.00000  -0.00002  -0.00002  -1.05958
   D24        3.11955   0.00000   0.00000   0.00004   0.00004   3.11959
   D25        3.10716  -0.00001   0.00000  -0.00003  -0.00003   3.10713
   D26        1.02567   0.00000   0.00000  -0.00006  -0.00006   1.02561
   D27       -1.07841   0.00000   0.00000   0.00001   0.00001  -1.07841
   D28       -1.21093  -0.00001   0.00000  -0.00001  -0.00001  -1.21094
   D29        2.99077   0.00000   0.00000  -0.00004  -0.00004   2.99073
   D30        0.88669   0.00000   0.00000   0.00003   0.00003   0.88672
   D31       -1.15589   0.00000   0.00000   0.00139   0.00139  -1.15449
   D32        3.09886   0.00000   0.00000   0.00152   0.00152   3.10038
   D33        1.07771   0.00000   0.00000   0.00143   0.00143   1.07915
         Item               Value     Threshold  Converged?
 Maximum Force            0.000095     0.000450     YES
 RMS     Force            0.000016     0.000300     YES
 Maximum Displacement     0.018358     0.001800     NO 
 RMS     Displacement     0.005959     0.001200     NO 
 Predicted change in Energy=-3.390455D-07
 GradGradGradGradGradGradGradGradGradGradGradGradGradGradGradGradGradGrad

                          Input orientation:                          
 ---------------------------------------------------------------------
 Center     Atomic      Atomic             Coordinates (Angstroms)
 Number     Number       Type             X           Y           Z
 ---------------------------------------------------------------------
      1          1           0       -1.918275    1.004850   -1.112161
      2          6           0       -2.390209    0.709848   -0.177538
      3          1           0       -2.396904    1.564284    0.495264
      4          1           0       -3.409205    0.379686   -0.372971
      5          6           0       -1.574593   -0.409535    0.480934
      6          1           0       -0.514140    0.075442    0.794432
      7          1           0       -2.039369   -0.707074    1.437568
      8          8           0       -1.473731   -1.486179   -0.290939
      9          1           0        2.927295   -1.330865   -0.026119
     10          6           0        2.041264   -1.067130    0.552759
     11          1           0        1.232254   -1.737095    0.257947
     12          1           0        2.254534   -1.222319    1.609327
     13          6           0        1.639509    0.382817    0.303304
     14          1           0        2.474467    1.031157    0.610449
     15          6           0        1.343266    0.660588   -1.167751
     16          1           0        0.541037    0.009545   -1.520468
     17          1           0        2.222019    0.469857   -1.784558
     18          1           0        1.039139    1.697812   -1.302736
     19          8           0        0.603722    0.797972    1.139955
 ---------------------------------------------------------------------
                    Distance matrix (angstroms):
                    1          2          3          4          5
     1  H    0.000000
     2  C    1.087781   0.000000
     3  H    1.768012   1.087552   0.000000
     4  H    1.777668   1.088831   1.783776   0.000000
     5  C    2.157905   1.533569   2.138308   2.172055   0.000000
     6  H    2.543716   2.206090   2.418874   3.136367   1.207496
     7  H    3.073511   2.176999   2.484922   2.517051   1.104398
     8  O    2.660310   2.382294   3.282634   2.689654   1.328580
     9  H    5.487678   5.697657   6.082831   6.572482   4.623089
    10  C    4.768964   4.830004   5.159941   5.714706   3.675870
    11  H    4.395599   4.393110   4.911844   5.140229   3.112961
    12  H    5.457024   5.338520   5.535537   6.210786   4.073832
    13  C    3.879213   4.071460   4.210147   5.093807   3.315091
    14  H    4.718502   4.938546   4.901811   6.000761   4.299681
    15  C    3.280130   3.862872   4.191796   4.826651   3.518128
    16  H    2.684318   3.299407   3.887401   4.130153   2.942300
    17  H    4.228519   4.890067   5.265910   5.806151   4.507777
    18  H    3.043487   3.742001   3.880338   4.731774   3.801840
    19  O    3.387520   3.272183   3.163324   4.309001   2.576323
                    6          7          8          9         10
     6  H    0.000000
     7  H    1.830924   0.000000
     8  O    2.130142   1.978558   0.000000
     9  H    3.807162   5.215291   4.411721   0.000000
    10  C    2.809620   4.190954   3.639041   1.090737   0.000000
    11  H    2.573518   3.627116   2.772469   1.766036   1.090993
    12  H    3.164458   4.328116   4.192922   1.771743   1.088992
    13  C    2.230221   4.001070   3.679474   2.168784   1.525118
    14  H    3.143089   4.907168   4.768411   2.487855   2.143315
    15  C    2.764509   4.483348   3.648681   2.788971   2.536211
    16  H    2.544897   3.990241   2.794319   3.118335   2.776362
    17  H    3.780651   5.470530   4.440219   2.613834   2.803223
    18  H    3.072925   4.771788   4.180436   3.790484   3.477359
    19  O    1.375154   3.056087   3.403030   3.360159   2.426918
                   11         12         13         14         15
    11  H    0.000000
    12  H    1.770954   0.000000
    13  C    2.159153   2.158799   0.000000
    14  H    3.054598   2.474728   1.100835   0.000000
    15  C    2.791742   3.476767   1.526080   2.139844   0.000000
    16  H    2.586753   3.774809   2.161509   3.053302   1.091713
    17  H    3.165770   3.792490   2.169347   2.472822   1.090430
    18  H    3.777778   4.299356   2.160791   2.482916   1.089288
    19  O    2.756729   2.650861   1.394702   1.958173   2.427201
                   16         17         18         19
    16  H    0.000000
    17  H    1.762763   0.000000
    18  H    1.773629   1.771788   0.000000
    19  O    2.775500   3.358471   2.639326   0.000000
 Stoichiometry    C5H12O2(3)
 Framework group  C1[X(C5H12O2)]
 Deg. of freedom    51
 Full point group                 C1      NOp   1
 Largest Abelian subgroup         C1      NOp   1
 Largest concise Abelian subgroup C1      NOp   1
                         Standard orientation:                         
 ---------------------------------------------------------------------
 Center     Atomic      Atomic             Coordinates (Angstroms)
 Number     Number       Type             X           Y           Z
 ---------------------------------------------------------------------
      1          1           0       -1.976113   -1.361709    0.783466
      2          6           0       -2.417528   -0.814619   -0.046663
      3          1           0       -2.385239   -1.441606   -0.934702
      4          1           0       -3.448329   -0.558916    0.193374
      5          6           0       -1.596135    0.450072   -0.325416
      6          1           0       -0.516991    0.079878   -0.720954
      7          1           0       -2.029616    1.005909   -1.175613
      8          8           0       -1.541636    1.262223    0.724615
      9          1           0        2.868149    1.210401    0.604648
     10          6           0        2.008749    1.118466   -0.060699
     11          1           0        1.178540    1.672515    0.379809
     12          1           0        2.258791    1.569692   -1.019749
     13          6           0        1.621508   -0.344330   -0.251110
     14          1           0        2.477755   -0.874007   -0.696219
     15          6           0        1.275067   -1.031703    1.066621
     16          1           0        0.449777   -0.512276    1.557469
     17          1           0        2.126962   -1.020594    1.747201
     18          1           0        0.982961   -2.065799    0.888109
     19          8           0        0.624559   -0.508574   -1.212520
 ---------------------------------------------------------------------
 Rotational constants (GHZ):           3.4472142           1.4187919           1.3097467
 Standard basis: Aug-CC-pVTZ (5D, 7F)
 There are   685 symmetry adapted cartesian basis functions of A   symmetry.
 There are   598 symmetry adapted basis functions of A   symmetry.
   598 basis functions,   828 primitive gaussians,   685 cartesian basis functions
    30 alpha electrons       28 beta electrons
       nuclear repulsion energy       322.0481281064 Hartrees.
 NAtoms=   19 NActive=   19 NUniq=   19 SFac= 1.00D+00 NAtFMM=   60 NAOKFM=F Big=F
 Integral buffers will be    131072 words long.
 Raffenetti 2 integral format.
 Two-electron integral symmetry is turned on.
 Nuclear repulsion after empirical dispersion term =      322.0372947163 Hartrees.
 One-electron integrals computed using PRISM.
 NBasis=   598 RedAO= T EigKep=  5.71D-06  NBF=   598
 NBsUse=   598 1.00D-06 EigRej= -1.00D+00 NBFU=   598
 ExpMin= 2.53D-02 ExpMax= 1.53D+04 ExpMxC= 5.22D+02 IAcc=3 IRadAn=         7 AccDes= 0.00D+00
 Harris functional with IExCor= 4639 and IRadAn=       7 diagonalized for initial guess.
 HarFok:  IExCor= 4639 AccDes= 0.00D+00 IRadAn=         7 IDoV= 1 UseB2=F ITyADJ=14
 ICtDFT=  3500011 ScaDFX=  1.000000  1.000000  1.000000  1.000000
 FoFCou: FMM=F IPFlag=           0 FMFlag=      100000 FMFlg1=           0
         NFxFlg=           0 DoJE=T BraDBF=F KetDBF=T FulRan=T
         wScrn=  0.000000 ICntrl=       500 IOpCl=  0 I1Cent=   200000004 NGrid=           0
         NMat0=    1 NMatS0=      1 NMatT0=    0 NMatD0=    1 NMtDS0=    0 NMtDT0=    0
 Petite list used in FoFCou.
 Mixing orbitals, IMix= 1 IMixAn=  0 NRI=1 NE=   30 Coef=  7.07106781D-01  7.07106781D-01
 Mixing orbitals, IMix= 1 IMixAn=  0 NRI=1 NE=   28 Coef= -7.07106781D-01  7.07106781D-01
 Initial guess <Sx>= 0.0000 <Sy>= 0.0000 <Sz>= 1.0000 <S**2>= 2.0000 S= 1.0000
 Gradient too large for Newton-Raphson -- use scaled steepest descent instead.
     Accept linear search using points  2 and  3.
 Gradient too large for Newton-Raphson -- use scaled steepest descent instead.
     Minimum is close to point  3 DX=  1.50D-02 DF= -2.76D-05 DXR=  2.91D-02 DFR=  8.52D-04 which will be used.
 Gradient too large for Newton-Raphson -- use scaled steepest descent instead.
     Accept linear search using points  1 and  2.
 Gradient too large for Newton-Raphson -- use scaled steepest descent instead.
     Accept linear search using points  3 and  4.
 Gradient too large for Newton-Raphson -- use scaled steepest descent instead.
     Accept linear search using points  1 and  2.
 Gradient too large for Newton-Raphson -- use scaled steepest descent instead.
     Minimum is close to point  4 DX=  3.31D-01 DF= -3.18D-05 DXR=  8.20D-02 DFR=  6.41D-03 which will be used.
 Gradient too large for Newton-Raphson -- use scaled steepest descent instead.
 Restarting incremental Fock formation.
 Gradient too large for Newton-Raphson -- use scaled steepest descent instead.
     Accept linear search using points  1 and  2.
 Gradient too large for Newton-Raphson -- use scaled steepest descent instead.
     Accept linear search using points  1 and  2.
 Gradient too large for Newton-Raphson -- use scaled steepest descent instead.
     Minimum is close to point  6 DX= -6.91D-02 DF= -3.92D-06 DXR=  1.72D-02 DFR=  4.16D-04 which will be used.
 Gradient too large for Newton-Raphson -- use scaled steepest descent instead.
 Gradient too large for Newton-Raphson -- use scaled steepest descent instead.
     Minimum is close to point  2 DX=  7.42D-02 DF= -1.25D-06 DXR=  5.04D-02 DFR=  2.54D-03 which will be used.
 Gradient too large for Newton-Raphson -- use scaled steepest descent instead.
     Accept linear search using points  1 and  2.
 LinEq1:  Iter=  0 NonCon=     1 RMS=8.65D-05 Max=9.13D-03 NDo=     1
 AX will form     1 AO Fock derivatives at one time.
 LinEq1:  Iter=  1 NonCon=     1 RMS=4.88D-05 Max=3.96D-03 NDo=     1
 LinEq1:  Iter=  2 NonCon=     1 RMS=2.16D-05 Max=2.00D-03 NDo=     1
 LinEq1:  Iter=  3 NonCon=     1 RMS=5.44D-06 Max=3.89D-04 NDo=     1
 LinEq1:  Iter=  4 NonCon=     1 RMS=3.26D-06 Max=3.11D-04 NDo=     1
 LinEq1:  Iter=  5 NonCon=     1 RMS=1.76D-06 Max=1.07D-04 NDo=     1
 LinEq1:  Iter=  6 NonCon=     1 RMS=9.48D-07 Max=5.97D-05 NDo=     1
 LinEq1:  Iter=  7 NonCon=     1 RMS=5.68D-07 Max=3.41D-05 NDo=     1
 LinEq1:  Iter=  8 NonCon=     1 RMS=2.84D-07 Max=1.58D-05 NDo=     1
 LinEq1:  Iter=  9 NonCon=     1 RMS=1.14D-07 Max=6.24D-06 NDo=     1
 LinEq1:  Iter= 10 NonCon=     1 RMS=4.75D-08 Max=2.74D-06 NDo=     1
 LinEq1:  Iter= 11 NonCon=     1 RMS=1.81D-08 Max=1.07D-06 NDo=     1
 LinEq1:  Iter= 12 NonCon=     1 RMS=4.74D-09 Max=2.36D-07 NDo=     1
 LinEq1:  Iter= 13 NonCon=     0 RMS=1.70D-09 Max=9.47D-08 NDo=     1
 Linear equations converged to 1.817D-08 1.817D-07 after    13 iterations.
     Accept linear search using points  1 and  2.
 Restarting incremental Fock formation.
 LinEq1:  Iter=  0 NonCon=     1 RMS=3.52D-05 Max=3.75D-03 NDo=     1
 LinEq1:  Iter=  1 NonCon=     1 RMS=3.51D-05 Max=3.95D-03 NDo=     1
 LinEq1:  Iter=  2 NonCon=     1 RMS=9.01D-06 Max=4.23D-04 NDo=     1
 LinEq1:  Iter=  3 NonCon=     1 RMS=6.15D-06 Max=5.21D-04 NDo=     1
 LinEq1:  Iter=  4 NonCon=     1 RMS=2.88D-06 Max=1.95D-04 NDo=     1
 LinEq1:  Iter=  5 NonCon=     1 RMS=1.12D-06 Max=5.25D-05 NDo=     1
 LinEq1:  Iter=  6 NonCon=     1 RMS=5.51D-07 Max=3.31D-05 NDo=     1
 LinEq1:  Iter=  7 NonCon=     1 RMS=2.86D-07 Max=2.17D-05 NDo=     1
 LinEq1:  Iter=  8 NonCon=     1 RMS=1.72D-07 Max=1.19D-05 NDo=     1
 LinEq1:  Iter=  9 NonCon=     1 RMS=1.04D-07 Max=5.82D-06 NDo=     1
 LinEq1:  Iter= 10 NonCon=     1 RMS=5.00D-08 Max=2.97D-06 NDo=     1
 LinEq1:  Iter= 11 NonCon=     1 RMS=1.86D-08 Max=1.10D-06 NDo=     1
 LinEq1:  Iter= 12 NonCon=     1 RMS=6.59D-09 Max=3.16D-07 NDo=     1
 LinEq1:  Iter= 13 NonCon=     0 RMS=2.57D-09 Max=8.78D-08 NDo=     1
 Linear equations converged to 1.817D-08 1.817D-07 after    13 iterations.
     Minimum is close to point  2 DX=  3.01D-02 DF= -2.15D-08 DXR=  2.92D-02 DFR=  8.54D-04 which will be used.
 LinEq1:  Iter=  0 NonCon=     1 RMS=8.46D-07 Max=9.34D-05 NDo=     1
 LinEq1:  Iter=  1 NonCon=     1 RMS=7.74D-07 Max=7.06D-05 NDo=     1
 LinEq1:  Iter=  2 NonCon=     1 RMS=2.38D-07 Max=1.93D-05 NDo=     1
 LinEq1:  Iter=  3 NonCon=     1 RMS=1.85D-07 Max=1.33D-05 NDo=     1
 LinEq1:  Iter=  4 NonCon=     1 RMS=7.07D-08 Max=3.25D-06 NDo=     1
 LinEq1:  Iter=  5 NonCon=     1 RMS=3.42D-08 Max=1.49D-06 NDo=     1
 LinEq1:  Iter=  6 NonCon=     1 RMS=2.17D-08 Max=1.92D-06 NDo=     1
 LinEq1:  Iter=  7 NonCon=     1 RMS=1.44D-08 Max=1.29D-06 NDo=     1
 LinEq1:  Iter=  8 NonCon=     1 RMS=5.90D-09 Max=3.09D-07 NDo=     1
 LinEq1:  Iter=  9 NonCon=     1 RMS=2.88D-09 Max=8.75D-08 NDo=     1
 LinEq1:  Iter= 10 NonCon=     1 RMS=9.84D-10 Max=7.20D-08 NDo=     1
 LinEq1:  Iter= 11 NonCon=     1 RMS=3.01D-10 Max=1.94D-08 NDo=     1
 LinEq1:  Iter= 12 NonCon=     0 RMS=1.14D-10 Max=6.03D-09 NDo=     1
 Linear equations converged to 8.836D-10 8.836D-09 after    12 iterations.
 SCF Done:  E(UwB97XD) =  -348.075037419     a.u. after   17 cycles
            Convg  =    0.1296D-05                    82 Fock formations.
              S**2 =  2.0127                  -V/T =  2.0060
 <Sx>= 0.0000 <Sy>= 0.0000 <Sz>= 1.0000 <S**2>= 2.0127 S= 1.0042
 <L.S>=  0.00000000000    
 Annihilation of the first spin contaminant:
 S**2 before annihilation     2.0127,   after     2.0001
 DoSCS=F DFT=T ScalE2(SS,OS)=  1.000000  1.000000
 Range of M.O.s used for correlation:     1   598
 NBasis=   598 NAE=    30 NBE=    28 NFC=     0 NFV=     0
 NROrb=    598 NOA=    30 NOB=    28 NVA=   568 NVB=   570

 **** Warning!!: The largest alpha MO coefficient is  0.59820649D+02


 **** Warning!!: The largest beta MO coefficient is  0.58395186D+02

 Symmetrizing basis deriv contribution to polar:
 IMax=3 JMax=2 DiffMx= 0.00D+00
 G2DrvN: will do    20 centers at a time, making    1 passes.
 Calling FoFCou, ICntrl=  3107 FMM=F I1Cent=   0 AccDes= 0.00D+00.
 End of G2Drv F.D. properties file   721 does not exist.
 End of G2Drv F.D. properties file   722 does not exist.
 End of G2Drv F.D. properties file   788 does not exist.
          IDoAtm=1111111111111111111
          Differentiating once with respect to electric field.
                with respect to dipole field.
          Differentiating once with respect to nuclear coordinates.
 CalDSu exits because no D1Ps are significant.
          There are    60 degrees of freedom in the 1st order CPHF.  IDoFFX=6 NUNeed=     3.
     57 vectors produced by pass  0 Test12= 5.50D-14 1.67D-09 XBig12= 9.01D+01 5.99D+00.
 AX will form    57 AO Fock derivatives at one time.
     57 vectors produced by pass  1 Test12= 5.50D-14 1.67D-09 XBig12= 5.19D+00 5.15D-01.
     57 vectors produced by pass  2 Test12= 5.50D-14 1.67D-09 XBig12= 3.50D-01 1.07D-01.
     57 vectors produced by pass  3 Test12= 5.50D-14 1.67D-09 XBig12= 7.04D-03 1.05D-02.
     57 vectors produced by pass  4 Test12= 5.50D-14 1.67D-09 XBig12= 8.84D-05 8.34D-04.
     57 vectors produced by pass  5 Test12= 5.50D-14 1.67D-09 XBig12= 8.59D-07 8.63D-05.
     57 vectors produced by pass  6 Test12= 5.50D-14 1.67D-09 XBig12= 8.15D-09 6.71D-06.
     39 vectors produced by pass  7 Test12= 5.50D-14 1.67D-09 XBig12= 7.16D-11 7.39D-07.
      3 vectors produced by pass  8 Test12= 5.50D-14 1.67D-09 XBig12= 6.43D-13 8.08D-08.
      3 vectors produced by pass  9 Test12= 5.50D-14 1.67D-09 XBig12= 5.62D-15 9.62D-09.
 InvSVY:  IOpt=1 It=  1 EMax= 1.42D-14
 Solved reduced A of dimension   444 with    60 vectors.
 Isotropic polarizability for W=    0.000000       89.33 Bohr**3.
 End of Minotr F.D. properties file   721 does not exist.
 End of Minotr F.D. properties file   722 does not exist.
 End of Minotr F.D. properties file   788 does not exist.
 Calling FoFJK, ICntrl=    100127 FMM=F ISym2X=0 I1Cent= 0 IOpClX= 1 NMat=1 NMatS=1 NMatT=0.
 ***** Axes restored to original set *****
 -------------------------------------------------------------------
 Center     Atomic                   Forces (Hartrees/Bohr)
 Number     Number              X              Y              Z
 -------------------------------------------------------------------
      1        1           0.000006350   -0.000001629   -0.000002159
      2        6          -0.000000086   -0.000000182    0.000000494
      3        1          -0.000000075    0.000000004   -0.000000064
      4        1          -0.000000094   -0.000000157    0.000000203
      5        6          -0.000000012   -0.000000081    0.000000051
      6        1          -0.000000245    0.000000124   -0.000000146
      7        1          -0.000000063    0.000000005    0.000000197
      8        8          -0.000000151   -0.000000267    0.000000260
      9        1           0.000000040    0.000000034   -0.000000196
     10        6           0.000000214    0.000000313   -0.000000094
     11        1           0.000000122   -0.000000125    0.000000213
     12        1           0.000000104    0.000000035   -0.000000143
     13        6           0.000000146    0.000000331   -0.000000117
     14        1           0.000000002    0.000000078   -0.000000109
     15        6           0.000000107   -0.000000454    0.000000339
     16        1          -0.000006149    0.000001912    0.000001462
     17        1           0.000000059    0.000000119   -0.000000024
     18        1          -0.000000109    0.000000034   -0.000000176
     19        8          -0.000000159   -0.000000095    0.000000008
 -------------------------------------------------------------------
 Cartesian Forces:  Max     0.000006350 RMS     0.000001276
 FormGI is forming the generalized inverse of G from B-inverse, IUseBI=4.

 GradGradGradGradGradGradGradGradGradGradGradGradGradGradGradGradGradGrad
 Berny optimization.
 Internal  Forces:  Max     0.000025557 RMS     0.000004487
 Search for a saddle point.
 Step number   6 out of a maximum of   94
 All quantities printed in internal units (Hartrees-Bohrs-Radians)
 Swapping is turned off.
 Second derivative matrix not updated -- analytic derivatives used.
 ITU=  0  0  0  0  0  0
     Eigenvalues ---   -0.04582   0.00171   0.00195   0.00269   0.00328
     Eigenvalues ---    0.00846   0.02573   0.03057   0.03474   0.03916
     Eigenvalues ---    0.04298   0.04452   0.04468   0.04509   0.04523
     Eigenvalues ---    0.04550   0.04605   0.05079   0.06402   0.06724
     Eigenvalues ---    0.10870   0.11674   0.12073   0.12157   0.12356
     Eigenvalues ---    0.12520   0.12842   0.14415   0.14598   0.14855
     Eigenvalues ---    0.15590   0.17655   0.19630   0.19975   0.21593
     Eigenvalues ---    0.27041   0.28097   0.29134   0.30093   0.30706
     Eigenvalues ---    0.33730   0.33907   0.34009   0.34218   0.34368
     Eigenvalues ---    0.34574   0.34664   0.34692   0.35124   0.38420
     Eigenvalues ---    0.41677
 Eigenvectors required to have negative eigenvalues:
                          R8        R5        R7        A7        A8
   1                   -0.87148   0.42986  -0.09223  -0.07788   0.06159
                          D5        D2        A10       D8        R15
   1                   -0.06083  -0.06025  -0.05946  -0.05860   0.05468
 RFO step:  Lambda0=3.456748776D-12 Lambda=-5.51228470D-08.
 Linear search not attempted -- option 19 set.
 Iteration  1 RMS(Cart)=  0.00148748 RMS(Int)=  0.00000071
 Iteration  2 RMS(Cart)=  0.00000110 RMS(Int)=  0.00000001
 Iteration  3 RMS(Cart)=  0.00000000 RMS(Int)=  0.00000001
 Variable       Old X    -DE/DX   Delta X   Delta X   Delta X     New X
                                 (Linear)    (Quad)   (Total)
    R1        2.05561   0.00000   0.00000   0.00001   0.00001   2.05561
    R2        2.05518   0.00000   0.00000   0.00000   0.00000   2.05518
    R3        2.05759   0.00000   0.00000   0.00000   0.00000   2.05759
    R4        2.89802   0.00000   0.00000   0.00001   0.00001   2.89803
    R5        2.28184   0.00000   0.00000   0.00000   0.00000   2.28183
    R6        2.08701   0.00000   0.00000   0.00000   0.00000   2.08701
    R7        2.51065   0.00000   0.00000   0.00000   0.00000   2.51065
    R8        2.59867   0.00000   0.00000   0.00002   0.00002   2.59869
    R9        2.06119   0.00000   0.00000   0.00000   0.00000   2.06120
   R10        2.06168   0.00000   0.00000   0.00000   0.00000   2.06167
   R11        2.05790   0.00000   0.00000   0.00000   0.00000   2.05789
   R12        2.88205   0.00000   0.00000   0.00000   0.00000   2.88205
   R13        2.08028   0.00000   0.00000   0.00000   0.00000   2.08028
   R14        2.88387   0.00000   0.00000   0.00000   0.00000   2.88388
   R15        2.63560  -0.00001   0.00000   0.00000   0.00000   2.63560
   R16        2.06304   0.00000   0.00000   0.00001   0.00001   2.06305
   R17        2.06061   0.00000   0.00000   0.00000   0.00000   2.06061
   R18        2.05846   0.00000   0.00000   0.00000   0.00000   2.05846
    A1        1.89773   0.00000   0.00000   0.00000   0.00000   1.89773
    A2        1.91138   0.00000   0.00000   0.00001   0.00001   1.91140
    A3        1.91360  -0.00001   0.00000  -0.00003  -0.00003   1.91357
    A4        1.92145   0.00000   0.00000   0.00001   0.00001   1.92145
    A5        1.88716   0.00000   0.00000  -0.00001  -0.00001   1.88715
    A6        1.93207   0.00000   0.00000   0.00001   0.00001   1.93208
    A7        1.86021  -0.00001   0.00000   0.00004   0.00004   1.86024
    A8        1.92277   0.00001   0.00000   0.00001   0.00001   1.92278
    A9        1.96322   0.00000   0.00000  -0.00005  -0.00005   1.96317
   A10        1.82648   0.00000   0.00000  -0.00002  -0.00002   1.82646
   A11        1.99286   0.00000   0.00000  -0.00001  -0.00001   1.99285
   A12        1.89322   0.00000   0.00000   0.00004   0.00004   1.89326
   A13        1.88648   0.00000   0.00000   0.00002   0.00002   1.88650
   A14        1.89798   0.00000   0.00000   0.00000   0.00000   1.89798
   A15        1.93591   0.00000   0.00000   0.00000   0.00000   1.93591
   A16        1.89641   0.00000   0.00000  -0.00001  -0.00001   1.89640
   A17        1.92227   0.00000   0.00000   0.00000   0.00000   1.92227
   A18        1.92385   0.00000   0.00000   0.00000   0.00000   1.92385
   A19        1.89071   0.00000   0.00000   0.00002   0.00002   1.89073
   A20        1.96259   0.00001   0.00000  -0.00001  -0.00001   1.96258
   A21        1.96114   0.00000   0.00000   0.00001   0.00001   1.96115
   A22        1.88492   0.00000   0.00000  -0.00002  -0.00002   1.88490
   A23        1.79323   0.00000   0.00000   0.00001   0.00001   1.79324
   A24        1.96049  -0.00001   0.00000  -0.00001  -0.00001   1.96048
   A25        1.92361   0.00000   0.00000   0.00000   0.00000   1.92361
   A26        1.93584   0.00000   0.00000   0.00000   0.00000   1.93584
   A27        1.92513   0.00000   0.00000   0.00001   0.00001   1.92514
   A28        1.88086   0.00000   0.00000   0.00000   0.00000   1.88086
   A29        1.89932   0.00000   0.00000  -0.00002  -0.00002   1.89930
   A30        1.89806   0.00000   0.00000   0.00001   0.00001   1.89807
   A31        1.87191  -0.00003   0.00000   0.00001   0.00001   1.87191
   A32        3.27398  -0.00001   0.00000   0.00000   0.00000   3.27398
   A33        3.09413  -0.00001   0.00000  -0.00042  -0.00042   3.09371
    D1        1.15718   0.00000   0.00000  -0.00003  -0.00003   1.15714
    D2        3.12913   0.00000   0.00000  -0.00004  -0.00004   3.12909
    D3       -1.03952   0.00000   0.00000  -0.00001  -0.00001  -1.03953
    D4       -0.90929   0.00000   0.00000  -0.00001  -0.00001  -0.90930
    D5        1.06267   0.00000   0.00000  -0.00002  -0.00002   1.06265
    D6       -3.10598   0.00000   0.00000   0.00000   0.00000  -3.10597
    D7       -3.01536   0.00000   0.00000  -0.00003  -0.00003  -3.01539
    D8       -1.04341   0.00000   0.00000  -0.00003  -0.00003  -1.04344
    D9        1.07113   0.00000   0.00000  -0.00001  -0.00001   1.07112
   D10       -1.88227   0.00001   0.00000   0.00245   0.00245  -1.87982
   D11        2.39012   0.00001   0.00000   0.00246   0.00246   2.39257
   D12        0.28182   0.00000   0.00000   0.00237   0.00237   0.28419
   D13       -1.05423   0.00000   0.00000  -0.00005  -0.00005  -1.05428
   D14        1.02759   0.00000   0.00000  -0.00007  -0.00007   1.02752
   D15       -3.02307   0.00000   0.00000  -0.00008  -0.00008  -3.02315
   D16        3.14125   0.00000   0.00000  -0.00008  -0.00008   3.14118
   D17       -1.06012   0.00000   0.00000  -0.00009  -0.00009  -1.06021
   D18        1.17241   0.00000   0.00000  -0.00010  -0.00010   1.17231
   D19        1.04889   0.00000   0.00000  -0.00006  -0.00006   1.04883
   D20        3.13070   0.00000   0.00000  -0.00008  -0.00008   3.13062
   D21       -0.91996   0.00000   0.00000  -0.00009  -0.00009  -0.92004
   D22        1.02194   0.00000   0.00000   0.00002   0.00002   1.02196
   D23       -1.05958   0.00000   0.00000   0.00002   0.00002  -1.05956
   D24        3.11959   0.00000   0.00000   0.00000   0.00000   3.11960
   D25        3.10713   0.00000   0.00000   0.00002   0.00002   3.10715
   D26        1.02561   0.00000   0.00000   0.00002   0.00002   1.02563
   D27       -1.07841   0.00000   0.00000   0.00001   0.00001  -1.07840
   D28       -1.21094   0.00000   0.00000   0.00002   0.00002  -1.21092
   D29        2.99073   0.00000   0.00000   0.00002   0.00002   2.99075
   D30        0.88672   0.00000   0.00000   0.00000   0.00000   0.88672
   D31       -1.15449   0.00000   0.00000  -0.00032  -0.00032  -1.15481
   D32        3.10038   0.00000   0.00000  -0.00035  -0.00035   3.10003
   D33        1.07915   0.00000   0.00000  -0.00032  -0.00032   1.07882
         Item               Value     Threshold  Converged?
 Maximum Force            0.000026     0.000450     YES
 RMS     Force            0.000004     0.000300     YES
 Maximum Displacement     0.004236     0.001800     NO 
 RMS     Displacement     0.001488     0.001200     NO 
 Predicted change in Energy=-2.755970D-08
 GradGradGradGradGradGradGradGradGradGradGradGradGradGradGradGradGradGrad

                          Input orientation:                          
 ---------------------------------------------------------------------
 Center     Atomic      Atomic             Coordinates (Angstroms)
 Number     Number       Type             X           Y           Z
 ---------------------------------------------------------------------
      1          1           0       -1.916033    1.003212   -1.113247
      2          6           0       -2.388979    0.709643   -0.178681
      3          1           0       -2.395617    1.564866    0.493122
      4          1           0       -3.408046    0.379983   -0.374585
      5          6           0       -1.574702   -0.409552    0.481771
      6          1           0       -0.514144    0.074994    0.795578
      7          1           0       -2.040462   -0.705635    1.438377
      8          8           0       -1.473999   -1.487138   -0.288808
      9          1           0        2.927143   -1.330615   -0.027455
     10          6           0        2.041447   -1.067301    0.552130
     11          1           0        1.232351   -1.737266    0.257559
     12          1           0        2.255444   -1.222944    1.608484
     13          6           0        1.639283    0.382693    0.303620
     14          1           0        2.474302    1.031048    0.610566
     15          6           0        1.342124    0.661119   -1.167128
     16          1           0        0.539790    0.010109   -1.519681
     17          1           0        2.220539    0.470829   -1.784550
     18          1           0        1.037730    1.698353   -1.301445
     19          8           0        0.603909    0.797261    1.141073
 ---------------------------------------------------------------------
                    Distance matrix (angstroms):
                    1          2          3          4          5
     1  H    0.000000
     2  C    1.087784   0.000000
     3  H    1.768015   1.087552   0.000000
     4  H    1.777678   1.088830   1.783781   0.000000
     5  C    2.157891   1.533572   2.138307   2.172064   0.000000
     6  H    2.543717   2.206120   2.418913   3.136394   1.207494
     7  H    3.073504   2.177006   2.484917   2.517078   1.104397
     8  O    2.660252   2.382261   3.282609   2.689617   1.328580
     9  H    5.484711   5.696199   6.081660   6.571245   4.623232
    10  C    4.766777   4.829109   5.159392   5.714054   3.676156
    11  H    4.393365   4.392232   4.911386   5.139614   3.113300
    12  H    5.455714   5.338494   5.536089   6.211043   4.074445
    13  C    3.877220   4.070185   4.208784   5.092691   3.314980
    14  H    4.716710   4.937380   4.900497   5.999702   4.299576
    15  C    3.276510   3.860118   4.188543   4.824031   3.517539
    16  H    2.680021   3.296258   3.883975   4.127162   2.941599
    17  H    4.224371   4.887075   5.262472   5.803208   4.507232
    18  H    3.040289   3.739048   3.876359   4.728857   3.801042
    19  O    3.387401   3.272126   3.163260   4.308959   2.576319
                    6          7          8          9         10
     6  H    0.000000
     7  H    1.830906   0.000000
     8  O    2.130134   1.978584   0.000000
     9  H    3.807306   5.216930   4.411673   0.000000
    10  C    2.809832   4.192639   3.638929   1.090738   0.000000
    11  H    2.573712   3.629035   2.772257   1.766046   1.090991
    12  H    3.164819   4.330283   4.192643   1.771741   1.088991
    13  C    2.230236   4.001581   3.679642   2.168782   1.525115
    14  H    3.143101   4.907589   4.768565   2.487888   2.143326
    15  C    2.764325   4.483142   3.649247   2.788933   2.536206
    16  H    2.544684   3.990000   2.795021   3.118290   2.776363
    17  H    3.780508   5.470599   4.440776   2.613785   2.803211
    18  H    3.072640   4.770854   4.181097   3.790458   3.477360
    19  O    1.375165   3.056106   3.403049   3.360168   2.426924
                   11         12         13         14         15
    11  H    0.000000
    12  H    1.770944   0.000000
    13  C    2.159153   2.158794   0.000000
    14  H    3.054606   2.474716   1.100834   0.000000
    15  C    2.791780   3.476761   1.526082   2.139830   0.000000
    16  H    2.586802   3.774825   2.161512   3.053294   1.091718
    17  H    3.165819   3.792461   2.169351   2.472817   1.090428
    18  H    3.777810   4.299358   2.160801   2.482905   1.089289
    19  O    2.756694   2.650899   1.394702   1.958179   2.427198
                   16         17         18         19
    16  H    0.000000
    17  H    1.762763   0.000000
    18  H    1.773623   1.771791   0.000000
    19  O    2.775488   3.358470   2.639329   0.000000
 Stoichiometry    C5H12O2(3)
 Framework group  C1[X(C5H12O2)]
 Deg. of freedom    51
 Full point group                 C1      NOp   1
 Largest Abelian subgroup         C1      NOp   1
 Largest concise Abelian subgroup C1      NOp   1
                         Standard orientation:                         
 ---------------------------------------------------------------------
 Center     Atomic      Atomic             Coordinates (Angstroms)
 Number     Number       Type             X           Y           Z
 ---------------------------------------------------------------------
      1          1           0       -1.973862   -1.361698    0.783914
      2          6           0       -2.416243   -0.815281   -0.046147
      3          1           0       -2.383759   -1.442477   -0.934032
      4          1           0       -3.447179   -0.560535    0.194326
      5          6           0       -1.596227    0.450144   -0.325643
      6          1           0       -0.516892    0.080943   -0.721583
      7          1           0       -2.030645    1.005312   -1.175797
      8          8           0       -1.542055    1.262595    0.724172
      9          1           0        2.867754    1.209239    0.607589
     10          6           0        2.008788    1.118432   -0.058475
     11          1           0        1.178393    1.672045    0.382229
     12          1           0        2.259588    1.570956   -1.016715
     13          6           0        1.621362   -0.344006   -0.251221
     14          1           0        2.477767   -0.873243   -0.696546
     15          6           0        1.273970   -1.033189    1.065317
     16          1           0        0.448473   -0.514299    1.556392
     17          1           0        2.125440   -1.023215    1.746443
     18          1           0        0.981759   -2.066971    0.885159
     19          8           0        0.624963   -0.506677   -1.213468
 ---------------------------------------------------------------------
 Rotational constants (GHZ):           3.4466111           1.4192829           1.3099762
 Standard basis: Aug-CC-pVTZ (5D, 7F)
 There are   685 symmetry adapted cartesian basis functions of A   symmetry.
 There are   598 symmetry adapted basis functions of A   symmetry.
   598 basis functions,   828 primitive gaussians,   685 cartesian basis functions
    30 alpha electrons       28 beta electrons
       nuclear repulsion energy       322.0599808680 Hartrees.
 NAtoms=   19 NActive=   19 NUniq=   19 SFac= 1.00D+00 NAtFMM=   60 NAOKFM=F Big=F
 Integral buffers will be    131072 words long.
 Raffenetti 2 integral format.
 Two-electron integral symmetry is turned on.
 Nuclear repulsion after empirical dispersion term =      322.0491434714 Hartrees.
 One-electron integrals computed using PRISM.
 NBasis=   598 RedAO= T EigKep=  5.71D-06  NBF=   598
 NBsUse=   598 1.00D-06 EigRej= -1.00D+00 NBFU=   598
 ExpMin= 2.53D-02 ExpMax= 1.53D+04 ExpMxC= 5.22D+02 IAcc=3 IRadAn=         7 AccDes= 0.00D+00
 Harris functional with IExCor= 4639 and IRadAn=       7 diagonalized for initial guess.
 HarFok:  IExCor= 4639 AccDes= 0.00D+00 IRadAn=         7 IDoV= 1 UseB2=F ITyADJ=14
 ICtDFT=  3500011 ScaDFX=  1.000000  1.000000  1.000000  1.000000
 FoFCou: FMM=F IPFlag=           0 FMFlag=      100000 FMFlg1=           0
         NFxFlg=           0 DoJE=T BraDBF=F KetDBF=T FulRan=T
         wScrn=  0.000000 ICntrl=       500 IOpCl=  0 I1Cent=   200000004 NGrid=           0
         NMat0=    1 NMatS0=      1 NMatT0=    0 NMatD0=    1 NMtDS0=    0 NMtDT0=    0
 Petite list used in FoFCou.
 Mixing orbitals, IMix= 1 IMixAn=  0 NRI=1 NE=   30 Coef=  7.07106781D-01  7.07106781D-01
 Mixing orbitals, IMix= 1 IMixAn=  0 NRI=1 NE=   28 Coef= -7.07106781D-01  7.07106781D-01
 Initial guess <Sx>= 0.0000 <Sy>= 0.0000 <Sz>= 1.0000 <S**2>= 2.0000 S= 1.0000
 Gradient too large for Newton-Raphson -- use scaled steepest descent instead.
     Accept linear search using points  2 and  3.
 Gradient too large for Newton-Raphson -- use scaled steepest descent instead.
     Minimum is close to point  3 DX=  1.58D-02 DF= -3.07D-05 DXR=  3.07D-02 DFR=  9.46D-04 which will be used.
 Gradient too large for Newton-Raphson -- use scaled steepest descent instead.
     Accept linear search using points  1 and  2.
 Gradient too large for Newton-Raphson -- use scaled steepest descent instead.
     Accept linear search using points  3 and  4.
 Gradient too large for Newton-Raphson -- use scaled steepest descent instead.
     Accept linear search using points  1 and  2.
 Gradient too large for Newton-Raphson -- use scaled steepest descent instead.
     Minimum is close to point  4 DX=  3.18D-01 DF= -2.94D-05 DXR=  7.92D-02 DFR=  5.95D-03 which will be used.
 Gradient too large for Newton-Raphson -- use scaled steepest descent instead.
 Restarting incremental Fock formation.
 Gradient too large for Newton-Raphson -- use scaled steepest descent instead.
     Accept linear search using points  1 and  2.
 Gradient too large for Newton-Raphson -- use scaled steepest descent instead.
     Accept linear search using points  1 and  2.
 Gradient too large for Newton-Raphson -- use scaled steepest descent instead.
     Minimum is close to point  6 DX= -6.17D-02 DF= -3.15D-06 DXR=  1.53D-02 DFR=  3.33D-04 which will be used.
 Gradient too large for Newton-Raphson -- use scaled steepest descent instead.
 Gradient too large for Newton-Raphson -- use scaled steepest descent instead.
     Minimum is close to point  2 DX=  5.58D-02 DF= -7.09D-07 DXR=  3.83D-02 DFR=  1.47D-03 which will be used.
 Gradient too large for Newton-Raphson -- use scaled steepest descent instead.
     Accept linear search using points  1 and  2.
 LinEq1:  Iter=  0 NonCon=     1 RMS=8.63D-05 Max=9.12D-03 NDo=     1
 AX will form     1 AO Fock derivatives at one time.
 LinEq1:  Iter=  1 NonCon=     1 RMS=4.77D-05 Max=3.83D-03 NDo=     1
 LinEq1:  Iter=  2 NonCon=     1 RMS=2.15D-05 Max=2.00D-03 NDo=     1
 LinEq1:  Iter=  3 NonCon=     1 RMS=5.50D-06 Max=3.88D-04 NDo=     1
 LinEq1:  Iter=  4 NonCon=     1 RMS=3.29D-06 Max=3.15D-04 NDo=     1
 LinEq1:  Iter=  5 NonCon=     1 RMS=1.80D-06 Max=1.10D-04 NDo=     1
 LinEq1:  Iter=  6 NonCon=     1 RMS=9.86D-07 Max=6.17D-05 NDo=     1
 LinEq1:  Iter=  7 NonCon=     1 RMS=5.82D-07 Max=3.50D-05 NDo=     1
 LinEq1:  Iter=  8 NonCon=     1 RMS=2.89D-07 Max=1.62D-05 NDo=     1
 LinEq1:  Iter=  9 NonCon=     1 RMS=1.15D-07 Max=6.26D-06 NDo=     1
 LinEq1:  Iter= 10 NonCon=     1 RMS=4.81D-08 Max=2.78D-06 NDo=     1
 LinEq1:  Iter= 11 NonCon=     1 RMS=1.82D-08 Max=1.08D-06 NDo=     1
 LinEq1:  Iter= 12 NonCon=     1 RMS=4.80D-09 Max=2.37D-07 NDo=     1
 LinEq1:  Iter= 13 NonCon=     0 RMS=1.73D-09 Max=9.68D-08 NDo=     1
 Linear equations converged to 1.817D-08 1.817D-07 after    13 iterations.
     Accept linear search using points  1 and  2.
 Restarting incremental Fock formation.
 LinEq1:  Iter=  0 NonCon=     1 RMS=3.52D-05 Max=3.75D-03 NDo=     1
 LinEq1:  Iter=  1 NonCon=     1 RMS=3.51D-05 Max=3.94D-03 NDo=     1
 LinEq1:  Iter=  2 NonCon=     1 RMS=9.01D-06 Max=4.24D-04 NDo=     1
 LinEq1:  Iter=  3 NonCon=     1 RMS=6.16D-06 Max=5.22D-04 NDo=     1
 LinEq1:  Iter=  4 NonCon=     1 RMS=2.89D-06 Max=1.95D-04 NDo=     1
 LinEq1:  Iter=  5 NonCon=     1 RMS=1.12D-06 Max=5.25D-05 NDo=     1
 LinEq1:  Iter=  6 NonCon=     1 RMS=5.52D-07 Max=3.31D-05 NDo=     1
 LinEq1:  Iter=  7 NonCon=     1 RMS=2.88D-07 Max=2.18D-05 NDo=     1
 LinEq1:  Iter=  8 NonCon=     1 RMS=1.74D-07 Max=1.20D-05 NDo=     1
 LinEq1:  Iter=  9 NonCon=     1 RMS=1.05D-07 Max=5.87D-06 NDo=     1
 LinEq1:  Iter= 10 NonCon=     1 RMS=5.01D-08 Max=2.98D-06 NDo=     1
 LinEq1:  Iter= 11 NonCon=     1 RMS=1.86D-08 Max=1.10D-06 NDo=     1
 LinEq1:  Iter= 12 NonCon=     1 RMS=6.59D-09 Max=3.17D-07 NDo=     1
 LinEq1:  Iter= 13 NonCon=     0 RMS=2.57D-09 Max=8.79D-08 NDo=     1
 Linear equations converged to 1.817D-08 1.817D-07 after    13 iterations.
     Minimum is close to point  2 DX=  3.01D-02 DF= -2.16D-08 DXR=  2.93D-02 DFR=  8.57D-04 which will be used.
 LinEq1:  Iter=  0 NonCon=     1 RMS=8.47D-07 Max=9.34D-05 NDo=     1
 LinEq1:  Iter=  1 NonCon=     1 RMS=7.74D-07 Max=7.05D-05 NDo=     1
 LinEq1:  Iter=  2 NonCon=     1 RMS=2.38D-07 Max=1.93D-05 NDo=     1
 LinEq1:  Iter=  3 NonCon=     1 RMS=1.86D-07 Max=1.33D-05 NDo=     1
 LinEq1:  Iter=  4 NonCon=     1 RMS=7.07D-08 Max=3.25D-06 NDo=     1
 LinEq1:  Iter=  5 NonCon=     1 RMS=3.42D-08 Max=1.49D-06 NDo=     1
 LinEq1:  Iter=  6 NonCon=     1 RMS=2.17D-08 Max=1.93D-06 NDo=     1
 LinEq1:  Iter=  7 NonCon=     1 RMS=1.44D-08 Max=1.29D-06 NDo=     1
 LinEq1:  Iter=  8 NonCon=     1 RMS=5.90D-09 Max=3.08D-07 NDo=     1
 LinEq1:  Iter=  9 NonCon=     1 RMS=2.88D-09 Max=8.74D-08 NDo=     1
 LinEq1:  Iter= 10 NonCon=     1 RMS=9.84D-10 Max=7.19D-08 NDo=     1
 LinEq1:  Iter= 11 NonCon=     1 RMS=3.01D-10 Max=1.94D-08 NDo=     1
 LinEq1:  Iter= 12 NonCon=     0 RMS=1.14D-10 Max=6.05D-09 NDo=     1
 Linear equations converged to 8.840D-10 8.840D-09 after    12 iterations.
 SCF Done:  E(UwB97XD) =  -348.075037443     a.u. after   17 cycles
            Convg  =    0.1295D-05                    82 Fock formations.
              S**2 =  2.0127                  -V/T =  2.0060
 <Sx>= 0.0000 <Sy>= 0.0000 <Sz>= 1.0000 <S**2>= 2.0127 S= 1.0042
 <L.S>=  0.00000000000    
 Annihilation of the first spin contaminant:
 S**2 before annihilation     2.0127,   after     2.0001
 DoSCS=F DFT=T ScalE2(SS,OS)=  1.000000  1.000000
 Range of M.O.s used for correlation:     1   598
 NBasis=   598 NAE=    30 NBE=    28 NFC=     0 NFV=     0
 NROrb=    598 NOA=    30 NOB=    28 NVA=   568 NVB=   570

 **** Warning!!: The largest alpha MO coefficient is  0.59966767D+02


 **** Warning!!: The largest beta MO coefficient is  0.58478555D+02

 Symmetrizing basis deriv contribution to polar:
 IMax=3 JMax=2 DiffMx= 0.00D+00
 G2DrvN: will do    20 centers at a time, making    1 passes.
 Calling FoFCou, ICntrl=  3107 FMM=F I1Cent=   0 AccDes= 0.00D+00.
 End of G2Drv F.D. properties file   721 does not exist.
 End of G2Drv F.D. properties file   722 does not exist.
 End of G2Drv F.D. properties file   788 does not exist.
          IDoAtm=1111111111111111111
          Differentiating once with respect to electric field.
                with respect to dipole field.
          Differentiating once with respect to nuclear coordinates.
 CalDSu exits because no D1Ps are significant.
          There are    60 degrees of freedom in the 1st order CPHF.  IDoFFX=6 NUNeed=     3.
     57 vectors produced by pass  0 Test12= 5.50D-14 1.67D-09 XBig12= 9.01D+01 5.99D+00.
 AX will form    57 AO Fock derivatives at one time.
     57 vectors produced by pass  1 Test12= 5.50D-14 1.67D-09 XBig12= 5.19D+00 5.15D-01.
     57 vectors produced by pass  2 Test12= 5.50D-14 1.67D-09 XBig12= 3.50D-01 1.07D-01.
     57 vectors produced by pass  3 Test12= 5.50D-14 1.67D-09 XBig12= 7.03D-03 1.05D-02.
     57 vectors produced by pass  4 Test12= 5.50D-14 1.67D-09 XBig12= 8.84D-05 8.35D-04.
     57 vectors produced by pass  5 Test12= 5.50D-14 1.67D-09 XBig12= 8.58D-07 8.63D-05.
     57 vectors produced by pass  6 Test12= 5.50D-14 1.67D-09 XBig12= 8.15D-09 6.69D-06.
     39 vectors produced by pass  7 Test12= 5.50D-14 1.67D-09 XBig12= 7.15D-11 7.39D-07.
      3 vectors produced by pass  8 Test12= 5.50D-14 1.67D-09 XBig12= 6.42D-13 8.08D-08.
      3 vectors produced by pass  9 Test12= 5.50D-14 1.67D-09 XBig12= 5.61D-15 9.61D-09.
 InvSVY:  IOpt=1 It=  1 EMax= 7.11D-15
 Solved reduced A of dimension   444 with    60 vectors.
 Isotropic polarizability for W=    0.000000       89.33 Bohr**3.
 End of Minotr F.D. properties file   721 does not exist.
 End of Minotr F.D. properties file   722 does not exist.
 End of Minotr F.D. properties file   788 does not exist.
 Calling FoFJK, ICntrl=    100127 FMM=F ISym2X=0 I1Cent= 0 IOpClX= 1 NMat=1 NMatS=1 NMatT=0.
 ***** Axes restored to original set *****
 -------------------------------------------------------------------
 Center     Atomic                   Forces (Hartrees/Bohr)
 Number     Number              X              Y              Z
 -------------------------------------------------------------------
      1        1          -0.000000180   -0.000000110    0.000000178
      2        6          -0.000000035    0.000000006   -0.000000155
      3        1          -0.000000019   -0.000000053    0.000000048
      4        1          -0.000000020   -0.000000092    0.000000117
      5        6          -0.000000052   -0.000000048    0.000000088
      6        1           0.000000147    0.000000032    0.000000026
      7        1           0.000000076    0.000000041    0.000000072
      8        8           0.000000122    0.000000023    0.000000102
      9        1           0.000000033    0.000000068    0.000000016
     10        6           0.000000014    0.000000060   -0.000000005
     11        1          -0.000000024    0.000000052    0.000000001
     12        1           0.000000060    0.000000135    0.000000025
     13        6          -0.000000008    0.000000046   -0.000000029
     14        1           0.000000005    0.000000061   -0.000000119
     15        6           0.000000101    0.000000117   -0.000000050
     16        1          -0.000000075   -0.000000244   -0.000000021
     17        1          -0.000000096   -0.000000087   -0.000000110
     18        1          -0.000000064   -0.000000061   -0.000000086
     19        8           0.000000014    0.000000056   -0.000000097
 -------------------------------------------------------------------
 Cartesian Forces:  Max     0.000000244 RMS     0.000000085
 FormGI is forming the generalized inverse of G from B-inverse, IUseBI=4.

 GradGradGradGradGradGradGradGradGradGradGradGradGradGradGradGradGradGrad
 Berny optimization.
 Internal  Forces:  Max     0.000000288 RMS     0.000000085
 Search for a saddle point.
 Step number   7 out of a maximum of   94
 All quantities printed in internal units (Hartrees-Bohrs-Radians)
 Swapping is turned off.
 Second derivative matrix not updated -- analytic derivatives used.
 ITU=  0  0  0  0  0  0  0
     Eigenvalues ---   -0.04582   0.00173   0.00196   0.00271   0.00332
     Eigenvalues ---    0.00847   0.02566   0.03057   0.03473   0.03916
     Eigenvalues ---    0.04298   0.04453   0.04468   0.04509   0.04524
     Eigenvalues ---    0.04550   0.04606   0.05078   0.06400   0.06725
     Eigenvalues ---    0.10871   0.11684   0.12072   0.12158   0.12356
     Eigenvalues ---    0.12523   0.12848   0.14416   0.14598   0.14856
     Eigenvalues ---    0.15591   0.17647   0.19629   0.19980   0.21600
     Eigenvalues ---    0.27043   0.28095   0.29139   0.30093   0.30707
     Eigenvalues ---    0.33729   0.33907   0.34010   0.34217   0.34369
     Eigenvalues ---    0.34574   0.34665   0.34693   0.35124   0.38423
     Eigenvalues ---    0.41677
 Eigenvectors required to have negative eigenvalues:
                          R8        R5        R7        A7        A8
   1                   -0.87148   0.42986  -0.09222  -0.07781   0.06159
                          D5        D2        A10       D8        R15
   1                   -0.06083  -0.06024  -0.05951  -0.05860   0.05468
 RFO step:  Lambda0=4.901287709D-14 Lambda= 0.00000000D+00.
 Linear search not attempted -- option 19 set.
 Iteration  1 RMS(Cart)=  0.00004630 RMS(Int)=  0.00000000
 Iteration  2 RMS(Cart)=  0.00000000 RMS(Int)=  0.00000000
 Variable       Old X    -DE/DX   Delta X   Delta X   Delta X     New X
                                 (Linear)    (Quad)   (Total)
    R1        2.05561   0.00000   0.00000   0.00000   0.00000   2.05561
    R2        2.05518   0.00000   0.00000   0.00000   0.00000   2.05518
    R3        2.05759   0.00000   0.00000   0.00000   0.00000   2.05759
    R4        2.89803   0.00000   0.00000   0.00000   0.00000   2.89803
    R5        2.28183   0.00000   0.00000   0.00000   0.00000   2.28183
    R6        2.08701   0.00000   0.00000   0.00000   0.00000   2.08701
    R7        2.51065   0.00000   0.00000   0.00000   0.00000   2.51065
    R8        2.59869   0.00000   0.00000   0.00000   0.00000   2.59869
    R9        2.06120   0.00000   0.00000   0.00000   0.00000   2.06120
   R10        2.06167   0.00000   0.00000   0.00000   0.00000   2.06167
   R11        2.05789   0.00000   0.00000   0.00000   0.00000   2.05790
   R12        2.88205   0.00000   0.00000   0.00000   0.00000   2.88205
   R13        2.08028   0.00000   0.00000   0.00000   0.00000   2.08028
   R14        2.88388   0.00000   0.00000   0.00000   0.00000   2.88388
   R15        2.63560   0.00000   0.00000   0.00000   0.00000   2.63560
   R16        2.06305   0.00000   0.00000   0.00000   0.00000   2.06305
   R17        2.06061   0.00000   0.00000   0.00000   0.00000   2.06061
   R18        2.05846   0.00000   0.00000   0.00000   0.00000   2.05846
    A1        1.89773   0.00000   0.00000   0.00000   0.00000   1.89773
    A2        1.91140   0.00000   0.00000   0.00000   0.00000   1.91140
    A3        1.91357   0.00000   0.00000   0.00000   0.00000   1.91357
    A4        1.92145   0.00000   0.00000   0.00000   0.00000   1.92145
    A5        1.88715   0.00000   0.00000   0.00000   0.00000   1.88715
    A6        1.93208   0.00000   0.00000   0.00000   0.00000   1.93208
    A7        1.86024   0.00000   0.00000   0.00000   0.00000   1.86024
    A8        1.92278   0.00000   0.00000   0.00000   0.00000   1.92278
    A9        1.96317   0.00000   0.00000   0.00000   0.00000   1.96317
   A10        1.82646   0.00000   0.00000   0.00000   0.00000   1.82646
   A11        1.99285   0.00000   0.00000   0.00000   0.00000   1.99285
   A12        1.89326   0.00000   0.00000   0.00000   0.00000   1.89326
   A13        1.88650   0.00000   0.00000   0.00000   0.00000   1.88650
   A14        1.89798   0.00000   0.00000   0.00000   0.00000   1.89798
   A15        1.93591   0.00000   0.00000   0.00000   0.00000   1.93591
   A16        1.89640   0.00000   0.00000   0.00000   0.00000   1.89640
   A17        1.92227   0.00000   0.00000   0.00000   0.00000   1.92227
   A18        1.92385   0.00000   0.00000   0.00000   0.00000   1.92385
   A19        1.89073   0.00000   0.00000   0.00000   0.00000   1.89073
   A20        1.96258   0.00000   0.00000   0.00000   0.00000   1.96259
   A21        1.96115   0.00000   0.00000   0.00000   0.00000   1.96115
   A22        1.88490   0.00000   0.00000   0.00000   0.00000   1.88490
   A23        1.79324   0.00000   0.00000   0.00000   0.00000   1.79324
   A24        1.96048   0.00000   0.00000   0.00000   0.00000   1.96048
   A25        1.92361   0.00000   0.00000   0.00000   0.00000   1.92360
   A26        1.93584   0.00000   0.00000   0.00000   0.00000   1.93584
   A27        1.92514   0.00000   0.00000   0.00000   0.00000   1.92514
   A28        1.88086   0.00000   0.00000   0.00000   0.00000   1.88086
   A29        1.89930   0.00000   0.00000   0.00000   0.00000   1.89930
   A30        1.89807   0.00000   0.00000   0.00000   0.00000   1.89807
   A31        1.87191   0.00000   0.00000   0.00000   0.00000   1.87191
   A32        3.27398   0.00000   0.00000   0.00000   0.00000   3.27398
   A33        3.09371   0.00000   0.00000   0.00001   0.00001   3.09371
    D1        1.15714   0.00000   0.00000  -0.00001  -0.00001   1.15714
    D2        3.12909   0.00000   0.00000   0.00000   0.00000   3.12909
    D3       -1.03953   0.00000   0.00000   0.00000   0.00000  -1.03953
    D4       -0.90930   0.00000   0.00000  -0.00001  -0.00001  -0.90931
    D5        1.06265   0.00000   0.00000   0.00000   0.00000   1.06264
    D6       -3.10597   0.00000   0.00000   0.00000   0.00000  -3.10598
    D7       -3.01539   0.00000   0.00000  -0.00001  -0.00001  -3.01539
    D8       -1.04344   0.00000   0.00000   0.00000   0.00000  -1.04344
    D9        1.07112   0.00000   0.00000   0.00000   0.00000   1.07112
   D10       -1.87982   0.00000   0.00000  -0.00008  -0.00008  -1.87990
   D11        2.39257   0.00000   0.00000  -0.00008  -0.00008   2.39249
   D12        0.28419   0.00000   0.00000  -0.00008  -0.00008   0.28411
   D13       -1.05428   0.00000   0.00000   0.00001   0.00001  -1.05427
   D14        1.02752   0.00000   0.00000   0.00001   0.00001   1.02753
   D15       -3.02315   0.00000   0.00000   0.00001   0.00001  -3.02314
   D16        3.14118   0.00000   0.00000   0.00001   0.00001   3.14119
   D17       -1.06021   0.00000   0.00000   0.00001   0.00001  -1.06020
   D18        1.17231   0.00000   0.00000   0.00001   0.00001   1.17232
   D19        1.04883   0.00000   0.00000   0.00001   0.00001   1.04883
   D20        3.13062   0.00000   0.00000   0.00001   0.00001   3.13063
   D21       -0.92004   0.00000   0.00000   0.00001   0.00001  -0.92003
   D22        1.02196   0.00000   0.00000   0.00001   0.00001   1.02196
   D23       -1.05956   0.00000   0.00000   0.00001   0.00001  -1.05955
   D24        3.11960   0.00000   0.00000   0.00001   0.00001   3.11960
   D25        3.10715   0.00000   0.00000   0.00001   0.00001   3.10716
   D26        1.02563   0.00000   0.00000   0.00001   0.00001   1.02564
   D27       -1.07840   0.00000   0.00000   0.00001   0.00001  -1.07839
   D28       -1.21092   0.00000   0.00000   0.00001   0.00001  -1.21091
   D29        2.99075   0.00000   0.00000   0.00001   0.00001   2.99076
   D30        0.88672   0.00000   0.00000   0.00001   0.00001   0.88673
   D31       -1.15481   0.00000   0.00000   0.00001   0.00001  -1.15480
   D32        3.10003   0.00000   0.00000   0.00001   0.00001   3.10005
   D33        1.07882   0.00000   0.00000   0.00001   0.00001   1.07884
         Item               Value     Threshold  Converged?
 Maximum Force            0.000000     0.000450     YES
 RMS     Force            0.000000     0.000300     YES
 Maximum Displacement     0.000135     0.001800     YES
 RMS     Displacement     0.000046     0.001200     YES
 Predicted change in Energy=-2.387554D-11
 Optimization completed.
    -- Stationary point found.
                           ----------------------------
                           !   Optimized Parameters   !
                           ! (Angstroms and Degrees)  !
 --------------------------                            --------------------------
 ! Name  Definition              Value          Derivative Info.                !
 --------------------------------------------------------------------------------
 ! R1    R(1,2)                  1.0878         -DE/DX =    0.0                 !
 ! R2    R(2,3)                  1.0876         -DE/DX =    0.0                 !
 ! R3    R(2,4)                  1.0888         -DE/DX =    0.0                 !
 ! R4    R(2,5)                  1.5336         -DE/DX =    0.0                 !
 ! R5    R(5,6)                  1.2075         -DE/DX =    0.0                 !
 ! R6    R(5,7)                  1.1044         -DE/DX =    0.0                 !
 ! R7    R(5,8)                  1.3286         -DE/DX =    0.0                 !
 ! R8    R(6,19)                 1.3752         -DE/DX =    0.0                 !
 ! R9    R(9,10)                 1.0907         -DE/DX =    0.0                 !
 ! R10   R(10,11)                1.091          -DE/DX =    0.0                 !
 ! R11   R(10,12)                1.089          -DE/DX =    0.0                 !
 ! R12   R(10,13)                1.5251         -DE/DX =    0.0                 !
 ! R13   R(13,14)                1.1008         -DE/DX =    0.0                 !
 ! R14   R(13,15)                1.5261         -DE/DX =    0.0                 !
 ! R15   R(13,19)                1.3947         -DE/DX =    0.0                 !
 ! R16   R(15,16)                1.0917         -DE/DX =    0.0                 !
 ! R17   R(15,17)                1.0904         -DE/DX =    0.0                 !
 ! R18   R(15,18)                1.0893         -DE/DX =    0.0                 !
 ! A1    A(1,2,3)              108.732          -DE/DX =    0.0                 !
 ! A2    A(1,2,4)              109.515          -DE/DX =    0.0                 !
 ! A3    A(1,2,5)              109.6397         -DE/DX =    0.0                 !
 ! A4    A(3,2,4)              110.0912         -DE/DX =    0.0                 !
 ! A5    A(3,2,5)              108.1258         -DE/DX =    0.0                 !
 ! A6    A(4,2,5)              110.7001         -DE/DX =    0.0                 !
 ! A7    A(2,5,6)              106.5842         -DE/DX =    0.0                 !
 ! A8    A(2,5,7)              110.1671         -DE/DX =    0.0                 !
 ! A9    A(2,5,8)              112.4815         -DE/DX =    0.0                 !
 ! A10   A(6,5,7)              104.6486         -DE/DX =    0.0                 !
 ! A11   A(6,5,8)              114.1817         -DE/DX =    0.0                 !
 ! A12   A(7,5,8)              108.4759         -DE/DX =    0.0                 !
 ! A13   A(9,10,11)            108.0885         -DE/DX =    0.0                 !
 ! A14   A(9,10,12)            108.746          -DE/DX =    0.0                 !
 ! A15   A(9,10,13)            110.9196         -DE/DX =    0.0                 !
 ! A16   A(11,10,12)           108.6555         -DE/DX =    0.0                 !
 ! A17   A(11,10,13)           110.1381         -DE/DX =    0.0                 !
 ! A18   A(12,10,13)           110.2284         -DE/DX =    0.0                 !
 ! A19   A(10,13,14)           108.3308         -DE/DX =    0.0                 !
 ! A20   A(10,13,15)           112.4478         -DE/DX =    0.0                 !
 ! A21   A(10,13,19)           112.3659         -DE/DX =    0.0                 !
 ! A22   A(14,13,15)           107.997          -DE/DX =    0.0                 !
 ! A23   A(14,13,19)           102.7451         -DE/DX =    0.0                 !
 ! A24   A(15,13,19)           112.3273         -DE/DX =    0.0                 !
 ! A25   A(13,15,16)           110.2145         -DE/DX =    0.0                 !
 ! A26   A(13,15,17)           110.9155         -DE/DX =    0.0                 !
 ! A27   A(13,15,18)           110.3024         -DE/DX =    0.0                 !
 ! A28   A(16,15,17)           107.7654         -DE/DX =    0.0                 !
 ! A29   A(16,15,18)           108.8221         -DE/DX =    0.0                 !
 ! A30   A(17,15,18)           108.7514         -DE/DX =    0.0                 !
 ! A31   A(6,19,13)            107.2528         -DE/DX =    0.0                 !
 ! A32   L(5,6,19,11,-1)       187.5854         -DE/DX =    0.0                 !
 ! A33   L(5,6,19,11,-2)       177.2564         -DE/DX =    0.0                 !
 ! D1    D(1,2,5,6)             66.2995         -DE/DX =    0.0                 !
 ! D2    D(1,2,5,7)            179.2838         -DE/DX =    0.0                 !
 ! D3    D(1,2,5,8)            -59.5607         -DE/DX =    0.0                 !
 ! D4    D(3,2,5,6)            -52.099          -DE/DX =    0.0                 !
 ! D5    D(3,2,5,7)             60.8853         -DE/DX =    0.0                 !
 ! D6    D(3,2,5,8)           -177.9592         -DE/DX =    0.0                 !
 ! D7    D(4,2,5,6)           -172.769          -DE/DX =    0.0                 !
 ! D8    D(4,2,5,7)            -59.7847         -DE/DX =    0.0                 !
 ! D9    D(4,2,5,8)             61.3708         -DE/DX =    0.0                 !
 ! D10   D(2,5,19,13)         -107.7059         -DE/DX =    0.0                 !
 ! D11   D(7,5,19,13)          137.0843         -DE/DX =    0.0                 !
 ! D12   D(8,5,19,13)           16.2829         -DE/DX =    0.0                 !
 ! D13   D(9,10,13,14)         -60.4058         -DE/DX =    0.0                 !
 ! D14   D(9,10,13,15)          58.8723         -DE/DX =    0.0                 !
 ! D15   D(9,10,13,19)        -173.2136         -DE/DX =    0.0                 !
 ! D16   D(11,10,13,14)        179.9762         -DE/DX =    0.0                 !
 ! D17   D(11,10,13,15)        -60.7457         -DE/DX =    0.0                 !
 ! D18   D(11,10,13,19)         67.1684         -DE/DX =    0.0                 !
 ! D19   D(12,10,13,14)         60.0933         -DE/DX =    0.0                 !
 ! D20   D(12,10,13,15)        179.3714         -DE/DX =    0.0                 !
 ! D21   D(12,10,13,19)        -52.7145         -DE/DX =    0.0                 !
 ! D22   D(10,13,15,16)         58.5538         -DE/DX =    0.0                 !
 ! D23   D(10,13,15,17)        -60.7082         -DE/DX =    0.0                 !
 ! D24   D(10,13,15,18)        178.7396         -DE/DX =    0.0                 !
 ! D25   D(14,13,15,16)        178.0265         -DE/DX =    0.0                 !
 ! D26   D(14,13,15,17)         58.7644         -DE/DX =    0.0                 !
 ! D27   D(14,13,15,18)        -61.7877         -DE/DX =    0.0                 !
 ! D28   D(19,13,15,16)        -69.3806         -DE/DX =    0.0                 !
 ! D29   D(19,13,15,17)        171.3573         -DE/DX =    0.0                 !
 ! D30   D(19,13,15,18)         50.8052         -DE/DX =    0.0                 !
 ! D31   D(10,13,19,6)         -66.1658         -DE/DX =    0.0                 !
 ! D32   D(14,13,19,6)         177.6188         -DE/DX =    0.0                 !
 ! D33   D(15,13,19,6)          61.812          -DE/DX =    0.0                 !
 --------------------------------------------------------------------------------
 GradGradGradGradGradGradGradGradGradGradGradGradGradGradGradGradGradGrad

                          Input orientation:                          
 ---------------------------------------------------------------------
 Center     Atomic      Atomic             Coordinates (Angstroms)
 Number     Number       Type             X           Y           Z
 ---------------------------------------------------------------------
      1          1           0       -1.916033    1.003212   -1.113247
      2          6           0       -2.388979    0.709643   -0.178681
      3          1           0       -2.395617    1.564866    0.493122
      4          1           0       -3.408046    0.379983   -0.374585
      5          6           0       -1.574702   -0.409552    0.481771
      6          1           0       -0.514144    0.074994    0.795578
      7          1           0       -2.040462   -0.705635    1.438377
      8          8           0       -1.473999   -1.487138   -0.288808
      9          1           0        2.927143   -1.330615   -0.027455
     10          6           0        2.041447   -1.067301    0.552130
     11          1           0        1.232351   -1.737266    0.257559
     12          1           0        2.255444   -1.222944    1.608484
     13          6           0        1.639283    0.382693    0.303620
     14          1           0        2.474302    1.031048    0.610566
     15          6           0        1.342124    0.661119   -1.167128
     16          1           0        0.539790    0.010109   -1.519681
     17          1           0        2.220539    0.470829   -1.784550
     18          1           0        1.037730    1.698353   -1.301445
     19          8           0        0.603909    0.797261    1.141073
 ---------------------------------------------------------------------
                    Distance matrix (angstroms):
                    1          2          3          4          5
     1  H    0.000000
     2  C    1.087784   0.000000
     3  H    1.768015   1.087552   0.000000
     4  H    1.777678   1.088830   1.783781   0.000000
     5  C    2.157891   1.533572   2.138307   2.172064   0.000000
     6  H    2.543717   2.206120   2.418913   3.136394   1.207494
     7  H    3.073504   2.177006   2.484917   2.517078   1.104397
     8  O    2.660252   2.382261   3.282609   2.689617   1.328580
     9  H    5.484711   5.696199   6.081660   6.571245   4.623232
    10  C    4.766777   4.829109   5.159392   5.714054   3.676156
    11  H    4.393365   4.392232   4.911386   5.139614   3.113300
    12  H    5.455714   5.338494   5.536089   6.211043   4.074445
    13  C    3.877220   4.070185   4.208784   5.092691   3.314980
    14  H    4.716710   4.937380   4.900497   5.999702   4.299576
    15  C    3.276510   3.860118   4.188543   4.824031   3.517539
    16  H    2.680021   3.296258   3.883975   4.127162   2.941599
    17  H    4.224371   4.887075   5.262472   5.803208   4.507232
    18  H    3.040289   3.739048   3.876359   4.728857   3.801042
    19  O    3.387401   3.272126   3.163260   4.308959   2.576319
                    6          7          8          9         10
     6  H    0.000000
     7  H    1.830906   0.000000
     8  O    2.130134   1.978584   0.000000
     9  H    3.807306   5.216930   4.411673   0.000000
    10  C    2.809832   4.192639   3.638929   1.090738   0.000000
    11  H    2.573712   3.629035   2.772257   1.766046   1.090991
    12  H    3.164819   4.330283   4.192643   1.771741   1.088991
    13  C    2.230236   4.001581   3.679642   2.168782   1.525115
    14  H    3.143101   4.907589   4.768565   2.487888   2.143326
    15  C    2.764325   4.483142   3.649247   2.788933   2.536206
    16  H    2.544684   3.990000   2.795021   3.118290   2.776363
    17  H    3.780508   5.470599   4.440776   2.613785   2.803211
    18  H    3.072640   4.770854   4.181097   3.790458   3.477360
    19  O    1.375165   3.056106   3.403049   3.360168   2.426924
                   11         12         13         14         15
    11  H    0.000000
    12  H    1.770944   0.000000
    13  C    2.159153   2.158794   0.000000
    14  H    3.054606   2.474716   1.100834   0.000000
    15  C    2.791780   3.476761   1.526082   2.139830   0.000000
    16  H    2.586802   3.774825   2.161512   3.053294   1.091718
    17  H    3.165819   3.792461   2.169351   2.472817   1.090428
    18  H    3.777810   4.299358   2.160801   2.482905   1.089289
    19  O    2.756694   2.650899   1.394702   1.958179   2.427198
                   16         17         18         19
    16  H    0.000000
    17  H    1.762763   0.000000
    18  H    1.773623   1.771791   0.000000
    19  O    2.775488   3.358470   2.639329   0.000000
 Stoichiometry    C5H12O2(3)
 Framework group  C1[X(C5H12O2)]
 Deg. of freedom    51
 Full point group                 C1      NOp   1
 Largest Abelian subgroup         C1      NOp   1
 Largest concise Abelian subgroup C1      NOp   1
                         Standard orientation:                         
 ---------------------------------------------------------------------
 Center     Atomic      Atomic             Coordinates (Angstroms)
 Number     Number       Type             X           Y           Z
 ---------------------------------------------------------------------
      1          1           0       -1.973862   -1.361698    0.783914
      2          6           0       -2.416243   -0.815281   -0.046147
      3          1           0       -2.383759   -1.442477   -0.934032
      4          1           0       -3.447179   -0.560535    0.194326
      5          6           0       -1.596227    0.450144   -0.325643
      6          1           0       -0.516892    0.080943   -0.721583
      7          1           0       -2.030645    1.005312   -1.175797
      8          8           0       -1.542055    1.262595    0.724172
      9          1           0        2.867754    1.209239    0.607589
     10          6           0        2.008788    1.118432   -0.058475
     11          1           0        1.178393    1.672045    0.382229
     12          1           0        2.259588    1.570956   -1.016715
     13          6           0        1.621362   -0.344006   -0.251221
     14          1           0        2.477767   -0.873243   -0.696546
     15          6           0        1.273970   -1.033189    1.065317
     16          1           0        0.448473   -0.514299    1.556392
     17          1           0        2.125440   -1.023215    1.746443
     18          1           0        0.981759   -2.066971    0.885159
     19          8           0        0.624963   -0.506677   -1.213468
 ---------------------------------------------------------------------
 Rotational constants (GHZ):           3.4466111           1.4192829           1.3099762

 **********************************************************************

            Population analysis using the SCF Density.

 **********************************************************************

 Orbital symmetries:
 Alpha Orbitals:
       Occupied  (A) (A) (A) (A) (A) (A) (A) (A) (A) (A) (A) (A)
                 (A) (A) (A) (A) (A) (A) (A) (A) (A) (A) (A) (A)
                 (A) (A) (A) (A) (A) (A)
       Virtual   (A) (A) (A) (A) (A) (A) (A) (A) (A) (A) (A) (A)
                 (A) (A) (A) (A) (A) (A) (A) (A) (A) (A) (A) (A)
                 (A) (A) (A) (A) (A) (A) (A) (A) (A) (A) (A) (A)
                 (A) (A) (A) (A) (A) (A) (A) (A) (A) (A) (A) (A)
                 (A) (A) (A) (A) (A) (A) (A) (A) (A) (A) (A) (A)
                 (A) (A) (A) (A) (A) (A) (A) (A) (A) (A) (A) (A)
                 (A) (A) (A) (A) (A) (A) (A) (A) (A) (A) (A) (A)
                 (A) (A) (A) (A) (A) (A) (A) (A) (A) (A) (A) (A)
                 (A) (A) (A) (A) (A) (A) (A) (A) (A) (A) (A) (A)
                 (A) (A) (A) (A) (A) (A) (A) (A) (A) (A) (A) (A)
                 (A) (A) (A) (A) (A) (A) (A) (A) (A) (A) (A) (A)
                 (A) (A) (A) (A) (A) (A) (A) (A) (A) (A) (A) (A)
                 (A) (A) (A) (A) (A) (A) (A) (A) (A) (A) (A) (A)
                 (A) (A) (A) (A) (A) (A) (A) (A) (A) (A) (A) (A)
                 (A) (A) (A) (A) (A) (A) (A) (A) (A) (A) (A) (A)
                 (A) (A) (A) (A) (A) (A) (A) (A) (A) (A) (A) (A)
                 (A) (A) (A) (A) (A) (A) (A) (A) (A) (A) (A) (A)
                 (A) (A) (A) (A) (A) (A) (A) (A) (A) (A) (A) (A)
                 (A) (A) (A) (A) (A) (A) (A) (A) (A) (A) (A) (A)
                 (A) (A) (A) (A) (A) (A) (A) (A) (A) (A) (A) (A)
                 (A) (A) (A) (A) (A) (A) (A) (A) (A) (A) (A) (A)
                 (A) (A) (A) (A) (A) (A) (A) (A) (A) (A) (A) (A)
                 (A) (A) (A) (A) (A) (A) (A) (A) (A) (A) (A) (A)
                 (A) (A) (A) (A) (A) (A) (A) (A) (A) (A) (A) (A)
                 (A) (A) (A) (A) (A) (A) (A) (A) (A) (A) (A) (A)
                 (A) (A) (A) (A) (A) (A) (A) (A) (A) (A) (A) (A)
                 (A) (A) (A) (A) (A) (A) (A) (A) (A) (A) (A) (A)
                 (A) (A) (A) (A) (A) (A) (A) (A) (A) (A) (A) (A)
                 (A) (A) (A) (A) (A) (A) (A) (A) (A) (A) (A) (A)
                 (A) (A) (A) (A) (A) (A) (A) (A) (A) (A) (A) (A)
                 (A) (A) (A) (A) (A) (A) (A) (A) (A) (A) (A) (A)
                 (A) (A) (A) (A) (A) (A) (A) (A) (A) (A) (A) (A)
                 (A) (A) (A) (A) (A) (A) (A) (A) (A) (A) (A) (A)
                 (A) (A) (A) (A) (A) (A) (A) (A) (A) (A) (A) (A)
                 (A) (A) (A) (A) (A) (A) (A) (A) (A) (A) (A) (A)
                 (A) (A) (A) (A) (A) (A) (A) (A) (A) (A) (A) (A)
                 (A) (A) (A) (A) (A) (A) (A) (A) (A) (A) (A) (A)
                 (A) (A) (A) (A) (A) (A) (A) (A) (A) (A) (A) (A)
                 (A) (A) (A) (A) (A) (A) (A) (A) (A) (A) (A) (A)
                 (A) (A) (A) (A) (A) (A) (A) (A) (A) (A) (A) (A)
                 (A) (A) (A) (A) (A) (A) (A) (A) (A) (A) (A) (A)
                 (A) (A) (A) (A) (A) (A) (A) (A) (A) (A) (A) (A)
                 (A) (A) (A) (A) (A) (A) (A) (A) (A) (A) (A) (A)
                 (A) (A) (A) (A) (A) (A) (A) (A) (A) (A) (A) (A)
                 (A) (A) (A) (A) (A) (A) (A) (A) (A) (A) (A) (A)
                 (A) (A) (A) (A) (A) (A) (A) (A) (A) (A) (A) (A)
                 (A) (A) (A) (A) (A) (A) (A) (A) (A) (A) (A) (A)
                 (A) (A) (A) (A)
 Beta  Orbitals:
       Occupied  (A) (A) (A) (A) (A) (A) (A) (A) (A) (A) (A) (A)
                 (A) (A) (A) (A) (A) (A) (A) (A) (A) (A) (A) (A)
                 (A) (A) (A) (A)
       Virtual   (A) (A) (A) (A) (A) (A) (A) (A) (A) (A) (A) (A)
                 (A) (A) (A) (A) (A) (A) (A) (A) (A) (A) (A) (A)
                 (A) (A) (A) (A) (A) (A) (A) (A) (A) (A) (A) (A)
                 (A) (A) (A) (A) (A) (A) (A) (A) (A) (A) (A) (A)
                 (A) (A) (A) (A) (A) (A) (A) (A) (A) (A) (A) (A)
                 (A) (A) (A) (A) (A) (A) (A) (A) (A) (A) (A) (A)
                 (A) (A) (A) (A) (A) (A) (A) (A) (A) (A) (A) (A)
                 (A) (A) (A) (A) (A) (A) (A) (A) (A) (A) (A) (A)
                 (A) (A) (A) (A) (A) (A) (A) (A) (A) (A) (A) (A)
                 (A) (A) (A) (A) (A) (A) (A) (A) (A) (A) (A) (A)
                 (A) (A) (A) (A) (A) (A) (A) (A) (A) (A) (A) (A)
                 (A) (A) (A) (A) (A) (A) (A) (A) (A) (A) (A) (A)
                 (A) (A) (A) (A) (A) (A) (A) (A) (A) (A) (A) (A)
                 (A) (A) (A) (A) (A) (A) (A) (A) (A) (A) (A) (A)
                 (A) (A) (A) (A) (A) (A) (A) (A) (A) (A) (A) (A)
                 (A) (A) (A) (A) (A) (A) (A) (A) (A) (A) (A) (A)
                 (A) (A) (A) (A) (A) (A) (A) (A) (A) (A) (A) (A)
                 (A) (A) (A) (A) (A) (A) (A) (A) (A) (A) (A) (A)
                 (A) (A) (A) (A) (A) (A) (A) (A) (A) (A) (A) (A)
                 (A) (A) (A) (A) (A) (A) (A) (A) (A) (A) (A) (A)
                 (A) (A) (A) (A) (A) (A) (A) (A) (A) (A) (A) (A)
                 (A) (A) (A) (A) (A) (A) (A) (A) (A) (A) (A) (A)
                 (A) (A) (A) (A) (A) (A) (A) (A) (A) (A) (A) (A)
                 (A) (A) (A) (A) (A) (A) (A) (A) (A) (A) (A) (A)
                 (A) (A) (A) (A) (A) (A) (A) (A) (A) (A) (A) (A)
                 (A) (A) (A) (A) (A) (A) (A) (A) (A) (A) (A) (A)
                 (A) (A) (A) (A) (A) (A) (A) (A) (A) (A) (A) (A)
                 (A) (A) (A) (A) (A) (A) (A) (A) (A) (A) (A) (A)
                 (A) (A) (A) (A) (A) (A) (A) (A) (A) (A) (A) (A)
                 (A) (A) (A) (A) (A) (A) (A) (A) (A) (A) (A) (A)
                 (A) (A) (A) (A) (A) (A) (A) (A) (A) (A) (A) (A)
                 (A) (A) (A) (A) (A) (A) (A) (A) (A) (A) (A) (A)
                 (A) (A) (A) (A) (A) (A) (A) (A) (A) (A) (A) (A)
                 (A) (A) (A) (A) (A) (A) (A) (A) (A) (A) (A) (A)
                 (A) (A) (A) (A) (A) (A) (A) (A) (A) (A) (A) (A)
                 (A) (A) (A) (A) (A) (A) (A) (A) (A) (A) (A) (A)
                 (A) (A) (A) (A) (A) (A) (A) (A) (A) (A) (A) (A)
                 (A) (A) (A) (A) (A) (A) (A) (A) (A) (A) (A) (A)
                 (A) (A) (A) (A) (A) (A) (A) (A) (A) (A) (A) (A)
                 (A) (A) (A) (A) (A) (A) (A) (A) (A) (A) (A) (A)
                 (A) (A) (A) (A) (A) (A) (A) (A) (A) (A) (A) (A)
                 (A) (A) (A) (A) (A) (A) (A) (A) (A) (A) (A) (A)
                 (A) (A) (A) (A) (A) (A) (A) (A) (A) (A) (A) (A)
                 (A) (A) (A) (A) (A) (A) (A) (A) (A) (A) (A) (A)
                 (A) (A) (A) (A) (A) (A) (A) (A) (A) (A) (A) (A)
                 (A) (A) (A) (A) (A) (A) (A) (A) (A) (A) (A) (A)
                 (A) (A) (A) (A) (A) (A) (A) (A) (A) (A) (A) (A)
                 (A) (A) (A) (A) (A) (A)
 The electronic state is 3-A.
 Alpha  occ. eigenvalues --  -19.32962 -19.25714 -10.36189 -10.33109 -10.30589
 Alpha  occ. eigenvalues --  -10.27083 -10.26625  -1.17662  -1.10453  -0.86856
 Alpha  occ. eigenvalues --   -0.85809  -0.78478  -0.72942  -0.67415  -0.60535
 Alpha  occ. eigenvalues --   -0.58963  -0.55860  -0.54981  -0.53055  -0.51445
 Alpha  occ. eigenvalues --   -0.49483  -0.49316  -0.47461  -0.46921  -0.44576
 Alpha  occ. eigenvalues --   -0.43681  -0.42846  -0.39958  -0.35108  -0.32576
 Alpha virt. eigenvalues --    0.02957   0.03665   0.03849   0.04462   0.05203
 Alpha virt. eigenvalues --    0.05491   0.05620   0.06662   0.06913   0.07626
 Alpha virt. eigenvalues --    0.08457   0.08809   0.10541   0.11296   0.11597
 Alpha virt. eigenvalues --    0.11790   0.11908   0.12812   0.13075   0.13143
 Alpha virt. eigenvalues --    0.13651   0.14209   0.14518   0.14764   0.15682
 Alpha virt. eigenvalues --    0.15957   0.16797   0.17229   0.17751   0.17936
 Alpha virt. eigenvalues --    0.19212   0.20097   0.20560   0.21017   0.21398
 Alpha virt. eigenvalues --    0.21781   0.22637   0.24316   0.24613   0.24696
 Alpha virt. eigenvalues --    0.25024   0.25550   0.26395   0.26921   0.27527
 Alpha virt. eigenvalues --    0.27889   0.28317   0.29342   0.30163   0.30492
 Alpha virt. eigenvalues --    0.30773   0.31155   0.31899   0.32382   0.33040
 Alpha virt. eigenvalues --    0.33601   0.33781   0.34302   0.34487   0.35333
 Alpha virt. eigenvalues --    0.35664   0.35903   0.36443   0.37335   0.37515
 Alpha virt. eigenvalues --    0.37915   0.38287   0.38912   0.39633   0.39990
 Alpha virt. eigenvalues --    0.40114   0.41047   0.41240   0.41506   0.42050
 Alpha virt. eigenvalues --    0.42561   0.43119   0.43534   0.44305   0.44591
 Alpha virt. eigenvalues --    0.44842   0.45490   0.45734   0.46498   0.46745
 Alpha virt. eigenvalues --    0.47388   0.48770   0.49063   0.49385   0.49947
 Alpha virt. eigenvalues --    0.50649   0.51027   0.51357   0.52226   0.52679
 Alpha virt. eigenvalues --    0.53483   0.53817   0.54559   0.55122   0.55522
 Alpha virt. eigenvalues --    0.56099   0.56500   0.57039   0.57494   0.58115
 Alpha virt. eigenvalues --    0.59616   0.60101   0.60395   0.61149   0.61289
 Alpha virt. eigenvalues --    0.61770   0.62133   0.62747   0.64176   0.65038
 Alpha virt. eigenvalues --    0.65879   0.67077   0.67896   0.68916   0.70567
 Alpha virt. eigenvalues --    0.71245   0.71519   0.72879   0.74028   0.74398
 Alpha virt. eigenvalues --    0.74942   0.75602   0.76157   0.76373   0.77668
 Alpha virt. eigenvalues --    0.78333   0.79077   0.79768   0.80315   0.80898
 Alpha virt. eigenvalues --    0.81731   0.82083   0.82728   0.83734   0.83966
 Alpha virt. eigenvalues --    0.84541   0.85392   0.85996   0.86581   0.86838
 Alpha virt. eigenvalues --    0.88419   0.89187   0.89534   0.89860   0.90671
 Alpha virt. eigenvalues --    0.90918   0.91523   0.91900   0.92957   0.93192
 Alpha virt. eigenvalues --    0.93899   0.94444   0.95786   0.96626   0.97321
 Alpha virt. eigenvalues --    0.97516   0.98864   0.99975   1.00370   1.01008
 Alpha virt. eigenvalues --    1.01631   1.02704   1.03150   1.04312   1.05126
 Alpha virt. eigenvalues --    1.05361   1.06035   1.06510   1.07096   1.07503
 Alpha virt. eigenvalues --    1.08524   1.09625   1.10226   1.10601   1.11520
 Alpha virt. eigenvalues --    1.12318   1.13010   1.14461   1.14684   1.15534
 Alpha virt. eigenvalues --    1.15947   1.16182   1.16752   1.17046   1.17662
 Alpha virt. eigenvalues --    1.18465   1.19774   1.20055   1.21551   1.21806
 Alpha virt. eigenvalues --    1.22769   1.23058   1.23700   1.24794   1.25784
 Alpha virt. eigenvalues --    1.26950   1.28231   1.29386   1.30461   1.31307
 Alpha virt. eigenvalues --    1.32146   1.32524   1.33199   1.33728   1.33998
 Alpha virt. eigenvalues --    1.34266   1.36263   1.36852   1.37882   1.38680
 Alpha virt. eigenvalues --    1.39668   1.40203   1.40593   1.41223   1.42805
 Alpha virt. eigenvalues --    1.43190   1.44052   1.45108   1.45794   1.46954
 Alpha virt. eigenvalues --    1.47566   1.48731   1.49931   1.50729   1.51076
 Alpha virt. eigenvalues --    1.52470   1.52735   1.53673   1.53925   1.55474
 Alpha virt. eigenvalues --    1.56726   1.57501   1.58081   1.58630   1.58872
 Alpha virt. eigenvalues --    1.59742   1.60376   1.61390   1.62419   1.62993
 Alpha virt. eigenvalues --    1.63799   1.64981   1.65042   1.65997   1.67315
 Alpha virt. eigenvalues --    1.67660   1.68176   1.68685   1.70415   1.70711
 Alpha virt. eigenvalues --    1.71237   1.72246   1.73742   1.74232   1.75028
 Alpha virt. eigenvalues --    1.76250   1.76915   1.77248   1.77815   1.78822
 Alpha virt. eigenvalues --    1.79628   1.79825   1.80861   1.81573   1.82434
 Alpha virt. eigenvalues --    1.84179   1.85138   1.86202   1.87097   1.87978
 Alpha virt. eigenvalues --    1.88673   1.90452   1.91166   1.91664   1.94231
 Alpha virt. eigenvalues --    1.95707   1.96621   1.97892   1.98270   1.99506
 Alpha virt. eigenvalues --    2.00876   2.01843   2.03801   2.04813   2.05380
 Alpha virt. eigenvalues --    2.06800   2.08201   2.08505   2.10420   2.10950
 Alpha virt. eigenvalues --    2.12968   2.13827   2.14328   2.14641   2.16919
 Alpha virt. eigenvalues --    2.18106   2.18753   2.19978   2.20475   2.22300
 Alpha virt. eigenvalues --    2.25473   2.27113   2.28347   2.29320   2.30673
 Alpha virt. eigenvalues --    2.31053   2.34041   2.35366   2.35824   2.36775
 Alpha virt. eigenvalues --    2.37334   2.38431   2.40486   2.41799   2.44699
 Alpha virt. eigenvalues --    2.48925   2.50893   2.52229   2.54278   2.56060
 Alpha virt. eigenvalues --    2.59583   2.60110   2.62769   2.64213   2.65549
 Alpha virt. eigenvalues --    2.67219   2.70268   2.72318   2.76108   2.78486
 Alpha virt. eigenvalues --    2.82534   2.84431   2.86778   2.88369   2.92241
 Alpha virt. eigenvalues --    2.92602   2.94705   2.95421   2.95968   2.96729
 Alpha virt. eigenvalues --    3.02652   3.07566   3.09250   3.13186   3.16002
 Alpha virt. eigenvalues --    3.17461   3.19021   3.23066   3.23766   3.26184
 Alpha virt. eigenvalues --    3.26895   3.29175   3.30807   3.31746   3.33710
 Alpha virt. eigenvalues --    3.34454   3.38604   3.40106   3.41324   3.42280
 Alpha virt. eigenvalues --    3.42462   3.43333   3.43925   3.44809   3.45587
 Alpha virt. eigenvalues --    3.46239   3.47022   3.48712   3.50337   3.51863
 Alpha virt. eigenvalues --    3.52700   3.55115   3.55556   3.56501   3.57507
 Alpha virt. eigenvalues --    3.58757   3.59709   3.61049   3.61321   3.62214
 Alpha virt. eigenvalues --    3.64260   3.65392   3.66807   3.68438   3.70604
 Alpha virt. eigenvalues --    3.72429   3.73424   3.74976   3.75505   3.76322
 Alpha virt. eigenvalues --    3.76581   3.78587   3.79791   3.81195   3.82407
 Alpha virt. eigenvalues --    3.82944   3.83121   3.85394   3.85893   3.87620
 Alpha virt. eigenvalues --    3.89606   3.92596   3.93105   3.93983   3.95241
 Alpha virt. eigenvalues --    3.96847   3.97375   3.99650   3.99862   4.01586
 Alpha virt. eigenvalues --    4.02203   4.03389   4.04044   4.05496   4.05996
 Alpha virt. eigenvalues --    4.06883   4.08115   4.08705   4.09981   4.12719
 Alpha virt. eigenvalues --    4.14091   4.14410   4.17487   4.19463   4.23238
 Alpha virt. eigenvalues --    4.25142   4.26096   4.29246   4.29892   4.30933
 Alpha virt. eigenvalues --    4.34664   4.35502   4.38646   4.38858   4.40229
 Alpha virt. eigenvalues --    4.40381   4.44515   4.45309   4.47101   4.47415
 Alpha virt. eigenvalues --    4.49784   4.52375   4.52516   4.55227   4.56457
 Alpha virt. eigenvalues --    4.57382   4.57620   4.60308   4.61918   4.62943
 Alpha virt. eigenvalues --    4.64248   4.64994   4.67055   4.68093   4.69016
 Alpha virt. eigenvalues --    4.70064   4.73661   4.74460   4.75382   4.78157
 Alpha virt. eigenvalues --    4.80849   4.82188   4.82762   4.83923   4.87352
 Alpha virt. eigenvalues --    4.88784   4.90152   4.90806   4.94634   4.95613
 Alpha virt. eigenvalues --    4.97068   4.98563   5.00275   5.01428   5.04210
 Alpha virt. eigenvalues --    5.05139   5.06559   5.07242   5.10044   5.11750
 Alpha virt. eigenvalues --    5.15056   5.16828   5.17258   5.18025   5.19517
 Alpha virt. eigenvalues --    5.20210   5.21070   5.22379   5.23648   5.25230
 Alpha virt. eigenvalues --    5.26046   5.27693   5.30674   5.32485   5.35682
 Alpha virt. eigenvalues --    5.40060   5.41414   5.45088   5.47079   5.48468
 Alpha virt. eigenvalues --    5.51347   5.55070   5.56674   5.58467   5.61957
 Alpha virt. eigenvalues --    5.63351   5.65492   5.68380   5.72079   5.78359
 Alpha virt. eigenvalues --    5.82143   5.85701   5.88788   5.89227   5.92149
 Alpha virt. eigenvalues --    5.93001   5.94199   5.95025   5.97934   5.99964
 Alpha virt. eigenvalues --    6.03150   6.07391   6.08742   6.20591   6.28240
 Alpha virt. eigenvalues --    6.37283   6.37870   6.43582   6.48901   6.51337
 Alpha virt. eigenvalues --    6.54680   6.58761   6.59676   6.61339   6.63597
 Alpha virt. eigenvalues --    6.67676   6.68933   6.71105   6.77936   6.81747
 Alpha virt. eigenvalues --    6.85088   6.88294   6.91605   6.96786   7.03016
 Alpha virt. eigenvalues --    7.09773   7.13287   7.16303   7.19862   7.35501
 Alpha virt. eigenvalues --    7.40834   7.41775   7.51379   7.53573   7.75504
 Alpha virt. eigenvalues --    8.12124  14.62668  15.28257  17.16780  17.31727
 Alpha virt. eigenvalues --   17.38118  17.79389  18.64211
  Beta  occ. eigenvalues --  -19.30734 -19.24249 -10.35755 -10.33140 -10.30417
  Beta  occ. eigenvalues --  -10.27064 -10.26613  -1.11632  -1.06757  -0.85484
  Beta  occ. eigenvalues --   -0.84651  -0.78432  -0.70270  -0.65988  -0.57413
  Beta  occ. eigenvalues --   -0.55749  -0.54754  -0.52229  -0.51132  -0.50767
  Beta  occ. eigenvalues --   -0.48233  -0.47602  -0.46831  -0.44566  -0.43472
  Beta  occ. eigenvalues --   -0.43289  -0.35122  -0.33645
  Beta virt. eigenvalues --   -0.08891  -0.05193   0.03178   0.03832   0.03997
  Beta virt. eigenvalues --    0.04558   0.05381   0.05613   0.05713   0.06739
  Beta virt. eigenvalues --    0.07013   0.07787   0.08577   0.08941   0.10715
  Beta virt. eigenvalues --    0.11403   0.11794   0.11967   0.12095   0.12978
  Beta virt. eigenvalues --    0.13189   0.13230   0.13724   0.14291   0.14651
  Beta virt. eigenvalues --    0.14848   0.15833   0.16090   0.17019   0.17297
  Beta virt. eigenvalues --    0.17932   0.18166   0.19323   0.20335   0.20773
  Beta virt. eigenvalues --    0.21218   0.21529   0.22048   0.22809   0.24504
  Beta virt. eigenvalues --    0.24865   0.25036   0.25561   0.25734   0.26732
  Beta virt. eigenvalues --    0.27110   0.27715   0.28235   0.28734   0.29460
  Beta virt. eigenvalues --    0.30391   0.30759   0.31029   0.31350   0.32135
  Beta virt. eigenvalues --    0.32528   0.33227   0.33730   0.33963   0.34414
  Beta virt. eigenvalues --    0.34688   0.35441   0.35857   0.36073   0.36684
  Beta virt. eigenvalues --    0.37556   0.37829   0.38129   0.38511   0.39308
  Beta virt. eigenvalues --    0.39777   0.40230   0.40397   0.41344   0.41506
  Beta virt. eigenvalues --    0.41656   0.42545   0.42769   0.43332   0.43778
  Beta virt. eigenvalues --    0.44769   0.44882   0.45085   0.45683   0.45905
  Beta virt. eigenvalues --    0.46601   0.47021   0.47750   0.48897   0.49208
  Beta virt. eigenvalues --    0.49587   0.50201   0.50772   0.51485   0.51625
  Beta virt. eigenvalues --    0.52469   0.52852   0.53784   0.53938   0.54755
  Beta virt. eigenvalues --    0.55520   0.55575   0.56309   0.56579   0.57274
  Beta virt. eigenvalues --    0.57937   0.58398   0.60067   0.60372   0.60774
  Beta virt. eigenvalues --    0.61334   0.61504   0.61912   0.62381   0.62931
  Beta virt. eigenvalues --    0.64423   0.65356   0.65953   0.67335   0.68098
  Beta virt. eigenvalues --    0.69243   0.71005   0.71426   0.71718   0.73094
  Beta virt. eigenvalues --    0.74219   0.74528   0.75141   0.75755   0.76301
  Beta virt. eigenvalues --    0.76520   0.77876   0.78653   0.79167   0.79943
  Beta virt. eigenvalues --    0.80528   0.81030   0.81958   0.82216   0.82894
  Beta virt. eigenvalues --    0.83935   0.84056   0.84766   0.85509   0.86162
  Beta virt. eigenvalues --    0.86697   0.87124   0.88570   0.89327   0.89673
  Beta virt. eigenvalues --    0.89971   0.90903   0.91092   0.91663   0.92028
  Beta virt. eigenvalues --    0.93142   0.93401   0.94096   0.94566   0.95960
  Beta virt. eigenvalues --    0.96937   0.97425   0.97688   0.98910   1.00162
  Beta virt. eigenvalues --    1.00504   1.01198   1.01803   1.03027   1.03297
  Beta virt. eigenvalues --    1.04558   1.05325   1.05536   1.06185   1.06786
  Beta virt. eigenvalues --    1.07242   1.07739   1.08686   1.09845   1.10401
  Beta virt. eigenvalues --    1.10804   1.11642   1.12534   1.13102   1.14674
  Beta virt. eigenvalues --    1.15001   1.15778   1.16110   1.16448   1.16969
  Beta virt. eigenvalues --    1.17171   1.18073   1.18539   1.19893   1.20386
  Beta virt. eigenvalues --    1.21660   1.22081   1.23191   1.23323   1.23872
  Beta virt. eigenvalues --    1.24901   1.25888   1.27142   1.28404   1.29579
  Beta virt. eigenvalues --    1.30539   1.31584   1.32311   1.32700   1.33480
  Beta virt. eigenvalues --    1.33880   1.34340   1.34473   1.36533   1.37071
  Beta virt. eigenvalues --    1.38026   1.38892   1.39778   1.40704   1.40956
  Beta virt. eigenvalues --    1.41303   1.43033   1.43361   1.44242   1.45484
  Beta virt. eigenvalues --    1.45950   1.47023   1.47731   1.49058   1.50155
  Beta virt. eigenvalues --    1.50894   1.51410   1.52621   1.53007   1.53837
  Beta virt. eigenvalues --    1.54091   1.55560   1.56933   1.57778   1.58257
  Beta virt. eigenvalues --    1.58797   1.59023   1.59875   1.60507   1.61708
  Beta virt. eigenvalues --    1.62590   1.63187   1.63973   1.65134   1.65225
  Beta virt. eigenvalues --    1.66191   1.67601   1.67906   1.68309   1.69050
  Beta virt. eigenvalues --    1.70677   1.70967   1.71543   1.72535   1.73914
  Beta virt. eigenvalues --    1.74465   1.75417   1.76540   1.77294   1.77617
  Beta virt. eigenvalues --    1.78152   1.78980   1.79951   1.80145   1.81181
  Beta virt. eigenvalues --    1.81815   1.82768   1.84543   1.85413   1.86414
  Beta virt. eigenvalues --    1.87496   1.88295   1.88893   1.90866   1.91379
  Beta virt. eigenvalues --    1.92018   1.94549   1.95984   1.96942   1.98161
  Beta virt. eigenvalues --    1.98458   1.99824   2.01427   2.02101   2.04137
  Beta virt. eigenvalues --    2.05074   2.05844   2.07002   2.08532   2.08810
  Beta virt. eigenvalues --    2.10551   2.11128   2.13338   2.14015   2.14745
  Beta virt. eigenvalues --    2.15049   2.17255   2.18322   2.19268   2.20412
  Beta virt. eigenvalues --    2.20747   2.22701   2.26032   2.27453   2.28748
  Beta virt. eigenvalues --    2.29792   2.31026   2.31621   2.34361   2.35837
  Beta virt. eigenvalues --    2.36668   2.37373   2.37963   2.38935   2.41271
  Beta virt. eigenvalues --    2.43213   2.45966   2.49873   2.51855   2.52929
  Beta virt. eigenvalues --    2.55372   2.56855   2.60133   2.60968   2.63389
  Beta virt. eigenvalues --    2.65249   2.66203   2.68397   2.71027   2.73418
  Beta virt. eigenvalues --    2.76886   2.79460   2.83734   2.85818   2.88056
  Beta virt. eigenvalues --    2.89122   2.93117   2.93647   2.95630   2.96091
  Beta virt. eigenvalues --    2.96877   2.97848   3.03433   3.08591   3.09747
  Beta virt. eigenvalues --    3.13805   3.16532   3.17898   3.19354   3.23444
  Beta virt. eigenvalues --    3.24087   3.26437   3.27353   3.29515   3.31245
  Beta virt. eigenvalues --    3.32060   3.34122   3.35109   3.39010   3.40421
  Beta virt. eigenvalues --    3.41665   3.42465   3.42883   3.43810   3.44149
  Beta virt. eigenvalues --    3.45326   3.45847   3.46647   3.47189   3.48954
  Beta virt. eigenvalues --    3.50912   3.52223   3.52864   3.55492   3.55958
  Beta virt. eigenvalues --    3.56908   3.57751   3.59109   3.60061   3.61507
  Beta virt. eigenvalues --    3.61799   3.62494   3.64422   3.66010   3.67168
  Beta virt. eigenvalues --    3.68939   3.70835   3.73088   3.74017   3.75314
  Beta virt. eigenvalues --    3.75976   3.76750   3.76855   3.78743   3.80169
  Beta virt. eigenvalues --    3.81655   3.82637   3.83096   3.83474   3.85872
  Beta virt. eigenvalues --    3.86084   3.88118   3.90107   3.92982   3.93337
  Beta virt. eigenvalues --    3.94417   3.95842   3.97427   3.97858   3.99932
  Beta virt. eigenvalues --    4.00404   4.01997   4.02501   4.03811   4.04742
  Beta virt. eigenvalues --    4.05759   4.06558   4.07240   4.08303   4.09051
  Beta virt. eigenvalues --    4.10301   4.13354   4.14367   4.14996   4.18177
  Beta virt. eigenvalues --    4.19717   4.24037   4.25688   4.26546   4.30001
  Beta virt. eigenvalues --    4.30242   4.31695   4.35170   4.36062   4.39047
  Beta virt. eigenvalues --    4.39443   4.40618   4.40799   4.44709   4.45576
  Beta virt. eigenvalues --    4.47396   4.47789   4.50031   4.52591   4.52949
  Beta virt. eigenvalues --    4.55467   4.57017   4.57655   4.58569   4.60444
  Beta virt. eigenvalues --    4.62194   4.63505   4.64772   4.65268   4.67325
  Beta virt. eigenvalues --    4.68965   4.69804   4.70364   4.73856   4.74680
  Beta virt. eigenvalues --    4.76006   4.78319   4.81323   4.82653   4.83534
  Beta virt. eigenvalues --    4.84637   4.88102   4.89061   4.91204   4.92443
  Beta virt. eigenvalues --    4.95031   4.96604   4.97521   4.99345   5.00830
  Beta virt. eigenvalues --    5.01807   5.04529   5.05472   5.06802   5.07727
  Beta virt. eigenvalues --    5.10926   5.12014   5.15480   5.16990   5.17887
  Beta virt. eigenvalues --    5.18304   5.19723   5.20503   5.21388   5.22650
  Beta virt. eigenvalues --    5.23929   5.25532   5.26632   5.28135   5.31203
  Beta virt. eigenvalues --    5.33056   5.36427   5.40165   5.42154   5.45289
  Beta virt. eigenvalues --    5.47780   5.48748   5.51738   5.55299   5.56879
  Beta virt. eigenvalues --    5.58872   5.62935   5.63593   5.65880   5.69141
  Beta virt. eigenvalues --    5.72810   5.79040   5.82292   5.86086   5.88875
  Beta virt. eigenvalues --    5.89535   5.92438   5.93273   5.94442   5.95497
  Beta virt. eigenvalues --    6.00024   6.00613   6.03413   6.07550   6.09792
  Beta virt. eigenvalues --    6.22343   6.33674   6.38812   6.43161   6.45151
  Beta virt. eigenvalues --    6.50313   6.52761   6.55347   6.59092   6.60437
  Beta virt. eigenvalues --    6.64528   6.66413   6.69921   6.71295   6.73720
  Beta virt. eigenvalues --    6.82337   6.84247   6.86903   6.92406   6.98465
  Beta virt. eigenvalues --    7.03502   7.07464   7.12101   7.15436   7.20595
  Beta virt. eigenvalues --    7.24465   7.38918   7.44871   7.47579   7.52941
  Beta virt. eigenvalues --    7.57611   7.78067   8.17107  14.66404  15.30118
  Beta virt. eigenvalues --   17.16827  17.31944  17.38256  17.80049  18.64299
          Condensed to atoms (all electrons):
               1          2          3          4          5          6
     1  H    0.370329   0.342912  -0.009430  -0.009650   0.000534  -0.016920
     2  C    0.342912   5.626430   0.377816   0.436348  -0.050141   0.027434
     3  H   -0.009430   0.377816   0.344629  -0.002867   0.026587   0.012680
     4  H   -0.009650   0.436348  -0.002867   0.405663  -0.055768   0.005776
     5  C    0.000534  -0.050141   0.026587  -0.055768   5.586964   0.106436
     6  H   -0.016920   0.027434   0.012680   0.005776   0.106436   0.663682
     7  H   -0.003326  -0.077726  -0.006014  -0.020120   0.567975  -0.135549
     8  O    0.023452   0.071765  -0.010657   0.007686  -0.240409   0.036825
     9  H   -0.000644  -0.000237   0.000187  -0.000033  -0.003041  -0.000375
    10  C    0.003847   0.003474  -0.000700  -0.000621  -0.023977   0.014296
    11  H    0.001242   0.002149  -0.000312   0.000188  -0.006119  -0.012140
    12  H   -0.000036  -0.000263   0.000212  -0.000098   0.001413   0.001654
    13  C    0.012830   0.010542  -0.005360   0.003470   0.040735   0.025878
    14  H    0.000734   0.001547  -0.000534   0.000267  -0.000731  -0.019001
    15  C   -0.004511  -0.014361   0.004100  -0.001041  -0.025992   0.019092
    16  H   -0.007933  -0.002690   0.001059  -0.000278   0.007211  -0.023386
    17  H    0.001798   0.001015   0.000093   0.000011  -0.007603   0.012433
    18  H   -0.003110  -0.000671   0.001112   0.000106   0.000705  -0.003571
    19  O   -0.017389   0.012154   0.017308   0.001212  -0.241482   0.009411
               7          8          9         10         11         12
     1  H   -0.003326   0.023452  -0.000644   0.003847   0.001242  -0.000036
     2  C   -0.077726   0.071765  -0.000237   0.003474   0.002149  -0.000263
     3  H   -0.006014  -0.010657   0.000187  -0.000700  -0.000312   0.000212
     4  H   -0.020120   0.007686  -0.000033  -0.000621   0.000188  -0.000098
     5  C    0.567975  -0.240409  -0.003041  -0.023977  -0.006119   0.001413
     6  H   -0.135549   0.036825  -0.000375   0.014296  -0.012140   0.001654
     7  H    0.549467  -0.090381  -0.000283   0.001242  -0.002062   0.000083
     8  O   -0.090381   8.805141   0.002867  -0.003165   0.004041   0.001689
     9  H   -0.000283   0.002867   0.382703   0.382993  -0.026390   0.006633
    10  C    0.001242  -0.003165   0.382993   5.949446   0.329719   0.441224
    11  H   -0.002062   0.004041  -0.026390   0.329719   0.401765  -0.012224
    12  H    0.000083   0.001689   0.006633   0.441224  -0.012224   0.348982
    13  C   -0.003690  -0.013275   0.004042   0.005203   0.006903  -0.019339
    14  H    0.000014  -0.000721  -0.002698  -0.107046   0.005186  -0.014158
    15  C   -0.001605   0.001346   0.015707   0.068688  -0.034821   0.011709
    16  H    0.002813   0.002919   0.006717  -0.054059  -0.022369  -0.001168
    17  H   -0.000732   0.002441  -0.011827   0.024566   0.005050   0.001678
    18  H   -0.000217   0.000561   0.003665   0.004472  -0.001281   0.001035
    19  O   -0.071650   0.031752  -0.008080   0.063605   0.011524  -0.003028
              13         14         15         16         17         18
     1  H    0.012830   0.000734  -0.004511  -0.007933   0.001798  -0.003110
     2  C    0.010542   0.001547  -0.014361  -0.002690   0.001015  -0.000671
     3  H   -0.005360  -0.000534   0.004100   0.001059   0.000093   0.001112
     4  H    0.003470   0.000267  -0.001041  -0.000278   0.000011   0.000106
     5  C    0.040735  -0.000731  -0.025992   0.007211  -0.007603   0.000705
     6  H    0.025878  -0.019001   0.019092  -0.023386   0.012433  -0.003571
     7  H   -0.003690   0.000014  -0.001605   0.002813  -0.000732  -0.000217
     8  O   -0.013275  -0.000721   0.001346   0.002919   0.002441   0.000561
     9  H    0.004042  -0.002698   0.015707   0.006717  -0.011827   0.003665
    10  C    0.005203  -0.107046   0.068688  -0.054059   0.024566   0.004472
    11  H    0.006903   0.005186  -0.034821  -0.022369   0.005050  -0.001281
    12  H   -0.019339  -0.014158   0.011709  -0.001168   0.001678   0.001035
    13  C    5.118642   0.384584   0.048498  -0.001543  -0.009026  -0.025912
    14  H    0.384584   0.496485  -0.096000   0.010646   0.000097  -0.020543
    15  C    0.048498  -0.096000   5.861398   0.311237   0.393811   0.441846
    16  H   -0.001543   0.010646   0.311237   0.481390  -0.073151   0.009285
    17  H   -0.009026   0.000097   0.393811  -0.073151   0.475583  -0.030709
    18  H   -0.025912  -0.020543   0.441846   0.009285  -0.030709   0.373672
    19  O   -0.249456  -0.035919   0.051928   0.019902  -0.008099   0.009071
              19
     1  H   -0.017389
     2  C    0.012154
     3  H    0.017308
     4  H    0.001212
     5  C   -0.241482
     6  H    0.009411
     7  H   -0.071650
     8  O    0.031752
     9  H   -0.008080
    10  C    0.063605
    11  H    0.011524
    12  H   -0.003028
    13  C   -0.249456
    14  H   -0.035919
    15  C    0.051928
    16  H    0.019902
    17  H   -0.008099
    18  H    0.009071
    19  O    9.223115
          Atomic-Atomic Spin Densities.
               1          2          3          4          5          6
     1  H    0.002630   0.007673  -0.000887   0.003605  -0.015097   0.000497
     2  C    0.007673   0.105264  -0.008089   0.011085  -0.017685   0.001915
     3  H   -0.000887  -0.008089   0.008922  -0.009258   0.006434   0.007200
     4  H    0.003605   0.011085  -0.009258   0.016905  -0.014704  -0.005911
     5  C   -0.015097  -0.017685   0.006434  -0.014704   0.510651  -0.025551
     6  H    0.000497   0.001915   0.007200  -0.005911  -0.025551  -0.081972
     7  H   -0.002123  -0.000773  -0.002155   0.000358   0.075617  -0.000051
     8  O    0.006448   0.011596  -0.004055   0.009405  -0.192952   0.018724
     9  H    0.000043  -0.000100  -0.000009  -0.000025  -0.000594   0.000275
    10  C    0.000204   0.000554   0.000200  -0.000215  -0.011653   0.005185
    11  H   -0.000042  -0.000075  -0.000022   0.000043  -0.000006   0.002050
    12  H   -0.000016  -0.000206   0.000024  -0.000044  -0.000673   0.001032
    13  C    0.000351   0.003968  -0.002140   0.002303   0.025643  -0.030386
    14  H   -0.000003   0.000157  -0.000165   0.000138   0.002682   0.000773
    15  C    0.000210  -0.001565   0.001099  -0.000963  -0.014410   0.010360
    16  H   -0.000003  -0.000970  -0.000265  -0.000176   0.007641  -0.000835
    17  H   -0.000005  -0.000053   0.000033  -0.000024  -0.001168   0.000390
    18  H    0.000651   0.000210  -0.000159  -0.000003  -0.001007  -0.000239
    19  O    0.002286   0.005059   0.002357  -0.000863  -0.125176  -0.003459
               7          8          9         10         11         12
     1  H   -0.002123   0.006448   0.000043   0.000204  -0.000042  -0.000016
     2  C   -0.000773   0.011596  -0.000100   0.000554  -0.000075  -0.000206
     3  H   -0.002155  -0.004055  -0.000009   0.000200  -0.000022   0.000024
     4  H    0.000358   0.009405  -0.000025  -0.000215   0.000043  -0.000044
     5  C    0.075617  -0.192952  -0.000594  -0.011653  -0.000006  -0.000673
     6  H   -0.000051   0.018724   0.000275   0.005185   0.002050   0.001032
     7  H    0.056906  -0.022197   0.000021  -0.001716  -0.000217  -0.000106
     8  O   -0.022197   1.155654  -0.000020   0.003756  -0.000903   0.000111
     9  H    0.000021  -0.000020   0.002666   0.000107  -0.000465  -0.000328
    10  C   -0.001716   0.003756   0.000107   0.015628  -0.001384   0.001656
    11  H   -0.000217  -0.000903  -0.000465  -0.001384   0.001024  -0.001116
    12  H   -0.000106   0.000111  -0.000328   0.001656  -0.001116   0.001916
    13  C    0.004178  -0.003361  -0.003604  -0.006406   0.002252  -0.003241
    14  H    0.000325  -0.000460   0.000229  -0.003110   0.000243  -0.001378
    15  C   -0.002106   0.002656   0.002043   0.004204  -0.001221   0.001146
    16  H    0.000670  -0.002266  -0.000392  -0.001725   0.000187  -0.000234
    17  H   -0.000156   0.000232  -0.000363   0.000812  -0.000207   0.000123
    18  H   -0.000099   0.000261   0.000104   0.000852  -0.000147   0.000125
    19  O   -0.013224   0.012798   0.000776   0.006491  -0.001083   0.000289
              13         14         15         16         17         18
     1  H    0.000351  -0.000003   0.000210  -0.000003  -0.000005   0.000651
     2  C    0.003968   0.000157  -0.001565  -0.000970  -0.000053   0.000210
     3  H   -0.002140  -0.000165   0.001099  -0.000265   0.000033  -0.000159
     4  H    0.002303   0.000138  -0.000963  -0.000176  -0.000024  -0.000003
     5  C    0.025643   0.002682  -0.014410   0.007641  -0.001168  -0.001007
     6  H   -0.030386   0.000773   0.010360  -0.000835   0.000390  -0.000239
     7  H    0.004178   0.000325  -0.002106   0.000670  -0.000156  -0.000099
     8  O   -0.003361  -0.000460   0.002656  -0.002266   0.000232   0.000261
     9  H   -0.003604   0.000229   0.002043  -0.000392  -0.000363   0.000104
    10  C   -0.006406  -0.003110   0.004204  -0.001725   0.000812   0.000852
    11  H    0.002252   0.000243  -0.001221   0.000187  -0.000207  -0.000147
    12  H   -0.003241  -0.001378   0.001146  -0.000234   0.000123   0.000125
    13  C   -0.007819   0.030283  -0.017372   0.007698  -0.003642   0.000287
    14  H    0.030283   0.047414  -0.003576   0.000880  -0.000828  -0.001132
    15  C   -0.017372  -0.003576   0.029551  -0.004023   0.001844  -0.000045
    16  H    0.007698   0.000880  -0.004023   0.000355  -0.000445  -0.002140
    17  H   -0.003642  -0.000828   0.001844  -0.000445   0.001013   0.000224
    18  H    0.000287  -0.001132  -0.000045  -0.002140   0.000224   0.002322
    19  O   -0.038612  -0.016504   0.008828  -0.006681   0.001749  -0.000757
              19
     1  H    0.002286
     2  C    0.005059
     3  H    0.002357
     4  H   -0.000863
     5  C   -0.125176
     6  H   -0.003459
     7  H   -0.013224
     8  O    0.012798
     9  H    0.000776
    10  C    0.006491
    11  H   -0.001083
    12  H    0.000289
    13  C   -0.038612
    14  H   -0.016504
    15  C    0.008828
    16  H   -0.006681
    17  H    0.001749
    18  H   -0.000757
    19  O    0.793132
 Mulliken charges and spin densities:
               1          2
     1  H    0.315270   0.006424
     2  C   -0.767498   0.117966
     3  H    0.250091  -0.000934
     4  H    0.229752   0.011657
     5  C    0.316702   0.207994
     6  H    0.275345  -0.100005
     7  H    0.291762   0.093151
     8  O   -0.633876   0.995426
     9  H    0.248094   0.000364
    10  C   -1.103206   0.013441
    11  H    0.349952  -0.001088
    12  H    0.234003  -0.000919
    13  C    0.666275  -0.039621
    14  H    0.397793   0.055966
    15  C   -1.051030   0.016661
    16  H    0.333395  -0.002726
    17  H    0.222570  -0.000471
    18  H    0.240485  -0.000691
    19  O   -0.815880   0.627406
 Sum of Mulliken charges =   0.00000   2.00000
 Mulliken charges and spin densities with hydrogens summed into heavy atoms:
               1          2
     2  C    0.027615   0.135113
     5  C    0.883810   0.201140
     8  O   -0.633876   0.995426
    10  C   -0.271157   0.011798
    13  C    1.064068   0.016345
    15  C   -0.254580   0.012772
    19  O   -0.815880   0.627406
 APT charges:
               1
     1  H    0.006592
     2  C    0.047497
     3  H    0.007715
     4  H   -0.006162
     5  C    0.660244
     6  H   -0.526216
     7  H   -0.005869
     8  O   -0.344034
     9  H   -0.014292
    10  C    0.001415
    11  H    0.006109
    12  H   -0.011033
    13  C    0.329910
    14  H   -0.037215
    15  C   -0.002532
    16  H   -0.002154
    17  H   -0.009000
    18  H   -0.013271
    19  O   -0.087702
 Sum of APT charges =   0.00000
 APT charges with hydrogens summed into heavy atoms:
               1
     2  C    0.055642
     5  C    0.128159
     8  O   -0.344034
    10  C   -0.017802
    13  C    0.292695
    15  C   -0.026958
    19  O   -0.087702
 Electronic spatial extent (au):  <R**2>=           1038.7982
 Charge=              0.0000 electrons
 Dipole moment (field-independent basis, Debye):
    X=             -0.8737    Y=             -0.5291    Z=              0.2934  Tot=              1.0627
 Quadrupole moment (field-independent basis, Debye-Ang):
   XX=            -39.0187   YY=            -46.3769   ZZ=            -48.0981
   XY=              1.3324   XZ=              3.4548   YZ=             -3.0467
 Traceless Quadrupole moment (field-independent basis, Debye-Ang):
   XX=              5.4792   YY=             -1.8790   ZZ=             -3.6002
   XY=              1.3324   XZ=              3.4548   YZ=             -3.0467
 Octapole moment (field-independent basis, Debye-Ang**2):
  XXX=             -7.9500  YYY=              0.3177  ZZZ=              0.7005  XYY=             -1.2856
  XXY=             -4.2088  XXZ=             -6.0938  XZZ=             -3.4940  YZZ=              1.7580
  YYZ=             -3.4111  XYZ=              3.1321
 Hexadecapole moment (field-independent basis, Debye-Ang**3):
 XXXX=           -834.8488 YYYY=           -293.3866 ZZZZ=           -214.8993 XXXY=             -7.4487
 XXXZ=              2.5335 YYYX=             -8.0074 YYYZ=              1.3791 ZZZX=             -0.1988
 ZZZY=              2.1320 XXYY=           -197.4139 XXZZ=           -174.8409 YYZZ=            -84.5224
 XXYZ=             -3.3691 YYXZ=              2.4510 ZZXY=             -0.0533
 N-N= 3.220491434714D+02 E-N=-1.456889012389D+03  KE= 3.459970306720D+02
  Exact polarizability: 117.108  -6.908  77.923  -6.320   2.510  72.958
 Approx polarizability:  98.003  -8.647  81.734  -6.318   7.261  82.543
                          Isotropic Fermi Contact Couplings
        Atom                 a.u.       MegaHertz       Gauss      10(-4) cm-1
     1  H(1)               0.00002       0.05378       0.01919       0.01794
     2  C(13)              0.05216      29.31871      10.46164       9.77967
     3  H(1)               0.00208       4.63906       1.65533       1.54742
     4  H(1)               0.00454      10.14520       3.62006       3.38407
     5  C(13)              0.06185      34.76841      12.40623      11.59749
     6  H(1)              -0.00812     -18.14024      -6.47289      -6.05093
     7  H(1)               0.04731     105.72895      37.72672      35.26738
     8  O(17)              0.03977     -12.05343      -4.30096      -4.02059
     9  H(1)              -0.00058      -1.30611      -0.46605      -0.43567
    10  C(13)              0.00416       2.34040       0.83511       0.78067
    11  H(1)               0.00039       0.86682       0.30930       0.28914
    12  H(1)              -0.00024      -0.53711      -0.19165      -0.17916
    13  C(13)             -0.01751      -9.84020      -3.51123      -3.28234
    14  H(1)               0.02664      59.53637      21.24406      19.85920
    15  C(13)              0.00620       3.48687       1.24420       1.16309
    16  H(1)               0.00060       1.34195       0.47884       0.44763
    17  H(1)              -0.00061      -1.37056      -0.48905      -0.45717
    18  H(1)              -0.00025      -0.56296      -0.20088      -0.18778
    19  O(17)              0.04906     -14.87022      -5.30606      -4.96017
 --------------------------------------------------------
       Center         ----  Spin Dipole Couplings  ----
                      3XX-RR        3YY-RR        3ZZ-RR
 --------------------------------------------------------
     1   Atom       -0.012033      0.017045     -0.005012
     2   Atom       -0.009779      0.090051     -0.080272
     3   Atom       -0.005746      0.007510     -0.001764
     4   Atom        0.017408     -0.002293     -0.015115
     5   Atom        0.297829     -0.138176     -0.159652
     6   Atom        0.126589     -0.061449     -0.065140
     7   Atom       -0.008981     -0.021756      0.030736
     8   Atom       -1.231803      1.286394     -0.054591
     9   Atom        0.004703     -0.001912     -0.002791
    10   Atom        0.002396      0.008046     -0.010443
    11   Atom        0.010783     -0.002757     -0.008027
    12   Atom        0.003898      0.002225     -0.006123
    13   Atom        0.029908     -0.022563     -0.007345
    14   Atom        0.015784     -0.009593     -0.006190
    15   Atom       -0.004526     -0.008435      0.012961
    16   Atom        0.001582     -0.004736      0.003154
    17   Atom        0.001193     -0.003926      0.002733
    18   Atom       -0.003578      0.002748      0.000830
    19   Atom        0.719578     -0.448324     -0.271254
 --------------------------------------------------------
                        XY            XZ            YZ
 --------------------------------------------------------
     1   Atom        0.006277     -0.000468     -0.012655
     2   Atom        0.106841     -0.008870     -0.007680
     3   Atom        0.010225      0.000041      0.012354
     4   Atom        0.011930     -0.004175      0.001676
     5   Atom       -0.143914     -0.122540      0.028488
     6   Atom       -0.105309     -0.098546      0.045797
     7   Atom       -0.016530      0.021548     -0.020698
     8   Atom        0.128909     -0.330429     -2.496959
     9   Atom        0.003039      0.003013      0.002709
    10   Atom        0.009590      0.003555      0.005566
    11   Atom        0.005889      0.000279      0.005591
    12   Atom        0.007022     -0.002129      0.000023
    13   Atom       -0.015068      0.009784      0.009395
    14   Atom       -0.008694      0.003090      0.003327
    15   Atom       -0.003791     -0.000205     -0.011794
    16   Atom       -0.010616      0.005174     -0.004610
    17   Atom       -0.003046      0.004498     -0.002178
    18   Atom       -0.004377      0.001387     -0.007242
    19   Atom       -1.279862     -1.414446      0.905969
 --------------------------------------------------------


 ---------------------------------------------------------------------------------
              Anisotropic Spin Dipole Couplings in Principal Axis System
 ---------------------------------------------------------------------------------

       Atom             a.u.   MegaHertz   Gauss  10(-4) cm-1        Axes

              Baa    -0.0143    -7.634    -2.724    -2.547  0.8444 -0.3371 -0.4164
     1 H(1)   Bbb    -0.0095    -5.054    -1.803    -1.686  0.5103  0.2690  0.8168
              Bcc     0.0238    12.689     4.528     4.232  0.1633  0.9022 -0.3992
 
              Baa    -0.0830   -11.134    -3.973    -3.714  0.4794 -0.2588  0.8386
     2 C(13)  Bbb    -0.0756   -10.147    -3.621    -3.385  0.6942 -0.4728 -0.5428
              Bcc     0.1586    21.281     7.594     7.099  0.5370  0.8423 -0.0470
 
              Baa    -0.0151    -8.044    -2.870    -2.683  0.6255 -0.5729  0.5297
     3 H(1)   Bbb    -0.0040    -2.130    -0.760    -0.711  0.7048  0.1237 -0.6985
              Bcc     0.0191    10.174     3.630     3.394  0.3347  0.8103  0.4811
 
              Baa    -0.0166    -8.858    -3.161    -2.955  0.2160 -0.2893  0.9326
     4 H(1)   Bbb    -0.0067    -3.561    -1.270    -1.188 -0.3658  0.8616  0.3520
              Bcc     0.0233    12.419     4.431     4.142  0.9053  0.4171 -0.0802
 
              Baa    -0.1941   -26.046    -9.294    -8.688  0.3365  0.4427  0.8311
     5 C(13)  Bbb    -0.1767   -23.708    -8.460    -7.908  0.1280  0.8529 -0.5061
              Bcc     0.3708    49.754    17.754    16.596  0.9329 -0.2767 -0.2304
 
              Baa    -0.1095   -58.413   -20.843   -19.485  0.1764  0.8538 -0.4898
     6 H(1)   Bbb    -0.1063   -56.712   -20.236   -18.917  0.4955  0.3529  0.7937
              Bcc     0.2158   115.126    41.080    38.402  0.8505 -0.3827 -0.3608
 
              Baa    -0.0337   -17.971    -6.412    -5.994  0.4779  0.8702  0.1198
     7 H(1)   Bbb    -0.0158    -8.422    -3.005    -2.809  0.7776 -0.3557 -0.5184
              Bcc     0.0495    26.393     9.418     8.804  0.4086 -0.3409  0.8467
 
              Baa    -2.0137   145.709    51.993    48.603  0.2338  0.5808  0.7797
     8 O(17)  Bbb    -1.2083    87.433    31.198    29.164  0.9699 -0.1954 -0.1452
              Bcc     3.2220  -233.142   -83.191   -77.768  0.0681  0.7902 -0.6090
 
              Baa    -0.0051    -2.728    -0.973    -0.910 -0.0499 -0.6173  0.7852
     9 H(1)   Bbb    -0.0022    -1.186    -0.423    -0.396 -0.5216  0.6865  0.5066
              Bcc     0.0073     3.913     1.396     1.305  0.8517  0.3843  0.3562
 
              Baa    -0.0121    -1.619    -0.578    -0.540 -0.0884 -0.2263  0.9700
    10 C(13)  Bbb    -0.0047    -0.637    -0.227    -0.212  0.8113 -0.5814 -0.0617
              Bcc     0.0168     2.256     0.805     0.753  0.5779  0.7815  0.2350
 
              Baa    -0.0120    -6.394    -2.282    -2.133  0.1393 -0.5767  0.8050
    11 H(1)   Bbb    -0.0013    -0.668    -0.238    -0.223 -0.3681  0.7245  0.5827
              Bcc     0.0132     7.062     2.520     2.356  0.9193  0.3775  0.1113
 
              Baa    -0.0070    -3.715    -1.325    -1.239  0.3505 -0.2701  0.8968
    12 H(1)   Bbb    -0.0033    -1.774    -0.633    -0.592 -0.5601  0.7070  0.4319
              Bcc     0.0103     5.488     1.958     1.831  0.7506  0.6536 -0.0965
 
              Baa    -0.0322    -4.317    -1.540    -1.440  0.2765  0.8577 -0.4336
    13 C(13)  Bbb    -0.0030    -0.400    -0.143    -0.134 -0.0508  0.4636  0.8846
              Bcc     0.0352     4.717     1.683     1.574  0.9597 -0.2226  0.1717
 
              Baa    -0.0144    -7.664    -2.735    -2.557  0.2896  0.8433 -0.4527
    14 H(1)   Bbb    -0.0043    -2.279    -0.813    -0.760  0.0608  0.4558  0.8880
              Bcc     0.0186     9.943     3.548     3.317  0.9552 -0.2847  0.0807
 
              Baa    -0.0149    -1.997    -0.713    -0.666  0.3257  0.8697  0.3708
    15 C(13)  Bbb    -0.0034    -0.454    -0.162    -0.151  0.9436 -0.2741 -0.1859
              Bcc     0.0183     2.451     0.875     0.818  0.0601 -0.4104  0.9099
 
              Baa    -0.0127    -6.765    -2.414    -2.257  0.5862  0.8090  0.0440
    16 H(1)   Bbb    -0.0012    -0.666    -0.238    -0.222 -0.4593  0.2872  0.8406
              Bcc     0.0139     7.432     2.652     2.479  0.6674 -0.5129  0.5399
 
              Baa    -0.0053    -2.852    -1.018    -0.951  0.4137  0.9103  0.0150
    17 H(1)   Bbb    -0.0023    -1.240    -0.443    -0.414 -0.6521  0.2847  0.7026
              Bcc     0.0077     4.093     1.460     1.365  0.6353 -0.3005  0.7114
 
              Baa    -0.0070    -3.728    -1.330    -1.243  0.6156  0.6295  0.4740
    18 H(1)   Bbb    -0.0034    -1.811    -0.646    -0.604  0.7318 -0.2335 -0.6403
              Bcc     0.0104     5.539     1.976     1.848 -0.2924  0.7411 -0.6044
 
              Baa    -1.2749    92.251    32.917    30.771  0.6568  0.2297  0.7183
    19 O(17)  Bbb    -1.2696    91.864    32.779    30.643  0.2157  0.8555 -0.4708
              Bcc     2.5444  -184.114   -65.697   -61.414  0.7226 -0.4641 -0.5123
 

 ---------------------------------------------------------------------------------

 Rotating derivatives to standard orientation.
 Full mass-weighted force constant matrix:
 Low frequencies ----1103.2809   -4.9545   -4.2701   -0.0007   -0.0005   -0.0004
 Low frequencies ---    3.1983   41.0191   72.9617
 ******    1 imaginary frequencies (negative Signs) ****** 
 Diagonal vibrational polarizability:
       95.2468467      58.3820259      29.0681852
 Harmonic frequencies (cm**-1), IR intensities (KM/Mole), Raman scattering
 activities (A**4/AMU), depolarization ratios for plane and unpolarized
 incident light, reduced masses (AMU), force constants (mDyne/A),
 and normal coordinates:
                      1                      2                      3
                      A                      A                      A
 Frequencies --  -1103.2809                40.9852                72.9497
 Red. masses --      1.2941                 3.4825                 2.6736
 Frc consts  --      0.9281                 0.0034                 0.0084
 IR Inten    --   2795.8204                 3.9588                 0.4678
  Atom  AN      X      Y      Z        X      Y      Z        X      Y      Z
     1   1     0.00   0.00   0.00     0.22   0.12   0.31    -0.18   0.10   0.07
     2   6     0.02  -0.01   0.00     0.13  -0.08   0.23    -0.10   0.09   0.01
     3   1     0.03   0.02  -0.01     0.15  -0.23   0.34    -0.11   0.03   0.05
     4   1     0.02   0.03  -0.01     0.11  -0.14   0.23    -0.09   0.19  -0.05
     5   6     0.01   0.02   0.03    -0.03  -0.04  -0.03     0.01   0.01  -0.03
     6   1     0.78  -0.47  -0.30    -0.01   0.03  -0.04     0.01  -0.09   0.04
     7   1     0.22  -0.01  -0.09    -0.14  -0.23  -0.10     0.10  -0.01  -0.08
     8   8     0.01  -0.03  -0.04    -0.05   0.15  -0.17     0.02   0.06  -0.07
     9   1     0.00   0.01   0.00    -0.02  -0.11   0.20    -0.14   0.15   0.01
    10   6     0.00   0.00   0.01     0.01  -0.03   0.14    -0.19   0.06   0.07
    11   1     0.01   0.01   0.00     0.00  -0.05   0.15    -0.24  -0.10   0.18
    12   1     0.00  -0.01   0.00     0.07   0.06   0.20    -0.34   0.17   0.08
    13   6     0.01  -0.01   0.00    -0.01   0.00  -0.01     0.03   0.01   0.00
    14   1     0.02   0.02   0.04     0.00   0.02  -0.03     0.09   0.18  -0.08
    15   6     0.00   0.01   0.00    -0.07  -0.12  -0.09     0.21  -0.13  -0.03
    16   1     0.00  -0.01   0.01    -0.05  -0.12  -0.05     0.11  -0.33   0.01
    17   1     0.00  -0.01   0.02    -0.08  -0.24  -0.08     0.22   0.01  -0.05
    18   1     0.00   0.00  -0.01    -0.13  -0.08  -0.20     0.41  -0.18  -0.08
    19   8    -0.11   0.05   0.03     0.02   0.11  -0.07     0.01  -0.09   0.04
                      4                      5                      6
                      A                      A                      A
 Frequencies --     97.7634               129.3760               192.5444
 Red. masses --      4.3054                 3.1673                 1.1411
 Frc consts  --      0.0242                 0.0312                 0.0249
 IR Inten    --      3.4182                 3.3433                 0.0762
  Atom  AN      X      Y      Z        X      Y      Z        X      Y      Z
     1   1     0.12  -0.08  -0.06     0.48  -0.01  -0.17     0.34  -0.27  -0.36
     2   6    -0.01   0.02   0.07     0.30  -0.02  -0.07    -0.01  -0.02  -0.01
     3   1    -0.29   0.07   0.03     0.38   0.08  -0.14    -0.47   0.22  -0.19
     4   1     0.08   0.12   0.33     0.27  -0.26   0.02     0.12   0.00   0.54
     5   6     0.07  -0.06  -0.04     0.05   0.16  -0.01    -0.05   0.00  -0.03
     6   1    -0.02  -0.12  -0.21     0.05   0.27  -0.07    -0.05   0.02  -0.06
     7   1    -0.03   0.02   0.07    -0.09   0.15   0.05    -0.10   0.01   0.00
     8   8     0.34  -0.10  -0.01    -0.02   0.06   0.06     0.00   0.01  -0.04
     9   1    -0.29   0.14   0.16    -0.15   0.06  -0.06     0.09  -0.04  -0.04
    10   6    -0.19   0.08   0.05    -0.16  -0.02  -0.03     0.04  -0.01   0.02
    11   1    -0.28   0.04  -0.07    -0.19  -0.07  -0.01     0.08   0.00   0.09
    12   1    -0.09   0.07   0.07    -0.23  -0.02  -0.05    -0.02   0.01   0.01
    13   6    -0.08   0.05   0.03    -0.07  -0.04   0.01     0.00   0.00   0.01
    14   1     0.01   0.09   0.15    -0.05   0.00   0.00    -0.02   0.00  -0.02
    15   6    -0.20   0.05   0.00    -0.02  -0.04   0.03     0.04   0.00   0.02
    16   1    -0.25   0.03  -0.08    -0.03  -0.07   0.04     0.06  -0.01   0.05
    17   1    -0.27   0.07   0.08     0.00   0.01   0.01     0.07   0.00  -0.01
    18   1    -0.16   0.04  -0.03     0.03  -0.05   0.05     0.05  -0.01   0.03
    19   8     0.06  -0.03  -0.10    -0.08  -0.10   0.02    -0.02   0.01   0.03
                      7                      8                      9
                      A                      A                      A
 Frequencies --    229.9889               259.2535               287.5423
 Red. masses --      1.0540                 1.1234                 2.2256
 Frc consts  --      0.0328                 0.0445                 0.1084
 IR Inten    --      0.0659                 0.7274                 0.7712
  Atom  AN      X      Y      Z        X      Y      Z        X      Y      Z
     1   1    -0.02   0.04   0.05     0.03  -0.07  -0.05    -0.04  -0.25  -0.17
     2   6     0.01   0.00   0.01     0.00   0.00   0.01    -0.01  -0.02  -0.03
     3   1     0.06  -0.04   0.03    -0.08   0.06  -0.03    -0.19   0.15  -0.15
     4   1    -0.01  -0.02  -0.05     0.03   0.03   0.09     0.04   0.10   0.10
     5   6    -0.01   0.00  -0.02     0.02   0.00   0.04     0.14  -0.08   0.16
     6   1    -0.02   0.01  -0.03     0.05  -0.02   0.06     0.18  -0.14   0.26
     7   1    -0.03   0.00   0.00     0.08  -0.02   0.00     0.36  -0.11   0.01
     8   8     0.02  -0.01   0.00    -0.05   0.03   0.02    -0.09   0.11   0.01
     9   1     0.34  -0.07  -0.38    -0.14   0.03   0.17     0.07   0.11  -0.21
    10   6     0.03  -0.01   0.01     0.01  -0.01  -0.02    -0.06   0.02  -0.03
    11   1     0.22  -0.07   0.46    -0.08   0.05  -0.26    -0.04  -0.10   0.16
    12   1    -0.42   0.10  -0.05     0.25  -0.08   0.00    -0.33   0.07  -0.07
    13   6    -0.01   0.00   0.00     0.02  -0.01  -0.01     0.05  -0.01  -0.01
    14   1    -0.02  -0.01   0.01     0.03  -0.01   0.02     0.10   0.00   0.06
    15   6    -0.04   0.01   0.00    -0.03  -0.01  -0.03    -0.09   0.01  -0.04
    16   1    -0.22  -0.13  -0.16    -0.36  -0.29  -0.29     0.02   0.17  -0.03
    17   1    -0.14   0.27   0.12    -0.21   0.40   0.19    -0.10  -0.22  -0.02
    18   1     0.22  -0.06   0.05     0.43  -0.15   0.02    -0.32   0.09  -0.10
    19   8     0.00   0.01  -0.01     0.02   0.00  -0.01     0.08  -0.04  -0.04
                     10                     11                     12
                      A                      A                      A
 Frequencies --    331.8653               372.4178               445.4176
 Red. masses --      3.8484                 2.2391                 3.4884
 Frc consts  --      0.2497                 0.1830                 0.4078
 IR Inten    --      5.0240                 1.0544                 8.5429
  Atom  AN      X      Y      Z        X      Y      Z        X      Y      Z
     1   1    -0.19  -0.31  -0.15    -0.01  -0.01  -0.01    -0.04  -0.01   0.01
     2   6    -0.04  -0.19  -0.15     0.00   0.01   0.00    -0.01   0.00   0.00
     3   1     0.23  -0.04  -0.24    -0.02   0.02  -0.01    -0.04  -0.01   0.01
     4   1    -0.14  -0.36  -0.36     0.01   0.04   0.01     0.00   0.05   0.00
     5   6    -0.07  -0.11   0.18     0.03  -0.01   0.02     0.02  -0.01   0.01
     6   1    -0.17   0.00   0.06     0.03  -0.03   0.01     0.03   0.05  -0.02
     7   1    -0.14   0.00   0.27     0.06  -0.01   0.00     0.01  -0.01   0.01
     8   8     0.20   0.22  -0.07    -0.03   0.01   0.01    -0.01   0.00   0.00
     9   1     0.00  -0.09   0.06    -0.11  -0.30   0.29    -0.09   0.17  -0.17
    10   6     0.02   0.00   0.02    -0.03  -0.10   0.15    -0.12  -0.13  -0.09
    11   1     0.05   0.07  -0.02    -0.07  -0.23   0.24    -0.20  -0.20  -0.16
    12   1     0.11  -0.02   0.03     0.09   0.19   0.32    -0.30  -0.28  -0.20
    13   6    -0.08   0.02   0.00    -0.01  -0.06  -0.12    -0.03  -0.12   0.06
    14   1    -0.11   0.00  -0.05    -0.02  -0.05  -0.12    -0.06  -0.21   0.10
    15   6     0.03   0.00   0.02     0.06   0.17   0.01     0.06  -0.04   0.18
    16   1     0.00  -0.09   0.05     0.11   0.32  -0.06     0.12  -0.03   0.26
    17   1     0.07   0.11  -0.02     0.12   0.39  -0.07     0.19   0.16   0.01
    18   1     0.15  -0.04   0.06     0.06   0.12   0.35     0.14  -0.11   0.43
    19   8    -0.09   0.04   0.03    -0.03  -0.05  -0.12     0.09   0.26  -0.13
                     13                     14                     15
                      A                      A                      A
 Frequencies --    515.6928               674.9482               821.6004
 Red. masses --      2.4457                 3.1144                 1.5246
 Frc consts  --      0.3832                 0.8359                 0.6064
 IR Inten    --     28.8928               357.1693                 4.1423
  Atom  AN      X      Y      Z        X      Y      Z        X      Y      Z
     1   1     0.05   0.01  -0.02    -0.12  -0.02   0.05     0.26   0.15  -0.06
     2   6    -0.03  -0.03   0.00     0.07   0.03  -0.02    -0.03   0.01   0.00
     3   1     0.07  -0.01  -0.01    -0.18  -0.08   0.04     0.13  -0.04   0.04
     4   1    -0.07  -0.19   0.00     0.16   0.38  -0.03    -0.09  -0.36   0.12
     5   6    -0.14   0.06  -0.01     0.20  -0.14  -0.06    -0.05   0.01  -0.03
     6   1    -0.02   0.02  -0.07    -0.24   0.35   0.37    -0.08  -0.29   0.30
     7   1    -0.22   0.10   0.06     0.13  -0.24  -0.09     0.50   0.10  -0.23
     8   8     0.05   0.01   0.00     0.02  -0.04  -0.04     0.02   0.01   0.02
     9   1    -0.13   0.24   0.04    -0.08  -0.06   0.03     0.00  -0.20  -0.05
    10   6    -0.05  -0.06  -0.01    -0.03  -0.06  -0.02    -0.05  -0.10   0.00
    11   1    -0.28  -0.38  -0.04    -0.09  -0.16  -0.02     0.04   0.04  -0.01
    12   1    -0.21   0.06   0.01    -0.04   0.00   0.02     0.00  -0.21  -0.04
    13   6     0.23  -0.10  -0.04    -0.05   0.00  -0.03    -0.07   0.04   0.04
    14   1     0.18  -0.11  -0.11    -0.20  -0.08  -0.27    -0.01   0.05   0.11
    15   6    -0.01   0.05  -0.07     0.00   0.03  -0.07     0.00   0.06  -0.09
    16   1    -0.06   0.27  -0.39    -0.01   0.10  -0.16     0.02  -0.03   0.04
    17   1    -0.22  -0.01   0.18    -0.03   0.09  -0.04     0.09   0.07  -0.20
    18   1    -0.19   0.09  -0.02    -0.03   0.04  -0.02     0.09   0.05  -0.16
    19   8     0.03   0.05   0.12    -0.12   0.13   0.21     0.06   0.02   0.05
                     16                     17                     18
                      A                      A                      A
 Frequencies --    840.2321               920.3255               927.0113
 Red. masses --      1.5897                 1.3666                 1.3308
 Frc consts  --      0.6613                 0.6820                 0.6738
 IR Inten    --     76.3457                 4.1969                 1.3577
  Atom  AN      X      Y      Z        X      Y      Z        X      Y      Z
     1   1     0.22   0.16  -0.04    -0.03  -0.24  -0.14    -0.04  -0.08  -0.01
     2   6    -0.01   0.01  -0.02     0.04   0.12   0.07    -0.02  -0.03   0.02
     3   1     0.07  -0.08   0.05     0.38   0.59  -0.26     0.01   0.03  -0.03
     4   1    -0.04  -0.25   0.11    -0.08  -0.14  -0.19    -0.03  -0.04  -0.02
     5   6    -0.02  -0.03  -0.04    -0.05  -0.03   0.04     0.02   0.04  -0.02
     6   1    -0.18  -0.16   0.38    -0.11  -0.14   0.14     0.01   0.02   0.03
     7   1     0.48   0.05  -0.23    -0.14  -0.42  -0.16     0.01  -0.07  -0.08
     8   8     0.03   0.01   0.02     0.01  -0.05  -0.04     0.00   0.00   0.01
     9   1     0.00   0.19   0.06     0.00   0.02   0.00    -0.14  -0.21   0.12
    10   6     0.05   0.12  -0.01     0.00   0.01   0.00     0.01  -0.04  -0.09
    11   1    -0.04  -0.04   0.02    -0.01  -0.01   0.00    -0.10  -0.37   0.12
    12   1     0.02   0.27   0.06     0.00   0.02   0.00     0.04   0.42   0.15
    13   6     0.03  -0.05  -0.07    -0.01   0.00  -0.01     0.02   0.06  -0.04
    14   1    -0.06  -0.08  -0.18    -0.01  -0.02  -0.01    -0.08  -0.22   0.11
    15   6    -0.02  -0.08   0.10    -0.01   0.00   0.00    -0.01   0.05   0.09
    16   1    -0.01   0.06  -0.03     0.01   0.01   0.01    -0.13  -0.31   0.25
    17   1    -0.08  -0.02   0.17     0.01   0.02  -0.03    -0.02  -0.24   0.10
    18   1    -0.10  -0.09   0.27     0.00  -0.01   0.03     0.14   0.09  -0.40
    19   8    -0.07   0.01  -0.03     0.00   0.01   0.01     0.00   0.01   0.00
                     19                     20                     21
                      A                      A                      A
 Frequencies --    931.7243               942.1853              1004.9381
 Red. masses --      2.7578                 1.3268                 2.0906
 Frc consts  --      1.4106                 0.6940                 1.2440
 IR Inten    --      9.6833                 0.9686                63.5245
  Atom  AN      X      Y      Z        X      Y      Z        X      Y      Z
     1   1    -0.24  -0.44  -0.01     0.00   0.01   0.01     0.03   0.05   0.01
     2   6    -0.12  -0.20   0.10     0.00  -0.01   0.00    -0.01   0.00   0.00
     3   1     0.01   0.13  -0.14    -0.01  -0.02   0.01     0.01  -0.01   0.01
     4   1    -0.16  -0.19  -0.10     0.00   0.01   0.01    -0.01  -0.01   0.02
     5   6     0.15   0.23  -0.11     0.00   0.00   0.00    -0.01   0.02   0.04
     6   1     0.10   0.14   0.12     0.00   0.01  -0.01     0.14  -0.05  -0.16
     7   1    -0.01  -0.37  -0.40     0.00   0.01   0.01    -0.10   0.17   0.17
     8   8     0.02   0.02   0.04     0.00   0.00   0.00    -0.01  -0.02  -0.03
     9   1     0.04   0.04  -0.04     0.01   0.51   0.07    -0.08  -0.37   0.04
    10   6    -0.01   0.03   0.02     0.09   0.05   0.04    -0.03   0.06  -0.09
    11   1     0.05   0.15  -0.03    -0.16  -0.23  -0.08     0.07   0.03   0.15
    12   1     0.01  -0.10  -0.04    -0.17   0.08  -0.01     0.17   0.41   0.13
    13   6    -0.02  -0.03  -0.01    -0.02  -0.06   0.03    -0.07  -0.04  -0.12
    14   1     0.02   0.09  -0.07    -0.13  -0.37   0.19     0.05  -0.01   0.03
    15   6    -0.01  -0.03  -0.02    -0.06   0.04  -0.08    -0.08  -0.08  -0.02
    16   1     0.06   0.12  -0.07     0.05  -0.13   0.26     0.09   0.06   0.14
    17   1     0.03   0.11  -0.07     0.23   0.17  -0.43     0.13   0.23  -0.28
    18   1    -0.06  -0.05   0.21     0.18  -0.04  -0.01    -0.02  -0.17   0.44
    19   8     0.00   0.01   0.02    -0.01  -0.02   0.01     0.13   0.02   0.13
                     22                     23                     24
                      A                      A                      A
 Frequencies --   1072.7939              1140.8320              1157.2807
 Red. masses --      1.9180                 1.7899                 1.9658
 Frc consts  --      1.3006                 1.3725                 1.5512
 IR Inten    --     24.4264                37.1341                11.6655
  Atom  AN      X      Y      Z        X      Y      Z        X      Y      Z
     1   1     0.31   0.17  -0.11     0.13   0.16  -0.02     0.01   0.02   0.00
     2   6    -0.12   0.03   0.02    -0.03   0.01  -0.03     0.00   0.00  -0.01
     3   1     0.29   0.05   0.02     0.04  -0.07   0.03    -0.01  -0.01   0.00
     4   1    -0.21  -0.49   0.15    -0.03  -0.08   0.09     0.01   0.02   0.00
     5   6     0.17   0.04   0.09     0.04   0.00   0.03     0.00   0.01   0.00
     6   1    -0.04   0.17  -0.10    -0.04   0.25   0.24    -0.01  -0.05   0.00
     7   1    -0.10   0.33   0.36    -0.11  -0.14   0.00    -0.04  -0.01   0.02
     8   8    -0.03  -0.07  -0.11     0.01  -0.03  -0.03     0.00   0.00   0.00
     9   1     0.00   0.13   0.02     0.05  -0.27  -0.11     0.03   0.20   0.00
    10   6     0.02  -0.01   0.02    -0.08   0.02   0.00     0.06  -0.12   0.03
    11   1    -0.05  -0.06  -0.04     0.14   0.28   0.08    -0.17  -0.31  -0.17
    12   1    -0.06  -0.04  -0.02     0.17  -0.09   0.01    -0.19  -0.25  -0.10
    13   6    -0.03   0.01   0.01     0.18  -0.05   0.00     0.06   0.20  -0.10
    14   1    -0.14  -0.04  -0.14     0.38   0.06   0.30     0.14   0.50  -0.30
    15   6     0.03   0.01   0.00    -0.08   0.03   0.00    -0.10  -0.05   0.05
    16   1    -0.02   0.02  -0.10     0.01  -0.14   0.32     0.04  -0.09   0.34
    17   1    -0.06  -0.05   0.12     0.14   0.03  -0.26     0.05   0.09  -0.12
    18   1    -0.04   0.04  -0.07     0.18  -0.05   0.02     0.04  -0.12   0.28
    19   8    -0.01   0.00   0.00    -0.10   0.02  -0.02     0.00  -0.03   0.02
                     25                     26                     27
                      A                      A                      A
 Frequencies --   1186.7277              1204.3924              1225.7306
 Red. masses --      1.2474                 2.2891                 2.2254
 Frc consts  --      1.0351                 1.9564                 1.9700
 IR Inten    --      8.9857               101.4975                35.5299
  Atom  AN      X      Y      Z        X      Y      Z        X      Y      Z
     1   1    -0.23  -0.36   0.02    -0.03  -0.21  -0.10    -0.05   0.13   0.14
     2   6     0.04  -0.03   0.09    -0.02   0.04   0.05     0.04  -0.07  -0.03
     3   1     0.00   0.20  -0.08     0.10   0.11   0.00    -0.10  -0.02  -0.05
     4   1     0.01   0.09  -0.18    -0.12  -0.25  -0.08     0.15   0.36   0.04
     5   6    -0.03   0.00  -0.03     0.05  -0.11  -0.11    -0.06   0.14   0.14
     6   1    -0.08   0.15   0.07    -0.02   0.05  -0.29    -0.11   0.07   0.48
     7   1     0.40   0.67   0.17     0.07   0.22   0.10     0.14   0.01  -0.07
     8   8    -0.01  -0.03  -0.05    -0.02   0.05   0.06     0.02  -0.09  -0.11
     9   1     0.04   0.00  -0.04    -0.13  -0.19   0.11    -0.10  -0.01   0.12
    10   6    -0.02   0.01   0.02     0.02  -0.03  -0.10     0.04  -0.03  -0.06
    11   1     0.03   0.10  -0.02    -0.04  -0.29   0.14    -0.05  -0.26   0.06
    12   1     0.01  -0.09  -0.02     0.06   0.27   0.07    -0.04   0.20   0.04
    13   6     0.03  -0.02  -0.03     0.07   0.08   0.19    -0.03   0.06   0.11
    14   1     0.05   0.00  -0.02     0.09   0.12   0.22     0.12   0.12   0.33
    15   6    -0.02   0.02   0.02    -0.01  -0.07  -0.07     0.03  -0.05  -0.05
    16   1    -0.03  -0.07   0.09     0.15   0.24  -0.13     0.10   0.18  -0.18
    17   1     0.02  -0.04  -0.03     0.03   0.23  -0.11    -0.04   0.13   0.05
    18   1     0.05   0.01  -0.05    -0.06  -0.11   0.28    -0.12  -0.04   0.16
    19   8    -0.01   0.00   0.00    -0.07   0.00  -0.04    -0.03  -0.01  -0.04
                     28                     29                     30
                      A                      A                      A
 Frequencies --   1296.1093              1315.7345              1333.9000
 Red. masses --      1.1639                 1.4558                 1.3062
 Frc consts  --      1.1520                 1.4849                 1.3694
 IR Inten    --     54.2405                 3.2842                12.2919
  Atom  AN      X      Y      Z        X      Y      Z        X      Y      Z
     1   1     0.02   0.00  -0.04    -0.01   0.01   0.01     0.01  -0.05  -0.03
     2   6    -0.02   0.03   0.00     0.00   0.00   0.00     0.00   0.01   0.01
     3   1     0.03  -0.01   0.03     0.00  -0.01   0.00    -0.01  -0.01   0.01
     4   1    -0.05  -0.12   0.04     0.01   0.01   0.02    -0.02  -0.04  -0.04
     5   6    -0.05  -0.05   0.03    -0.01   0.01   0.01     0.05  -0.01  -0.06
     6   1     0.27   0.72  -0.21     0.00  -0.01  -0.01    -0.12  -0.33   0.17
     7   1     0.30  -0.15  -0.23     0.03  -0.01  -0.02    -0.24   0.10   0.18
     8   8     0.01   0.00   0.01     0.00   0.00  -0.01    -0.01   0.02   0.02
     9   1    -0.01   0.11   0.03    -0.08   0.06   0.10     0.01   0.13   0.03
    10   6     0.03  -0.01   0.00     0.03   0.01  -0.05     0.04  -0.01   0.01
    11   1    -0.02  -0.04  -0.03     0.04  -0.08   0.08    -0.03  -0.05  -0.07
    12   1    -0.06   0.03   0.00     0.03   0.20   0.04    -0.08   0.08   0.01
    13   6    -0.06  -0.01  -0.04    -0.03  -0.14   0.11    -0.08  -0.06  -0.07
    14   1     0.21   0.17   0.24     0.11   0.66  -0.58     0.49   0.35   0.54
    15   6     0.02   0.00   0.01    -0.04   0.06   0.01     0.03   0.01   0.01
    16   1    -0.03  -0.02  -0.05    -0.07  -0.07   0.08    -0.06  -0.04  -0.08
    17   1    -0.02  -0.03   0.05     0.08  -0.05  -0.15    -0.02  -0.07   0.07
    18   1    -0.05   0.02  -0.01     0.12   0.05  -0.17    -0.06   0.05  -0.05
    19   8     0.01  -0.01   0.01     0.01   0.01  -0.01    -0.02   0.02   0.02
                     31                     32                     33
                      A                      A                      A
 Frequencies --   1394.4534              1399.8669              1416.1357
 Red. masses --      1.2359                 1.2868                 1.2465
 Frc consts  --      1.4159                 1.4858                 1.4728
 IR Inten    --      4.0383                14.8809                10.8648
  Atom  AN      X      Y      Z        X      Y      Z        X      Y      Z
     1   1     0.42   0.33   0.03     0.01   0.00  -0.01     0.02   0.00  -0.01
     2   6    -0.08  -0.10   0.02     0.00   0.00   0.00     0.00   0.00   0.00
     3   1     0.40   0.35  -0.26     0.01   0.00   0.00     0.01   0.01   0.00
     4   1     0.09   0.56  -0.03     0.00   0.01  -0.01     0.00   0.02  -0.01
     5   6     0.00  -0.05  -0.03     0.00   0.00   0.00     0.00   0.00  -0.01
     6   1    -0.01   0.03  -0.08     0.00   0.01   0.01     0.00   0.00   0.03
     7   1     0.04   0.06   0.02     0.00   0.00   0.00    -0.02   0.01   0.01
     8   8     0.00   0.02   0.02     0.00   0.00   0.00     0.00   0.00   0.00
     9   1     0.01   0.00  -0.01    -0.01  -0.35   0.10    -0.03   0.45  -0.08
    10   6     0.00   0.00   0.00     0.03   0.09   0.00    -0.03  -0.11  -0.02
    11   1    -0.01  -0.01  -0.01    -0.19  -0.28   0.04     0.27   0.34   0.01
    12   1     0.00   0.00   0.00    -0.08  -0.28  -0.19     0.11   0.36   0.23
    13   6     0.00  -0.01   0.00    -0.01  -0.03   0.02     0.00   0.01   0.01
    14   1     0.02   0.02   0.02     0.01   0.03  -0.01    -0.04  -0.02  -0.03
    15   6     0.00   0.00   0.00     0.03   0.06  -0.10     0.02   0.04  -0.08
    16   1     0.01   0.03  -0.01     0.01  -0.31   0.30     0.05  -0.22   0.26
    17   1     0.00   0.00   0.00    -0.25  -0.28   0.27    -0.22  -0.17   0.23
    18   1     0.03   0.00  -0.03    -0.03  -0.03   0.44    -0.02  -0.03   0.35
    19   8     0.00   0.00   0.00     0.00   0.00   0.00     0.00   0.00   0.00
                     34                     35                     36
                      A                      A                      A
 Frequencies --   1477.5618              1485.8100              1490.5846
 Red. masses --      1.0414                 1.0434                 1.0568
 Frc consts  --      1.3395                 1.3571                 1.3834
 IR Inten    --     10.8060                 1.6883                19.4846
  Atom  AN      X      Y      Z        X      Y      Z        X      Y      Z
     1   1    -0.30  -0.29  -0.07    -0.08   0.13   0.13    -0.29   0.31   0.37
     2   6    -0.03   0.02  -0.04     0.01  -0.01  -0.01     0.03  -0.03  -0.02
     3   1     0.57  -0.19   0.13    -0.07   0.12  -0.10    -0.15   0.30  -0.26
     4   1     0.16   0.19   0.55     0.00  -0.08   0.05     0.03  -0.23   0.23
     5   6     0.00   0.01   0.00     0.01   0.00   0.00     0.02   0.00   0.02
     6   1    -0.12  -0.06  -0.10    -0.05  -0.01  -0.07    -0.25  -0.07  -0.30
     7   1     0.06   0.00  -0.04     0.03  -0.01  -0.01     0.13  -0.03  -0.06
     8   8     0.00   0.00   0.00     0.00   0.00   0.00    -0.01   0.00   0.00
     9   1     0.02   0.03  -0.04     0.22   0.11  -0.32     0.00   0.00   0.00
    10   6    -0.01   0.00   0.00    -0.03   0.01   0.01     0.00  -0.01   0.00
    11   1    -0.01  -0.02   0.02    -0.15  -0.24   0.08     0.01   0.03  -0.03
    12   1     0.06  -0.01   0.01     0.44  -0.05   0.10    -0.03   0.02   0.01
    13   6     0.00   0.00   0.00     0.00  -0.01   0.00     0.01   0.00   0.00
    14   1     0.02   0.00   0.03     0.03   0.05  -0.01     0.04   0.00   0.07
    15   6     0.01   0.01   0.00     0.03  -0.01  -0.01    -0.01   0.02   0.01
    16   1    -0.09  -0.07  -0.07    -0.06  -0.27   0.14    -0.10   0.03  -0.18
    17   1     0.06  -0.05  -0.06    -0.01   0.37   0.03     0.08  -0.30  -0.10
    18   1    -0.06   0.01   0.07    -0.43   0.14  -0.09     0.17  -0.06   0.16
    19   8     0.00   0.00   0.00     0.00   0.00   0.00    -0.01   0.01   0.01
                     37                     38                     39
                      A                      A                      A
 Frequencies --   1494.8524              1499.7606              1511.5313
 Red. masses --      1.0514                 1.0539                 1.0523
 Frc consts  --      1.3842                 1.3966                 1.4166
 IR Inten    --      8.0459                26.5497                 9.9948
  Atom  AN      X      Y      Z        X      Y      Z        X      Y      Z
     1   1     0.01   0.05   0.03    -0.26   0.12   0.21    -0.05  -0.02   0.01
     2   6     0.00   0.00   0.00     0.01  -0.01  -0.02     0.00   0.00  -0.01
     3   1    -0.03   0.04  -0.03     0.08   0.17  -0.13     0.02  -0.01   0.00
     4   1    -0.01  -0.02  -0.01     0.04  -0.12   0.30     0.01   0.00   0.05
     5   6     0.00  -0.01  -0.01     0.00  -0.02  -0.03     0.01   0.00   0.01
     6   1     0.10   0.02   0.11     0.15   0.05   0.15    -0.11  -0.04  -0.11
     7   1    -0.06   0.02   0.04    -0.08   0.05   0.06     0.04  -0.02  -0.03
     8   8     0.00   0.00   0.00     0.00   0.01   0.01     0.00   0.00   0.00
     9   1    -0.31   0.20   0.35    -0.14  -0.13   0.22    -0.10   0.25   0.06
    10   6     0.00   0.00  -0.04     0.03   0.00   0.00    -0.02   0.01  -0.02
    11   1     0.28   0.02   0.48     0.09   0.19  -0.10     0.11  -0.16   0.42
    12   1     0.00  -0.28  -0.16    -0.35   0.05  -0.07     0.29  -0.27  -0.07
    13   6     0.01   0.02  -0.02     0.01  -0.02   0.00    -0.02  -0.01  -0.03
    14   1    -0.02  -0.04  -0.01    -0.01  -0.01  -0.04     0.05   0.02   0.07
    15   6     0.02   0.01   0.02     0.00  -0.03  -0.02    -0.03  -0.02  -0.01
    16   1    -0.25  -0.24  -0.16     0.19   0.01   0.29     0.32   0.33   0.20
    17   1     0.16   0.01  -0.17    -0.15   0.36   0.18    -0.21   0.03   0.23
    18   1    -0.27   0.07   0.11    -0.13   0.06  -0.22     0.34  -0.08  -0.19
    19   8     0.00   0.00   0.00     0.00   0.00   0.00     0.00   0.00   0.01
                     40                     41                     42
                      A                      A                      A
 Frequencies --   1517.3428              2930.4095              2965.1366
 Red. masses --      1.0936                 1.0723                 1.0807
 Frc consts  --      1.4835                 5.4253                 5.5984
 IR Inten    --     32.1141                 4.1213                14.0734
  Atom  AN      X      Y      Z        X      Y      Z        X      Y      Z
     1   1    -0.14   0.07   0.11    -0.01   0.01  -0.02     0.00   0.00   0.00
     2   6     0.00   0.00  -0.01     0.00   0.00   0.00     0.00   0.00   0.00
     3   1     0.06   0.11  -0.08     0.00  -0.01  -0.01     0.00   0.00   0.00
     4   1     0.01  -0.10   0.18    -0.02   0.00   0.01     0.00   0.00   0.00
     5   6    -0.02  -0.03  -0.06    -0.03   0.04  -0.06     0.00   0.00   0.00
     6   1     0.49   0.15   0.51    -0.01   0.01  -0.02     0.02  -0.01   0.00
     7   1    -0.23   0.10   0.16     0.39  -0.48   0.78     0.01  -0.01   0.01
     8   8     0.01   0.01   0.01     0.00   0.00  -0.01     0.00   0.00   0.00
     9   1     0.12   0.06  -0.18     0.00   0.00   0.00    -0.02   0.00  -0.02
    10   6    -0.01   0.01   0.00     0.00   0.00   0.00     0.00   0.00   0.00
    11   1    -0.10  -0.15   0.03     0.00   0.00   0.00    -0.03   0.02   0.02
    12   1     0.23  -0.02   0.06     0.00   0.00   0.00     0.00  -0.01   0.03
    13   6    -0.03   0.02   0.01     0.00   0.00   0.00    -0.06   0.04   0.04
    14   1    -0.08   0.00  -0.05    -0.01   0.01   0.01     0.78  -0.48  -0.40
    15   6    -0.01   0.01   0.00     0.00   0.00   0.00     0.00   0.00   0.00
    16   1    -0.02   0.12  -0.14     0.00   0.00   0.00    -0.04   0.03   0.02
    17   1     0.03  -0.23  -0.05     0.00   0.00   0.00    -0.02   0.00  -0.02
    18   1     0.21  -0.07   0.08     0.00   0.00   0.00     0.01   0.03   0.01
    19   8     0.02  -0.01  -0.01     0.00   0.00   0.00     0.00   0.00   0.00
                     43                     44                     45
                      A                      A                      A
 Frequencies --   3042.7257              3047.3534              3063.9170
 Red. masses --      1.0351                 1.0353                 1.0321
 Frc consts  --      5.6460                 5.6646                 5.7088
 IR Inten    --     20.6077                15.4122                17.5147
  Atom  AN      X      Y      Z        X      Y      Z        X      Y      Z
     1   1     0.00   0.00   0.00     0.00   0.00  -0.01    -0.23   0.27  -0.42
     2   6     0.00   0.00   0.00     0.00   0.00   0.00    -0.03  -0.03   0.01
     3   1     0.00   0.00   0.00     0.00   0.00   0.00    -0.02   0.30   0.43
     4   1     0.00   0.00   0.00     0.01   0.00   0.00     0.62  -0.16  -0.14
     5   6     0.00   0.00   0.00     0.00   0.00   0.00     0.00   0.00   0.00
     6   1     0.00   0.00   0.00    -0.01   0.00   0.00     0.00   0.00   0.00
     7   1     0.00   0.00   0.00     0.00   0.00   0.00     0.00   0.00   0.01
     8   8     0.00   0.00   0.00     0.00   0.00   0.00     0.00   0.00   0.00
     9   1     0.20   0.02   0.16     0.44   0.04   0.34     0.00   0.00   0.00
    10   6     0.00  -0.02  -0.01    -0.01  -0.04  -0.01     0.00   0.00   0.00
    11   1    -0.19   0.12   0.10    -0.43   0.27   0.22     0.01   0.00   0.00
    12   1     0.05   0.08  -0.18     0.11   0.18  -0.41     0.00   0.00   0.01
    13   6     0.00   0.00   0.00     0.00   0.00   0.00     0.00   0.00   0.00
    14   1     0.01   0.00   0.00     0.00   0.00   0.00     0.00   0.00   0.00
    15   6    -0.01  -0.01   0.04     0.01   0.01  -0.02     0.00   0.00   0.00
    16   1     0.45  -0.29  -0.26    -0.21   0.13   0.12     0.00   0.00   0.00
    17   1    -0.40  -0.01  -0.31     0.17   0.00   0.13     0.00   0.00   0.00
    18   1     0.12   0.44   0.09    -0.06  -0.20  -0.04     0.00   0.00   0.00
    19   8     0.00   0.00   0.00     0.00   0.00   0.00     0.00   0.00   0.00
                     46                     47                     48
                      A                      A                      A
 Frequencies --   3115.3748              3122.2369              3131.6968
 Red. masses --      1.1017                 1.1017                 1.1031
 Frc consts  --      6.3000                 6.3276                 6.3743
 IR Inten    --      7.9006                41.7511                20.9160
  Atom  AN      X      Y      Z        X      Y      Z        X      Y      Z
     1   1     0.01  -0.01   0.01     0.00   0.00   0.01     0.00   0.00   0.00
     2   6     0.00   0.00   0.00     0.00   0.00   0.00     0.00   0.00   0.00
     3   1     0.00   0.00   0.00     0.00   0.00   0.00     0.00   0.00  -0.01
     4   1     0.01   0.00   0.00     0.00   0.00   0.00     0.00   0.00   0.00
     5   6     0.00   0.00   0.00     0.00   0.00   0.00     0.00   0.00   0.00
     6   1     0.00   0.00   0.00     0.00   0.00   0.00     0.00   0.00   0.00
     7   1     0.00   0.00   0.00     0.00   0.00   0.00     0.00   0.00   0.00
     8   8     0.00   0.00   0.00     0.00   0.00   0.00     0.00   0.00   0.00
     9   1    -0.24  -0.03  -0.19     0.51   0.06   0.41    -0.04   0.00  -0.03
    10   6     0.04  -0.01   0.01    -0.08   0.02  -0.02    -0.01   0.00   0.03
    11   1    -0.24   0.16   0.13     0.45  -0.30  -0.25     0.12  -0.08  -0.06
    12   1     0.01   0.00  -0.01    -0.03  -0.02   0.05     0.06   0.11  -0.23
    13   6     0.00   0.00   0.00    -0.01   0.00   0.00     0.00   0.00   0.00
    14   1     0.03  -0.01  -0.01     0.05  -0.04  -0.03    -0.01   0.00   0.00
    15   6    -0.07   0.04  -0.01    -0.03   0.02   0.00    -0.03  -0.07  -0.04
    16   1     0.48  -0.30  -0.29     0.24  -0.15  -0.14    -0.17   0.09   0.08
    17   1     0.47   0.02   0.38     0.21   0.01   0.17     0.38  -0.01   0.29
    18   1    -0.06  -0.15  -0.03    -0.04  -0.13  -0.02     0.21   0.75   0.13
    19   8     0.00   0.00   0.00     0.00   0.00   0.00     0.00   0.00   0.00
                     49                     50                     51
                      A                      A                      A
 Frequencies --   3135.0616              3151.7690              3161.9784
 Red. masses --      1.1028                 1.1044                 1.1037
 Frc consts  --      6.3862                 6.4638                 6.5016
 IR Inten    --     21.6842                 9.4787                 5.3142
  Atom  AN      X      Y      Z        X      Y      Z        X      Y      Z
     1   1     0.00   0.00   0.00     0.26  -0.32   0.50     0.22  -0.27   0.39
     2   6     0.00   0.00   0.00    -0.08   0.05  -0.01     0.00  -0.02  -0.09
     3   1     0.00   0.00   0.00    -0.01  -0.13  -0.20    -0.02   0.47   0.67
     4   1     0.00   0.00   0.00     0.68  -0.17  -0.16    -0.20   0.05   0.03
     5   6     0.00   0.00   0.00     0.00   0.00   0.00     0.00   0.00   0.00
     6   1     0.00   0.00   0.00     0.01   0.00   0.00     0.00   0.00   0.00
     7   1     0.00   0.00   0.00     0.01  -0.01   0.02     0.01  -0.01   0.02
     8   8     0.00   0.00   0.00     0.00   0.00   0.00     0.00   0.00   0.00
     9   1     0.25   0.03   0.18     0.00   0.00   0.00     0.00   0.00   0.00
    10   6     0.02   0.01  -0.09     0.00   0.00   0.00     0.00   0.00   0.00
    11   1    -0.29   0.19   0.13     0.00   0.00   0.00     0.00   0.00   0.00
    12   1    -0.19  -0.34   0.72     0.00   0.00   0.00     0.00   0.00   0.00
    13   6     0.00   0.00   0.00     0.00   0.00   0.00     0.00   0.00   0.00
    14   1    -0.03   0.02   0.02     0.00   0.00   0.00     0.00   0.00   0.00
    15   6    -0.01  -0.02  -0.01     0.00   0.00   0.00     0.00   0.00   0.00
    16   1    -0.07   0.04   0.04    -0.01   0.01   0.01    -0.01   0.01   0.01
    17   1     0.11   0.00   0.09    -0.01   0.00  -0.01     0.00   0.00   0.00
    18   1     0.07   0.24   0.04     0.00   0.00   0.00     0.00   0.01   0.00
    19   8     0.00   0.00   0.00     0.00   0.00   0.00     0.00   0.00   0.00

 -------------------
 - Thermochemistry -
 -------------------
 Temperature   298.150 Kelvin.  Pressure   1.00000 Atm.
 Atom     1 has atomic number  1 and mass   1.00783
 Atom     2 has atomic number  6 and mass  12.00000
 Atom     3 has atomic number  1 and mass   1.00783
 Atom     4 has atomic number  1 and mass   1.00783
 Atom     5 has atomic number  6 and mass  12.00000
 Atom     6 has atomic number  1 and mass   1.00783
 Atom     7 has atomic number  1 and mass   1.00783
 Atom     8 has atomic number  8 and mass  15.99491
 Atom     9 has atomic number  1 and mass   1.00783
 Atom    10 has atomic number  6 and mass  12.00000
 Atom    11 has atomic number  1 and mass   1.00783
 Atom    12 has atomic number  1 and mass   1.00783
 Atom    13 has atomic number  6 and mass  12.00000
 Atom    14 has atomic number  1 and mass   1.00783
 Atom    15 has atomic number  6 and mass  12.00000
 Atom    16 has atomic number  1 and mass   1.00783
 Atom    17 has atomic number  1 and mass   1.00783
 Atom    18 has atomic number  1 and mass   1.00783
 Atom    19 has atomic number  8 and mass  15.99491
 Molecular mass:   104.08373 amu.
 Principal axes and moments of inertia in atomic units:
                           1         2         3
     Eigenvalues --   523.627751271.586641377.69006
           X            0.99884   0.04377   0.01984
           Y           -0.03988   0.98531  -0.16608
           Z           -0.02681   0.16510   0.98591
 This molecule is an asymmetric top.
 Rotational symmetry number  1.
 Warning -- assumption of classical behavior for rotation
           may cause significant error
 Rotational temperatures (Kelvin)      0.16541     0.06811     0.06287
 Rotational constants (GHZ):           3.44661     1.41928     1.30998
    1 imaginary frequencies ignored.
 Zero-point vibrational energy     415868.7 (Joules/Mol)
                                   99.39501 (Kcal/Mol)
 Warning -- explicit consideration of  12 degrees of freedom as
           vibrations may cause significant error
 Vibrational temperatures:     58.97   104.96   140.66   186.14   277.03
          (Kelvin)            330.90   373.01   413.71   477.48   535.83
                              640.86   741.97   971.10  1182.10  1208.91
                             1324.14  1333.76  1340.54  1355.59  1445.88
                             1543.51  1641.40  1665.07  1707.44  1732.85
                             1763.55  1864.81  1893.05  1919.18  2006.31
                             2014.10  2037.50  2125.88  2137.75  2144.62
                             2150.76  2157.82  2174.76  2183.12  4216.21
                             4266.17  4377.80  4384.46  4408.29  4482.33
                             4492.20  4505.81  4510.65  4534.69  4549.38
 
 Zero-point correction=                           0.158396 (Hartree/Particle)
 Thermal correction to Energy=                    0.168184
 Thermal correction to Enthalpy=                  0.169129
 Thermal correction to Gibbs Free Energy=         0.122161
 Sum of electronic and zero-point Energies=           -347.916641
 Sum of electronic and thermal Energies=              -347.906853
 Sum of electronic and thermal Enthalpies=            -347.905909
 Sum of electronic and thermal Free Energies=         -347.952877
 
                     E (Thermal)             CV                S
                      KCal/Mol        Cal/Mol-Kelvin    Cal/Mol-Kelvin
 Total                  105.537             33.551             98.852
 Electronic               0.000              0.000              2.183
 Translational            0.889              2.981             39.837
 Rotational               0.889              2.981             28.308
 Vibrational            103.760             27.590             28.523
 Vibration     1          0.594              1.981              5.211
 Vibration     2          0.599              1.967              4.072
 Vibration     3          0.603              1.951              3.498
 Vibration     4          0.612              1.924              2.955
 Vibration     5          0.635              1.850              2.203
 Vibration     6          0.652              1.795              1.879
 Vibration     7          0.668              1.747              1.667
 Vibration     8          0.685              1.697              1.488
 Vibration     9          0.714              1.612              1.251
 Vibration    10          0.744              1.529              1.070
 Vibration    11          0.805              1.371              0.810
 Vibration    12          0.871              1.215              0.620
                       Q            Log10(Q)             Ln(Q)
 Total Bot       0.645547D-56        -56.190072       -129.382423
 Total V=0       0.464495D+17         16.666981         38.377143
 Vib (Bot)       0.150374D-69        -69.822827       -160.773001
 Vib (Bot)    1  0.504785D+01          0.703107          1.618963
 Vib (Bot)    2  0.282604D+01          0.451178          1.038875
 Vib (Bot)    3  0.210012D+01          0.322245          0.741996
 Vib (Bot)    4  0.157600D+01          0.197557          0.454892
 Vib (Bot)    5  0.103848D+01          0.016399          0.037760
 Vib (Bot)    6  0.856385D+00         -0.067331         -0.155035
 Vib (Bot)    7  0.749470D+00         -0.125246         -0.288389
 Vib (Bot)    8  0.665949D+00         -0.176559         -0.406543
 Vib (Bot)    9  0.562371D+00         -0.249977         -0.575594
 Vib (Bot)   10  0.488048D+00         -0.311538         -0.717342
 Vib (Bot)   11  0.386431D+00         -0.412928         -0.950802
 Vib (Bot)   12  0.314238D+00         -0.502742         -1.157606
 Vib (V=0)       0.108200D+04          3.034226          6.986564
 Vib (V=0)    1  0.557256D+01          0.746055          1.717854
 Vib (V=0)    2  0.336993D+01          0.527620          1.214891
 Vib (V=0)    3  0.265882D+01          0.424689          0.977884
 Vib (V=0)    4  0.215342D+01          0.333128          0.767055
 Vib (V=0)    5  0.165258D+01          0.218163          0.502339
 Vib (V=0)    6  0.149166D+01          0.173671          0.399892
 Vib (V=0)    7  0.140095D+01          0.146422          0.337148
 Vib (V=0)    8  0.133276D+01          0.124752          0.287251
 Vib (V=0)    9  0.125250D+01          0.097779          0.225144
 Vib (V=0)   10  0.119871D+01          0.078713          0.181243
 Vib (V=0)   11  0.113192D+01          0.053818          0.123919
 Vib (V=0)   12  0.109055D+01          0.037644          0.086679
 Electronic      0.300000D+01          0.477121          1.098612
 Translational   0.417377D+08          7.620528         17.546915
 Rotational      0.342851D+06          5.535106         12.745052
 ***** Axes restored to original set *****
 -------------------------------------------------------------------
 Center     Atomic                   Forces (Hartrees/Bohr)
 Number     Number              X              Y              Z
 -------------------------------------------------------------------
      1        1          -0.000000180   -0.000000110    0.000000178
      2        6          -0.000000035    0.000000006   -0.000000155
      3        1          -0.000000019   -0.000000053    0.000000048
      4        1          -0.000000020   -0.000000092    0.000000117
      5        6          -0.000000052   -0.000000048    0.000000088
      6        1           0.000000147    0.000000032    0.000000026
      7        1           0.000000076    0.000000041    0.000000072
      8        8           0.000000122    0.000000023    0.000000102
      9        1           0.000000033    0.000000068    0.000000016
     10        6           0.000000014    0.000000060   -0.000000005
     11        1          -0.000000024    0.000000052    0.000000001
     12        1           0.000000060    0.000000135    0.000000025
     13        6          -0.000000008    0.000000046   -0.000000029
     14        1           0.000000005    0.000000061   -0.000000119
     15        6           0.000000101    0.000000117   -0.000000050
     16        1          -0.000000075   -0.000000244   -0.000000021
     17        1          -0.000000096   -0.000000087   -0.000000110
     18        1          -0.000000064   -0.000000061   -0.000000086
     19        8           0.000000014    0.000000056   -0.000000097
 -------------------------------------------------------------------
 Cartesian Forces:  Max     0.000000244 RMS     0.000000085

 ----------------------------------------------------------------------

 Electric dipole moment (input orientation):
 (Debye = 10**-18 statcoulomb cm , SI units = C m)
                  (au)            (Debye)         (10**-30 SI)
   Tot        0.418109D+00      0.106273D+01      0.354487D+01
   x         -0.339801D+00     -0.863689D+00     -0.288095D+01
   y          0.160854D+00      0.408851D+00      0.136378D+01
   z         -0.182965D+00     -0.465049D+00     -0.155124D+01

 Dipole polarizability, Alpha (input orientation).
 (esu units = cm**3 , SI units = C**2 m**2 J**-1)
 Alpha(0;0):
               (au)            (10**-24 esu)      (10**-40 SI)
   iso        0.893295D+02      0.132373D+02      0.147284D+02
   aniso      0.451278D+02      0.668725D+01      0.744057D+01
   xx         0.116455D+03      0.172568D+02      0.192008D+02
   yx         0.900945D+01      0.133506D+01      0.148546D+01
   yy         0.791782D+02      0.117330D+02      0.130547D+02
   zx         0.573478D+01      0.849807D+00      0.945538D+00
   zy         0.114469D+01      0.169625D+00      0.188733D+00
   zz         0.723555D+02      0.107220D+02      0.119298D+02

 ----------------------------------------------------------------------

 Dipole orientation:
     1          0.16481140         -0.10378377          4.59258470
     6         -1.87426586         -0.09119676          4.33267221
     1         -2.56130718         -2.02662458          4.40908045
     1         -2.74986483          1.02889157          5.82008918
     6         -2.51678956          0.99120525          1.72227853
     1         -1.71622570         -0.49421028          0.18624503
     1         -4.58340808          0.98907730          1.43127701
     8         -1.67335156          3.33672808          1.42142665
     1          2.48536721          1.07252762         -5.44017475
     6          0.79872243          0.56881974         -4.36777647
     1          0.14927670          2.25121649         -3.36864541
     1         -0.66899552         -0.02327415         -5.68313216
     6          1.36551643         -1.54320706         -2.49046492
     1          2.01355550         -3.20862291         -3.55535074
     6          3.43517492         -0.82380191         -0.61544037
     1          2.88947696          0.86583856          0.43503208
     1          5.20250485         -0.41338038         -1.59228024
     1          3.75682025         -2.35933326          0.71720136
     8         -0.80789274         -2.42927162         -1.29146887

 Electric dipole moment (dipole orientation):
 (Debye = 10**-18 statcoulomb cm , SI units = C m)
                  (au)            (Debye)         (10**-30 SI)
   Tot        0.418109D+00      0.106273D+01      0.354487D+01
   x          0.000000D+00      0.000000D+00      0.000000D+00
   y          0.000000D+00      0.000000D+00      0.000000D+00
   z          0.418109D+00      0.106273D+01      0.354487D+01

 Dipole polarizability, Alpha (dipole orientation).
 (esu units = cm**3 , SI units = C**2 m**2 J**-1)
 Alpha(0;0):
               (au)            (10**-24 esu)      (10**-40 SI)
   iso        0.893295D+02      0.132373D+02      0.147284D+02
   aniso      0.451278D+02      0.668725D+01      0.744057D+01
   xx         0.822390D+02      0.121866D+02      0.135594D+02
   yx        -0.107507D+02     -0.159309D+01     -0.177256D+01
   yy         0.851969D+02      0.126249D+02      0.140471D+02
   zx        -0.165570D+02     -0.245349D+01     -0.272988D+01
   zy         0.138734D+02      0.205583D+01      0.228742D+01
   zz         0.100553D+03      0.149003D+02      0.165789D+02

 ----------------------------------------------------------------------
 1\1\GINC-R03C10\Freq\UwB97XD\Aug-CC-pVTZ\C5H12O2(3)\HASANGAL\01-Dec-20
 21\0\\# UWB97XD aug-cc-pVTZ Opt(CalcAll,TS,NoEigenTest) scf=qc Integra
 l(Grid=SuperFineGrid) Guess(mix,always) MaxDisk=32GB\\eto-ipr-set2-M00
 01-copt-TS-opt-TS-wb97-opt\\0,3\H,-1.9160332767,1.0032121401,-1.113247
 3175\C,-2.3889792163,0.7096433785,-0.1786812384\H,-2.3956172938,1.5648
 657868,0.4931219977\H,-3.4080460802,0.3799833581,-0.3745851241\C,-1.57
 47018432,-0.4095520956,0.4817712192\H,-0.5141444351,0.074993737,0.7955
 781948\H,-2.0404620046,-0.70563472,1.4383768649\O,-1.473998894,-1.4871
 381683,-0.2888080921\H,2.9271430734,-1.3306146949,-0.0274549959\C,2.04
 14474924,-1.0673011058,0.552130161\H,1.2323509512,-1.7372656249,0.2575
 5935\H,2.2554440279,-1.222943731,1.608483573\C,1.6392832321,0.38269299
 52,0.3036204491\H,2.4743020449,1.0310482217,0.6105658808\C,1.342123691
 7,0.6611193064,-1.1671281252\H,0.5397901956,0.0101089728,-1.5196812341
 \H,2.2205390726,0.4708286813,-1.7845500019\H,1.0377301191,1.6983528526
 ,-1.3014445965\O,0.6039091432,0.7972607101,1.1410730352\\Version=ES64L
 -G16RevB.01\State=3-A\HF=-348.0750374\S2=2.012709\S2-1=0.\S2A=2.000085
 \RMSD=7.131e-09\RMSF=8.478e-08\ZeroPoint=0.158396\Thermal=0.1681843\Di
 pole=-0.3398012,0.1608542,-0.1829645\DipoleDeriv=0.0450299,0.0011085,0
 .0791285,0.0156618,0.0166589,0.0201325,0.0312233,0.0534647,-0.0419131,
 -0.0180057,-0.1230338,-0.0399676,-0.2238695,0.0506791,-0.0119663,0.147
 3178,-0.0267686,0.1098166,0.042169,0.0023357,-0.032073,0.068533,-0.024
 834,-0.0301065,-0.0236191,-0.0428889,0.0058109,-0.1364796,-0.0197653,-
 0.044651,0.0118757,0.0534289,0.005892,-0.0821673,0.0026743,0.0645662,1
 .3208285,0.5913208,0.2249028,1.3943967,0.4514616,0.2080397,0.7513542,0
 .2766499,0.2084417,-1.4060169,-0.5392949,-0.2701853,-0.7388836,-0.2047
 963,-0.1650697,-0.3335167,-0.1644749,0.0321641,-0.1104292,-0.1412423,-
 0.0054815,-0.0606082,0.0950045,0.0187005,-0.0721701,0.020961,-0.002181
 6,-0.339938,-0.0504481,-0.0212658,-0.9351708,-0.4483517,-0.1357634,-0.
 6069274,-0.2052983,-0.2438127,-0.103271,0.0622636,0.0815294,0.0637405,
 0.0508633,0.002902,0.1190317,-0.0332168,0.0095308,0.0844868,0.0258574,
 -0.0255025,0.0622352,-0.1367037,0.0023797,0.0855879,0.0880131,0.056460
 8,-0.0276671,-0.1017404,-0.036198,-0.0010579,0.0020487,-0.0060272,-0.0
 472057,-0.0320913,0.0439441,0.0686036,0.0211674,-0.0263932,-0.0023042,
 0.0255179,0.0177042,-0.0645901,0.0639635,-0.1272207,0.1976211,-0.11431
 51,-0.0324072,-0.4155747,0.3504998,-0.004584,-0.2725892,-0.0478906,0.4
 416092,-0.1259391,-0.0945365,-0.0476122,0.0379633,-0.010137,-0.0332531
 ,0.0920708,-0.0049873,0.0244311,0.0536802,-0.0131927,-0.0777266,0.1517
 257,0.0638166,0.0560778,-0.0093854,0.0176441,-0.125093,-0.0255073,-0.0
 634866,-0.0719496,-0.0994383,-0.0105431,-0.0332187,0.0091358,0.0145269
 ,0.0295892,-0.0902414,0.0252397,0.1210287,0.0401223,0.071589,-0.024892
 6,0.1096891,0.0082542,-0.0083486,0.0506575,0.0727643,-0.0344563,0.0522
 629,-0.1168678,0.0572484,-0.0330485,0.0079133,0.0263958,0.5204186,0.45
 89983,0.2592805,0.5783899,-0.2793348,0.0558048,0.1998089,0.0035518,-0.
 5041908\Polar=116.4547134,9.0094452,79.1781735,5.7347847,1.1446871,72.
 3555187\PG=C01 [X(C5H12O2)]\NImag=1\\0.10654059,0.03235751,0.06976124,
 -0.11242938,-0.06935150,0.26810582,-0.10125736,-0.03354906,0.10442893,
 0.53102604,-0.03422647,-0.06426325,0.06032726,0.06240882,0.49507246,0.
 10537824,0.06031607,-0.24939813,-0.03445423,0.04748434,0.54306083,-0.0
 0060198,0.01175974,0.00830142,-0.04588533,-0.00077167,0.00285632,0.045
 86328,0.00002719,0.00861676,0.00630364,-0.00013152,-0.21528935,-0.1375
 1606,-0.00290518,0.23308504,-0.00105027,-0.02197192,-0.01517147,0.0026
 0919,-0.13683057,-0.15210114,-0.00012508,0.14573576,0.16347514,-0.0111
 8287,-0.00375938,-0.00324195,-0.28357706,-0.08103006,-0.04227549,0.002
 78038,0.00076061,0.00099349,0.30649251,-0.00664834,-0.00289305,-0.0025
 7321,-0.08045013,-0.07199465,-0.01535849,-0.02349786,-0.00564664,-0.00
 221149,0.08526014,0.07596464,0.02624348,0.00830246,0.00695513,-0.04302
 266,-0.01583605,-0.05580175,-0.01865939,-0.00417168,-0.00296716,0.0496
 0111,0.01426950,0.05609578,0.00586033,-0.00722802,0.00386006,-0.081365
 50,0.02916365,-0.02504115,-0.00130309,-0.00065040,-0.00119217,-0.01652
 425,0.02339445,-0.01356724,0.32515598,0.00840132,-0.01327431,0.0064019
 8,0.01334386,-0.09192742,0.01089853,0.01871327,-0.02490436,0.01824441,
 -0.00178853,0.00347686,-0.00301451,0.01209987,0.38950677,-0.01391046,0
 .01786212,-0.00947147,-0.03499746,0.05605851,-0.06960969,0.00702210,-0
 .01036627,0.00448266,-0.00419210,0.00363387,-0.00463230,-0.04448961,0.
 02928667,0.41517626,0.00094183,-0.00049323,-0.00020644,-0.02290597,-0.
 00985501,-0.00023777,-0.00098330,0.00130207,-0.00008717,-0.00081032,0.
 00424055,-0.00258570,-0.03218430,0.04091703,0.02907640,0.01737098,-0.0
 0031668,0.00035564,-0.00017714,0.01207386,0.00057400,0.00800727,-0.000
 46110,0.00124923,-0.00069520,0.00212291,-0.00122497,0.00123420,0.02208
 230,-0.00545484,0.01591489,-0.04178173,0.03255172,-0.00015305,-0.00069
 797,-0.00014607,-0.01426886,-0.00291045,-0.00372557,0.00045744,-0.0006
 4949,0.00069819,-0.00117517,0.00195463,-0.00054625,0.01159215,0.010463
 72,-0.02505256,-0.02115905,-0.00380640,0.05205354,-0.00077900,0.001777
 96,-0.00111887,0.00285017,0.01001748,-0.01433290,-0.00005942,-0.000348
 80,0.00031737,0.00098137,-0.00047682,-0.00006270,-0.07303956,-0.042187
 11,0.08602150,-0.01943193,-0.01198611,0.01581668,0.08412781,0.00333177
 ,-0.00271243,0.00182806,-0.00502139,-0.00530004,0.02831081,-0.00188809
 ,0.00258418,-0.00192160,0.00003237,0.00055756,-0.00053508,-0.03525394,
 -0.04499094,0.03940620,-0.00473631,-0.00244908,0.00888691,0.02796472,0
 .06041368,-0.00162924,0.00196621,-0.00019826,0.00629020,0.00567480,-0.
 00941799,-0.00009040,0.00037400,0.00043446,0.00006230,-0.00072745,0.00
 028975,0.08499445,0.06761706,-0.20691408,-0.00619123,-0.00278430,0.001
 35462,-0.09873133,-0.05728171,0.24278806,0.00069277,-0.00096180,0.0000
 5557,-0.00296730,0.02071789,0.00941817,-0.00065990,0.00283287,-0.00160
 385,0.00150044,-0.00058251,0.00123286,-0.05142496,0.00237132,0.0074830
 8,0.00728875,-0.01896147,-0.01557144,0.00009515,0.01444761,0.01233170,
 0.04606806,-0.00297328,0.00446379,-0.00251787,0.02794741,-0.04903754,-
 0.00119861,-0.00062636,0.00035750,-0.00047165,-0.00155283,0.00213505,-
 0.00062192,0.00349515,-0.18402454,-0.13176087,-0.03388414,-0.03704143,
 -0.02207652,0.01200434,-0.00808258,-0.01659564,-0.02016608,0.26197180,
 -0.00281318,0.00349872,-0.00098668,0.01209607,-0.01434665,-0.00210745,
 0.00006631,0.00045624,0.00130260,0.00028818,0.00130838,0.00031219,0.00
 538628,-0.12506499,-0.09804220,-0.02386826,-0.02477285,-0.01590682,0.0
 1193268,-0.01856510,-0.02961280,-0.01345230,0.17056118,0.14285401,-0.0
 0000313,0.00002758,-0.00002559,-0.00006196,-0.00020412,0.00007538,0.00
 001095,0.00001138,-0.00000809,-0.00004407,0.00005778,-0.00004620,0.000
 74493,0.00034851,0.00051955,-0.00035265,-0.00055581,-0.00006460,-0.000
 05642,0.00000723,-0.00004620,-0.00020913,-0.00016807,-0.00037479,0.239
 59658,-0.00001610,-0.00000049,0.00000544,0.00010267,0.00007846,-0.0002
 4773,-0.00000414,-0.00003135,0.00003076,0.00002629,-0.00002298,0.00004
 317,-0.00125876,-0.00130281,-0.00069100,0.00129747,0.00050115,0.000232
 03,0.00033085,0.00009783,0.00011089,-0.00007048,0.00111606,0.00045113,
 -0.05666654,0.06569796,-0.00000790,-0.00000257,-0.00000200,0.00002785,
 0.00002409,-0.00001327,-0.00000455,0.00000122,0.00000188,0.00001566,-0
 .00000110,0.00001073,-0.00023227,-0.00029296,-0.00014795,0.00015322,0.
 00006480,-0.00005110,0.00001340,0.00000615,0.00001460,-0.00000347,0.00
 023530,0.00010434,-0.12717796,0.03572621,0.12985653,0.00003701,-0.0000
 2369,0.00004510,-0.00029611,0.00000886,-0.00007241,0.00011558,-0.00008
 360,0.00001443,-0.00001091,0.00000497,-0.00001316,0.00020839,0.0004773
 5,-0.00056110,-0.00008943,0.00134121,0.00016706,0.00012210,0.00001310,
 0.00010352,0.00037765,0.00000509,0.00024501,-0.22274264,0.04976652,0.1
 1534707,0.56820169,0.00005665,-0.00001536,0.00001975,-0.00018867,-0.00
 001739,0.00024917,-0.00005899,0.00006346,-0.00002451,-0.00000618,0.000
 04423,-0.00000374,0.00170441,0.00190259,0.00062293,-0.00288757,-0.0006
 9833,-0.00056132,-0.00044870,-0.00034172,-0.00015949,0.00126695,-0.001
 10582,0.00005845,0.05127891,-0.06255879,-0.03281222,0.02506666,0.47712
 427,0.00007450,-0.00005175,0.00011710,0.00019589,0.00051055,-0.0004935
 5,0.00002567,-0.00007673,0.00004656,0.00008268,-0.00016789,0.00016056,
 -0.00303874,-0.00212941,-0.00240387,0.00363485,0.00238161,0.00072793,0
 .00056299,0.00007652,0.00028353,0.00030185,0.00180207,0.00177363,0.114
 51958,-0.03107586,-0.12299482,-0.00580331,0.01574128,0.58727598,0.0000
 0057,-0.00001946,0.00000303,0.00004265,0.00009060,-0.00007034,0.000003
 42,-0.00002357,0.00001773,0.00002365,-0.00003341,0.00002413,-0.0006258
 1,0.00007684,0.00018517,0.00024837,-0.00009710,0.00000651,-0.00001237,
 0.00006686,-0.00001451,-0.00142292,-0.00006142,-0.00035899,-0.01821463
 ,-0.01564086,-0.00818864,-0.19619710,-0.12093375,-0.05409319,0.2108571
 8,-0.00001556,0.00000021,-0.00000070,0.00007625,-0.00000316,-0.0002282
 6,0.00002672,-0.00004387,0.00002865,0.00000033,0.00000241,0.00001286,-
 0.00085002,-0.00151945,-0.00085994,0.00220418,0.00053878,0.00012941,0.
 00031981,0.00011519,0.00014115,-0.00037839,0.00138892,0.00067654,0.006
 79549,0.00519313,0.00318350,-0.11953498,-0.14358653,-0.04370270,0.1310
 0021,0.15887664,-0.00002656,0.00003104,-0.00003577,-0.00007204,-0.0001
 8598,-0.00013368,0.00002096,-0.00004058,0.00002666,-0.00002489,0.00004
 333,-0.00002591,0.00012000,-0.00010002,0.00058114,0.00009968,-0.000339
 73,0.00010077,0.00015625,0.00010822,-0.00000457,-0.00032132,0.00018582
 ,-0.00057352,0.01307149,0.01193397,0.00484616,-0.05481677,-0.04384003,
 -0.06813034,0.05985691,0.04697692,0.06856489,0.00001273,-0.00001241,0.
 00001827,0.00008424,0.00005675,-0.00000647,-0.00000635,0.00001025,-0.0
 0000631,0.00001633,-0.00002203,0.00001966,-0.00025051,-0.00042604,-0.0
 0023834,0.00034628,0.00015564,-0.00015840,-0.00003809,0.00001417,0.000
 01969,-0.00027006,0.00024815,0.00018170,0.00654037,-0.00450399,0.02601
 131,-0.05799775,0.00608217,-0.05105070,-0.00405696,0.00464420,-0.02373
 162,0.05765654,-0.00003508,0.00000392,-0.00003173,-0.00003961,-0.00009
 286,0.00010011,-0.00000547,0.00001302,-0.00000792,-0.00000838,0.000030
 10,-0.00003892,0.00041795,0.00030204,0.00026707,-0.00042635,-0.0002788
 4,-0.00008896,-0.00006548,0.00003430,-0.00001387,-0.00030094,-0.000260
 81,-0.00024091,-0.00251345,0.00008557,-0.00762633,0.00641419,-0.051398
 04,0.03220225,-0.00226875,0.00284440,-0.01957799,-0.00801919,0.0560603
 9,0.00002825,-0.00001318,0.00002546,0.00001878,-0.00000235,0.00001083,
 -0.00000464,0.00001520,-0.00000512,-0.00001301,-0.00000488,0.00000641,
 0.00012345,0.00007013,-0.00002537,-0.00015617,-0.00005837,-0.00017202,
 -0.00007464,-0.00000988,-0.00001343,-0.00012865,-0.00006657,0.00001542
 ,-0.00406360,0.00208864,-0.01422770,-0.05221360,0.03528851,-0.30243313
 ,-0.00047810,0.00121831,-0.00675702,0.05662375,-0.03914947,0.32627806,
 -0.00007745,-0.00002189,-0.00011962,-0.00044804,-0.00032018,0.00101201
 ,-0.00045649,0.00047199,-0.00008467,-0.00003403,0.00025631,-0.00005854
 ,0.00386722,0.00531439,0.00244634,-0.02619073,-0.00603878,0.00396199,-
 0.00102137,-0.00076478,-0.00066359,-0.00045788,-0.00382143,-0.00124239
 ,-0.00651342,0.02340578,-0.00524401,-0.07467663,0.01708919,-0.00674344
 ,0.00621362,-0.02443808,0.00493944,-0.00326537,0.00664443,0.00006640,0
 .49371267,0.00006334,-0.00014116,0.00008466,-0.00167266,-0.00150974,0.
 00067099,-0.00005246,0.00015258,0.00003604,-0.00035021,0.00044055,-0.0
 0037682,0.00592119,0.01008008,0.00525008,-0.01322054,-0.00047531,0.002
 63069,-0.00161196,-0.00005258,-0.00096543,-0.00000903,-0.00640992,-0.0
 0406788,-0.00180755,-0.00137872,0.00109826,0.01165292,-0.17946341,0.02
 397599,0.00685203,-0.02206244,0.00364400,0.00083174,-0.00486269,-0.001
 04726,0.04197487,0.51208167,-0.00012234,0.00021822,-0.00030735,-0.0008
 1061,-0.00133283,0.00152130,0.00017930,0.00008173,-0.00014457,-0.00006
 624,0.00025886,-0.00049256,0.00328985,0.00549639,0.00474749,-0.0009798
 0,0.00116259,0.00339342,-0.00096490,-0.00001914,-0.00087412,-0.0000487
 2,-0.00454955,-0.00332349,0.00428434,-0.01794561,0.00115079,-0.0090371
 6,0.02309089,-0.08609825,0.00280917,-0.00914674,0.00066120,-0.00801614
 ,0.03406167,-0.00615822,0.03418935,0.02049672,0.47653188,0.00003604,-0
 .00001505,-0.00002978,-0.00034181,-0.00051976,0.00023691,-0.00001910,0
 .00004342,0.00000920,-0.00006200,0.00013767,-0.00010798,0.00173683,0.0
 0239925,0.00135934,-0.00188293,0.00031870,0.00108117,-0.00033148,0.000
 03348,-0.00028153,0.00007855,-0.00154558,-0.00104917,0.00045547,-0.000
 71549,0.00008202,0.00677588,0.00563354,0.00124793,0.00057175,0.0021363
 9,-0.00023056,0.00025530,-0.00055166,0.00029867,-0.17219027,-0.1099414
 6,-0.05699617,0.20617424,-0.00000074,0.00001015,0.00002556,0.00070879,
 0.00060402,-0.00033188,0.00006462,-0.00009238,0.00001155,0.00015099,-0
 .00021575,0.00017424,-0.00315940,-0.00415127,-0.00173334,0.00600668,0.
 00275819,0.00100622,0.00063799,0.00016322,0.00024664,0.00002785,0.0025
 2198,0.00131456,0.00025562,0.00104188,-0.00050558,-0.02284574,-0.02304
 214,-0.00817422,0.00229936,-0.00569251,0.00133962,-0.00009815,0.001158
 19,0.00053954,-0.10326429,-0.12782556,-0.04356863,0.11482378,0.1423368
 7,0.00004086,-0.00010840,0.00011447,0.00041914,0.00072053,-0.00050006,
 0.00004006,-0.00010015,0.00005054,0.00006569,-0.00019917,0.00018153,-0
 .00363528,-0.00356302,-0.00345083,0.00634977,0.00247750,0.00049794,0.0
 0086188,0.00006076,0.00045597,0.00025542,0.00268123,0.00218488,0.00000
 198,-0.00065693,0.00004899,0.00283432,0.00521591,0.00178762,-0.0000889
 8,0.00081610,0.00054716,0.00058067,-0.00009137,0.00040770,-0.05026895,
 -0.04055827,-0.06154651,0.05226935,0.04280467,0.07381224,-0.00016806,0
 .00011609,0.00008047,-0.00069538,-0.00032892,-0.00069161,0.00016851,-0
 .00023999,0.00009083,-0.00002338,0.00009313,-0.00004881,0.00222460,0.0
 0060775,0.00315753,-0.00243530,-0.00085596,0.00021628,-0.00027508,0.00
 050821,-0.00003454,0.00014279,0.00005152,-0.00190176,-0.00010799,-0.00
 012211,-0.00002190,-0.00009817,0.00122288,-0.00983299,0.00054424,-0.00
 069341,0.00118478,-0.00013644,0.00188923,0.00000430,-0.08212124,0.0057
 7951,-0.03733110,-0.00457599,0.00420661,-0.02536695,0.57093532,-0.0000
 3795,0.00058655,-0.00007941,0.00055328,0.00040279,-0.00037007,0.000277
 40,-0.00012070,-0.00020735,0.00024655,-0.00028925,0.00011440,-0.002829
 57,-0.00402305,-0.00018551,0.00388720,0.00185838,0.00180920,0.00054740
 ,0.00025814,0.00013860,0.00009045,0.00230309,0.00080020,-0.00041133,0.
 00089223,0.00007566,0.00864718,-0.00826108,0.03447412,-0.00006324,0.00
 110135,0.00040156,0.00189622,-0.00635626,0.00196737,0.00808495,-0.0862
 7917,0.01729641,-0.00442785,0.00304344,-0.01771004,-0.00424403,0.58172
 496,-0.00018358,0.00011066,-0.00018214,-0.00054947,-0.00019844,-0.0006
 0124,0.00007498,-0.00014431,0.00006498,-0.00002201,0.00013138,-0.00010
 275,0.00173074,0.00089332,0.00198079,-0.00230960,-0.00119555,-0.000516
 19,-0.00018525,0.00026548,-0.00001381,0.00038525,0.00013635,-0.0013453
 5,0.00024361,-0.00005393,-0.00023908,-0.00559551,0.00588485,-0.0071040
 3,0.00065962,-0.00122581,0.00062173,0.00027549,-0.00056774,0.00103026,
 -0.03232304,0.02044408,-0.16814498,-0.00416180,0.00358088,-0.01340451,
 -0.02385816,0.01934221,0.47448617,-0.00029966,0.00007353,0.00009519,-0
 .00002572,0.00008606,0.00045016,-0.00005373,0.00009962,-0.00002858,0.0
 0001672,-0.00003330,0.00001090,-0.00135716,-0.00041194,-0.00065482,0.0
 0110936,0.00033218,0.00023717,0.00013347,-0.00016440,0.00000111,-0.000
 52022,-0.00014338,0.00099281,-0.00006605,-0.00006863,-0.00007119,0.000
 01880,-0.00021866,0.00031294,0.00013593,0.00056342,-0.00032638,0.00025
 197,0.00021789,0.00017071,-0.00631654,-0.00397562,-0.00166816,0.000938
 34,0.00054664,-0.00142295,-0.18945079,-0.11553326,-0.06039814,0.205223
 16,0.00045385,-0.00036926,0.00022299,0.00008934,0.00026768,-0.00016232
 ,-0.00011758,0.00002883,0.00013048,-0.00010761,-0.00007604,0.00018891,
 -0.00065178,0.00030696,-0.00083798,0.00045879,0.00028133,-0.00015494,0
 .00000950,-0.00023253,0.00002383,-0.00019609,-0.00032473,0.00060602,0.
 00008134,-0.00003536,-0.00001499,0.00094862,0.00115143,-0.00001801,-0.
 00030441,0.00016249,0.00004222,-0.00004681,0.00003844,-0.00014749,0.00
 499173,0.00331713,0.00244081,0.00063798,0.00069481,0.00146479,-0.11657
 821,-0.14335619,-0.04939595,0.12804509,0.15117994,0.00018630,-0.000076
 52,0.00011062,0.00055973,0.00031426,0.00006629,-0.00006972,0.00005411,
 -0.00003156,0.00001148,-0.00010386,0.00010422,-0.00057924,-0.00131472,
 -0.00167047,0.00205652,0.00078386,0.00000042,0.00006568,-0.00021253,0.
 00000222,0.00024828,0.00113969,0.00120559,0.00007850,0.00008784,-0.000
 01835,0.00029575,-0.00135464,0.00128106,0.00020972,0.00082092,0.000080
 74,0.00040743,-0.00006215,0.00024517,-0.02471792,-0.02021471,-0.012853
 54,-0.00107620,0.00092657,-0.00603217,-0.05967590,-0.04912823,-0.07159
 242,0.06745307,0.05322075,0.07970357,0.00016712,-0.00010550,0.00018277
 ,0.00007622,0.00008677,-0.00010809,-0.00002357,0.00001058,0.00002036,-
 0.00006495,-0.00004365,0.00007999,0.00011660,0.00017314,-0.00028742,0.
 00010470,0.00017524,-0.00027667,-0.00007383,-0.00009871,-0.00002196,0.
 00001042,-0.00002521,0.00024216,0.00041892,0.00005880,-0.00027245,-0.0
 0027541,0.00019981,0.00008994,-0.00005181,0.00009164,0.00005704,0.0002
 0328,-0.00022796,-0.00000073,0.00497033,-0.00124164,-0.00455959,0.0005
 8185,-0.00014032,0.00063029,-0.22247931,0.03808684,0.12136244,-0.01819
 253,0.00525754,0.01329231,0.23919969,-0.00002183,-0.00011860,-0.000042
 34,0.00011833,0.00003383,0.00009550,-0.00006932,0.00000917,0.00004480,
 0.00000513,0.00002754,-0.00002254,-0.00000749,-0.00001466,-0.00014824,
 0.00003251,-0.00003217,-0.00013352,-0.00004883,-0.00005060,-0.00002107
 ,0.00004294,0.00006557,0.00020186,0.00026927,-0.00027264,0.00051594,-0
 .00008868,-0.00016238,-0.00000029,-0.00006159,-0.00000149,0.00006659,-
 0.00001110,0.00006307,-0.00020125,-0.00518131,-0.00093231,0.00227242,0
 .00008709,0.00006271,-0.00038024,0.03832887,-0.05544191,-0.02555851,-0
 .01584069,0.00354299,0.01224105,-0.04220292,0.05519133,0.00009241,-0.0
 0005424,0.00011505,0.00028317,0.00033472,-0.00010305,-0.00002618,0.000
 02612,0.00000241,0.00003932,-0.00012029,0.00015000,-0.00164285,-0.0015
 7910,-0.00111800,0.00155749,0.00062265,0.00044806,0.00020674,-0.000097
 03,0.00006271,0.00011089,0.00092287,0.00092772,-0.00056306,0.00079036,
 -0.00013087,0.00033661,-0.00011639,0.00086217,-0.00008376,-0.00000357,
 -0.00001946,-0.00031366,-0.00025726,0.00024773,0.02661025,-0.00711072,
 -0.01098936,-0.00008918,-0.00082470,0.00111269,0.11938987,-0.02447882,
 -0.13095065,-0.00897531,0.00268269,0.00599894,-0.13218715,0.02824013,0
 .14153460,-0.00010530,-0.00004255,-0.00020396,0.00017952,-0.00003166,0
 .00041971,-0.00006462,0.00007014,-0.00003256,0.00005454,0.00004651,-0.
 00009653,-0.00005476,0.00019613,-0.00041298,0.00002439,-0.00014525,0.0
 0002390,0.00001158,-0.00008462,-0.00005140,-0.00012409,-0.00028721,0.0
 0031565,0.00026328,-0.00038863,-0.00000258,0.00006373,-0.00030226,-0.0
 0160028,0.00012248,0.00031745,-0.00007169,0.00038411,0.00062393,-0.000
 21666,-0.00392521,0.00748462,0.00028077,-0.00017826,0.00022786,0.00019
 563,-0.06827455,0.07034827,-0.00919507,0.00791913,-0.02339404,0.003567
 58,-0.00639538,0.02473278,-0.00450221,0.06960703,-0.00021863,-0.000091
 92,-0.00015642,0.00013822,-0.00008449,0.00039561,-0.00008755,0.0000613
 2,-0.00000923,0.00003745,0.00009045,-0.00012807,0.00022621,0.00028447,
 -0.00017340,-0.00022516,-0.00037249,-0.00002232,-0.00001027,-0.0000647
 4,-0.00006524,-0.00018266,-0.00028517,0.00014587,-0.00007937,0.0001244
 4,-0.00020024,0.00053458,0.00113322,0.00210882,0.00003733,0.00043342,-
 0.00022003,0.00024348,-0.00044081,0.00014789,0.00154621,-0.00629810,-0
 .00111459,0.00023457,0.00068093,0.00042990,0.07045059,-0.29283687,0.02
 947269,0.00614169,-0.01631726,0.00233484,0.00022681,-0.00328170,0.0003
 3115,-0.07820440,0.31566760,0.00002644,0.00001870,0.00003484,-0.000026
 04,-0.00006396,0.00017596,0.00002852,0.00003014,-0.00005795,-0.0000175
 6,-0.00000987,-0.00003318,0.00046019,0.00066540,0.00007927,-0.00060491
 ,-0.00018771,-0.00016088,-0.00010139,-0.00004234,-0.00003700,-0.000084
 53,-0.00053139,-0.00010982,-0.00017073,-0.00022021,0.00016760,-0.00072
 663,-0.00038652,-0.00667961,0.00015991,-0.00011534,-0.00002344,-0.0005
 8428,0.00202661,-0.00040567,-0.00913729,0.03344176,-0.00425200,0.00003
 898,-0.00040484,0.00118696,-0.00776253,0.02675241,-0.04970117,0.003894
 04,-0.00931568,0.00029318,0.00360202,-0.01798498,0.00216802,0.01096537
 ,-0.03263762,0.05372873,0.00018583,0.00011964,0.00030478,0.00556869,0.
 00465095,-0.00255644,0.00117475,-0.00125706,0.00014615,0.00046791,-0.0
 0170345,0.00105678,-0.08178498,-0.06062643,-0.03752670,0.07983221,0.04
 259794,0.01926689,0.00679690,0.00159270,0.00395295,0.00180188,0.021503
 34,0.01331398,0.00034158,0.00446733,-0.00042360,-0.02353670,0.01544361
 ,0.01111382,0.00181774,-0.00226566,0.00011527,0.00027036,-0.00174530,0
 .00001550,-0.13106915,0.05332291,0.07556815,-0.03802239,-0.00044813,0.
 01623806,-0.00317378,-0.00511851,0.01404951,0.00053553,0.00042274,-0.0
 0231336,0.00170766,-0.00008316,-0.00024340,0.00049238,-0.00080910,0.00
 004043,0.17659356,-0.00018097,0.00008157,-0.00028902,0.00349221,0.0024
 8665,-0.00111498,-0.00029599,-0.00009246,0.00008899,-0.00003958,-0.000
 40609,0.00040959,-0.04661580,-0.03027212,-0.02154579,0.04716356,0.0073
 5904,0.00398908,0.00357403,0.00005315,0.00232101,0.00001156,0.01024879
 ,0.00697924,0.00327313,-0.00922556,0.00052487,0.03769544,-0.01076820,-
 0.02787638,-0.00091567,0.00225249,-0.00046893,-0.00104306,0.00305687,-
 0.00063490,0.03407089,-0.08838089,-0.02919961,-0.00876903,0.00594322,0
 .00669620,-0.00019176,0.00479354,-0.00192167,0.00028375,-0.00026067,0.
 00054347,-0.00028127,0.00131224,0.00069144,-0.00116708,0.00159768,-0.0
 0103457,-0.07006436,0.10022073,0.00025546,0.00000384,0.00032085,0.0012
 7241,0.00025822,-0.00082866,-0.00009310,-0.00001289,-0.00010711,-0.000
 13149,-0.00012227,0.00033558,-0.01813862,-0.01297889,-0.00450884,0.015
 45817,0.00136787,-0.01299743,-0.00038319,-0.00026469,0.00140016,-0.000
 60878,0.00272607,0.00132777,-0.00025360,-0.00060916,0.00162352,0.00945
 076,-0.00691287,0.00202145,-0.00055539,0.00127870,-0.00032675,-0.00003
 204,-0.00090310,0.00193065,0.05737769,-0.03743219,-0.13282114,0.007398
 80,0.00357313,0.00254538,0.04240220,-0.01101271,-0.03428561,-0.0000725
 7,-0.00097613,0.00310650,-0.00184526,0.00081471,-0.01031870,0.00061731
 ,-0.00063960,0.00362616,-0.11211877,0.06184196,0.17795620\\0.00000018,
 0.00000011,-0.00000018,0.00000003,0.,0.00000016,0.00000002,0.00000005,
 -0.00000005,0.00000002,0.00000009,-0.00000012,0.00000005,0.00000005,-0
 .00000009,-0.00000015,-0.00000003,-0.00000003,-0.00000008,-0.00000004,
 -0.00000007,-0.00000012,-0.00000002,-0.00000010,-0.00000003,-0.0000000
 7,-0.00000002,-0.00000001,-0.00000006,0.,0.00000002,-0.00000005,0.,-0.
 00000006,-0.00000014,-0.00000003,0.,-0.00000005,0.00000003,0.,-0.00000
 006,0.00000012,-0.00000010,-0.00000012,0.00000005,0.00000007,0.0000002
 4,0.00000002,0.00000010,0.00000009,0.00000011,0.00000006,0.00000006,0.
 00000009,-0.00000001,-0.00000006,0.00000010\\\@


 AN AIRPLANE IS A COLLECTION OF SPARE PARTS
 FLYING IN CLOSE FORMATION.
 Job cpu time:      34 days  6 hours  6 minutes 50.3 seconds.
 Elapsed time:       2 days  4 hours 26 minutes  0.4 seconds.
 File lengths (MBytes):  RWF=    761 Int=      0 D2E=      0 Chk=     40 Scr=      1
 Normal termination of Gaussian 16 at Wed Dec  1 19:20:42 2021.
