# Supplementary material for: Computational Investigation of Substituent Effects on the Alcohol + Carbonyl Channel of Peroxy Radical Self- and Cross-Reactions
Source: J Phys Chem A. 2023 Feb 8;127(7):1686–96. doi: 10.1021/acs.jpca.2c08927 (PMC9969516; doi:10.1021/acs.jpca.2c08927)
Supplement: Supplementary file 2 — jp2c08927_si_002.zip [file jp2c08927_si_002.zip › EtO--OiPr/isc-out/soc-EtO-Oipr.out]

          ******************************************************
          *      GAMESS VERSION = 30 JUN 2019 R1 Patch 1       *
          *             FROM IOWA STATE UNIVERSITY             *
          * M.W.SCHMIDT, K.K.BALDRIDGE, J.A.BOATZ, S.T.ELBERT, *
          *   M.S.GORDON, J.H.JENSEN, S.KOSEKI, N.MATSUNAGA,   *
          *          K.A.NGUYEN, S.J.SU, T.L.WINDUS,           *
          *       TOGETHER WITH M.DUPUIS, J.A.MONTGOMERY       *
          *         J.COMPUT.CHEM.  14, 1347-1363(1993)        *
          *************** 64 BIT WINDOWS VERSION ***************

  SINCE 1993, STUDENTS AND POSTDOCS WORKING AT IOWA STATE UNIVERSITY
  AND ALSO IN THEIR VARIOUS JOBS AFTER LEAVING ISU HAVE MADE IMPORTANT
  CONTRIBUTIONS TO THE CODE:
     IVANA ADAMOVIC, CHRISTINE AIKENS, YURI ALEXEEV, POOJA ARORA,
     ANDREY ASADCHEV, ROB BELL, PRADIPTA BANDYOPADHYAY, JONATHAN BENTZ,
     COLLEEN BERTONI, BRETT BODE, KURT BRORSEN, CALEB CARLIN, GALINA CHABAN,
     WEI CHEN, CHEOL HO CHOI, PAUL DAY, ALBERT DEFUSCO, NUWAN DESILVA,
     TIM DUDLEY, DMITRI FEDOROV, ALEX FINDLATER, GRAHAM FLETCHER, 
     MARK FREITAG, KURT GLAESEMANN, ANASTASIA GUNINA,
     DAN KEMP, GRANT MERRILL, NORIYUKI MINEZAWA, JONATHAN MULLIN,
     TAKESHI NAGATA, SEAN NEDD, HEATHER NETZLOFF, BOSILJKA NJEGIC, RYAN OLSON,
     MIKE PAK, BUU PHAM,
     SPENCER PRUITT, LUKE ROSKOP, JIM SHOEMAKER, LYUDMILA SLIPCHENKO,
     TONY SMITH, SAROM SOK LEANG, JIE SONG, TETSUYA TAKETSUGU, SIMON WEBB,
     PENG XU, SOOHAENG YOO, FEDERICO ZAHARIEV

  ADDITIONAL CODE HAS BEEN PROVIDED BY COLLABORATORS IN OTHER GROUPS:
     IOWA STATE UNIVERSITY:
          JOE IVANIC, AARON WEST, LAIMUTIS BYTAUTAS, KLAUS RUEDENBERG
     UNIVERSITY OF TOKYO: KIMIHIKO HIRAO, TAKAHITO NAKAJIMA,
          TAKAO TSUNEDA, MUNEAKI KAMIYA, SUSUMU YANAGISAWA,
          KIYOSHI YAGI, MAHITO CHIBA, SEIKEN TOKURA, NAOAKI KAWAKAMI
     UNIVERSITY OF AARHUS: FRANK JENSEN
     UNIVERSITY OF IOWA: VISVALDAS KAIRYS, HUI LI
     NATIONAL INST. OF STANDARDS AND TECHNOLOGY: WALT STEVENS, DAVID GARMER
     UNIVERSITY OF PISA: BENEDETTA MENNUCCI, JACOPO TOMASI
     UNIVERSITY OF MEMPHIS: HENRY KURTZ, PRAKASHAN KORAMBATH
     UNIVERSITY OF ALBERTA: TOBY ZENG, MARIUSZ KLOBUKOWSKI
     UNIVERSITY OF NEW ENGLAND: MARK SPACKMAN
     MIE UNIVERSITY: HIROAKI UMEDA
     NAT. INST. OF ADVANCED INDUSTRIAL SCIENCE AND TECHNOLOGY: KAZUO KITAURA
     MICHIGAN STATE UNIVERSITY:
          KAROL KOWALSKI, MARTA WLOCH, JEFFREY GOUR, JESSE LUTZ,
          WEI LI, JUN SHEN, J. EMILIANO DEUSTUA, PIOTR PIECUCH
     UNIVERSITY OF MINNESOTA:
          YINAN SHU
     UNIVERSITY OF SILESIA: MONIKA MUSIAL, STANISLAW KUCHARSKI
     FACULTES UNIVERSITAIRES NOTRE-DAME DE LA PAIX:
          OLIVIER QUINET, BENOIT CHAMPAGNE
     UNIVERSITY OF CALIFORNIA - SANTA BARBARA: BERNARD KIRTMAN
     INSTITUTE FOR MOLECULAR SCIENCE:
          KAZUYA ISHIMURA, MICHIO KATOUDA, AND SHIGERU NAGASE
     UNIVERSITY OF NOTRE DAME: ANNA POMOGAEVA, DAN CHIPMAN
     KYUSHU UNIVERSITY:
          HARUYUKI NAKANO,
          FENG LONG GU, JACEK KORCHOWIEC, MARCIN MAKOWSKI, AND YURIKO AOKI,
          HIROTOSHI MORI AND EISAKU MIYOSHI
     PENNSYLVANIA STATE UNIVERSITY:
          TZVETELIN IORDANOV, CHET SWALINA, JONATHAN SKONE,
          SHARON HAMMES-SCHIFFER
     WASEDA UNIVERSITY:
          MASATO KOBAYASHI, TOMOKO AKAMA, TSUGUKI TOUMA,
          TAKESHI YOSHIKAWA, YASUHIRO IKABATA, JUNJI SEINO,
          YUYA NAKAJIMA, HIROMI NAKAI
     NANJING UNIVERSITY: SHUHUA LI
     UNIVERSITY OF NEBRASKA:
          PEIFENG SU, DEJUN SI, NANDUN THELLAMUREGE, YALI WANG, HUI LI
     UNIVERSITY OF ZURICH: ROBERTO PEVERATI, KIM BALDRIDGE
     N. COPERNICUS UNIVERSITY AND JACKSON STATE UNIVERSITY:
          MARIA BARYSZ
     UNIVERSITY OF COPENHAGEN: Jimmy Kromann, CASPER STEINMANN
     TOKYO INSTITUTE OF TECHNOLOGY: HIROYA NAKATA
     NAGOYA UNIVERSITY: YOSHIO NISHIMOTO, STEPHAN IRLE
     MOSCOW STATE UNIVERSITY: VLADIMIR MIRONOV
     A.N.NESMEYANOV INSTITUTE OF ORGANOELEMENT COMPOUNDS OF RUSSIAN ACADEMY OF SCIENCES:
          IGOR S. GERASIMOV


 PARALLEL VERSION RUNNING ON        4 PROCESSORS IN        4 NODES.

 EXECUTION OF GAMESS BEGUN Thu May  6 15:35:18 2021

            ECHO OF THE FIRST FEW INPUT CARDS -
 INPUT CARD> $CONTRL SCFTYP=none CITYP=GUGA MPLEVL=0 RUNTYP=TRANSITN                        
 INPUT CARD>  itol=30 icut=11 maxit=200                                                     
 INPUT CARD>  MULT=1 icharg=0 ispher=0                                                      
 INPUT CARD>  EXETYP=run                                                                    
 INPUT CARD> $END                                                                           
 INPUT CARD> $BASIS GBASIS=N311 NGAUSS=6 NDFUNC=1 Diffs=.true. DIFFSP=.true. $END           
 INPUT CARD> $SYSTEM TIMLIM=360000 MWORDS=350 $END                                          
 INPUT CARD>! $GUESS GUESS=moread norb=536 $END                                             
 INPUT CARD> $TRANST operat=HSO1                                                            
 INPUT CARD>! ZEFF(1)=1150.4                                                                
 INPUT CARD>  NUMCI=2 NUMVEC=1                                                              
 INPUT CARD>  NFZC=26 NOCC=30 IROOTS(1)=4,4                                                 
 INPUT CARD>  rstate=0000                                                                   
 INPUT CARD>  ONECNT=0                                                                      
 INPUT CARD>  TMOMNT=.t.                                                                    
 INPUT CARD>  PRTPRM=.t.                                                                    
 INPUT CARD>! Diagonal energies from TDDFT                                                  
 INPUT CARD> ENGYST(1)=-347.0669601,                                                        
 INPUT CARD>-347.0611281,                                                                   
 INPUT CARD>-347.0575375,                                                                   
 INPUT CARD>-347.0513098,                                                                   
 INPUT CARD>-347.0683269,                                                                   
 INPUT CARD>-347.058646,                                                                    
 INPUT CARD>-347.0574524,                                                                   
 INPUT CARD>-347.0528413                                                                    
 INPUT CARD> $end                                                                           
 INPUT CARD> $trans dirtrf=.t. CUTTRF=1.d-12 $end                                           
 INPUT CARD> $SCF DIRSCF=.TRUE. soscf=.t. $END                                              
 INPUT CARD> $DRT1 group=c1 fors=.t. nfzc=26 ndoc=3 nalp=0 nval=1 $END                      
 INPUT CARD> $DRT2 group=c1 fors=.t. nfzc=26 ndoc=2 nalp=2 nval=0 $END                      
 INPUT CARD> $GUGDIA ITERMX=500 $END                                                        
 INPUT CARD> $DATA                                                                          
 INPUT CARD> C5H12O2                                                                        
 INPUT CARD>C1                                                                              
 INPUT CARD>HYDROGEN    1.0      1.771248000        -1.568370000        -0.703121000        
 INPUT CARD>CARBON      6.0      2.585559000        -1.071279000        -0.176761000        
 INPUT CARD>HYDROGEN    1.0      2.885735000        -1.695527000         0.665106000        
 INPUT CARD>HYDROGEN    1.0      3.431698000        -0.978857000        -0.857052000        
 INPUT CARD>CARBON      6.0      2.141506000         0.298469000         0.311606000        
 INPUT CARD>HYDROGEN    1.0      1.272548000         0.179278000         0.995489000        
 INPUT CARD>HYDROGEN    1.0      2.905611000         0.794940000         0.930480000        
 INPUT CARD>OXYGEN      8.0      1.684886000         1.139144000        -0.647702000        
 INPUT CARD>HYDROGEN    1.0     -2.825826000        -0.474432000        -1.594052000        
 INPUT CARD>CARBON      6.0     -2.535490000        -0.880771000        -0.624631000        
 INPUT CARD>HYDROGEN    1.0     -3.375106000        -0.785356000         0.064169000        
 INPUT CARD>HYDROGEN    1.0     -2.310314000        -1.938956000        -0.750777000        
 INPUT CARD>CARBON      6.0     -1.319307000        -0.141254000        -0.084574000        
 INPUT CARD>HYDROGEN    1.0     -0.491398000        -0.157634000        -0.810431000        
 INPUT CARD>CARBON      6.0     -1.622962000         1.356155000         0.177703000        
 INPUT CARD>HYDROGEN    1.0     -2.410874000         1.452262000         0.922825000        
  350000000 WORDS OF MEMORY AVAILABLE

     BASIS OPTIONS
     -------------
     GBASIS=N311         IGAUSS=       6      POLAR=POPN311 
     NDFUNC=       1     NFFUNC=       0     DIFFSP=       T
     NPFUNC=       0      DIFFS=       T     BASNAM=        


     RUN TITLE
     ---------
  C5H12O2                                                                        

 THE POINT GROUP OF THE MOLECULE IS C1      
 THE ORDER OF THE PRINCIPAL AXIS IS     0

 ATOM      ATOMIC                      COORDINATES (BOHR)
           CHARGE         X                   Y                   Z
 HYDROGEN    1.0     3.3471733763       -2.9637895474       -1.3287060262
 CARBON      6.0     4.8859980351       -2.0244237664       -0.3340298553
 HYDROGEN    1.0     5.4532484232       -3.2040814348        1.2568680928
 HYDROGEN    1.0     6.4849688926       -1.8497715112       -1.6195934372
 CARBON      6.0     4.0468595411        0.5640246258        0.5888499561
 HYDROGEN    1.0     2.4047670262        0.3387862956        1.8812014338
 HYDROGEN    1.0     5.4908086169        1.5022187767        1.7583522371
 OXYGEN      8.0     3.1839728605        2.1526700206       -1.2239793017
 HYDROGEN    1.0    -5.3400368290       -0.8965464798       -3.0123214902
 CARBON      6.0    -4.7913813446       -1.6644158479       -1.1803814334
 HYDROGEN    1.0    -6.3780255195       -1.4841076428        0.1212618269
 HYDROGEN    1.0    -4.3658604056       -3.6640955422       -1.4187628079
 CARBON      6.0    -2.4931287237       -0.2669313547       -0.1598216857
 HYDROGEN    1.0    -0.9286075709       -0.2978850663       -1.5314925220
 CARBON      6.0    -3.0669534685        2.5627613469        0.3358099772
 HYDROGEN    1.0    -4.5558912509        2.7443772424        1.7438863846
 HYDROGEN    1.0    -3.6978517176        3.3922981432       -1.4382647801
 HYDROGEN    1.0    -1.3795642217        3.5471611879        0.9707295632
 OXYGEN      8.0    -1.6869111461       -1.1765018260        2.1132654543

          INTERNUCLEAR DISTANCES (ANGS.)
          ------------------------------

                1 HYDR       2 CARB       3 HYDR       4 HYDR       5 CARB  

   1 HYDR    0.0000000    1.0896131 *  1.7692641 *  1.7687042 *  2.1568147 *
   2 CARB    1.0896131 *  0.0000000    1.0901978 *  1.0896279 *  1.5204917 *
   3 HYDR    1.7692641 *  1.0901978 *  0.0000000    1.7688009 *  2.1575122 *
   4 HYDR    1.7687042 *  1.0896279 *  1.7688009 *  0.0000000    2.1591477 *
   5 CARB    2.1568147 *  1.5204917 *  2.1575122 *  2.1591477 *  0.0000000  
   6 HYDR    2.4876196 *  2.1591806 *  2.4952793 *  3.0716630    1.1122007 *
   7 HYDR    3.0887968    2.1934423 *  2.5046445 *  2.5726239 *  1.1015194 *
   8 OXYG    2.7094578 *  2.4328927 *  3.3467690    2.7533812 *  1.3548093 *
   9 HYDR    4.8086950    5.6256580    6.2623316    6.3209351    5.3761785  
  10 CARB    4.3619887    5.1441252    5.6317785    5.9725181    4.9133938  
  11 HYDR    5.2618252    5.9723803    6.3551292    6.8715843    5.6275136  
  12 HYDR    4.0986282    5.0051903    5.3910025    5.8226958    5.0944509  
  13 CARB    3.4598830    4.0151492    4.5453452    4.8857292    3.5110599  
  14 HYDR    2.6685686 *  3.2716890    3.9934135    4.0083991    2.8981340 *
  15 CARB    4.5661098    4.8713170    5.4661388    5.6632664    3.9125246  
  16 HYDR    5.4090722    5.7045325    6.1667708    6.5737318    4.7359255  
  17 HYDR    5.0214497    5.4028631    6.1375117    6.0613786    4.4929884  
  18 HYDR    4.4281080    4.4902873    5.0852937    5.2302295    3.2830751  
  19 OXYG    3.3628193    3.7385300    3.9538562    4.7675067    3.2718992  

                6 HYDR       7 HYDR       8 OXYG       9 HYDR      10 CARB  

   1 HYDR    2.4876196 *  3.0887968    2.7094578 *  4.8086950    4.3619887  
   2 CARB    2.1591806 *  2.1934423 *  2.4328927 *  5.6256580    5.1441252  
   3 HYDR    2.4952793 *  2.5046445 *  3.3467690    6.2623316    5.6317785  
   4 HYDR    3.0716630    2.5726239 *  2.7533812 *  6.3209351    5.9725181  
   5 CARB    1.1122007 *  1.1015194 *  1.3548093 *  5.3761785    4.9133938  
   6 HYDR    0.0000000    1.7464709 *  1.9471626 *  4.8918022    4.2719605  
   7 HYDR    1.7464709 *  0.0000000    2.0246739 *  6.3901438    5.9018605  
   8 OXYG    1.9471626 *  2.0246739 *  0.0000000    4.8832088    4.6789061  
   9 HYDR    4.8918022    6.3901438    4.8832088    0.0000000    1.0904969 *
  10 CARB    4.2719605    5.9018605    4.6789061    1.0904969 *  0.0000000  
  11 HYDR    4.8372062    6.5341592    5.4602179    1.7742827 *  1.0901855 *
  12 HYDR    4.5136748    6.1242702    5.0444967    1.7668322 *  1.0892073 *
  13 CARB    2.8261262 *  4.4448539    3.3138660    2.1585020 *  1.5223824 *
  14 HYDR    2.5468338 *  3.9341884    2.5385677 *  2.4827358 *  2.1761803 *
  15 CARB    3.2307571    4.6248902    3.4161741    2.8172764 *  2.5456404 *
  16 HYDR    3.8978668    5.3569715    4.3977094    3.1967178    2.8023548 *
  17 HYDR    4.0156411    5.2445240    3.7020518    2.5690242 *  2.7411518 *
  18 HYDR    2.6692674 *  3.8161041    2.7794263 *  3.7900536    3.4872865  
  19 OXYG    2.3121947 *  4.0585228    3.5869513    3.3340411    2.4090009 *

               11 HYDR      12 HYDR      13 CARB      14 HYDR      15 CARB  

   1 HYDR    5.2618252    4.0986282    3.4598830    2.6685686 *  4.5661098  
   2 CARB    5.9723803    5.0051903    4.0151492    3.2716890    4.8713170  
   3 HYDR    6.3551292    5.3910025    4.5453452    3.9934135    5.4661388  
   4 HYDR    6.8715843    5.8226958    4.8857292    4.0083991    5.6632664  
   5 CARB    5.6275136    5.0944509    3.5110599    2.8981340 *  3.9125246  
   6 HYDR    4.8372062    4.5136748    2.8261262 *  2.5468338 *  3.2307571  
   7 HYDR    6.5341592    6.1242702    4.4448539    3.9341884    4.6248902  
   8 OXYG    5.4602179    5.0444967    3.3138660    2.5385677 *  3.4161741  
   9 HYDR    1.7742827 *  1.7668322 *  2.1585020 *  2.4827358 *  2.8172764 *
  10 CARB    1.0901855 *  1.0892073 *  1.5223824 *  2.1761803 *  2.5456404 *
  11 HYDR    0.0000000    1.7688165 *  2.1594678 *  3.0781052    2.7692901 *
  12 HYDR    1.7688165 *  0.0000000    2.1581598 *  2.5465903 *  3.4917452  
  13 CARB    2.1594678 *  2.1581598 *  0.0000000    1.1011676 *  1.5502352 *
  14 HYDR    3.0781052    2.5465903 *  1.1011676 *  0.0000000    2.1326985 *
  15 CARB    2.7692901 *  3.4917452    1.5502352 *  2.1326985 *  0.0000000  
  16 HYDR    2.5834024 *  3.7830432    2.1784546 *  3.0463633    1.0886913 *
  17 HYDR    3.0580213    3.7507921    2.1479470 *  2.4419599 *  1.0888078 *
  18 HYDR    3.7798178    4.3195213    2.1860513 *  2.4393210 *  1.0869986 *
  19 OXYG    2.7018763 *  2.6899759 *  1.3640287 *  2.0241464 *  2.3094179 *

               16 HYDR      17 HYDR      18 HYDR      19 OXYG  

   1 HYDR    5.4090722    5.0214497    4.4281080    3.3628193  
   2 CARB    5.7045325    5.4028631    4.4902873    3.7385300  
   3 HYDR    6.1667708    6.1375117    5.0852937    3.9538562  
   4 HYDR    6.5737318    6.0613786    5.2302295    4.7675067  
   5 CARB    4.7359255    4.4929884    3.2830751    3.2718992  
   6 HYDR    3.8978668    4.0156411    2.6692674 *  2.3121947 *
   7 HYDR    5.3569715    5.2445240    3.8161041    4.0585228  
   8 OXYG    4.3977094    3.7020518    2.7794263 *  3.5869513  
   9 HYDR    3.1967178    2.5690242 *  3.7900536    3.3340411  
  10 CARB    2.8023548 *  2.7411518 *  3.4872865    2.4090009 *
  11 HYDR    2.5834024 *  3.0580213    3.7798178    2.7018763 *
  12 HYDR    3.7830432    3.7507921    4.3195213    2.6899759 *
  13 CARB    2.1784546 *  2.1479470 *  2.1860513 *  1.3640287 *
  14 HYDR    3.0463633    2.4419599 *  2.4393210 *  2.0241464 *
  15 CARB    1.0886913 *  1.0888078 *  1.0869986 *  2.3094179 *
  16 HYDR    0.0000000    1.7774464 *  1.7813152 *  2.5783903 *
  17 HYDR    1.7774464 *  0.0000000    1.7710997 *  3.2418826  
  18 HYDR    1.7813152 *  1.7710997 *  0.0000000    2.5768728 *
  19 OXYG    2.5783903 *  3.2418826    2.5768728 *  0.0000000  

  * ... LESS THAN  3.000


     ATOMIC BASIS SET
     ----------------
 THE CONTRACTED PRIMITIVE FUNCTIONS HAVE BEEN UNNORMALIZED
 THE CONTRACTED BASIS FUNCTIONS ARE NOW NORMALIZED TO UNITY

  SHELL TYPE  PRIMITIVE        EXPONENT          CONTRACTION COEFFICIENT(S)

 HYDROGEN  

      1   S       1            33.8650000    0.025493814541
      1   S       2             5.0947900    0.190373108582
      1   S       3             1.1587900    0.852161486043

      2   S       4             0.3258400    1.000000000000

      3   S       5             0.1027410    1.000000000000

      4   S       6             0.0360000    1.000000000000

 CARBON    

      5   S       7          4563.2400000    0.001966650249
      5   S       8           682.0240000    0.015230601932
      5   S       9           154.9730000    0.076126909656
      5   S      10            44.4553000    0.260801033080
      5   S      11            13.0290000    0.616462078191
      5   S      12             1.8277300    0.221006028032

      6   L      13            20.9642000    0.114660080729    0.040248692673
      6   L      14             4.8033100    0.919999647749    0.237593956746
      6   L      15             1.4593300   -0.003030682134    0.815853851473

      7   L      16             0.4834560    1.000000000000    1.000000000000

      8   L      17             0.1455850    1.000000000000    1.000000000000

      9   L      18             0.0438000    1.000000000000    1.000000000000

     10   D      19             0.6260000    1.000000000000

 HYDROGEN  

     11   S      20            33.8650000    0.025493814541
     11   S      21             5.0947900    0.190373108582
     11   S      22             1.1587900    0.852161486043

     12   S      23             0.3258400    1.000000000000

     13   S      24             0.1027410    1.000000000000

     14   S      25             0.0360000    1.000000000000

 HYDROGEN  

     15   S      26            33.8650000    0.025493814541
     15   S      27             5.0947900    0.190373108582
     15   S      28             1.1587900    0.852161486043

     16   S      29             0.3258400    1.000000000000

     17   S      30             0.1027410    1.000000000000

     18   S      31             0.0360000    1.000000000000

 CARBON    

     19   S      32          4563.2400000    0.001966650249
     19   S      33           682.0240000    0.015230601932
     19   S      34           154.9730000    0.076126909656
     19   S      35            44.4553000    0.260801033080
     19   S      36            13.0290000    0.616462078191
     19   S      37             1.8277300    0.221006028032

     20   L      38            20.9642000    0.114660080729    0.040248692673
     20   L      39             4.8033100    0.919999647749    0.237593956746
     20   L      40             1.4593300   -0.003030682134    0.815853851473

     21   L      41             0.4834560    1.000000000000    1.000000000000

     22   L      42             0.1455850    1.000000000000    1.000000000000

     23   L      43             0.0438000    1.000000000000    1.000000000000

     24   D      44             0.6260000    1.000000000000

 HYDROGEN  

     25   S      45            33.8650000    0.025493814541
     25   S      46             5.0947900    0.190373108582
     25   S      47             1.1587900    0.852161486043

     26   S      48             0.3258400    1.000000000000

     27   S      49             0.1027410    1.000000000000

     28   S      50             0.0360000    1.000000000000

 HYDROGEN  

     29   S      51            33.8650000    0.025493814541
     29   S      52             5.0947900    0.190373108582
     29   S      53             1.1587900    0.852161486043

     30   S      54             0.3258400    1.000000000000

     31   S      55             0.1027410    1.000000000000

     32   S      56             0.0360000    1.000000000000

 OXYGEN    

     33   S      57          8588.5000000    0.001895150083
     33   S      58          1297.2300000    0.014385900631
     33   S      59           299.2960000    0.070732003103
     33   S      60            87.3771000    0.240001010530
     33   S      61            25.6789000    0.594797026097
     33   S      62             3.7400400    0.280802012320

     34   L      63            42.1175000    0.113889012440    0.036511397380
     34   L      64             9.6283700    0.920811100576    0.237152982984
     34   L      65             2.8533200   -0.003274470358    0.819701941186

     35   L      66             0.9056610    1.000000000000    1.000000000000

     36   L      67             0.2556110    1.000000000000    1.000000000000

     37   L      68             0.0845000    1.000000000000    1.000000000000

     38   D      69             1.2920000    1.000000000000

 HYDROGEN  

     39   S      70            33.8650000    0.025493814541
     39   S      71             5.0947900    0.190373108582
     39   S      72             1.1587900    0.852161486043

     40   S      73             0.3258400    1.000000000000

     41   S      74             0.1027410    1.000000000000

     42   S      75             0.0360000    1.000000000000

 CARBON    

     43   S      76          4563.2400000    0.001966650249
     43   S      77           682.0240000    0.015230601932
     43   S      78           154.9730000    0.076126909656
     43   S      79            44.4553000    0.260801033080
     43   S      80            13.0290000    0.616462078191
     43   S      81             1.8277300    0.221006028032

     44   L      82            20.9642000    0.114660080729    0.040248692673
     44   L      83             4.8033100    0.919999647749    0.237593956746
     44   L      84             1.4593300   -0.003030682134    0.815853851473

     45   L      85             0.4834560    1.000000000000    1.000000000000

     46   L      86             0.1455850    1.000000000000    1.000000000000

     47   L      87             0.0438000    1.000000000000    1.000000000000

     48   D      88             0.6260000    1.000000000000

 HYDROGEN  

     49   S      89            33.8650000    0.025493814541
     49   S      90             5.0947900    0.190373108582
     49   S      91             1.1587900    0.852161486043

     50   S      92             0.3258400    1.000000000000

     51   S      93             0.1027410    1.000000000000

     52   S      94             0.0360000    1.000000000000

 HYDROGEN  

     53   S      95            33.8650000    0.025493814541
     53   S      96             5.0947900    0.190373108582
     53   S      97             1.1587900    0.852161486043

     54   S      98             0.3258400    1.000000000000

     55   S      99             0.1027410    1.000000000000

     56   S     100             0.0360000    1.000000000000

 CARBON    

     57   S     101          4563.2400000    0.001966650249
     57   S     102           682.0240000    0.015230601932
     57   S     103           154.9730000    0.076126909656
     57   S     104            44.4553000    0.260801033080
     57   S     105            13.0290000    0.616462078191
     57   S     106             1.8277300    0.221006028032

     58   L     107            20.9642000    0.114660080729    0.040248692673
     58   L     108             4.8033100    0.919999647749    0.237593956746
     58   L     109             1.4593300   -0.003030682134    0.815853851473

     59   L     110             0.4834560    1.000000000000    1.000000000000

     60   L     111             0.1455850    1.000000000000    1.000000000000

     61   L     112             0.0438000    1.000000000000    1.000000000000

     62   D     113             0.6260000    1.000000000000

 HYDROGEN  

     63   S     114            33.8650000    0.025493814541
     63   S     115             5.0947900    0.190373108582
     63   S     116             1.1587900    0.852161486043

     64   S     117             0.3258400    1.000000000000

     65   S     118             0.1027410    1.000000000000

     66   S     119             0.0360000    1.000000000000

 CARBON    

     67   S     120          4563.2400000    0.001966650249
     67   S     121           682.0240000    0.015230601932
     67   S     122           154.9730000    0.076126909656
     67   S     123            44.4553000    0.260801033080
     67   S     124            13.0290000    0.616462078191
     67   S     125             1.8277300    0.221006028032

     68   L     126            20.9642000    0.114660080729    0.040248692673
     68   L     127             4.8033100    0.919999647749    0.237593956746
     68   L     128             1.4593300   -0.003030682134    0.815853851473

     69   L     129             0.4834560    1.000000000000    1.000000000000

     70   L     130             0.1455850    1.000000000000    1.000000000000

     71   L     131             0.0438000    1.000000000000    1.000000000000

     72   D     132             0.6260000    1.000000000000

 HYDROGEN  

     73   S     133            33.8650000    0.025493814541
     73   S     134             5.0947900    0.190373108582
     73   S     135             1.1587900    0.852161486043

     74   S     136             0.3258400    1.000000000000

     75   S     137             0.1027410    1.000000000000

     76   S     138             0.0360000    1.000000000000

 HYDROGEN  

     77   S     139            33.8650000    0.025493814541
     77   S     140             5.0947900    0.190373108582
     77   S     141             1.1587900    0.852161486043

     78   S     142             0.3258400    1.000000000000

     79   S     143             0.1027410    1.000000000000

     80   S     144             0.0360000    1.000000000000

 HYDROGEN  

     81   S     145            33.8650000    0.025493814541
     81   S     146             5.0947900    0.190373108582
     81   S     147             1.1587900    0.852161486043

     82   S     148             0.3258400    1.000000000000

     83   S     149             0.1027410    1.000000000000

     84   S     150             0.0360000    1.000000000000

 OXYGEN    

     85   S     151          8588.5000000    0.001895150083
     85   S     152          1297.2300000    0.014385900631
     85   S     153           299.2960000    0.070732003103
     85   S     154            87.3771000    0.240001010530
     85   S     155            25.6789000    0.594797026097
     85   S     156             3.7400400    0.280802012320

     86   L     157            42.1175000    0.113889012440    0.036511397380
     86   L     158             9.6283700    0.920811100576    0.237152982984
     86   L     159             2.8533200   -0.003274470358    0.819701941186

     87   L     160             0.9056610    1.000000000000    1.000000000000

     88   L     161             0.2556110    1.000000000000    1.000000000000

     89   L     162             0.0845000    1.000000000000    1.000000000000

     90   D     163             1.2920000    1.000000000000

 TOTAL NUMBER OF BASIS SET SHELLS             =   90
 NUMBER OF CARTESIAN GAUSSIAN BASIS FUNCTIONS =  209
 NUMBER OF ELECTRONS                          =   58
 CHARGE OF MOLECULE                           =    0
 SPIN MULTIPLICITY                            =    1
 NUMBER OF OCCUPIED ORBITALS (ALPHA)          =   29
 NUMBER OF OCCUPIED ORBITALS (BETA )          =   29
 TOTAL NUMBER OF ATOMS                        =   19
 THE NUCLEAR REPULSION ENERGY IS      310.3507374866

     $CONTRL OPTIONS
     ---------------
 SCFTYP=NONE         RUNTYP=TRANSITN     EXETYP=RUN     
 MPLEVL=       0     CITYP =GUGA         CCTYP =NONE         VBTYP =NONE    
 DFTTYP=NONE         TDDFT =NONE    
 MULT  =       1     ICHARG=       0     NZVAR =       0     COORD =UNIQUE  
 PP    =NONE         RELWFN=NONE         LOCAL =NONE         NUMGRD=       F
 ISPHER=       0     NOSYM =       0     MAXIT =     200     UNITS =ANGS    
 PLTORB=       F     MOLPLT=       F     AIMPAC=       F     FRIEND=        
 NPRINT=       7     IREST =       0     GEOM  =INPUT   
 NORMF =       0     NORMP =       0     ITOL  =      30     ICUT  =      11
 INTTYP=BEST         GRDTYP=BEST         QMTTOL= 1.0E-06

     $SYSTEM OPTIONS
     ---------------
  REPLICATED MEMORY=   350000000 WORDS (ON EVERY NODE).
 DISTRIBUTED MEMDDI=           0 MILLION WORDS IN AGGREGATE,
 MEMDDI DISTRIBUTED OVER   4 PROCESSORS IS           0 WORDS/PROCESSOR.
 TOTAL MEMORY REQUESTED ON EACH PROCESSOR=   350000000 WORDS.
 TIMLIM=      360000.00 MINUTES, OR     250.0 DAYS.
 PARALL= T  BALTYP=  DLB     KDIAG=    0  COREFL= F
 MXSEQ2=     300 MXSEQ3=     150  mem10=         0

          ----------------
          PROPERTIES INPUT
          ----------------

     MOMENTS            FIELD           POTENTIAL          DENSITY
 IEMOM =       1   IEFLD =       0   IEPOT =       0   IEDEN =       0
 WHERE =COMASS     WHERE =NUCLEI     WHERE =NUCLEI     WHERE =NUCLEI  
 OUTPUT=BOTH       OUTPUT=BOTH       OUTPUT=BOTH       OUTPUT=BOTH    
 IEMINT=       0   IEFINT=       0                     IEDINT=       0
                                                       MORB  =       0
          EXTRAPOLATION IN EFFECT
          SOSCF IN EFFECT
 ORBITAL PRINTING OPTION: NPREO=     1   209     2     1

     -------------------------------
     INTEGRAL TRANSFORMATION OPTIONS
     -------------------------------
     NWORD  =            0
     CUTOFF = 1.0E-12     MPTRAN =       0
     DIRTRF =       T     AOINTS =DUP     

          ----------------------
          INTEGRAL INPUT OPTIONS
          ----------------------
 NOPK  =       1 NORDER=       0 SCHWRZ=       T

     ------------------------------------------
     THE POINT GROUP IS C1 , NAXIS= 0, ORDER= 1
     ------------------------------------------

     DIMENSIONS OF THE SYMMETRY SUBSPACES ARE
 A   =  209

 ..... DONE SETTING UP THE RUN .....
 CPU     0: STEP CPU TIME=     0.55 TOTAL CPU TIME=          0.6 (      0.0 MIN)
 TOTAL WALL CLOCK TIME=          0.6 SECONDS, CPU UTILIZATION IS   100.00%

     ------------------------
     TRANSITION MOMENT DRIVER
     ------------------------

     -------------------------------
     INPUT FOR TRANSITION MOMENT RUN
     -------------------------------
     OPERAT=HSO1         NFZC  =      26     NOCC  =      30
     NUMCI =       2     NUMVEC=       1     SYMTOL=   1.0E-04
     IPRHSO=       0     NOSYM =       0     ETOL  =   100.000000
     UPPER ENERGY LIMIT FOR SPIN-ORBIT CI MATRIX   =      100.000 HARTREE.
     TMOMNT=       T     SKIPDM=       T     PRTPRM=       T
     SLOWFF=       F     PHYSRC=       F     MODPAR=       3
     JZ    =       0     PARMP =       0     ZEFTYP=TRUE    
     MCP2E =       0     ONECNT=       0     NFFBUF=      -1
     EEQTOL=   0.10E-05  ISTNO =  0  0
     DEGTOL= .0200 .0020

     IROOTS=         4  4
     NSTATE=         4  4
     IVEX  =         1  1
     ZEFF  =        1.0   6.0   1.0   1.0   6.0   1.0   1.0   8.0   1.0   6.0
     ZEFF  =        1.0   1.0   6.0   1.0   6.0   1.0   1.0   1.0   8.0

          ********************
          1 ELECTRON INTEGRALS
          ********************
 ...... END OF ONE-ELECTRON INTEGRALS ......
 CPU     0: STEP CPU TIME=     0.05 TOTAL CPU TIME=          0.6 (      0.0 MIN)
 TOTAL WALL CLOCK TIME=          0.6 SECONDS, CPU UTILIZATION IS   100.00%
 OPENING FILE SOCCDAT WITH      12 LOGICAL RECORDS OF       0 WORDS
 WITH A MAXIMUM OF          12 PHYSICAL RECORDS OF  204800 WORDS


          ----------------------
          CORRESPONDING ORBITALS
          ----------------------
 THE CORRESPONDING ORBITAL OVERLAPS ARE
  1.0000000000 1.0000000000 1.0000000000 1.0000000000 1.0000000000
  1.0000000000 1.0000000000 1.0000000000 1.0000000000 1.0000000000
  1.0000000000 1.0000000000 1.0000000000 1.0000000000 1.0000000000
  1.0000000000 1.0000000000 1.0000000000 1.0000000000 1.0000000000
  1.0000000000 1.0000000000 1.0000000000 1.0000000000 1.0000000000
  1.0000000000 1.0000000000 1.0000000000 1.0000000000 1.0000000000
 CPU     0: STEP CPU TIME=     0.05 TOTAL CPU TIME=          0.7 (      0.0 MIN)
 TOTAL WALL CLOCK TIME=          0.7 SECONDS, CPU UTILIZATION IS   100.00%

                    ----------------------
                    AO INTEGRAL TECHNOLOGY
                    ----------------------
     S,P,L SHELL ROTATED AXIS INTEGRALS, REPROGRAMMED BY
        KAZUYA ISHIMURA (IMS) AND JOSE SIERRA (SYNSTAR).
     S,P,D,L SHELL ROTATED AXIS INTEGRALS PROGRAMMED BY
        KAZUYA ISHIMURA (INSTITUTE FOR MOLECULAR SCIENCE).
     S,P,D,F,G SHELL TO TOTAL QUARTET ANGULAR MOMENTUM SUM 5,
        ERIC PROGRAM BY GRAHAM FLETCHER (ELORET AND NASA ADVANCED
        SUPERCOMPUTING DIVISION, AMES RESEARCH CENTER).
     S,P,D,F,G,L SHELL GENERAL RYS QUADRATURE PROGRAMMED BY
        MICHEL DUPUIS (PACIFIC NORTHWEST NATIONAL LABORATORY).

          --------------------
          2 ELECTRON INTEGRALS
          --------------------

 DIRECT SCF METHOD SKIPS INTEGRAL STORAGE ON DISK.
 DIRECT TRANSFORMATION SKIPS AO INTEGRAL STORAGE ON DISK.
  ...... END OF TWO-ELECTRON INTEGRALS .....
 STEP CPU TIME =     0.02 TOTAL CPU TIME =          0.7 (      0.0 MIN)
 TOTAL WALL CLOCK TIME=          0.7 SECONDS, CPU UTILIZATION IS   100.00%
 ...... END OF ORBITAL SELECTION ......


     -------------------------
      1-ST     CI CALCULATION
     -------------------------

          -----------------------     ----------------------------
          GUGA DISTINCT ROW TABLE     WRITTEN BY B.R.BROOKS,P.SAXE
          -----------------------     ----------------------------

      GROUP=C1           NPRT=       0
       FORS=       T   INTACT=       F
       FOCI=       F   MXNINT=   50000
       SOCI=       F   MXNEME=   10000
     IEXCIT=       0

      -CORE-    -INTERNAL-  -EXTERNAL-
     NFZC=  26   NDOC=   3   NEXT=   0
     NMCC=   0   NAOS=   0   NFZV=   0
                 NBOS=   0
                 NALP=   0
                 NVAL=   1

 THE MAXIMUM ELECTRON EXCITATION WILL BE   2

 SYMMETRIES FOR THE  26 CORE,   4 ACTIVE,   0 EXTERNAL MO-S ARE
     CORE= A     A     A     A     A     A     A     A     A     A   
           A     A     A     A     A     A     A     A     A     A   
           A     A     A     A     A     A   
   ACTIVE= A     A     A     A   
           DOC   DOC   DOC   VAL 

 MOLECULAR CHARGE          =    0
 NUMBER OF ALPHA ELECTRONS =   29
 NUMBER OF  BETA ELECTRONS =   29

 THE ELECTRONIC STATE IS  1-A   

 THE DISTINCT ROW TABLE HAS        11 ROWS.
  THE WAVEFUNCTION CONTAINS        10 WALKS (CSF-S).

 TOTAL NUMBER OF INTEGRALS =         73
 NUMBER OF INTEGRALS/GROUP =         73
 NUMBER OF INTEGRAL GROUPS =          1
 MAXIMUM RECORD SIZES ARE     500 FOR UNIT 11      22 FOR UNIT 12
                            30001 FOR UNIT 15   30001 FOR UNIT 16
 ...... END OF -DRT- GENERATION ...... 
 CPU     0: STEP CPU TIME=     9.44 TOTAL CPU TIME=         10.1 (      0.2 MIN)
 TOTAL WALL CLOCK TIME=         10.1 SECONDS, CPU UTILIZATION IS   100.00%

     --------------------------------------------
     PARTIAL TWO ELECTRON INTEGRAL TRANSFORMATION
     --------------------------------------------

 NUMBER OF CORE MOLECULAR ORBITALS     =   26
 NUMBER OF OCCUPIED MOLECULAR ORBITALS =   30
 TOTAL NUMBER OF MOLECULAR ORBITALS    =   30
 TOTAL NUMBER OF ATOMIC ORBITALS       =  209
 THRESHOLD FOR KEEPING TRANSFORMED 2E- INTEGRALS = 1.000E-12
 AO INTEGRALS WILL BE CALCULATED IN DIRECT MODE...
 DIRECT TRANSFORMATION SKIPS AO INTEGRAL STORAGE ON DISK.
 SCHWARZ INEQUALITY OVERHEAD:     21086 INTEGRALS, T=        2.15
 EVALUATING THE FROZEN CORE ENERGY...
 ----- FROZEN CORE ENERGY =      -647.8090589009

 PLAN A: REQUIREMENTS FOR FULLY IN-MEMORY TRANSFORMATION:
 # OF WORDS AVAILABLE =            349883356
 # OF WORDS NEEDED    =             18678434

 PARALLEL ONLY WORKS WITH THE SEGMENTED ALGORITHM.
 ADJUSTING MEMORY TO USE SEGMENTED ALGORITHM.


 PLAN B: REQUIREMENTS FOR THE SEGMENTED TRANSFORMATION:
       MINIMUM=        4918919 WORDS FOR 1 MOLECULAR ORBITAL PER PASS
       MAXIMUM=        4918919 WORDS FOR ALL MOLECULAR ORBITALS IN 1 PASS
              (        4586505 EXTRA WORDS INCLUDES 1 EXTRA ORBITAL/PASS)
 THIS RUN USES=        4918919 WORDS,
 DISTRIBUTING   4 PASSES EACH CONTAINING     1 ORBITALS OVER   4 PROCESSORS.

 CHOOSING SEGMENTED PARTIAL TRANSFORMATION...
 DIRECT TRANSFORMATION SKIPS AO INTEGRAL STORAGE ON DISK.
 PASS #   1 TOOK       19.87 SECONDS.
 ASSIGNING PASS #   2 TO A DIFFERENT PROCESSOR.
 ASSIGNING PASS #   3 TO A DIFFERENT PROCESSOR.
 ASSIGNING PASS #   4 TO A DIFFERENT PROCESSOR.
 TOTAL NUMBER OF TRANSFORMED 2E- INTEGRALS KEPT =           55
 ... END OF INTEGRAL TRANSFORMATION ...
 CPU     0: STEP CPU TIME=    30.67 TOTAL CPU TIME=         40.8 (      0.7 MIN)
 TOTAL WALL CLOCK TIME=         40.8 SECONDS, CPU UTILIZATION IS   100.00%

          ------------------------
          GUGA-CI INTEGRAL SORTING
          ------------------------

     80049 WORDS NEEDED TO SORT             73 GUGA INTEGRALS IN MEMORY
 349883356 WORDS ARE AVAILABLE
 CHOOSING IN-MEMORY SORTING...
 IN CORE ALGORITHM SORTED             10 NON-ZERO 1E- INTEGRALS
 IN CORE ALGORITHM SORTED             55 NON-ZERO 2E- INTEGRALS
 ...... END OF INTEGRAL SORTING ...... 
 CPU     0: STEP CPU TIME=     0.18 TOTAL CPU TIME=         41.0 (      0.7 MIN)
 TOTAL WALL CLOCK TIME=         41.0 SECONDS, CPU UTILIZATION IS   100.00%

 -------------------------     ---------------------------------------
 ENERGY MATRIX CALCULATION     WRITTEN BY B.R.BROOKS,W.D.LAIDIG,P.SAXE
 -------------------------     ---------------------------------------

 COMPUTING THE HAMILTONIAN FOR THE        10 CSF-S...

         145 IS THE TOTAL NUMBER OF GENERATED LOOPS
         145 WERE CREATED BY THE LOOP-DRIVEN ALGORITHM
           0 WERE CREATED IMPLICITLY

         145 IS THE TOTAL NUMBER OF PROCESSED LOOPS
          54     DIAGONAL LOOPS ARE STORED ON WORK15 IN     1 BUFFERS OF  10000 ELEMENTS.
          91 OFF DIAGONAL LOOPS ARE STORED ON WORK16 IN     1 BUFFERS OF  10000 ELEMENTS.
 ...... END OF ENERGY MATRIX CALCULATION ...... 
 CPU     0: STEP CPU TIME=     0.07 TOTAL CPU TIME=         41.0 (      0.7 MIN)
 TOTAL WALL CLOCK TIME=         41.0 SECONDS, CPU UTILIZATION IS   100.00%

          -----------------------------------------
          DAVIDSON METHOD CI-MATRIX DIAGONALIZATION
                   WRITTEN BY STEVE ELBERT
          -----------------------------------------
 NUMBER OF STATES REQUESTED =     4
 MAX. NUMB. OF EXPAN. VEC   =    30
 MAX. NUMB. IMPROVED STATES =     4
 MAX. NUMB. OF ITERATIONS   =   500
 CONVERGENCE CRITERION      =    1.0E-06

 CHOOSING TO SOLVE SECULAR EQUATION IN MEMORY
 NUMBER OF WORDS AVAILABLE =  349883356
 NUMBER OF WORDS USED      =      31165
 ENERGY MATRIX BUFFER SIZE =      10000
 SOLUTION FOUND WITH DIRECT METHOD

 STATE #    1  ENERGY =    -346.026870872

      CSF      COEF    OCCUPANCY (IGNORING CORE)
      ---      ----    --------- --------- -----
        1   -0.123742  2220
        2   -0.493839  2211
        3    0.486921  2121
        5    0.081741  2202
        7    0.510033  1212
        8   -0.075785  2022
        9   -0.464221  1122
       10    0.125100  0222

 THE PROJECTION OF THIS CI STATE ONTO SPACE SYMMETRY A    WEIGHS 1.0000E+00


 STATE #    2  ENERGY =    -346.021950498

      CSF      COEF    OCCUPANCY (IGNORING CORE)
      ---      ----    --------- --------- -----
        2    0.153612  2211
        5    0.725970  2202
        8   -0.651715  2022
        9    0.145496  1122

 THE PROJECTION OF THIS CI STATE ONTO SPACE SYMMETRY A    WEIGHS 1.0000E+00


 STATE #    3  ENERGY =    -346.019984421

      CSF      COEF    OCCUPANCY (IGNORING CORE)
      ---      ----    --------- --------- -----
        1    0.698608  2220
        2   -0.118726  2211
        3    0.050666  2121
        5    0.057093  2202
        7    0.056339  1212
        8   -0.052124  2022
        9   -0.111771  1122
       10   -0.688214  0222

 THE PROJECTION OF THIS CI STATE ONTO SPACE SYMMETRY A    WEIGHS 1.0000E+00


 STATE #    4  ENERGY =    -346.014990011

      CSF      COEF    OCCUPANCY (IGNORING CORE)
      ---      ----    --------- --------- -----
        1    0.053360  2220
        2    0.500638  2211
        3    0.485350  2121
        5   -0.129351  2202
        7    0.509912  1212
        8    0.114377  2022
        9    0.467566  1122
       10   -0.050058  0222

 THE PROJECTION OF THIS CI STATE ONTO SPACE SYMMETRY A    WEIGHS 1.0000E+00

 ...... END OF CI-MATRIX DIAGONALIZATION ......
 CPU     0: STEP CPU TIME=     0.23 TOTAL CPU TIME=         41.3 (      0.7 MIN)
 TOTAL WALL CLOCK TIME=         41.3 SECONDS, CPU UTILIZATION IS   100.00%

          ---------------------
          STORE CSF INFORMATION
          --------------------

 READING THE DRT FILE
 TITLE=DRT1    Thu May  6 15:35:19 2021                                                
 NUMBER OF CONFIGURATIONS =         10

 READING THE CI VECTOR FILE
 RUN TITLE= C5H12O2                                                                        
 DRT TITLE=DRT1    Thu May  6 15:35:19 2021                                                
     4 STATES WERE COMPUTED, NWKS=        10

 STORING CSF AND CI COEF. INFORMATION FOR    4 STATES ON FILE  17.
     ENERGIES ARE ...
    -347.0669601   -347.0611281   -347.0575375   -347.0513098
 SAVING CSFS WITH COEFS LARGER THAN 2.50E-05
 SAVED CSFS:         10
 TOTAL CSFS:         10

 ...... DONE STORING CSF INFORMATION ......
 CPU     0: STEP CPU TIME=     0.05 TOTAL CPU TIME=         41.3 (      0.7 MIN)
 TOTAL WALL CLOCK TIME=         41.3 SECONDS, CPU UTILIZATION IS   100.00%


     -------------------------
      2-ND     CI CALCULATION
     -------------------------

          -----------------------     ----------------------------
          GUGA DISTINCT ROW TABLE     WRITTEN BY B.R.BROOKS,P.SAXE
          -----------------------     ----------------------------

      GROUP=C1           NPRT=       0
       FORS=       T   INTACT=       F
       FOCI=       F   MXNINT=   50000
       SOCI=       F   MXNEME=   10000
     IEXCIT=       0

      -CORE-    -INTERNAL-  -EXTERNAL-
     NFZC=  26   NDOC=   2   NEXT=   0
     NMCC=   0   NAOS=   0   NFZV=   0
                 NBOS=   0
                 NALP=   2
                 NVAL=   0

 THE MAXIMUM ELECTRON EXCITATION WILL BE   2

 SYMMETRIES FOR THE  26 CORE,   4 ACTIVE,   0 EXTERNAL MO-S ARE
     CORE= A     A     A     A     A     A     A     A     A     A   
           A     A     A     A     A     A     A     A     A     A   
           A     A     A     A     A     A   
   ACTIVE= A     A     A     A   
           DOC   DOC   ALP   ALP 

 MOLECULAR CHARGE          =    0
 NUMBER OF ALPHA ELECTRONS =   30
 NUMBER OF  BETA ELECTRONS =   28

 THE ELECTRONIC STATE IS  3-A   

 THE DISTINCT ROW TABLE HAS         9 ROWS.
  THE WAVEFUNCTION CONTAINS         6 WALKS (CSF-S).

 TOTAL NUMBER OF INTEGRALS =         73
 NUMBER OF INTEGRALS/GROUP =         73
 NUMBER OF INTEGRAL GROUPS =          1
 MAXIMUM RECORD SIZES ARE     500 FOR UNIT 11      22 FOR UNIT 12
                            30001 FOR UNIT 15   30001 FOR UNIT 16
 ...... END OF -DRT- GENERATION ...... 
 CPU     0: STEP CPU TIME=     4.49 TOTAL CPU TIME=         45.8 (      0.8 MIN)
 TOTAL WALL CLOCK TIME=         45.8 SECONDS, CPU UTILIZATION IS   100.00%

     --------------------------------------------
     PARTIAL TWO ELECTRON INTEGRAL TRANSFORMATION
     --------------------------------------------

 NUMBER OF CORE MOLECULAR ORBITALS     =   26
 NUMBER OF OCCUPIED MOLECULAR ORBITALS =   30
 TOTAL NUMBER OF MOLECULAR ORBITALS    =   30
 TOTAL NUMBER OF ATOMIC ORBITALS       =  209
 THRESHOLD FOR KEEPING TRANSFORMED 2E- INTEGRALS = 1.000E-12
 AO INTEGRALS WILL BE CALCULATED IN DIRECT MODE...
 DIRECT TRANSFORMATION SKIPS AO INTEGRAL STORAGE ON DISK.
 SCHWARZ INEQUALITY OVERHEAD:     21086 INTEGRALS, T=        0.43
 EVALUATING THE FROZEN CORE ENERGY...
 ----- FROZEN CORE ENERGY =      -647.8090589009

 PLAN A: REQUIREMENTS FOR FULLY IN-MEMORY TRANSFORMATION:
 # OF WORDS AVAILABLE =            349883356
 # OF WORDS NEEDED    =             18678434

 PARALLEL ONLY WORKS WITH THE SEGMENTED ALGORITHM.
 ADJUSTING MEMORY TO USE SEGMENTED ALGORITHM.


 PLAN B: REQUIREMENTS FOR THE SEGMENTED TRANSFORMATION:
       MINIMUM=        4918919 WORDS FOR 1 MOLECULAR ORBITAL PER PASS
       MAXIMUM=        4918919 WORDS FOR ALL MOLECULAR ORBITALS IN 1 PASS
              (        4586505 EXTRA WORDS INCLUDES 1 EXTRA ORBITAL/PASS)
 THIS RUN USES=        4918919 WORDS,
 DISTRIBUTING   4 PASSES EACH CONTAINING     1 ORBITALS OVER   4 PROCESSORS.

 CHOOSING SEGMENTED PARTIAL TRANSFORMATION...
 DIRECT TRANSFORMATION SKIPS AO INTEGRAL STORAGE ON DISK.
 PASS #   1 TOOK       19.77 SECONDS.
 ASSIGNING PASS #   2 TO A DIFFERENT PROCESSOR.
 ASSIGNING PASS #   3 TO A DIFFERENT PROCESSOR.
 ASSIGNING PASS #   4 TO A DIFFERENT PROCESSOR.
 TOTAL NUMBER OF TRANSFORMED 2E- INTEGRALS KEPT =           55
 ... END OF INTEGRAL TRANSFORMATION ...
 CPU     0: STEP CPU TIME=    24.32 TOTAL CPU TIME=         70.1 (      1.2 MIN)
 TOTAL WALL CLOCK TIME=         70.1 SECONDS, CPU UTILIZATION IS   100.00%

          ------------------------
          GUGA-CI INTEGRAL SORTING
          ------------------------

     80049 WORDS NEEDED TO SORT             73 GUGA INTEGRALS IN MEMORY
 349883356 WORDS ARE AVAILABLE
 CHOOSING IN-MEMORY SORTING...
 IN CORE ALGORITHM SORTED             10 NON-ZERO 1E- INTEGRALS
 IN CORE ALGORITHM SORTED             55 NON-ZERO 2E- INTEGRALS
 ...... END OF INTEGRAL SORTING ...... 
 CPU     0: STEP CPU TIME=     0.13 TOTAL CPU TIME=         70.2 (      1.2 MIN)
 TOTAL WALL CLOCK TIME=         70.2 SECONDS, CPU UTILIZATION IS   100.00%

 -------------------------     ---------------------------------------
 ENERGY MATRIX CALCULATION     WRITTEN BY B.R.BROOKS,W.D.LAIDIG,P.SAXE
 -------------------------     ---------------------------------------

 COMPUTING THE HAMILTONIAN FOR THE         6 CSF-S...

          81 IS THE TOTAL NUMBER OF GENERATED LOOPS
          81 WERE CREATED BY THE LOOP-DRIVEN ALGORITHM
           0 WERE CREATED IMPLICITLY

          81 IS THE TOTAL NUMBER OF PROCESSED LOOPS
          44     DIAGONAL LOOPS ARE STORED ON WORK15 IN     1 BUFFERS OF  10000 ELEMENTS.
          37 OFF DIAGONAL LOOPS ARE STORED ON WORK16 IN     1 BUFFERS OF  10000 ELEMENTS.
 ...... END OF ENERGY MATRIX CALCULATION ...... 
 CPU     0: STEP CPU TIME=     0.02 TOTAL CPU TIME=         70.3 (      1.2 MIN)
 TOTAL WALL CLOCK TIME=         70.3 SECONDS, CPU UTILIZATION IS   100.00%

          -----------------------------------------
          DAVIDSON METHOD CI-MATRIX DIAGONALIZATION
                   WRITTEN BY STEVE ELBERT
          -----------------------------------------
 NUMBER OF STATES REQUESTED =     4
 MAX. NUMB. OF EXPAN. VEC   =    30
 MAX. NUMB. IMPROVED STATES =     4
 MAX. NUMB. OF ITERATIONS   =   500
 CONVERGENCE CRITERION      =    1.0E-06

 CHOOSING TO SOLVE SECULAR EQUATION IN MEMORY
 NUMBER OF WORDS AVAILABLE =  349883356
 NUMBER OF WORDS USED      =      31099
 ENERGY MATRIX BUFFER SIZE =      10000
 SOLUTION FOUND WITH DIRECT METHOD

 STATE #    1  ENERGY =    -346.026981775

      CSF      COEF    OCCUPANCY (IGNORING CORE)
      ---      ----    --------- --------- -----
        1   -0.490997  1122
        2    0.458648  2121
        3   -0.083060  2112
        4   -0.174626  1221
        5   -0.483887  1212
        6    0.526330  2211

 THE PROJECTION OF THIS CI STATE ONTO SPACE SYMMETRY A    WEIGHS 1.0000E+00


 STATE #    2  ENERGY =    -346.020600858

      CSF      COEF    OCCUPANCY (IGNORING CORE)
      ---      ----    --------- --------- -----
        1    0.054596  1122
        2    0.167982  2121
        3    0.951822  2112
        4    0.166330  1221
        5   -0.179317  1212
        6   -0.054915  2211

 THE PROJECTION OF THIS CI STATE ONTO SPACE SYMMETRY A    WEIGHS 1.0000E+00


 STATE #    3  ENERGY =    -346.019944380

      CSF      COEF    OCCUPANCY (IGNORING CORE)
      ---      ----    --------- --------- -----
        1   -0.063015  1122
        2    0.088324  2121
        3   -0.194548  2112
        4    0.967970  1221
        5   -0.092563  1212
        6    0.069601  2211

 THE PROJECTION OF THIS CI STATE ONTO SPACE SYMMETRY A    WEIGHS 1.0000E+00


 STATE #    4  ENERGY =    -346.015036006

      CSF      COEF    OCCUPANCY (IGNORING CORE)
      ---      ----    --------- --------- -----
        1   -0.463735  1122
        2   -0.475201  2121
        3    0.221985  2112
        4    0.069780  1221
        5    0.502928  1212
        6    0.502046  2211

 THE PROJECTION OF THIS CI STATE ONTO SPACE SYMMETRY A    WEIGHS 1.0000E+00

 ...... END OF CI-MATRIX DIAGONALIZATION ......
 CPU     0: STEP CPU TIME=     0.15 TOTAL CPU TIME=         70.4 (      1.2 MIN)
 TOTAL WALL CLOCK TIME=         70.4 SECONDS, CPU UTILIZATION IS   100.00%

          ---------------------
          STORE CSF INFORMATION
          --------------------

 READING THE DRT FILE
 TITLE=DRT2    Thu May  6 15:35:59 2021                                                
 NUMBER OF CONFIGURATIONS =          6

 READING THE CI VECTOR FILE
 RUN TITLE= C5H12O2                                                                        
 DRT TITLE=DRT2    Thu May  6 15:35:59 2021                                                
     4 STATES WERE COMPUTED, NWKS=         6

 STORING CSF AND CI COEF. INFORMATION FOR    4 STATES ON FILE  17.
     ENERGIES ARE ...
    -347.0683269   -347.0586460   -347.0574524   -347.0528413
 SAVING CSFS WITH COEFS LARGER THAN 2.50E-05
 SAVED CSFS:          6
 TOTAL CSFS:          6

 ...... DONE STORING CSF INFORMATION ......
 CPU     0: STEP CPU TIME=     0.00 TOTAL CPU TIME=         70.4 (      1.2 MIN)
 TOTAL WALL CLOCK TIME=         70.4 SECONDS, CPU UTILIZATION IS   100.00%
 CPU     0: STEP CPU TIME=     0.00 TOTAL CPU TIME=         70.4 (      1.2 MIN)
 TOTAL WALL CLOCK TIME=         70.4 SECONDS, CPU UTILIZATION IS   100.00%

 ++++++++++++++++++++++++++++++++++++++++++++++++++++++++++++++++++++++


 THE SYMMETRIES OF THE ANGULAR MOMENTUM L AND TRANSLATION R:
 LX BELONGS TO A   
 LY BELONGS TO A   
 LZ BELONGS TO A   
 RX BELONGS TO A   
 RY BELONGS TO A   
 RZ BELONGS TO A   
 SOC INTEGRALS NEED BE CALCULATED FOR LX: YEA 
 SOC INTEGRALS NEED BE CALCULATED FOR LY: YEA 
 SOC INTEGRALS NEED BE CALCULATED FOR LZ: YEA 

     -------------------------------------------
            DIRECT SPIN-ORBIT COUPLING
         (SHIRO KOSEKI AND DMITRI FEDOROV)

             ONE ELECTRON SO OPERATOR.
     -------------------------------------------


ENERGY FOR THE LOWEST STATE     =     -347.0683269000
ENERGY TOLERANCE FOR SOC MATRIX =     -247.0683269000 (HIGHEST STATE)
                           ETOL =      100.0000000000
                         UPPREN =     -247.0683269000

  CI# RTS#     LOWEST ENERGY      HIGHEST ENERGY     NEXT ENERGY
    1    4     -347.0669601000     -347.0513098000
    2    4     -347.0683269000     -347.0528413000

         -------------------------------------
          ONE-ELECTRON SPIN-ORBIT AO INTEGRALS
         -------------------------------------
         USING      72131 WORDS OF MEMORY
         2E SOC INTEGRALS WILL BE DISTRIBUTED
      ...... DONE WITH SPIN-ORBIT INTEGRALS ......
 CPU     0: STEP CPU TIME=     0.21 TOTAL CPU TIME=         70.6 (      1.2 MIN)
 TOTAL WALL CLOCK TIME=         70.6 SECONDS, CPU UTILIZATION IS   100.00%

    305562 WORDS OF MEMORY ARE REQUIRED  FOR 1 PASS(ES)
    305562 WORDS FOR INTEGRALS,    240351 WORDS FOR CSFS.

 REFERENCE STATE IS SET TO    1 IN THE DRT NO. 1 (     0).

 THE FOLLOWING LEGEND IS USED BELOW:
 [C] - THE MATRIX ELEMENT ACTUALLY CALCULATED
 [P] - OBTAINED FROM [C] BY THE WIGNER-ECKART THEOREM (<HSO>)
 [Z] - ZERO BY POINT GROUP SYMMETRY
 [W] - ZERO BY THE WIGNER-ECKART THEOREM (<HSO>)
 [S] - ZERO BY SPIN ORTHOGONALITY (<R>)

 [Z]'S ARE NOT CALCULATED.


 CI STATE FORMAT:   N-(2S+1)G:B
 G- IRREP LABEL, B NUMBERS DEGENERATE COMPONENTS OF G
 N NUMBERS EQUIVALENT TERMS (2S+1)G:B

 STATE ID FORMAT: NCI*1000+IROOT,
 WHERE NCI IS THE NTH $DRT GROUP
 AND IROOT IS THE CI ROOT'S ORDINAL NUMBER.

 DIPOLE MOMENTS ARE IN E*BOHR UNITS. TO GET DEBYE, MULTIPLY BY 2.541766.

   < 1-1A    |R| 1-1A    > =     -0.042948     -0.202882     -0.111201 [CCC]
 < 1-1A    (MS= 0.0)|HSO| 1-1A    (MS= 0.0)> =     0.0000    -0.0000I    [W]
  
   < 1-1A    |R| 2-1A    > =      0.035836      0.008019     -0.012627 [CCC]
 < 1-1A    (MS= 0.0)|HSO| 2-1A    (MS= 0.0)> =     0.0000    -0.0000I    [W]
  
   < 1-1A    |R| 3-1A    > =      0.022084      0.034139      0.021023 [CCC]
 < 1-1A    (MS= 0.0)|HSO| 3-1A    (MS= 0.0)> =     0.0000    -0.0000I    [W]
  
   < 1-1A    |R| 4-1A    > =     -0.000748     -0.001219     -0.000950 [CCC]
 < 1-1A    (MS= 0.0)|HSO| 4-1A    (MS= 0.0)> =     0.0000    -0.0000I    [W]
  
   < 2-1A    |R| 2-1A    > =     -0.022046     -0.295902     -0.135408 [CCC]
 < 2-1A    (MS= 0.0)|HSO| 2-1A    (MS= 0.0)> =     0.0000    -0.0000I    [W]
  
   < 2-1A    |R| 3-1A    > =     -0.003262     -0.006434      0.001603 [CCC]
 < 2-1A    (MS= 0.0)|HSO| 3-1A    (MS= 0.0)> =     0.0000    -0.0000I    [W]
  
   < 2-1A    |R| 4-1A    > =     -0.017303     -0.032428     -0.022398 [CCC]
 < 2-1A    (MS= 0.0)|HSO| 4-1A    (MS= 0.0)> =     0.0000    -0.0000I    [W]
  
   < 3-1A    |R| 3-1A    > =      0.016530     -0.217234     -0.172844 [CCC]
 < 3-1A    (MS= 0.0)|HSO| 3-1A    (MS= 0.0)> =     0.0000    -0.0000I    [W]
  
   < 3-1A    |R| 4-1A    > =     -0.037707     -0.015835      0.008915 [CCC]
 < 3-1A    (MS= 0.0)|HSO| 4-1A    (MS= 0.0)> =     0.0000    -0.0000I    [W]
  
   < 4-1A    |R| 4-1A    > =      0.041367     -0.308885     -0.198796 [CCC]
 < 4-1A    (MS= 0.0)|HSO| 4-1A    (MS= 0.0)> =     0.0000    -0.0000I    [W]
  
 CPU     0: STEP CPU TIME=     0.42 TOTAL CPU TIME=         71.0 (      1.2 MIN)
 TOTAL WALL CLOCK TIME=         71.0 SECONDS, CPU UTILIZATION IS   100.00%
   < 1-1A    |R| 1-3A    > =      0.000000      0.000000      0.000000 [SSS]
 < 1-1A    (MS= 0.0)|HSO| 1-3A    (MS= 0.0)> =     0.0000     2.3152I    [C]
 < 1-1A    (MS= 0.0)|HSO| 1-3A    (MS= 1.0)> =     0.5495     0.5543I    [C]
 < 1-1A    (MS= 0.0)|HSO| 1-3A    (MS=-1.0)> =     0.5495    -0.5543I    [P]
  
   < 1-1A    |R| 2-3A    > =      0.000000      0.000000      0.000000 [SSS]
 < 1-1A    (MS= 0.0)|HSO| 2-3A    (MS= 0.0)> =     0.0000   106.4729I    [C]
 < 1-1A    (MS= 0.0)|HSO| 2-3A    (MS= 1.0)> =    31.8655    27.8481I    [C]
 < 1-1A    (MS= 0.0)|HSO| 2-3A    (MS=-1.0)> =    31.8655   -27.8481I    [P]
  
   < 1-1A    |R| 3-3A    > =      0.000000      0.000000      0.000000 [SSS]
 < 1-1A    (MS= 0.0)|HSO| 3-3A    (MS= 0.0)> =     0.0000    53.6606I    [C]
 < 1-1A    (MS= 0.0)|HSO| 3-3A    (MS= 1.0)> =    41.0291    22.6054I    [C]
 < 1-1A    (MS= 0.0)|HSO| 3-3A    (MS=-1.0)> =    41.0291   -22.6054I    [P]
  
   < 1-1A    |R| 4-3A    > =      0.000000      0.000000      0.000000 [SSS]
 < 1-1A    (MS= 0.0)|HSO| 4-3A    (MS= 0.0)> =     0.0000     0.8329I    [C]
 < 1-1A    (MS= 0.0)|HSO| 4-3A    (MS= 1.0)> =    -1.0822    -0.2492I    [C]
 < 1-1A    (MS= 0.0)|HSO| 4-3A    (MS=-1.0)> =    -1.0822     0.2492I    [P]
  
   < 2-1A    |R| 1-3A    > =      0.000000      0.000000      0.000000 [SSS]
 < 2-1A    (MS= 0.0)|HSO| 1-3A    (MS= 0.0)> =     0.0000    97.2051I    [C]
 < 2-1A    (MS= 0.0)|HSO| 1-3A    (MS= 1.0)> =    25.3937    24.1339I    [C]
 < 2-1A    (MS= 0.0)|HSO| 1-3A    (MS=-1.0)> =    25.3937   -24.1339I    [P]
  
   < 2-1A    |R| 2-3A    > =      0.000000      0.000000      0.000000 [SSS]
 < 2-1A    (MS= 0.0)|HSO| 2-3A    (MS= 0.0)> =     0.0000     1.0693I    [C]
 < 2-1A    (MS= 0.0)|HSO| 2-3A    (MS= 1.0)> =     1.3409     0.6371I    [C]
 < 2-1A    (MS= 0.0)|HSO| 2-3A    (MS=-1.0)> =     1.3409    -0.6371I    [P]
  
   < 2-1A    |R| 3-3A    > =      0.000000      0.000000      0.000000 [SSS]
 < 2-1A    (MS= 0.0)|HSO| 3-3A    (MS= 0.0)> =     0.0000    -3.2581I    [C]
 < 2-1A    (MS= 0.0)|HSO| 3-3A    (MS= 1.0)> =    -2.3285    -1.3201I    [C]
 < 2-1A    (MS= 0.0)|HSO| 3-3A    (MS=-1.0)> =    -2.3285     1.3201I    [P]
  
   < 2-1A    |R| 4-3A    > =      0.000000      0.000000      0.000000 [SSS]
 < 2-1A    (MS= 0.0)|HSO| 4-3A    (MS= 0.0)> =     0.0000   -80.9138I    [C]
 < 2-1A    (MS= 0.0)|HSO| 4-3A    (MS= 1.0)> =   -48.2658   -29.4312I    [C]
 < 2-1A    (MS= 0.0)|HSO| 4-3A    (MS=-1.0)> =   -48.2658    29.4312I    [P]
  
   < 3-1A    |R| 1-3A    > =      0.000000      0.000000      0.000000 [SSS]
 < 3-1A    (MS= 0.0)|HSO| 1-3A    (MS= 0.0)> =     0.0000   -64.3485I    [C]
 < 3-1A    (MS= 0.0)|HSO| 1-3A    (MS= 1.0)> =   -44.2047   -25.3977I    [C]
 < 3-1A    (MS= 0.0)|HSO| 1-3A    (MS=-1.0)> =   -44.2047    25.3977I    [P]
  
   < 3-1A    |R| 2-3A    > =      0.000000      0.000000      0.000000 [SSS]
 < 3-1A    (MS= 0.0)|HSO| 2-3A    (MS= 0.0)> =     0.0000    -5.0240I    [C]
 < 3-1A    (MS= 0.0)|HSO| 2-3A    (MS= 1.0)> =    -1.5909    -1.3418I    [C]
 < 3-1A    (MS= 0.0)|HSO| 2-3A    (MS=-1.0)> =    -1.5909     1.3418I    [P]
  
   < 3-1A    |R| 3-3A    > =      0.000000      0.000000      0.000000 [SSS]
 < 3-1A    (MS= 0.0)|HSO| 3-3A    (MS= 0.0)> =     0.0000     1.4248I    [C]
 < 3-1A    (MS= 0.0)|HSO| 3-3A    (MS= 1.0)> =     0.3398     0.3450I    [C]
 < 3-1A    (MS= 0.0)|HSO| 3-3A    (MS=-1.0)> =     0.3398    -0.3450I    [P]
  
   < 3-1A    |R| 4-3A    > =      0.000000      0.000000      0.000000 [SSS]
 < 3-1A    (MS= 0.0)|HSO| 4-3A    (MS= 0.0)> =     0.0000    90.7601I    [C]
 < 3-1A    (MS= 0.0)|HSO| 4-3A    (MS= 1.0)> =    21.3394    21.7232I    [C]
 < 3-1A    (MS= 0.0)|HSO| 4-3A    (MS=-1.0)> =    21.3394   -21.7232I    [P]
  
   < 4-1A    |R| 1-3A    > =      0.000000      0.000000      0.000000 [SSS]
 < 4-1A    (MS= 0.0)|HSO| 1-3A    (MS= 0.0)> =     0.0000     1.3750I    [C]
 < 4-1A    (MS= 0.0)|HSO| 1-3A    (MS= 1.0)> =     0.7321     0.4597I    [C]
 < 4-1A    (MS= 0.0)|HSO| 1-3A    (MS=-1.0)> =     0.7321    -0.4597I    [P]
  
   < 4-1A    |R| 2-3A    > =      0.000000      0.000000      0.000000 [SSS]
 < 4-1A    (MS= 0.0)|HSO| 2-3A    (MS= 0.0)> =     0.0000   -89.0573I    [C]
 < 4-1A    (MS= 0.0)|HSO| 2-3A    (MS= 1.0)> =   -49.8440   -31.2384I    [C]
 < 4-1A    (MS= 0.0)|HSO| 2-3A    (MS=-1.0)> =   -49.8440    31.2384I    [P]
  
   < 4-1A    |R| 3-3A    > =      0.000000      0.000000      0.000000 [SSS]
 < 4-1A    (MS= 0.0)|HSO| 3-3A    (MS= 0.0)> =     0.0000   -79.0407I    [C]
 < 4-1A    (MS= 0.0)|HSO| 3-3A    (MS= 1.0)> =   -14.3345   -17.4696I    [C]
 < 4-1A    (MS= 0.0)|HSO| 3-3A    (MS=-1.0)> =   -14.3345    17.4696I    [P]
  
   < 4-1A    |R| 4-3A    > =      0.000000      0.000000      0.000000 [SSS]
 < 4-1A    (MS= 0.0)|HSO| 4-3A    (MS= 0.0)> =     0.0000    -2.9234I    [C]
 < 4-1A    (MS= 0.0)|HSO| 4-3A    (MS= 1.0)> =    -2.1120    -1.1833I    [C]
 < 4-1A    (MS= 0.0)|HSO| 4-3A    (MS=-1.0)> =    -2.1120     1.1833I    [P]
  
 CPU     0: STEP CPU TIME=     0.00 TOTAL CPU TIME=         71.0 (      1.2 MIN)
 TOTAL WALL CLOCK TIME=         71.0 SECONDS, CPU UTILIZATION IS   100.00%
   < 1-3A    |R| 1-3A    > =     -0.045735     -0.204332     -0.110063 [CCC]
 < 1-3A    (MS= 1.0)|HSO| 1-3A    (MS= 1.0)> =     0.0000     0.0000I    [C]
 < 1-3A    (MS= 0.0)|HSO| 1-3A    (MS= 0.0)> =    -0.0000    -0.0000I    [W]
 < 1-3A    (MS=-1.0)|HSO| 1-3A    (MS=-1.0)> =    -0.0000    -0.0000I    [P]
 < 1-3A    (MS= 0.0)|HSO| 1-3A    (MS= 1.0)> =    -0.0000    -0.0000I    [C]
 < 1-3A    (MS= 1.0)|HSO| 1-3A    (MS= 0.0)> =     0.0000    -0.0000I    [P]
 < 1-3A    (MS=-1.0)|HSO| 1-3A    (MS= 0.0)> =    -0.0000    -0.0000I    [P]
 < 1-3A    (MS= 0.0)|HSO| 1-3A    (MS=-1.0)> =     0.0000    -0.0000I    [P]
  
   < 1-3A    |R| 2-3A    > =     -0.032723     -0.005004      0.015541 [CCC]
 < 1-3A    (MS= 1.0)|HSO| 2-3A    (MS= 1.0)> =     0.0000   -80.0241I    [C]
 < 1-3A    (MS= 0.0)|HSO| 2-3A    (MS= 0.0)> =    -0.0000     0.0000I    [W]
 < 1-3A    (MS=-1.0)|HSO| 2-3A    (MS=-1.0)> =    -0.0000    80.0241I    [P]
 < 1-3A    (MS= 0.0)|HSO| 2-3A    (MS= 1.0)> =    15.1948    17.9249I    [C]
 < 1-3A    (MS= 1.0)|HSO| 2-3A    (MS= 0.0)> =   -15.1948    17.9249I    [P]
 < 1-3A    (MS=-1.0)|HSO| 2-3A    (MS= 0.0)> =    15.1948    17.9249I    [P]
 < 1-3A    (MS= 0.0)|HSO| 2-3A    (MS=-1.0)> =   -15.1948    17.9249I    [P]
  
   < 1-3A    |R| 3-3A    > =      0.025357      0.034572      0.019537 [CCC]
 < 1-3A    (MS= 1.0)|HSO| 3-3A    (MS= 1.0)> =     0.0000    91.4973I    [C]
 < 1-3A    (MS= 0.0)|HSO| 3-3A    (MS= 0.0)> =    -0.0000    -0.0000I    [W]
 < 1-3A    (MS=-1.0)|HSO| 3-3A    (MS=-1.0)> =    -0.0000   -91.4973I    [P]
 < 1-3A    (MS= 0.0)|HSO| 3-3A    (MS= 1.0)> =   -50.5816   -31.8932I    [C]
 < 1-3A    (MS= 1.0)|HSO| 3-3A    (MS= 0.0)> =    50.5816   -31.8932I    [P]
 < 1-3A    (MS=-1.0)|HSO| 3-3A    (MS= 0.0)> =   -50.5816   -31.8932I    [P]
 < 1-3A    (MS= 0.0)|HSO| 3-3A    (MS=-1.0)> =    50.5816   -31.8932I    [P]
  
   < 1-3A    |R| 4-3A    > =      0.000000     -0.003483     -0.001799 [CCC]
 < 1-3A    (MS= 1.0)|HSO| 4-3A    (MS= 1.0)> =     0.0000    -5.7823I    [C]
 < 1-3A    (MS= 0.0)|HSO| 4-3A    (MS= 0.0)> =    -0.0000     0.0000I    [W]
 < 1-3A    (MS=-1.0)|HSO| 4-3A    (MS=-1.0)> =    -0.0000     5.7823I    [P]
 < 1-3A    (MS= 0.0)|HSO| 4-3A    (MS= 1.0)> =     2.0566     1.6124I    [C]
 < 1-3A    (MS= 1.0)|HSO| 4-3A    (MS= 0.0)> =    -2.0566     1.6124I    [P]
 < 1-3A    (MS=-1.0)|HSO| 4-3A    (MS= 0.0)> =     2.0566     1.6124I    [P]
 < 1-3A    (MS= 0.0)|HSO| 4-3A    (MS=-1.0)> =    -2.0566     1.6124I    [P]
  
   < 2-3A    |R| 2-3A    > =     -0.022974     -0.295605     -0.138891 [CCC]
 < 2-3A    (MS= 1.0)|HSO| 2-3A    (MS= 1.0)> =     0.0000     0.0000I    [C]
 < 2-3A    (MS= 0.0)|HSO| 2-3A    (MS= 0.0)> =    -0.0000    -0.0000I    [W]
 < 2-3A    (MS=-1.0)|HSO| 2-3A    (MS=-1.0)> =    -0.0000    -0.0000I    [P]
 < 2-3A    (MS= 0.0)|HSO| 2-3A    (MS= 1.0)> =     0.0000    -0.0000I    [C]
 < 2-3A    (MS= 1.0)|HSO| 2-3A    (MS= 0.0)> =    -0.0000    -0.0000I    [P]
 < 2-3A    (MS=-1.0)|HSO| 2-3A    (MS= 0.0)> =     0.0000    -0.0000I    [P]
 < 2-3A    (MS= 0.0)|HSO| 2-3A    (MS=-1.0)> =    -0.0000    -0.0000I    [P]
  
   < 2-3A    |R| 3-3A    > =      0.009489      0.016460     -0.006438 [CCC]
 < 2-3A    (MS= 1.0)|HSO| 3-3A    (MS= 1.0)> =     0.0000    -2.6616I    [C]
 < 2-3A    (MS= 0.0)|HSO| 3-3A    (MS= 0.0)> =    -0.0000     0.0000I    [W]
 < 2-3A    (MS=-1.0)|HSO| 3-3A    (MS=-1.0)> =    -0.0000     2.6616I    [P]
 < 2-3A    (MS= 0.0)|HSO| 3-3A    (MS= 1.0)> =     0.0514     0.4369I    [C]
 < 2-3A    (MS= 1.0)|HSO| 3-3A    (MS= 0.0)> =    -0.0514     0.4369I    [P]
 < 2-3A    (MS=-1.0)|HSO| 3-3A    (MS= 0.0)> =     0.0514     0.4369I    [P]
 < 2-3A    (MS= 0.0)|HSO| 3-3A    (MS=-1.0)> =    -0.0514     0.4369I    [P]
  
   < 2-3A    |R| 4-3A    > =      0.010262      0.030651      0.025578 [CCC]
 < 2-3A    (MS= 1.0)|HSO| 4-3A    (MS= 1.0)> =     0.0000    51.8451I    [C]
 < 2-3A    (MS= 0.0)|HSO| 4-3A    (MS= 0.0)> =    -0.0000    -0.0000I    [W]
 < 2-3A    (MS=-1.0)|HSO| 4-3A    (MS=-1.0)> =    -0.0000   -51.8451I    [P]
 < 2-3A    (MS= 0.0)|HSO| 4-3A    (MS= 1.0)> =   -40.7360   -22.2027I    [C]
 < 2-3A    (MS= 1.0)|HSO| 4-3A    (MS= 0.0)> =    40.7360   -22.2027I    [P]
 < 2-3A    (MS=-1.0)|HSO| 4-3A    (MS= 0.0)> =   -40.7360   -22.2027I    [P]
 < 2-3A    (MS= 0.0)|HSO| 4-3A    (MS=-1.0)> =    40.7360   -22.2027I    [P]
  
   < 3-3A    |R| 3-3A    > =      0.014099     -0.220389     -0.171600 [CCC]
 < 3-3A    (MS= 1.0)|HSO| 3-3A    (MS= 1.0)> =     0.0000    -0.0000I    [C]
 < 3-3A    (MS= 0.0)|HSO| 3-3A    (MS= 0.0)> =    -0.0000     0.0000I    [W]
 < 3-3A    (MS=-1.0)|HSO| 3-3A    (MS=-1.0)> =    -0.0000     0.0000I    [P]
 < 3-3A    (MS= 0.0)|HSO| 3-3A    (MS= 1.0)> =     0.0000    -0.0000I    [C]
 < 3-3A    (MS= 1.0)|HSO| 3-3A    (MS= 0.0)> =    -0.0000    -0.0000I    [P]
 < 3-3A    (MS=-1.0)|HSO| 3-3A    (MS= 0.0)> =     0.0000    -0.0000I    [P]
 < 3-3A    (MS= 0.0)|HSO| 3-3A    (MS=-1.0)> =    -0.0000    -0.0000I    [P]
  
   < 3-3A    |R| 4-3A    > =     -0.039577     -0.021241      0.005172 [CCC]
 < 3-3A    (MS= 1.0)|HSO| 4-3A    (MS= 1.0)> =     0.0000  -104.3554I    [C]
 < 3-3A    (MS= 0.0)|HSO| 4-3A    (MS= 0.0)> =    -0.0000     0.0000I    [W]
 < 3-3A    (MS=-1.0)|HSO| 4-3A    (MS=-1.0)> =    -0.0000   104.3554I    [P]
 < 3-3A    (MS= 0.0)|HSO| 4-3A    (MS= 1.0)> =    30.6693    27.0879I    [C]
 < 3-3A    (MS= 1.0)|HSO| 4-3A    (MS= 0.0)> =   -30.6693    27.0879I    [P]
 < 3-3A    (MS=-1.0)|HSO| 4-3A    (MS= 0.0)> =    30.6693    27.0879I    [P]
 < 3-3A    (MS= 0.0)|HSO| 4-3A    (MS=-1.0)> =   -30.6693    27.0879I    [P]
  
   < 4-3A    |R| 4-3A    > =      0.045190     -0.304543     -0.197561 [CCC]
 < 4-3A    (MS= 1.0)|HSO| 4-3A    (MS= 1.0)> =     0.0000    -0.0000I    [C]
 < 4-3A    (MS= 0.0)|HSO| 4-3A    (MS= 0.0)> =    -0.0000     0.0000I    [W]
 < 4-3A    (MS=-1.0)|HSO| 4-3A    (MS=-1.0)> =    -0.0000     0.0000I    [P]
 < 4-3A    (MS= 0.0)|HSO| 4-3A    (MS= 1.0)> =     0.0000    -0.0000I    [C]
 < 4-3A    (MS= 1.0)|HSO| 4-3A    (MS= 0.0)> =    -0.0000    -0.0000I    [P]
 < 4-3A    (MS=-1.0)|HSO| 4-3A    (MS= 0.0)> =     0.0000    -0.0000I    [P]
 < 4-3A    (MS= 0.0)|HSO| 4-3A    (MS=-1.0)> =    -0.0000    -0.0000I    [P]
  
 CPU     0: STEP CPU TIME=     0.00 TOTAL CPU TIME=         71.0 (      1.2 MIN)
 TOTAL WALL CLOCK TIME=         71.0 SECONDS, CPU UTILIZATION IS   100.00%

 >>> DIMENSION OF HSO MATRIX =      16
     LARGEST NUMBER OF WALKS =      10

     THE MAX HSO MATRIX ELEMENT ABSOLUTE ERROR IS 1.06E-02 CM-1.
     TO DECREASE THE ERROR MAKE SYMTOL SMALLER.

     CI   ADIABATIC STATES (CM-1 UNIT) ---
             0.000       1279.998       2068.057       3434.902       -299.983
          -299.983       -299.983       1824.765       1824.765       1824.765
          2086.734       2086.734       2086.734       3098.771       3098.771
          3098.771

 WEIGHTS OF SO   CI   STATES ---

 STATE   1: RELATIVE E=       -311.452 CM-1; WEIGHT = 0.994  2001
         1.0000
          1      2      3      4      5      6      7      8
         0.0001 0.0047 0.0013 0.0000 0.9936 0.0000 0.0003 0.0000

 STATE   2: RELATIVE E=       -310.018 CM-1; WEIGHT = 0.996  2001
         1.0000
          1      2      3      4      5      6      7      8
         0.0000 0.0000 0.0002 0.0000 0.9956 0.0016 0.0025 0.0000

 STATE   3: RELATIVE E=       -310.017 CM-1; WEIGHT = 0.996  2001
         1.0000
          1      2      3      4      5      6      7      8
         0.0000 0.0000 0.0001 0.0000 0.9956 0.0016 0.0026 0.0000

 STATE   4: RELATIVE E=        -11.606 CM-1; WEIGHT = 0.994  1001
         1.0000
          1      2      3      4      5      6      7      8
         0.9938 0.0000 0.0000 0.0000 0.0001 0.0044 0.0017 0.0000

 STATE   5: RELATIVE E=       1280.373 CM-1; WEIGHT = 0.991  1002
         1.0000
          1      2      3      4      5      6      7      8
         0.0000 0.9913 0.0000 0.0000 0.0047 0.0000 0.0000 0.0039

 STATE   6: RELATIVE E=       1822.764 CM-1; WEIGHT = 0.994  2002
         1.0000
          1      2      3      4      5      6      7      8
         0.0000 0.0000 0.0000 0.0000 0.0017 0.9937 0.0002 0.0044

 STATE   7: RELATIVE E=       1822.895 CM-1; WEIGHT = 0.993  2002
         1.0000
          1      2      3      4      5      6      7      8
         0.0008 0.0000 0.0001 0.0002 0.0012 0.9931 0.0001 0.0044

 STATE   8: RELATIVE E=       1823.470 CM-1; WEIGHT = 0.990  2002
         1.0000
          1      2      3      4      5      6      7      8
         0.0036 0.0000 0.0005 0.0055 0.0005 0.9898 0.0001 0.0000

 STATE   9: RELATIVE E=       2062.358 CM-1; WEIGHT = 0.983  1003
         1.0000
          1      2      3      4      5      6      7      8
         0.0000 0.0001 0.9832 0.0000 0.0016 0.0006 0.0054 0.0090

 STATE  10: RELATIVE E=       2079.408 CM-1; WEIGHT = 0.984  2003
         1.0000
          1      2      3      4      5      6      7      8
         0.0001 0.0000 0.0000 0.0001 0.0026 0.0005 0.9837 0.0131

 STATE  11: RELATIVE E=       2079.422 CM-1; WEIGHT = 0.983  2003
         1.0000
          1      2      3      4      5      6      7      8
         0.0001 0.0000 0.0005 0.0000 0.0026 0.0004 0.9833 0.0131

 STATE  12: RELATIVE E=       2085.019 CM-1; WEIGHT = 0.990  2003
         1.0000
          1      2      3      4      5      6      7      8
         0.0014 0.0000 0.0049 0.0036 0.0001 0.0002 0.9897 0.0001

 STATE  13: RELATIVE E=       3115.491 CM-1; WEIGHT = 0.987  2004
         1.0000
          1      2      3      4      5      6      7      8
         0.0000 0.0038 0.0078 0.0002 0.0000 0.0000 0.0013 0.9868

 STATE  14: RELATIVE E=       3118.097 CM-1; WEIGHT = 0.983  2004
         1.0000
          1      2      3      4      5      6      7      8
         0.0000 0.0000 0.0013 0.0000 0.0000 0.0041 0.0120 0.9825

 STATE  15: RELATIVE E=       3118.117 CM-1; WEIGHT = 0.982  2004
         1.0000
          1      2      3      4      5      6      7      8
         0.0000 0.0000 0.0000 0.0000 0.0000 0.0042 0.0133 0.9825

 STATE  16: RELATIVE E=       3449.498 CM-1; WEIGHT = 0.990  1004
         1.0000
          1      2      3      4      5      6      7      8
         0.0000 0.0000 0.0000 0.9903 0.0000 0.0056 0.0039 0.0002


 -----------------------------------------------------------
 EIGENVALUES AND EIGENVECTORS OF THE SO   CI   HAMILTONIAN
 -----------------------------------------------------------

                          1          2          3          4          5
   STATE ENERGY ---     -311.45    -310.02    -310.02     -11.61    1280.37
       STATE ID ---       2001       2001       2001       1001       1002

    1< 1>  1(  0.0) R  -0.008486  -0.000247  -0.000196   0.996914   0.000189
                   I   0.000000   0.000000  -0.000000   0.000000   0.000000
    2< 2>  1(  0.0) R  -0.068432  -0.003637  -0.002758  -0.000764   0.995663
                   I   0.000000  -0.000000   0.000000  -0.000000   0.000000
    3< 3>  1(  0.0) R   0.036358   0.014889   0.010388   0.000205   0.000316
                   I  -0.000000   0.000000  -0.000000   0.000000   0.000000
    4< 4>  1(  0.0) R  -0.000439   0.000408  -0.000885  -0.003138   0.000057
                   I   0.000000   0.000000  -0.000000   0.000000  -0.000000
    5< 1>  3(  1.0) R   0.190644   0.655107   0.179440   0.001827   0.016053
                   I  -0.207674   0.233812  -0.632394  -0.001802  -0.015101
    6< 1>  3(  0.0) R   0.000000   0.000000  -0.000000  -0.000000   0.000000
                   I  -0.913577   0.167219   0.362476  -0.007660  -0.061236
    7< 1>  3( -1.0) R   0.190644   0.655107   0.179440   0.001827   0.016053
                   I   0.207674  -0.233812   0.632394   0.001802   0.015101
    8< 2>  3(  1.0) R   0.000093   0.007313  -0.026831  -0.017374  -0.002393
                   I  -0.000802  -0.025863  -0.009263   0.015109   0.001336
    9< 2>  3(  0.0) R   0.000000  -0.000000   0.000000   0.000000   0.000000
                   I  -0.000265   0.014288  -0.006097   0.058018   0.001915
   10< 2>  3( -1.0) R   0.000093   0.007313  -0.026831  -0.017374  -0.002393
                   I   0.000802   0.025863   0.009263  -0.015109  -0.001336
   11< 3>  3(  1.0) R  -0.004180  -0.006689   0.029049  -0.019586   0.002772
                   I  -0.012066   0.028634   0.014508   0.010714  -0.001910
   12< 3>  3(  0.0) R   0.000000   0.000000  -0.000000  -0.000000  -0.000000
                   I   0.003634  -0.027338   0.022015   0.025598  -0.003931
   13< 3>  3( -1.0) R  -0.004180  -0.006689   0.029049  -0.019586   0.002772
                   I   0.012066  -0.028634  -0.014508  -0.010714   0.001910
   14< 4>  3(  1.0) R  -0.001507   0.001753  -0.000978   0.000631   0.026365
                   I   0.001144  -0.000353  -0.002001   0.000807  -0.016211
   15< 4>  3(  0.0) R   0.000000  -0.000000   0.000000  -0.000000   0.000000
                   I   0.002254   0.002316   0.001043   0.000018  -0.044277
   16< 4>  3( -1.0) R  -0.001507   0.001753  -0.000978   0.000631   0.026365
                   I  -0.001144   0.000353   0.002001  -0.000807   0.016211

                          6          7          8          9         10
   STATE ENERGY ---     1822.76    1822.89    1823.47    2062.36    2079.41
       STATE ID ---       2002       2002       2002       1003       2003

    1< 1>  1(  0.0) R   0.001306   0.029062  -0.060111   0.003965  -0.010193
                   I   0.000000   0.000000   0.000000   0.000000   0.000000
    2< 2>  1(  0.0) R   0.001115  -0.000754  -0.004327  -0.008058  -0.000146
                   I   0.000000  -0.000000  -0.000000  -0.000000   0.000000
    3< 3>  1(  0.0) R   0.005782   0.009754  -0.021653  -0.991583   0.000038
                   I   0.000000  -0.000000  -0.000000   0.000000   0.000000
    4< 4>  1(  0.0) R   0.001150   0.014230  -0.074009   0.006607   0.011477
                   I   0.000000  -0.000000  -0.000000  -0.000000  -0.000000
    5< 1>  3(  1.0) R  -0.026628   0.008226   0.004917   0.018430  -0.024988
                   I   0.007319   0.022492   0.014684  -0.011525  -0.024629
    6< 1>  3(  0.0) R   0.000000  -0.000000  -0.000000  -0.000000  -0.000000
                   I  -0.013432  -0.006744  -0.005457  -0.025896  -0.010856
    7< 1>  3( -1.0) R  -0.026628   0.008226   0.004917   0.018430  -0.024988
                   I  -0.007319  -0.022492  -0.014684   0.011525   0.024629
    8< 2>  3(  1.0) R  -0.235793  -0.433510  -0.503114   0.003812  -0.000167
                   I  -0.653109   0.053972   0.259065  -0.011376   0.011950
    9< 2>  3(  0.0) R  -0.000000   0.000000   0.000000  -0.000000  -0.000000
                   I   0.171369  -0.781949   0.591062  -0.018154  -0.013447
   10< 2>  3( -1.0) R  -0.235793  -0.433510  -0.503114   0.003812  -0.000167
                   I   0.653109  -0.053972  -0.259065   0.011376  -0.011950
   11< 3>  3(  1.0) R  -0.004631   0.007856   0.002014   0.009190  -0.346588
                   I   0.008400   0.002963   0.005509  -0.026515   0.481701
   12< 3>  3(  0.0) R   0.000000  -0.000000  -0.000000  -0.000000  -0.000000
                   I  -0.002877   0.002930   0.001909  -0.061509  -0.528524
   13< 3>  3( -1.0) R  -0.004631   0.007856   0.002014   0.009190  -0.346588
                   I  -0.008400  -0.002963  -0.005509   0.026515  -0.481701
   14< 4>  3(  1.0) R   0.030265  -0.015653   0.000267   0.019153   0.062340
                   I  -0.003448  -0.043156  -0.001986  -0.020243   0.050995
   15< 4>  3(  0.0) R  -0.000000   0.000000   0.000000   0.000000   0.000000
                   I   0.050408   0.012939   0.000242  -0.086567   0.009413
   16< 4>  3( -1.0) R   0.030265  -0.015653   0.000267   0.019153   0.062340
                   I   0.003448   0.043156   0.001986   0.020243  -0.050995

                         11         12         13         14         15
   STATE ENERGY ---     2079.42    2085.02    3115.49    3118.10    3118.12
       STATE ID ---       2003       2003       2004       2004       2004

    1< 1>  1(  0.0) R   0.008131  -0.037745  -0.000247  -0.000498   0.002283
                   I   0.000000   0.000000   0.000000   0.000000   0.000000
    2< 2>  1(  0.0) R  -0.003425   0.005312  -0.061819   0.001599  -0.000198
                   I   0.000000   0.000000   0.000000  -0.000000  -0.000000
    3< 3>  1(  0.0) R  -0.022406  -0.069704   0.088562  -0.036179   0.000716
                   I   0.000000  -0.000000  -0.000000   0.000000   0.000000
    4< 4>  1(  0.0) R  -0.006681  -0.060291   0.013135   0.000812  -0.000413
                   I  -0.000000  -0.000000  -0.000000  -0.000000  -0.000000
    5< 1>  3(  1.0) R  -0.015390   0.003265  -0.001113   0.003288   0.002350
                   I   0.022144   0.005325   0.000712  -0.002069   0.003370
    6< 1>  3(  0.0) R  -0.000000  -0.000000   0.000000   0.000000   0.000000
                   I  -0.033603  -0.004209   0.004315   0.002774  -0.000202
    7< 1>  3( -1.0) R  -0.015390   0.003265  -0.001113   0.003288   0.002350
                   I  -0.022144  -0.005325  -0.000712   0.002069  -0.003370
    8< 2>  3(  1.0) R   0.013883   0.005083  -0.002174   0.013616  -0.030051
                   I   0.002994  -0.000376  -0.003844   0.042035   0.001374
    9< 2>  3(  0.0) R  -0.000000  -0.000000   0.000000  -0.000000  -0.000000
                   I   0.006179  -0.010415   0.002720  -0.014499  -0.048470
   10< 2>  3( -1.0) R   0.013883   0.005083  -0.002174   0.013616  -0.030051
                   I  -0.002994   0.000376   0.003844  -0.042035  -0.001374
   11< 3>  3(  1.0) R   0.532208  -0.298783  -0.008206  -0.023185   0.071957
                   I   0.448597   0.241835  -0.023549  -0.071991  -0.015039
   12< 3>  3(  0.0) R  -0.000000  -0.000000  -0.000000   0.000000   0.000000
                   I   0.119519   0.833163   0.008158   0.023943   0.050055
   13< 3>  3( -1.0) R   0.532208  -0.298783  -0.008206  -0.023185   0.071957
                   I  -0.448597  -0.241835   0.023549   0.071991   0.015039
   14< 4>  3(  1.0) R   0.043212   0.004014   0.434668   0.508557   0.210703
                   I  -0.057345   0.003814  -0.258943  -0.048742   0.649692
   15< 4>  3(  0.0) R   0.000000   0.000000  -0.000000   0.000000   0.000000
                   I   0.052779  -0.008017  -0.689064   0.678608  -0.222479
   16< 4>  3( -1.0) R   0.043212   0.004014   0.434668   0.508557   0.210703
                   I   0.057345  -0.003814   0.258943   0.048742  -0.649692

                         16
   STATE ENERGY ---     3449.50
       STATE ID ---       1004

    1< 1>  1(  0.0) R  -0.003884
                   I   0.000000
    2< 2>  1(  0.0) R   0.000766
                   I  -0.000000
    3< 3>  1(  0.0) R  -0.000667
                   I  -0.000000
    4< 4>  1(  0.0) R   0.995128
                   I   0.000000
    5< 1>  3(  1.0) R   0.000532
                   I   0.000833
    6< 1>  3(  0.0) R   0.000000
                   I  -0.000706
    7< 1>  3( -1.0) R   0.000532
                   I  -0.000833
    8< 2>  3(  1.0) R  -0.030644
                   I   0.019251
    9< 2>  3(  0.0) R  -0.000000
                   I   0.054755
   10< 2>  3( -1.0) R  -0.030644
                   I  -0.019251
   11< 3>  3(  1.0) R  -0.010428
                   I   0.013035
   12< 3>  3(  0.0) R  -0.000000
                   I   0.057895
   13< 3>  3( -1.0) R  -0.010428
                   I  -0.013035
   14< 4>  3(  1.0) R  -0.006171
                   I   0.003595
   15< 4>  3(  0.0) R   0.000000
                   I   0.008562
   16< 4>  3( -1.0) R  -0.006171
                   I  -0.003595

   SPIN-MIXED   CI   STATES (CM-1 UNIT) ---
 (RELATIVE TO THE LOWEST SPIN-MIXED STATE)
           0.000          1.434          1.435        299.846       1591.825
        2134.217       2134.347       2134.923       2373.810       2390.860
        2390.874       2396.471       3426.943       3429.549       3429.569
        3760.950

   SPIN-MIXED   CI   STATES (CM-1 UNIT) ---
      1(   2001)     2(   2001)     3(   2001)     4(   1001)     5(   1002)
        -311.452       -310.018       -310.017        -11.606       1280.373
      6(   2002)     7(   2002)     8(   2002)     9(   1003)    10(   2003)
        1822.764       1822.895       1823.470       2062.358       2079.408
     11(   2003)    12(   2003)    13(   2004)    14(   2004)    15(   2004)
        2079.422       2085.019       3115.491       3118.097       3118.117
     16(   1004)
        3449.498

 NON-ZERO   CI   SPIN-ORBIT COUPLING CONSTANTS (CM-1)
 ---------------------------------------------------------------------
 MUL1(CI)|MUL2(CI)| CI ROOT 1 | CI ROOT 2 |    FULL     | 1E ONLY
 ---------------------------------------------------------------------
  1 ( 1) | 3 ( 2) |     1     |     1     |         2.56|
  1 ( 1) | 3 ( 2) |     1     |     2     |       122.14|
  1 ( 1) | 3 ( 2) |     1     |     3     |        85.25|
  1 ( 1) | 3 ( 2) |     1     |     4     |         1.78|
  1 ( 1) | 3 ( 2) |     2     |     1     |       109.10|
  1 ( 1) | 3 ( 2) |     2     |     2     |         2.36|
  1 ( 1) | 3 ( 2) |     2     |     3     |         4.99|
  1 ( 1) | 3 ( 2) |     2     |     4     |       113.75|
  1 ( 1) | 3 ( 2) |     3     |     1     |        96.64|
  1 ( 1) | 3 ( 2) |     3     |     2     |         5.82|
  1 ( 1) | 3 ( 2) |     3     |     3     |         1.58|
  1 ( 1) | 3 ( 2) |     3     |     4     |       100.46|
  1 ( 1) | 3 ( 2) |     4     |     1     |         1.84|
  1 ( 1) | 3 ( 2) |     4     |     2     |       121.87|
  1 ( 1) | 3 ( 2) |     4     |     3     |        85.26|
  1 ( 1) | 3 ( 2) |     4     |     4     |         4.50|
  3 ( 2) | 3 ( 2) |     1     |     2     |       122.54|
  3 ( 2) | 3 ( 2) |     1     |     3     |       176.20|
  3 ( 2) | 3 ( 2) |     1     |     4     |         9.71|
  3 ( 2) | 3 ( 2) |     2     |     3     |         3.87|
  3 ( 2) | 3 ( 2) |     2     |     4     |       118.26|
  3 ( 2) | 3 ( 2) |     3     |     4     |       168.75|
 ---------------------------------------------------------------------


 ***** START CALCULATING TRANSITION MOMENT AMONG SPIN-MIXED   CI   STATES *****

 NUMBER OF ORBITALS            =    4
 DIMENSION OF HSO MATRIX       =   16
 NUMBER OF SPIN-MULTIPLICITIES =    2

 NOTE THAT T(X),T(Y),T(Z) ARE COMPLEX NUMBERS.


        STATES         ENERGY DIFF.         T(X)                   T(Y)                   T(Z)              TM
    1( 2001)   1( 2001)        0.00   -0.04551   -0.00000I   -0.20474   -0.00000I   -0.11029    0.00000I    0.23697
    1( 2001)   2( 2001)        1.43   -0.00000    0.00000I   -0.00000   -0.00000I    0.00000   -0.00000I    0.00000
    1( 2001)   3( 2001)        1.43   -0.00000   -0.00000I   -0.00000    0.00000I    0.00000    0.00000I    0.00000
    1( 2001)   4( 1001)      299.85   -0.00041   -0.00000I   -0.00021   -0.00000I   -0.00008   -0.00000I    0.00047
    1( 2001)   5( 1002)     1591.83   -0.00180   -0.00000I    0.00598    0.00000I    0.00188    0.00000I    0.00652
    1( 2001)   6( 2002)     2134.22   -0.00069    0.00000I    0.00011    0.00000I    0.00024   -0.00000I    0.00074
    1( 2001)   7( 2002)     2134.35   -0.01736   -0.00000I   -0.00269   -0.00000I    0.00821    0.00000I    0.01940
    1( 2001)   8( 2002)     2134.92    0.02746    0.00000I    0.00405   -0.00000I   -0.01319   -0.00000I    0.03073
    1( 2001)   9( 1003)     2373.81   -0.00124   -0.00000I    0.00231   -0.00000I    0.00412   -0.00000I    0.00488
    1( 2001)  10( 2003)     2390.86    0.00299    0.00000I    0.00540   -0.00000I    0.00375   -0.00000I    0.00723
    1( 2001)  11( 2003)     2390.87   -0.00331    0.00000I   -0.00298   -0.00000I   -0.00084   -0.00000I    0.00453
    1( 2001)  12( 2003)     2396.47   -0.02537   -0.00000I   -0.03396   -0.00000I   -0.01884   -0.00000I    0.04639
    1( 2001)  13( 2004)     3426.94    0.00010   -0.00000I   -0.00318    0.00000I   -0.00171    0.00000I    0.00361
    1( 2001)  14( 2004)     3429.55   -0.00001    0.00000I    0.00138   -0.00000I    0.00072   -0.00000I    0.00156
    1( 2001)  15( 2004)     3429.57   -0.00062    0.00000I   -0.00030   -0.00000I    0.00009   -0.00000I    0.00069
    1( 2001)  16( 1004)     3760.95    0.00048    0.00000I   -0.00007   -0.00000I   -0.00038   -0.00000I    0.00062
    2( 2001)   2( 2001)        0.00   -0.04555    0.00000I   -0.20459   -0.00000I   -0.11026    0.00000I    0.23684
    2( 2001)   4( 1001)      298.41   -0.00002    0.00000I   -0.00006    0.00000I   -0.00005    0.00000I    0.00008
    2( 2001)   5( 1002)     1590.39   -0.00001   -0.00000I    0.00029   -0.00000I    0.00011   -0.00000I    0.00031
    2( 2001)   6( 2002)     2132.78    0.01969   -0.00000I   -0.00087   -0.00000I   -0.00996    0.00000I    0.02208
    2( 2001)   7( 2002)     2132.91    0.02234   -0.00000I    0.00636   -0.00000I   -0.00980   -0.00000I    0.02521
    2( 2001)   8( 2002)     2133.49    0.01435   -0.00000I    0.00361   -0.00000I   -0.00643   -0.00000I    0.01613
    2( 2001)   9( 1003)     2372.38   -0.00112    0.00000I   -0.00022    0.00000I    0.00068    0.00000I    0.00133
    2( 2001)  10( 2003)     2389.43   -0.00573   -0.00000I   -0.01272   -0.00000I   -0.00903   -0.00000I    0.01662
    2( 2001)  11( 2003)     2389.44    0.02394   -0.00000I    0.03160   -0.00000I    0.01762   -0.00000I    0.04338
    2( 2001)  12( 2003)     2395.04   -0.00409    0.00000I   -0.00486    0.00000I   -0.00227   -0.00000I    0.00675
    2( 2001)  13( 2004)     3425.51   -0.00019    0.00000I   -0.00153    0.00000I   -0.00084    0.00000I    0.00175
    2( 2001)  14( 2004)     3428.12   -0.00135    0.00000I   -0.00366    0.00000I   -0.00160    0.00000I    0.00421
    2( 2001)  15( 2004)     3428.13    0.00180   -0.00000I    0.00001    0.00000I   -0.00027    0.00000I    0.00182
    2( 2001)  16( 1004)     3759.52    0.00025   -0.00000I    0.00011   -0.00000I   -0.00006   -0.00000I    0.00028
    3( 2001)   3( 2001)        0.00   -0.04555   -0.00000I   -0.20460    0.00000I   -0.11026    0.00000I    0.23684
    3( 2001)   4( 1001)      298.41   -0.00002   -0.00000I   -0.00004   -0.00000I   -0.00004   -0.00000I    0.00006
    3( 2001)   5( 1002)     1590.39   -0.00001    0.00000I    0.00018    0.00000I    0.00005    0.00000I    0.00019
    3( 2001)   6( 2002)     2132.78   -0.02655    0.00000I   -0.00731    0.00000I    0.01171   -0.00000I    0.02992
    3( 2001)   7( 2002)     2132.91    0.01703    0.00000I   -0.00069    0.00000I   -0.00851    0.00000I    0.01905
    3( 2001)   8( 2002)     2133.49    0.00989    0.00000I   -0.00056    0.00000I   -0.00518    0.00000I    0.01118
    3( 2001)   9( 1003)     2372.38   -0.00063   -0.00000I    0.00061   -0.00000I    0.00117   -0.00000I    0.00147
    3( 2001)  10( 2003)     2389.43   -0.02409    0.00000I   -0.03151    0.00000I   -0.01739    0.00000I    0.04331
    3( 2001)  11( 2003)     2389.44   -0.00616    0.00000I   -0.01327    0.00000I   -0.00931    0.00000I    0.01734
    3( 2001)  12( 2003)     2395.04   -0.00228   -0.00000I   -0.00383   -0.00000I   -0.00269    0.00000I    0.00520
    3( 2001)  13( 2004)     3425.51    0.00030   -0.00000I   -0.00026   -0.00000I   -0.00008   -0.00000I    0.00041
    3( 2001)  14( 2004)     3428.11    0.00184   -0.00000I    0.00012   -0.00000I   -0.00026   -0.00000I    0.00187
    3( 2001)  15( 2004)     3428.13    0.00131    0.00000I    0.00395   -0.00000I    0.00180   -0.00000I    0.00454
    3( 2001)  16( 1004)     3759.52    0.00020    0.00000I    0.00004    0.00000I   -0.00007    0.00000I    0.00021
    4( 1001)   4( 1001)        0.00   -0.04274   -0.00000I   -0.20325   -0.00000I   -0.11145    0.00000I    0.23571
    4( 1001)   5( 1002)     1291.98    0.03575    0.00000I    0.00799    0.00000I   -0.01266   -0.00000I    0.03876
    4( 1001)   6( 2002)     1834.37    0.00016    0.00000I    0.00038    0.00000I    0.00017    0.00000I    0.00045
    4( 1001)   7( 2002)     1834.50   -0.00058   -0.00000I    0.00292   -0.00000I    0.00108   -0.00000I    0.00316
    4( 1001)   8( 2002)     1835.08    0.00126   -0.00000I   -0.00554   -0.00000I   -0.00239   -0.00000I    0.00617
    4( 1001)   9( 1003)     2073.96   -0.02236    0.00000I   -0.03392    0.00000I   -0.02065    0.00000I    0.04558
    4( 1001)  10( 2003)     2091.01    0.00062    0.00000I   -0.00018    0.00000I   -0.00060    0.00000I    0.00088
    4( 1001)  11( 2003)     2091.03   -0.00105    0.00000I   -0.00062    0.00000I    0.00004    0.00000I    0.00122
    4( 1001)  12( 2003)     2096.63    0.00129   -0.00000I   -0.00210   -0.00000I   -0.00438   -0.00000I    0.00502
    4( 1001)  13( 2004)     3127.10    0.00070   -0.00000I    0.00138   -0.00000I    0.00078   -0.00000I    0.00173
    4( 1001)  14( 2004)     3129.70   -0.00034    0.00000I   -0.00057    0.00000I   -0.00032    0.00000I    0.00073
    4( 1001)  15( 2004)     3129.72   -0.00004    0.00000I    0.00006    0.00000I    0.00005    0.00000I    0.00008
    4( 1001)  16( 1004)     3461.10   -0.00071   -0.00000I   -0.00124   -0.00000I   -0.00098    0.00000I    0.00173
    5( 1002)   5( 1002)        0.00   -0.02189   -0.00000I   -0.29554   -0.00000I   -0.13555    0.00000I    0.32588
    5( 1002)   6( 2002)      542.39   -0.00006   -0.00000I   -0.00004   -0.00000I    0.00004    0.00000I    0.00009
    5( 1002)   7( 2002)      542.52   -0.00020    0.00000I   -0.00014    0.00000I    0.00009   -0.00000I    0.00026
    5( 1002)   8( 2002)      543.10    0.00048    0.00000I    0.00037    0.00000I   -0.00011   -0.00000I    0.00062
    5( 1002)   9( 1003)      781.98    0.00347   -0.00000I    0.00643   -0.00000I   -0.00191    0.00000I    0.00755
    5( 1002)  10( 2003)      799.03    0.00003   -0.00000I   -0.00005   -0.00000I   -0.00005    0.00000I    0.00008
    5( 1002)  11( 2003)      799.05    0.00016   -0.00000I    0.00022   -0.00000I   -0.00013    0.00000I    0.00030
    5( 1002)  12( 2003)      804.65    0.00042   -0.00000I    0.00068   -0.00000I    0.00026    0.00000I    0.00084
    5( 1002)  13( 2004)     1835.12    0.00336   -0.00000I   -0.00204    0.00000I   -0.00419    0.00000I    0.00575
    5( 1002)  14( 2004)     1837.72   -0.00005    0.00000I    0.00025   -0.00000I    0.00004   -0.00000I    0.00026
    5( 1002)  15( 2004)     1837.74   -0.00004    0.00000I    0.00001   -0.00000I    0.00003   -0.00000I    0.00005
    5( 1002)  16( 1004)     2169.13   -0.01721    0.00000I   -0.03237    0.00000I   -0.02238    0.00000I    0.04295
    6( 2002)   6( 2002)        0.00   -0.02289   -0.00000I   -0.29579    0.00000I   -0.13900    0.00000I    0.32762
    6( 2002)   7( 2002)        0.13    0.00000   -0.00000I    0.00001   -0.00000I   -0.00000    0.00000I    0.00001
    6( 2002)   8( 2002)        0.71   -0.00001    0.00000I   -0.00002    0.00000I    0.00001   -0.00000I    0.00002
    6( 2002)   9( 1003)      239.59   -0.00017    0.00000I   -0.00012    0.00000I    0.00026   -0.00000I    0.00033
    6( 2002)  10( 2003)      256.64   -0.00410    0.00000I   -0.00904    0.00000I    0.00157   -0.00000I    0.01005
    6( 2002)  11( 2003)      256.66   -0.00764    0.00000I   -0.01254    0.00000I    0.00586   -0.00000I    0.01581
    6( 2002)  12( 2003)      262.25   -0.00062    0.00000I   -0.00063    0.00000I   -0.00000    0.00000I    0.00088
    6( 2002)  13( 2004)     1292.73    0.00029   -0.00000I    0.00133   -0.00000I    0.00055   -0.00000I    0.00147
    6( 2002)  14( 2004)     1295.33    0.00506   -0.00000I   -0.00048   -0.00000I   -0.00599    0.00000I    0.00786
    6( 2002)  15( 2004)     1295.35   -0.01112    0.00000I   -0.03101    0.00000I   -0.02515    0.00000I    0.04144
    6( 2002)  16( 1004)     1626.73   -0.00025    0.00000I   -0.00020    0.00000I   -0.00002    0.00000I    0.00032
    7( 2002)   7( 2002)        0.00   -0.02288   -0.00000I   -0.29574    0.00000I   -0.13901   -0.00000I    0.32759
    7( 2002)   8( 2002)        0.58   -0.00010   -0.00000I   -0.00019   -0.00000I    0.00008    0.00000I    0.00023
    7( 2002)   9( 1003)      239.46    0.00022   -0.00000I    0.00055   -0.00000I    0.00067    0.00000I    0.00089
    7( 2002)  10( 2003)      256.51    0.00714   -0.00000I    0.01170   -0.00000I   -0.00534    0.00000I    0.01471
    7( 2002)  11( 2003)      256.53   -0.00358   -0.00000I   -0.00815   -0.00000I    0.00142    0.00000I    0.00902
    7( 2002)  12( 2003)      262.12   -0.00357   -0.00000I   -0.00614   -0.00000I    0.00250   -0.00000I    0.00753
    7( 2002)  13( 2004)     1292.60    0.00117    0.00000I    0.00407    0.00000I    0.00350    0.00000I    0.00549
    7( 2002)  14( 2004)     1295.20   -0.01103    0.00000I   -0.03074    0.00000I   -0.02491    0.00000I    0.04108
    7( 2002)  15( 2004)     1295.22   -0.00497   -0.00000I    0.00065   -0.00000I    0.00601   -0.00000I    0.00782
    7( 2002)  16( 1004)     1626.60    0.00020   -0.00000I   -0.00096   -0.00000I   -0.00057   -0.00000I    0.00113
    8( 2002)   8( 2002)        0.00   -0.02269    0.00000I   -0.29523   -0.00000I   -0.13916   -0.00000I    0.32717
    8( 2002)   9( 1003)      238.89   -0.00073   -0.00000I   -0.00080   -0.00000I   -0.00112    0.00000I    0.00156
    8( 2002)  10( 2003)      255.94    0.00265   -0.00000I    0.00443    0.00000I   -0.00232    0.00000I    0.00566
    8( 2002)  11( 2003)      255.95   -0.00206   -0.00000I   -0.00389    0.00000I    0.00062    0.00000I    0.00444
    8( 2002)  12( 2003)      261.55    0.00903   -0.00000I    0.01551   -0.00000I   -0.00633   -0.00000I    0.01903
    8( 2002)  13( 2004)     1292.02   -0.00997    0.00000I   -0.03035    0.00000I   -0.02526    0.00000I    0.04073
    8( 2002)  14( 2004)     1294.63   -0.00155    0.00000I   -0.00428    0.00000I   -0.00350    0.00000I    0.00574
    8( 2002)  15( 2004)     1294.65   -0.00100   -0.00000I   -0.00125   -0.00000I    0.00028   -0.00000I    0.00162
    8( 2002)  16( 1004)     1626.03   -0.00316   -0.00000I    0.00283   -0.00000I    0.00437   -0.00000I    0.00609
    9( 1003)   9( 1003)        0.00    0.01653    0.00000I   -0.21819    0.00000I   -0.17292   -0.00000I    0.27889
    9( 1003)  10( 2003)       17.05   -0.00006    0.00000I   -0.00005    0.00000I    0.00003   -0.00000I    0.00008
    9( 1003)  11( 2003)       17.06   -0.00001    0.00000I   -0.00002    0.00000I    0.00003   -0.00000I    0.00004
    9( 1003)  12( 2003)       22.66    0.00128    0.00000I    0.00085   -0.00000I    0.00015   -0.00000I    0.00154
    9( 1003)  13( 2004)     1053.13    0.00045    0.00000I   -0.00863    0.00000I   -0.00132    0.00000I    0.00874
    9( 1003)  14( 2004)     1055.74    0.00011   -0.00000I    0.00374   -0.00000I    0.00056   -0.00000I    0.00379
    9( 1003)  15( 2004)     1055.76    0.00064   -0.00000I    0.00007   -0.00000I   -0.00028   -0.00000I    0.00070
    9( 1003)  16( 1004)     1387.14    0.03782    0.00000I    0.01542    0.00000I   -0.00901   -0.00000I    0.04182
   10( 2003)  10( 2003)        0.00    0.01463   -0.00000I   -0.22085    0.00000I   -0.17196    0.00000I    0.28028
   10( 2003)  11( 2003)        0.01   -0.00001   -0.00000I   -0.00001   -0.00000I    0.00001    0.00000I    0.00001
   10( 2003)  12( 2003)        5.61   -0.00002    0.00000I   -0.00006    0.00000I    0.00003    0.00000I    0.00008
   10( 2003)  13( 2004)     1036.08    0.00816    0.00000I    0.00225   -0.00000I   -0.00144   -0.00000I    0.00858
   10( 2003)  14( 2004)     1038.69    0.03276    0.00000I    0.01132   -0.00000I   -0.00599   -0.00000I    0.03517
   10( 2003)  15( 2004)     1038.71   -0.02067   -0.00000I   -0.01925   -0.00000I    0.00092    0.00000I    0.02826
   10( 2003)  16( 1004)     1370.09    0.00026    0.00000I   -0.00090    0.00000I   -0.00038   -0.00000I    0.00101
   11( 2003)  11( 2003)        0.00    0.01462    0.00000I   -0.22086    0.00000I   -0.17195    0.00000I    0.28029
   11( 2003)  12( 2003)        5.60    0.00005    0.00000I    0.00007    0.00000I   -0.00001    0.00000I    0.00009
   11( 2003)  13( 2004)     1036.07   -0.00499    0.00000I   -0.00571   -0.00000I    0.00017   -0.00000I    0.00758
   11( 2003)  14( 2004)     1038.68   -0.02005    0.00000I   -0.01837   -0.00000I    0.00092   -0.00000I    0.02721
   11( 2003)  15( 2004)     1038.69   -0.03375   -0.00000I   -0.01155   -0.00000I    0.00613    0.00000I    0.03620
   11( 2003)  16( 1004)     1370.08    0.00068    0.00000I    0.00095    0.00000I    0.00005   -0.00000I    0.00117
   12( 2003)  12( 2003)        0.00    0.01411    0.00000I   -0.22091    0.00000I   -0.17144    0.00000I    0.27998
   12( 2003)  13( 2004)     1030.47    0.03858   -0.00000I    0.02024   -0.00000I   -0.00500    0.00000I    0.04385
   12( 2003)  14( 2004)     1033.08   -0.00957    0.00000I   -0.00498    0.00000I    0.00127   -0.00000I    0.01086
   12( 2003)  15( 2004)     1033.10   -0.00003    0.00000I   -0.00105    0.00000I    0.00003   -0.00000I    0.00105
   12( 2003)  16( 1004)     1364.48    0.00113   -0.00000I    0.00726   -0.00000I    0.00048    0.00000I    0.00737
   13( 2004)  13( 2004)        0.00    0.04465    0.00000I   -0.30367    0.00000I   -0.19714   -0.00000I    0.36479
   13( 2004)  14( 2004)        2.61   -0.00000    0.00000I    0.00001   -0.00000I    0.00000   -0.00000I    0.00001
   13( 2004)  15( 2004)        2.63    0.00000    0.00000I    0.00000    0.00000I    0.00000    0.00000I    0.00000
   13( 2004)  16( 1004)      334.01   -0.00087   -0.00000I   -0.00056    0.00000I   -0.00004    0.00000I    0.00104
   14( 2004)  14( 2004)        0.00    0.04441    0.00000I   -0.30362   -0.00000I   -0.19690    0.00000I    0.36459
   14( 2004)  16( 1004)      331.40    0.00029    0.00000I    0.00006    0.00000I   -0.00011   -0.00000I    0.00031
   15( 2004)  15( 2004)        0.00    0.04441    0.00000I   -0.30362   -0.00000I   -0.19690    0.00000I    0.36459
   15( 2004)  16( 1004)      331.38   -0.00001    0.00000I    0.00001    0.00000I    0.00001   -0.00000I    0.00002
   16( 1004)  16( 1004)        0.00    0.04097    0.00000I   -0.30831   -0.00000I   -0.19839   -0.00000I    0.36891
 CPU     0: STEP CPU TIME=     0.03 TOTAL CPU TIME=         71.1 (      1.2 MIN)
 TOTAL WALL CLOCK TIME=         71.1 SECONDS, CPU UTILIZATION IS   100.00%

 CI ENERGY LEVELS IN CM-1 AND CI ABSOLUTE LEVELS IN A.U.

    1            0.0000   -347.0683791559
    2            1.4344   -347.0683726205
    3            1.4348   -347.0683726187
    4          299.8458   -347.0670129814
    5         1591.8253   -347.0611263896
    6         2134.2165   -347.0586551154
    7         2134.3467   -347.0586545223
    8         2134.9226   -347.0586518987
    9         2373.8102   -347.0575634652
   10         2390.8600   -347.0574857815
   11         2390.8743   -347.0574857166
   12         2396.4709   -347.0574602171
   13         3426.9434   -347.0527651188
   14         3429.5495   -347.0527532449
   15         3429.5688   -347.0527531568
   16         3760.9505   -347.0512432964

 SKIPPING THE CALCULATION OF NATURAL ORBITALS...
 USE ISTNO IN $TRANST TO ASK FOR NATURAL ORBITALS
 AND SPIN-ORBIT COUPLED STATE'S PROPERTIES

 ....... DONE WITH TRANSITION MOMENT .......

 CPU     0: STEP CPU TIME=     0.00 TOTAL CPU TIME=         71.1 (      1.2 MIN)
 TOTAL WALL CLOCK TIME=         71.1 SECONDS, CPU UTILIZATION IS   100.00%
                  5079662  WORDS OF DYNAMIC MEMORY USED
 EXECUTION OF GAMESS TERMINATED NORMALLY Thu May  6 15:36:30 2021
 DDI: 263640 bytes (0.3 MB / 0 MWords) used by master data server.

 ----------------------------------------
 CPU timing information for all processes
 ========================================
 0: 49.593750 + 6.531250 = 56.125000
 1: 49.562500 + 6.468750 = 56.031250
 2: 49.703125 + 5.562500 = 55.265625
 3: 49.656250 + 6.453125 = 56.109375
 4: 7.484375 + 0.281250 = 7.765625
 5: 0.015625 + 0.015625 = 0.031250
 6: 0.031250 + 0.000000 = 0.031250
 7: 0.000000 + 0.046875 = 0.046875
 ----------------------------------------
           Disk usage (in bytes)       
 ========================================
 ----------------------------------------
            Local date and time          
 ========================================
to 06.05.2021 - 15.36.37,41                          
