# Supplementary material for: Computational Investigation of Substituent Effects on the Alcohol + Carbonyl Channel of Peroxy Radical Self- and Cross-Reactions
Source: J Phys Chem A. 2023 Feb 8;127(7):1686–96. doi: 10.1021/acs.jpca.2c08927 (PMC9969516; doi:10.1021/acs.jpca.2c08927)
Supplement: Supplementary file 2 — jp2c08927_si_002.zip [file jp2c08927_si_002.zip › EtO--OiPrOH/eto-oiproh-TS2-F12.out]

 Working directory              : /run/nvme/job_9750396/data/9750396/molpro.4HoeOWTTIZ/
 Global scratch directory       : /run/nvme/job_9750396/data/9750396/molpro.4HoeOWTTIZ/
 Wavefunction directory         : /scratch/kurten/scratch_galib/third-paper/EtO-O-iPrOH/ts-calc/eto-iproh-set2/eto-iproh-ts-set2/wb-ts/ccsdt/eto-iproh-ts-set2-M0004-copt-TS-opt-TS-wb97-opt-F12/
 Main file repository           : /run/nvme/job_9750396/data/9750396/

 id        : cs

 Nodes       nprocs
 r06c53.bullx    7
 Distribution of processes:   nprocs(total)=    8   nprocs(compute)=    7   nprocs(helper)=    1
 GA implementation: MPI file
 GA implementation (serial work in mppx): MPI file

 Using customized tuning parameters: mindgm=1; mindgv=20; mindgc=4; mindgr=1; noblas=0; minvec=7
 default implementation of scratch files=sf  


 Variables initialized (1009), CPU time= 0.01 sec
 ***,SCI
 memory,2800,m
 geomtyp=xyz
 NOSYM
 geometry={
 20
 eto-iproh-ts-set2-M0004-copt-TS-opt-TS-wb97-opt.log,Energy: -265627.5791250
 H          2.14493       -1.60424        0.21404
 C          2.80654       -0.74356        0.10614
 H          3.52305       -0.76280        0.92818
 H          3.34876       -0.84162       -0.83384
 C          2.00076        0.54156        0.12636
 H          1.46065        0.64089        1.08083
 H          2.65781        1.42000        0.06760
 O          1.11047        0.65482       -0.93632
 H         -2.67201        0.68923        0.59627
 C         -1.82171        0.76464       -0.07955
 H         -2.16424        0.72047       -1.12004
 C         -0.93096       -0.55381        0.07321
 C         -1.59660       -1.73548       -0.63886
 H         -1.66804       -1.51817       -1.70310
 H         -2.59263       -1.90549       -0.22924
 H         -0.99965       -2.63354       -0.49983
 O         -0.68026       -0.75834        1.33574
 O         -1.12070        1.91457        0.20451
 H         -0.30575        1.89119       -0.32100
 H          0.04289       -0.22444       -0.53514
 }
 BASIS=MINAO
 END
 {rhf;
 wf,charge=0,spin=2}
 BASIS=VDZ-F12
 END
 {rhf;
 wf,charge=0,spin=2}
 rccsd(t)-f12a,gem_beta=0.9
 
 
 Commands initialized (810), CPU time= 0.01 sec, 661 directives.
 Default parameters read. Elapsed time= 1.78 sec

 Checking input...
 Passed
1


                                         ***  PROGRAM SYSTEM MOLPRO  ***
                                       Copyright, TTI GmbH Stuttgart, 2015
                                    Version 2021.2 linked Aug  3 2021 10:50:23


 **********************************************************************************************************************************
 LABEL *   SCI                                                                           
  64 bit mpp version                                                                     DATE: 16-Dec-21          TIME: 00:19:52  
 **********************************************************************************************************************************

 SHA1:             dade016a989826d9d859d6207854b99675d53db3
 **********************************************************************************************************************************

 Memory per process:      2800 MW
 Total memory per node:  19600 MW

 GA preallocation disabled
 GA check disabled

 Variable memory set to 2800.0 MW

 SETTING GEOMTYP        =    XYZ
 ZSYMEL=NOSYM

 SETTING BASIS          =    MINAO


 Recomputing integrals since basis changed


 Using spherical harmonics

 Library entry H      S MINAO                selected for orbital group  1
 Library entry C      S MINAO                selected for orbital group  2
 Library entry C      P MINAO                selected for orbital group  2
 Library entry O      S MINAO                selected for orbital group  6
 Library entry O      P MINAO                selected for orbital group  6


 PROGRAM * SEWARD (Integral evaluation for generally contracted gaussian basis sets)     Author: Roland Lindh, 1990

 Geometry written to block  1 of record 700


 Point group  C1  


 ATOMIC COORDINATES

 NR  ATOM    CHARGE       X              Y              Z

   1  H       1.00    4.053330256   -3.031574238    0.404476980
   2  C       6.00    5.303591958   -1.405124757    0.200575531
   3  H       1.00    6.657599623   -1.441483088    1.754005994
   4  H       1.00    6.328239257   -1.590431301   -1.575729232
   5  C       6.00    3.780888441    1.023400080    0.238785793
   6  H       1.00    2.760228464    1.211106576    2.042472687
   7  H       1.00    5.022532991    2.683411097    0.127745486
   8  O       8.00    2.098484170    1.237430461   -1.769388365
   9  H       1.00   -5.049367102    1.302455937    1.126786996
  10  C       6.00   -3.442532978    1.444960184   -0.150327713
  11  H       1.00   -4.089820868    1.361490981   -2.116568849
  12  C       6.00   -1.759259433   -1.046549225    0.138346850
  13  C       6.00   -3.017136731   -3.279581895   -1.207270432
  14  H       1.00   -3.152138765   -2.868925511   -3.218392563
  15  H       1.00   -4.899360642   -3.600854233   -0.433200817
  16  H       1.00   -1.889064720   -4.976669338   -0.944541809
  17  O       8.00   -1.285505094   -1.433054909    2.524182774
  18  O       8.00   -2.117816068    3.618012946    0.386467890
  19  H       1.00   -0.577783763    3.573831150   -0.606602086
  20  H       1.00    0.081050353   -0.424130131   -1.011268038

 Bond lengths in Bohr (Angstrom)

 1-2  2.061569314  2-3  2.061020352  2-4  2.059004423  2-5  2.866673841  5-6  2.080929343
     ( 1.090935500)     ( 1.090645002)     ( 1.089578218)     ( 1.516978468)     ( 1.101180386)

  5- 7  2.075969103   5- 8  2.628508434   9-10  2.057485199  10-11  2.071727039  10-12  3.020655884
       ( 1.098555540)       ( 1.390946762)       ( 1.088774279)       ( 1.096310736)       ( 1.598462256)

 10-18  2.600996486  12-13  2.894715196  12-17  2.462933794  12-20  2.257379018  13-14  2.057055284
       ( 1.376388066)       ( 1.531817314)       ( 1.303328436)       ( 1.194553532)       ( 1.088546778)

 13-15  2.060380193  13-16  2.054672378  18-19  1.832986500
       ( 1.090306244)       ( 1.087285798)       ( 0.969974684)

 Bond angles

  1-2-3  108.05656346   1-2-4  108.42867799   1-2-5  110.17566853   2-5-6  110.39568593

  2-5-7  111.03904528   2-5-8  113.50201860   3-2-4  108.76670579   3-2-5  110.72349749

  4-2-5  110.61436745   6-5-7  105.52104435   6-5-8  109.93333581   7-5-8  106.07206299

  9-10-11  110.01801463   9-10-12  108.58737947   9-10-18  109.11823794  10-12-13  110.46945339

 10-12-17  109.22046800  10-12-20  100.26504527  10-18-19  107.21518131  11-10-12  103.38992587

 11-10-18  112.87126294  12-10-18  112.67950657  12-13-14  109.20755814  12-13-15  110.03614930

 12-13-16  109.82493041  13-12-17  114.38272591  13-12-20  109.28224008  14-13-15  109.78417707

 14-13-16  109.02226775  15-13-16  108.94882581  17-12-20  112.32022193

 NUCLEAR CHARGE:                   66
 NUMBER OF PRIMITIVE AOS:         260
 NUMBER OF SYMMETRY AOS:          260
 NUMBER OF CONTRACTIONS:           52   (   52A   )
 NUMBER OF INNER CORE ORBITALS:     0   (    0A   )
 NUMBER OF OUTER CORE ORBITALS:     8   (    8A   )
 NUMBER OF VALENCE ORBITALS:       44   (   44A   )


 NUCLEAR REPULSION ENERGY  410.34553838

 Eigenvalues of metric

         1 0.180E+00 0.181E+00 0.190E+00 0.209E+00 0.220E+00 0.242E+00 0.244E+00 0.246E+00


 Contracted 2-electron integrals neglected if value below      1.0D-11
 AO integral compression algorithm  1   Integral accuracy      1.0D-11

     7.078 MB (compressed) written to integral file ( 81.5%)

     Node minimum: 0.786 MB, node maximum: 1.049 MB


 NUMBER OF SORTED TWO-ELECTRON INTEGRALS:     135142.     BUFFER LENGTH:  32768
 NUMBER OF SEGMENTS:   1  SEGMENT LENGTH:     135142      RECORD LENGTH: 524288

 Memory used in sort:       0.69 MW

 SORT1 READ     1049471. AND WROTE      134711. INTEGRALS IN      1 RECORDS. CPU TIME:     0.03 SEC, REAL TIME:     0.06 SEC
 SORT2 READ      945634. AND WROTE      950131. INTEGRALS IN     28 RECORDS. CPU TIME:     0.01 SEC, REAL TIME:     0.02 SEC

 Node minimum:      135142.  Node maximum:      136324. integrals

 OPERATOR DM      FOR CENTER  0  COORDINATES:    0.000000    0.000000    0.000000


 **********************************************************************************************************************************
 DATASETS  * FILE   NREC   LENGTH (MB)   RECORD NAMES
              1      18       29.01       500      610      700      900      950      970     1000      129      960     1100   
                                          VAR    BASINP    GEOM    SYMINP    ZMAT    AOBASIS   BASIS     P2S    ABASIS      S 
                                         1400     1410     1200     1210     1080     1600     1650     1700   
                                           T        V       H0       H01     AOSYM     SMH    MOLCAS    OPER   

 PROGRAMS   *        TOTAL       INT
 CPU TIMES  *         1.50      1.35
 REAL TIME  *         6.07 SEC
 DISK USED  *        29.61 MB (local),      239.08 MB (total)
 GA USED    *         0.00 MB       (max)       0.00 MB       (current)
 **********************************************************************************************************************************


 Program * Restricted Hartree-Fock

 Orbital guess generated from atomic densities. Full valence occupancy:   33

 Initial alpha occupancy:  34
 Initial beta  occupancy:  32

 NELEC=   66   SYM=1   MS2= 2   THRE=1.0D-08   THRD=3.2D-06   THRG=3.2D-06  HFMA2=F  DIIS_START=2   DIIS_MAX=10   DIIS_INCORE=F

 Level shifts:    0.00 (CLOSED)    0.00 (OPEN)    0.30 (GAP_MIN)

 ITER           ETOT              DE          GRAD        DDIFF     DIIS  NEXP   TIME(IT)  TIME(TOT)  DIAG
   1     -419.71139953    -419.71139953     0.00D+00     0.25D+00     0     0       0.02      0.08    start
   2     -419.89525205      -0.18385251     0.13D-01     0.35D-01     1     0       0.00      0.08    diag2
   3     -419.96043274      -0.06518070     0.75D-02     0.13D-01     2     0       0.01      0.09    diag2
   4     -420.00000759      -0.03957484     0.23D-02     0.81D-02     3     0       0.00      0.09    diag2
   5     -420.03108064      -0.03107305     0.19D-02     0.95D-02     4     0       0.00      0.09    diag2
   6     -420.03753921      -0.00645856     0.11D-02     0.40D-02     5     0       0.01      0.10    diag2
   7     -420.03977658      -0.00223738     0.58D-03     0.34D-02     6     0       0.00      0.10    diag2
   8     -420.03998267      -0.00020608     0.28D-03     0.13D-02     7     0       0.00      0.10    diag2
   9     -420.04017121      -0.00018854     0.21D-03     0.73D-03     8     0       0.01      0.11    diag2
  10     -420.04025350      -0.00008229     0.92D-04     0.50D-03     9     0       0.00      0.11    diag2/orth
  11     -420.04028860      -0.00003511     0.53D-04     0.35D-03     9     0       0.00      0.11    diag2
  12     -420.04029911      -0.00001051     0.28D-04     0.17D-03     9     0       0.01      0.12    diag2
  13     -420.04030592      -0.00000681     0.22D-04     0.11D-03     9     0       0.00      0.12    diag2
  14     -420.04031695      -0.00001103     0.22D-04     0.18D-03     9     0       0.00      0.12    diag2
  15     -420.04035282      -0.00003587     0.21D-04     0.66D-03     9     0       0.00      0.12    diag2
  16     -420.04041682      -0.00006400     0.18D-04     0.16D-02     9     0       0.01      0.13    diag2
  17     -420.04043265      -0.00001582     0.14D-04     0.56D-03     9     0       0.00      0.13    diag2
  18     -420.04045213      -0.00001949     0.11D-04     0.99D-03     9     0       0.00      0.13    diag2
  19     -420.04045840      -0.00000627     0.94D-05     0.45D-03     9     0       0.01      0.14    diag2
  20     -420.04046068      -0.00000227     0.78D-05     0.18D-03     9     0       0.00      0.14    diag2/orth
  21     -420.04046393      -0.00000325     0.70D-05     0.24D-03     9     0       0.00      0.14    diag2
  22     -420.04046716      -0.00000323     0.62D-05     0.27D-03     9     0       0.01      0.15    diag2
  23     -420.04046960      -0.00000244     0.50D-05     0.30D-03     9     0       0.00      0.15    diag2
  24     -420.04047088      -0.00000128     0.33D-05     0.33D-03     9     0       0.00      0.15    diag2
  25     -420.04047097      -0.00000009     0.13D-05     0.11D-03     9     0       0.01      0.16    diag2
  26     -420.04047097      -0.00000000     0.50D-06     0.94D-05     9     0       0.00      0.16    diag2
  27     -420.04047097      -0.00000000     0.28D-06     0.55D-05     9     0       0.00      0.16    diag2
  28     -420.04047098      -0.00000000     0.14D-06     0.66D-05     9     0       0.01      0.17    diag2
  29     -420.04047098      -0.00000000     0.60D-07     0.27D-05     9     0       0.00      0.17    diag2
  30     -420.04047098      -0.00000000     0.26D-07     0.12D-06     0     0       0.00      0.17    diag/orth

 Final alpha occupancy:  34
 Final beta  occupancy:  32

 !RHF STATE 1.1 Energy               -420.040470975659
  RHF One-electron energy           -1383.482409959096
  RHF Two-electron energy             553.096400602454
  RHF Kinetic energy                  419.096346445098
  RHF Nuclear energy                  410.345538380982
  RHF Virial quotient                  -1.002252762494

 !RHF STATE 1.1 Dipole moment           0.73277989    -0.22183141    -0.51406923
 Dipole moment /Debye                   1.86254069    -0.56383921    -1.30663366

 Orbital energies:

           1.1          2.1          3.1          4.1          5.1          6.1          7.1          8.1          9.1         10.1
    -20.618309   -20.595396   -20.540207   -11.484036   -11.465190   -11.462573   -11.407709   -11.392721    -1.433623    -1.412856

          11.1         12.1         13.1         14.1         15.1         16.1         17.1         18.1         19.1         20.1
     -1.399780    -1.091977    -1.081077    -0.982283    -0.910643    -0.846763    -0.736873    -0.733055    -0.703628    -0.698239

          21.1         22.1         23.1         24.1         25.1         26.1         27.1         28.1         29.1         30.1
     -0.682340    -0.665079    -0.643499    -0.633510    -0.613223    -0.602880    -0.594359    -0.580051    -0.535211    -0.514850

          31.1         32.1         33.1         34.1         35.1         36.1
     -0.492718    -0.482226    -0.628443    -0.587400     0.335605     0.366516


 HOMO     34.1    -0.587400 =     -15.9840eV
 LUMO     35.1     0.335605 =       9.1323eV
 LUMO-HOMO         0.923005 =      25.1162eV

 Orbitals saved in record  2100.2


 **********************************************************************************************************************************
 DATASETS  * FILE   NREC   LENGTH (MB)   RECORD NAMES
              1      18       29.01       500      610      700      900      950      970     1000      129      960     1100   
                                          VAR    BASINP    GEOM    SYMINP    ZMAT    AOBASIS   BASIS     P2S    ABASIS      S 
                                         1400     1410     1200     1210     1080     1600     1650     1700   
                                           T        V       H0       H01     AOSYM     SMH    MOLCAS    OPER   

              2       4        3.03       700     1000      520     2100   
                                         GEOM     BASIS   MCVARS     RHF  

 PROGRAMS   *        TOTAL   RHF-SCF       INT
 CPU TIMES  *         1.70      0.20      1.35
 REAL TIME  *         6.99 SEC
 DISK USED  *        32.47 MB (local),      259.14 MB (total)
 GA USED    *         0.00 MB       (max)       0.00 MB       (current)
 **********************************************************************************************************************************
 SETTING BASIS          =    VDZ-F12


 Recomputing integrals since basis changed


 Using spherical harmonics

 Library entry H      S cc-pVDZ-F12          selected for orbital group  1
 Library entry H      P cc-pVDZ-F12          selected for orbital group  1
 Library entry C      S cc-pVDZ-F12          selected for orbital group  2
 Library entry C      P cc-pVDZ-F12          selected for orbital group  2
 Library entry C      D cc-pVDZ-F12          selected for orbital group  2
 Library entry O      S cc-pVDZ-F12          selected for orbital group  6
 Library entry O      P cc-pVDZ-F12          selected for orbital group  6
 Library entry O      D cc-pVDZ-F12          selected for orbital group  6


 PROGRAM * SEWARD (Integral evaluation for generally contracted gaussian basis sets)     Author: Roland Lindh, 1990

 Geometry written to block  1 of record 700


 Point group  C1  


 ATOMIC COORDINATES

 NR  ATOM    CHARGE       X              Y              Z

   1  H       1.00    4.053330256   -3.031574238    0.404476980
   2  C       6.00    5.303591958   -1.405124757    0.200575531
   3  H       1.00    6.657599623   -1.441483088    1.754005994
   4  H       1.00    6.328239257   -1.590431301   -1.575729232
   5  C       6.00    3.780888441    1.023400080    0.238785793
   6  H       1.00    2.760228464    1.211106576    2.042472687
   7  H       1.00    5.022532991    2.683411097    0.127745486
   8  O       8.00    2.098484170    1.237430461   -1.769388365
   9  H       1.00   -5.049367102    1.302455937    1.126786996
  10  C       6.00   -3.442532978    1.444960184   -0.150327713
  11  H       1.00   -4.089820868    1.361490981   -2.116568849
  12  C       6.00   -1.759259433   -1.046549225    0.138346850
  13  C       6.00   -3.017136731   -3.279581895   -1.207270432
  14  H       1.00   -3.152138765   -2.868925511   -3.218392563
  15  H       1.00   -4.899360642   -3.600854233   -0.433200817
  16  H       1.00   -1.889064720   -4.976669338   -0.944541809
  17  O       8.00   -1.285505094   -1.433054909    2.524182774
  18  O       8.00   -2.117816068    3.618012946    0.386467890
  19  H       1.00   -0.577783763    3.573831150   -0.606602086
  20  H       1.00    0.081050353   -0.424130131   -1.011268038

 Bond lengths in Bohr (Angstrom)

 1-2  2.061569314  2-3  2.061020352  2-4  2.059004423  2-5  2.866673841  5-6  2.080929343
     ( 1.090935500)     ( 1.090645002)     ( 1.089578218)     ( 1.516978468)     ( 1.101180386)

  5- 7  2.075969103   5- 8  2.628508434   9-10  2.057485199  10-11  2.071727039  10-12  3.020655884
       ( 1.098555540)       ( 1.390946762)       ( 1.088774279)       ( 1.096310736)       ( 1.598462256)

 10-18  2.600996486  12-13  2.894715196  12-17  2.462933794  12-20  2.257379018  13-14  2.057055284
       ( 1.376388066)       ( 1.531817314)       ( 1.303328436)       ( 1.194553532)       ( 1.088546778)

 13-15  2.060380193  13-16  2.054672378  18-19  1.832986500
       ( 1.090306244)       ( 1.087285798)       ( 0.969974684)

 Bond angles

  1-2-3  108.05656346   1-2-4  108.42867799   1-2-5  110.17566853   2-5-6  110.39568593

  2-5-7  111.03904528   2-5-8  113.50201860   3-2-4  108.76670579   3-2-5  110.72349749

  4-2-5  110.61436745   6-5-7  105.52104435   6-5-8  109.93333581   7-5-8  106.07206299

  9-10-11  110.01801463   9-10-12  108.58737947   9-10-18  109.11823794  10-12-13  110.46945339

 10-12-17  109.22046800  10-12-20  100.26504527  10-18-19  107.21518131  11-10-12  103.38992587

 11-10-18  112.87126294  12-10-18  112.67950657  12-13-14  109.20755814  12-13-15  110.03614930

 12-13-16  109.82493041  13-12-17  114.38272591  13-12-20  109.28224008  14-13-15  109.78417707

 14-13-16  109.02226775  15-13-16  108.94882581  17-12-20  112.32022193

 NUCLEAR CHARGE:                   66
 NUMBER OF PRIMITIVE AOS:         460
 NUMBER OF SYMMETRY AOS:          444
 NUMBER OF CONTRACTIONS:          348   (  348A   )
 NUMBER OF INNER CORE ORBITALS:     0   (    0A   )
 NUMBER OF OUTER CORE ORBITALS:     8   (    8A   )
 NUMBER OF VALENCE ORBITALS:       44   (   44A   )


 NUCLEAR REPULSION ENERGY  410.34553838


 Eigenvalues of metric

         1 0.695E-04 0.119E-03 0.170E-03 0.322E-03 0.382E-03 0.505E-03 0.613E-03 0.661E-03


 Contracted 2-electron integrals neglected if value below      1.0D-11
 AO integral compression algorithm  1   Integral accuracy      1.0D-11

     6142.820 MB (compressed) written to integral file ( 38.3%)

     Node minimum: 840.172 MB, node maximum: 916.718 MB


 NUMBER OF SORTED TWO-ELECTRON INTEGRALS:  263425050.     BUFFER LENGTH:  32768
 NUMBER OF SEGMENTS:   9  SEGMENT LENGTH:   31995432      RECORD LENGTH: 524288

 Memory used in sort:      32.55 MW

 SORT1 READ  2004475619. AND WROTE   221300000. INTEGRALS IN    638 RECORDS. CPU TIME:    42.10 SEC, REAL TIME:    45.24 SEC
 SORT2 READ  1538150106. AND WROTE  1843853901. INTEGRALS IN  23744 RECORDS. CPU TIME:     3.69 SEC, REAL TIME:     6.05 SEC

 Node minimum:   263381675.  Node maximum:   263433726. integrals

 OPERATOR DM      FOR CENTER  0  COORDINATES:    0.000000    0.000000    0.000000


 **********************************************************************************************************************************
 DATASETS  * FILE   NREC   LENGTH (MB)   RECORD NAMES
              1      18       33.16       500      610      700      900      950      970     1001      129      960     1100   
                                          VAR    BASINP    GEOM    SYMINP    ZMAT    AOBASIS   BASIS     P2S    ABASIS      S 
                                         1400     1410     1200     1210     1080     1600     1650     1700   
                                           T        V       H0       H01     AOSYM     SMH    MOLCAS    OPER   

              2       5        3.10       700     1000      520     2100     1001   
                                         GEOM     BASIS   MCVARS     RHF     BASIS   

 PROGRAMS   *        TOTAL       INT   RHF-SCF       INT
 CPU TIMES  *        59.79     58.08      0.20      1.35
 REAL TIME  *        71.69 SEC
 DISK USED  *        36.35 MB (local),       23.06 GB (total)
 GA USED    *         0.00 MB       (max)       0.00 MB       (current)
 **********************************************************************************************************************************


 Program * Restricted Hartree-Fock

 Molecular orbitals read from record     2100.2  Type=RHF/CANONICAL  

 Present basis size:      348
 Previous basis size:      52
 Previous occupation:      34
 Previous closed-shells:   32
 Previous core-orbitals:    8
 Present occupation:       34
 Present closed-shells:    32
 Present core-orbitals:     8
 Wavefunction symmetry:    1   Triplet 

 Orbital overlap <old|new>:  < 1.1| 1.1> = 1.000000   < 2.1| 2.1> = 1.000000   < 3.1| 3.1> = 1.000000   < 4.1| 4.1> = 1.000000
                             < 5.1| 5.1> = 1.000000   < 6.1| 6.1> = 1.000000   < 7.1| 7.1> = 1.000000   < 8.1| 8.1> = 1.000000
                             < 9.1| 9.1> = 1.000000   <10.1|10.1> = 1.000000   <11.1|11.1> = 1.000000   <12.1|12.1> = 1.000000
                             <13.1|13.1> = 1.000000   <14.1|14.1> = 1.000000   <15.1|15.1> = 1.000000   <16.1|16.1> = 1.000000
                             <17.1|17.1> = 1.000000   <18.1|18.1> = 1.000000   <19.1|19.1> = 1.000000   <20.1|20.1> = 1.000000
                             <21.1|21.1> = 1.000000   <22.1|22.1> = 1.000000   <23.1|23.1> = 1.000000   <24.1|24.1> = 1.000000
                             <25.1|25.1> = 1.000000   <26.1|26.1> = 1.000000   <27.1|27.1> = 1.000000   <28.1|28.1> = 1.000000
                             <29.1|29.1> = 1.000000   <30.1|30.1> = 1.000000   <31.1|31.1> = 1.000000   <32.1|32.1> = 1.000000
                             <33.1|33.1> = 1.000000   <34.1|34.1> = 1.000000


 Initial alpha occupancy:  34
 Initial beta  occupancy:  32

 NELEC=   66   SYM=1   MS2= 2   THRE=1.0D-08   THRD=3.2D-06   THRG=3.2D-06  HFMA2=F  DIIS_START=2   DIIS_MAX=10   DIIS_INCORE=F

 Level shifts:    0.00 (CLOSED)    0.00 (OPEN)    0.30 (GAP_MIN)

 ITER           ETOT              DE          GRAD        DDIFF     DIIS  NEXP   TIME(IT)  TIME(TOT)  DIAG
   1     -420.04047098    -420.04047098     0.00D+00     0.38D-01     0     0       3.04      3.14    start
   2     -420.79422747      -0.75375650     0.89D-02     0.14D-01     0     0       3.07      6.21    diag
   3     -420.89579135      -0.10156387     0.25D-02     0.49D-02     1     0       3.06      9.27    diag2
   4     -420.90601868      -0.01022734     0.76D-03     0.15D-02     2     0       3.08     12.35    diag2
   5     -420.90770051      -0.00168182     0.36D-03     0.43D-03     3     0       3.03     15.38    diag2
   6     -420.90794407      -0.00024357     0.92D-04     0.20D-03     4     0       3.05     18.43    diag2
   7     -420.90797890      -0.00003483     0.29D-04     0.48D-04     5     0       3.07     21.50    diag2
   8     -420.90800045      -0.00002154     0.15D-04     0.31D-04     6     0       3.06     24.56    diag2
   9     -420.90801533      -0.00001489     0.10D-04     0.24D-04     7     0       3.24     27.80    diag2
  10     -420.90803028      -0.00001495     0.76D-05     0.31D-04     8     0       3.09     30.89    diag2/orth
  11     -420.90803924      -0.00000896     0.57D-05     0.22D-04     9     0       3.06     33.95    diag2
  12     -420.90804623      -0.00000699     0.51D-05     0.18D-04     9     0       3.12     37.07    diag2
  13     -420.90805943      -0.00001320     0.50D-05     0.35D-04     9     0       3.07     40.14    diag2
  14     -420.90809998      -0.00004055     0.46D-05     0.13D-03     9     0       3.05     43.19    diag2
  15     -420.90812316      -0.00002318     0.35D-05     0.11D-03     9     0       3.07     46.26    diag2
  16     -420.90813136      -0.00000820     0.28D-05     0.55D-04     9     0       3.07     49.33    diag2
  17     -420.90813627      -0.00000492     0.23D-05     0.43D-04     9     0       3.05     52.38    diag2
  18     -420.90813845      -0.00000218     0.20D-05     0.20D-04     9     0       3.06     55.44    diag2
  19     -420.90814065      -0.00000220     0.19D-05     0.20D-04     9     0       3.06     58.50    diag2
  20     -420.90814374      -0.00000308     0.17D-05     0.30D-04     9     0       3.06     61.56    diag2/orth
  21     -420.90814703      -0.00000329     0.13D-05     0.52D-04     9     0       3.14     64.70    diag2
  22     -420.90814762      -0.00000059     0.71D-06     0.22D-04     9     0       3.09     67.79    diag2
  23     -420.90814768      -0.00000006     0.42D-06     0.49D-05     9     0       3.08     70.87    diag2
  24     -420.90814772      -0.00000004     0.31D-06     0.34D-05     9     0       3.19     74.06    diag2
  25     -420.90814774      -0.00000003     0.20D-06     0.34D-05     9     0       3.10     77.16    diag2
  26     -420.90814776      -0.00000001     0.10D-06     0.32D-05     9     0       3.15     80.31    diag2
  27     -420.90814776      -0.00000000     0.51D-07     0.13D-05     9     0       3.39     83.70    diag2
  28     -420.90814776      -0.00000000     0.31D-07     0.71D-07     0     0       2.93     86.63    diag

 Final alpha occupancy:  34
 Final beta  occupancy:  32

 !RHF STATE 1.1 Energy               -420.908147760114
  RHF One-electron energy           -1389.470715128204
  RHF Two-electron energy             558.217028987107
  RHF Kinetic energy                  420.717369576031
  RHF Nuclear energy                  410.345538380982
  RHF Virial quotient                  -1.000453459253

 !RHF STATE 1.1 Dipole moment           0.57555338    -0.49790324    -0.48838607
 Dipole moment /Debye                   1.46291078    -1.26554380    -1.24135357

 Orbital energies:

           1.1          2.1          3.1          4.1          5.1          6.1          7.1          8.1          9.1         10.1
    -20.615731   -20.603750   -20.552728   -11.292204   -11.286559   -11.285275   -11.227485   -11.226598    -1.390539    -1.364012

          11.1         12.1         13.1         14.1         15.1         16.1         17.1         18.1         19.1         20.1
     -1.359416    -1.022790    -1.015744    -0.922543    -0.850941    -0.802301    -0.704926    -0.688414    -0.651976    -0.638529

          21.1         22.1         23.1         24.1         25.1         26.1         27.1         28.1         29.1         30.1
     -0.621504    -0.614857    -0.597770    -0.590276    -0.565971    -0.547390    -0.541183    -0.522634    -0.487808    -0.468858

          31.1         32.1         33.1         34.1         35.1         36.1
     -0.456506    -0.435341    -0.590834    -0.540698     0.048913     0.055202


 HOMO     34.1    -0.540698 =     -14.7131eV
 LUMO     35.1     0.048913 =       1.3310eV
 LUMO-HOMO         0.589611 =      16.0441eV

 Orbitals saved in record  2101.2


 **********************************************************************************************************************************
 DATASETS  * FILE   NREC   LENGTH (MB)   RECORD NAMES
              1      18       33.16       500      610      700      900      950      970     1001      129      960     1100   
                                          VAR    BASINP    GEOM    SYMINP    ZMAT    AOBASIS   BASIS     P2S    ABASIS      S 
                                         1400     1410     1200     1210     1080     1600     1650     1700   
                                           T        V       H0       H01     AOSYM     SMH    MOLCAS    OPER   

              2       6        9.18       700     1000      520     2100     1001     2101   
                                         GEOM     BASIS   MCVARS     RHF     BASIS     RHF  

 PROGRAMS   *        TOTAL   RHF-SCF       INT   RHF-SCF       INT
 CPU TIMES  *       146.45     86.66     58.08      0.20      1.35
 REAL TIME  *       167.22 SEC
 DISK USED  *        59.11 MB (local),       23.21 GB (total)
 GA USED    *         0.00 MB       (max)       0.00 MB       (current)
 **********************************************************************************************************************************


 PROGRAM * CCSD (Restricted open-shell coupled cluster)     Authors: C. Hampel, H.-J. Werner, 1991, M. Deegan, P.J. Knowles, 1992

                   Density fitting integral evaluation by F.R. Manby, 2003,2007, G. Knizia, 2010


 Basis set VDZ-F12/JKFIT generated.      Number of basis functions:   1072 
 Basis set CC-PVDZ-F12/OPTRI generated.  Number of basis functions:   792 
 Basis set VDZ-F12/MP2FIT generated.     Number of basis functions:   852 

 Convergence thresholds:  THRVAR = 1.00D-08  THRDEN = 1.00D-06

 CCSD(T)     terms to be evaluated (factor= 1.000)


 Number of core orbitals:           8 (   8 )
 Number of closed-shell orbitals:  24 (  24 )
 Number of active  orbitals:        2 (   2 )
 Number of external orbitals:     314 ( 314 )

 Memory could be reduced to 1359.33 Mwords without degradation in triples

 Number of N-1 electron functions:              50
 Number of N-2 electron functions:            1225
 Number of singly external CSFs:             15800
 Number of doubly external CSFs:          92221914
 Total number of CSFs:                    92237714

 Molecular orbitals read from record     2101.2  Type=RHF/CANONICAL  

 Integral transformation finished. Total CPU: 122.09 sec, npass=  1  Memory used: 641.09 MW

 Geminal basis:    OPTFULL  GEM_TYPE=SLATER  BETA=0.9  NGEM=6

 Optimizing Gaussian exponents for each gem_beta

 Geminal optimization for beta= 0.9000
 Weight function:   m=0, omega= 1.3652

 Augmented Hessian optimization of geminal fit. Trust ratio= 0.40000
 Convergence reached after  14 iterations. Final gradient= 9.47D-17, Step= 1.60D-08, Delta= 1.32D-09

 Alpha:                 0.16713     0.72638     2.57315     8.59263    32.33955   179.26007
 Coeff:                 0.29008     0.30523     0.17630     0.10448     0.06448     0.03994


 WFN_F12=FIX,EG    DECOUPLE_EXPL=F   HYBRID=0    NOX=F   SEMIINT_F12=T   CORE_SINGLES=F


 AO(A)-basis ORBITAL           loaded. Number of functions:     348
 RI(R)-basis CC-PVDZ-F12/OPTRI loaded. Number of functions:     792
 DF-basis VDZ-F12/JKFIT        loaded. Number of functions:    1072

 Screening thresholds:   THRAO=  1.00D-10  THRMO=  1.00D-09  THRPROD=  1.00D-09
                         THRSW=  1.00D-05  THROV=  1.00D-12  THRAOF12= 1.00D-08

 CPU time for one-electron matrices               7.32 sec

 Construction of ABS:
 Pseudo-inverse stability          7.37E-12
 Smallest eigenvalue of S          9.61E-05  (threshold= 1.00E-08)
 Ratio eigmin/eigmax               1.06E-05  (threshold= 1.00E-09)
 Smallest eigenvalue of S kept     9.61E-05  (threshold= 9.61E-05, 0 functions deleted, 792 kept)

 Construction of CABS:
 Pseudo-inverse stability          9.17E-11
 Smallest eigenvalue of S          2.01E-06  (threshold= 1.00E-08)
 Ratio eigmin/eigmax               2.01E-06  (threshold= 1.00E-09)
 Smallest eigenvalue of S kept     2.01E-06  (threshold= 2.01E-06, 0 functions deleted, 792 kept)

 CPU time for basis constructions                 0.36 sec
 Fock operators(MO) rebuilt from dump record.
 CPU time for Fock operator transformation        0.42 sec

                                      TOTAL          ALPHA          BETA    
  Singles Contributions MO        -0.008591700   -0.004285928   -0.004305772
  Singles Contributions CABS      -0.018826726   -0.010011045   -0.008815681
  Pure DF-RHF relaxation          -0.018276983

 CPU time for RHF CABS relaxation                 0.64 sec
 CPU time for singles (tot)                       1.44 sec

 AO(A)-basis ORBITAL           loaded. Number of functions:     348
 RI(R)-basis CC-PVDZ-F12/OPTRI loaded. Number of functions:     792
 DF-basis VDZ-F12/MP2FIT       loaded. Number of functions:     852

 Screening thresholds:   THRAO=  1.00D-10  THRMO=  1.00D-09  THRPROD=  1.00D-09
                         THRSW=  1.00D-05  THROV=  1.00D-12  THRAOF12= 1.00D-08

 CPU time for transformed integrals              92.69 sec
 CPU time for F12 matrices                       91.30 sec

 Diagonal F12 ansatz with fixed amplitudes:   TS= 0.5000  TT= 0.2500  TN= 0.3750

 ITER.     SQ.NORM      CORR.ENERGY   TOTAL ENERGY  ENERGY CHANGE      VAR         CPU   MICRO    DIIS
   1      1.40743033    -1.70636296  -422.63278770    -1.7246E+00   4.02E-01      5.00  1  1  1   0  0
   2      1.40868095    -1.70636365  -422.63278840    -6.9888E-07   3.94E-04     22.26  0  0  0   1  1
   3      1.40953042    -1.70735366  -422.63377840    -9.9001E-04   5.16E-06     43.92  0  0  0   2  2
   4      1.40956288    -1.70736407  -422.63378881    -1.0406E-05   5.94E-08     69.73  0  0  0   3  3
   5      1.40956729    -1.70736418  -422.63378893    -1.1591E-07   9.96E-10     98.85  0  0  0   4  4

 - - Continuing with F12/conv. amplitude coupling turned on.

   6      1.41233176    -1.71623709  -422.64266184    -8.8730E-03   3.92E-04    120.18  1  1  1   1  1
   7      1.41232668    -1.71624015  -422.64266490    -3.0601E-06   5.20E-08    146.88  1  1  1   2  2
   8      1.41232772    -1.71623952  -422.64266426     6.3510E-07   1.74E-10    178.20  1  1  1   3  3

 CPU time for iterative RMP2-F12                178.20 sec


 DF-RMP2-F12 doubles corrections:
 - - - - - - - - - - - - - - - - 
  Approx.                             TOTAL           A-B            A-A            B-B    
  RMP2-F12/3C(FIX)                -0.299829734   -0.262931131   -0.020947874   -0.015950729
  RMP2-F12/3*C(FIX)               -0.290954399   -0.256526678   -0.019591560   -0.014836161
  RMP2-F12/3*C(DX)                -0.294191441   -0.259660879   -0.019666933   -0.014863629
  RMP2-F12/3*C(FIX,DX)            -0.321685924   -0.286218263   -0.020352776   -0.015114885

 DF-RMP2-F12 doubles energies:
 - - - - - - - - - - - - - - -
  Approx.                             TOTAL           A-B            A-A            B-B    
  RMP2                            -1.407818084   -1.061747337   -0.184845819   -0.161224929
  RMP2-F12/3C(FIX)                -1.707647819   -1.324678468   -0.205793693   -0.177175658
  RMP2-F12/3*C(FIX)               -1.698772483   -1.318274014   -0.204437379   -0.176061090
  RMP2-F12/3*C(DX)                -1.702009526   -1.321408215   -0.204512752   -0.176088558
  RMP2-F12/3*C(FIX,DX)            -1.729504009   -1.347965599   -0.205198595   -0.176339814


  Reference energy                   -420.908147760114
  CABS relaxation correction to RHF    -0.018276982967
  New reference energy               -420.926424743081

  RMP2-F12 singles (MO) energy         -0.008591699692
  RMP2-F12 pair energy                 -1.707647818564
  RMP2-F12 correlation energy          -1.716239518256

 !RMP2-F12/3C(FIX) energy            -422.642664261337

 Starting RMP2 calculation, locsing= 0

 Wavefunction is spin-projected

 ITER.      SQ.NORM     CORR.ENERGY   TOTAL ENERGY   ENERGY CHANGE        DEN1      VAR(S)    VAR(P)  DIIS     TIME
   1      1.40360747    -1.41048390  -422.31863166    -1.41048390    -0.00533049  0.58D-04  0.19D-02  1  1   532.40
   2      1.40844965    -1.41627599  -422.32442375    -0.00579209    -0.00001768  0.25D-05  0.69D-05  2  2   551.38
   3      1.40863144    -1.41638799  -422.32453575    -0.00011200    -0.00000026  0.14D-06  0.70D-07  3  3   570.09
   4      1.40863923    -1.41639010  -422.32453786    -0.00000211    -0.00000001  0.57D-08  0.13D-08  4  4   590.28
   5      1.40863968    -1.41639004  -422.32453780     0.00000005    -0.00000000  0.21D-09  0.22D-10  5  5   610.31

 Norm of t1 vector:      0.05753572      S-energy:    -0.00734712      T1 diagnostic:  0.00093482
 Norm of t2 vector:      0.63665479      P-energy:    -1.40904292
                                         Alpha-Beta:  -1.06347119
                                         Alpha-Alpha: -0.18500263
                                         Beta-Beta:   -0.16056909

 Spin contamination <S**2-Sz**2-Sz>     0.00000000
  Reference energy                   -420.908147760114
  CABS singles correction              -0.018276982967
  New reference energy               -420.926424743081
  RHF-RMP2 correlation energy          -1.416390043294
 !RHF-RMP2 energy                    -422.342814786376

  F12/3C(FIX) correction               -0.299829734149
  RHF-RMP2-F12 correlation energy      -1.716219777443
 !RHF-RMP2-F12 total energy          -422.642644520524
 (NB above energy spin projected)

 Starting RCCSD calculation

 ITER.      SQ.NORM     CORR.ENERGY   TOTAL ENERGY   ENERGY CHANGE        DEN1      VAR(S)    VAR(P)  DIIS     TIME
   1      1.42015161    -1.41355901  -422.32170677    -1.41355901    -0.04111771  0.11D-01  0.71D-02  1  1  1134.43
   2      1.45959824    -1.45023721  -422.35838497    -0.03667820    -0.00486257  0.10D-02  0.13D-02  2  2  1640.22
   3      1.48619219    -1.46031580  -422.36846356    -0.01007859    -0.00128912  0.12D-02  0.12D-03  3  3  2165.13
   4      1.50388251    -1.46458513  -422.37273289    -0.00426933    -0.00053051  0.46D-03  0.65D-04  4  4  2690.90
   5      1.52686688    -1.46743287  -422.37558063    -0.00284773    -0.00019373  0.20D-03  0.18D-04  5  5  3188.52
   6      1.54518142    -1.46881444  -422.37696220    -0.00138157    -0.00004680  0.38D-04  0.72D-05  6  6  3666.81
   7      1.55607796    -1.46957816  -422.37772592    -0.00076373    -0.00001319  0.11D-04  0.17D-05  6  1  4159.82
   8      1.55860513    -1.46972303  -422.37787079    -0.00014487    -0.00000482  0.39D-05  0.65D-06  6  2  4709.00
   9      1.56028333    -1.46978138  -422.37792914    -0.00005834    -0.00000194  0.17D-05  0.21D-06  6  4  5321.82
  10      1.56081500    -1.46981169  -422.37795945    -0.00003032    -0.00000095  0.99D-06  0.62D-07  6  3  5900.96
  11      1.56103349    -1.46981452  -422.37796228    -0.00000283    -0.00000069  0.75D-06  0.41D-07  6  5  6461.02
  12      1.56142345    -1.46982951  -422.37797727    -0.00001499    -0.00000048  0.52D-06  0.28D-07  6  6  7034.22
  13      1.56155142    -1.46982064  -422.37796840     0.00000887    -0.00000028  0.28D-06  0.23D-07  6  2  7614.68
  14      1.56200959    -1.46982936  -422.37797712    -0.00000871    -0.00000010  0.87D-07  0.11D-07  6  1  8161.41
  15      1.56208723    -1.46982675  -422.37797451     0.00000261    -0.00000004  0.35D-07  0.59D-08  6  4  8639.85
  16      1.56214310    -1.46982779  -422.37797555    -0.00000105    -0.00000001  0.12D-07  0.16D-08  6  1  9127.35
  17      1.56217065    -1.46982828  -422.37797604    -0.00000049    -0.00000000  0.30D-08  0.68D-09  6  3  9636.04

 Norm of t1 vector:      0.30120856      S-energy:    -0.00915674      T1 diagnostic:  0.02896923
                                                                       D1 diagnostic:  0.14815219
                                                                       D2 diagnostic:  0.16896590 (internal)
 Norm of t2 vector:      0.68661784      P-energy:    -1.46067153
                                         Alpha-Beta:  -1.13727755
                                         Alpha-Alpha: -0.16983968
                                         Beta-Beta:   -0.15355430

 Singles amplitudes (print threshold =  0.500E-01):

         I         SYM. A    A   T(IA) [Beta-Beta]

        20         1         2      0.07301767
        21         1         1      0.07681077
        23         1         1     -0.12814414
        23         1         2      0.07271902
        24         1         2     -0.14870679

 Spin contamination <S**2-Sz**2-Sz>     0.00000000

 Memory could be reduced to 1504.39 Mwords without degradation in triples


 RESULTS
 =======

  Reference energy                   -420.908147760114
  CABS relaxation correction to RHF    -0.018276982967
  New reference energy               -420.926424743081

  F12 corrections for ansatz 3C(FIX) added to RCCSD energy. Coupling mode:  7

  RCCSD-F12a singles energy            -0.009156744315
  RCCSD-F12a pair energy               -1.750934824776
  RCCSD-F12a correlation energy        -1.760091569091
  Triples (T) contribution             -0.057515354162
  Total correlation energy             -1.817606923253

  RHF-RCCSD-F12a energy              -422.686516312172
  RHF-RCCSD[T]-F12a energy           -422.747903321985
  RHF-RCCSD-T-F12a energy            -422.743547003597
 !RHF-RCCSD(T)-F12a energy           -422.744031666334

 Program statistics:

 Available memory in ccsd:              2799994298
 Min. memory needed in ccsd:             253637198
 Max. memory used in ccsd:               372828526
 Max. memory used in cckext:             303623695 (17 integral passes)
 Max. memory used in cckint:             641085208 ( 1 integral passes)


 **********************************************************************************************************************************
 DATASETS  * FILE   NREC   LENGTH (MB)   RECORD NAMES
              1      19       33.18       500      610      700      900      950      970     1001      129      960     1100   
                                          VAR    BASINP    GEOM    SYMINP    ZMAT    AOBASIS   BASIS     P2S    ABASIS      S 
                                         1400     1410     1200     1210     1080     1600     1650     1700      960(1)
                                           T        V       H0       H01     AOSYM     SMH    MOLCAS    OPER    ABASIS    

              2       7       10.10       700     1000      520     2100     1001     2101     7360   
                                         GEOM     BASIS   MCVARS     RHF     BASIS     RHF    F12ABS    

 PROGRAMS   *        TOTAL  RCCSD(T)   RHF-SCF       INT   RHF-SCF       INT
 CPU TIMES  *     18251.28  18104.80     86.66     58.08      0.20      1.35
 REAL TIME  *     18806.12 SEC
 DISK USED  *        10.98 GB (local),       99.67 GB (total)
 SF USED    *        78.13 GB
 GA USED    *         3.05 MB       (max)       0.00 MB       (current)
 **********************************************************************************************************************************

 RCCSD(T)-F12A/cc-pVDZ-F12 energy=   -422.744031666334

   RCCSD(T)-F12A         RHF-SCF         RHF-SCF
   -422.74403167   -420.90814776   -420.04047098
 **********************************************************************************************************************************
 Molpro calculation terminated
