# Supplementary material for: Computational Investigation of Substituent Effects on the Alcohol + Carbonyl Channel of Peroxy Radical Self- and Cross-Reactions
Source: J Phys Chem A. 2023 Feb 8;127(7):1686–96. doi: 10.1021/acs.jpca.2c08927 (PMC9969516; doi:10.1021/acs.jpca.2c08927)
Supplement: Supplementary file 2 — jp2c08927_si_002.zip [file jp2c08927_si_002.zip › EtO--OiPrOH/Reverse-IRC-wb-TS2-opt-F12.out]

 Working directory              : /run/nvme/job_14045318/data/14045318/molpro.UmzRrPsEN6/
 Global scratch directory       : /run/nvme/job_14045318/data/14045318/molpro.UmzRrPsEN6/
 Wavefunction directory         : /scratch/kurten/scratch_galib/third-paper/EtO-O-iPrOH/ts-calc/eto-iproh-set2/eto-iproh-ts-set2/wb-ts/irc-cal/eto-iproh-ts-set2-M0004-copt-TS-opt-IRC/ccsdt/Reverse-wb-opt-F12/
 Main file repository           : /run/nvme/job_14045318/data/14045318/

 id        : cs

 Nodes       nprocs
 r05c60.bullx    7
 Distribution of processes:   nprocs(total)=    8   nprocs(compute)=    7   nprocs(helper)=    1
 GA implementation: MPI file
 GA implementation (serial work in mppx): MPI file

 Using customized tuning parameters: mindgm=1; mindgv=20; mindgc=4; mindgr=1; noblas=0; minvec=7
 default implementation of scratch files=sf  


 Variables initialized (1015), CPU time= 0.01 sec
 ***,SCI
 memory,2800,m
 geomtyp=xyz
 NOSYM
 geometry={
 20
 Reverse-wb-opt.log,Energy: -265632.5559660
 H          2.89692       -1.73342       -0.56777
 C          3.23703       -0.89244        0.03513
 H          3.55846       -1.26897        1.00619
 H          4.09535       -0.43833       -0.45915
 C          2.12275        0.12137        0.20739
 H          1.24903       -0.32306        0.74262
 H          2.39574        0.95383        0.87748
 O          1.59555        0.61301       -0.93998
 H         -2.39223        1.14484        0.86614
 C         -1.67483        1.04051        0.05342
 H         -2.16226        1.30354       -0.89312
 C         -1.34509       -0.50568       -0.11230
 C         -2.61549       -1.23538       -0.53728
 H         -2.95635       -0.87737       -1.50919
 H         -3.40629       -1.08350        0.19732
 H         -2.41952       -2.30329       -0.61442
 O         -0.85233       -0.91561        1.06531
 O         -0.58707        1.84444        0.33450
 H          0.12462        1.66210       -0.29601
 H         -0.57896       -0.54138       -0.90693
 }
 BASIS=MINAO
 END
 {rhf;
 wf,charge=0,spin=2}
 BASIS=VDZ-F12
 END
 {rhf;
 wf,charge=0,spin=2}
 rccsd(t)-f12a,gem_beta=0.9
 
 
 Commands initialized (834), CPU time= 0.01 sec, 672 directives.
 Default parameters read. Elapsed time= 1.16 sec

 Checking input...
 Passed
1


                                         ***  PROGRAM SYSTEM MOLPRO  ***
                                       Copyright, TTI GmbH Stuttgart, 2015
                                    Version 2022.2 linked Wed Sep 28 15:59:29 2022


 **********************************************************************************************************************************
 LABEL *   SCI                                                                           
  64 bit mpp version                                                                     DATE: 07-Nov-22          TIME: 12:55:33  
 **********************************************************************************************************************************

 SHA1:             51306cdc306ce2a111a2867affebcb289530e0a7
 **********************************************************************************************************************************

 Memory per process:      2800 MW
 Total memory per node:  19600 MW

 GA preallocation disabled
 GA check disabled

 Variable memory set to 2800.0 MW

 SETTING GEOMTYP        =    XYZ
 ZSYMEL=NOSYM

 SETTING BASIS          =    MINAO


 Recomputing integrals since basis changed


 Using spherical harmonics

 Library entry H      S MINAO                selected for orbital group  1
 Library entry C      S MINAO                selected for orbital group  2
 Library entry C      P MINAO                selected for orbital group  2
 Library entry O      S MINAO                selected for orbital group  6
 Library entry O      P MINAO                selected for orbital group  6


 PROGRAM * SEWARD (Integral evaluation for generally contracted gaussian basis sets)     Author: Roland Lindh, 1990

 Geometry written to block  1 of record 700


 Point group  C1  


 ATOMIC COORDINATES

 NR  ATOM    CHARGE       X              Y              Z

   1  H       1.00    5.474385405   -3.275689059   -1.072929802
   2  C       6.00    6.117100157   -1.686467183    0.066386079
   3  H       1.00    6.724514825   -2.398005760    1.901423529
   4  H       1.00    7.739089884   -0.828323652   -0.867667750
   5  C       6.00    4.011416131    0.229356060    0.391910301
   6  H       1.00    2.360324621   -0.610494922    1.403348415
   7  H       1.00    4.527292466    1.802477469    1.658196880
   8  O       8.00    3.015152518    1.158421012   -1.776304763
   9  H       1.00   -4.520659527    2.163434057    1.636767386
  10  C       6.00   -3.164970005    1.966278930    0.100949170
  11  H       1.00   -4.086079210    2.463333592   -1.687752196
  12  C       6.00   -2.541851713   -0.955596707   -0.212216244
  13  C       6.00   -4.942559782   -2.334529860   -1.015312052
  14  H       1.00   -5.586691829   -1.657989010   -2.851955770
  15  H       1.00   -6.436955201   -2.047518256    0.372880759
  16  H       1.00   -4.572230153   -4.352587286   -1.161085525
  17  O       8.00   -1.610670268   -1.730252137    2.013144138
  18  O       8.00   -1.109401516    3.485486453    0.632113389
  19  H       1.00    0.235497670    3.140913792   -0.559377830
  20  H       1.00   -1.094075837   -1.023059929   -1.713849314

 Bond lengths in Bohr (Angstrom)

 1-2  2.058336489  2-3  2.059757794  2-4  2.059057442  2-5  2.865353370  5-6  2.110559144
     ( 1.089224762)     ( 1.089976885)     ( 1.089606274)     ( 1.516279704)     ( 1.116859801)

  5- 7  2.084303496   5- 8  2.560636529   9-10  2.058033483  10-11  2.072428064  10-12  3.003948438
       ( 1.102965911)       ( 1.355030497)       ( 1.089064418)       ( 1.096681703)       ( 1.589621056)

 10-18  2.610649103  12-13  2.882675623  12-17  2.533657188  12-20  2.086985422  13-14  2.060551810
       ( 1.381496011)       ( 1.525446246)       ( 1.340753644)       ( 1.104385125)       ( 1.090397060)

 13-15  2.059774893  13-16  2.056927250  18-19  1.829517823
       ( 1.089985933)       ( 1.088479025)       ( 0.968139139)

 Bond angles

  1-2-3  108.57156021   1-2-4  108.46099794   1-2-5  110.46592668   2-5-6  111.30160254

  2-5-7  113.06470274   2-5-8  115.61442181   3-2-4  108.40979106   3-2-5  110.27169372

  4-2-5  110.59547237   6-5-7  101.70140308   6-5-8  104.22882892   7-5-8  109.68714588

  9-10-11  109.16767549   9-10-12  107.91592080   9-10-18  108.12488701  10-12-13  108.75819032

 10-12-17  106.38338942  10-12-20  104.49842212  10-18-19  109.67621709  11-10-12  103.62142944

 11-10-18  112.70538100  12-10-18  115.08172932  12-13-14  110.58520496  12-13-15  110.47499026

 12-13-16  109.82313086  13-12-17  113.86085275  13-12-20  111.21158870  14-13-15  109.15787555

 14-13-16  108.37517034  15-13-16  108.36640291  17-12-20  111.53868581

 NUCLEAR CHARGE:                   66
 NUMBER OF PRIMITIVE AOS:         260
 NUMBER OF SYMMETRY AOS:          260
 NUMBER OF CONTRACTIONS:           52   (   52A   )
 NUMBER OF INNER CORE ORBITALS:     0   (    0A   )
 NUMBER OF OUTER CORE ORBITALS:     8   (    8A   )
 NUMBER OF VALENCE ORBITALS:       44   (   44A   )


 NUCLEAR REPULSION ENERGY  396.59080116

 Eigenvalues of metric

         1 0.180E+00 0.182E+00 0.189E+00 0.208E+00 0.222E+00 0.244E+00 0.245E+00 0.249E+00


 Contracted 2-electron integrals neglected if value below      1.0D-11
 AO integral compression algorithm  1   Integral accuracy      1.0D-11

     6.554 MB (compressed) written to integral file ( 83.4%)

     Node minimum: 0.786 MB, node maximum: 1.049 MB


 NUMBER OF SORTED TWO-ELECTRON INTEGRALS:     135142.     BUFFER LENGTH:  32768
 NUMBER OF SEGMENTS:   1  SEGMENT LENGTH:     135142      RECORD LENGTH: 524288

 Memory used in sort:       0.69 MW

 SORT1 READ     1049470. AND WROTE      133942. INTEGRALS IN      1 RECORDS. CPU TIME:     0.02 SEC, REAL TIME:     0.03 SEC
 SORT2 READ      936734. AND WROTE      950131. INTEGRALS IN     28 RECORDS. CPU TIME:     0.01 SEC, REAL TIME:     0.01 SEC

 Node minimum:      135142.  Node maximum:      136324. integrals

 OPERATOR DM      FOR CENTER  0  COORDINATES:    0.000000    0.000000    0.000000


 **********************************************************************************************************************************
 DATASETS  * FILE   NREC   LENGTH (MB)   RECORD NAMES
              1      18       29.01       500      610      700      900      950      970     1000      129      960     1100   
                                          VAR    BASINP    GEOM    SYMINP    ZMAT    AOBASIS   BASIS     P2S    ABASIS      S 
                                         1400     1410     1200     1210     1080     1600     1650     1700   
                                           T        V       H0       H01     AOSYM     SMH    MOLCAS    OPER   

 PROGRAMS   *        TOTAL       INT
 CPU TIMES  *         1.21      1.06
 REAL TIME  *         4.94 SEC
 DISK USED  *        29.61 MB (local),      238.89 MB (total)
 GA USED    *         0.00 MB       (max)       0.00 MB       (current)
 **********************************************************************************************************************************


 Program * Restricted Hartree-Fock

 Orbital guess generated from atomic densities.

 Initial alpha occupancy:  34
 Initial beta  occupancy:  32

 NELEC=   66   SYM=1   MS2= 2   THRE=1.0D-08   THRD=3.2D-06   THRG=3.2D-06  HFMA2=F  DIIS_START=2   DIIS_MAX=10   DIIS_INCORE=F

 Level shifts:    0.00 (CLOSED)    0.00 (OPEN)    0.30 (GAP_MIN)

 ITER           ETOT              DE          GRAD        DDIFF     DIIS  NEXP   TIME(IT)  TIME(TOT)  DIAG
   1     -419.67131053    -419.67131053     0.00D+00     0.25D+00     0     0       0.00      0.10    start
   2     -419.93521775      -0.26390722     0.13D-01     0.36D-01     1     0       0.00      0.10    diag2
   3     -420.02063881      -0.08542106     0.77D-02     0.13D-01     2     0       0.00      0.10    diag2
   4     -420.06759414      -0.04695533     0.30D-02     0.10D-01     3     0       0.01      0.11    diag2
   5     -420.07394730      -0.00635316     0.12D-02     0.37D-02     4     0       0.00      0.11    diag2
   6     -420.07466265      -0.00071535     0.38D-03     0.14D-02     5     0       0.00      0.11    diag2
   7     -420.07471982      -0.00005717     0.11D-03     0.36D-03     6     0       0.01      0.12    diag2
   8     -420.07474253      -0.00002271     0.56D-04     0.18D-03     7     0       0.00      0.12    fixocc
   9     -420.07476359      -0.00002106     0.39D-04     0.23D-03     8     0       0.00      0.12    diag2
  10     -420.07477453      -0.00001094     0.24D-04     0.19D-03     9     0       0.01      0.13    diag2/orth
  11     -420.07477900      -0.00000447     0.18D-04     0.92D-04     9     0       0.00      0.13    diag2
  12     -420.07478842      -0.00000942     0.17D-04     0.20D-03     9     0       0.00      0.13    diag2
  13     -420.07481524      -0.00002682     0.16D-04     0.71D-03     9     0       0.01      0.14    diag2
  14     -420.07484051      -0.00002527     0.12D-04     0.14D-02     9     0       0.00      0.14    diag2
  15     -420.07484129      -0.00000078     0.44D-05     0.17D-03     9     0       0.00      0.14    diag2
  16     -420.07484149      -0.00000020     0.20D-05     0.12D-03     9     0       0.01      0.15    diag2
  17     -420.07484150      -0.00000001     0.88D-06     0.16D-04     9     0       0.00      0.15    diag2
  18     -420.07484150      -0.00000001     0.74D-06     0.27D-05     9     0       0.00      0.15    diag2
  19     -420.07484151      -0.00000001     0.72D-06     0.36D-05     0     0       0.00      0.15    diag

 Final alpha occupancy:  34
 Final beta  occupancy:  32

 !RHF STATE 1.1 Energy               -420.074841511956
  RHF One-electron energy           -1356.081819196330
  RHF Two-electron energy             539.416176519600
  RHF Kinetic energy                  418.949310980807
  RHF Nuclear energy                  396.590801164774
  RHF Virial quotient                  -1.002686555394

 !RHF STATE 1.1 Dipole moment           0.15071420    -0.37703889    -0.42001446
 Dipole moment /Debye                   0.38307730    -0.95833728    -1.06757026

 Orbital energies:

           1.1          2.1          3.1          4.1          5.1          6.1          7.1          8.1          9.1         10.1
    -20.610633   -20.599356   -20.535439   -11.479122   -11.477440   -11.468715   -11.402340   -11.397870    -1.424356    -1.407685

          11.1         12.1         13.1         14.1         15.1         16.1         17.1         18.1         19.1         20.1
     -1.390833    -1.095181    -1.077816    -0.987590    -0.895407    -0.860960    -0.734497    -0.728183    -0.701546    -0.697799

          21.1         22.1         23.1         24.1         25.1         26.1         27.1         28.1         29.1         30.1
     -0.684267    -0.657083    -0.650049    -0.631782    -0.612674    -0.597999    -0.592229    -0.577676    -0.533390    -0.504864

          31.1         32.1         33.1         34.1         35.1         36.1
     -0.497032    -0.487617    -0.632169    -0.618427     0.336953     0.357712


 HOMO     34.1    -0.618427 =     -16.8283eV
 LUMO     35.1     0.336953 =       9.1690eV
 LUMO-HOMO         0.955380 =      25.9972eV

 Orbitals saved in record  2100.2


 **********************************************************************************************************************************
 DATASETS  * FILE   NREC   LENGTH (MB)   RECORD NAMES
              1      18       29.01       500      610      700      900      950      970     1000      129      960     1100   
                                          VAR    BASINP    GEOM    SYMINP    ZMAT    AOBASIS   BASIS     P2S    ABASIS      S 
                                         1400     1410     1200     1210     1080     1600     1650     1700   
                                           T        V       H0       H01     AOSYM     SMH    MOLCAS    OPER   

              2       4        0.76       700     1000      520     2100   
                                         GEOM     BASIS   MCVARS     RHF  

 PROGRAMS   *        TOTAL   RHF-SCF       INT
 CPU TIMES  *         1.48      0.26      1.06
 REAL TIME  *         5.52 SEC
 DISK USED  *        30.20 MB (local),      243.05 MB (total)
 GA USED    *         0.00 MB       (max)       0.00 MB       (current)
 **********************************************************************************************************************************
 SETTING BASIS          =    VDZ-F12


 Recomputing integrals since basis changed


 Using spherical harmonics

 Library entry H      S cc-pVDZ-F12          selected for orbital group  1
 Library entry H      P cc-pVDZ-F12          selected for orbital group  1
 Library entry C      S cc-pVDZ-F12          selected for orbital group  2
 Library entry C      P cc-pVDZ-F12          selected for orbital group  2
 Library entry C      D cc-pVDZ-F12          selected for orbital group  2
 Library entry O      S cc-pVDZ-F12          selected for orbital group  6
 Library entry O      P cc-pVDZ-F12          selected for orbital group  6
 Library entry O      D cc-pVDZ-F12          selected for orbital group  6


 PROGRAM * SEWARD (Integral evaluation for generally contracted gaussian basis sets)     Author: Roland Lindh, 1990

 Geometry written to block  1 of record 700


 Point group  C1  


 ATOMIC COORDINATES

 NR  ATOM    CHARGE       X              Y              Z

   1  H       1.00    5.474385405   -3.275689059   -1.072929802
   2  C       6.00    6.117100157   -1.686467183    0.066386079
   3  H       1.00    6.724514825   -2.398005760    1.901423529
   4  H       1.00    7.739089884   -0.828323652   -0.867667750
   5  C       6.00    4.011416131    0.229356060    0.391910301
   6  H       1.00    2.360324621   -0.610494922    1.403348415
   7  H       1.00    4.527292466    1.802477469    1.658196880
   8  O       8.00    3.015152518    1.158421012   -1.776304763
   9  H       1.00   -4.520659527    2.163434057    1.636767386
  10  C       6.00   -3.164970005    1.966278930    0.100949170
  11  H       1.00   -4.086079210    2.463333592   -1.687752196
  12  C       6.00   -2.541851713   -0.955596707   -0.212216244
  13  C       6.00   -4.942559782   -2.334529860   -1.015312052
  14  H       1.00   -5.586691829   -1.657989010   -2.851955770
  15  H       1.00   -6.436955201   -2.047518256    0.372880759
  16  H       1.00   -4.572230153   -4.352587286   -1.161085525
  17  O       8.00   -1.610670268   -1.730252137    2.013144138
  18  O       8.00   -1.109401516    3.485486453    0.632113389
  19  H       1.00    0.235497670    3.140913792   -0.559377830
  20  H       1.00   -1.094075837   -1.023059929   -1.713849314

 Bond lengths in Bohr (Angstrom)

 1-2  2.058336489  2-3  2.059757794  2-4  2.059057442  2-5  2.865353370  5-6  2.110559144
     ( 1.089224762)     ( 1.089976885)     ( 1.089606274)     ( 1.516279704)     ( 1.116859801)

  5- 7  2.084303496   5- 8  2.560636529   9-10  2.058033483  10-11  2.072428064  10-12  3.003948438
       ( 1.102965911)       ( 1.355030497)       ( 1.089064418)       ( 1.096681703)       ( 1.589621056)

 10-18  2.610649103  12-13  2.882675623  12-17  2.533657188  12-20  2.086985422  13-14  2.060551810
       ( 1.381496011)       ( 1.525446246)       ( 1.340753644)       ( 1.104385125)       ( 1.090397060)

 13-15  2.059774893  13-16  2.056927250  18-19  1.829517823
       ( 1.089985933)       ( 1.088479025)       ( 0.968139139)

 Bond angles

  1-2-3  108.57156021   1-2-4  108.46099794   1-2-5  110.46592668   2-5-6  111.30160254

  2-5-7  113.06470274   2-5-8  115.61442181   3-2-4  108.40979106   3-2-5  110.27169372

  4-2-5  110.59547237   6-5-7  101.70140308   6-5-8  104.22882892   7-5-8  109.68714588

  9-10-11  109.16767549   9-10-12  107.91592080   9-10-18  108.12488701  10-12-13  108.75819032

 10-12-17  106.38338942  10-12-20  104.49842212  10-18-19  109.67621709  11-10-12  103.62142944

 11-10-18  112.70538100  12-10-18  115.08172932  12-13-14  110.58520496  12-13-15  110.47499026

 12-13-16  109.82313086  13-12-17  113.86085275  13-12-20  111.21158870  14-13-15  109.15787555

 14-13-16  108.37517034  15-13-16  108.36640291  17-12-20  111.53868581

 NUCLEAR CHARGE:                   66
 NUMBER OF PRIMITIVE AOS:         460
 NUMBER OF SYMMETRY AOS:          444
 NUMBER OF CONTRACTIONS:          348   (  348A   )
 NUMBER OF INNER CORE ORBITALS:     0   (    0A   )
 NUMBER OF OUTER CORE ORBITALS:     8   (    8A   )
 NUMBER OF VALENCE ORBITALS:       44   (   44A   )


 NUCLEAR REPULSION ENERGY  396.59080116


 Eigenvalues of metric

         1 0.881E-04 0.134E-03 0.154E-03 0.351E-03 0.478E-03 0.535E-03 0.633E-03 0.664E-03


 Contracted 2-electron integrals neglected if value below      1.0D-11
 AO integral compression algorithm  1   Integral accuracy      1.0D-11

     5685.379 MB (compressed) written to integral file ( 35.6%)

     Node minimum: 786.432 MB, node maximum: 856.424 MB


 NUMBER OF SORTED TWO-ELECTRON INTEGRALS:  263425050.     BUFFER LENGTH:  32768
 NUMBER OF SEGMENTS:   9  SEGMENT LENGTH:   31995432      RECORD LENGTH: 524288

 Memory used in sort:      32.55 MW

 SORT1 READ  1996204261. AND WROTE   205738847. INTEGRALS IN    592 RECORDS. CPU TIME:    24.73 SEC, REAL TIME:    28.00 SEC
 SORT2 READ  1430511642. AND WROTE  1843853901. INTEGRALS IN  22869 RECORDS. CPU TIME:     3.55 SEC, REAL TIME:     4.85 SEC

 Node minimum:   263381675.  Node maximum:   263433726. integrals

 OPERATOR DM      FOR CENTER  0  COORDINATES:    0.000000    0.000000    0.000000


 **********************************************************************************************************************************
 DATASETS  * FILE   NREC   LENGTH (MB)   RECORD NAMES
              1      18       33.16       500      610      700      900      950      970     1001      129      960     1100   
                                          VAR    BASINP    GEOM    SYMINP    ZMAT    AOBASIS   BASIS     P2S    ABASIS      S 
                                         1400     1410     1200     1210     1080     1600     1650     1700   
                                           T        V       H0       H01     AOSYM     SMH    MOLCAS    OPER   

              2       5        0.83       700     1000      520     2100     1001   
                                         GEOM     BASIS   MCVARS     RHF     BASIS   

 PROGRAMS   *        TOTAL       INT   RHF-SCF       INT
 CPU TIMES  *        40.96     39.44      0.26      1.06
 REAL TIME  *        50.17 SEC
 DISK USED  *        34.08 MB (local),       21.40 GB (total)
 GA USED    *         0.00 MB       (max)       0.00 MB       (current)
 **********************************************************************************************************************************


 Program * Restricted Hartree-Fock

 Molecular orbitals read from record     2100.2  Type=RHF/CANONICAL  

 Present basis size:      348
 Previous basis size:      52
 Previous occupation:      34
 Previous closed-shells:   32
 Previous core-orbitals:    8
 Present occupation:       34
 Present closed-shells:    32
 Present core-orbitals:     8
 Wavefunction symmetry:    1   Triplet 

 Orbital overlap <old|new>:  < 1.1| 1.1> = 1.000000   < 2.1| 2.1> = 1.000000   < 3.1| 3.1> = 1.000000   < 4.1| 4.1> = 1.000000
                             < 5.1| 5.1> = 1.000000   < 6.1| 6.1> = 1.000000   < 7.1| 7.1> = 1.000000   < 8.1| 8.1> = 1.000000
                             < 9.1| 9.1> = 1.000000   <10.1|10.1> = 1.000000   <11.1|11.1> = 1.000000   <12.1|12.1> = 1.000000
                             <13.1|13.1> = 1.000000   <14.1|14.1> = 1.000000   <15.1|15.1> = 1.000000   <16.1|16.1> = 1.000000
                             <17.1|17.1> = 1.000000   <18.1|18.1> = 1.000000   <19.1|19.1> = 1.000000   <20.1|20.1> = 1.000000
                             <21.1|21.1> = 1.000000   <22.1|22.1> = 1.000000   <23.1|23.1> = 1.000000   <24.1|24.1> = 1.000000
                             <25.1|25.1> = 1.000000   <26.1|26.1> = 1.000000   <27.1|27.1> = 1.000000   <28.1|28.1> = 1.000000
                             <29.1|29.1> = 1.000000   <30.1|30.1> = 1.000000   <31.1|31.1> = 1.000000   <32.1|32.1> = 1.000000
                             <33.1|33.1> = 1.000000   <34.1|34.1> = 1.000000


 Initial alpha occupancy:  34
 Initial beta  occupancy:  32

 NELEC=   66   SYM=1   MS2= 2   THRE=1.0D-08   THRD=3.2D-06   THRG=3.2D-06  HFMA2=F  DIIS_START=2   DIIS_MAX=10   DIIS_INCORE=F

 Level shifts:    0.00 (CLOSED)    0.00 (OPEN)    0.30 (GAP_MIN)

 ITER           ETOT              DE          GRAD        DDIFF     DIIS  NEXP   TIME(IT)  TIME(TOT)  DIAG
   1     -420.07484151    -420.07484151     0.00D+00     0.38D-01     0     0       3.15      3.25    start
   2     -420.83289111      -0.75804959     0.90D-02     0.14D-01     0     0       3.16      6.41    diag
   3     -420.93459152      -0.10170042     0.26D-02     0.48D-02     1     0       3.20      9.61    diag2
   4     -420.94465968      -0.01006816     0.74D-03     0.14D-02     2     0       3.21     12.82    diag2
   5     -420.94615281      -0.00149314     0.35D-03     0.41D-03     3     0       3.18     16.00    diag2
   6     -420.94633296      -0.00018014     0.87D-04     0.19D-03     4     0       3.19     19.19    diag2
   7     -420.94634767      -0.00001471     0.27D-04     0.41D-04     5     0       3.19     22.38    diag2
   8     -420.94635400      -0.00000633     0.10D-04     0.19D-04     6     0       3.22     25.60    fixocc
   9     -420.94635828      -0.00000428     0.59D-05     0.95D-05     7     0       3.24     28.84    diag2
  10     -420.94636368      -0.00000540     0.56D-05     0.12D-04     8     0       3.19     32.03    diag2/orth
  11     -420.94638221      -0.00001852     0.54D-05     0.42D-04     9     0       3.18     35.21    diag2
  12     -420.94643687      -0.00005467     0.50D-05     0.15D-03     9     0       3.20     38.41    diag2
  13     -420.94646506      -0.00002818     0.39D-05     0.11D-03     9     0       3.18     41.59    diag2
  14     -420.94648275      -0.00001770     0.31D-05     0.10D-03     9     0       3.19     44.78    diag2
  15     -420.94649003      -0.00000728     0.21D-05     0.76D-04     9     0       3.20     47.98    diag2
  16     -420.94649182      -0.00000179     0.15D-05     0.34D-04     9     0       3.19     51.17    diag2
  17     -420.94649231      -0.00000048     0.11D-05     0.11D-04     9     0       3.19     54.36    diag2
  18     -420.94649255      -0.00000025     0.97D-06     0.38D-05     9     0       3.25     57.61    diag2
  19     -420.94649293      -0.00000037     0.94D-06     0.46D-05     9     0       3.26     60.87    diag2
  20     -420.94649409      -0.00000116     0.90D-06     0.16D-04     9     0       3.23     64.10    diag2/orth
  21     -420.94649601      -0.00000192     0.76D-06     0.38D-04     9     0       3.24     67.34    diag2
  22     -420.94649664      -0.00000064     0.44D-06     0.29D-04     9     0       3.24     70.58    diag2
  23     -420.94649669      -0.00000005     0.19D-06     0.76D-05     9     0       3.25     73.83    diag2
  24     -420.94649669      -0.00000000     0.12D-06     0.13D-05     9     0       3.22     77.05    diag2
  25     -420.94649670      -0.00000000     0.10D-06     0.26D-06     0     0       3.21     80.26    diag

 Final alpha occupancy:  34
 Final beta  occupancy:  32

 !RHF STATE 1.1 Energy               -420.946496695531
  RHF One-electron energy           -1362.079682237518
  RHF Two-electron energy             544.542384377213
  RHF Kinetic energy                  420.689444739150
  RHF Nuclear energy                  396.590801164774
  RHF Virial quotient                  -1.000611025448

 !RHF STATE 1.1 Dipole moment           0.07291421    -0.53365417    -0.42951934
 Dipole moment /Debye                   0.18532945    -1.35641360    -1.09172928

 Orbital energies:

           1.1          2.1          3.1          4.1          5.1          6.1          7.1          8.1          9.1         10.1
    -20.615693   -20.603460   -20.551076   -11.288958   -11.287370   -11.283175   -11.226565   -11.223373    -1.381292    -1.363122

          11.1         12.1         13.1         14.1         15.1         16.1         17.1         18.1         19.1         20.1
     -1.351521    -1.028080    -1.010353    -0.924371    -0.840563    -0.813350    -0.702799    -0.680075    -0.655296    -0.636551

          21.1         22.1         23.1         24.1         25.1         26.1         27.1         28.1         29.1         30.1
     -0.621182    -0.609007    -0.607206    -0.585851    -0.561686    -0.545372    -0.541117    -0.515317    -0.487884    -0.463527

          31.1         32.1         33.1         34.1         35.1         36.1
     -0.452283    -0.444016    -0.602201    -0.589730     0.048849     0.051466


 HOMO     34.1    -0.589730 =     -16.0474eV
 LUMO     35.1     0.048849 =       1.3292eV
 LUMO-HOMO         0.638579 =      17.3766eV

 Orbitals saved in record  2101.2


 **********************************************************************************************************************************
 DATASETS  * FILE   NREC   LENGTH (MB)   RECORD NAMES
              1      18       33.16       500      610      700      900      950      970     1001      129      960     1100   
                                          VAR    BASINP    GEOM    SYMINP    ZMAT    AOBASIS   BASIS     P2S    ABASIS      S 
                                         1400     1410     1200     1210     1080     1600     1650     1700   
                                           T        V       H0       H01     AOSYM     SMH    MOLCAS    OPER   

              2       6        4.64       700     1000      520     2100     1001     2101   
                                         GEOM     BASIS   MCVARS     RHF     BASIS     RHF  

 PROGRAMS   *        TOTAL   RHF-SCF       INT   RHF-SCF       INT
 CPU TIMES  *       121.23     80.27     39.44      0.26      1.06
 REAL TIME  *       136.18 SEC
 DISK USED  *        54.57 MB (local),       21.54 GB (total)
 GA USED    *         0.00 MB       (max)       0.00 MB       (current)
 **********************************************************************************************************************************


 PROGRAM * CCSD (Restricted open-shell coupled cluster)     Authors: C. Hampel, H.-J. Werner, 1991, M. Deegan, P.J. Knowles, 1992

                   Density fitting integral evaluation by F.R. Manby, 2003,2007, G. Knizia, 2010


 Basis set VDZ-F12/JKFIT generated.      Number of basis functions:   1072 
 Basis set CC-PVDZ-F12/OPTRI generated.  Number of basis functions:   792 
 Basis set VDZ-F12/MP2FIT generated.     Number of basis functions:   852 

 Convergence thresholds:  THRVAR = 1.00D-08  THRDEN = 1.00D-06

 CCSD(T)     terms to be evaluated (factor= 1.000)


 Number of core orbitals:           8 (   8 )
 Number of closed-shell orbitals:  24 (  24 )
 Number of active  orbitals:        2 (   2 )
 Number of external orbitals:     314 ( 314 )

 Memory could be reduced to 1359.33 Mwords without degradation in triples

 Number of N-1 electron functions:              50
 Number of N-2 electron functions:            1225
 Number of singly external CSFs:             15800
 Number of doubly external CSFs:          92221914
 Total number of CSFs:                    92237714

 Molecular orbitals read from record     2101.2  Type=RHF/CANONICAL  

 Integral transformation finished. Total CPU: 120.82 sec, npass=  1  Memory used: 641.09 MW

 Geminal basis:    OPTFULL  GEM_TYPE=SLATER  BETA=0.9  NGEM=6

 Optimizing Gaussian exponents for each gem_beta

 Geminal optimization for beta= 0.9000
 Weight function:   m=0, omega= 1.3652

 Augmented Hessian optimization of geminal fit. Trust ratio= 0.40000
 Convergence reached after  14 iterations. Final gradient= 8.42D-18, Step= 7.36D-08, Delta= 1.32D-09

 Alpha:                 0.16713     0.72638     2.57315     8.59263    32.33955   179.26007
 Coeff:                 0.29008     0.30523     0.17630     0.10448     0.06448     0.03994


 WFN_F12=FIX,EG    DECOUPLE_EXPL=F   HYBRID=0    NOX=F   SEMIINT_F12=T   CORE_SINGLES=F


 AO(A)-basis ORBITAL           loaded. Number of functions:     348
 RI(R)-basis CC-PVDZ-F12/OPTRI loaded. Number of functions:     792
 DF-basis VDZ-F12/JKFIT        loaded. Number of functions:    1072

 Screening thresholds:   THRAO=  1.00D-10  THRMO=  1.00D-09  THRPROD=  1.00D-09
                         THRSW=  1.00D-05  THROV=  1.00D-12  THRAOF12= 1.00D-08

 CPU time for one-electron matrices               6.09 sec

 Construction of ABS:
 Pseudo-inverse stability          5.98E-12
 Smallest eigenvalue of S          9.62E-05  (threshold= 1.00E-08)
 Ratio eigmin/eigmax               1.15E-05  (threshold= 1.00E-09)
 Smallest eigenvalue of S kept     9.62E-05  (threshold= 9.62E-05, 0 functions deleted, 792 kept)

 Construction of CABS:
 Pseudo-inverse stability          1.04E-10
 Smallest eigenvalue of S          2.68E-06  (threshold= 1.00E-08)
 Ratio eigmin/eigmax               2.68E-06  (threshold= 1.00E-09)
 Smallest eigenvalue of S kept     2.68E-06  (threshold= 2.68E-06, 0 functions deleted, 792 kept)

 CPU time for basis constructions                 0.40 sec
 Fock operators(MO) rebuilt from dump record.
 CPU time for Fock operator transformation        0.45 sec

                                      TOTAL          ALPHA          BETA    
  Singles Contributions MO        -0.007400303   -0.003698444   -0.003701859
  Singles Contributions CABS      -0.018723497   -0.009897014   -0.008826484
  Pure DF-RHF relaxation          -0.018121305

 CPU time for RHF CABS relaxation                 0.61 sec
 CPU time for singles (tot)                       1.41 sec

 AO(A)-basis ORBITAL           loaded. Number of functions:     348
 RI(R)-basis CC-PVDZ-F12/OPTRI loaded. Number of functions:     792
 DF-basis VDZ-F12/MP2FIT       loaded. Number of functions:     852

 Screening thresholds:   THRAO=  1.00D-10  THRMO=  1.00D-09  THRPROD=  1.00D-09
                         THRSW=  1.00D-05  THROV=  1.00D-12  THRAOF12= 1.00D-08

 CPU time for transformed integrals              74.65 sec
 CPU time for F12 matrices                       67.44 sec

 Diagonal F12 ansatz with fixed amplitudes:   TS= 0.5000  TT= 0.2500  TN= 0.3750

 ITER.     SQ.NORM      CORR.ENERGY   TOTAL ENERGY  ENERGY CHANGE      VAR         CPU   MICRO    DIIS
   1      1.39693723    -1.68405419  -422.64867219    -1.7022E+00   3.93E-01      3.45  1  1  1   0  0
   2      1.39738999    -1.68352480  -422.64814280     5.2939E-04   2.48E-04     18.80  0  0  0   1  1
   3      1.39791602    -1.68417764  -422.64879564    -6.5284E-04   2.26E-06     36.37  0  0  0   2  2
   4      1.39792915    -1.68418238  -422.64880038    -4.7446E-06   1.89E-08     56.43  0  0  0   3  3
   5      1.39793092    -1.68418242  -422.64880042    -3.8187E-08   2.32E-10     78.86  0  0  0   4  4

 - - Continuing with F12/conv. amplitude coupling turned on.

   6      1.40062337    -1.69287690  -422.65749490    -8.6945E-03   3.85E-04     96.69  1  1  1   1  1
   7      1.40061791    -1.69287930  -422.65749730    -2.4035E-06   3.90E-08    116.45  1  1  1   2  2
   8      1.40061879    -1.69287875  -422.65749675     5.4930E-07   1.21E-10    141.02  1  1  1   3  3

 CPU time for iterative RMP2-F12                141.02 sec


 DF-RMP2-F12 doubles corrections:
 - - - - - - - - - - - - - - - - 
  Approx.                             TOTAL           A-B            A-A            B-B    
  RMP2-F12/3C(FIX)                -0.298938067   -0.262396508   -0.020748918   -0.015792641
  RMP2-F12/3*C(FIX)               -0.290241735   -0.256114758   -0.019426381   -0.014700596
  RMP2-F12/3*C(DX)                -0.293497980   -0.259258663   -0.019507727   -0.014731590
  RMP2-F12/3*C(FIX,DX)            -0.320823081   -0.285653456   -0.020192601   -0.014977024

 DF-RMP2-F12 doubles energies:
 - - - - - - - - - - - - - - -
  Approx.                             TOTAL           A-B            A-A            B-B    
  RMP2                            -1.386540383   -1.049259324   -0.182166167   -0.155114892
  RMP2-F12/3C(FIX)                -1.685478449   -1.311655832   -0.202915085   -0.170907533
  RMP2-F12/3*C(FIX)               -1.676782118   -1.305374082   -0.201592548   -0.169815488
  RMP2-F12/3*C(DX)                -1.680038363   -1.308517987   -0.201673894   -0.169846482
  RMP2-F12/3*C(FIX,DX)            -1.707363464   -1.334912780   -0.202358768   -0.170091916


  Reference energy                   -420.946496695531
  CABS relaxation correction to RHF    -0.018121305377
  New reference energy               -420.964618000908

  RMP2-F12 singles (MO) energy         -0.007400303303
  RMP2-F12 pair energy                 -1.685478449470
  RMP2-F12 correlation energy          -1.692878752773

 !RMP2-F12/3C(FIX) energy            -422.657496753681

 Starting RMP2 calculation, locsing= 0

 Wavefunction is spin-projected

 ITER.      SQ.NORM     CORR.ENERGY   TOTAL ENERGY   ENERGY CHANGE        DEN1      VAR(S)    VAR(P)  DIIS     TIME
   1      1.39298922    -1.38876479  -422.33526148    -1.38876479    -0.00483613  0.29D-04  0.17D-02  1  1   449.93
   2      1.39717734    -1.39398382  -422.34048052    -0.00521903    -0.00000971  0.96D-06  0.38D-05  2  2   474.32
   3      1.39729277    -1.39406054  -422.34055723    -0.00007672    -0.00000010  0.54D-07  0.25D-07  3  3   499.44
   4      1.39729563    -1.39406109  -422.34055778    -0.00000055    -0.00000000  0.18D-08  0.39D-09  4  4   524.20

 Norm of t1 vector:      0.04978473      S-energy:    -0.00639319      T1 diagnostic:  0.00062406
 Norm of t2 vector:      0.62834474      P-energy:    -1.38766789
                                         Alpha-Beta:  -1.05084471
                                         Alpha-Alpha: -0.18226398
                                         Beta-Beta:   -0.15455920

 Spin contamination <S**2-Sz**2-Sz>     0.00000000
  Reference energy                   -420.946496695531
  CABS singles correction              -0.018121305377
  New reference energy               -420.964618000908
  RHF-RMP2 correlation energy          -1.394061086305
 !RHF-RMP2 energy                    -422.358679087212

  F12/3C(FIX) correction               -0.298938066570
  RHF-RMP2-F12 correlation energy      -1.692999152875
 !RHF-RMP2-F12 total energy          -422.657617153783
 (NB above energy spin projected)

 Starting RCCSD calculation

 ITER.      SQ.NORM     CORR.ENERGY   TOTAL ENERGY   ENERGY CHANGE        DEN1      VAR(S)    VAR(P)  DIIS     TIME
   1      1.41113006    -1.39793547  -422.34443217    -1.39793547    -0.03835556  0.85D-02  0.69D-02  1  1  1162.21
   2      1.44702841    -1.43320314  -422.37969984    -0.03526767    -0.00386787  0.68D-03  0.11D-02  2  2  1774.98
   3      1.46710709    -1.44207273  -422.38856942    -0.00886959    -0.00086701  0.73D-03  0.91D-04  3  3  2388.66
   4      1.47893326    -1.44540173  -422.39189843    -0.00332900    -0.00031750  0.25D-03  0.43D-04  4  4  3003.53
   5      1.49169534    -1.44710333  -422.39360002    -0.00170160    -0.00010968  0.11D-03  0.98D-05  5  5  3619.42
   6      1.50105989    -1.44787252  -422.39436922    -0.00076920    -0.00002313  0.17D-04  0.37D-05  6  6  4236.08
   7      1.50542852    -1.44823709  -422.39473378    -0.00036456    -0.00000665  0.61D-05  0.72D-06  6  5  4859.86
   8      1.50725981    -1.44834945  -422.39484614    -0.00011236    -0.00000188  0.14D-05  0.32D-06  6  1  5511.24
   9      1.50757687    -1.44834316  -422.39483986     0.00000629    -0.00000050  0.44D-06  0.55D-07  6  3  6127.48
  10      1.50776168    -1.44836187  -422.39485857    -0.00001871    -0.00000018  0.16D-06  0.22D-07  6  2  6746.75
  11      1.50789894    -1.44836959  -422.39486628    -0.00000772    -0.00000009  0.84D-07  0.82D-08  6  4  7369.43
  12      1.50793729    -1.44837145  -422.39486814    -0.00000186    -0.00000006  0.56D-07  0.42D-08  6  6  7992.32
  13      1.50796387    -1.44836913  -422.39486583     0.00000231    -0.00000004  0.41D-07  0.18D-08  6  5  8614.80
  14      1.50795124    -1.44836496  -422.39486166     0.00000417    -0.00000003  0.31D-07  0.15D-08  6  1  9239.25
  15      1.50795689    -1.44836374  -422.39486044     0.00000122    -0.00000002  0.23D-07  0.12D-08  6  3  9864.35
  16      1.50794363    -1.44836164  -422.39485834     0.00000210    -0.00000001  0.10D-07  0.92D-09  6  4 10401.73
  17      1.50796971    -1.44836290  -422.39485960    -0.00000126    -0.00000000  0.37D-08  0.53D-09  6  2 10945.15
  18      1.50798390    -1.44836404  -422.39486073    -0.00000113    -0.00000000  0.14D-08  0.35D-09  6  5 11487.96
  19      1.50800881    -1.44836457  -422.39486126    -0.00000053    -0.00000000  0.45D-09  0.14D-09  6  1 12035.53

 Norm of t1 vector:      0.23417068      S-energy:    -0.00780922      T1 diagnostic:  0.02232199
                                                                       D1 diagnostic:  0.10169252
                                                                       D2 diagnostic:  0.15721997 (internal)
 Norm of t2 vector:      0.67318118      P-energy:    -1.44055535
                                         Alpha-Beta:  -1.12553408
                                         Alpha-Alpha: -0.16843419
                                         Beta-Beta:   -0.14658708

 Singles amplitudes (print threshold =  0.500E-01):

         I         SYM. A    A   T(IA) [Beta-Beta]

        12         1         1      0.06926644
        20         1         1     -0.09073148
        21         1         2      0.05335168
        24         1         2      0.11167814

 Spin contamination <S**2-Sz**2-Sz>     0.00000000

 Memory could be reduced to 1504.39 Mwords without degradation in triples


 RESULTS
 =======

  Reference energy                   -420.946496695531
  CABS relaxation correction to RHF    -0.018121305377
  New reference energy               -420.964618000908

  F12 corrections for ansatz 3C(FIX) added to RCCSD energy. Coupling mode:  7

  RCCSD-F12a singles energy            -0.007809216565
  RCCSD-F12a pair energy               -1.730095240511
  RCCSD-F12a correlation energy        -1.737904457076
  Triples (T) contribution             -0.052996194222
  Total correlation energy             -1.790900651298

  RHF-RCCSD-F12a energy              -422.702522457984
  RHF-RCCSD[T]-F12a energy           -422.758591366596
  RHF-RCCSD-T-F12a energy            -422.754756270149
 !RHF-RCCSD(T)-F12a energy           -422.755518652206

 Program statistics:

 Available memory in ccsd:              2799994298
 Min. memory needed in ccsd:             253637198
 Max. memory used in ccsd:               372828526
 Max. memory used in cckext:             303623695 (19 integral passes)
 Max. memory used in cckint:             641085208 ( 1 integral passes)


 **********************************************************************************************************************************
 DATASETS  * FILE   NREC   LENGTH (MB)   RECORD NAMES
              1      19       33.18       500      610      700      900      950      970     1001      129      960     1100   
                                          VAR    BASINP    GEOM    SYMINP    ZMAT    AOBASIS   BASIS     P2S    ABASIS      S 
                                         1400     1410     1200     1210     1080     1600     1650     1700      960(1)
                                           T        V       H0       H01     AOSYM     SMH    MOLCAS    OPER    ABASIS    

              2       7        5.56       700     1000      520     2100     1001     2101     7360   
                                         GEOM     BASIS   MCVARS     RHF     BASIS     RHF    F12ABS    

 PROGRAMS   *        TOTAL  RCCSD(T)   RHF-SCF       INT   RHF-SCF       INT
 CPU TIMES  *     20627.97  20506.66     80.27     39.44      0.26      1.06
 REAL TIME  *     22023.48 SEC
 DISK USED  *        10.98 GB (local),       98.00 GB (total)
 SF USED    *        78.13 GB
 GA USED    *         3.05 MB       (max)       0.00 MB       (current)
 **********************************************************************************************************************************

 RCCSD(T)-F12A/cc-pVDZ-F12 energy=   -422.755518652206

   RCCSD(T)-F12A         RHF-SCF         RHF-SCF
   -422.75551865   -420.94649670   -420.07484151
 **********************************************************************************************************************************
 Molpro calculation terminated
