# Supplementary material for: Computational Investigation of Substituent Effects on the Alcohol + Carbonyl Channel of Peroxy Radical Self- and Cross-Reactions
Source: J Phys Chem A. 2023 Feb 8;127(7):1686–96. doi: 10.1021/acs.jpca.2c08927 (PMC9969516; doi:10.1021/acs.jpca.2c08927)
Supplement: Supplementary file 2 — jp2c08927_si_002.zip [file jp2c08927_si_002.zip › EtO--OiPrOH/Forward-IRC-wb-TS1-opt-F12.out]

 Working directory              : /run/nvme/job_14045326/data/14045326/molpro.OArjHdunvT/
 Global scratch directory       : /run/nvme/job_14045326/data/14045326/molpro.OArjHdunvT/
 Wavefunction directory         : /scratch/kurten/scratch_galib/third-paper/EtO-O-iPrOH/ts-calc/eto-iproh-set1/eto-iproh-ts-set1/eto-iproh-ts-set1/wb-ts/irc-cal/eto-iproh-ts-set1-M0001-copt-TS-opt-IRC/ccsdt/Forward-wb-opt-F12/
 Main file repository           : /run/nvme/job_14045326/data/14045326/

 id        : cs

 Nodes       nprocs
 r05c62.bullx    7
 Distribution of processes:   nprocs(total)=    8   nprocs(compute)=    7   nprocs(helper)=    1
 GA implementation: MPI file
 GA implementation (serial work in mppx): MPI file

 Using customized tuning parameters: mindgm=1; mindgv=20; mindgc=4; mindgr=1; noblas=0; minvec=7
 default implementation of scratch files=sf  


 Variables initialized (1015), CPU time= 0.00 sec
 ***,SCI
 memory,2800,m
 geomtyp=xyz
 NOSYM
 geometry={
 20
 Forward-wb-opt.log,Energy: -265643.7112300
 H         -2.32401        0.63578        1.39393
 C         -2.86152       -0.25736        1.07972
 H         -2.56828       -1.08340        1.72289
 H         -3.93520       -0.07931        1.18277
 C         -2.49364       -0.61187       -0.34739
 H         -2.78949       -1.60674       -0.70464
 O         -2.71024        0.31171       -1.23876
 H          2.70311        0.34203        1.22892
 C          2.61168        0.23018        0.14042
 H          3.18927        1.02460       -0.33273
 C          1.14824        0.36125       -0.23944
 H          1.07065        0.28287       -1.32998
 C          0.55366        1.67919        0.22509
 H          1.08693        2.52230       -0.21647
 H          0.61165        1.75846        1.31153
 H         -0.49224        1.75433       -0.07418
 O          0.49827       -0.75217        0.36033
 O          3.15828       -0.99427       -0.28737
 H          2.53316       -1.67560       -0.02795
 H         -0.40661       -0.80580        0.02191
 }
 BASIS=MINAO
 END
 {rhf;
 wf,charge=0,spin=2}
 BASIS=VDZ-F12
 END
 {rhf;
 wf,charge=0,spin=2}
 rccsd(t)-f12a,gem_beta=0.9
 
 
 Commands initialized (834), CPU time= 0.01 sec, 672 directives.
 Default parameters read. Elapsed time= 1.49 sec

 Checking input...
 Passed
1


                                         ***  PROGRAM SYSTEM MOLPRO  ***
                                       Copyright, TTI GmbH Stuttgart, 2015
                                    Version 2022.2 linked Wed Sep 28 15:59:29 2022


 **********************************************************************************************************************************
 LABEL *   SCI                                                                           
  64 bit mpp version                                                                     DATE: 07-Nov-22          TIME: 12:57:10  
 **********************************************************************************************************************************

 SHA1:             51306cdc306ce2a111a2867affebcb289530e0a7
 **********************************************************************************************************************************

 Memory per process:      2800 MW
 Total memory per node:  19600 MW

 GA preallocation disabled
 GA check disabled

 Variable memory set to 2800.0 MW

 SETTING GEOMTYP        =    XYZ
 ZSYMEL=NOSYM

 SETTING BASIS          =    MINAO


 Recomputing integrals since basis changed


 Using spherical harmonics

 Library entry H      S MINAO                selected for orbital group  1
 Library entry C      S MINAO                selected for orbital group  2
 Library entry C      P MINAO                selected for orbital group  2
 Library entry O      S MINAO                selected for orbital group  6
 Library entry O      P MINAO                selected for orbital group  6


 PROGRAM * SEWARD (Integral evaluation for generally contracted gaussian basis sets)     Author: Roland Lindh, 1990

 Geometry written to block  1 of record 700


 Point group  C1  


 ATOMIC COORDINATES

 NR  ATOM    CHARGE       X              Y              Z

   1  H       1.00   -4.391742411    1.201450076    2.634145937
   2  C       6.00   -5.407489100   -0.486339915    2.040375091
   3  H       1.00   -4.853345811   -2.047329283    3.255790243
   4  H       1.00   -7.436450246   -0.149874179    2.235111368
   5  C       6.00   -4.712296653   -1.156266724   -0.656471958
   6  H       1.00   -5.271372127   -3.036298553   -1.331576616
   7  O       8.00   -5.121611332    0.589046530   -2.340917134
   8  H       1.00    5.108137585    0.646343026    2.322322229
   9  C       6.00    4.935359925    0.434977159    0.265355342
  10  H       1.00    6.026846837    1.936213387   -0.628768573
  11  C       6.00    2.169859125    0.682663563   -0.452476023
  12  H       1.00    2.023235275    0.534546829   -2.513297951
  13  C       6.00    1.046265766    3.173209211    0.425358453
  14  H       1.00    2.054000017    4.766456204   -0.409069014
  15  H       1.00    1.155850984    3.323007801    2.478432504
  16  H       1.00   -0.930198788    3.315203232   -0.140179884
  17  O       8.00    0.941593836   -1.421395299    0.680925014
  18  O       8.00    5.968284225   -1.878897994   -0.543050596
  19  H       1.00    4.786978630   -3.166425094   -0.052817845
  20  H       1.00   -0.768381540   -1.522741311    0.041403899

 Bond lengths in Bohr (Angstrom)

 1-2  2.057411045  2-3  2.054506408  2-4  2.065869003  2-5  2.864450816  5-6  2.074331547
     ( 1.088735038)     ( 1.087197971)     ( 1.093210797)     ( 1.515802093)     ( 1.097688982)

  5- 7  2.459880569   8- 9  2.075003716   9-10  2.060221218   9-11  2.867860718   9-18  2.659787773
       ( 1.301712738)       ( 1.098044679)       ( 1.090222118)       ( 1.517606536)       ( 1.407499075)

 11-12  2.071333903  11-13  2.869821080  11-17  2.687061076  13-14  2.061609444  13-15  2.061446481
       ( 1.096102698)       ( 1.518643915)       ( 1.421931486)       ( 1.090956735)       ( 1.090870499)

 13-16  2.060681452  17-20  1.828462211  18-19  1.814810484
       ( 1.090465663)       ( 0.967580533)       ( 0.960356350)

 Bond angles

  1-2-3  108.62639414   1-2-4  108.90909973   1-2-5  110.10577361   2-5-6  116.93446300

  2-5-7  116.00047580   3-2-4  109.44385868   3-2-5  108.28921352   4-2-5  111.41988702

  6- 5- 7  112.04553505   8- 9-10  108.17273426   8- 9-11  108.64012896   8- 9-18  110.95124237

  9-11-12  108.12652924   9-11-13  112.08209490   9-11-17  105.52053167   9-18-19  106.39759220

 10- 9-11  109.83539162  10- 9-18  107.23314812  11- 9-18  111.93445412  11-13-14  110.82392135

 11-13-15  110.29736600  11-13-16  110.57122260  11-17-20  108.86598043  12-11-13  109.79617970

 12-11-17  109.34822973  13-11-17  111.81188579  14-13-15  108.72092519  14-13-16  107.72815904

 15-13-16  108.62104434

 NUCLEAR CHARGE:                   66
 NUMBER OF PRIMITIVE AOS:         260
 NUMBER OF SYMMETRY AOS:          260
 NUMBER OF CONTRACTIONS:           52   (   52A   )
 NUMBER OF INNER CORE ORBITALS:     0   (    0A   )
 NUMBER OF OUTER CORE ORBITALS:     8   (    8A   )
 NUMBER OF VALENCE ORBITALS:       44   (   44A   )


 NUCLEAR REPULSION ENERGY  386.01502885


 Eigenvalues of metric

         1 0.178E+00 0.185E+00 0.190E+00 0.216E+00 0.223E+00 0.243E+00 0.248E+00 0.250E+00


 Contracted 2-electron integrals neglected if value below      1.0D-11
 AO integral compression algorithm  1   Integral accuracy      1.0D-11

     6.816 MB (compressed) written to integral file ( 75.7%)

     Node minimum: 0.786 MB, node maximum: 1.049 MB


 NUMBER OF SORTED TWO-ELECTRON INTEGRALS:     135142.     BUFFER LENGTH:  32768
 NUMBER OF SEGMENTS:   1  SEGMENT LENGTH:     135142      RECORD LENGTH: 524288

 Memory used in sort:       0.69 MW

 SORT1 READ     1044487. AND WROTE      130263. INTEGRALS IN      1 RECORDS. CPU TIME:     0.02 SEC, REAL TIME:     0.03 SEC
 SORT2 READ      905822. AND WROTE      950131. INTEGRALS IN     28 RECORDS. CPU TIME:     0.01 SEC, REAL TIME:     0.01 SEC

 Node minimum:      135142.  Node maximum:      136324. integrals

 OPERATOR DM      FOR CENTER  0  COORDINATES:    0.000000    0.000000    0.000000


 **********************************************************************************************************************************
 DATASETS  * FILE   NREC   LENGTH (MB)   RECORD NAMES
              1      18       29.01       500      610      700      900      950      970     1000      129      960     1100   
                                          VAR    BASINP    GEOM    SYMINP    ZMAT    AOBASIS   BASIS     P2S    ABASIS      S 
                                         1400     1410     1200     1210     1080     1600     1650     1700   
                                           T        V       H0       H01     AOSYM     SMH    MOLCAS    OPER   

 PROGRAMS   *        TOTAL       INT
 CPU TIMES  *         1.23      1.09
 REAL TIME  *         5.08 SEC
 DISK USED  *        29.61 MB (local),      238.69 MB (total)
 GA USED    *         0.00 MB       (max)       0.00 MB       (current)
 **********************************************************************************************************************************


 Program * Restricted Hartree-Fock

 Orbital guess generated from atomic densities.

 Initial alpha occupancy:  34
 Initial beta  occupancy:  32

 NELEC=   66   SYM=1   MS2= 2   THRE=1.0D-08   THRD=3.2D-06   THRG=3.2D-06  HFMA2=F  DIIS_START=2   DIIS_MAX=10   DIIS_INCORE=F

 Level shifts:    0.00 (CLOSED)    0.00 (OPEN)    0.30 (GAP_MIN)

 ITER           ETOT              DE          GRAD        DDIFF     DIIS  NEXP   TIME(IT)  TIME(TOT)  DIAG
   1     -419.86359391    -419.86359391     0.00D+00     0.25D+00     0     0       0.00      0.06    start
   2     -420.02017133      -0.15657741     0.11D-01     0.27D-01     1     0       0.01      0.07    diag2
   3     -420.04979249      -0.02962116     0.50D-02     0.82D-02     2     0       0.00      0.07    diag2
   4     -420.05807068      -0.00827819     0.13D-02     0.36D-02     3     0       0.00      0.07    diag2
   5     -420.05930917      -0.00123849     0.44D-03     0.14D-02     4     0       0.00      0.07    diag2
   6     -420.05950156      -0.00019239     0.19D-03     0.65D-03     5     0       0.01      0.08    diag2
   7     -420.05954744      -0.00004588     0.83D-04     0.38D-03     6     0       0.00      0.08    diag2
   8     -420.05955738      -0.00000994     0.45D-04     0.24D-03     7     0       0.00      0.08    fixocc
   9     -420.05955803      -0.00000066     0.10D-04     0.51D-04     8     0       0.01      0.09    diag2
  10     -420.05955819      -0.00000016     0.44D-05     0.15D-04     9     0       0.00      0.09    diag2/orth
  11     -420.05955833      -0.00000014     0.31D-05     0.19D-04     9     0       0.00      0.09    diag2
  12     -420.05955838      -0.00000005     0.17D-05     0.13D-04     9     0       0.00      0.09    diag2
  13     -420.05955839      -0.00000001     0.87D-06     0.51D-05     9     0       0.01      0.10    diag2
  14     -420.05955840      -0.00000001     0.66D-06     0.40D-05     9     0       0.00      0.10    diag2
  15     -420.05955841      -0.00000001     0.52D-06     0.77D-05     9     0       0.00      0.10    diag2
  16     -420.05955841      -0.00000000     0.24D-06     0.48D-05     9     0       0.01      0.11    diag2
  17     -420.05955841      -0.00000000     0.67D-07     0.72D-06     9     0       0.00      0.11    diag2
  18     -420.05955841      -0.00000000     0.22D-07     0.51D-07     0     0       0.00      0.11    diag

 Final alpha occupancy:  34
 Final beta  occupancy:  32

 !RHF STATE 1.1 Energy               -420.059558412293
  RHF One-electron energy           -1335.073733348961
  RHF Two-electron energy             528.999146082472
  RHF Kinetic energy                  418.902992921113
  RHF Nuclear energy                  386.015028854195
  RHF Virial quotient                  -1.002760938715

 !RHF STATE 1.1 Dipole moment          -1.34234323    -0.04121257     0.24876815
 Dipole moment /Debye                  -3.41189616    -0.10475191     0.63230558

 Orbital energies:

           1.1          2.1          3.1          4.1          5.1          6.1          7.1          8.1          9.1         10.1
    -20.690639   -20.527947   -20.523365   -11.468269   -11.455229   -11.443203   -11.428363   -11.390200    -1.455271    -1.411728

          11.1         12.1         13.1         14.1         15.1         16.1         17.1         18.1         19.1         20.1
     -1.375357    -1.105817    -1.084705    -0.983946    -0.867834    -0.856111    -0.755176    -0.710094    -0.693680    -0.691640

          21.1         22.1         23.1         24.1         25.1         26.1         27.1         28.1         29.1         30.1
     -0.680636    -0.664023    -0.654766    -0.619888    -0.613558    -0.608113    -0.605098    -0.598370    -0.541706    -0.511141

          31.1         32.1         33.1         34.1         35.1         36.1
     -0.490655    -0.470726    -0.677089    -0.443841     0.328085     0.368682


 HOMO     34.1    -0.443841 =     -12.0775eV
 LUMO     35.1     0.328085 =       8.9276eV
 LUMO-HOMO         0.771925 =      21.0052eV

 Orbitals saved in record  2100.2


 **********************************************************************************************************************************
 DATASETS  * FILE   NREC   LENGTH (MB)   RECORD NAMES
              1      18       29.01       500      610      700      900      950      970     1000      129      960     1100   
                                          VAR    BASINP    GEOM    SYMINP    ZMAT    AOBASIS   BASIS     P2S    ABASIS      S 
                                         1400     1410     1200     1210     1080     1600     1650     1700   
                                           T        V       H0       H01     AOSYM     SMH    MOLCAS    OPER   

              2       4        0.76       700     1000      520     2100   
                                         GEOM     BASIS   MCVARS     RHF  

 PROGRAMS   *        TOTAL   RHF-SCF       INT
 CPU TIMES  *         1.42      0.19      1.09
 REAL TIME  *         5.77 SEC
 DISK USED  *        30.20 MB (local),      242.86 MB (total)
 GA USED    *         0.00 MB       (max)       0.00 MB       (current)
 **********************************************************************************************************************************
 SETTING BASIS          =    VDZ-F12


 Recomputing integrals since basis changed


 Using spherical harmonics

 Library entry H      S cc-pVDZ-F12          selected for orbital group  1
 Library entry H      P cc-pVDZ-F12          selected for orbital group  1
 Library entry C      S cc-pVDZ-F12          selected for orbital group  2
 Library entry C      P cc-pVDZ-F12          selected for orbital group  2
 Library entry C      D cc-pVDZ-F12          selected for orbital group  2
 Library entry O      S cc-pVDZ-F12          selected for orbital group  6
 Library entry O      P cc-pVDZ-F12          selected for orbital group  6
 Library entry O      D cc-pVDZ-F12          selected for orbital group  6


 PROGRAM * SEWARD (Integral evaluation for generally contracted gaussian basis sets)     Author: Roland Lindh, 1990

 Geometry written to block  1 of record 700


 Point group  C1  


 ATOMIC COORDINATES

 NR  ATOM    CHARGE       X              Y              Z

   1  H       1.00   -4.391742411    1.201450076    2.634145937
   2  C       6.00   -5.407489100   -0.486339915    2.040375091
   3  H       1.00   -4.853345811   -2.047329283    3.255790243
   4  H       1.00   -7.436450246   -0.149874179    2.235111368
   5  C       6.00   -4.712296653   -1.156266724   -0.656471958
   6  H       1.00   -5.271372127   -3.036298553   -1.331576616
   7  O       8.00   -5.121611332    0.589046530   -2.340917134
   8  H       1.00    5.108137585    0.646343026    2.322322229
   9  C       6.00    4.935359925    0.434977159    0.265355342
  10  H       1.00    6.026846837    1.936213387   -0.628768573
  11  C       6.00    2.169859125    0.682663563   -0.452476023
  12  H       1.00    2.023235275    0.534546829   -2.513297951
  13  C       6.00    1.046265766    3.173209211    0.425358453
  14  H       1.00    2.054000017    4.766456204   -0.409069014
  15  H       1.00    1.155850984    3.323007801    2.478432504
  16  H       1.00   -0.930198788    3.315203232   -0.140179884
  17  O       8.00    0.941593836   -1.421395299    0.680925014
  18  O       8.00    5.968284225   -1.878897994   -0.543050596
  19  H       1.00    4.786978630   -3.166425094   -0.052817845
  20  H       1.00   -0.768381540   -1.522741311    0.041403899

 Bond lengths in Bohr (Angstrom)

 1-2  2.057411045  2-3  2.054506408  2-4  2.065869003  2-5  2.864450816  5-6  2.074331547
     ( 1.088735038)     ( 1.087197971)     ( 1.093210797)     ( 1.515802093)     ( 1.097688982)

  5- 7  2.459880569   8- 9  2.075003716   9-10  2.060221218   9-11  2.867860718   9-18  2.659787773
       ( 1.301712738)       ( 1.098044679)       ( 1.090222118)       ( 1.517606536)       ( 1.407499075)

 11-12  2.071333903  11-13  2.869821080  11-17  2.687061076  13-14  2.061609444  13-15  2.061446481
       ( 1.096102698)       ( 1.518643915)       ( 1.421931486)       ( 1.090956735)       ( 1.090870499)

 13-16  2.060681452  17-20  1.828462211  18-19  1.814810484
       ( 1.090465663)       ( 0.967580533)       ( 0.960356350)

 Bond angles

  1-2-3  108.62639414   1-2-4  108.90909973   1-2-5  110.10577361   2-5-6  116.93446300

  2-5-7  116.00047580   3-2-4  109.44385868   3-2-5  108.28921352   4-2-5  111.41988702

  6- 5- 7  112.04553505   8- 9-10  108.17273426   8- 9-11  108.64012896   8- 9-18  110.95124237

  9-11-12  108.12652924   9-11-13  112.08209490   9-11-17  105.52053167   9-18-19  106.39759220

 10- 9-11  109.83539162  10- 9-18  107.23314812  11- 9-18  111.93445412  11-13-14  110.82392135

 11-13-15  110.29736600  11-13-16  110.57122260  11-17-20  108.86598043  12-11-13  109.79617970

 12-11-17  109.34822973  13-11-17  111.81188579  14-13-15  108.72092519  14-13-16  107.72815904

 15-13-16  108.62104434

 NUCLEAR CHARGE:                   66
 NUMBER OF PRIMITIVE AOS:         460
 NUMBER OF SYMMETRY AOS:          444
 NUMBER OF CONTRACTIONS:          348   (  348A   )
 NUMBER OF INNER CORE ORBITALS:     0   (    0A   )
 NUMBER OF OUTER CORE ORBITALS:     8   (    8A   )
 NUMBER OF VALENCE ORBITALS:       44   (   44A   )


 NUCLEAR REPULSION ENERGY  386.01502885


 Eigenvalues of metric

         1 0.779E-04 0.101E-03 0.176E-03 0.384E-03 0.464E-03 0.667E-03 0.687E-03 0.747E-03


 Contracted 2-electron integrals neglected if value below      1.0D-11
 AO integral compression algorithm  1   Integral accuracy      1.0D-11

     5483.790 MB (compressed) written to integral file ( 34.5%)

     Node minimum: 765.723 MB, node maximum: 826.802 MB


 NUMBER OF SORTED TWO-ELECTRON INTEGRALS:  263425050.     BUFFER LENGTH:  32768
 NUMBER OF SEGMENTS:   9  SEGMENT LENGTH:   31995432      RECORD LENGTH: 524288

 Memory used in sort:      32.55 MW

 SORT1 READ  1986421401. AND WROTE   198783881. INTEGRALS IN    574 RECORDS. CPU TIME:    24.78 SEC, REAL TIME:    27.94 SEC
 SORT2 READ  1384629984. AND WROTE  1843853901. INTEGRALS IN  22078 RECORDS. CPU TIME:     3.53 SEC, REAL TIME:     5.29 SEC

 Node minimum:   263381675.  Node maximum:   263433726. integrals

 OPERATOR DM      FOR CENTER  0  COORDINATES:    0.000000    0.000000    0.000000


 **********************************************************************************************************************************
 DATASETS  * FILE   NREC   LENGTH (MB)   RECORD NAMES
              1      18       33.16       500      610      700      900      950      970     1001      129      960     1100   
                                          VAR    BASINP    GEOM    SYMINP    ZMAT    AOBASIS   BASIS     P2S    ABASIS      S 
                                         1400     1410     1200     1210     1080     1600     1650     1700   
                                           T        V       H0       H01     AOSYM     SMH    MOLCAS    OPER   

              2       5        0.83       700     1000      520     2100     1001   
                                         GEOM     BASIS   MCVARS     RHF     BASIS   

 PROGRAMS   *        TOTAL       INT   RHF-SCF       INT
 CPU TIMES  *        40.82     39.39      0.19      1.09
 REAL TIME  *        50.63 SEC
 DISK USED  *        34.08 MB (local),       20.70 GB (total)
 GA USED    *         0.00 MB       (max)       0.00 MB       (current)
 **********************************************************************************************************************************


 Program * Restricted Hartree-Fock

 Molecular orbitals read from record     2100.2  Type=RHF/CANONICAL  

 Present basis size:      348
 Previous basis size:      52
 Previous occupation:      34
 Previous closed-shells:   32
 Previous core-orbitals:    8
 Present occupation:       34
 Present closed-shells:    32
 Present core-orbitals:     8
 Wavefunction symmetry:    1   Triplet 

 Orbital overlap <old|new>:  < 1.1| 1.1> = 1.000000   < 2.1| 2.1> = 1.000000   < 3.1| 3.1> = 1.000000   < 4.1| 4.1> = 1.000000
                             < 5.1| 5.1> = 1.000000   < 6.1| 6.1> = 1.000000   < 7.1| 7.1> = 1.000000   < 8.1| 8.1> = 1.000000
                             < 9.1| 9.1> = 1.000000   <10.1|10.1> = 1.000000   <11.1|11.1> = 1.000000   <12.1|12.1> = 1.000000
                             <13.1|13.1> = 1.000000   <14.1|14.1> = 1.000000   <15.1|15.1> = 1.000000   <16.1|16.1> = 1.000000
                             <17.1|17.1> = 1.000000   <18.1|18.1> = 1.000000   <19.1|19.1> = 1.000000   <20.1|20.1> = 1.000000
                             <21.1|21.1> = 1.000000   <22.1|22.1> = 1.000000   <23.1|23.1> = 1.000000   <24.1|24.1> = 1.000000
                             <25.1|25.1> = 1.000000   <26.1|26.1> = 1.000000   <27.1|27.1> = 1.000000   <28.1|28.1> = 1.000000
                             <29.1|29.1> = 1.000000   <30.1|30.1> = 1.000000   <31.1|31.1> = 1.000000   <32.1|32.1> = 1.000000
                             <33.1|33.1> = 1.000000   <34.1|34.1> = 1.000000


 Initial alpha occupancy:  34
 Initial beta  occupancy:  32

 NELEC=   66   SYM=1   MS2= 2   THRE=1.0D-08   THRD=3.2D-06   THRG=3.2D-06  HFMA2=F  DIIS_START=2   DIIS_MAX=10   DIIS_INCORE=F

 Level shifts:    0.00 (CLOSED)    0.00 (OPEN)    0.30 (GAP_MIN)

 ITER           ETOT              DE          GRAD        DDIFF     DIIS  NEXP   TIME(IT)  TIME(TOT)  DIAG
   1     -420.05955841    -420.05955841     0.00D+00     0.38D-01     0     0       3.14      3.24    start
   2     -420.82946453      -0.76990612     0.91D-02     0.14D-01     0     0       3.19      6.43    diag
   3     -420.94243546      -0.11297093     0.26D-02     0.51D-02     1     0       3.16      9.59    diag2
   4     -420.95471060      -0.01227514     0.77D-03     0.16D-02     2     0       3.16     12.75    diag2
   5     -420.95637026      -0.00165966     0.35D-03     0.42D-03     3     0       3.19     15.94    diag2
   6     -420.95669354      -0.00032328     0.11D-03     0.25D-03     4     0       3.15     19.09    diag2
   7     -420.95671712      -0.00002358     0.27D-04     0.57D-04     5     0       3.17     22.26    diag2
   8     -420.95672213      -0.00000501     0.10D-04     0.24D-04     6     0       3.17     25.43    fixocc
   9     -420.95672318      -0.00000105     0.44D-05     0.85D-05     7     0       3.17     28.60    diag2
  10     -420.95672358      -0.00000040     0.19D-05     0.46D-05     8     0       3.16     31.76    diag2/orth
  11     -420.95672375      -0.00000017     0.11D-05     0.22D-05     9     0       3.16     34.92    diag2
  12     -420.95672388      -0.00000013     0.84D-06     0.18D-05     9     0       3.17     38.09    diag2
  13     -420.95672404      -0.00000016     0.71D-06     0.25D-05     9     0       3.15     41.24    diag2
  14     -420.95672421      -0.00000016     0.56D-06     0.35D-05     9     0       3.16     44.40    diag2
  15     -420.95672428      -0.00000008     0.38D-06     0.28D-05     9     0       3.14     47.54    diag2
  16     -420.95672431      -0.00000003     0.26D-06     0.15D-05     9     0       3.18     50.72    diag2
  17     -420.95672432      -0.00000001     0.18D-06     0.14D-05     9     0       3.16     53.88    diag2
  18     -420.95672433      -0.00000000     0.96D-07     0.75D-06     9     0       3.16     57.04    diag2
  19     -420.95672433      -0.00000000     0.38D-07     0.67D-07     0     0       3.14     60.18    diag

 Final alpha occupancy:  34
 Final beta  occupancy:  32

 !RHF STATE 1.1 Energy               -420.956724327025
  RHF One-electron energy           -1340.979206437364
  RHF Two-electron energy             534.007453256145
  RHF Kinetic energy                  420.615834387988
  RHF Nuclear energy                  386.015028854195
  RHF Virial quotient                  -1.000810454365

 !RHF STATE 1.1 Dipole moment          -1.37197727     0.20128558     0.35727701
 Dipole moment /Debye                  -3.48721839     0.51161690     0.90810757

 Orbital energies:

           1.1          2.1          3.1          4.1          5.1          6.1          7.1          8.1          9.1         10.1
    -20.648049   -20.554347   -20.542887   -11.299268   -11.277810   -11.265244   -11.251297   -11.219231    -1.405069    -1.372965

          11.1         12.1         13.1         14.1         15.1         16.1         17.1         18.1         19.1         20.1
     -1.342185    -1.039378    -1.018930    -0.921973    -0.824599    -0.810926    -0.721174    -0.675926    -0.662523    -0.636923

          21.1         22.1         23.1         24.1         25.1         26.1         27.1         28.1         29.1         30.1
     -0.626851    -0.604976    -0.602507    -0.570763    -0.562694    -0.561775    -0.552420    -0.545234    -0.509456    -0.478373

          31.1         32.1         33.1         34.1         35.1         36.1
     -0.443866    -0.427763    -0.637136    -0.372388     0.047658     0.052606


 HOMO     34.1    -0.372388 =     -10.1332eV
 LUMO     35.1     0.047658 =       1.2968eV
 LUMO-HOMO         0.420046 =      11.4300eV

 Orbitals saved in record  2101.2


 **********************************************************************************************************************************
 DATASETS  * FILE   NREC   LENGTH (MB)   RECORD NAMES
              1      18       33.16       500      610      700      900      950      970     1001      129      960     1100   
                                          VAR    BASINP    GEOM    SYMINP    ZMAT    AOBASIS   BASIS     P2S    ABASIS      S 
                                         1400     1410     1200     1210     1080     1600     1650     1700   
                                           T        V       H0       H01     AOSYM     SMH    MOLCAS    OPER   

              2       6        4.64       700     1000      520     2100     1001     2101   
                                         GEOM     BASIS   MCVARS     RHF     BASIS     RHF  

 PROGRAMS   *        TOTAL   RHF-SCF       INT   RHF-SCF       INT
 CPU TIMES  *       101.00     60.18     39.39      0.19      1.09
 REAL TIME  *       114.12 SEC
 DISK USED  *        54.57 MB (local),       20.84 GB (total)
 GA USED    *         0.00 MB       (max)       0.00 MB       (current)
 **********************************************************************************************************************************


 PROGRAM * CCSD (Restricted open-shell coupled cluster)     Authors: C. Hampel, H.-J. Werner, 1991, M. Deegan, P.J. Knowles, 1992

                   Density fitting integral evaluation by F.R. Manby, 2003,2007, G. Knizia, 2010


 Basis set VDZ-F12/JKFIT generated.      Number of basis functions:   1072 
 Basis set CC-PVDZ-F12/OPTRI generated.  Number of basis functions:   792 
 Basis set VDZ-F12/MP2FIT generated.     Number of basis functions:   852 

 Convergence thresholds:  THRVAR = 1.00D-08  THRDEN = 1.00D-06

 CCSD(T)     terms to be evaluated (factor= 1.000)


 Number of core orbitals:           8 (   8 )
 Number of closed-shell orbitals:  24 (  24 )
 Number of active  orbitals:        2 (   2 )
 Number of external orbitals:     314 ( 314 )

 Memory could be reduced to 1359.33 Mwords without degradation in triples

 Number of N-1 electron functions:              50
 Number of N-2 electron functions:            1225
 Number of singly external CSFs:             15800
 Number of doubly external CSFs:          92221914
 Total number of CSFs:                    92237714

 Molecular orbitals read from record     2101.2  Type=RHF/CANONICAL  

 Integral transformation finished. Total CPU: 125.16 sec, npass=  1  Memory used: 641.09 MW

 Geminal basis:    OPTFULL  GEM_TYPE=SLATER  BETA=0.9  NGEM=6

 Optimizing Gaussian exponents for each gem_beta

 Geminal optimization for beta= 0.9000
 Weight function:   m=0, omega= 1.3652

 Augmented Hessian optimization of geminal fit. Trust ratio= 0.40000
 Convergence reached after  14 iterations. Final gradient= 8.42D-18, Step= 7.36D-08, Delta= 1.32D-09

 Alpha:                 0.16713     0.72638     2.57315     8.59263    32.33955   179.26007
 Coeff:                 0.29008     0.30523     0.17630     0.10448     0.06448     0.03994


 WFN_F12=FIX,EG    DECOUPLE_EXPL=F   HYBRID=0    NOX=F   SEMIINT_F12=T   CORE_SINGLES=F


 AO(A)-basis ORBITAL           loaded. Number of functions:     348
 RI(R)-basis CC-PVDZ-F12/OPTRI loaded. Number of functions:     792
 DF-basis VDZ-F12/JKFIT        loaded. Number of functions:    1072

 Screening thresholds:   THRAO=  1.00D-10  THRMO=  1.00D-09  THRPROD=  1.00D-09
                         THRSW=  1.00D-05  THROV=  1.00D-12  THRAOF12= 1.00D-08

 CPU time for one-electron matrices               5.85 sec

 Construction of ABS:
 Pseudo-inverse stability          1.18E-11
 Smallest eigenvalue of S          7.67E-05  (threshold= 1.00E-08)
 Ratio eigmin/eigmax               9.65E-06  (threshold= 1.00E-09)
 Smallest eigenvalue of S kept     7.67E-05  (threshold= 7.67E-05, 0 functions deleted, 792 kept)

 Construction of CABS:
 Pseudo-inverse stability          8.88E-11
 Smallest eigenvalue of S          2.67E-06  (threshold= 1.00E-08)
 Ratio eigmin/eigmax               2.67E-06  (threshold= 1.00E-09)
 Smallest eigenvalue of S kept     2.67E-06  (threshold= 2.67E-06, 0 functions deleted, 792 kept)

 CPU time for basis constructions                 0.35 sec
 Fock operators(MO) rebuilt from dump record.
 CPU time for Fock operator transformation        0.39 sec

                                      TOTAL          ALPHA          BETA    
  Singles Contributions MO        -0.005802270   -0.002888146   -0.002914125
  Singles Contributions CABS      -0.019228029   -0.009825005   -0.009403024
  Pure DF-RHF relaxation          -0.018854932

 CPU time for RHF CABS relaxation                 0.60 sec
 CPU time for singles (tot)                       1.36 sec

 AO(A)-basis ORBITAL           loaded. Number of functions:     348
 RI(R)-basis CC-PVDZ-F12/OPTRI loaded. Number of functions:     792
 DF-basis VDZ-F12/MP2FIT       loaded. Number of functions:     852

 Screening thresholds:   THRAO=  1.00D-10  THRMO=  1.00D-09  THRPROD=  1.00D-09
                         THRSW=  1.00D-05  THROV=  1.00D-12  THRAOF12= 1.00D-08

 CPU time for transformed integrals              74.44 sec
 CPU time for F12 matrices                       68.94 sec

 Diagonal F12 ansatz with fixed amplitudes:   TS= 0.5000  TT= 0.2500  TN= 0.3750

 ITER.     SQ.NORM      CORR.ENERGY   TOTAL ENERGY  ENERGY CHANGE      VAR         CPU   MICRO    DIIS
   1      1.40388145    -1.70600258  -422.68158184    -1.7249E+00   4.01E-01      3.40  1  1  1   0  0
   2      1.40402604    -1.70560021  -422.68117947     4.0237E-04   2.09E-04     18.36  0  0  0   1  1
   3      1.40446516    -1.70613037  -422.68170963    -5.3016E-04   1.82E-06     35.79  0  0  0   2  2
   4      1.40447455    -1.70613419  -422.68171344    -3.8137E-06   1.64E-08     56.02  0  0  0   3  3
   5      1.40447597    -1.70613422  -422.68171348    -3.4004E-08   1.84E-10     78.06  0  0  0   4  4

 - - Continuing with F12/conv. amplitude coupling turned on.

   6      1.40715893    -1.71485619  -422.69043545    -8.7220E-03   3.83E-04     95.91  1  1  1   1  1
   7      1.40715507    -1.71485735  -422.69043661    -1.1612E-06   2.88E-08    117.01  1  1  1   2  2
   8      1.40715560    -1.71485710  -422.69043635     2.5791E-07   8.25E-11    139.40  1  1  1   3  3

 CPU time for iterative RMP2-F12                139.40 sec


 DF-RMP2-F12 doubles corrections:
 - - - - - - - - - - - - - - - - 
  Approx.                             TOTAL           A-B            A-A            B-B    
  RMP2-F12/3C(FIX)                -0.300094599   -0.263057350   -0.020648952   -0.016388296
  RMP2-F12/3*C(FIX)               -0.291371723   -0.256780904   -0.019324132   -0.015266688
  RMP2-F12/3*C(DX)                -0.294581148   -0.259901206   -0.019383678   -0.015296264
  RMP2-F12/3*C(FIX,DX)            -0.322254903   -0.286611865   -0.019952814   -0.015690225

 DF-RMP2-F12 doubles energies:
 - - - - - - - - - - - - - - -
  Approx.                             TOTAL           A-B            A-A            B-B    
  RMP2                            -1.408960227   -1.061784422   -0.184748204   -0.162427600
  RMP2-F12/3C(FIX)                -1.709054825   -1.324841772   -0.205397156   -0.178815897
  RMP2-F12/3*C(FIX)               -1.700331950   -1.318565326   -0.204072336   -0.177694288
  RMP2-F12/3*C(DX)                -1.703541375   -1.321685628   -0.204131882   -0.177723864
  RMP2-F12/3*C(FIX,DX)            -1.731215130   -1.348396287   -0.204701018   -0.178117825


  Reference energy                   -420.956724327025
  CABS relaxation correction to RHF    -0.018854931563
  New reference energy               -420.975579258588

  RMP2-F12 singles (MO) energy         -0.005802270201
  RMP2-F12 pair energy                 -1.709054825098
  RMP2-F12 correlation energy          -1.714857095299

 !RMP2-F12/3C(FIX) energy            -422.690436353887

 Starting RMP2 calculation, locsing= 0

 Wavefunction is spin-projected

 ITER.      SQ.NORM     CORR.ENERGY   TOTAL ENERGY   ENERGY CHANGE        DEN1      VAR(S)    VAR(P)  DIIS     TIME
   1      1.39979187    -1.40971159  -422.36643592    -1.40971159    -0.00479270  0.22D-04  0.17D-02  1  1   449.56
   2      1.40389117    -1.41486777  -422.37159210    -0.00515617    -0.00000767  0.56D-06  0.31D-05  2  2   473.41
   3      1.40399469    -1.41493795  -422.37166228    -0.00007018    -0.00000006  0.22D-07  0.19D-07  3  3   497.80
   4      1.40399577    -1.41493757  -422.37166190     0.00000037    -0.00000000  0.45D-09  0.21D-09  4  4   522.88

 Norm of t1 vector:      0.04735342      S-energy:    -0.00503083      T1 diagnostic:  0.00050002
 Norm of t2 vector:      0.63384022      P-energy:    -1.40990675
                                         Alpha-Beta:  -1.06327519
                                         Alpha-Alpha: -0.18466448
                                         Beta-Beta:   -0.16196708

 Spin contamination <S**2-Sz**2-Sz>     0.00000000
  Reference energy                   -420.956724327026
  CABS singles correction              -0.018854931563
  New reference energy               -420.975579258589
  RHF-RMP2 correlation energy          -1.414937574109
 !RHF-RMP2 energy                    -422.390516832699

  F12/3C(FIX) correction               -0.300094598509
  RHF-RMP2-F12 correlation energy      -1.715032172619
 !RHF-RMP2-F12 total energy          -422.690611431208
 (NB above energy spin projected)

 Starting RCCSD calculation

 ITER.      SQ.NORM     CORR.ENERGY   TOTAL ENERGY   ENERGY CHANGE        DEN1      VAR(S)    VAR(P)  DIIS     TIME
   1      1.41140503    -1.41001881  -422.36674314    -1.41001881    -0.03775405  0.74D-02  0.68D-02  1  1  1155.39
   2      1.44549890    -1.44479575  -422.40152007    -0.03477693    -0.00341428  0.57D-03  0.96D-03  2  2  1766.68
   3      1.46248883    -1.45315837  -422.40988270    -0.00836262    -0.00060766  0.43D-03  0.80D-04  3  3  2379.82
   4      1.47185811    -1.45614228  -422.41286661    -0.00298391    -0.00018075  0.12D-03  0.30D-04  4  4  2990.23
   5      1.47918380    -1.45714238  -422.41386671    -0.00100010    -0.00005391  0.44D-04  0.62D-05  5  5  3604.37
   6      1.48465907    -1.45767311  -422.41439744    -0.00053073    -0.00000795  0.39D-05  0.17D-05  6  6  4216.86
   7      1.48635859    -1.45782792  -422.41455224    -0.00015481    -0.00000145  0.79D-06  0.29D-06  6  2  4826.81
   8      1.48659841    -1.45785387  -422.41457820    -0.00002596    -0.00000028  0.16D-06  0.58D-07  6  1  5439.56
   9      1.48670813    -1.45786379  -422.41458811    -0.00000992    -0.00000007  0.41D-07  0.13D-07  6  3  6048.81
  10      1.48670882    -1.45786152  -422.41458585     0.00000226    -0.00000002  0.11D-07  0.26D-08  6  4  6660.49
  11      1.48670194    -1.45785655  -422.41458088     0.00000497    -0.00000001  0.35D-08  0.78D-09  6  5  7277.35
  12      1.48669908    -1.45785375  -422.41457808     0.00000279    -0.00000000  0.16D-08  0.18D-09  6  1  7893.87
  13      1.48669311    -1.45785211  -422.41457643     0.00000165    -0.00000000  0.88D-09  0.60D-10  6  6  8511.27
  14      1.48669474    -1.45785237  -422.41457670    -0.00000027    -0.00000000  0.47D-09  0.26D-10  6  2  9127.93

 Norm of t1 vector:      0.19138838      S-energy:    -0.00589520      T1 diagnostic:  0.01818580
                                                                       D1 diagnostic:  0.08478369
                                                                       D2 diagnostic:  0.14892828 (internal)
 Norm of t2 vector:      0.67086901      P-energy:    -1.45195717
                                         Alpha-Beta:  -1.13138016
                                         Alpha-Alpha: -0.16976822
                                         Beta-Beta:   -0.15080880

 Singles amplitudes (print threshold =  0.500E-01):

         I         SYM. A    A   T(IA) [Beta-Beta]

        13         1         2      0.06235401
        15         1         1     -0.07373712
        17         1         1     -0.05131536

 Spin contamination <S**2-Sz**2-Sz>     0.00000000

 Memory could be reduced to 1504.39 Mwords without degradation in triples


 RESULTS
 =======

  Reference energy                   -420.956724327026
  CABS relaxation correction to RHF    -0.018854931563
  New reference energy               -420.975579258589

  F12 corrections for ansatz 3C(FIX) added to RCCSD energy. Coupling mode:  7

  RCCSD-F12a singles energy            -0.005895196734
  RCCSD-F12a pair energy               -1.742576917930
  RCCSD-F12a correlation energy        -1.748472114664
  Triples (T) contribution             -0.053516882024
  Total correlation energy             -1.801988996688

  RHF-RCCSD-F12a energy              -422.724051373254
  RHF-RCCSD[T]-F12a energy           -422.780166023438
  RHF-RCCSD-T-F12a energy            -422.776762945478
 !RHF-RCCSD(T)-F12a energy           -422.777568255277

 Program statistics:

 Available memory in ccsd:              2799994298
 Min. memory needed in ccsd:             253637198
 Max. memory used in ccsd:               372828526
 Max. memory used in cckext:             303623695 (14 integral passes)
 Max. memory used in cckint:             641085208 ( 1 integral passes)


 **********************************************************************************************************************************
 DATASETS  * FILE   NREC   LENGTH (MB)   RECORD NAMES
              1      19       33.18       500      610      700      900      950      970     1001      129      960     1100   
                                          VAR    BASINP    GEOM    SYMINP    ZMAT    AOBASIS   BASIS     P2S    ABASIS      S 
                                         1400     1410     1200     1210     1080     1600     1650     1700      960(1)
                                           T        V       H0       H01     AOSYM     SMH    MOLCAS    OPER    ABASIS    

              2       7        5.56       700     1000      520     2100     1001     2101     7360   
                                         GEOM     BASIS   MCVARS     RHF     BASIS     RHF    F12ABS    

 PROGRAMS   *        TOTAL  RCCSD(T)   RHF-SCF       INT   RHF-SCF       INT
 CPU TIMES  *     17905.76  17804.73     60.18     39.39      0.19      1.09
 REAL TIME  *     19114.27 SEC
 DISK USED  *        10.98 GB (local),       97.30 GB (total)
 SF USED    *        78.13 GB
 GA USED    *         3.05 MB       (max)       0.00 MB       (current)
 **********************************************************************************************************************************

 RCCSD(T)-F12A/cc-pVDZ-F12 energy=   -422.777568255277

   RCCSD(T)-F12A         RHF-SCF         RHF-SCF
   -422.77756826   -420.95672433   -420.05955841
 **********************************************************************************************************************************
 Molpro calculation terminated
