# Supplementary material for: Computational Investigation of Substituent Effects on the Alcohol + Carbonyl Channel of Peroxy Radical Self- and Cross-Reactions
Source: J Phys Chem A. 2023 Feb 8;127(7):1686–96. doi: 10.1021/acs.jpca.2c08927 (PMC9969516; doi:10.1021/acs.jpca.2c08927)
Supplement: Supplementary file 2 — jp2c08927_si_002.zip [file jp2c08927_si_002.zip › EtO--OiPrOH/Reverse-IRC-wb-TS1-opt.log]

 Entering Gaussian System, Link 0=/appl/soft/chem/gaussian/G16RevB.01/g16/g16
 Initial command:
 /appl/soft/chem/gaussian/G16RevB.01/g16/l1.exe "/scratch/kurten/scratch_galib/third-paper/EtO-O-iPrOH/ts-calc/eto-iproh-set1/eto-iproh-ts-set1/eto-iproh-ts-set1/wb-ts/irc-cal/eto-iproh-ts-set1-M0001-copt-TS-opt-IRC/Reverse-b3lyp-opt/Reverse-wb-opt/10731230.GAUSS_SCRDIR/Gau-158036.inp" -scrdir="/scratch/kurten/scratch_galib/third-paper/EtO-O-iPrOH/ts-calc/eto-iproh-set1/eto-iproh-ts-set1/eto-iproh-ts-set1/wb-ts/irc-cal/eto-iproh-ts-set1-M0001-copt-TS-opt-IRC/Reverse-b3lyp-opt/Reverse-wb-opt/10731230.GAUSS_SCRDIR/"
 Entering Link 1 = /appl/soft/chem/gaussian/G16RevB.01/g16/l1.exe PID=    158040.
  
 Copyright (c) 1988-2017, Gaussian, Inc.  All Rights Reserved.
  
 This is part of the Gaussian(R) 16 program.  It is based on
 the Gaussian(R) 09 system (copyright 2009, Gaussian, Inc.),
 the Gaussian(R) 03 system (copyright 2003, Gaussian, Inc.),
 the Gaussian(R) 98 system (copyright 1998, Gaussian, Inc.),
 the Gaussian(R) 94 system (copyright 1995, Gaussian, Inc.),
 the Gaussian 92(TM) system (copyright 1992, Gaussian, Inc.),
 the Gaussian 90(TM) system (copyright 1990, Gaussian, Inc.),
 the Gaussian 88(TM) system (copyright 1988, Gaussian, Inc.),
 the Gaussian 86(TM) system (copyright 1986, Carnegie Mellon
 University), and the Gaussian 82(TM) system (copyright 1983,
 Carnegie Mellon University). Gaussian is a federally registered
 trademark of Gaussian, Inc.
  
 This software contains proprietary and confidential information,
 including trade secrets, belonging to Gaussian, Inc.
  
 This software is provided under written license and may be
 used, copied, transmitted, or stored only in accord with that
 written license.
  
 The following legend is applicable only to US Government
 contracts under FAR:
  
                    RESTRICTED RIGHTS LEGEND
  
 Use, reproduction and disclosure by the US Government is
 subject to restrictions as set forth in subparagraphs (a)
 and (c) of the Commercial Computer Software - Restricted
 Rights clause in FAR 52.227-19.
  
 Gaussian, Inc.
 340 Quinnipiac St., Bldg. 40, Wallingford CT 06492
  
  
 ---------------------------------------------------------------
 Warning -- This program may not be used in any manner that
 competes with the business of Gaussian, Inc. or will provide
 assistance to any competitor of Gaussian, Inc.  The licensee
 of this program is prohibited from giving any competitor of
 Gaussian, Inc. access to this program.  By using this program,
 the user acknowledges that Gaussian, Inc. is engaged in the
 business of creating and licensing software in the field of
 computational chemistry and represents and warrants to the
 licensee that it is not a competitor of Gaussian, Inc. and that
 it will not use this program in any manner prohibited above.
 ---------------------------------------------------------------
  

 Cite this work as:
 Gaussian 16, Revision B.01,
 M. J. Frisch, G. W. Trucks, H. B. Schlegel, G. E. Scuseria, 
 M. A. Robb, J. R. Cheeseman, G. Scalmani, V. Barone, 
 G. A. Petersson, H. Nakatsuji, X. Li, M. Caricato, A. V. Marenich, 
 J. Bloino, B. G. Janesko, R. Gomperts, B. Mennucci, H. P. Hratchian, 
 J. V. Ortiz, A. F. Izmaylov, J. L. Sonnenberg, D. Williams-Young, 
 F. Ding, F. Lipparini, F. Egidi, J. Goings, B. Peng, A. Petrone, 
 T. Henderson, D. Ranasinghe, V. G. Zakrzewski, J. Gao, N. Rega, 
 G. Zheng, W. Liang, M. Hada, M. Ehara, K. Toyota, R. Fukuda, 
 J. Hasegawa, M. Ishida, T. Nakajima, Y. Honda, O. Kitao, H. Nakai, 
 T. Vreven, K. Throssell, J. A. Montgomery, Jr., J. E. Peralta, 
 F. Ogliaro, M. J. Bearpark, J. J. Heyd, E. N. Brothers, K. N. Kudin, 
 V. N. Staroverov, T. A. Keith, R. Kobayashi, J. Normand, 
 K. Raghavachari, A. P. Rendell, J. C. Burant, S. S. Iyengar, 
 J. Tomasi, M. Cossi, J. M. Millam, M. Klene, C. Adamo, R. Cammi, 
 J. W. Ochterski, R. L. Martin, K. Morokuma, O. Farkas, 
 J. B. Foresman, and D. J. Fox, Gaussian, Inc., Wallingford CT, 2016.
 
 ******************************************
 Gaussian 16:  ES64L-G16RevB.01 20-Dec-2017
                22-Feb-2022 
 ******************************************
 %mem=12GB
 %NprocShared=16
 Will use up to   16 processors via shared memory.
 %chk=Reverse-wb-opt
 ----------------------------------------------------------------------
 #wB97XD Aug-cc-pVTZ Opt Integral(Grid=SuperFineGrid) Freq MaxDisk=32GB
 ----------------------------------------------------------------------
 1/18=20,19=15,26=5,38=1/1,3;
 2/9=110,12=2,17=6,18=5,40=1/2;
 3/5=16,6=1,7=10,11=2,25=1,30=1,71=1,74=-58,75=-7/1,2,3;
 4//1;
 5/5=2,38=5/2;
 6/7=2,8=2,9=2,10=2,28=1/1;
 7//1,2,3,16;
 1/18=20,19=15,26=5/3(2);
 2/9=110/2;
 99//99;
 2/9=110/2;
 3/5=16,6=1,7=10,11=2,25=1,30=1,71=1,74=-58,75=-7/1,2,3;
 4/5=5,16=3,69=1/1;
 5/5=2,38=5/2;
 7//1,2,3,16;
 1/18=20,19=15,26=5/3(-5);
 2/9=110/2;
 6/7=2,8=2,9=2,10=2,19=2,28=1/1;
 99/9=1/99;
 --------------
 Reverse-wb-opt
 --------------
 Symbolic Z-matrix:
 Charge =  0 Multiplicity = 3
 H                     4.28757   0.93706  -0.1461 
 C                     3.71273   0.05178   0.14836 
 H                     4.23278  -0.83727  -0.22894 
 H                     3.69142   0.00413   1.24245 
 C                     2.29459   0.11911  -0.41387 
 H                     1.69871  -0.78557  -0.14134 
 O                     1.52913   1.16182   0.03488 
 H                    -2.03948  -1.23727   1.35124 
 C                    -1.15852  -0.7831    0.87096 
 H                    -0.54463  -0.31517   1.64581 
 C                    -1.63331   0.27705  -0.15551 
 H                    -0.69912   0.77624  -0.51499 
 C                    -2.56881   1.34305   0.42653 
 H                    -2.09156   1.85778   1.2684 
 H                    -3.49889   0.88396   0.78137 
 H                    -2.82017   2.08291  -0.33927 
 O                    -2.1115   -0.32561  -1.28657 
 O                    -0.3622   -1.77538   0.2434 
 H                    -0.81677  -2.00247  -0.58861 
 H                     2.27675   0.10179  -1.52251 
 
 Add virtual bond connecting atoms H12        and O7         Dist= 4.40D+00.
 Add virtual bond connecting atoms O18        and H6         Dist= 4.38D+00.

 GradGradGradGradGradGradGradGradGradGradGradGradGradGradGradGradGradGrad
 Berny optimization.
 Initialization pass.
                           ----------------------------
                           !    Initial Parameters    !
                           ! (Angstroms and Degrees)  !
 --------------------------                            --------------------------
 ! Name  Definition              Value          Derivative Info.                !
 --------------------------------------------------------------------------------
 ! R1    R(1,2)                  1.0958         estimate D2E/DX2                !
 ! R2    R(2,3)                  1.0969         estimate D2E/DX2                !
 ! R3    R(2,4)                  1.0953         estimate D2E/DX2                !
 ! R4    R(2,5)                  1.527          estimate D2E/DX2                !
 ! R5    R(5,6)                  1.117          estimate D2E/DX2                !
 ! R6    R(5,7)                  1.3691         estimate D2E/DX2                !
 ! R7    R(5,20)                 1.1089         estimate D2E/DX2                !
 ! R8    R(6,18)                 2.3184         estimate D2E/DX2                !
 ! R9    R(7,12)                 2.3273         estimate D2E/DX2                !
 ! R10   R(8,9)                  1.1014         estimate D2E/DX2                !
 ! R11   R(9,10)                 1.0937         estimate D2E/DX2                !
 ! R12   R(9,11)                 1.5502         estimate D2E/DX2                !
 ! R13   R(9,18)                 1.4187         estimate D2E/DX2                !
 ! R14   R(11,12)                1.1185         estimate D2E/DX2                !
 ! R15   R(11,13)                1.5331         estimate D2E/DX2                !
 ! R16   R(11,17)                1.3679         estimate D2E/DX2                !
 ! R17   R(13,14)                1.0961         estimate D2E/DX2                !
 ! R18   R(13,15)                1.0962         estimate D2E/DX2                !
 ! R19   R(13,16)                1.0941         estimate D2E/DX2                !
 ! R20   R(18,19)                0.9749         estimate D2E/DX2                !
 ! A1    A(1,2,3)              108.279          estimate D2E/DX2                !
 ! A2    A(1,2,4)              108.2854         estimate D2E/DX2                !
 ! A3    A(1,2,5)              110.647          estimate D2E/DX2                !
 ! A4    A(3,2,4)              108.5142         estimate D2E/DX2                !
 ! A5    A(3,2,5)              110.4503         estimate D2E/DX2                !
 ! A6    A(4,2,5)              110.5866         estimate D2E/DX2                !
 ! A7    A(2,5,6)              111.7077         estimate D2E/DX2                !
 ! A8    A(2,5,7)              115.6023         estimate D2E/DX2                !
 ! A9    A(2,5,20)             112.4793         estimate D2E/DX2                !
 ! A10   A(6,5,7)              103.8034         estimate D2E/DX2                !
 ! A11   A(6,5,20)             102.8666         estimate D2E/DX2                !
 ! A12   A(7,5,20)             109.3039         estimate D2E/DX2                !
 ! A13   A(5,6,18)             149.3666         estimate D2E/DX2                !
 ! A14   A(5,7,12)             109.3705         estimate D2E/DX2                !
 ! A15   A(8,9,10)             108.4481         estimate D2E/DX2                !
 ! A16   A(8,9,11)             109.013          estimate D2E/DX2                !
 ! A17   A(8,9,18)             110.6989         estimate D2E/DX2                !
 ! A18   A(10,9,11)            110.3919         estimate D2E/DX2                !
 ! A19   A(10,9,18)            107.3125         estimate D2E/DX2                !
 ! A20   A(11,9,18)            110.9381         estimate D2E/DX2                !
 ! A21   A(9,11,12)            105.2019         estimate D2E/DX2                !
 ! A22   A(9,11,13)            114.2704         estimate D2E/DX2                !
 ! A23   A(9,11,17)            110.6884         estimate D2E/DX2                !
 ! A24   A(12,11,13)           108.7439         estimate D2E/DX2                !
 ! A25   A(12,11,17)           102.8763         estimate D2E/DX2                !
 ! A26   A(13,11,17)           114.0134         estimate D2E/DX2                !
 ! A27   A(7,12,11)            142.9076         estimate D2E/DX2                !
 ! A28   A(11,13,14)           110.6364         estimate D2E/DX2                !
 ! A29   A(11,13,15)           110.4518         estimate D2E/DX2                !
 ! A30   A(11,13,16)           110.1615         estimate D2E/DX2                !
 ! A31   A(14,13,15)           108.5095         estimate D2E/DX2                !
 ! A32   A(14,13,16)           108.667          estimate D2E/DX2                !
 ! A33   A(15,13,16)           108.3513         estimate D2E/DX2                !
 ! A34   A(6,18,9)             105.8884         estimate D2E/DX2                !
 ! A35   A(6,18,19)            111.8577         estimate D2E/DX2                !
 ! A36   A(9,18,19)            106.184          estimate D2E/DX2                !
 ! D1    D(1,2,5,6)            178.8471         estimate D2E/DX2                !
 ! D2    D(1,2,5,7)            -62.7596         estimate D2E/DX2                !
 ! D3    D(1,2,5,20)            63.7522         estimate D2E/DX2                !
 ! D4    D(3,2,5,6)             58.9643         estimate D2E/DX2                !
 ! D5    D(3,2,5,7)            177.3575         estimate D2E/DX2                !
 ! D6    D(3,2,5,20)           -56.1306         estimate D2E/DX2                !
 ! D7    D(4,2,5,6)            -61.1733         estimate D2E/DX2                !
 ! D8    D(4,2,5,7)             57.22           estimate D2E/DX2                !
 ! D9    D(4,2,5,20)          -176.2682         estimate D2E/DX2                !
 ! D10   D(2,5,6,18)           154.5222         estimate D2E/DX2                !
 ! D11   D(7,5,6,18)            29.3002         estimate D2E/DX2                !
 ! D12   D(20,5,6,18)          -84.6094         estimate D2E/DX2                !
 ! D13   D(2,5,7,12)          -166.0178         estimate D2E/DX2                !
 ! D14   D(6,5,7,12)           -43.3298         estimate D2E/DX2                !
 ! D15   D(20,5,7,12)           65.8795         estimate D2E/DX2                !
 ! D16   D(5,6,18,9)           -36.3571         estimate D2E/DX2                !
 ! D17   D(5,6,18,19)           78.8835         estimate D2E/DX2                !
 ! D18   D(5,7,12,11)           86.7581         estimate D2E/DX2                !
 ! D19   D(8,9,11,12)          173.6689         estimate D2E/DX2                !
 ! D20   D(8,9,11,13)           54.4729         estimate D2E/DX2                !
 ! D21   D(8,9,11,17)          -75.8768         estimate D2E/DX2                !
 ! D22   D(10,9,11,12)          54.6448         estimate D2E/DX2                !
 ! D23   D(10,9,11,13)         -64.5511         estimate D2E/DX2                !
 ! D24   D(10,9,11,17)         165.0992         estimate D2E/DX2                !
 ! D25   D(18,9,11,12)         -64.1817         estimate D2E/DX2                !
 ! D26   D(18,9,11,13)         176.6224         estimate D2E/DX2                !
 ! D27   D(18,9,11,17)          46.2727         estimate D2E/DX2                !
 ! D28   D(8,9,18,6)          -163.5041         estimate D2E/DX2                !
 ! D29   D(8,9,18,19)           77.4394         estimate D2E/DX2                !
 ! D30   D(10,9,18,6)          -45.3327         estimate D2E/DX2                !
 ! D31   D(10,9,18,19)        -164.3892         estimate D2E/DX2                !
 ! D32   D(11,9,18,6)           75.334          estimate D2E/DX2                !
 ! D33   D(11,9,18,19)         -43.7225         estimate D2E/DX2                !
 ! D34   D(9,11,12,7)          -20.3807         estimate D2E/DX2                !
 ! D35   D(13,11,12,7)         102.4399         estimate D2E/DX2                !
 ! D36   D(17,11,12,7)        -136.3351         estimate D2E/DX2                !
 ! D37   D(9,11,13,14)          56.9194         estimate D2E/DX2                !
 ! D38   D(9,11,13,15)         -63.2456         estimate D2E/DX2                !
 ! D39   D(9,11,13,16)         177.0924         estimate D2E/DX2                !
 ! D40   D(12,11,13,14)        -60.2588         estimate D2E/DX2                !
 ! D41   D(12,11,13,15)        179.5762         estimate D2E/DX2                !
 ! D42   D(12,11,13,16)         59.9142         estimate D2E/DX2                !
 ! D43   D(17,11,13,14)       -174.3885         estimate D2E/DX2                !
 ! D44   D(17,11,13,15)         65.4465         estimate D2E/DX2                !
 ! D45   D(17,11,13,16)        -54.2155         estimate D2E/DX2                !
 --------------------------------------------------------------------------------
 Trust Radius=3.00D-01 FncErr=1.00D-07 GrdErr=1.00D-07 EigMax=2.50D+02 EigMin=1.00D-04
 Number of steps in this run=    111 maximum allowed number of steps=    120.
 GradGradGradGradGradGradGradGradGradGradGradGradGradGradGradGradGradGrad

                          Input orientation:                          
 ---------------------------------------------------------------------
 Center     Atomic      Atomic             Coordinates (Angstroms)
 Number     Number       Type             X           Y           Z
 ---------------------------------------------------------------------
      1          1           0        4.287570    0.937060   -0.146100
      2          6           0        3.712730    0.051780    0.148360
      3          1           0        4.232780   -0.837270   -0.228940
      4          1           0        3.691420    0.004130    1.242450
      5          6           0        2.294590    0.119110   -0.413870
      6          1           0        1.698710   -0.785570   -0.141340
      7          8           0        1.529130    1.161820    0.034880
      8          1           0       -2.039480   -1.237270    1.351240
      9          6           0       -1.158520   -0.783100    0.870960
     10          1           0       -0.544630   -0.315170    1.645810
     11          6           0       -1.633310    0.277050   -0.155510
     12          1           0       -0.699120    0.776240   -0.514990
     13          6           0       -2.568810    1.343050    0.426530
     14          1           0       -2.091560    1.857780    1.268400
     15          1           0       -3.498890    0.883960    0.781370
     16          1           0       -2.820170    2.082910   -0.339270
     17          8           0       -2.111500   -0.325610   -1.286570
     18          8           0       -0.362200   -1.775380    0.243400
     19          1           0       -0.816770   -2.002470   -0.588610
     20          1           0        2.276750    0.101790   -1.522510
 ---------------------------------------------------------------------
                    Distance matrix (angstroms):
                    1          2          3          4          5
     1  H    0.000000
     2  C    1.095841   0.000000
     3  H    1.777108   1.096913   0.000000
     4  H    1.775901   1.095334   1.779329   0.000000
     5  C    2.170878   1.527009   2.169203   2.169735   0.000000
     6  H    3.109610   2.200309   2.536111   2.551351   1.117046
     7  O    2.773493   2.452178   3.372786   2.733856   1.369142
     8  H    6.855749   6.016352   6.480603   5.864821   4.872324
     9  C    5.801143   4.994823   5.502620   4.927439   3.793249
    10  H    5.303695   4.527927   5.158578   4.267174   3.534410
    11  C    5.957560   5.359405   5.971441   5.511944   3.939555
    12  H    5.002901   4.519878   5.197007   4.791825   3.066650
    13  C    6.892219   6.418917   7.172521   6.453597   5.084974
    14  H    6.598624   6.181093   7.035808   6.072853   5.009123
    15  H    7.841682   7.287022   7.985116   7.258599   5.964730
    16  H    7.202101   6.858721   7.634378   7.015980   5.479311
    17  O    6.621413   6.010250   6.452152   6.338655   4.513647
    18  O    5.397166   4.466833   4.713491   4.538347   3.328608
    19  H    5.906855   5.027866   5.194710   5.263364   3.769907
    20  H    2.575961   2.203712   2.526106   3.107384   1.108919
                    6          7          8          9         10
     6  H    0.000000
     7  O    1.962687   0.000000
     8  H    4.050419   4.497045   0.000000
     9  C    3.031257   3.421287   1.101376   0.000000
    10  H    2.906502   3.012819   1.780903   1.093715   0.000000
    11  C    3.497388   3.289391   2.174496   1.550156   2.186482
    12  H    2.885906   2.327257   3.055094   2.136223   2.425716
    13  C    4.802627   4.120600   2.791654   2.589778   2.886805
    14  H    4.831233   3.887844   3.096596   2.828917   2.693908
    15  H    5.536585   5.090721   2.637090   2.874795   3.303456
    16  H    5.356083   4.461480   3.806691   3.527003   3.856088
    17  O    4.005099   4.148839   2.791837   2.402583   3.324762
    18  O    2.318426   3.499679   2.080899   1.418653   2.032793
    19  H    2.829936   3.988072   2.417347   1.932356   2.813125
    20  H    1.740451   2.026836   5.355498   4.279347   4.262897
                   11         12         13         14         15
    11  C    0.000000
    12  H    1.118538   0.000000
    13  C    1.533065   2.168749   0.000000
    14  H    2.176286   2.507807   1.096111   0.000000
    15  H    2.174045   3.087210   1.096232   1.779354   0.000000
    16  H    2.168763   2.497422   1.094086   1.779370   1.775944
    17  O    1.367904   1.950443   2.434804   3.360872   2.768445
    18  O    2.446900   2.683176   3.824561   4.152248   4.147327
    19  H    2.459781   2.782174   3.910583   4.469352   4.171581
    20  H    4.145838   3.213375   5.368327   5.473099   6.267190
                   16         17         18         19         20
    16  H    0.000000
    17  O    2.683386   0.000000
    18  O    4.611672   2.739104   0.000000
    19  H    4.556985   2.230546   0.974907   0.000000
    20  H    5.594952   4.415323   3.688667   3.856157   0.000000
 Stoichiometry    C5H12O3(3)
 Framework group  C1[X(C5H12O3)]
 Deg. of freedom    54
 Full point group                 C1      NOp   1
 Largest Abelian subgroup         C1      NOp   1
 Largest concise Abelian subgroup C1      NOp   1
                         Standard orientation:                         
 ---------------------------------------------------------------------
 Center     Atomic      Atomic             Coordinates (Angstroms)
 Number     Number       Type             X           Y           Z
 ---------------------------------------------------------------------
      1          1           0        4.287568   -0.937057    0.146100
      2          6           0        3.712728   -0.051777   -0.148360
      3          1           0        4.232778    0.837273    0.228940
      4          1           0        3.691418   -0.004127   -1.242450
      5          6           0        2.294588   -0.119108    0.413870
      6          1           0        1.698708    0.785572    0.141340
      7          8           0        1.529128   -1.161818   -0.034880
      8          1           0       -2.039482    1.237271   -1.351240
      9          6           0       -1.158522    0.783101   -0.870960
     10          1           0       -0.544632    0.315171   -1.645810
     11          6           0       -1.633312   -0.277049    0.155510
     12          1           0       -0.699122   -0.776239    0.514990
     13          6           0       -2.568812   -1.343049   -0.426530
     14          1           0       -2.091561   -1.857779   -1.268400
     15          1           0       -3.498892   -0.883959   -0.781370
     16          1           0       -2.820171   -2.082909    0.339270
     17          8           0       -2.111502    0.325611    1.286570
     18          8           0       -0.362202    1.775381   -0.243400
     19          1           0       -0.816773    2.002471    0.588610
     20          1           0        2.276748   -0.101788    1.522510
 ---------------------------------------------------------------------
 Rotational constants (GHZ):           2.9139231           0.8305927           0.7469716
 Standard basis: Aug-CC-pVTZ (5D, 7F)
 There are   740 symmetry adapted cartesian basis functions of A   symmetry.
 There are   644 symmetry adapted basis functions of A   symmetry.
   644 basis functions,   900 primitive gaussians,   740 cartesian basis functions
    34 alpha electrons       32 beta electrons
       nuclear repulsion energy       384.2066004300 Hartrees.
 NAtoms=   20 NActive=   20 NUniq=   20 SFac= 1.00D+00 NAtFMM=   60 NAOKFM=F Big=F
 Integral buffers will be    131072 words long.
 Raffenetti 2 integral format.
 Two-electron integral symmetry is turned on.
 Nuclear repulsion after empirical dispersion term =      384.1970167077 Hartrees.
 One-electron integrals computed using PRISM.
 NBasis=   644 RedAO= T EigKep=  7.36D-06  NBF=   644
 NBsUse=   644 1.00D-06 EigRej= -1.00D+00 NBFU=   644
 ExpMin= 2.53D-02 ExpMax= 1.53D+04 ExpMxC= 5.22D+02 IAcc=3 IRadAn=         7 AccDes= 0.00D+00
 Harris functional with IExCor= 4639 and IRadAn=       7 diagonalized for initial guess.
 HarFok:  IExCor= 4639 AccDes= 0.00D+00 IRadAn=         7 IDoV= 1 UseB2=F ITyADJ=14
 ICtDFT=  3500011 ScaDFX=  1.000000  1.000000  1.000000  1.000000
 FoFCou: FMM=F IPFlag=           0 FMFlag=      100000 FMFlg1=           0
         NFxFlg=           0 DoJE=T BraDBF=F KetDBF=T FulRan=T
         wScrn=  0.000000 ICntrl=       500 IOpCl=  0 I1Cent=   200000004 NGrid=           0
         NMat0=    1 NMatS0=      1 NMatT0=    0 NMatD0=    1 NMtDS0=    0 NMtDT0=    0
 Petite list used in FoFCou.
 Initial guess <Sx>= 0.0000 <Sy>= 0.0000 <Sz>= 1.0000 <S**2>= 2.0000 S= 1.0000
 Requested convergence on RMS density matrix=1.00D-08 within 128 cycles.
 Requested convergence on MAX density matrix=1.00D-06.
 Requested convergence on             energy=1.00D-06.
 No special actions if energy rises.
 Restarting incremental Fock formation.
 SCF Done:  E(UwB97XD) =  -423.310909580     A.U. after   25 cycles
            NFock= 25  Conv=0.51D-08     -V/T= 2.0065
 <Sx>= 0.0000 <Sy>= 0.0000 <Sz>= 1.0000 <S**2>= 2.0094 S= 1.0031
 <L.S>=  0.00000000000    
 Annihilation of the first spin contaminant:
 S**2 before annihilation     2.0094,   after     2.0001

 **********************************************************************

            Population analysis using the SCF Density.

 **********************************************************************

 Orbital symmetries:
 Alpha Orbitals:
       Occupied  (A) (A) (A) (A) (A) (A) (A) (A) (A) (A) (A) (A)
                 (A) (A) (A) (A) (A) (A) (A) (A) (A) (A) (A) (A)
                 (A) (A) (A) (A) (A) (A) (A) (A) (A) (A)
       Virtual   (A) (A) (A) (A) (A) (A) (A) (A) (A) (A) (A) (A)
                 (A) (A) (A) (A) (A) (A) (A) (A) (A) (A) (A) (A)
                 (A) (A) (A) (A) (A) (A) (A) (A) (A) (A) (A) (A)
                 (A) (A) (A) (A) (A) (A) (A) (A) (A) (A) (A) (A)
                 (A) (A) (A) (A) (A) (A) (A) (A) (A) (A) (A) (A)
                 (A) (A) (A) (A) (A) (A) (A) (A) (A) (A) (A) (A)
                 (A) (A) (A) (A) (A) (A) (A) (A) (A) (A) (A) (A)
                 (A) (A) (A) (A) (A) (A) (A) (A) (A) (A) (A) (A)
                 (A) (A) (A) (A) (A) (A) (A) (A) (A) (A) (A) (A)
                 (A) (A) (A) (A) (A) (A) (A) (A) (A) (A) (A) (A)
                 (A) (A) (A) (A) (A) (A) (A) (A) (A) (A) (A) (A)
                 (A) (A) (A) (A) (A) (A) (A) (A) (A) (A) (A) (A)
                 (A) (A) (A) (A) (A) (A) (A) (A) (A) (A) (A) (A)
                 (A) (A) (A) (A) (A) (A) (A) (A) (A) (A) (A) (A)
                 (A) (A) (A) (A) (A) (A) (A) (A) (A) (A) (A) (A)
                 (A) (A) (A) (A) (A) (A) (A) (A) (A) (A) (A) (A)
                 (A) (A) (A) (A) (A) (A) (A) (A) (A) (A) (A) (A)
                 (A) (A) (A) (A) (A) (A) (A) (A) (A) (A) (A) (A)
                 (A) (A) (A) (A) (A) (A) (A) (A) (A) (A) (A) (A)
                 (A) (A) (A) (A) (A) (A) (A) (A) (A) (A) (A) (A)
                 (A) (A) (A) (A) (A) (A) (A) (A) (A) (A) (A) (A)
                 (A) (A) (A) (A) (A) (A) (A) (A) (A) (A) (A) (A)
                 (A) (A) (A) (A) (A) (A) (A) (A) (A) (A) (A) (A)
                 (A) (A) (A) (A) (A) (A) (A) (A) (A) (A) (A) (A)
                 (A) (A) (A) (A) (A) (A) (A) (A) (A) (A) (A) (A)
                 (A) (A) (A) (A) (A) (A) (A) (A) (A) (A) (A) (A)
                 (A) (A) (A) (A) (A) (A) (A) (A) (A) (A) (A) (A)
                 (A) (A) (A) (A) (A) (A) (A) (A) (A) (A) (A) (A)
                 (A) (A) (A) (A) (A) (A) (A) (A) (A) (A) (A) (A)
                 (A) (A) (A) (A) (A) (A) (A) (A) (A) (A) (A) (A)
                 (A) (A) (A) (A) (A) (A) (A) (A) (A) (A) (A) (A)
                 (A) (A) (A) (A) (A) (A) (A) (A) (A) (A) (A) (A)
                 (A) (A) (A) (A) (A) (A) (A) (A) (A) (A) (A) (A)
                 (A) (A) (A) (A) (A) (A) (A) (A) (A) (A) (A) (A)
                 (A) (A) (A) (A) (A) (A) (A) (A) (A) (A) (A) (A)
                 (A) (A) (A) (A) (A) (A) (A) (A) (A) (A) (A) (A)
                 (A) (A) (A) (A) (A) (A) (A) (A) (A) (A) (A) (A)
                 (A) (A) (A) (A) (A) (A) (A) (A) (A) (A) (A) (A)
                 (A) (A) (A) (A) (A) (A) (A) (A) (A) (A) (A) (A)
                 (A) (A) (A) (A) (A) (A) (A) (A) (A) (A) (A) (A)
                 (A) (A) (A) (A) (A) (A) (A) (A) (A) (A) (A) (A)
                 (A) (A) (A) (A) (A) (A) (A) (A) (A) (A) (A) (A)
                 (A) (A) (A) (A) (A) (A) (A) (A) (A) (A) (A) (A)
                 (A) (A) (A) (A) (A) (A) (A) (A) (A) (A) (A) (A)
                 (A) (A) (A) (A) (A) (A) (A) (A) (A) (A) (A) (A)
                 (A) (A) (A) (A) (A) (A) (A) (A) (A) (A) (A) (A)
                 (A) (A) (A) (A) (A) (A) (A) (A) (A) (A) (A) (A)
                 (A) (A) (A) (A) (A) (A) (A) (A) (A) (A) (A) (A)
                 (A) (A) (A) (A) (A) (A) (A) (A) (A) (A) (A) (A)
                 (A) (A) (A) (A) (A) (A) (A) (A) (A) (A) (A) (A)
                 (A) (A) (A) (A) (A) (A) (A) (A) (A) (A)
 Beta  Orbitals:
       Occupied  (A) (A) (A) (A) (A) (A) (A) (A) (A) (A) (A) (A)
                 (A) (A) (A) (A) (A) (A) (A) (A) (A) (A) (A) (A)
                 (A) (A) (A) (A) (A) (A) (A) (A)
       Virtual   (A) (A) (A) (A) (A) (A) (A) (A) (A) (A) (A) (A)
                 (A) (A) (A) (A) (A) (A) (A) (A) (A) (A) (A) (A)
                 (A) (A) (A) (A) (A) (A) (A) (A) (A) (A) (A) (A)
                 (A) (A) (A) (A) (A) (A) (A) (A) (A) (A) (A) (A)
                 (A) (A) (A) (A) (A) (A) (A) (A) (A) (A) (A) (A)
                 (A) (A) (A) (A) (A) (A) (A) (A) (A) (A) (A) (A)
                 (A) (A) (A) (A) (A) (A) (A) (A) (A) (A) (A) (A)
                 (A) (A) (A) (A) (A) (A) (A) (A) (A) (A) (A) (A)
                 (A) (A) (A) (A) (A) (A) (A) (A) (A) (A) (A) (A)
                 (A) (A) (A) (A) (A) (A) (A) (A) (A) (A) (A) (A)
                 (A) (A) (A) (A) (A) (A) (A) (A) (A) (A) (A) (A)
                 (A) (A) (A) (A) (A) (A) (A) (A) (A) (A) (A) (A)
                 (A) (A) (A) (A) (A) (A) (A) (A) (A) (A) (A) (A)
                 (A) (A) (A) (A) (A) (A) (A) (A) (A) (A) (A) (A)
                 (A) (A) (A) (A) (A) (A) (A) (A) (A) (A) (A) (A)
                 (A) (A) (A) (A) (A) (A) (A) (A) (A) (A) (A) (A)
                 (A) (A) (A) (A) (A) (A) (A) (A) (A) (A) (A) (A)
                 (A) (A) (A) (A) (A) (A) (A) (A) (A) (A) (A) (A)
                 (A) (A) (A) (A) (A) (A) (A) (A) (A) (A) (A) (A)
                 (A) (A) (A) (A) (A) (A) (A) (A) (A) (A) (A) (A)
                 (A) (A) (A) (A) (A) (A) (A) (A) (A) (A) (A) (A)
                 (A) (A) (A) (A) (A) (A) (A) (A) (A) (A) (A) (A)
                 (A) (A) (A) (A) (A) (A) (A) (A) (A) (A) (A) (A)
                 (A) (A) (A) (A) (A) (A) (A) (A) (A) (A) (A) (A)
                 (A) (A) (A) (A) (A) (A) (A) (A) (A) (A) (A) (A)
                 (A) (A) (A) (A) (A) (A) (A) (A) (A) (A) (A) (A)
                 (A) (A) (A) (A) (A) (A) (A) (A) (A) (A) (A) (A)
                 (A) (A) (A) (A) (A) (A) (A) (A) (A) (A) (A) (A)
                 (A) (A) (A) (A) (A) (A) (A) (A) (A) (A) (A) (A)
                 (A) (A) (A) (A) (A) (A) (A) (A) (A) (A) (A) (A)
                 (A) (A) (A) (A) (A) (A) (A) (A) (A) (A) (A) (A)
                 (A) (A) (A) (A) (A) (A) (A) (A) (A) (A) (A) (A)
                 (A) (A) (A) (A) (A) (A) (A) (A) (A) (A) (A) (A)
                 (A) (A) (A) (A) (A) (A) (A) (A) (A) (A) (A) (A)
                 (A) (A) (A) (A) (A) (A) (A) (A) (A) (A) (A) (A)
                 (A) (A) (A) (A) (A) (A) (A) (A) (A) (A) (A) (A)
                 (A) (A) (A) (A) (A) (A) (A) (A) (A) (A) (A) (A)
                 (A) (A) (A) (A) (A) (A) (A) (A) (A) (A) (A) (A)
                 (A) (A) (A) (A) (A) (A) (A) (A) (A) (A) (A) (A)
                 (A) (A) (A) (A) (A) (A) (A) (A) (A) (A) (A) (A)
                 (A) (A) (A) (A) (A) (A) (A) (A) (A) (A) (A) (A)
                 (A) (A) (A) (A) (A) (A) (A) (A) (A) (A) (A) (A)
                 (A) (A) (A) (A) (A) (A) (A) (A) (A) (A) (A) (A)
                 (A) (A) (A) (A) (A) (A) (A) (A) (A) (A) (A) (A)
                 (A) (A) (A) (A) (A) (A) (A) (A) (A) (A) (A) (A)
                 (A) (A) (A) (A) (A) (A) (A) (A) (A) (A) (A) (A)
                 (A) (A) (A) (A) (A) (A) (A) (A) (A) (A) (A) (A)
                 (A) (A) (A) (A) (A) (A) (A) (A) (A) (A) (A) (A)
                 (A) (A) (A) (A) (A) (A) (A) (A) (A) (A) (A) (A)
                 (A) (A) (A) (A) (A) (A) (A) (A) (A) (A) (A) (A)
                 (A) (A) (A) (A) (A) (A) (A) (A) (A) (A) (A) (A)
 The electronic state is 3-A.
 Alpha  occ. eigenvalues --  -19.30092 -19.30006 -19.26234 -10.35131 -10.34409
 Alpha  occ. eigenvalues --  -10.34191 -10.28878 -10.28331  -1.15159  -1.13580
 Alpha  occ. eigenvalues --   -1.12028  -0.86680  -0.84564  -0.78555  -0.71221
 Alpha  occ. eigenvalues --   -0.69012  -0.62183  -0.58677  -0.57428  -0.55376
 Alpha  occ. eigenvalues --   -0.54891  -0.53572  -0.51493  -0.50242  -0.48873
 Alpha  occ. eigenvalues --   -0.48006  -0.47757  -0.46995  -0.43802  -0.41771
 Alpha  occ. eigenvalues --   -0.39898  -0.38611  -0.37382  -0.35968
 Alpha virt. eigenvalues --    0.03135   0.03572   0.04016   0.04178   0.05184
 Alpha virt. eigenvalues --    0.05286   0.05671   0.06482   0.06649   0.07769
 Alpha virt. eigenvalues --    0.08366   0.08487   0.10379   0.11003   0.11353
 Alpha virt. eigenvalues --    0.11882   0.12251   0.12421   0.12788   0.13404
 Alpha virt. eigenvalues --    0.13546   0.13914   0.14195   0.14303   0.14649
 Alpha virt. eigenvalues --    0.15522   0.15856   0.16694   0.17238   0.17731
 Alpha virt. eigenvalues --    0.18670   0.19272   0.19835   0.20213   0.20399
 Alpha virt. eigenvalues --    0.21077   0.21517   0.22279   0.22978   0.23323
 Alpha virt. eigenvalues --    0.23421   0.24282   0.25085   0.25386   0.25740
 Alpha virt. eigenvalues --    0.26350   0.26549   0.26772   0.27567   0.27870
 Alpha virt. eigenvalues --    0.28922   0.29562   0.30142   0.30840   0.30982
 Alpha virt. eigenvalues --    0.31423   0.31957   0.32694   0.33275   0.33646
 Alpha virt. eigenvalues --    0.34139   0.34559   0.34828   0.35238   0.35709
 Alpha virt. eigenvalues --    0.36012   0.36424   0.36778   0.37028   0.37383
 Alpha virt. eigenvalues --    0.37662   0.38341   0.38691   0.39064   0.39226
 Alpha virt. eigenvalues --    0.39969   0.40060   0.41000   0.41230   0.41940
 Alpha virt. eigenvalues --    0.42205   0.42551   0.43058   0.43724   0.44027
 Alpha virt. eigenvalues --    0.44376   0.44778   0.45374   0.46237   0.46530
 Alpha virt. eigenvalues --    0.46661   0.47264   0.47629   0.48505   0.48891
 Alpha virt. eigenvalues --    0.49277   0.49528   0.50320   0.50881   0.51062
 Alpha virt. eigenvalues --    0.51639   0.52125   0.52879   0.52991   0.53734
 Alpha virt. eigenvalues --    0.54724   0.55246   0.55643   0.56533   0.57588
 Alpha virt. eigenvalues --    0.58179   0.58433   0.59208   0.59574   0.60139
 Alpha virt. eigenvalues --    0.60831   0.61832   0.62319   0.63135   0.63446
 Alpha virt. eigenvalues --    0.64631   0.65609   0.67280   0.67813   0.68743
 Alpha virt. eigenvalues --    0.69672   0.70288   0.71689   0.72049   0.72191
 Alpha virt. eigenvalues --    0.72890   0.73830   0.74550   0.75524   0.75787
 Alpha virt. eigenvalues --    0.75940   0.76685   0.77128   0.77212   0.78077
 Alpha virt. eigenvalues --    0.78960   0.80349   0.80455   0.80998   0.82461
 Alpha virt. eigenvalues --    0.82758   0.82859   0.83475   0.84206   0.85052
 Alpha virt. eigenvalues --    0.85103   0.85795   0.86174   0.86837   0.87175
 Alpha virt. eigenvalues --    0.87989   0.88501   0.89276   0.89657   0.91141
 Alpha virt. eigenvalues --    0.91730   0.91897   0.92497   0.92909   0.93243
 Alpha virt. eigenvalues --    0.94524   0.95059   0.96011   0.96214   0.97218
 Alpha virt. eigenvalues --    0.97760   0.98428   0.99531   0.99803   0.99960
 Alpha virt. eigenvalues --    1.00971   1.01541   1.02162   1.02682   1.03396
 Alpha virt. eigenvalues --    1.04143   1.05353   1.05656   1.06416   1.07052
 Alpha virt. eigenvalues --    1.07524   1.07772   1.08578   1.08775   1.09822
 Alpha virt. eigenvalues --    1.10305   1.10321   1.11166   1.11250   1.12146
 Alpha virt. eigenvalues --    1.13428   1.13742   1.14072   1.14836   1.15515
 Alpha virt. eigenvalues --    1.16034   1.16971   1.17103   1.18436   1.18643
 Alpha virt. eigenvalues --    1.18851   1.20399   1.20817   1.21494   1.22646
 Alpha virt. eigenvalues --    1.23108   1.23564   1.24161   1.25474   1.25717
 Alpha virt. eigenvalues --    1.26439   1.28256   1.28802   1.29949   1.31144
 Alpha virt. eigenvalues --    1.32158   1.32727   1.33116   1.34322   1.34899
 Alpha virt. eigenvalues --    1.35596   1.36090   1.36370   1.37246   1.38916
 Alpha virt. eigenvalues --    1.39756   1.40138   1.40646   1.41092   1.41733
 Alpha virt. eigenvalues --    1.42552   1.44163   1.44489   1.45036   1.46218
 Alpha virt. eigenvalues --    1.47114   1.49329   1.50089   1.50410   1.51326
 Alpha virt. eigenvalues --    1.52266   1.52886   1.53490   1.54916   1.55743
 Alpha virt. eigenvalues --    1.55914   1.56313   1.56906   1.57285   1.57757
 Alpha virt. eigenvalues --    1.58388   1.58828   1.59818   1.60730   1.61147
 Alpha virt. eigenvalues --    1.61931   1.62535   1.63053   1.64102   1.64560
 Alpha virt. eigenvalues --    1.65251   1.67376   1.67649   1.67996   1.68821
 Alpha virt. eigenvalues --    1.69507   1.69660   1.71674   1.71778   1.72301
 Alpha virt. eigenvalues --    1.72508   1.74668   1.75219   1.75647   1.76417
 Alpha virt. eigenvalues --    1.77749   1.78296   1.78956   1.79516   1.80929
 Alpha virt. eigenvalues --    1.81054   1.82464   1.82808   1.83566   1.84396
 Alpha virt. eigenvalues --    1.85906   1.86954   1.87876   1.89130   1.90441
 Alpha virt. eigenvalues --    1.91101   1.92518   1.92734   1.94074   1.95492
 Alpha virt. eigenvalues --    1.97068   1.98285   1.99599   2.00758   2.01788
 Alpha virt. eigenvalues --    2.03113   2.03724   2.04867   2.06700   2.08290
 Alpha virt. eigenvalues --    2.09072   2.10045   2.10612   2.11550   2.12564
 Alpha virt. eigenvalues --    2.13226   2.14332   2.16092   2.17857   2.19281
 Alpha virt. eigenvalues --    2.20370   2.20510   2.23603   2.24170   2.24489
 Alpha virt. eigenvalues --    2.27213   2.28863   2.30481   2.31408   2.32818
 Alpha virt. eigenvalues --    2.34312   2.35038   2.38249   2.39199   2.40398
 Alpha virt. eigenvalues --    2.40566   2.43276   2.44679   2.45972   2.46595
 Alpha virt. eigenvalues --    2.48519   2.49554   2.52616   2.53943   2.55466
 Alpha virt. eigenvalues --    2.58469   2.60291   2.61484   2.62205   2.64614
 Alpha virt. eigenvalues --    2.65713   2.67111   2.68090   2.70639   2.72859
 Alpha virt. eigenvalues --    2.77616   2.78249   2.80030   2.81281   2.83554
 Alpha virt. eigenvalues --    2.84213   2.85172   2.86572   2.88372   2.89260
 Alpha virt. eigenvalues --    2.90415   2.91184   2.92121   2.95125   2.98149
 Alpha virt. eigenvalues --    2.99323   3.00292   3.01603   3.03586   3.06647
 Alpha virt. eigenvalues --    3.08915   3.14641   3.16654   3.19086   3.22061
 Alpha virt. eigenvalues --    3.22816   3.24206   3.26060   3.26629   3.27980
 Alpha virt. eigenvalues --    3.31666   3.33260   3.34464   3.36069   3.37839
 Alpha virt. eigenvalues --    3.39474   3.40294   3.41382   3.42130   3.44487
 Alpha virt. eigenvalues --    3.45163   3.46069   3.47302   3.48551   3.49691
 Alpha virt. eigenvalues --    3.49819   3.50525   3.51614   3.51884   3.54861
 Alpha virt. eigenvalues --    3.55417   3.56318   3.58362   3.58965   3.60433
 Alpha virt. eigenvalues --    3.61959   3.62864   3.63830   3.64291   3.67384
 Alpha virt. eigenvalues --    3.67967   3.69886   3.70394   3.70834   3.71491
 Alpha virt. eigenvalues --    3.72080   3.74309   3.75533   3.76345   3.77782
 Alpha virt. eigenvalues --    3.77991   3.81537   3.82471   3.83824   3.85285
 Alpha virt. eigenvalues --    3.85891   3.87479   3.89825   3.90518   3.90876
 Alpha virt. eigenvalues --    3.92128   3.93405   3.94279   3.95008   3.95805
 Alpha virt. eigenvalues --    3.98694   3.99386   3.99711   4.01159   4.02957
 Alpha virt. eigenvalues --    4.03729   4.04218   4.06053   4.07440   4.08605
 Alpha virt. eigenvalues --    4.09169   4.11356   4.15350   4.15746   4.16395
 Alpha virt. eigenvalues --    4.18685   4.19595   4.20097   4.23622   4.24294
 Alpha virt. eigenvalues --    4.27630   4.30420   4.32657   4.33286   4.33773
 Alpha virt. eigenvalues --    4.35245   4.35977   4.37686   4.38504   4.41862
 Alpha virt. eigenvalues --    4.43261   4.43917   4.46250   4.46855   4.48288
 Alpha virt. eigenvalues --    4.49976   4.51822   4.53257   4.56224   4.56769
 Alpha virt. eigenvalues --    4.57727   4.58577   4.59224   4.60914   4.61295
 Alpha virt. eigenvalues --    4.63798   4.64608   4.65534   4.68415   4.70741
 Alpha virt. eigenvalues --    4.72435   4.74099   4.75010   4.75716   4.77323
 Alpha virt. eigenvalues --    4.79812   4.81736   4.83735   4.85143   4.87380
 Alpha virt. eigenvalues --    4.89296   4.90031   4.91695   4.92017   4.93099
 Alpha virt. eigenvalues --    4.94150   4.96905   4.97402   4.98642   5.00849
 Alpha virt. eigenvalues --    5.03425   5.06158   5.06881   5.08056   5.09456
 Alpha virt. eigenvalues --    5.10587   5.11295   5.13810   5.15860   5.17031
 Alpha virt. eigenvalues --    5.18389   5.18657   5.20479   5.24213   5.25684
 Alpha virt. eigenvalues --    5.26733   5.27826   5.28625   5.30899   5.33148
 Alpha virt. eigenvalues --    5.35449   5.36711   5.40493   5.41223   5.46666
 Alpha virt. eigenvalues --    5.47195   5.52142   5.52982   5.53770   5.55258
 Alpha virt. eigenvalues --    5.60559   5.64648   5.70335   5.71112   5.73475
 Alpha virt. eigenvalues --    5.78395   5.80413   5.84397   5.85334   5.86458
 Alpha virt. eigenvalues --    5.90507   5.90823   5.91631   5.95619   5.97927
 Alpha virt. eigenvalues --    5.99170   6.04103   6.09474   6.28268   6.31495
 Alpha virt. eigenvalues --    6.35110   6.37196   6.41846   6.43472   6.45657
 Alpha virt. eigenvalues --    6.47922   6.48534   6.52172   6.53578   6.57649
 Alpha virt. eigenvalues --    6.60973   6.61224   6.62505   6.66585   6.67961
 Alpha virt. eigenvalues --    6.73271   6.76491   6.76873   6.80178   6.82205
 Alpha virt. eigenvalues --    6.84855   6.91569   6.94774   6.95578   6.97697
 Alpha virt. eigenvalues --    7.01792   7.03094   7.05355   7.09554   7.12202
 Alpha virt. eigenvalues --    7.14174   7.29800   7.36519   7.39403   7.41499
 Alpha virt. eigenvalues --    7.45605   7.46977   7.48820   7.51680   7.60588
 Alpha virt. eigenvalues --    7.83734   8.21252  13.81175  14.30506  15.64400
 Alpha virt. eigenvalues --   16.74939  16.96572  17.12705  17.67254  18.31363
  Beta  occ. eigenvalues --  -19.28168 -19.28035 -19.26214 -10.35153 -10.34434
  Beta  occ. eigenvalues --  -10.34140 -10.28843 -10.28332  -1.13653  -1.08292
  Beta  occ. eigenvalues --   -1.08173  -0.85578  -0.83676  -0.78413  -0.69769
  Beta  occ. eigenvalues --   -0.67487  -0.61128  -0.56133  -0.55315  -0.54553
  Beta  occ. eigenvalues --   -0.53793  -0.51964  -0.50326  -0.49365  -0.47765
  Beta  occ. eigenvalues --   -0.46422  -0.45390  -0.45103  -0.43046  -0.38065
  Beta  occ. eigenvalues --   -0.35632  -0.35254
  Beta virt. eigenvalues --   -0.07249  -0.06208   0.03195   0.03659   0.04071
  Beta virt. eigenvalues --    0.04219   0.05249   0.05323   0.05718   0.06494
  Beta virt. eigenvalues --    0.06700   0.07812   0.08464   0.08592   0.10555
  Beta virt. eigenvalues --    0.11068   0.11400   0.11934   0.12340   0.12569
  Beta virt. eigenvalues --    0.12865   0.13447   0.13613   0.13974   0.14233
  Beta virt. eigenvalues --    0.14360   0.14759   0.15579   0.15947   0.16778
  Beta virt. eigenvalues --    0.17376   0.17803   0.18707   0.19510   0.19983
  Beta virt. eigenvalues --    0.20318   0.20643   0.21167   0.21643   0.22435
  Beta virt. eigenvalues --    0.23135   0.23473   0.23774   0.24545   0.25352
  Beta virt. eigenvalues --    0.25587   0.25798   0.26412   0.26762   0.27063
  Beta virt. eigenvalues --    0.27730   0.28233   0.29087   0.29785   0.30332
  Beta virt. eigenvalues --    0.31004   0.31118   0.31561   0.32048   0.32727
  Beta virt. eigenvalues --    0.33400   0.33771   0.34219   0.34631   0.34990
  Beta virt. eigenvalues --    0.35278   0.35930   0.36142   0.36538   0.36895
  Beta virt. eigenvalues --    0.37232   0.37487   0.37766   0.38437   0.38887
  Beta virt. eigenvalues --    0.39178   0.39321   0.40170   0.40269   0.41110
  Beta virt. eigenvalues --    0.41375   0.42006   0.42414   0.42772   0.43331
  Beta virt. eigenvalues --    0.43846   0.44161   0.44447   0.44949   0.45585
  Beta virt. eigenvalues --    0.46346   0.46591   0.46773   0.47376   0.47779
  Beta virt. eigenvalues --    0.48574   0.48967   0.49337   0.49615   0.50364
  Beta virt. eigenvalues --    0.50966   0.51206   0.51765   0.52327   0.52990
  Beta virt. eigenvalues --    0.53057   0.54019   0.54851   0.55331   0.55733
  Beta virt. eigenvalues --    0.56761   0.57746   0.58276   0.58596   0.59268
  Beta virt. eigenvalues --    0.59832   0.60273   0.60978   0.62098   0.62402
  Beta virt. eigenvalues --    0.63319   0.63582   0.65092   0.65692   0.67497
  Beta virt. eigenvalues --    0.67983   0.69092   0.69847   0.70400   0.71872
  Beta virt. eigenvalues --    0.72184   0.72342   0.72969   0.73945   0.74743
  Beta virt. eigenvalues --    0.75685   0.75980   0.76027   0.76819   0.77263
  Beta virt. eigenvalues --    0.77431   0.78181   0.79088   0.80457   0.80642
  Beta virt. eigenvalues --    0.81140   0.82535   0.82873   0.83106   0.83636
  Beta virt. eigenvalues --    0.84376   0.85130   0.85248   0.85961   0.86296
  Beta virt. eigenvalues --    0.86905   0.87292   0.88198   0.88597   0.89436
  Beta virt. eigenvalues --    0.89798   0.91291   0.91784   0.92019   0.92567
  Beta virt. eigenvalues --    0.93143   0.93467   0.94638   0.95230   0.96134
  Beta virt. eigenvalues --    0.96407   0.97327   0.97876   0.98600   0.99608
  Beta virt. eigenvalues --    0.99930   1.00062   1.01038   1.01822   1.02286
  Beta virt. eigenvalues --    1.02906   1.03499   1.04392   1.05482   1.05749
  Beta virt. eigenvalues --    1.06484   1.07108   1.07596   1.07808   1.08675
  Beta virt. eigenvalues --    1.08909   1.10021   1.10448   1.10498   1.11359
  Beta virt. eigenvalues --    1.11408   1.12579   1.13637   1.14000   1.14551
  Beta virt. eigenvalues --    1.14974   1.15626   1.16183   1.17237   1.17404
  Beta virt. eigenvalues --    1.18538   1.18799   1.18996   1.20438   1.20934
  Beta virt. eigenvalues --    1.21653   1.22763   1.23351   1.23718   1.24320
  Beta virt. eigenvalues --    1.25624   1.25814   1.26532   1.28470   1.28922
  Beta virt. eigenvalues --    1.30067   1.31228   1.32401   1.32833   1.33344
  Beta virt. eigenvalues --    1.34417   1.35031   1.35764   1.36164   1.36471
  Beta virt. eigenvalues --    1.37381   1.39018   1.39843   1.40408   1.40740
  Beta virt. eigenvalues --    1.41355   1.42017   1.42883   1.44335   1.44624
  Beta virt. eigenvalues --    1.45549   1.46492   1.47207   1.49483   1.50238
  Beta virt. eigenvalues --    1.50527   1.51479   1.52338   1.53091   1.53569
  Beta virt. eigenvalues --    1.54970   1.55828   1.56025   1.56436   1.56990
  Beta virt. eigenvalues --    1.57347   1.57930   1.58523   1.58993   1.59924
  Beta virt. eigenvalues --    1.60817   1.61199   1.62055   1.62817   1.63170
  Beta virt. eigenvalues --    1.64224   1.64735   1.65454   1.67639   1.67791
  Beta virt. eigenvalues --    1.68085   1.68965   1.69908   1.70211   1.71931
  Beta virt. eigenvalues --    1.72166   1.72508   1.72701   1.74846   1.75597
  Beta virt. eigenvalues --    1.75959   1.76628   1.77983   1.78482   1.79291
  Beta virt. eigenvalues --    1.79646   1.81125   1.81455   1.82670   1.83133
  Beta virt. eigenvalues --    1.83858   1.84556   1.86097   1.87129   1.88201
  Beta virt. eigenvalues --    1.89525   1.90703   1.91317   1.92856   1.93171
  Beta virt. eigenvalues --    1.94462   1.95856   1.97405   1.98609   1.99996
  Beta virt. eigenvalues --    2.01025   2.02073   2.03308   2.03846   2.05032
  Beta virt. eigenvalues --    2.06919   2.08416   2.09221   2.10351   2.10733
  Beta virt. eigenvalues --    2.11741   2.12746   2.13380   2.14652   2.16474
  Beta virt. eigenvalues --    2.18223   2.19430   2.20857   2.21133   2.23977
  Beta virt. eigenvalues --    2.24697   2.25249   2.27711   2.29467   2.30787
  Beta virt. eigenvalues --    2.32027   2.33203   2.34543   2.36717   2.38817
  Beta virt. eigenvalues --    2.40179   2.41170   2.41756   2.44225   2.45583
  Beta virt. eigenvalues --    2.46772   2.47495   2.49271   2.51137   2.53339
  Beta virt. eigenvalues --    2.54754   2.56683   2.59028   2.60742   2.62427
  Beta virt. eigenvalues --    2.62804   2.65230   2.66257   2.67832   2.68985
  Beta virt. eigenvalues --    2.70924   2.73364   2.78219   2.78820   2.80825
  Beta virt. eigenvalues --    2.82100   2.84340   2.84656   2.86041   2.87153
  Beta virt. eigenvalues --    2.88884   2.89776   2.91417   2.92200   2.92410
  Beta virt. eigenvalues --    2.95906   2.98631   2.99662   3.00673   3.01888
  Beta virt. eigenvalues --    3.03795   3.07081   3.09396   3.14819   3.17243
  Beta virt. eigenvalues --    3.19254   3.22381   3.23040   3.24426   3.26248
  Beta virt. eigenvalues --    3.26784   3.28126   3.31889   3.33463   3.34758
  Beta virt. eigenvalues --    3.36262   3.38062   3.39641   3.40414   3.41567
  Beta virt. eigenvalues --    3.42289   3.44753   3.45342   3.46170   3.47510
  Beta virt. eigenvalues --    3.48736   3.49941   3.50017   3.50798   3.51754
  Beta virt. eigenvalues --    3.52141   3.55131   3.55626   3.56518   3.58665
  Beta virt. eigenvalues --    3.59178   3.60755   3.62192   3.63086   3.63953
  Beta virt. eigenvalues --    3.64475   3.67560   3.68122   3.70027   3.70586
  Beta virt. eigenvalues --    3.71096   3.71639   3.72288   3.74502   3.75723
  Beta virt. eigenvalues --    3.76619   3.77971   3.78301   3.81932   3.82695
  Beta virt. eigenvalues --    3.84068   3.85602   3.86160   3.87751   3.90117
  Beta virt. eigenvalues --    3.90822   3.91127   3.92297   3.93667   3.94476
  Beta virt. eigenvalues --    3.95337   3.96218   3.98946   3.99754   3.99963
  Beta virt. eigenvalues --    4.01667   4.03533   4.04167   4.04487   4.06363
  Beta virt. eigenvalues --    4.07976   4.09230   4.09559   4.11595   4.15976
  Beta virt. eigenvalues --    4.16572   4.16788   4.19379   4.19790   4.20368
  Beta virt. eigenvalues --    4.24426   4.25256   4.28234   4.31372   4.33047
  Beta virt. eigenvalues --    4.33780   4.34700   4.35930   4.36493   4.37924
  Beta virt. eigenvalues --    4.38876   4.42129   4.43591   4.44148   4.46875
  Beta virt. eigenvalues --    4.47435   4.48438   4.50593   4.52416   4.54503
  Beta virt. eigenvalues --    4.56732   4.56932   4.57914   4.58820   4.59746
  Beta virt. eigenvalues --    4.61329   4.62102   4.64360   4.65016   4.66206
  Beta virt. eigenvalues --    4.68880   4.71303   4.72966   4.74680   4.75512
  Beta virt. eigenvalues --    4.76340   4.77695   4.80147   4.82283   4.84044
  Beta virt. eigenvalues --    4.86424   4.87963   4.89985   4.90465   4.92124
  Beta virt. eigenvalues --    4.92585   4.93764   4.94695   4.97394   4.98092
  Beta virt. eigenvalues --    4.99129   5.01502   5.04317   5.06799   5.07520
  Beta virt. eigenvalues --    5.08471   5.10211   5.10853   5.11744   5.14362
  Beta virt. eigenvalues --    5.16230   5.17406   5.18836   5.19187   5.20936
  Beta virt. eigenvalues --    5.24376   5.26100   5.26977   5.28595   5.29173
  Beta virt. eigenvalues --    5.31623   5.33645   5.35720   5.36932   5.40757
  Beta virt. eigenvalues --    5.41550   5.46832   5.47500   5.52548   5.53466
  Beta virt. eigenvalues --    5.54092   5.55486   5.61497   5.65588   5.70702
  Beta virt. eigenvalues --    5.71502   5.74053   5.78856   5.80905   5.84637
  Beta virt. eigenvalues --    5.85531   5.86801   5.90697   5.91009   5.92919
  Beta virt. eigenvalues --    5.96683   5.98912   5.99574   6.05481   6.09987
  Beta virt. eigenvalues --    6.29355   6.35896   6.37465   6.41460   6.44406
  Beta virt. eigenvalues --    6.45758   6.47027   6.48915   6.51173   6.54477
  Beta virt. eigenvalues --    6.55676   6.59565   6.62148   6.64493   6.65717
  Beta virt. eigenvalues --    6.69197   6.71581   6.75234   6.79955   6.80348
  Beta virt. eigenvalues --    6.83371   6.84624   6.85581   6.94976   6.97852
  Beta virt. eigenvalues --    6.98483   7.02965   7.05669   7.08093   7.09789
  Beta virt. eigenvalues --    7.11532   7.13609   7.14944   7.29990   7.40607
  Beta virt. eigenvalues --    7.42002   7.44522   7.49259   7.50468   7.51470
  Beta virt. eigenvalues --    7.54217   7.60980   7.83833   8.21292  13.84646
  Beta virt. eigenvalues --   14.33776  15.64441  16.74977  16.96644  17.12796
  Beta virt. eigenvalues --   17.67312  18.31445
          Condensed to atoms (all electrons):
               1          2          3          4          5          6
     1  H    0.367685   0.416153   0.004298  -0.006273  -0.042481   0.010846
     2  C    0.416153   5.719807   0.397608   0.387767  -0.006090  -0.027110
     3  H    0.004298   0.397608   0.332139   0.003651  -0.002559  -0.004029
     4  H   -0.006273   0.387767   0.003651   0.357114   0.004500  -0.018292
     5  C   -0.042481  -0.006090  -0.002559   0.004500   5.432179   0.272129
     6  H    0.010846  -0.027110  -0.004029  -0.018292   0.272129   0.421539
     7  O    0.014837   0.021071  -0.008621   0.002608  -0.029632   0.007488
     8  H    0.000056   0.000761  -0.000065   0.000324   0.001210   0.005307
     9  C   -0.000164   0.004981  -0.000125   0.001757  -0.000406  -0.004218
    10  H    0.000094  -0.000271   0.000115  -0.000353  -0.002159  -0.002042
    11  C    0.000484  -0.005511  -0.000794   0.000250  -0.005083   0.000458
    12  H    0.000002   0.002644   0.000465  -0.000291   0.003799  -0.009859
    13  C   -0.000152  -0.002546   0.000010  -0.000398  -0.004903   0.004105
    14  H   -0.000054   0.000257   0.000031   0.000015   0.000728   0.000080
    15  H    0.000006  -0.000152   0.000005  -0.000075  -0.001169   0.000014
    16  H    0.000008  -0.000289  -0.000027  -0.000018  -0.000755   0.000528
    17  O    0.000002   0.002440   0.000271   0.000110   0.002662  -0.002144
    18  O   -0.000266  -0.005433  -0.000110  -0.000710  -0.001647  -0.005172
    19  H   -0.000113  -0.000951  -0.000176   0.000037   0.004796  -0.007209
    20  H   -0.017646  -0.020532   0.002648   0.003781   0.416863  -0.044851
               7          8          9         10         11         12
     1  H    0.014837   0.000056  -0.000164   0.000094   0.000484   0.000002
     2  C    0.021071   0.000761   0.004981  -0.000271  -0.005511   0.002644
     3  H   -0.008621  -0.000065  -0.000125   0.000115  -0.000794   0.000465
     4  H    0.002608   0.000324   0.001757  -0.000353   0.000250  -0.000291
     5  C   -0.029632   0.001210  -0.000406  -0.002159  -0.005083   0.003799
     6  H    0.007488   0.005307  -0.004218  -0.002042   0.000458  -0.009859
     7  O    8.632122   0.001516  -0.026612   0.008313  -0.047290  -0.001735
     8  H    0.001516   0.403879   0.428114  -0.029182  -0.045286  -0.003661
     9  C   -0.026612   0.428114   5.628153   0.342176  -0.021421  -0.075379
    10  H    0.008313  -0.029182   0.342176   0.343484   0.008021  -0.001328
    11  C   -0.047290  -0.045286  -0.021421   0.008021   5.483493   0.311436
    12  H   -0.001735  -0.003661  -0.075379  -0.001328   0.311436   0.590572
    13  C    0.011443  -0.003013   0.056315   0.008396  -0.161879  -0.140438
    14  H    0.004055   0.003080  -0.001430  -0.003182   0.031686  -0.007767
    15  H   -0.000017  -0.014718  -0.035203   0.001851  -0.049918   0.002360
    16  H    0.000203   0.000592   0.005873   0.000668  -0.052278  -0.020370
    17  O    0.009605   0.020144   0.058188  -0.001121  -0.405043   0.044978
    18  O   -0.000680  -0.032068  -0.057231  -0.002681   0.033267  -0.006153
    19  H   -0.000890   0.012531   0.065335  -0.013174  -0.021149   0.002791
    20  H   -0.017244  -0.000020   0.002302  -0.000427  -0.001665  -0.000366
              13         14         15         16         17         18
     1  H   -0.000152  -0.000054   0.000006   0.000008   0.000002  -0.000266
     2  C   -0.002546   0.000257  -0.000152  -0.000289   0.002440  -0.005433
     3  H    0.000010   0.000031   0.000005  -0.000027   0.000271  -0.000110
     4  H   -0.000398   0.000015  -0.000075  -0.000018   0.000110  -0.000710
     5  C   -0.004903   0.000728  -0.001169  -0.000755   0.002662  -0.001647
     6  H    0.004105   0.000080   0.000014   0.000528  -0.002144  -0.005172
     7  O    0.011443   0.004055  -0.000017   0.000203   0.009605  -0.000680
     8  H   -0.003013   0.003080  -0.014718   0.000592   0.020144  -0.032068
     9  C    0.056315  -0.001430  -0.035203   0.005873   0.058188  -0.057231
    10  H    0.008396  -0.003182   0.001851   0.000668  -0.001121  -0.002681
    11  C   -0.161879   0.031686  -0.049918  -0.052278  -0.405043   0.033267
    12  H   -0.140438  -0.007767   0.002360  -0.020370   0.044978  -0.006153
    13  C    6.038266   0.347580   0.421683   0.454435   0.054654   0.002386
    14  H    0.347580   0.365541  -0.015360  -0.000495  -0.012907   0.001899
    15  H    0.421683  -0.015360   0.397387   0.004176   0.023199   0.003483
    16  H    0.454435  -0.000495   0.004176   0.347053   0.009497  -0.001148
    17  O    0.054654  -0.012907   0.023199   0.009497   8.974607  -0.014766
    18  O    0.002386   0.001899   0.003483  -0.001148  -0.014766   8.390044
    19  H   -0.006891   0.000648  -0.000591  -0.000313   0.015585   0.221041
    20  H   -0.000023   0.000280  -0.000272  -0.000061  -0.000104  -0.003001
              19         20
     1  H   -0.000113  -0.017646
     2  C   -0.000951  -0.020532
     3  H   -0.000176   0.002648
     4  H    0.000037   0.003781
     5  C    0.004796   0.416863
     6  H   -0.007209  -0.044851
     7  O   -0.000890  -0.017244
     8  H    0.012531  -0.000020
     9  C    0.065335   0.002302
    10  H   -0.013174  -0.000427
    11  C   -0.021149  -0.001665
    12  H    0.002791  -0.000366
    13  C   -0.006891  -0.000023
    14  H    0.000648   0.000280
    15  H   -0.000591  -0.000272
    16  H   -0.000313  -0.000061
    17  O    0.015585  -0.000104
    18  O    0.221041  -0.003001
    19  H    0.607296   0.000312
    20  H    0.000312   0.389086
          Atomic-Atomic Spin Densities.
               1          2          3          4          5          6
     1  H    0.004489  -0.003111   0.000670  -0.005949   0.006402   0.004567
     2  C   -0.003111   0.002275  -0.001776   0.000578   0.013838  -0.003969
     3  H    0.000670  -0.001776   0.001548  -0.001509  -0.000981   0.000903
     4  H   -0.005949   0.000578  -0.001509   0.011076   0.000097  -0.007063
     5  C    0.006402   0.013838  -0.000981   0.000097  -0.034221   0.033223
     6  H    0.004567  -0.003969   0.000903  -0.007063   0.033223   0.080310
     7  O   -0.005816   0.011146   0.000590  -0.000792  -0.116126   0.011170
     8  H   -0.000021  -0.000021  -0.000035   0.000040  -0.001335   0.000848
     9  C   -0.000276  -0.000198  -0.000173   0.000617   0.007611  -0.002784
    10  H    0.000092   0.000095   0.000039  -0.000230  -0.000790   0.000127
    11  C   -0.000302  -0.002966  -0.000119   0.000246   0.000402   0.000522
    12  H    0.000121   0.001234   0.000079  -0.000104   0.000981  -0.001469
    13  C    0.000064  -0.000058  -0.000013  -0.000022  -0.001023   0.001017
    14  H    0.000004  -0.000025  -0.000001  -0.000006  -0.000220   0.000189
    15  H    0.000005   0.000010   0.000002  -0.000003  -0.000039   0.000044
    16  H   -0.000005  -0.000056  -0.000008   0.000008  -0.000092   0.000141
    17  O    0.000038   0.000440   0.000066  -0.000068   0.000174   0.000343
    18  O    0.000090  -0.000368   0.000189  -0.000333  -0.004450   0.000876
    19  H   -0.000045  -0.000383  -0.000065   0.000089   0.001270  -0.000506
    20  H   -0.002407  -0.000593  -0.000572   0.003118   0.024369  -0.005895
               7          8          9         10         11         12
     1  H   -0.005816  -0.000021  -0.000276   0.000092  -0.000302   0.000121
     2  C    0.011146  -0.000021  -0.000198   0.000095  -0.002966   0.001234
     3  H    0.000590  -0.000035  -0.000173   0.000039  -0.000119   0.000079
     4  H   -0.000792   0.000040   0.000617  -0.000230   0.000246  -0.000104
     5  C   -0.116126  -0.001335   0.007611  -0.000790   0.000402   0.000981
     6  H    0.011170   0.000848  -0.002784   0.000127   0.000522  -0.001469
     7  O    1.012676   0.000167  -0.008002   0.002427  -0.009159  -0.000454
     8  H    0.000167   0.004306   0.005104  -0.000892  -0.009031  -0.004983
     9  C   -0.008002   0.005104   0.035444  -0.003433   0.004549  -0.003074
    10  H    0.002427  -0.000892  -0.003433  -0.000452   0.002544   0.002413
    11  C   -0.009159  -0.009031   0.004549   0.002544   0.117749  -0.010871
    12  H   -0.000454  -0.004983  -0.003074   0.002413  -0.010871   0.121857
    13  C   -0.001540   0.003237  -0.001654  -0.000430   0.009547  -0.024785
    14  H    0.000089   0.000047   0.000152  -0.000657  -0.002539  -0.000366
    15  H    0.000069   0.000143   0.000171  -0.000130  -0.002106  -0.000150
    16  H   -0.000470   0.000623   0.000987  -0.000072  -0.005514  -0.008492
    17  O    0.002903   0.003112   0.014807  -0.000916  -0.194911   0.039662
    18  O    0.005088  -0.000932  -0.006545  -0.000171   0.002199   0.001695
    19  H   -0.001078   0.000250   0.003407  -0.000267   0.002395  -0.005840
    20  H   -0.005136  -0.000080   0.001397  -0.000396   0.003800  -0.000913
              13         14         15         16         17         18
     1  H    0.000064   0.000004   0.000005  -0.000005   0.000038   0.000090
     2  C   -0.000058  -0.000025   0.000010  -0.000056   0.000440  -0.000368
     3  H   -0.000013  -0.000001   0.000002  -0.000008   0.000066   0.000189
     4  H   -0.000022  -0.000006  -0.000003   0.000008  -0.000068  -0.000333
     5  C   -0.001023  -0.000220  -0.000039  -0.000092   0.000174  -0.004450
     6  H    0.001017   0.000189   0.000044   0.000141   0.000343   0.000876
     7  O   -0.001540   0.000089   0.000069  -0.000470   0.002903   0.005088
     8  H    0.003237   0.000047   0.000143   0.000623   0.003112  -0.000932
     9  C   -0.001654   0.000152   0.000171   0.000987   0.014807  -0.006545
    10  H   -0.000430  -0.000657  -0.000130  -0.000072  -0.000916  -0.000171
    11  C    0.009547  -0.002539  -0.002106  -0.005514  -0.194911   0.002199
    12  H   -0.024785  -0.000366  -0.000150  -0.008492   0.039662   0.001695
    13  C    0.031068   0.001084   0.003003   0.007913   0.009769  -0.001209
    14  H    0.001084   0.002255   0.000678  -0.000167   0.000226   0.000141
    15  H    0.003003   0.000678   0.001160  -0.001604   0.000260  -0.000177
    16  H    0.007913  -0.000167  -0.001604   0.006856  -0.000174  -0.000160
    17  O    0.009769   0.000226   0.000260  -0.000174   1.023104  -0.000052
    18  O   -0.001209   0.000141  -0.000177  -0.000160  -0.000052   0.014388
    19  H    0.002077  -0.000021   0.000235   0.000195  -0.004818  -0.004481
    20  H   -0.000349  -0.000051  -0.000020   0.000014  -0.001176  -0.001495
              19         20
     1  H   -0.000045  -0.002407
     2  C   -0.000383  -0.000593
     3  H   -0.000065  -0.000572
     4  H    0.000089   0.003118
     5  C    0.001270   0.024369
     6  H   -0.000506  -0.005895
     7  O   -0.001078  -0.005136
     8  H    0.000250  -0.000080
     9  C    0.003407   0.001397
    10  H   -0.000267  -0.000396
    11  C    0.002395   0.003800
    12  H   -0.005840  -0.000913
    13  C    0.002077  -0.000349
    14  H   -0.000021  -0.000051
    15  H    0.000235  -0.000020
    16  H    0.000195   0.000014
    17  O   -0.004818  -0.001176
    18  O   -0.004481  -0.001495
    19  H    0.006581   0.000744
    20  H    0.000744   0.035536
 Mulliken charges and spin densities:
               1          2
     1  H    0.252678  -0.001388
     2  C   -0.884605   0.016092
     3  H    0.275266  -0.001167
     4  H    0.264497  -0.000210
     5  C   -0.041983  -0.070909
     6  H    0.402433   0.112596
     7  O   -0.580541   0.897753
     8  H    0.250502   0.000547
     9  C   -0.371006   0.048108
    10  H    0.342802  -0.001098
    11  C    0.948221  -0.093568
    12  H    0.308300   0.106541
    13  C   -1.079032   0.037697
    14  H    0.285315   0.000813
    15  H    0.263313   0.001553
    16  H    0.252722  -0.000077
    17  O   -0.779854   0.892788
    18  O   -0.521053   0.004294
    19  H    0.121084  -0.000260
    20  H    0.290939   0.049895
 Sum of Mulliken charges =   0.00000   2.00000
 Mulliken charges and spin densities with hydrogens summed into heavy atoms:
               1          2
     2  C   -0.092164   0.013326
     5  C    0.651389   0.091582
     7  O   -0.580541   0.897753
     9  C    0.222299   0.047557
    11  C    1.256522   0.012974
    13  C   -0.277681   0.039986
    17  O   -0.779854   0.892788
    18  O   -0.399969   0.004034
 Electronic spatial extent (au):  <R**2>=           1620.6840
 Charge=              0.0000 electrons
 Dipole moment (field-independent basis, Debye):
    X=              0.5865    Y=             -0.0772    Z=             -0.4775  Tot=              0.7602
 Quadrupole moment (field-independent basis, Debye-Ang):
   XX=            -46.3639   YY=            -52.9534   ZZ=            -50.6938
   XY=              2.1334   XZ=              5.6663   YZ=              0.7145
 Traceless Quadrupole moment (field-independent basis, Debye-Ang):
   XX=              3.6398   YY=             -2.9497   ZZ=             -0.6901
   XY=              2.1334   XZ=              5.6663   YZ=              0.7145
 Octapole moment (field-independent basis, Debye-Ang**2):
  XXX=             11.8429  YYY=              2.2287  ZZZ=             -0.6227  XYY=             -7.6498
  XXY=              2.7626  XXZ=             -5.3121  XZZ=              6.1488  YZZ=              1.1709
  YYZ=              8.4984  XYZ=             -0.1812
 Hexadecapole moment (field-independent basis, Debye-Ang**3):
 XXXX=          -1544.4644 YYYY=           -360.4523 ZZZZ=           -193.5648 XXXY=             -9.7330
 XXXZ=             28.0316 YYYX=            -10.5836 YYYZ=             12.0019 ZZZX=              1.6524
 ZZZY=             -0.4781 XXYY=           -312.7440 XXZZ=           -306.5829 YYZZ=            -88.0186
 XXYZ=             -7.9627 YYXZ=             -2.7682 ZZXY=             -2.8221
 N-N= 3.841970167077D+02 E-N=-1.759098952233D+03  KE= 4.205930533078D+02
                          Isotropic Fermi Contact Couplings
        Atom                 a.u.       MegaHertz       Gauss      10(-4) cm-1
     1  H(1)               0.00096       2.14800       0.76646       0.71650
     2  C(13)             -0.00211      -1.18744      -0.42371      -0.39609
     3  H(1)              -0.00050      -1.11718      -0.39864      -0.37265
     4  H(1)               0.00043       0.96983       0.34606       0.32350
     5  C(13)             -0.03065     -17.22986      -6.14804      -5.74726
     6  H(1)               0.05208     116.38462      41.52893      38.82173
     7  O(17)              0.04177     -12.65968      -4.51729      -4.22282
     8  H(1)               0.00196       4.37619       1.56153       1.45974
     9  C(13)              0.01431       8.04433       2.87042       2.68330
    10  H(1)              -0.00037      -0.82533      -0.29450      -0.27530
    11  C(13)             -0.03091     -17.37192      -6.19873      -5.79465
    12  H(1)               0.05866     131.09633      46.77843      43.72903
    13  C(13)              0.01263       7.10196       2.53416       2.36896
    14  H(1)              -0.00030      -0.67602      -0.24122      -0.22550
    15  H(1)               0.00071       1.57965       0.56366       0.52691
    16  H(1)               0.00003       0.05760       0.02055       0.01921
    17  O(17)              0.03421     -10.36887      -3.69987      -3.45868
    18  O(17)              0.00748      -2.26722      -0.80900      -0.75626
    19  H(1)               0.00026       0.59222       0.21132       0.19754
    20  H(1)               0.02753      61.52314      21.95299      20.52191
 --------------------------------------------------------
       Center         ----  Spin Dipole Couplings  ----
                      3XX-RR        3YY-RR        3ZZ-RR
 --------------------------------------------------------
     1   Atom        0.012800     -0.006080     -0.006719
     2   Atom        0.016762     -0.006828     -0.009934
     3   Atom        0.006520     -0.001591     -0.004929
     4   Atom        0.006900     -0.004423     -0.002477
     5   Atom       -0.010488      0.026071     -0.015583
     6   Atom       -0.001559      0.023987     -0.022428
     7   Atom       -0.673565      0.381745      0.291820
     8   Atom       -0.002592     -0.004799      0.007391
     9   Atom       -0.016615      0.005677      0.010938
    10   Atom        0.000975     -0.006510      0.005535
    11   Atom        0.012695     -0.027176      0.014480
    12   Atom        0.031071     -0.014926     -0.016145
    13   Atom       -0.001927      0.006460     -0.004534
    14   Atom        0.000065     -0.000995      0.000930
    15   Atom        0.002060     -0.003161      0.001101
    16   Atom       -0.001452      0.008348     -0.006897
    17   Atom        1.393613     -0.921091     -0.472522
    18   Atom        0.007116     -0.000072     -0.007044
    19   Atom        0.000949      0.008815     -0.009764
    20   Atom       -0.004811     -0.010079      0.014889
 --------------------------------------------------------
                        XY            XZ            YZ
 --------------------------------------------------------
     1   Atom        0.000956     -0.000336      0.000064
     2   Atom        0.007453     -0.004524      0.000398
     3   Atom        0.005212     -0.000323     -0.000127
     4   Atom        0.004913     -0.008177     -0.002842
     5   Atom       -0.002518      0.042214     -0.028269
     6   Atom       -0.006889      0.000954      0.000338
     7   Atom       -1.477464      1.417763     -2.072415
     8   Atom       -0.002767      0.001165     -0.007694
     9   Atom        0.008814     -0.018231     -0.034005
    10   Atom       -0.005560     -0.000572     -0.004619
    11   Atom       -0.049495      0.024979     -0.002282
    12   Atom       -0.023365     -0.007209      0.004611
    13   Atom        0.020934      0.014254      0.023339
    14   Atom        0.001962      0.002589      0.007608
    15   Atom        0.003544      0.007823      0.006343
    16   Atom        0.007713      0.000931      0.003854
    17   Atom       -1.552096      1.949382     -0.977982
    18   Atom       -0.018666      0.012075     -0.023634
    19   Atom        0.008635     -0.005830     -0.004992
    20   Atom        0.005229      0.004772      0.016386
 --------------------------------------------------------


 ---------------------------------------------------------------------------------
              Anisotropic Spin Dipole Couplings in Principal Axis System
 ---------------------------------------------------------------------------------

       Atom             a.u.   MegaHertz   Gauss  10(-4) cm-1        Axes

              Baa    -0.0067    -3.594    -1.282    -1.199  0.0235 -0.1313  0.9911
     1 H(1)   Bbb    -0.0061    -3.264    -1.165    -1.089 -0.0477  0.9901  0.1323
              Bcc     0.0129     6.858     2.447     2.288  0.9986  0.0504 -0.0170
 
              Baa    -0.0116    -1.552    -0.554    -0.518  0.2600 -0.4795  0.8381
     2 C(13)  Bbb    -0.0080    -1.069    -0.381    -0.357 -0.1556  0.8358  0.5265
              Bcc     0.0195     2.621     0.935     0.874  0.9530  0.2673 -0.1427
 
              Baa    -0.0049    -2.635    -0.940    -0.879  0.0376 -0.0208  0.9991
     3 H(1)   Bbb    -0.0041    -2.208    -0.788    -0.736 -0.4382  0.8982  0.0352
              Bcc     0.0091     4.843     1.728     1.615  0.8981  0.4391 -0.0247
 
              Baa    -0.0072    -3.849    -1.374    -1.284  0.5023 -0.0039  0.8647
     4 H(1)   Bbb    -0.0062    -3.322    -1.185    -1.108 -0.2600  0.9530  0.1554
              Bcc     0.0134     7.171     2.559     2.392  0.8247  0.3028 -0.4777
 
              Baa    -0.0597    -8.015    -2.860    -2.674 -0.6271  0.2271  0.7451
     5 C(13)  Bbb     0.0092     1.231     0.439     0.411  0.6534  0.6740  0.3446
              Bcc     0.0506     6.784     2.421     2.263 -0.4239  0.7030 -0.5711
 
              Baa    -0.0225   -11.995    -4.280    -4.001 -0.0504 -0.0147  0.9986
     6 H(1)   Bbb    -0.0032    -1.732    -0.618    -0.578  0.9683  0.2443  0.0524
              Bcc     0.0257    13.727     4.898     4.579 -0.2447  0.9696  0.0020
 
              Baa    -1.7428   126.110    44.999    42.066  0.3143  0.7658  0.5610
     7 O(17)  Bbb    -1.6883   122.163    43.591    40.749  0.8378  0.0541 -0.5432
              Bcc     3.4311  -248.273   -88.590   -82.815 -0.4464  0.6408 -0.6246
 
              Baa    -0.0091    -4.879    -1.741    -1.627  0.3001  0.8728  0.3850
     8 H(1)   Bbb    -0.0023    -1.245    -0.444    -0.415  0.9403 -0.2029 -0.2731
              Bcc     0.0115     6.124     2.185     2.043  0.1603 -0.4440  0.8816
 
              Baa    -0.0300    -4.031    -1.438    -1.345  0.5758  0.4847  0.6584
     9 C(13)  Bbb    -0.0182    -2.442    -0.871    -0.815  0.7652 -0.6032 -0.2252
              Bcc     0.0482     6.473     2.310     2.159 -0.2880 -0.6334  0.7182
 
              Baa    -0.0107    -5.683    -2.028    -1.896  0.4268  0.8655  0.2621
    10 H(1)   Bbb     0.0032     1.712     0.611     0.571  0.8654 -0.3068 -0.3961
              Bcc     0.0074     3.971     1.417     1.325  0.2625 -0.3959  0.8800
 
              Baa    -0.0626    -8.402    -2.998    -2.803  0.5792  0.7985 -0.1640
    11 C(13)  Bbb     0.0050     0.667     0.238     0.222 -0.2955  0.3933  0.8706
              Bcc     0.0576     7.735     2.760     2.580  0.7597 -0.4558  0.4638
 
              Baa    -0.0250   -13.334    -4.758    -4.448  0.3576  0.9152 -0.1857
    12 H(1)   Bbb    -0.0171    -9.118    -3.253    -3.041  0.2028  0.1180  0.9721
              Bcc     0.0421    22.452     8.011     7.489  0.9116 -0.3852 -0.1434
 
              Baa    -0.0234    -3.142    -1.121    -1.048  0.2132 -0.6899  0.6918
    13 C(13)  Bbb    -0.0167    -2.243    -0.800    -0.748  0.8301 -0.2456 -0.5006
              Bcc     0.0401     5.385     1.922     1.796  0.5153  0.6810  0.5203
 
              Baa    -0.0077    -4.113    -1.468    -1.372  0.0338  0.7450 -0.6662
    14 H(1)   Bbb    -0.0011    -0.600    -0.214    -0.200  0.9374 -0.2549 -0.2374
              Bcc     0.0088     4.713     1.682     1.572  0.3467  0.6165  0.7070
 
              Baa    -0.0083    -4.410    -1.574    -1.471 -0.3019 -0.6532  0.6944
    15 H(1)   Bbb    -0.0043    -2.274    -0.811    -0.758  0.7146 -0.6372 -0.2887
              Bcc     0.0125     6.684     2.385     2.230  0.6311  0.4090  0.6591
 
              Baa    -0.0081    -4.301    -1.535    -1.435  0.2664 -0.3373  0.9029
    16 H(1)   Bbb    -0.0053    -2.802    -1.000    -0.935  0.8448 -0.3694 -0.3872
              Bcc     0.0133     7.103     2.535     2.369  0.4641  0.8659  0.1865
 
              Baa    -1.7007   123.058    43.910    41.048 -0.4768  0.1394  0.8679
    17 O(17)  Bbb    -1.6998   122.998    43.889    41.028  0.4075  0.9099  0.0778
              Bcc     3.4005  -246.056   -87.799   -82.076  0.7788 -0.3908  0.4907
 
              Baa    -0.0278     2.013     0.718     0.672  0.1218  0.6898  0.7137
    18 O(17)  Bbb    -0.0089     0.647     0.231     0.216  0.7923  0.3656 -0.4885
              Bcc     0.0368    -2.660    -0.949    -0.887 -0.5979  0.6250 -0.5019
 
              Baa    -0.0124    -6.618    -2.362    -2.208  0.3592  0.0727  0.9304
    19 H(1)   Bbb    -0.0040    -2.159    -0.770    -0.720  0.7581 -0.6042 -0.2454
              Bcc     0.0165     8.777     3.132     2.928  0.5443  0.7935 -0.2722
 
              Baa    -0.0187    -9.982    -3.562    -3.330 -0.1958  0.8921 -0.4073
    20 H(1)   Bbb    -0.0058    -3.089    -1.102    -1.031  0.9555  0.0801 -0.2839
              Bcc     0.0245    13.071     4.664     4.360  0.2207  0.4447  0.8680
 

 ---------------------------------------------------------------------------------

 Calling FoFJK, ICntrl=      2127 FMM=F ISym2X=0 I1Cent= 0 IOpClX= 1 NMat=1 NMatS=1 NMatT=0.
 ***** Axes restored to original set *****
 -------------------------------------------------------------------
 Center     Atomic                   Forces (Hartrees/Bohr)
 Number     Number              X              Y              Z
 -------------------------------------------------------------------
      1        1          -0.002343870   -0.003176569    0.000852078
      2        6          -0.000333464    0.000348055   -0.000062054
      3        1          -0.002345701    0.003346077    0.001289722
      4        1          -0.000316740    0.000072102   -0.004020527
      5        6          -0.003101670    0.002946440    0.001626211
      6        1           0.001870489    0.003273589   -0.000847249
      7        8           0.005524476   -0.006890512   -0.002681971
      8        1           0.002533991    0.001724461   -0.001508960
      9        6           0.001480410   -0.002670720   -0.003759859
     10        1          -0.001885796   -0.000351201   -0.002484406
     11        6          -0.000182919   -0.002758641   -0.002526804
     12        1          -0.003164311   -0.001905076    0.000533911
     13        6           0.000332794   -0.000897696   -0.000195832
     14        1          -0.001292842   -0.002328771   -0.003162583
     15        1           0.003537176    0.001158636   -0.001191210
     16        1           0.001219201   -0.002842114    0.002582031
     17        8           0.003022161    0.004394130    0.007666437
     18        8          -0.010190916    0.002743064   -0.006567806
     19        1           0.005528189    0.003605874    0.010315884
     20        1           0.000109340    0.000208872    0.004142985
 -------------------------------------------------------------------
 Cartesian Forces:  Max     0.010315884 RMS     0.003424611

 GradGradGradGradGradGradGradGradGradGradGradGradGradGradGradGradGradGrad
 Berny optimization.
 FormGI is forming the generalized inverse of G from B-inverse, IUseBI=4.
 Internal  Forces:  Max     0.012221598 RMS     0.002660480
 Search for a local minimum.
 Step number   1 out of a maximum of  111
 All quantities printed in internal units (Hartrees-Bohrs-Radians)
 Mixed Optimization -- RFO/linear search
 Second derivative matrix not updated -- first step.
 ITU=  0
     Eigenvalues ---    0.00238   0.00329   0.00333   0.00409   0.01452
     Eigenvalues ---    0.01703   0.02632   0.02956   0.03781   0.04069
     Eigenvalues ---    0.04350   0.04869   0.05058   0.05483   0.05578
     Eigenvalues ---    0.05625   0.05632   0.05639   0.06004   0.08358
     Eigenvalues ---    0.09385   0.10418   0.10540   0.11697   0.12809
     Eigenvalues ---    0.15594   0.16000   0.16000   0.16000   0.16000
     Eigenvalues ---    0.16000   0.16000   0.16525   0.17716   0.19304
     Eigenvalues ---    0.19789   0.27009   0.29142   0.29701   0.30616
     Eigenvalues ---    0.31726   0.32715   0.33530   0.34026   0.34102
     Eigenvalues ---    0.34116   0.34146   0.34203   0.34345   0.34387
     Eigenvalues ---    0.41636   0.50093   0.51381   0.52387
 RFO step:  Lambda=-1.86995976D-03 EMin= 2.37934708D-03
 Linear search not attempted -- first point.
 Iteration  1 RMS(Cart)=  0.01980306 RMS(Int)=  0.00004837
 Iteration  2 RMS(Cart)=  0.00006167 RMS(Int)=  0.00001028
 Iteration  3 RMS(Cart)=  0.00000000 RMS(Int)=  0.00001028
 Variable       Old X    -DE/DX   Delta X   Delta X   Delta X     New X
                                 (Linear)    (Quad)   (Total)
    R1        2.07084  -0.00402   0.00000  -0.01172  -0.01172   2.05912
    R2        2.07286  -0.00427   0.00000  -0.01247  -0.01247   2.06039
    R3        2.06988  -0.00401   0.00000  -0.01167  -0.01167   2.05821
    R4        2.88563  -0.00570   0.00000  -0.01907  -0.01907   2.86656
    R5        2.11091  -0.00425   0.00000  -0.01264  -0.01264   2.09827
    R6        2.58730  -0.00975   0.00000  -0.01892  -0.01892   2.56838
    R7        2.09555  -0.00415   0.00000  -0.01260  -0.01260   2.08295
    R8        4.38119  -0.00049   0.00000  -0.01109  -0.01109   4.37010
    R9        4.39788  -0.00037   0.00000  -0.01770  -0.01770   4.38018
   R10        2.08130  -0.00340   0.00000  -0.01007  -0.01007   2.07123
   R11        2.06682  -0.00297   0.00000  -0.00859  -0.00859   2.05823
   R12        2.92937  -0.00683   0.00000  -0.02495  -0.02495   2.90442
   R13        2.68087  -0.00892   0.00000  -0.02088  -0.02088   2.65999
   R14        2.11373  -0.00400   0.00000  -0.01310  -0.01310   2.10063
   R15        2.89707  -0.00648   0.00000  -0.02209  -0.02209   2.87499
   R16        2.58496  -0.00933   0.00000  -0.01810  -0.01810   2.56687
   R17        2.07135  -0.00409   0.00000  -0.01191  -0.01191   2.05944
   R18        2.07158  -0.00387   0.00000  -0.01129  -0.01129   2.06029
   R19        2.06752  -0.00401   0.00000  -0.01161  -0.01161   2.05591
   R20        1.84231  -0.01222   0.00000  -0.02325  -0.02325   1.81906
    A1        1.88982   0.00035   0.00000   0.00208   0.00208   1.89190
    A2        1.88994   0.00042   0.00000   0.00326   0.00326   1.89320
    A3        1.93116  -0.00027   0.00000  -0.00138  -0.00138   1.92977
    A4        1.89393   0.00036   0.00000   0.00169   0.00169   1.89562
    A5        1.92772  -0.00042   0.00000  -0.00296  -0.00296   1.92476
    A6        1.93010  -0.00040   0.00000  -0.00243  -0.00243   1.92767
    A7        1.94967   0.00009   0.00000   0.00040   0.00041   1.95007
    A8        2.01764  -0.00052   0.00000  -0.00323  -0.00323   2.01441
    A9        1.96313   0.00011   0.00000   0.00038   0.00038   1.96351
   A10        1.81171   0.00023   0.00000   0.00206   0.00206   1.81377
   A11        1.79536   0.00000   0.00000   0.00135   0.00134   1.79670
   A12        1.90771   0.00015   0.00000  -0.00032  -0.00032   1.90739
   A13        2.60694  -0.00006   0.00000   0.00048   0.00046   2.60740
   A14        1.90888  -0.00076   0.00000  -0.00697  -0.00698   1.90189
   A15        1.89278   0.00013   0.00000   0.00193   0.00190   1.89467
   A16        1.90264  -0.00011   0.00000  -0.00143  -0.00142   1.90122
   A17        1.93206   0.00030   0.00000   0.00457   0.00457   1.93663
   A18        1.92670  -0.00061   0.00000  -0.00721  -0.00721   1.91949
   A19        1.87296   0.00072   0.00000   0.00494   0.00492   1.87788
   A20        1.93623  -0.00041   0.00000  -0.00269  -0.00270   1.93354
   A21        1.83612   0.00096   0.00000   0.00418   0.00416   1.84028
   A22        1.99439  -0.00153   0.00000  -0.00865  -0.00865   1.98575
   A23        1.93188   0.00063   0.00000   0.00303   0.00301   1.93489
   A24        1.89794   0.00010   0.00000   0.00191   0.00193   1.89987
   A25        1.79553  -0.00026   0.00000   0.00170   0.00169   1.79722
   A26        1.98991   0.00030   0.00000  -0.00058  -0.00059   1.98932
   A27        2.49421  -0.00041   0.00000  -0.00401  -0.00405   2.49016
   A28        1.93097  -0.00078   0.00000  -0.00554  -0.00555   1.92542
   A29        1.92775  -0.00047   0.00000  -0.00283  -0.00284   1.92491
   A30        1.92268  -0.00025   0.00000  -0.00088  -0.00088   1.92180
   A31        1.89385   0.00050   0.00000   0.00184   0.00183   1.89568
   A32        1.89660   0.00052   0.00000   0.00308   0.00307   1.89967
   A33        1.89109   0.00053   0.00000   0.00466   0.00466   1.89575
   A34        1.84810  -0.00012   0.00000  -0.00399  -0.00402   1.84408
   A35        1.95228   0.00012   0.00000  -0.00227  -0.00232   1.94997
   A36        1.85326  -0.00071   0.00000  -0.00746  -0.00748   1.84578
    D1        3.12147   0.00001   0.00000  -0.00002  -0.00002   3.12145
    D2       -1.09536   0.00001   0.00000   0.00071   0.00071  -1.09466
    D3        1.11269  -0.00012   0.00000  -0.00221  -0.00221   1.11048
    D4        1.02912   0.00002   0.00000   0.00019   0.00020   1.02932
    D5        3.09547   0.00003   0.00000   0.00092   0.00092   3.09639
    D6       -0.97966  -0.00011   0.00000  -0.00199  -0.00199  -0.98166
    D7       -1.06768   0.00010   0.00000   0.00158   0.00158  -1.06610
    D8        0.99868   0.00011   0.00000   0.00231   0.00230   1.00098
    D9       -3.07646  -0.00003   0.00000  -0.00061  -0.00061  -3.07707
   D10        2.69692  -0.00014   0.00000  -0.00176  -0.00176   2.69516
   D11        0.51138   0.00029   0.00000   0.00059   0.00059   0.51198
   D12       -1.47671   0.00004   0.00000  -0.00030  -0.00030  -1.47701
   D13       -2.89756   0.00002   0.00000   0.00065   0.00065  -2.89690
   D14       -0.75625  -0.00001   0.00000   0.00072   0.00072  -0.75553
   D15        1.14981   0.00016   0.00000   0.00305   0.00306   1.15287
   D16       -0.63455   0.00050   0.00000  -0.00094  -0.00094  -0.63549
   D17        1.37678  -0.00035   0.00000  -0.01326  -0.01326   1.36352
   D18        1.51422   0.00016   0.00000   0.01447   0.01446   1.52868
   D19        3.03109  -0.00034   0.00000  -0.00041  -0.00041   3.03068
   D20        0.95073  -0.00024   0.00000  -0.00069  -0.00069   0.95004
   D21       -1.32430   0.00012   0.00000   0.00496   0.00496  -1.31933
   D22        0.95373  -0.00007   0.00000   0.00243   0.00243   0.95616
   D23       -1.12663   0.00003   0.00000   0.00215   0.00216  -1.12447
   D24        2.88152   0.00039   0.00000   0.00781   0.00781   2.88933
   D25       -1.12018  -0.00031   0.00000   0.00261   0.00261  -1.11757
   D26        3.08264  -0.00021   0.00000   0.00233   0.00233   3.08498
   D27        0.80761   0.00015   0.00000   0.00799   0.00799   0.81560
   D28       -2.85368  -0.00031   0.00000   0.00036   0.00035  -2.85333
   D29        1.35157  -0.00004   0.00000   0.00856   0.00853   1.36011
   D30       -0.79120   0.00045   0.00000   0.00816   0.00819  -0.78302
   D31       -2.86913   0.00071   0.00000   0.01636   0.01637  -2.85277
   D32        1.31483  -0.00009   0.00000   0.00088   0.00088   1.31571
   D33       -0.76310   0.00017   0.00000   0.00908   0.00906  -0.75404
   D34       -0.35571   0.00052   0.00000  -0.01515  -0.01516  -0.37087
   D35        1.78791  -0.00068   0.00000  -0.02197  -0.02197   1.76595
   D36       -2.37950  -0.00043   0.00000  -0.02082  -0.02082  -2.40032
   D37        0.99343   0.00015   0.00000   0.00255   0.00254   0.99597
   D38       -1.10384   0.00033   0.00000   0.00568   0.00567  -1.09818
   D39        3.09084   0.00013   0.00000   0.00225   0.00224   3.09309
   D40       -1.05171  -0.00019   0.00000   0.00129   0.00130  -1.05041
   D41        3.13420  -0.00001   0.00000   0.00443   0.00443   3.13863
   D42        1.04570  -0.00021   0.00000   0.00100   0.00100   1.04670
   D43       -3.04365  -0.00010   0.00000  -0.00170  -0.00169  -3.04534
   D44        1.14226   0.00008   0.00000   0.00144   0.00144   1.14369
   D45       -0.94624  -0.00012   0.00000  -0.00199  -0.00199  -0.94823
         Item               Value     Threshold  Converged?
 Maximum Force            0.012222     0.000450     NO 
 RMS     Force            0.002660     0.000300     NO 
 Maximum Displacement     0.068735     0.001800     NO 
 RMS     Displacement     0.019796     0.001200     NO 
 Predicted change in Energy=-9.422491D-04
 GradGradGradGradGradGradGradGradGradGradGradGradGradGradGradGradGradGrad

                          Input orientation:                          
 ---------------------------------------------------------------------
 Center     Atomic      Atomic             Coordinates (Angstroms)
 Number     Number       Type             X           Y           Z
 ---------------------------------------------------------------------
      1          1           0        4.259074    0.935912   -0.141608
      2          6           0        3.688376    0.055278    0.151817
      3          1           0        4.204294   -0.829458   -0.222149
      4          1           0        3.661490    0.008158    1.239625
      5          6           0        2.281130    0.120410   -0.410727
      6          1           0        1.688234   -0.778585   -0.140209
      7          8           0        1.523059    1.157674    0.032718
      8          1           0       -2.033710   -1.222225    1.343502
      9          6           0       -1.154274   -0.778290    0.863052
     10          1           0       -0.542498   -0.304718    1.629702
     11          6           0       -1.620627    0.270728   -0.158860
     12          1           0       -0.692544    0.762977   -0.522198
     13          6           0       -2.542159    1.330165    0.426770
     14          1           0       -2.055187    1.836687    1.259823
     15          1           0       -3.463095    0.872132    0.788350
     16          1           0       -2.795511    2.066797   -0.332706
     17          8           0       -2.107002   -0.326659   -1.277620
     18          8           0       -0.367743   -1.766219    0.241186
     19          1           0       -0.818764   -1.979526   -0.582033
     20          1           0        2.266176    0.103603   -1.512746
 ---------------------------------------------------------------------
                    Distance matrix (angstroms):
                    1          2          3          4          5
     1  H    0.000000
     2  C    1.089638   0.000000
     3  H    1.768056   1.090312   0.000000
     4  H    1.767947   1.089160   1.770034   0.000000
     5  C    2.156324   1.516918   2.153224   2.154450   0.000000
     6  H    3.090100   2.186589   2.517907   2.533109   1.110358
     7  O    2.750517   2.432707   3.347039   2.711254   1.359129
     8  H    6.816321   5.982842   6.443463   5.827515   4.847455
     9  C    5.766469   4.965073   5.467589   4.894067   3.772555
    10  H    5.266099   4.496003   5.122181   4.233624   3.509552
    11  C    5.917233   5.322448   5.928248   5.470417   3.912766
    12  H    4.969232   4.488607   5.157994   4.757245   3.044347
    13  C    6.836318   6.365572   7.113346   6.394818   5.042719
    14  H    6.530336   6.114705   6.963166   6.002027   4.953785
    15  H    7.778225   7.226062   7.918673   7.190954   5.915995
    16  H    7.147208   6.806010   7.576133   6.957232   5.437535
    17  O    6.588742   5.981268   6.418666   6.302707   4.495227
    18  O    5.371730   4.447240   4.689960   4.514423   3.316759
    19  H    5.871813   4.999328   5.165587   5.228958   3.748122
    20  H    2.558202   2.189922   2.508494   3.087322   1.102249
                    6          7          8          9         10
     6  H    0.000000
     7  O    1.950970   0.000000
     8  H    4.031263   4.475787   0.000000
     9  C    3.014363   3.406687   1.096047   0.000000
    10  H    2.886746   2.992569   1.774103   1.089171   0.000000
    11  C    3.471307   3.272023   2.157924   1.536954   2.166207
    12  H    2.861893   2.317889   3.036542   2.123114   2.406898
    13  C    4.760726   4.087912   2.759277   2.561669   2.849303
    14  H    4.776289   3.843265   3.060131   2.794133   2.647764
    15  H    5.488469   5.051163   2.595702   2.839037   3.259254
    16  H    5.313871   4.428328   3.769308   3.495428   3.814603
    17  O    3.987701   4.134921   2.770864   2.386238   3.301616
    18  O    2.312559   3.488229   2.070380   1.407604   2.023487
    19  H    2.814695   3.962837   2.399434   1.908875   2.788024
    20  H    1.730933   2.012896   5.329633   4.256951   4.234425
                   11         12         13         14         15
    11  C    0.000000
    12  H    1.111603   0.000000
    13  C    1.521377   2.154836   0.000000
    14  H    2.157250   2.487016   1.089808   0.000000
    15  H    2.157216   3.066824   1.090256   1.770553   0.000000
    16  H    2.153239   2.481597   1.087942   1.771208   1.769084
    17  O    1.358328   1.938727   2.416479   3.334871   2.746693
    18  O    2.424646   2.661782   3.788155   4.106826   4.103839
    19  H    2.426047   2.746058   3.865466   4.414143   4.123396
    20  H    4.119245   3.189041   5.327876   5.418939   6.221755
                   16         17         18         19         20
    16  H    0.000000
    17  O    2.663746   0.000000
    18  O    4.573338   2.721052   0.000000
    19  H    4.510258   2.208023   0.962606   0.000000
    20  H    5.555835   4.400579   3.675602   3.836993   0.000000
 Stoichiometry    C5H12O3(3)
 Framework group  C1[X(C5H12O3)]
 Deg. of freedom    54
 Full point group                 C1      NOp   1
 Largest Abelian subgroup         C1      NOp   1
 Largest concise Abelian subgroup C1      NOp   1
                         Standard orientation:                         
 ---------------------------------------------------------------------
 Center     Atomic      Atomic             Coordinates (Angstroms)
 Number     Number       Type             X           Y           Z
 ---------------------------------------------------------------------
      1          1           0        4.262156   -0.922909    0.145819
      2          6           0        3.688946   -0.044424   -0.149147
      3          1           0        4.201888    0.842389    0.223993
      4          1           0        3.662641    0.001179   -1.237034
      5          6           0        2.281532   -0.113147    0.412549
      6          1           0        1.686052    0.783660    0.140452
      7          8           0        1.526954   -1.153324   -0.030029
      8          1           0       -2.036249    1.213880   -1.346311
      9          6           0       -1.155771    0.773290   -0.864692
     10          1           0       -0.542030    0.300593   -1.630311
     11          6           0       -1.619575   -0.275812    0.158294
     12          1           0       -0.690223   -0.764721    0.522897
     13          6           0       -2.537450   -1.338852   -0.426548
     14          1           0       -2.048365   -1.844970   -1.258607
     15          1           0       -3.459551   -0.884135   -0.789342
     16          1           0       -2.789040   -2.075259    0.333732
     17          8           0       -2.108532    0.321550    1.275941
     18          8           0       -0.372701    1.764455   -0.243611
     19          1           0       -0.824926    1.977457    0.579027
     20          1           0        2.265792   -0.094934    1.514535
 ---------------------------------------------------------------------
 Rotational constants (GHZ):           2.9531694           0.8412075           0.7565854
 Standard basis: Aug-CC-pVTZ (5D, 7F)
 There are   740 symmetry adapted cartesian basis functions of A   symmetry.
 There are   644 symmetry adapted basis functions of A   symmetry.
   644 basis functions,   900 primitive gaussians,   740 cartesian basis functions
    34 alpha electrons       32 beta electrons
       nuclear repulsion energy       386.8863369896 Hartrees.
 NAtoms=   20 NActive=   20 NUniq=   20 SFac= 1.00D+00 NAtFMM=   60 NAOKFM=F Big=F
 Integral buffers will be    131072 words long.
 Raffenetti 2 integral format.
 Two-electron integral symmetry is turned on.
 Nuclear repulsion after empirical dispersion term =      386.8766769032 Hartrees.
 One-electron integrals computed using PRISM.
 NBasis=   644 RedAO= T EigKep=  6.98D-06  NBF=   644
 NBsUse=   644 1.00D-06 EigRej= -1.00D+00 NBFU=   644
 Initial guess from the checkpoint file:  "Reverse-wb-opt.chk"
 B after Tr=     0.000000    0.000000    0.000000
         Rot=    0.999999    0.000670    0.000337   -0.001485 Ang=   0.19 deg.
 Initial guess <Sx>= 0.0000 <Sy>= 0.0000 <Sz>= 1.0000 <S**2>= 2.0094 S= 1.0031
 ExpMin= 2.53D-02 ExpMax= 1.53D+04 ExpMxC= 5.22D+02 IAcc=3 IRadAn=         7 AccDes= 0.00D+00
 Harris functional with IExCor= 4639 and IRadAn=       7 diagonalized for initial guess.
 HarFok:  IExCor= 4639 AccDes= 0.00D+00 IRadAn=         7 IDoV= 1 UseB2=F ITyADJ=14
 ICtDFT=  3500011 ScaDFX=  1.000000  1.000000  1.000000  1.000000
 FoFCou: FMM=F IPFlag=           0 FMFlag=      100000 FMFlg1=           0
         NFxFlg=           0 DoJE=T BraDBF=F KetDBF=T FulRan=T
         wScrn=  0.000000 ICntrl=       500 IOpCl=  0 I1Cent=   200000004 NGrid=           0
         NMat0=    1 NMatS0=      1 NMatT0=    0 NMatD0=    1 NMtDS0=    0 NMtDT0=    0
 Petite list used in FoFCou.
 Requested convergence on RMS density matrix=1.00D-08 within 128 cycles.
 Requested convergence on MAX density matrix=1.00D-06.
 Requested convergence on             energy=1.00D-06.
 No special actions if energy rises.
 SCF Done:  E(UwB97XD) =  -423.311853027     A.U. after   17 cycles
            NFock= 17  Conv=0.32D-08     -V/T= 2.0059
 <Sx>= 0.0000 <Sy>= 0.0000 <Sz>= 1.0000 <S**2>= 2.0094 S= 1.0031
 <L.S>=  0.00000000000    
 Annihilation of the first spin contaminant:
 S**2 before annihilation     2.0094,   after     2.0001
 Calling FoFJK, ICntrl=      2127 FMM=F ISym2X=0 I1Cent= 0 IOpClX= 1 NMat=1 NMatS=1 NMatT=0.
 ***** Axes restored to original set *****
 -------------------------------------------------------------------
 Center     Atomic                   Forces (Hartrees/Bohr)
 Number     Number              X              Y              Z
 -------------------------------------------------------------------
      1        1           0.000007411   -0.000042128    0.000008899
      2        6           0.000369763   -0.000445618   -0.000096161
      3        1           0.000246700   -0.000002502    0.000111596
      4        1           0.000049871   -0.000026387    0.000004278
      5        6          -0.001462311    0.002481352    0.001093332
      6        1          -0.000364188   -0.000361016   -0.000203897
      7        8           0.000504890   -0.001034801   -0.000273687
      8        1          -0.000185690    0.000156902    0.000384580
      9        6           0.002450598   -0.001095217   -0.000682139
     10        1          -0.000256748    0.000450038    0.000385452
     11        6          -0.001695054   -0.001357544   -0.000892501
     12        1           0.000596012    0.000079223   -0.000697277
     13        6           0.000077714    0.000739684    0.000123821
     14        1          -0.000124650    0.000145860    0.000080797
     15        1           0.000028230    0.000018556    0.000023179
     16        1          -0.000162046    0.000163601    0.000208916
     17        8           0.000821995    0.000746766    0.000735648
     18        8          -0.001724217    0.000239029    0.000316520
     19        1           0.000937360   -0.000423394   -0.000281081
     20        1          -0.000115638   -0.000432404   -0.000350273
 -------------------------------------------------------------------
 Cartesian Forces:  Max     0.002481352 RMS     0.000745526

 GradGradGradGradGradGradGradGradGradGradGradGradGradGradGradGradGradGrad
 Berny optimization.
 Using GEDIIS/GDIIS optimizer.
 FormGI is forming the generalized inverse of G from B-inverse, IUseBI=4.
 Internal  Forces:  Max     0.001491770 RMS     0.000360660
 Search for a local minimum.
 Step number   2 out of a maximum of  111
 All quantities printed in internal units (Hartrees-Bohrs-Radians)
 Mixed Optimization -- En-DIIS/RFO-DIIS
 Update second derivatives using D2CorX and points    1    2
 DE= -9.43D-04 DEPred=-9.42D-04 R= 1.00D+00
 TightC=F SS=  1.41D+00  RLast= 8.87D-02 DXNew= 5.0454D-01 2.6596D-01
 Trust test= 1.00D+00 RLast= 8.87D-02 DXMaxT set to 3.00D-01
 ITU=  1  0
 Use linear search instead of GDIIS.
     Eigenvalues ---    0.00237   0.00329   0.00335   0.00409   0.01451
     Eigenvalues ---    0.01704   0.02608   0.02961   0.03818   0.04133
     Eigenvalues ---    0.04372   0.04896   0.05064   0.05504   0.05625
     Eigenvalues ---    0.05644   0.05649   0.05668   0.06031   0.08357
     Eigenvalues ---    0.09287   0.10395   0.10483   0.11622   0.12800
     Eigenvalues ---    0.15582   0.15976   0.16000   0.16000   0.16000
     Eigenvalues ---    0.16000   0.16083   0.16449   0.17689   0.19201
     Eigenvalues ---    0.19869   0.27399   0.29415   0.30327   0.30607
     Eigenvalues ---    0.32073   0.32927   0.33610   0.34048   0.34099
     Eigenvalues ---    0.34132   0.34177   0.34230   0.34328   0.35139
     Eigenvalues ---    0.41194   0.47612   0.50968   0.52745
 RFO step:  Lambda=-1.00647518D-04 EMin= 2.37486451D-03
 Quartic linear search produced a step of -0.00073.
 Iteration  1 RMS(Cart)=  0.00935466 RMS(Int)=  0.00003617
 Iteration  2 RMS(Cart)=  0.00005666 RMS(Int)=  0.00001104
 Iteration  3 RMS(Cart)=  0.00000000 RMS(Int)=  0.00001104
 Variable       Old X    -DE/DX   Delta X   Delta X   Delta X     New X
                                 (Linear)    (Quad)   (Total)
    R1        2.05912  -0.00003   0.00001  -0.00072  -0.00071   2.05841
    R2        2.06039   0.00008   0.00001  -0.00042  -0.00041   2.05998
    R3        2.05821   0.00000   0.00001  -0.00061  -0.00060   2.05762
    R4        2.86656   0.00066   0.00001   0.00120   0.00122   2.86778
    R5        2.09827   0.00023   0.00001   0.00037   0.00039   2.09866
    R6        2.56838  -0.00149   0.00001  -0.00387  -0.00385   2.56453
    R7        2.08295   0.00036   0.00001   0.00043   0.00044   2.08338
    R8        4.37010  -0.00036   0.00001  -0.01103  -0.01100   4.35910
    R9        4.38018  -0.00027   0.00001  -0.01341  -0.01341   4.36676
   R10        2.07123   0.00025   0.00001   0.00022   0.00023   2.07146
   R11        2.05823   0.00032   0.00001   0.00048   0.00049   2.05872
   R12        2.90442   0.00081   0.00002   0.00142   0.00144   2.90586
   R13        2.65999  -0.00063   0.00002  -0.00261  -0.00260   2.65739
   R14        2.10063   0.00044   0.00001   0.00042   0.00042   2.10104
   R15        2.87499   0.00102   0.00002   0.00233   0.00235   2.87733
   R16        2.56687  -0.00123   0.00001  -0.00335  -0.00333   2.56354
   R17        2.05944   0.00007   0.00001  -0.00041  -0.00040   2.05903
   R18        2.06029  -0.00002   0.00001  -0.00067  -0.00066   2.05963
   R19        2.05591   0.00000   0.00001  -0.00061  -0.00060   2.05532
   R20        1.81906  -0.00010   0.00002  -0.00143  -0.00141   1.81765
    A1        1.89190  -0.00015   0.00000  -0.00067  -0.00067   1.89123
    A2        1.89320  -0.00002   0.00000  -0.00032  -0.00032   1.89288
    A3        1.92977  -0.00004   0.00000  -0.00040  -0.00040   1.92937
    A4        1.89562  -0.00017   0.00000  -0.00079  -0.00080   1.89482
    A5        1.92476   0.00037   0.00000   0.00231   0.00231   1.92707
    A6        1.92767   0.00000   0.00000  -0.00019  -0.00019   1.92748
    A7        1.95007  -0.00034   0.00000  -0.00249  -0.00249   1.94758
    A8        2.01441   0.00019   0.00000   0.00299   0.00299   2.01741
    A9        1.96351  -0.00002   0.00000  -0.00073  -0.00074   1.96278
   A10        1.81377   0.00022   0.00000   0.00267   0.00267   1.81644
   A11        1.79670  -0.00012   0.00000  -0.00435  -0.00436   1.79234
   A12        1.90739   0.00006   0.00000   0.00131   0.00131   1.90870
   A13        2.60740   0.00040   0.00000   0.00086   0.00086   2.60826
   A14        1.90189   0.00000   0.00001  -0.00447  -0.00450   1.89740
   A15        1.89467  -0.00009   0.00000  -0.00390  -0.00391   1.89076
   A16        1.90122  -0.00028   0.00000  -0.00214  -0.00215   1.89907
   A17        1.93663  -0.00014   0.00000   0.00133   0.00134   1.93797
   A18        1.91949  -0.00034   0.00001  -0.00353  -0.00354   1.91596
   A19        1.87788   0.00023   0.00000   0.00347   0.00347   1.88135
   A20        1.93354   0.00061   0.00000   0.00459   0.00458   1.93812
   A21        1.84028   0.00008   0.00000  -0.00396  -0.00400   1.83629
   A22        1.98575  -0.00001   0.00001   0.00058   0.00058   1.98632
   A23        1.93489   0.00004   0.00000   0.00383   0.00382   1.93871
   A24        1.89987  -0.00025   0.00000  -0.00273  -0.00271   1.89717
   A25        1.79722  -0.00014   0.00000  -0.00282  -0.00281   1.79441
   A26        1.98932   0.00023   0.00000   0.00381   0.00379   1.99311
   A27        2.49016  -0.00054   0.00000  -0.00373  -0.00378   2.48638
   A28        1.92542   0.00020   0.00000   0.00095   0.00095   1.92637
   A29        1.92491  -0.00011   0.00000  -0.00105  -0.00105   1.92386
   A30        1.92180   0.00042   0.00000   0.00285   0.00285   1.92465
   A31        1.89568  -0.00011   0.00000  -0.00113  -0.00113   1.89455
   A32        1.89967  -0.00027   0.00000  -0.00106  -0.00107   1.89860
   A33        1.89575  -0.00015   0.00000  -0.00064  -0.00064   1.89511
   A34        1.84408  -0.00089   0.00000  -0.00735  -0.00735   1.83673
   A35        1.94997  -0.00026   0.00000  -0.00280  -0.00278   1.94719
   A36        1.84578   0.00110   0.00001   0.00985   0.00985   1.85564
    D1        3.12145  -0.00016   0.00000  -0.00314  -0.00314   3.11832
    D2       -1.09466   0.00000   0.00000   0.00062   0.00062  -1.09404
    D3        1.11048   0.00023   0.00000   0.00439   0.00439   1.11487
    D4        1.02932  -0.00018   0.00000  -0.00354  -0.00354   1.02578
    D5        3.09639  -0.00002   0.00000   0.00022   0.00022   3.09661
    D6       -0.98166   0.00021   0.00000   0.00399   0.00399  -0.97767
    D7       -1.06610  -0.00021   0.00000  -0.00391  -0.00391  -1.07001
    D8        1.00098  -0.00005   0.00000  -0.00016  -0.00016   1.00082
    D9       -3.07707   0.00018   0.00000   0.00361   0.00361  -3.07346
   D10        2.69516   0.00034   0.00000   0.00291   0.00291   2.69807
   D11        0.51198   0.00017   0.00000  -0.00107  -0.00106   0.51091
   D12       -1.47701   0.00007   0.00000  -0.00183  -0.00182  -1.47883
   D13       -2.89690   0.00002   0.00000  -0.00209  -0.00209  -2.89899
   D14       -0.75553  -0.00014   0.00000  -0.00150  -0.00149  -0.75701
   D15        1.15287  -0.00015   0.00000  -0.00468  -0.00467   1.14819
   D16       -0.63549  -0.00003   0.00000   0.00202   0.00202  -0.63347
   D17        1.36352   0.00064   0.00001   0.00814   0.00816   1.37168
   D18        1.52868  -0.00020  -0.00001   0.01816   0.01814   1.54682
   D19        3.03068  -0.00028   0.00000  -0.00034  -0.00032   3.03035
   D20        0.95004  -0.00002   0.00000   0.00529   0.00530   0.95534
   D21       -1.31933  -0.00037   0.00000  -0.00395  -0.00396  -1.32329
   D22        0.95616   0.00020   0.00000   0.00779   0.00779   0.96395
   D23       -1.12447   0.00046   0.00000   0.01342   0.01341  -1.11106
   D24        2.88933   0.00010  -0.00001   0.00418   0.00415   2.89349
   D25       -1.11757  -0.00025   0.00000   0.00286   0.00287  -1.11470
   D26        3.08498   0.00000   0.00000   0.00849   0.00850   3.09348
   D27        0.81560  -0.00035  -0.00001  -0.00076  -0.00076   0.81484
   D28       -2.85333   0.00000   0.00000   0.00406   0.00405  -2.84928
   D29        1.36011   0.00020  -0.00001   0.00608   0.00609   1.36620
   D30       -0.78302  -0.00004  -0.00001   0.00220   0.00218  -0.78083
   D31       -2.85277   0.00016  -0.00001   0.00423   0.00422  -2.84854
   D32        1.31571   0.00004   0.00000   0.00277   0.00275   1.31846
   D33       -0.75404   0.00024  -0.00001   0.00479   0.00479  -0.74925
   D34       -0.37087  -0.00025   0.00001  -0.02096  -0.02094  -0.39181
   D35        1.76595  -0.00034   0.00002  -0.02405  -0.02402   1.74192
   D36       -2.40032  -0.00026   0.00002  -0.02246  -0.02244  -2.42275
   D37        0.99597  -0.00015   0.00000  -0.00512  -0.00514   0.99083
   D38       -1.09818  -0.00008   0.00000  -0.00365  -0.00367  -1.10184
   D39        3.09309  -0.00009   0.00000  -0.00401  -0.00402   3.08907
   D40       -1.05041  -0.00008   0.00000   0.00132   0.00132  -1.04909
   D41        3.13863  -0.00001   0.00000   0.00279   0.00279   3.14142
   D42        1.04670  -0.00002   0.00000   0.00243   0.00244   1.04914
   D43       -3.04534   0.00011   0.00000   0.00437   0.00437  -3.04097
   D44        1.14369   0.00018   0.00000   0.00584   0.00584   1.14953
   D45       -0.94823   0.00017   0.00000   0.00548   0.00549  -0.94274
         Item               Value     Threshold  Converged?
 Maximum Force            0.001492     0.000450     NO 
 RMS     Force            0.000361     0.000300     NO 
 Maximum Displacement     0.036342     0.001800     NO 
 RMS     Displacement     0.009377     0.001200     NO 
 Predicted change in Energy=-5.043041D-05
 GradGradGradGradGradGradGradGradGradGradGradGradGradGradGradGradGradGrad

                          Input orientation:                          
 ---------------------------------------------------------------------
 Center     Atomic      Atomic             Coordinates (Angstroms)
 Number     Number       Type             X           Y           Z
 ---------------------------------------------------------------------
      1          1           0        4.249560    0.938587   -0.138306
      2          6           0        3.679257    0.058134    0.155038
      3          1           0        4.196694   -0.825988   -0.217639
      4          1           0        3.652410    0.011446    1.242550
      5          6           0        2.271313    0.123828   -0.407434
      6          1           0        1.681337   -0.777781   -0.138394
      7          8           0        1.511870    1.158698    0.032997
      8          1           0       -2.027416   -1.222472    1.343932
      9          6           0       -1.149097   -0.782358    0.857679
     10          1           0       -0.538170   -0.303539    1.622112
     11          6           0       -1.621011    0.266114   -0.163385
     12          1           0       -0.692046    0.753723   -0.531368
     13          6           0       -2.531387    1.333742    0.428018
     14          1           0       -2.035956    1.837818    1.257277
     15          1           0       -3.451928    0.881794    0.797129
     16          1           0       -2.786943    2.072320   -0.328371
     17          8           0       -2.112133   -0.326986   -1.280211
     18          8           0       -0.365326   -1.772605    0.239137
     19          1           0       -0.809006   -1.992537   -0.585453
     20          1           0        2.256699    0.102905   -1.509618
 ---------------------------------------------------------------------
                    Distance matrix (angstroms):
                    1          2          3          4          5
     1  H    0.000000
     2  C    1.089263   0.000000
     3  H    1.767148   1.090093   0.000000
     4  H    1.767185   1.088844   1.769093   0.000000
     5  C    2.156321   1.517562   2.155287   2.154647   0.000000
     6  H    3.088962   2.185529   2.517066   2.532787   1.110564
     7  O    2.751861   2.433865   3.348146   2.713138   1.357089
     8  H    6.802031   5.968210   6.429249   5.813197   4.833102
     9  C    5.753185   4.951074   5.453045   4.881877   3.757777
    10  H    5.250172   4.479933   5.106523   4.219507   3.492119
    11  C    5.909015   5.313896   5.919572   5.463559   3.902563
    12  H    4.960660   4.479206   5.147203   4.751006   3.032099
    13  C    6.816019   6.346163   7.095659   6.375835   5.022728
    14  H    6.501075   6.086531   6.936654   5.974392   4.925606
    15  H    7.758298   7.207253   7.902386   7.171299   5.897540
    16  H    7.129786   6.789873   7.561987   6.941201   5.421147
    17  O    6.586103   5.979000   6.417114   6.301493   4.492168
    18  O    5.365650   4.440419   4.681533   4.509088   3.311552
    19  H    5.863490   4.989797   5.152975   5.221280   3.741531
    20  H    2.559366   2.190150   2.509110   3.087200   1.102480
                    6          7          8          9         10
     6  H    0.000000
     7  O    1.951422   0.000000
     8  H    4.018693   4.462630   0.000000
     9  C    3.000590   3.395371   1.096169   0.000000
    10  H    2.872369   2.977598   1.771913   1.089430   0.000000
    11  C    3.463503   3.263467   2.157094   1.537715   2.164498
    12  H    2.851821   2.310792   3.034025   2.120823   2.403947
    13  C    4.746198   4.066277   2.761723   2.563827   2.842440
    14  H    4.754737   3.814071   3.061528   2.794909   2.638537
    15  H    5.475382   5.029897   2.599262   2.841848   3.252015
    16  H    5.303273   4.409658   3.772152   3.498348   3.808684
    17  O    3.987152   4.131001   2.774021   2.388592   3.301725
    18  O    2.306737   3.486961   2.070208   1.406230   2.025007
    19  H    2.806653   3.962225   2.408329   1.913851   2.792742
    20  H    1.728266   2.012245   5.315356   4.241136   4.217134
                   11         12         13         14         15
    11  C    0.000000
    12  H    1.111823   0.000000
    13  C    1.522619   2.154070   0.000000
    14  H    2.158868   2.486083   1.089594   0.000000
    15  H    2.157291   3.065658   1.089907   1.769377   0.000000
    16  H    2.156153   2.483646   1.087626   1.770100   1.768137
    17  O    1.356564   1.935289   2.419057   3.336319   2.751643
    18  O    2.427992   2.661345   3.791687   4.106430   4.109052
    19  H    2.437006   2.749281   3.880444   4.424102   4.142264
    20  H    4.107994   3.174214   5.309911   5.393748   6.206140
                   16         17         18         19         20
    16  H    0.000000
    17  O    2.667965   0.000000
    18  O    4.579274   2.729390   0.000000
    19  H    4.527845   2.225958   0.961858   0.000000
    20  H    5.541865   4.395921   3.667519   3.826683   0.000000
 Stoichiometry    C5H12O3(3)
 Framework group  C1[X(C5H12O3)]
 Deg. of freedom    54
 Full point group                 C1      NOp   1
 Largest Abelian subgroup         C1      NOp   1
 Largest concise Abelian subgroup C1      NOp   1
                         Standard orientation:                         
 ---------------------------------------------------------------------
 Center     Atomic      Atomic             Coordinates (Angstroms)
 Number     Number       Type             X           Y           Z
 ---------------------------------------------------------------------
      1          1           0        4.254682   -0.923407    0.150464
      2          6           0        3.681825   -0.046093   -0.147276
      3          1           0        4.195225    0.841236    0.223357
      4          1           0        3.657193   -0.003392   -1.235004
      5          6           0        2.272900   -0.114906    0.412358
      6          1           0        1.680240    0.783580    0.138803
      7          8           0        1.518192   -1.154106   -0.026015
      8          1           0       -2.026847    1.209447   -1.353186
      9          6           0       -1.148002    0.774278   -0.863446
     10          1           0       -0.533663    0.294959   -1.624825
     11          6           0       -1.618337   -0.272248    0.160338
     12          1           0       -0.688414   -0.755149    0.532090
     13          6           0       -2.523525   -1.345295   -0.429217
     14          1           0       -2.024448   -1.850524   -1.255583
     15          1           0       -3.444893   -0.898028   -0.801951
     16          1           0       -2.778052   -2.082089    0.329256
     17          8           0       -2.114060    0.323048    1.273958
     18          8           0       -0.369194    1.769582   -0.246751
     19          1           0       -0.815478    1.990842    0.576077
     20          1           0        2.255793   -0.090095    1.514426
 ---------------------------------------------------------------------
 Rotational constants (GHZ):           2.9430344           0.8452992           0.7591077
 Standard basis: Aug-CC-pVTZ (5D, 7F)
 There are   740 symmetry adapted cartesian basis functions of A   symmetry.
 There are   644 symmetry adapted basis functions of A   symmetry.
   644 basis functions,   900 primitive gaussians,   740 cartesian basis functions
    34 alpha electrons       32 beta electrons
       nuclear repulsion energy       387.1114044321 Hartrees.
 NAtoms=   20 NActive=   20 NUniq=   20 SFac= 1.00D+00 NAtFMM=   60 NAOKFM=F Big=F
 Integral buffers will be    131072 words long.
 Raffenetti 2 integral format.
 Two-electron integral symmetry is turned on.
 Nuclear repulsion after empirical dispersion term =      387.1017065764 Hartrees.
 One-electron integrals computed using PRISM.
 NBasis=   644 RedAO= T EigKep=  7.03D-06  NBF=   644
 NBsUse=   644 1.00D-06 EigRej= -1.00D+00 NBFU=   644
 Initial guess from the checkpoint file:  "Reverse-wb-opt.chk"
 B after Tr=     0.000000    0.000000    0.000000
         Rot=    1.000000    0.000738    0.000635   -0.000014 Ang=   0.11 deg.
 Initial guess <Sx>= 0.0000 <Sy>= 0.0000 <Sz>= 1.0000 <S**2>= 2.0094 S= 1.0031
 ExpMin= 2.53D-02 ExpMax= 1.53D+04 ExpMxC= 5.22D+02 IAcc=3 IRadAn=         7 AccDes= 0.00D+00
 Harris functional with IExCor= 4639 and IRadAn=       7 diagonalized for initial guess.
 HarFok:  IExCor= 4639 AccDes= 0.00D+00 IRadAn=         7 IDoV= 1 UseB2=F ITyADJ=14
 ICtDFT=  3500011 ScaDFX=  1.000000  1.000000  1.000000  1.000000
 FoFCou: FMM=F IPFlag=           0 FMFlag=      100000 FMFlg1=           0
         NFxFlg=           0 DoJE=T BraDBF=F KetDBF=T FulRan=T
         wScrn=  0.000000 ICntrl=       500 IOpCl=  0 I1Cent=   200000004 NGrid=           0
         NMat0=    1 NMatS0=      1 NMatT0=    0 NMatD0=    1 NMtDS0=    0 NMtDT0=    0
 Petite list used in FoFCou.
 Requested convergence on RMS density matrix=1.00D-08 within 128 cycles.
 Requested convergence on MAX density matrix=1.00D-06.
 Requested convergence on             energy=1.00D-06.
 No special actions if energy rises.
 Restarting incremental Fock formation.
 SCF Done:  E(UwB97XD) =  -423.311923055     A.U. after   21 cycles
            NFock= 21  Conv=0.40D-08     -V/T= 2.0059
 <Sx>= 0.0000 <Sy>= 0.0000 <Sz>= 1.0000 <S**2>= 2.0094 S= 1.0031
 <L.S>=  0.00000000000    
 Annihilation of the first spin contaminant:
 S**2 before annihilation     2.0094,   after     2.0001
 Calling FoFJK, ICntrl=      2127 FMM=F ISym2X=0 I1Cent= 0 IOpClX= 1 NMat=1 NMatS=1 NMatT=0.
 ***** Axes restored to original set *****
 -------------------------------------------------------------------
 Center     Atomic                   Forces (Hartrees/Bohr)
 Number     Number              X              Y              Z
 -------------------------------------------------------------------
      1        1           0.000154292    0.000192659   -0.000038714
      2        6           0.000098182   -0.000103233   -0.000065039
      3        1           0.000082186   -0.000153346   -0.000059372
      4        1           0.000019172   -0.000004014    0.000241616
      5        6          -0.000585699    0.001140725    0.000550980
      6        1          -0.000566275   -0.000275061   -0.000053303
      7        8           0.000234483   -0.000402514    0.000103800
      8        1          -0.000178826   -0.000100715    0.000236313
      9        6           0.000826180   -0.000371842   -0.000375120
     10        1           0.000134924    0.000112803    0.000108108
     11        6          -0.000848733   -0.000587851   -0.000715078
     12        1           0.000715961    0.000277070   -0.000730536
     13        6           0.000174947   -0.000011866    0.000248436
     14        1           0.000084811    0.000119837    0.000152531
     15        1          -0.000249131   -0.000076022    0.000100790
     16        1          -0.000038482    0.000098165   -0.000142565
     17        8           0.000419033    0.000292762    0.000548834
     18        8          -0.000379302    0.000061583    0.000716248
     19        1          -0.000007867    0.000029602   -0.000439908
     20        1          -0.000089853   -0.000238741   -0.000388019
 -------------------------------------------------------------------
 Cartesian Forces:  Max     0.001140725 RMS     0.000374984

 GradGradGradGradGradGradGradGradGradGradGradGradGradGradGradGradGradGrad
 Berny optimization.
 Using GEDIIS/GDIIS optimizer.
 FormGI is forming the generalized inverse of G from B-inverse, IUseBI=4.
 Internal  Forces:  Max     0.000736375 RMS     0.000217115
 Search for a local minimum.
 Step number   3 out of a maximum of  111
 All quantities printed in internal units (Hartrees-Bohrs-Radians)
 Mixed Optimization -- En-DIIS/RFO-DIIS
 Swapping is turned off.
 Update second derivatives using D2CorX and points    1    2    3
 DE= -7.00D-05 DEPred=-5.04D-05 R= 1.39D+00
 TightC=F SS=  1.41D+00  RLast= 5.85D-02 DXNew= 5.0454D-01 1.7553D-01
 Trust test= 1.39D+00 RLast= 5.85D-02 DXMaxT set to 3.00D-01
 ITU=  1  1  0
     Eigenvalues ---    0.00236   0.00322   0.00330   0.00409   0.01131
     Eigenvalues ---    0.01684   0.02280   0.02935   0.03825   0.04218
     Eigenvalues ---    0.04299   0.04745   0.04984   0.05564   0.05628
     Eigenvalues ---    0.05644   0.05653   0.05669   0.05989   0.08406
     Eigenvalues ---    0.09388   0.10234   0.10525   0.11823   0.12954
     Eigenvalues ---    0.15555   0.15739   0.16000   0.16000   0.16000
     Eigenvalues ---    0.16001   0.16014   0.16855   0.17706   0.18612
     Eigenvalues ---    0.20367   0.27257   0.29516   0.29928   0.30740
     Eigenvalues ---    0.31971   0.32750   0.33538   0.34051   0.34118
     Eigenvalues ---    0.34136   0.34184   0.34315   0.34405   0.35815
     Eigenvalues ---    0.40557   0.46378   0.50930   0.53509
 En-DIIS/RFO-DIIS/Sim-DIIS IScMMF=       -3 using points:     3    2
 RFO step:  Lambda=-7.08407299D-05.
 DidBck=F Rises=F RFO-DIIS coefs:    2.17041   -1.17041
 Iteration  1 RMS(Cart)=  0.01279040 RMS(Int)=  0.00007385
 Iteration  2 RMS(Cart)=  0.00009775 RMS(Int)=  0.00003341
 Iteration  3 RMS(Cart)=  0.00000002 RMS(Int)=  0.00003341
 Variable       Old X    -DE/DX   Delta X   Delta X   Delta X     New X
                                 (Linear)    (Quad)   (Total)
    R1        2.05841   0.00025  -0.00083   0.00114   0.00031   2.05872
    R2        2.05998   0.00018  -0.00048   0.00059   0.00011   2.06008
    R3        2.05762   0.00024  -0.00070   0.00103   0.00033   2.05795
    R4        2.86778   0.00036   0.00142   0.00021   0.00164   2.86942
    R5        2.09866   0.00035   0.00046   0.00163   0.00213   2.10079
    R6        2.56453  -0.00074  -0.00451  -0.00038  -0.00489   2.55964
    R7        2.08338   0.00039   0.00051   0.00107   0.00158   2.08496
    R8        4.35910  -0.00031  -0.01288  -0.00357  -0.01640   4.34270
    R9        4.36676  -0.00020  -0.01570  -0.01099  -0.02672   4.34004
   R10        2.07146   0.00029   0.00027   0.00077   0.00104   2.07250
   R11        2.05872   0.00020   0.00057   0.00020   0.00078   2.05950
   R12        2.90586   0.00035   0.00168  -0.00032   0.00135   2.90721
   R13        2.65739  -0.00065  -0.00304  -0.00179  -0.00482   2.65257
   R14        2.10104   0.00068   0.00049   0.00197   0.00241   2.10345
   R15        2.87733   0.00025   0.00275  -0.00134   0.00141   2.87874
   R16        2.56354  -0.00073  -0.00390  -0.00082  -0.00472   2.55882
   R17        2.05903   0.00021  -0.00047   0.00073   0.00026   2.05929
   R18        2.05963   0.00028  -0.00077   0.00127   0.00049   2.06012
   R19        2.05532   0.00018  -0.00070   0.00071   0.00001   2.05533
   R20        1.81765   0.00037  -0.00165   0.00108  -0.00058   1.81707
    A1        1.89123  -0.00001  -0.00078   0.00052  -0.00026   1.89098
    A2        1.89288  -0.00004  -0.00037   0.00002  -0.00035   1.89253
    A3        1.92937   0.00005  -0.00047   0.00077   0.00030   1.92967
    A4        1.89482  -0.00001  -0.00093   0.00046  -0.00047   1.89435
    A5        1.92707  -0.00002   0.00270  -0.00199   0.00071   1.92777
    A6        1.92748   0.00003  -0.00022   0.00026   0.00004   1.92752
    A7        1.94758  -0.00009  -0.00292   0.00092  -0.00199   1.94559
    A8        2.01741   0.00002   0.00350  -0.00095   0.00256   2.01997
    A9        1.96278   0.00002  -0.00086   0.00019  -0.00070   1.96208
   A10        1.81644   0.00011   0.00312   0.00042   0.00353   1.81997
   A11        1.79234  -0.00010  -0.00510  -0.00068  -0.00581   1.78654
   A12        1.90870   0.00003   0.00153   0.00016   0.00169   1.91038
   A13        2.60826   0.00038   0.00101   0.00168   0.00267   2.61093
   A14        1.89740  -0.00031  -0.00526  -0.00481  -0.01021   1.88718
   A15        1.89076  -0.00002  -0.00458   0.00227  -0.00233   1.88843
   A16        1.89907   0.00001  -0.00251   0.00205  -0.00046   1.89861
   A17        1.93797  -0.00011   0.00156  -0.00021   0.00138   1.93934
   A18        1.91596  -0.00002  -0.00414   0.00189  -0.00227   1.91369
   A19        1.88135   0.00007   0.00406  -0.00273   0.00133   1.88268
   A20        1.93812   0.00006   0.00536  -0.00314   0.00219   1.94031
   A21        1.83629   0.00028  -0.00468   0.00122  -0.00357   1.83272
   A22        1.98632  -0.00026   0.00067  -0.00293  -0.00226   1.98407
   A23        1.93871  -0.00004   0.00447  -0.00146   0.00301   1.94172
   A24        1.89717  -0.00018  -0.00317   0.00174  -0.00137   1.89579
   A25        1.79441  -0.00003  -0.00329   0.00185  -0.00142   1.79299
   A26        1.99311   0.00025   0.00443   0.00034   0.00473   1.99784
   A27        2.48638  -0.00051  -0.00443  -0.00339  -0.00799   2.47838
   A28        1.92637   0.00003   0.00111  -0.00056   0.00055   1.92692
   A29        1.92386   0.00007  -0.00123   0.00138   0.00015   1.92401
   A30        1.92465  -0.00006   0.00334  -0.00285   0.00049   1.92514
   A31        1.89455  -0.00003  -0.00132   0.00093  -0.00040   1.89415
   A32        1.89860   0.00000  -0.00125   0.00078  -0.00048   1.89813
   A33        1.89511  -0.00001  -0.00075   0.00040  -0.00035   1.89476
   A34        1.83673  -0.00048  -0.00860  -0.00438  -0.01301   1.82372
   A35        1.94719   0.00000  -0.00325   0.00017  -0.00305   1.94414
   A36        1.85564   0.00013   0.01153  -0.00695   0.00456   1.86020
    D1        3.11832  -0.00008  -0.00367  -0.00087  -0.00454   3.11378
    D2       -1.09404   0.00000   0.00072  -0.00029   0.00042  -1.09362
    D3        1.11487   0.00008   0.00514  -0.00073   0.00441   1.11928
    D4        1.02578  -0.00009  -0.00414  -0.00073  -0.00487   1.02092
    D5        3.09661   0.00000   0.00025  -0.00015   0.00009   3.09670
    D6       -0.97767   0.00008   0.00467  -0.00059   0.00408  -0.97359
    D7       -1.07001  -0.00008  -0.00458  -0.00018  -0.00476  -1.07476
    D8        1.00082   0.00001  -0.00019   0.00040   0.00020   1.00102
    D9       -3.07346   0.00008   0.00423  -0.00003   0.00419  -3.06927
   D10        2.69807   0.00006   0.00341  -0.00514  -0.00175   2.69633
   D11        0.51091   0.00001  -0.00125  -0.00479  -0.00605   0.50486
   D12       -1.47883  -0.00003  -0.00213  -0.00486  -0.00697  -1.48580
   D13       -2.89899  -0.00009  -0.00244  -0.00364  -0.00608  -2.90507
   D14       -0.75701  -0.00011  -0.00174  -0.00274  -0.00445  -0.76146
   D15        1.14819  -0.00016  -0.00547  -0.00326  -0.00873   1.13946
   D16       -0.63347   0.00010   0.00236   0.00817   0.01049  -0.62299
   D17        1.37168  -0.00001   0.00955  -0.00241   0.00717   1.37884
   D18        1.54682   0.00002   0.02124   0.00734   0.02851   1.57533
   D19        3.03035  -0.00015  -0.00038  -0.00532  -0.00565   3.02471
   D20        0.95534   0.00002   0.00621  -0.00663  -0.00042   0.95493
   D21       -1.32329  -0.00006  -0.00463  -0.00319  -0.00783  -1.33112
   D22        0.96395  -0.00013   0.00911  -0.01038  -0.00124   0.96271
   D23       -1.11106   0.00005   0.01570  -0.01169   0.00399  -1.10707
   D24        2.89349  -0.00004   0.00486  -0.00825  -0.00342   2.89007
   D25       -1.11470  -0.00024   0.00336  -0.00624  -0.00281  -1.11751
   D26        3.09348  -0.00007   0.00995  -0.00755   0.00243   3.09590
   D27        0.81484  -0.00016  -0.00089  -0.00411  -0.00499   0.80985
   D28       -2.84928  -0.00003   0.00474   0.00081   0.00553  -2.84375
   D29        1.36620   0.00013   0.00713   0.00598   0.01313   1.37932
   D30       -0.78083  -0.00007   0.00256   0.00177   0.00431  -0.77653
   D31       -2.84854   0.00010   0.00494   0.00694   0.01190  -2.83664
   D32        1.31846  -0.00001   0.00322   0.00049   0.00368   1.32214
   D33       -0.74925   0.00016   0.00561   0.00566   0.01127  -0.73798
   D34       -0.39181  -0.00009  -0.02451  -0.00026  -0.02476  -0.41657
   D35        1.74192  -0.00033  -0.02812  -0.00209  -0.03018   1.71174
   D36       -2.42275  -0.00014  -0.02626   0.00011  -0.02612  -2.44887
   D37        0.99083   0.00007  -0.00601   0.00475  -0.00130   0.98954
   D38       -1.10184   0.00004  -0.00429   0.00308  -0.00125  -1.10310
   D39        3.08907   0.00005  -0.00471   0.00352  -0.00122   3.08784
   D40       -1.04909  -0.00001   0.00155   0.00383   0.00541  -1.04368
   D41        3.14142  -0.00004   0.00327   0.00215   0.00545  -3.13631
   D42        1.04914  -0.00003   0.00285   0.00260   0.00548   1.05463
   D43       -3.04097   0.00000   0.00511   0.00023   0.00535  -3.03563
   D44        1.14953  -0.00002   0.00683  -0.00144   0.00539   1.15493
   D45       -0.94274  -0.00001   0.00642  -0.00100   0.00542  -0.93732
         Item               Value     Threshold  Converged?
 Maximum Force            0.000736     0.000450     NO 
 RMS     Force            0.000217     0.000300     YES
 Maximum Displacement     0.047014     0.001800     NO 
 RMS     Displacement     0.012842     0.001200     NO 
 Predicted change in Energy=-3.541187D-05
 GradGradGradGradGradGradGradGradGradGradGradGradGradGradGradGradGradGrad

                          Input orientation:                          
 ---------------------------------------------------------------------
 Center     Atomic      Atomic             Coordinates (Angstroms)
 Number     Number       Type             X           Y           Z
 ---------------------------------------------------------------------
      1          1           0        4.235779    0.941956   -0.131205
      2          6           0        3.664865    0.060652    0.158986
      3          1           0        4.181690   -0.822266   -0.217539
      4          1           0        3.639474    0.009512    1.246508
      5          6           0        2.255420    0.129847   -0.401642
      6          1           0        1.667742   -0.776313   -0.138276
      7          8           0        1.496307    1.160599    0.041045
      8          1           0       -2.016641   -1.218082    1.349831
      9          6           0       -1.139922   -0.785238    0.853037
     10          1           0       -0.523251   -0.302194    1.610755
     11          6           0       -1.616218    0.260458   -0.169914
     12          1           0       -0.685391    0.743637   -0.542854
     13          6           0       -2.516273    1.334699    0.427205
     14          1           0       -2.011077    1.839107    1.250531
     15          1           0       -3.435746    0.888316    0.806385
     16          1           0       -2.775676    2.072602   -0.328542
     17          8           0       -2.111549   -0.331436   -1.282482
     18          8           0       -0.364922   -1.780470    0.237241
     19          1           0       -0.805719   -1.999688   -0.588728
     20          1           0        2.239828    0.109140   -1.504651
 ---------------------------------------------------------------------
                    Distance matrix (angstroms):
                    1          2          3          4          5
     1  H    0.000000
     2  C    1.089427   0.000000
     3  H    1.767161   1.090148   0.000000
     4  H    1.767237   1.089019   1.768979   0.000000
     5  C    2.157424   1.518429   2.156602   2.155570   0.000000
     6  H    3.089872   2.185721   2.515617   2.534339   1.111689
     7  O    2.753576   2.434428   3.348119   2.715015   1.354501
     8  H    6.778789   5.944138   6.405671   5.788721   4.809893
     9  C    5.731500   4.927801   5.428357   4.860974   3.733624
    10  H    5.218304   4.447427   5.074407   4.190240   3.457949
    11  C    5.891673   5.295087   5.898331   5.448993   3.880765
    12  H    4.942338   4.459124   5.123121   4.737638   3.007499
    13  C    6.786477   6.316772   7.066180   6.349850   4.990762
    14  H    6.460440   6.047371   6.898442   5.939374   4.884080
    15  H    7.728793   7.177941   7.873998   7.143160   5.867194
    16  H    7.104773   6.765072   7.536413   6.920352   5.393660
    17  O    6.575374   5.966450   6.401553   6.291764   4.478737
    18  O    5.358526   4.431144   4.668690   4.500871   3.305098
    19  H    5.854853   4.978976   5.137933   5.211978   3.733697
    20  H    2.561983   2.191066   2.508985   3.088334   1.103314
                    6          7          8          9         10
     6  H    0.000000
     7  O    1.952735   0.000000
     8  H    3.998037   4.439803   0.000000
     9  C    2.977543   3.375696   1.096719   0.000000
    10  H    2.843299   2.946586   1.771199   1.089840   0.000000
    11  C    3.443877   3.246933   2.157786   1.538430   2.163778
    12  H    2.830401   2.296651   3.033616   2.119569   2.399601
    13  C    4.720394   4.034877   2.759992   2.563164   2.837666
    14  H    4.722597   3.771601   3.058806   2.793582   2.632216
    15  H    5.450593   4.998503   2.597326   2.841438   3.247607
    16  H    5.281712   4.383855   3.771163   3.498439   3.804464
    17  O    3.973684   4.122441   2.779248   2.389653   3.300662
    18  O    2.298057   3.486051   2.069375   1.403679   2.024082
    19  H    2.795991   3.960221   2.415626   1.914488   2.792669
    20  H    1.725772   2.011856   5.294063   4.216790   4.184442
                   11         12         13         14         15
    11  C    0.000000
    12  H    1.113097   0.000000
    13  C    1.523365   2.154645   0.000000
    14  H    2.160025   2.484698   1.089732   0.000000
    15  H    2.158251   3.066892   1.090167   1.769449   0.000000
    16  H    2.157168   2.486235   1.087633   1.769916   1.768130
    17  O    1.354068   1.933070   2.421329   3.337290   2.757654
    18  O    2.428354   2.661272   3.790603   4.103403   4.108077
    19  H    2.437329   2.746346   3.882814   4.424037   4.147764
    20  H    4.083321   3.143970   5.277741   5.352943   6.177389
                   16         17         18         19         20
    16  H    0.000000
    17  O    2.670293   0.000000
    18  O    4.580176   2.731294   0.000000
    19  H    4.531222   2.229249   0.961553   0.000000
    20  H    5.513047   4.379263   3.659171   3.815944   0.000000
 Stoichiometry    C5H12O3(3)
 Framework group  C1[X(C5H12O3)]
 Deg. of freedom    54
 Full point group                 C1      NOp   1
 Largest Abelian subgroup         C1      NOp   1
 Largest concise Abelian subgroup C1      NOp   1
                         Standard orientation:                         
 ---------------------------------------------------------------------
 Center     Atomic      Atomic             Coordinates (Angstroms)
 Number     Number       Type             X           Y           Z
 ---------------------------------------------------------------------
      1          1           0        4.243508   -0.921435    0.156714
      2          6           0        3.669496   -0.045127   -0.142359
      3          1           0        4.180184    0.843065    0.230113
      4          1           0        3.648751   -0.001915   -1.230323
      5          6           0        2.257902   -0.117414    0.412444
      6          1           0        1.666881    0.783857    0.139943
      7          8           0        1.505972   -1.155132   -0.026207
      8          1           0       -2.012926    1.196344   -1.367763
      9          6           0       -1.136296    0.771504   -0.863954
     10          1           0       -0.513801    0.286157   -1.615413
     11          6           0       -1.611948   -0.269222    0.164352
     12          1           0       -0.680400   -0.745011    0.544917
     13          6           0       -2.503904   -1.352245   -0.429043
     14          1           0       -1.992479   -1.859988   -1.246452
     15          1           0       -3.423885   -0.913239   -0.815532
     16          1           0       -2.763007   -2.086011    0.330824
     17          8           0       -2.115251    0.328127    1.270408
     18          8           0       -0.369080    1.775024   -0.251873
     19          1           0       -0.814690    1.997931    0.570519
     20          1           0        2.237235   -0.088878    1.515195
 ---------------------------------------------------------------------
 Rotational constants (GHZ):           2.9340184           0.8525878           0.7641775
 Standard basis: Aug-CC-pVTZ (5D, 7F)
 There are   740 symmetry adapted cartesian basis functions of A   symmetry.
 There are   644 symmetry adapted basis functions of A   symmetry.
   644 basis functions,   900 primitive gaussians,   740 cartesian basis functions
    34 alpha electrons       32 beta electrons
       nuclear repulsion energy       387.6850886041 Hartrees.
 NAtoms=   20 NActive=   20 NUniq=   20 SFac= 1.00D+00 NAtFMM=   60 NAOKFM=F Big=F
 Integral buffers will be    131072 words long.
 Raffenetti 2 integral format.
 Two-electron integral symmetry is turned on.
 Nuclear repulsion after empirical dispersion term =      387.6753258081 Hartrees.
 One-electron integrals computed using PRISM.
 NBasis=   644 RedAO= T EigKep=  7.04D-06  NBF=   644
 NBsUse=   644 1.00D-06 EigRej= -1.00D+00 NBFU=   644
 Initial guess from the checkpoint file:  "Reverse-wb-opt.chk"
 B after Tr=     0.000000    0.000000    0.000000
         Rot=    0.999999    0.001342    0.000764   -0.000241 Ang=   0.18 deg.
 Initial guess <Sx>= 0.0000 <Sy>= 0.0000 <Sz>= 1.0000 <S**2>= 2.0094 S= 1.0031
 ExpMin= 2.53D-02 ExpMax= 1.53D+04 ExpMxC= 5.22D+02 IAcc=3 IRadAn=         7 AccDes= 0.00D+00
 Harris functional with IExCor= 4639 and IRadAn=       7 diagonalized for initial guess.
 HarFok:  IExCor= 4639 AccDes= 0.00D+00 IRadAn=         7 IDoV= 1 UseB2=F ITyADJ=14
 ICtDFT=  3500011 ScaDFX=  1.000000  1.000000  1.000000  1.000000
 FoFCou: FMM=F IPFlag=           0 FMFlag=      100000 FMFlg1=           0
         NFxFlg=           0 DoJE=T BraDBF=F KetDBF=T FulRan=T
         wScrn=  0.000000 ICntrl=       500 IOpCl=  0 I1Cent=   200000004 NGrid=           0
         NMat0=    1 NMatS0=      1 NMatT0=    0 NMatD0=    1 NMtDS0=    0 NMtDT0=    0
 Petite list used in FoFCou.
 Requested convergence on RMS density matrix=1.00D-08 within 128 cycles.
 Requested convergence on MAX density matrix=1.00D-06.
 Requested convergence on             energy=1.00D-06.
 No special actions if energy rises.
 Restarting incremental Fock formation.
 SCF Done:  E(UwB97XD) =  -423.311971139     A.U. after   22 cycles
            NFock= 22  Conv=0.21D-08     -V/T= 2.0059
 <Sx>= 0.0000 <Sy>= 0.0000 <Sz>= 1.0000 <S**2>= 2.0095 S= 1.0032
 <L.S>=  0.00000000000    
 Annihilation of the first spin contaminant:
 S**2 before annihilation     2.0095,   after     2.0001
 Calling FoFJK, ICntrl=      2127 FMM=F ISym2X=0 I1Cent= 0 IOpClX= 1 NMat=1 NMatS=1 NMatT=0.
 ***** Axes restored to original set *****
 -------------------------------------------------------------------
 Center     Atomic                   Forces (Hartrees/Bohr)
 Number     Number              X              Y              Z
 -------------------------------------------------------------------
      1        1           0.000066633    0.000136289   -0.000029020
      2        6          -0.000076929    0.000121435   -0.000013246
      3        1          -0.000034787   -0.000128251   -0.000098489
      4        1          -0.000018360    0.000015989    0.000144302
      5        6           0.000387280   -0.000544636   -0.000177598
      6        1          -0.000510498    0.000178943    0.000078522
      7        8          -0.000256111    0.000393116    0.000505736
      8        1          -0.000032855   -0.000087413   -0.000022785
      9        6          -0.000318385    0.000591120    0.000478435
     10        1           0.000131275   -0.000009185   -0.000049052
     11        6           0.000103141    0.000225183    0.000260941
     12        1           0.000302593    0.000247336   -0.000554943
     13        6           0.000042683   -0.000213621    0.000055645
     14        1           0.000127482   -0.000002448    0.000042868
     15        1          -0.000122440   -0.000057068    0.000021105
     16        1          -0.000023005    0.000073796   -0.000190467
     17        8          -0.000123668   -0.000180893   -0.000063245
     18        8           0.000832604   -0.000881533    0.000294401
     19        1          -0.000441562    0.000122980   -0.000556633
     20        1          -0.000035093   -0.000001141   -0.000126477
 -------------------------------------------------------------------
 Cartesian Forces:  Max     0.000881533 RMS     0.000286382

 GradGradGradGradGradGradGradGradGradGradGradGradGradGradGradGradGradGrad
 Berny optimization.
 Using GEDIIS/GDIIS optimizer.
 FormGI is forming the generalized inverse of G from B-inverse, IUseBI=4.
 Internal  Forces:  Max     0.000652248 RMS     0.000167022
 Search for a local minimum.
 Step number   4 out of a maximum of  111
 All quantities printed in internal units (Hartrees-Bohrs-Radians)
 Mixed Optimization -- En-DIIS/RFO-DIIS
 Swapping is turned off.
 Update second derivatives using D2CorX and points    1    2    3    4
 DE= -4.81D-05 DEPred=-3.54D-05 R= 1.36D+00
 TightC=F SS=  1.41D+00  RLast= 7.71D-02 DXNew= 5.0454D-01 2.3144D-01
 Trust test= 1.36D+00 RLast= 7.71D-02 DXMaxT set to 3.00D-01
 ITU=  1  1  1  0
     Eigenvalues ---    0.00237   0.00302   0.00331   0.00409   0.00750
     Eigenvalues ---    0.01680   0.02193   0.02937   0.03829   0.04186
     Eigenvalues ---    0.04279   0.04756   0.05245   0.05582   0.05627
     Eigenvalues ---    0.05641   0.05648   0.05681   0.06068   0.08295
     Eigenvalues ---    0.09382   0.10325   0.10511   0.12249   0.13126
     Eigenvalues ---    0.15334   0.15735   0.16000   0.16000   0.16000
     Eigenvalues ---    0.16003   0.16044   0.17126   0.17998   0.18532
     Eigenvalues ---    0.20526   0.27181   0.29568   0.30022   0.31440
     Eigenvalues ---    0.31866   0.32752   0.33582   0.34048   0.34120
     Eigenvalues ---    0.34138   0.34184   0.34324   0.34481   0.34998
     Eigenvalues ---    0.43191   0.49827   0.50914   0.55328
 En-DIIS/RFO-DIIS/Sim-DIIS IScMMF=       -3 using points:     4    3    2
 RFO step:  Lambda=-3.68843288D-05.
 DidBck=F Rises=F RFO-DIIS coefs:    2.39259   -1.97354    0.58095
 Iteration  1 RMS(Cart)=  0.01466695 RMS(Int)=  0.00010339
 Iteration  2 RMS(Cart)=  0.00013073 RMS(Int)=  0.00004628
 Iteration  3 RMS(Cart)=  0.00000002 RMS(Int)=  0.00004628
 Variable       Old X    -DE/DX   Delta X   Delta X   Delta X     New X
                                 (Linear)    (Quad)   (Total)
    R1        2.05872   0.00015   0.00084  -0.00054   0.00030   2.05902
    R2        2.06008   0.00012   0.00039  -0.00018   0.00021   2.06029
    R3        2.05795   0.00014   0.00081  -0.00049   0.00031   2.05826
    R4        2.86942  -0.00006   0.00158  -0.00131   0.00026   2.86968
    R5        2.10079   0.00004   0.00274  -0.00108   0.00170   2.10248
    R6        2.55964   0.00038  -0.00457   0.00217  -0.00242   2.55721
    R7        2.08496   0.00013   0.00194  -0.00080   0.00114   2.08610
    R8        4.34270  -0.00025  -0.01645  -0.00196  -0.01836   4.32434
    R9        4.34004  -0.00008  -0.02942  -0.00136  -0.03082   4.30922
   R10        2.07250   0.00005   0.00131  -0.00084   0.00048   2.07297
   R11        2.05950   0.00004   0.00080  -0.00030   0.00049   2.05999
   R12        2.90721   0.00020   0.00105   0.00076   0.00179   2.90900
   R13        2.65257   0.00061  -0.00520   0.00474  -0.00045   2.65212
   R14        2.10345   0.00037   0.00311  -0.00116   0.00190   2.10535
   R15        2.87874  -0.00018   0.00060  -0.00064  -0.00005   2.87870
   R16        2.55882   0.00018  -0.00463   0.00176  -0.00288   2.55594
   R17        2.05929   0.00009   0.00060  -0.00051   0.00009   2.05939
   R18        2.06012   0.00013   0.00107  -0.00079   0.00028   2.06039
   R19        2.05533   0.00019   0.00037   0.00011   0.00048   2.05581
   R20        1.81707   0.00065   0.00002   0.00095   0.00097   1.81804
    A1        1.89098   0.00007   0.00003   0.00038   0.00041   1.89138
    A2        1.89253   0.00000  -0.00030   0.00026  -0.00005   1.89248
    A3        1.92967   0.00002   0.00065  -0.00057   0.00008   1.92976
    A4        1.89435   0.00007  -0.00020   0.00044   0.00024   1.89459
    A5        1.92777  -0.00016  -0.00036  -0.00025  -0.00060   1.92717
    A6        1.92752   0.00000   0.00016  -0.00023  -0.00006   1.92746
    A7        1.94559   0.00005  -0.00133   0.00050  -0.00081   1.94478
    A8        2.01997  -0.00007   0.00183  -0.00063   0.00125   2.02122
    A9        1.96208   0.00002  -0.00054   0.00016  -0.00039   1.96169
   A10        1.81997   0.00001   0.00336  -0.00108   0.00221   1.82218
   A11        1.78654  -0.00001  -0.00556   0.00192  -0.00363   1.78291
   A12        1.91038   0.00000   0.00159  -0.00064   0.00094   1.91132
   A13        2.61093   0.00042   0.00321   0.00174   0.00489   2.61581
   A14        1.88718  -0.00035  -0.01161  -0.00211  -0.01393   1.87325
   A15        1.88843   0.00003  -0.00097   0.00046  -0.00051   1.88792
   A16        1.89861   0.00005   0.00061  -0.00138  -0.00073   1.89787
   A17        1.93934  -0.00008   0.00114  -0.00074   0.00043   1.93978
   A18        1.91369   0.00007  -0.00111   0.00012  -0.00098   1.91271
   A19        1.88268   0.00006  -0.00016   0.00215   0.00197   1.88466
   A20        1.94031  -0.00013   0.00039  -0.00055  -0.00020   1.94011
   A21        1.83272   0.00026  -0.00265  -0.00012  -0.00290   1.82982
   A22        1.98407  -0.00001  -0.00348   0.00283  -0.00059   1.98348
   A23        1.94172  -0.00015   0.00197  -0.00112   0.00088   1.94260
   A24        1.89579  -0.00022  -0.00034  -0.00087  -0.00114   1.89465
   A25        1.79299   0.00009  -0.00035   0.00095   0.00061   1.79359
   A26        1.99784   0.00005   0.00439  -0.00175   0.00263   2.00046
   A27        2.47838  -0.00044  -0.00893  -0.00224  -0.01136   2.46703
   A28        1.92692  -0.00012   0.00021  -0.00107  -0.00086   1.92606
   A29        1.92401   0.00003   0.00082  -0.00084  -0.00002   1.92399
   A30        1.92514  -0.00010  -0.00098   0.00126   0.00028   1.92543
   A31        1.89415   0.00007   0.00011   0.00039   0.00050   1.89465
   A32        1.89813   0.00010  -0.00004   0.00025   0.00021   1.89833
   A33        1.89476   0.00003  -0.00012   0.00003  -0.00009   1.89467
   A34        1.82372  -0.00042  -0.01386  -0.00308  -0.01705   1.80667
   A35        1.94414   0.00015  -0.00263   0.00004  -0.00270   1.94144
   A36        1.86020  -0.00021   0.00063  -0.00050   0.00008   1.86028
    D1        3.11378   0.00000  -0.00450   0.00125  -0.00323   3.11055
    D2       -1.09362   0.00001   0.00023  -0.00025  -0.00003  -1.09365
    D3        1.11928  -0.00003   0.00359  -0.00155   0.00203   1.12131
    D4        1.02092   0.00001  -0.00472   0.00130  -0.00340   1.01751
    D5        3.09670   0.00001   0.00001  -0.00019  -0.00020   3.09650
    D6       -0.97359  -0.00003   0.00336  -0.00150   0.00186  -0.97172
    D7       -1.07476   0.00002  -0.00435   0.00105  -0.00328  -1.07804
    D8        1.00102   0.00002   0.00038  -0.00044  -0.00008   1.00095
    D9       -3.06927  -0.00002   0.00374  -0.00175   0.00199  -3.06728
   D10        2.69633  -0.00007  -0.00412  -0.00020  -0.00434   2.69198
   D11        0.50486  -0.00003  -0.00781   0.00100  -0.00687   0.49799
   D12       -1.48580  -0.00003  -0.00864   0.00135  -0.00731  -1.49311
   D13       -2.90507  -0.00011  -0.00725  -0.00293  -0.01020  -2.91527
   D14       -0.76146  -0.00008  -0.00533  -0.00348  -0.00882  -0.77028
   D15        1.13946  -0.00009  -0.00944  -0.00206  -0.01153   1.12793
   D16       -0.62299   0.00015   0.01343   0.00283   0.01618  -0.60681
   D17        1.37884  -0.00025   0.00524   0.00057   0.00582   1.38466
   D18        1.57533   0.00022   0.02916   0.00384   0.03286   1.60820
   D19        3.02471  -0.00008  -0.00768  -0.00152  -0.00917   3.01554
   D20        0.95493   0.00003  -0.00366  -0.00192  -0.00559   0.94934
   D21       -1.33112   0.00010  -0.00860  -0.00096  -0.00958  -1.34070
   D22        0.96271  -0.00019  -0.00625  -0.00134  -0.00755   0.95515
   D23       -1.10707  -0.00008  -0.00223  -0.00174  -0.00398  -1.11105
   D24        2.89007  -0.00001  -0.00718  -0.00078  -0.00797   2.88210
   D25       -1.11751  -0.00023  -0.00558  -0.00374  -0.00925  -1.12676
   D26        3.09590  -0.00012  -0.00156  -0.00414  -0.00567   3.09023
   D27        0.80985  -0.00005  -0.00650  -0.00318  -0.00966   0.80019
   D28       -2.84375  -0.00008   0.00535  -0.00206   0.00330  -2.84045
   D29        1.37932   0.00004   0.01474  -0.00042   0.01429   1.39362
   D30       -0.77653  -0.00005   0.00473  -0.00061   0.00414  -0.77239
   D31       -2.83664   0.00007   0.01412   0.00103   0.01514  -2.82151
   D32        1.32214   0.00000   0.00352   0.00058   0.00407   1.32621
   D33       -0.73798   0.00012   0.01291   0.00222   0.01507  -0.72291
   D34       -0.41657  -0.00008  -0.02231   0.00166  -0.02067  -0.43724
   D35        1.71174  -0.00005  -0.02807   0.00448  -0.02359   1.68815
   D36       -2.44887  -0.00005  -0.02334   0.00255  -0.02077  -2.46964
   D37        0.98954   0.00014   0.00118   0.00013   0.00127   0.99081
   D38       -1.10310   0.00011   0.00039   0.00087   0.00122  -1.10188
   D39        3.08784   0.00011   0.00063   0.00057   0.00116   3.08901
   D40       -1.04368  -0.00004   0.00676  -0.00083   0.00598  -1.03771
   D41       -3.13631  -0.00007   0.00597  -0.00009   0.00592  -3.13039
   D42        1.05463  -0.00006   0.00622  -0.00040   0.00587   1.06049
   D43       -3.03563  -0.00004   0.00491  -0.00044   0.00446  -3.03116
   D44        1.15493  -0.00006   0.00412   0.00029   0.00441   1.15934
   D45       -0.93732  -0.00006   0.00437  -0.00001   0.00435  -0.93297
         Item               Value     Threshold  Converged?
 Maximum Force            0.000652     0.000450     NO 
 RMS     Force            0.000167     0.000300     YES
 Maximum Displacement     0.040134     0.001800     NO 
 RMS     Displacement     0.014736     0.001200     NO 
 Predicted change in Energy=-1.543144D-05
 GradGradGradGradGradGradGradGradGradGradGradGradGradGradGradGradGradGrad

                          Input orientation:                          
 ---------------------------------------------------------------------
 Center     Atomic      Atomic             Coordinates (Angstroms)
 Number     Number       Type             X           Y           Z
 ---------------------------------------------------------------------
      1          1           0        4.219716    0.944852   -0.122367
      2          6           0        3.649107    0.060993    0.161171
      3          1           0        4.163559   -0.818857   -0.225961
      4          1           0        3.627334   -0.000695    1.248390
      5          6           0        2.237665    0.136474   -0.393972
      6          1           0        1.651609   -0.774403   -0.139626
      7          8           0        1.480119    1.161781    0.059981
      8          1           0       -2.002873   -1.210138    1.359423
      9          6           0       -1.127581   -0.786284    0.851922
     10          1           0       -0.502511   -0.300234    1.601164
     11          6           0       -1.607489    0.255659   -0.174586
     12          1           0       -0.675303    0.736084   -0.550679
     13          6           0       -2.501986    1.334527    0.422483
     14          1           0       -1.989845    1.842206    1.239547
     15          1           0       -3.419724    0.891559    0.810193
     16          1           0       -2.765432    2.069010   -0.335559
     17          8           0       -2.105120   -0.339249   -1.282659
     18          8           0       -0.364300   -1.790072    0.235914
     19          1           0       -0.806813   -2.002803   -0.591429
     20          1           0        2.218590    0.124431   -1.497660
 ---------------------------------------------------------------------
                    Distance matrix (angstroms):
                    1          2          3          4          5
     1  H    0.000000
     2  C    1.089585   0.000000
     3  H    1.767641   1.090261   0.000000
     4  H    1.767470   1.089186   1.769361   0.000000
     5  C    2.157724   1.518568   2.156375   2.155772   0.000000
     6  H    3.090519   2.185946   2.513826   2.535488   1.112587
     7  O    2.754216   2.434437   3.347468   2.715548   1.353219
     8  H    6.749837   5.915780   6.378983   5.759714   4.782250
     9  C    5.704354   4.900180   5.399912   4.835654   3.705214
    10  H    5.178824   4.409081   5.037813   4.155693   3.417578
    11  C    5.868052   5.270904   5.870453   5.430834   3.853251
    12  H    4.918155   4.434298   5.092923   4.721459   2.978165
    13  C    6.754997   6.286979   7.034701   6.327203   4.956431
    14  H    6.420179   6.011106   6.862459   5.911773   4.842493
    15  H    7.696334   7.146988   7.842533   7.116823   5.833199
    16  H    7.078240   6.739820   7.507509   6.903625   5.363682
    17  O    6.557343   5.946088   6.375184   6.275497   4.458235
    18  O    5.349895   4.420346   4.653825   4.490002   3.298265
    19  H    5.845912   4.967986   5.122489   5.201445   3.726170
    20  H    2.563012   2.191375   2.507970   3.088853   1.103919
                    6          7          8          9         10
     6  H    0.000000
     7  O    1.953985   0.000000
     8  H    3.973946   4.409736   0.000000
     9  C    2.950797   3.349959   1.096971   0.000000
    10  H    2.809879   2.905778   1.771285   1.090101   0.000000
    11  C    3.418183   3.226360   2.158257   1.539376   2.164089
    12  H    2.804470   2.280343   3.032937   2.118832   2.394627
    13  C    4.692110   4.002300   2.757225   2.563444   2.838949
    14  H    4.691369   3.727600   3.054725   2.793334   2.633055
    15  H    5.421808   4.964302   2.593502   2.840919   3.249021
    16  H    5.256771   4.359383   3.769253   3.499339   3.805920
    17  O    3.950810   4.112142   2.783792   2.389950   3.299442
    18  O    2.288341   3.485149   2.069666   1.403443   2.025494
    19  H    2.785127   3.958407   2.421714   1.914699   2.792635
    20  H    1.724421   2.011885   5.269226   4.188890   4.145774
                   11         12         13         14         15
    11  C    0.000000
    12  H    1.114103   0.000000
    13  C    1.523341   2.154518   0.000000
    14  H    2.159421   2.481216   1.089780   0.000000
    15  H    2.158322   3.067245   1.090314   1.769923   0.000000
    16  H    2.157541   2.488294   1.087887   1.770292   1.768399
    17  O    1.352545   1.933006   2.422093   3.336699   2.760997
    18  O    2.428795   2.664003   3.790465   4.104037   4.105674
    19  H    2.432178   2.742345   3.878066   4.419970   4.143571
    20  H    4.050510   3.105722   5.237854   5.306033   6.140461
                   16         17         18         19         20
    16  H    0.000000
    17  O    2.670715   0.000000
    18  O    4.580887   2.727894   0.000000
    19  H    4.525629   2.220543   0.962065   0.000000
    20  H    5.474700   4.353814   3.652659   3.807813   0.000000
 Stoichiometry    C5H12O3(3)
 Framework group  C1[X(C5H12O3)]
 Deg. of freedom    54
 Full point group                 C1      NOp   1
 Largest Abelian subgroup         C1      NOp   1
 Largest concise Abelian subgroup C1      NOp   1
                         Standard orientation:                         
 ---------------------------------------------------------------------
 Center     Atomic      Atomic             Coordinates (Angstroms)
 Number     Number       Type             X           Y           Z
 ---------------------------------------------------------------------
      1          1           0        4.229101   -0.920005    0.164723
      2          6           0        3.654994   -0.043146   -0.133126
      3          1           0        4.161156    0.844398    0.247314
      4          1           0        3.640566    0.005749   -1.221118
      5          6           0        2.240141   -0.121124    0.412915
      6          1           0        1.650212    0.782992    0.143830
      7          8           0        1.492283   -1.156432   -0.034352
      8          1           0       -1.996178    1.178043   -1.385884
      9          6           0       -1.121878    0.765689   -0.867321
     10          1           0       -0.488462    0.274933   -1.606418
     11          6           0       -1.602533   -0.267267    0.167884
     12          1           0       -0.670052   -0.737354    0.556112
     13          6           0       -2.485982   -1.358666   -0.422823
     14          1           0       -1.964873   -1.872555   -1.230279
     15          1           0       -3.403699   -0.926076   -0.822129
     16          1           0       -2.750204   -2.085938    0.341873
     17          8           0       -2.111749    0.337321    1.265404
     18          8           0       -0.369302    1.781402   -0.257722
     19          1           0       -0.819012    2.000931    0.563946
     20          1           0        2.213144   -0.096362    1.516226
 ---------------------------------------------------------------------
 Rotational constants (GHZ):           2.9260920           0.8613478           0.7702962
 Standard basis: Aug-CC-pVTZ (5D, 7F)
 There are   740 symmetry adapted cartesian basis functions of A   symmetry.
 There are   644 symmetry adapted basis functions of A   symmetry.
   644 basis functions,   900 primitive gaussians,   740 cartesian basis functions
    34 alpha electrons       32 beta electrons
       nuclear repulsion energy       388.3631725857 Hartrees.
 NAtoms=   20 NActive=   20 NUniq=   20 SFac= 1.00D+00 NAtFMM=   60 NAOKFM=F Big=F
 Integral buffers will be    131072 words long.
 Raffenetti 2 integral format.
 Two-electron integral symmetry is turned on.
 Nuclear repulsion after empirical dispersion term =      388.3533358170 Hartrees.
 One-electron integrals computed using PRISM.
 NBasis=   644 RedAO= T EigKep=  7.02D-06  NBF=   644
 NBsUse=   644 1.00D-06 EigRej= -1.00D+00 NBFU=   644
 Initial guess from the checkpoint file:  "Reverse-wb-opt.chk"
 B after Tr=     0.000000    0.000000    0.000000
         Rot=    0.999998    0.001725    0.000720   -0.000118 Ang=   0.21 deg.
 Initial guess <Sx>= 0.0000 <Sy>= 0.0000 <Sz>= 1.0000 <S**2>= 2.0095 S= 1.0032
 ExpMin= 2.53D-02 ExpMax= 1.53D+04 ExpMxC= 5.22D+02 IAcc=3 IRadAn=         7 AccDes= 0.00D+00
 Harris functional with IExCor= 4639 and IRadAn=       7 diagonalized for initial guess.
 HarFok:  IExCor= 4639 AccDes= 0.00D+00 IRadAn=         7 IDoV= 1 UseB2=F ITyADJ=14
 ICtDFT=  3500011 ScaDFX=  1.000000  1.000000  1.000000  1.000000
 FoFCou: FMM=F IPFlag=           0 FMFlag=      100000 FMFlg1=           0
         NFxFlg=           0 DoJE=T BraDBF=F KetDBF=T FulRan=T
         wScrn=  0.000000 ICntrl=       500 IOpCl=  0 I1Cent=   200000004 NGrid=           0
         NMat0=    1 NMatS0=      1 NMatT0=    0 NMatD0=    1 NMtDS0=    0 NMtDT0=    0
 Petite list used in FoFCou.
 Requested convergence on RMS density matrix=1.00D-08 within 128 cycles.
 Requested convergence on MAX density matrix=1.00D-06.
 Requested convergence on             energy=1.00D-06.
 No special actions if energy rises.
 SCF Done:  E(UwB97XD) =  -423.312007342     A.U. after   17 cycles
            NFock= 17  Conv=0.60D-08     -V/T= 2.0059
 <Sx>= 0.0000 <Sy>= 0.0000 <Sz>= 1.0000 <S**2>= 2.0096 S= 1.0032
 <L.S>=  0.00000000000    
 Annihilation of the first spin contaminant:
 S**2 before annihilation     2.0096,   after     2.0001
 Calling FoFJK, ICntrl=      2127 FMM=F ISym2X=0 I1Cent= 0 IOpClX= 1 NMat=1 NMatS=1 NMatT=0.
 ***** Axes restored to original set *****
 -------------------------------------------------------------------
 Center     Atomic                   Forces (Hartrees/Bohr)
 Number     Number              X              Y              Z
 -------------------------------------------------------------------
      1        1           0.000019446    0.000040136   -0.000012575
      2        6          -0.000102152    0.000167423    0.000038333
      3        1          -0.000037199   -0.000039085   -0.000045594
      4        1          -0.000005246    0.000005988    0.000036574
      5        6           0.000727602   -0.001375000   -0.000693214
      6        1          -0.000415574    0.000513167    0.000170557
      7        8          -0.000440854    0.000742229    0.000683326
      8        1           0.000107346   -0.000128626   -0.000124511
      9        6          -0.000772840    0.000802813    0.000509179
     10        1           0.000149441   -0.000161860   -0.000157100
     11        6           0.000821663    0.000378703    0.000739779
     12        1          -0.000113584    0.000163620   -0.000497124
     13        6          -0.000050373   -0.000180669   -0.000073244
     14        1           0.000061572   -0.000005216    0.000025319
     15        1          -0.000045685   -0.000010304    0.000004080
     16        1           0.000041779   -0.000029395   -0.000081169
     17        8          -0.000395862   -0.000358462   -0.000455161
     18        8           0.000821076   -0.000887395    0.000010728
     19        1          -0.000365465    0.000225695   -0.000166724
     20        1          -0.000005088    0.000136236    0.000088540
 -------------------------------------------------------------------
 Cartesian Forces:  Max     0.001375000 RMS     0.000411220

 GradGradGradGradGradGradGradGradGradGradGradGradGradGradGradGradGradGrad
 Berny optimization.
 Using GEDIIS/GDIIS optimizer.
 FormGI is forming the generalized inverse of G from B-inverse, IUseBI=4.
 Internal  Forces:  Max     0.000885177 RMS     0.000180273
 Search for a local minimum.
 Step number   5 out of a maximum of  111
 All quantities printed in internal units (Hartrees-Bohrs-Radians)
 Mixed Optimization -- En-DIIS/RFO-DIIS
 Swapping is turned off.
 Update second derivatives using D2CorX and points    1    2    3    4    5
 DE= -3.62D-05 DEPred=-1.54D-05 R= 2.35D+00
 TightC=F SS=  1.41D+00  RLast= 8.19D-02 DXNew= 5.0454D-01 2.4561D-01
 Trust test= 2.35D+00 RLast= 8.19D-02 DXMaxT set to 3.00D-01
 ITU=  1  1  1  1  0
     Eigenvalues ---    0.00226   0.00260   0.00330   0.00409   0.00485
     Eigenvalues ---    0.01680   0.02220   0.02926   0.03828   0.04106
     Eigenvalues ---    0.04279   0.04765   0.05340   0.05590   0.05628
     Eigenvalues ---    0.05642   0.05652   0.05674   0.06258   0.08092
     Eigenvalues ---    0.09458   0.10252   0.10479   0.12467   0.12984
     Eigenvalues ---    0.14858   0.15769   0.16000   0.16000   0.16000
     Eigenvalues ---    0.16005   0.16066   0.16735   0.17805   0.18533
     Eigenvalues ---    0.20455   0.27242   0.29572   0.30043   0.31508
     Eigenvalues ---    0.32197   0.33077   0.33771   0.34058   0.34121
     Eigenvalues ---    0.34153   0.34185   0.34330   0.34455   0.35257
     Eigenvalues ---    0.42514   0.50861   0.52107   0.57351
 En-DIIS/RFO-DIIS/Sim-DIIS IScMMF=       -3 using points:     5    4    3    2
 RFO step:  Lambda=-4.26904161D-05.
 DidBck=F Rises=F RFO-DIIS coefs:    1.68288   -0.02572   -0.89653    0.23937
 Iteration  1 RMS(Cart)=  0.01739679 RMS(Int)=  0.00018002
 Iteration  2 RMS(Cart)=  0.00020385 RMS(Int)=  0.00011044
 Iteration  3 RMS(Cart)=  0.00000007 RMS(Int)=  0.00011044
 Variable       Old X    -DE/DX   Delta X   Delta X   Delta X     New X
                                 (Linear)    (Quad)   (Total)
    R1        2.05902   0.00005   0.00058  -0.00031   0.00027   2.05928
    R2        2.06029   0.00003   0.00031  -0.00011   0.00020   2.06050
    R3        2.05826   0.00004   0.00058  -0.00030   0.00028   2.05854
    R4        2.86968  -0.00012   0.00097  -0.00058   0.00038   2.87006
    R5        2.10248  -0.00021   0.00246  -0.00097   0.00161   2.10410
    R6        2.55721   0.00089  -0.00394   0.00231  -0.00166   2.55556
    R7        2.08610  -0.00009   0.00171  -0.00075   0.00096   2.08707
    R8        4.32434  -0.00017  -0.02068  -0.00032  -0.02087   4.30346
    R9        4.30922   0.00006  -0.03539   0.00147  -0.03402   4.27520
   R10        2.07297  -0.00009   0.00095  -0.00065   0.00030   2.07327
   R11        2.05999  -0.00009   0.00073  -0.00038   0.00035   2.06034
   R12        2.90900   0.00001   0.00176   0.00022   0.00193   2.91093
   R13        2.65212   0.00057  -0.00285   0.00266  -0.00016   2.65196
   R14        2.10535   0.00009   0.00278  -0.00098   0.00167   2.10702
   R15        2.87870  -0.00021   0.00033  -0.00027   0.00007   2.87877
   R16        2.55594   0.00068  -0.00427   0.00198  -0.00229   2.55365
   R17        2.05939   0.00005   0.00033  -0.00015   0.00018   2.05957
   R18        2.06039   0.00004   0.00067  -0.00039   0.00028   2.06067
   R19        2.05581   0.00003   0.00048  -0.00015   0.00033   2.05614
   R20        1.81804   0.00026   0.00062   0.00029   0.00091   1.81895
    A1        1.89138   0.00004   0.00027   0.00000   0.00027   1.89166
    A2        1.89248   0.00000  -0.00019   0.00011  -0.00007   1.89241
    A3        1.92976   0.00001   0.00035  -0.00027   0.00008   1.92983
    A4        1.89459   0.00004   0.00005   0.00009   0.00013   1.89472
    A5        1.92717  -0.00009  -0.00050   0.00008  -0.00042   1.92675
    A6        1.92746   0.00001   0.00003   0.00000   0.00002   1.92748
    A7        1.94478   0.00012  -0.00127   0.00068  -0.00054   1.94424
    A8        2.02122  -0.00006   0.00182  -0.00080   0.00111   2.02233
    A9        1.96169   0.00001  -0.00055   0.00043  -0.00015   1.96154
   A10        1.82218  -0.00011   0.00319  -0.00163   0.00143   1.82361
   A11        1.78291   0.00006  -0.00525   0.00222  -0.00302   1.77989
   A12        1.91132  -0.00002   0.00144  -0.00066   0.00076   1.91208
   A13        2.61581   0.00044   0.00488   0.00212   0.00686   2.62267
   A14        1.87325  -0.00034  -0.01515  -0.00213  -0.01780   1.85545
   A15        1.88792   0.00005  -0.00095   0.00104   0.00008   1.88800
   A16        1.89787   0.00012  -0.00029   0.00027   0.00005   1.89792
   A17        1.93978  -0.00011   0.00088  -0.00113  -0.00017   1.93961
   A18        1.91271   0.00013  -0.00131   0.00090  -0.00042   1.91229
   A19        1.88466  -0.00004   0.00139  -0.00029   0.00108   1.88573
   A20        1.94011  -0.00015   0.00021  -0.00073  -0.00061   1.93950
   A21        1.82982   0.00028  -0.00337   0.00109  -0.00262   1.82720
   A22        1.98348   0.00002  -0.00202   0.00146  -0.00047   1.98301
   A23        1.94260  -0.00011   0.00166  -0.00079   0.00092   1.94352
   A24        1.89465  -0.00022  -0.00103  -0.00065  -0.00149   1.89316
   A25        1.79359   0.00010   0.00015   0.00079   0.00096   1.79455
   A26        2.00046  -0.00004   0.00400  -0.00171   0.00222   2.00269
   A27        2.46703  -0.00042  -0.01210  -0.00227  -0.01484   2.45219
   A28        1.92606  -0.00005  -0.00045  -0.00018  -0.00063   1.92543
   A29        1.92399   0.00005   0.00033  -0.00019   0.00014   1.92413
   A30        1.92543  -0.00013  -0.00017   0.00022   0.00005   1.92548
   A31        1.89465   0.00002   0.00035   0.00007   0.00042   1.89507
   A32        1.89833   0.00007   0.00008   0.00003   0.00011   1.89845
   A33        1.89467   0.00004  -0.00014   0.00006  -0.00008   1.89459
   A34        1.80667  -0.00028  -0.01843  -0.00182  -0.02050   1.78617
   A35        1.94144   0.00017  -0.00318   0.00023  -0.00317   1.93827
   A36        1.86028  -0.00032   0.00069  -0.00181  -0.00123   1.85905
    D1        3.11055   0.00008  -0.00444   0.00176  -0.00265   3.10791
    D2       -1.09365  -0.00002   0.00011  -0.00046  -0.00038  -1.09402
    D3        1.12131  -0.00008   0.00324  -0.00170   0.00154   1.12285
    D4        1.01751   0.00009  -0.00467   0.00188  -0.00277   1.01475
    D5        3.09650  -0.00001  -0.00013  -0.00034  -0.00050   3.09600
    D6       -0.97172  -0.00007   0.00300  -0.00158   0.00142  -0.97031
    D7       -1.07804   0.00009  -0.00443   0.00172  -0.00267  -1.08071
    D8        1.00095  -0.00001   0.00012  -0.00049  -0.00040   1.00054
    D9       -3.06728  -0.00007   0.00325  -0.00173   0.00151  -3.06577
   D10        2.69198  -0.00011  -0.00481   0.00149  -0.00337   2.68862
   D11        0.49799  -0.00003  -0.00841   0.00315  -0.00536   0.49263
   D12       -1.49311   0.00000  -0.00913   0.00361  -0.00554  -1.49865
   D13       -2.91527  -0.00009  -0.01046  -0.00192  -0.01239  -2.92766
   D14       -0.77028  -0.00006  -0.00859  -0.00276  -0.01132  -0.78161
   D15        1.12793  -0.00005  -0.01249  -0.00126  -0.01379   1.11414
   D16       -0.60681   0.00015   0.01746  -0.00059   0.01670  -0.59011
   D17        1.38466  -0.00030   0.00673  -0.00355   0.00322   1.38789
   D18        1.60820   0.00021   0.03683   0.00342   0.03993   1.64813
   D19        3.01554  -0.00003  -0.00989   0.00066  -0.00914   3.00640
   D20        0.94934   0.00005  -0.00536  -0.00004  -0.00540   0.94394
   D21       -1.34070   0.00018  -0.01074   0.00179  -0.00899  -1.34969
   D22        0.95515  -0.00023  -0.00784  -0.00127  -0.00903   0.94613
   D23       -1.11105  -0.00016  -0.00330  -0.00197  -0.00529  -1.11634
   D24        2.88210  -0.00002  -0.00869  -0.00014  -0.00887   2.87322
   D25       -1.12676  -0.00017  -0.00885  -0.00104  -0.00971  -1.13647
   D26        3.09023  -0.00010  -0.00431  -0.00174  -0.00597   3.08426
   D27        0.80019   0.00003  -0.00969   0.00009  -0.00956   0.79063
   D28       -2.84045  -0.00004   0.00492  -0.00120   0.00373  -2.83672
   D29        1.39362   0.00004   0.01693   0.00014   0.01703   1.41064
   D30       -0.77239  -0.00007   0.00514  -0.00077   0.00440  -0.76799
   D31       -2.82151   0.00001   0.01714   0.00058   0.01770  -2.80381
   D32        1.32621  -0.00002   0.00454  -0.00028   0.00420   1.33041
   D33       -0.72291   0.00006   0.01655   0.00106   0.01750  -0.70541
   D34       -0.43724  -0.00005  -0.02537  -0.00013  -0.02551  -0.46275
   D35        1.68815   0.00002  -0.03019   0.00186  -0.02828   1.65987
   D36       -2.46964  -0.00007  -0.02598   0.00000  -0.02591  -2.49555
   D37        0.99081   0.00014   0.00125  -0.00052   0.00063   0.99144
   D38       -1.10188   0.00012   0.00089  -0.00036   0.00042  -1.10146
   D39        3.08901   0.00012   0.00095  -0.00045   0.00040   3.08940
   D40       -1.03771  -0.00007   0.00732  -0.00231   0.00512  -1.03259
   D41       -3.13039  -0.00010   0.00696  -0.00216   0.00491  -3.12548
   D42        1.06049  -0.00009   0.00703  -0.00225   0.00489   1.06538
   D43       -3.03116  -0.00003   0.00552  -0.00188   0.00363  -3.02753
   D44        1.15934  -0.00006   0.00516  -0.00173   0.00342   1.16276
   D45       -0.93297  -0.00005   0.00522  -0.00182   0.00340  -0.92957
         Item               Value     Threshold  Converged?
 Maximum Force            0.000885     0.000450     NO 
 RMS     Force            0.000180     0.000300     YES
 Maximum Displacement     0.048557     0.001800     NO 
 RMS     Displacement     0.017512     0.001200     NO 
 Predicted change in Energy=-1.980874D-05
 GradGradGradGradGradGradGradGradGradGradGradGradGradGradGradGradGradGrad

                          Input orientation:                          
 ---------------------------------------------------------------------
 Center     Atomic      Atomic             Coordinates (Angstroms)
 Number     Number       Type             X           Y           Z
 ---------------------------------------------------------------------
      1          1           0        4.200668    0.948525   -0.112550
      2          6           0        3.630677    0.061688    0.163373
      3          1           0        4.142613   -0.814209   -0.236162
      4          1           0        3.613602   -0.012351    1.250054
      5          6           0        2.216695    0.144183   -0.384821
      6          1           0        1.632124   -0.771339   -0.140187
      7          8           0        1.460868    1.163236    0.083241
      8          1           0       -1.986740   -1.202070    1.370414
      9          6           0       -1.113587   -0.788037    0.850921
     10          1           0       -0.478038   -0.299748    1.590093
     11          6           0       -1.596951    0.249608   -0.179843
     12          1           0       -0.663538    0.726254   -0.560290
     13          6           0       -2.484448    1.334662    0.416550
     14          1           0       -1.964764    1.845683    1.226868
     15          1           0       -3.400966    0.896749    0.813202
     16          1           0       -2.750980    2.065378   -0.344301
     17          8           0       -2.098867   -0.349018   -1.282488
     18          8           0       -0.363828   -1.801726    0.234714
     19          1           0       -0.808715   -2.005770   -0.594104
     20          1           0        2.192895    0.143142   -1.488993
 ---------------------------------------------------------------------
                    Distance matrix (angstroms):
                    1          2          3          4          5
     1  H    0.000000
     2  C    1.089725   0.000000
     3  H    1.768016   1.090368   0.000000
     4  H    1.767659   1.089334   1.769652   0.000000
     5  C    2.158065   1.518772   2.156333   2.156077   0.000000
     6  H    3.091296   2.186390   2.512689   2.536748   1.113440
     7  O    2.755166   2.434728   3.347247   2.716196   1.352342
     8  H    6.716267   5.882976   6.348266   5.726583   4.749959
     9  C    5.673202   4.868552   5.367501   4.807007   3.672447
    10  H    5.132978   4.364368   4.995026   4.115792   3.370304
    11  C    5.839983   5.242253   5.837591   5.409538   3.820606
    12  H    4.889824   4.405182   5.057388   4.702852   2.943695
    13  C    6.717129   6.251346   6.997258   6.300428   4.915301
    14  H    6.372714   5.968469   6.820229   5.879711   4.793459
    15  H    7.657972   7.110810   7.806031   7.086711   5.793077
    16  H    7.044606   6.708059   7.471635   6.882357   5.326390
    17  O    6.537317   5.923418   6.345650   6.257749   4.435440
    18  O    5.340327   4.408341   4.637340   4.478028   3.290818
    19  H    5.835552   4.955438   5.105251   5.189560   3.717419
    20  H    2.564057   2.191841   2.507490   3.089493   1.104428
                    6          7          8          9         10
     6  H    0.000000
     7  O    1.954950   0.000000
     8  H    3.945075   4.374641   0.000000
     9  C    2.919161   3.320333   1.097129   0.000000
    10  H    2.769304   2.858370   1.771616   1.090286   0.000000
    11  C    3.386861   3.202216   2.159305   1.540397   2.164817
    12  H    2.772965   2.262341   3.032641   2.118286   2.389820
    13  C    4.657398   3.963079   2.755463   2.563940   2.841511
    14  H    4.653519   3.675400   3.051211   2.793263   2.635368
    15  H    5.387343   4.923544   2.591440   2.841132   3.252488
    16  H    5.224961   4.328546   3.768358   3.500227   3.808145
    17  O    3.924729   4.101688   2.788935   2.390596   3.298672
    18  O    2.277295   3.484746   2.069600   1.403358   2.026335
    19  H    2.772644   3.956312   2.427551   1.914136   2.791160
    20  H    1.723373   2.012057   5.239765   4.156333   4.100097
                   11         12         13         14         15
    11  C    0.000000
    12  H    1.114985   0.000000
    13  C    1.523377   2.154087   0.000000
    14  H    2.159068   2.477951   1.089875   0.000000
    15  H    2.158564   3.067419   1.090462   1.770388   0.000000
    16  H    2.157741   2.489441   1.088062   1.770585   1.768613
    17  O    1.351332   1.933378   2.422846   3.336400   2.763931
    18  O    2.429079   2.666935   3.790386   4.104992   4.103733
    19  H    2.424801   2.736088   3.871433   4.414304   4.138223
    20  H    4.011002   3.059692   5.189253   5.249825   6.095843
                   16         17         18         19         20
    16  H    0.000000
    17  O    2.671096   0.000000
    18  O    4.581293   2.724450   0.000000
    19  H    4.517637   2.209795   0.962547   0.000000
    20  H    5.426528   4.324822   3.645614   3.798462   0.000000
 Stoichiometry    C5H12O3(3)
 Framework group  C1[X(C5H12O3)]
 Deg. of freedom    54
 Full point group                 C1      NOp   1
 Largest Abelian subgroup         C1      NOp   1
 Largest concise Abelian subgroup C1      NOp   1
                         Standard orientation:                         
 ---------------------------------------------------------------------
 Center     Atomic      Atomic             Coordinates (Angstroms)
 Number     Number       Type             X           Y           Z
 ---------------------------------------------------------------------
      1          1           0        4.212354   -0.917779    0.174936
      2          6           0        3.638182   -0.040312   -0.121510
      3          1           0        4.138996    0.846234    0.268520
      4          1           0        3.631677    0.015530   -1.209392
      5          6           0        2.219348   -0.125190    0.413628
      6          1           0        1.630046    0.781357    0.147839
      7          8           0        1.476506   -1.157990   -0.044999
      8          1           0       -1.976432    1.157496   -1.406334
      9          6           0       -1.105389    0.759262   -0.871183
     10          1           0       -0.458415    0.263952   -1.595625
     11          6           0       -1.591032   -0.265021    0.171802
     12          1           0       -0.657809   -0.727676    0.569589
     13          6           0       -2.463690   -1.367012   -0.415364
     14          1           0       -1.931659   -1.887174   -1.211733
     15          1           0       -3.379545   -0.943214   -0.828536
     16          1           0       -2.732192   -2.087136    0.354836
     17          8           0       -2.108995    0.347731    1.259161
     18          8           0       -0.370093    1.789108   -0.264412
     19          1           0       -0.825078    2.003262    0.556334
     20          1           0        2.184204   -0.106008    1.517330
 ---------------------------------------------------------------------
 Rotational constants (GHZ):           2.9160749           0.8717493           0.7774313
 Standard basis: Aug-CC-pVTZ (5D, 7F)
 There are   740 symmetry adapted cartesian basis functions of A   symmetry.
 There are   644 symmetry adapted basis functions of A   symmetry.
   644 basis functions,   900 primitive gaussians,   740 cartesian basis functions
    34 alpha electrons       32 beta electrons
       nuclear repulsion energy       389.1407449600 Hartrees.
 NAtoms=   20 NActive=   20 NUniq=   20 SFac= 1.00D+00 NAtFMM=   60 NAOKFM=F Big=F
 Integral buffers will be    131072 words long.
 Raffenetti 2 integral format.
 Two-electron integral symmetry is turned on.
 Nuclear repulsion after empirical dispersion term =      389.1308215485 Hartrees.
 One-electron integrals computed using PRISM.
 NBasis=   644 RedAO= T EigKep=  6.99D-06  NBF=   644
 NBsUse=   644 1.00D-06 EigRej= -1.00D+00 NBFU=   644
 Initial guess from the checkpoint file:  "Reverse-wb-opt.chk"
 B after Tr=     0.000000    0.000000    0.000000
         Rot=    0.999998    0.001913    0.000902   -0.000245 Ang=   0.24 deg.
 Initial guess <Sx>= 0.0000 <Sy>= 0.0000 <Sz>= 1.0000 <S**2>= 2.0096 S= 1.0032
 ExpMin= 2.53D-02 ExpMax= 1.53D+04 ExpMxC= 5.22D+02 IAcc=3 IRadAn=         7 AccDes= 0.00D+00
 Harris functional with IExCor= 4639 and IRadAn=       7 diagonalized for initial guess.
 HarFok:  IExCor= 4639 AccDes= 0.00D+00 IRadAn=         7 IDoV= 1 UseB2=F ITyADJ=14
 ICtDFT=  3500011 ScaDFX=  1.000000  1.000000  1.000000  1.000000
 FoFCou: FMM=F IPFlag=           0 FMFlag=      100000 FMFlg1=           0
         NFxFlg=           0 DoJE=T BraDBF=F KetDBF=T FulRan=T
         wScrn=  0.000000 ICntrl=       500 IOpCl=  0 I1Cent=   200000004 NGrid=           0
         NMat0=    1 NMatS0=      1 NMatT0=    0 NMatD0=    1 NMtDS0=    0 NMtDT0=    0
 Petite list used in FoFCou.
 Requested convergence on RMS density matrix=1.00D-08 within 128 cycles.
 Requested convergence on MAX density matrix=1.00D-06.
 Requested convergence on             energy=1.00D-06.
 No special actions if energy rises.
 Restarting incremental Fock formation.
 SCF Done:  E(UwB97XD) =  -423.312028403     A.U. after   21 cycles
            NFock= 21  Conv=0.64D-08     -V/T= 2.0059
 <Sx>= 0.0000 <Sy>= 0.0000 <Sz>= 1.0000 <S**2>= 2.0096 S= 1.0032
 <L.S>=  0.00000000000    
 Annihilation of the first spin contaminant:
 S**2 before annihilation     2.0096,   after     2.0001
 Calling FoFJK, ICntrl=      2127 FMM=F ISym2X=0 I1Cent= 0 IOpClX= 1 NMat=1 NMatS=1 NMatT=0.
 ***** Axes restored to original set *****
 -------------------------------------------------------------------
 Center     Atomic                   Forces (Hartrees/Bohr)
 Number     Number              X              Y              Z
 -------------------------------------------------------------------
      1        1          -0.000032571   -0.000041957   -0.000002474
      2        6          -0.000161916    0.000200814    0.000081589
      3        1          -0.000059639    0.000041808   -0.000004985
      4        1          -0.000006762    0.000001684   -0.000061437
      5        6           0.000960189   -0.001959141   -0.001118306
      6        1          -0.000269640    0.000777785    0.000249858
      7        8          -0.000445221    0.000958336    0.000801615
      8        1           0.000185560   -0.000102019   -0.000202418
      9        6          -0.001057788    0.000923081    0.000467163
     10        1           0.000071306   -0.000198353   -0.000185403
     11        6           0.001336412    0.000465490    0.001221981
     12        1          -0.000504420    0.000083213   -0.000443504
     13        6          -0.000120222   -0.000165054   -0.000158139
     14        1           0.000007770   -0.000040754   -0.000021250
     15        1           0.000041367    0.000022150   -0.000022139
     16        1           0.000081691   -0.000092275   -0.000002999
     17        8          -0.000547799   -0.000473257   -0.000681170
     18        8           0.000719682   -0.000824028   -0.000332425
     19        1          -0.000247007    0.000186458    0.000132093
     20        1           0.000049009    0.000236017    0.000282350
 -------------------------------------------------------------------
 Cartesian Forces:  Max     0.001959141 RMS     0.000540624

 GradGradGradGradGradGradGradGradGradGradGradGradGradGradGradGradGradGrad
 Berny optimization.
 Using GEDIIS/GDIIS optimizer.
 FormGI is forming the generalized inverse of G from B-inverse, IUseBI=4.
 Internal  Forces:  Max     0.001201690 RMS     0.000217051
 Search for a local minimum.
 Step number   6 out of a maximum of  111
 All quantities printed in internal units (Hartrees-Bohrs-Radians)
 Mixed Optimization -- En-DIIS/RFO-DIIS
 Swapping is turned off.
 Update second derivatives using D2CorX and points    1    2    3    4    5
                                                      6
 DE= -2.11D-05 DEPred=-1.98D-05 R= 1.06D+00
 TightC=F SS=  1.41D+00  RLast= 9.44D-02 DXNew= 5.0454D-01 2.8322D-01
 Trust test= 1.06D+00 RLast= 9.44D-02 DXMaxT set to 3.00D-01
 ITU=  1  1  1  1  1  0
     Eigenvalues ---    0.00229   0.00273   0.00331   0.00408   0.00469
     Eigenvalues ---    0.01690   0.02274   0.02908   0.03845   0.04048
     Eigenvalues ---    0.04278   0.04760   0.05278   0.05597   0.05628
     Eigenvalues ---    0.05643   0.05652   0.05669   0.06158   0.07990
     Eigenvalues ---    0.09397   0.10156   0.10493   0.11241   0.12763
     Eigenvalues ---    0.14697   0.15712   0.16000   0.16000   0.16000
     Eigenvalues ---    0.16012   0.16071   0.16390   0.17652   0.18411
     Eigenvalues ---    0.20356   0.27393   0.29558   0.30000   0.31223
     Eigenvalues ---    0.32242   0.33109   0.33652   0.34066   0.34121
     Eigenvalues ---    0.34150   0.34185   0.34332   0.34353   0.37480
     Eigenvalues ---    0.41703   0.48390   0.50961   0.56109
 En-DIIS/RFO-DIIS/Sim-DIIS IScMMF=       -3 using points:     6    5    4    3    2
 RFO step:  Lambda=-2.04433651D-05.
 DidBck=F Rises=F RFO-DIIS coefs:    1.91241   -2.00000    0.73421    0.39365   -0.04028
 Iteration  1 RMS(Cart)=  0.00483262 RMS(Int)=  0.00012528
 Iteration  2 RMS(Cart)=  0.00003058 RMS(Int)=  0.00012396
 Iteration  3 RMS(Cart)=  0.00000001 RMS(Int)=  0.00012396
 Variable       Old X    -DE/DX   Delta X   Delta X   Delta X     New X
                                 (Linear)    (Quad)   (Total)
    R1        2.05928  -0.00005  -0.00022   0.00027   0.00005   2.05933
    R2        2.06050  -0.00006  -0.00010   0.00015   0.00005   2.06055
    R3        2.05854  -0.00006  -0.00023   0.00024   0.00002   2.05856
    R4        2.87006  -0.00025  -0.00047  -0.00019  -0.00066   2.86940
    R5        2.10410  -0.00042  -0.00111   0.00045  -0.00081   2.10329
    R6        2.55556   0.00120   0.00269   0.00039   0.00311   2.55867
    R7        2.08707  -0.00028  -0.00090   0.00018  -0.00073   2.08634
    R8        4.30346  -0.00007   0.00628  -0.00867  -0.00255   4.30092
    R9        4.27520   0.00023   0.01138  -0.01059   0.00090   4.27610
   R10        2.07327  -0.00021  -0.00060   0.00006  -0.00054   2.07273
   R11        2.06034  -0.00017  -0.00047   0.00015  -0.00033   2.06002
   R12        2.91093  -0.00028  -0.00060  -0.00007  -0.00061   2.91032
   R13        2.65196   0.00063   0.00194   0.00078   0.00268   2.65464
   R14        2.10702  -0.00013  -0.00138   0.00096  -0.00026   2.10676
   R15        2.87877  -0.00028  -0.00029  -0.00029  -0.00058   2.87818
   R16        2.55365   0.00097   0.00257  -0.00026   0.00231   2.55596
   R17        2.05957  -0.00003  -0.00004   0.00015   0.00011   2.05968
   R18        2.06067  -0.00005  -0.00025   0.00026   0.00001   2.06069
   R19        2.05614  -0.00008  -0.00025   0.00026   0.00001   2.05615
   R20        1.81895  -0.00004  -0.00008   0.00066   0.00059   1.81954
    A1        1.89166   0.00002  -0.00013   0.00016   0.00003   1.89168
    A2        1.89241   0.00001   0.00010   0.00010   0.00019   1.89260
    A3        1.92983  -0.00001  -0.00014   0.00006  -0.00008   1.92975
    A4        1.89472   0.00003  -0.00001   0.00017   0.00016   1.89488
    A5        1.92675  -0.00006   0.00012  -0.00053  -0.00041   1.92634
    A6        1.92748   0.00000   0.00007   0.00006   0.00013   1.92761
    A7        1.94424   0.00017   0.00099  -0.00010   0.00085   1.94509
    A8        2.02233  -0.00009  -0.00113  -0.00052  -0.00175   2.02058
    A9        1.96154   0.00000   0.00051   0.00023   0.00078   1.96232
   A10        1.82361  -0.00019  -0.00225  -0.00028  -0.00239   1.82122
   A11        1.77989   0.00012   0.00306   0.00012   0.00318   1.78307
   A12        1.91208   0.00000  -0.00088   0.00059  -0.00026   1.91182
   A13        2.62267   0.00042   0.00004   0.00545   0.00563   2.62830
   A14        1.85545  -0.00032   0.00234  -0.01069  -0.00776   1.84769
   A15        1.88800   0.00005   0.00130   0.00028   0.00160   1.88960
   A16        1.89792   0.00014   0.00092   0.00026   0.00110   1.89903
   A17        1.93961  -0.00009  -0.00106  -0.00047  -0.00162   1.93799
   A18        1.91229   0.00011   0.00134  -0.00016   0.00119   1.91348
   A19        1.88573  -0.00005  -0.00149   0.00086  -0.00060   1.88513
   A20        1.93950  -0.00015  -0.00093  -0.00074  -0.00156   1.93794
   A21        1.82720   0.00028   0.00187   0.00104   0.00330   1.83050
   A22        1.98301   0.00005   0.00104  -0.00046   0.00047   1.98348
   A23        1.94352  -0.00010  -0.00102  -0.00058  -0.00165   1.94187
   A24        1.89316  -0.00018   0.00026  -0.00054  -0.00050   1.89266
   A25        1.79455   0.00007   0.00061   0.00039   0.00097   1.79552
   A26        2.00269  -0.00009  -0.00235   0.00032  -0.00195   2.00074
   A27        2.45219  -0.00035   0.00148  -0.00879  -0.00678   2.44541
   A28        1.92543  -0.00003   0.00020  -0.00048  -0.00028   1.92516
   A29        1.92413   0.00003   0.00006   0.00027   0.00032   1.92445
   A30        1.92548  -0.00013  -0.00032  -0.00045  -0.00077   1.92470
   A31        1.89507   0.00001  -0.00006   0.00032   0.00026   1.89533
   A32        1.89845   0.00006   0.00000   0.00020   0.00021   1.89865
   A33        1.89459   0.00005   0.00012   0.00017   0.00029   1.89488
   A34        1.78617  -0.00016   0.00414  -0.01053  -0.00613   1.78004
   A35        1.93827   0.00015   0.00101  -0.00118   0.00001   1.93828
   A36        1.85905  -0.00029  -0.00242  -0.00055  -0.00286   1.85619
    D1        3.10791   0.00013   0.00258  -0.00002   0.00252   3.11043
    D2       -1.09402  -0.00004  -0.00043  -0.00084  -0.00124  -1.09527
    D3        1.12285  -0.00012  -0.00219  -0.00025  -0.00243   1.12042
    D4        1.01475   0.00015   0.00275   0.00009   0.00281   1.01756
    D5        3.09600  -0.00003  -0.00025  -0.00073  -0.00096   3.09505
    D6       -0.97031  -0.00011  -0.00201  -0.00014  -0.00215  -0.97246
    D7       -1.08071   0.00015   0.00265   0.00018   0.00279  -1.07792
    D8        1.00054  -0.00003  -0.00036  -0.00064  -0.00097   0.99957
    D9       -3.06577  -0.00010  -0.00212  -0.00005  -0.00216  -3.06793
   D10        2.68862  -0.00012   0.00238   0.00119   0.00363   2.69225
   D11        0.49263   0.00001   0.00467   0.00208   0.00687   0.49950
   D12       -1.49865   0.00003   0.00528   0.00149   0.00679  -1.49186
   D13       -2.92766  -0.00004   0.00185  -0.00633  -0.00446  -2.93212
   D14       -0.78161  -0.00001   0.00077  -0.00699  -0.00624  -0.78785
   D15        1.11414   0.00003   0.00286  -0.00675  -0.00385   1.11029
   D16       -0.59011   0.00011  -0.00598   0.00533  -0.00044  -0.59055
   D17        1.38789  -0.00025  -0.00560  -0.00118  -0.00684   1.38105
   D18        1.64813   0.00017  -0.00865   0.01796   0.00967   1.65780
   D19        3.00640   0.00002   0.00361  -0.00405  -0.00055   3.00585
   D20        0.94394   0.00004   0.00151  -0.00381  -0.00230   0.94163
   D21       -1.34969   0.00021   0.00483  -0.00331   0.00156  -1.34812
   D22        0.94613  -0.00019   0.00073  -0.00445  -0.00381   0.94231
   D23       -1.11634  -0.00017  -0.00137  -0.00421  -0.00556  -1.12190
   D24        2.87322   0.00000   0.00195  -0.00371  -0.00170   2.87153
   D25       -1.13647  -0.00010   0.00231  -0.00495  -0.00285  -1.13932
   D26        3.08426  -0.00008   0.00020  -0.00471  -0.00460   3.07965
   D27        0.79063   0.00009   0.00352  -0.00421  -0.00074   0.78989
   D28       -2.83672  -0.00003  -0.00198   0.00050  -0.00147  -2.83819
   D29        1.41064  -0.00001  -0.00440   0.00668   0.00231   1.41295
   D30       -0.76799  -0.00005  -0.00192   0.00110  -0.00084  -0.76883
   D31       -2.80381  -0.00004  -0.00435   0.00729   0.00294  -2.80087
   D32        1.33041  -0.00004  -0.00179   0.00100  -0.00070   1.32971
   D33       -0.70541  -0.00003  -0.00421   0.00719   0.00308  -0.70233
   D34       -0.46275  -0.00001   0.00711  -0.01027  -0.00315  -0.46590
   D35        1.65987   0.00010   0.00955  -0.01051  -0.00103   1.65884
   D36       -2.49555  -0.00005   0.00727  -0.01019  -0.00300  -2.49855
   D37        0.99144   0.00015  -0.00056   0.00121   0.00076   0.99220
   D38       -1.10146   0.00013  -0.00065   0.00094   0.00042  -1.10104
   D39        3.08940   0.00013  -0.00063   0.00086   0.00034   3.08975
   D40       -1.03259  -0.00010  -0.00369   0.00053  -0.00328  -1.03586
   D41       -3.12548  -0.00012  -0.00377   0.00027  -0.00362  -3.12910
   D42        1.06538  -0.00013  -0.00376   0.00019  -0.00370   1.06168
   D43       -3.02753  -0.00003  -0.00326   0.00022  -0.00303  -3.03056
   D44        1.16276  -0.00005  -0.00334  -0.00004  -0.00338   1.15938
   D45       -0.92957  -0.00005  -0.00333  -0.00013  -0.00345  -0.93302
         Item               Value     Threshold  Converged?
 Maximum Force            0.001202     0.000450     NO 
 RMS     Force            0.000217     0.000300     YES
 Maximum Displacement     0.020303     0.001800     NO 
 RMS     Displacement     0.004848     0.001200     NO 
 Predicted change in Energy=-5.725618D-06
 GradGradGradGradGradGradGradGradGradGradGradGradGradGradGradGradGradGrad

                          Input orientation:                          
 ---------------------------------------------------------------------
 Center     Atomic      Atomic             Coordinates (Angstroms)
 Number     Number       Type             X           Y           Z
 ---------------------------------------------------------------------
      1          1           0        4.198370    0.947614   -0.111755
      2          6           0        3.628058    0.060260    0.161925
      3          1           0        4.137918   -0.814572   -0.242640
      4          1           0        3.613365   -0.018347    1.248329
      5          6           0        2.213322    0.146444   -0.382778
      6          1           0        1.626956   -0.767590   -0.138821
      7          8           0        1.460024    1.165522    0.093985
      8          1           0       -1.984162   -1.200624    1.373013
      9          6           0       -1.111204   -0.787614    0.852984
     10          1           0       -0.472925   -0.300727    1.590472
     11          6           0       -1.592742    0.248790   -0.179403
     12          1           0       -0.660753    0.726455   -0.561655
     13          6           0       -2.482044    1.333874    0.413450
     14          1           0       -1.964058    1.846405    1.223980
     15          1           0       -3.399271    0.896239    0.808787
     16          1           0       -2.746858    2.063003   -0.349530
     17          8           0       -2.096325   -0.353495   -1.280796
     18          8           0       -0.364084   -1.804597    0.235768
     19          1           0       -0.811322   -2.004532   -0.593146
     20          1           0        2.186457    0.152333   -1.486478
 ---------------------------------------------------------------------
                    Distance matrix (angstroms):
                    1          2          3          4          5
     1  H    0.000000
     2  C    1.089749   0.000000
     3  H    1.768074   1.090394   0.000000
     4  H    1.767806   1.089343   1.769779   0.000000
     5  C    2.157717   1.518423   2.155749   2.155872   0.000000
     6  H    3.091089   2.186366   2.513546   2.536015   1.113013
     7  O    2.754697   2.434460   3.347417   2.714946   1.353987
     8  H    6.711421   5.878230   6.343440   5.722380   4.745131
     9  C    5.668626   4.863853   5.362313   4.803085   3.667703
    10  H    5.126103   4.357651   4.988407   4.110300   3.362975
    11  C    5.833516   5.235342   5.828825   5.404935   3.812868
    12  H    4.884916   4.400147   5.050126   4.700942   2.937469
    13  C    6.712151   6.246496   6.990720   6.299169   4.908201
    14  H    6.369265   5.965739   6.816589   5.880947   4.787698
    15  H    7.653377   7.106381   7.800101   7.085670   5.786469
    16  H    7.038240   6.701651   7.462707   6.880233   5.317678
    17  O    6.533202   5.917871   6.336887   6.253747   4.430512
    18  O    5.339609   4.406852   4.634333   4.476166   3.291228
    19  H    5.834716   4.953947   5.102335   5.187852   3.717448
    20  H    2.563227   2.191786   2.508034   3.089396   1.104043
                    6          7          8          9         10
     6  H    0.000000
     7  O    1.954222   0.000000
     8  H    3.938697   4.370009   0.000000
     9  C    2.912318   3.316931   1.096842   0.000000
    10  H    2.760057   2.850553   1.772270   1.090114   0.000000
    11  C    3.376556   3.199143   2.159632   1.540077   2.165275
    12  H    2.764882   2.262816   3.034467   2.120499   2.392077
    13  C    4.648122   3.958573   2.755418   2.563807   2.844971
    14  H    4.646028   3.669445   3.050739   2.793396   2.639692
    15  H    5.378591   4.918963   2.591857   2.841226   3.256879
    16  H    5.214106   4.324354   3.768305   3.499632   3.810721
    17  O    3.916427   4.104272   2.787995   2.389966   3.298847
    18  O    2.275948   3.488420   2.069484   1.404777   2.026991
    19  H    2.771576   3.959848   2.426439   1.913664   2.790278
    20  H    1.724958   2.012988   5.234620   4.151043   4.092090
                   11         12         13         14         15
    11  C    0.000000
    12  H    1.114847   0.000000
    13  C    1.523069   2.153344   0.000000
    14  H    2.158642   2.478182   1.089934   0.000000
    15  H    2.158531   3.066988   1.090468   1.770604   0.000000
    16  H    2.156918   2.486602   1.088069   1.770769   1.768807
    17  O    1.352557   1.935025   2.422079   3.336310   2.761496
    18  O    2.428656   2.670229   3.790426   4.106861   4.103076
    19  H    2.420591   2.735316   3.866459   4.411402   4.132477
    20  H    4.000012   3.048200   5.176937   5.238630   6.084570
                   16         17         18         19         20
    16  H    0.000000
    17  O    2.670190   0.000000
    18  O    4.580232   2.721457   0.000000
    19  H    4.511151   2.202275   0.962858   0.000000
    20  H    5.411184   4.317451   3.647049   3.799577   0.000000
 Stoichiometry    C5H12O3(3)
 Framework group  C1[X(C5H12O3)]
 Deg. of freedom    54
 Full point group                 C1      NOp   1
 Largest Abelian subgroup         C1      NOp   1
 Largest concise Abelian subgroup C1      NOp   1
                         Standard orientation:                         
 ---------------------------------------------------------------------
 Center     Atomic      Atomic             Coordinates (Angstroms)
 Number     Number       Type             X           Y           Z
 ---------------------------------------------------------------------
      1          1           0        4.210176   -0.914491    0.178695
      2          6           0        3.635234   -0.037145   -0.116701
      3          1           0        4.133135    0.849124    0.277737
      4          1           0        3.631611    0.022201   -1.204420
      5          6           0        2.215487   -0.126182    0.414332
      6          1           0        1.623940    0.778220    0.148009
      7          8           0        1.476193   -1.160083   -0.052332
      8          1           0       -1.974217    1.152779   -1.409650
      9          6           0       -1.103407    0.756685   -0.873122
     10          1           0       -0.453022    0.262534   -1.595037
     11          6           0       -1.587134   -0.265593    0.172245
     12          1           0       -0.655252   -0.728236    0.572799
     13          6           0       -2.460594   -1.368727   -0.410766
     14          1           0       -1.929480   -1.890861   -1.206536
     15          1           0       -3.377229   -0.946208   -0.823535
     16          1           0       -2.727351   -2.086622    0.362127
     17          8           0       -2.107764    0.351522    1.257383
     18          8           0       -0.371792    1.790908   -0.266064
     19          1           0       -0.829671    2.001451    0.554370
     20          1           0        2.176742   -0.112886    1.517615
 ---------------------------------------------------------------------
 Rotational constants (GHZ):           2.9133430           0.8735090           0.7784793
 Standard basis: Aug-CC-pVTZ (5D, 7F)
 There are   740 symmetry adapted cartesian basis functions of A   symmetry.
 There are   644 symmetry adapted basis functions of A   symmetry.
   644 basis functions,   900 primitive gaussians,   740 cartesian basis functions
    34 alpha electrons       32 beta electrons
       nuclear repulsion energy       389.2213949131 Hartrees.
 NAtoms=   20 NActive=   20 NUniq=   20 SFac= 1.00D+00 NAtFMM=   60 NAOKFM=F Big=F
 Integral buffers will be    131072 words long.
 Raffenetti 2 integral format.
 Two-electron integral symmetry is turned on.
 Nuclear repulsion after empirical dispersion term =      389.2114572270 Hartrees.
 One-electron integrals computed using PRISM.
 NBasis=   644 RedAO= T EigKep=  6.97D-06  NBF=   644
 NBsUse=   644 1.00D-06 EigRej= -1.00D+00 NBFU=   644
 Initial guess from the checkpoint file:  "Reverse-wb-opt.chk"
 B after Tr=     0.000000    0.000000    0.000000
         Rot=    1.000000    0.000443    0.000104   -0.000180 Ang=   0.06 deg.
 Initial guess <Sx>= 0.0000 <Sy>= 0.0000 <Sz>= 1.0000 <S**2>= 2.0096 S= 1.0032
 ExpMin= 2.53D-02 ExpMax= 1.53D+04 ExpMxC= 5.22D+02 IAcc=3 IRadAn=         7 AccDes= 0.00D+00
 Harris functional with IExCor= 4639 and IRadAn=       7 diagonalized for initial guess.
 HarFok:  IExCor= 4639 AccDes= 0.00D+00 IRadAn=         7 IDoV= 1 UseB2=F ITyADJ=14
 ICtDFT=  3500011 ScaDFX=  1.000000  1.000000  1.000000  1.000000
 FoFCou: FMM=F IPFlag=           0 FMFlag=      100000 FMFlg1=           0
         NFxFlg=           0 DoJE=T BraDBF=F KetDBF=T FulRan=T
         wScrn=  0.000000 ICntrl=       500 IOpCl=  0 I1Cent=   200000004 NGrid=           0
         NMat0=    1 NMatS0=      1 NMatT0=    0 NMatD0=    1 NMtDS0=    0 NMtDT0=    0
 Petite list used in FoFCou.
 Requested convergence on RMS density matrix=1.00D-08 within 128 cycles.
 Requested convergence on MAX density matrix=1.00D-06.
 Requested convergence on             energy=1.00D-06.
 No special actions if energy rises.
 SCF Done:  E(UwB97XD) =  -423.312052570     A.U. after   20 cycles
            NFock= 20  Conv=0.57D-08     -V/T= 2.0059
 <Sx>= 0.0000 <Sy>= 0.0000 <Sz>= 1.0000 <S**2>= 2.0096 S= 1.0032
 <L.S>=  0.00000000000    
 Annihilation of the first spin contaminant:
 S**2 before annihilation     2.0096,   after     2.0001
 Calling FoFJK, ICntrl=      2127 FMM=F ISym2X=0 I1Cent= 0 IOpClX= 1 NMat=1 NMatS=1 NMatT=0.
 ***** Axes restored to original set *****
 -------------------------------------------------------------------
 Center     Atomic                   Forces (Hartrees/Bohr)
 Number     Number              X              Y              Z
 -------------------------------------------------------------------
      1        1          -0.000040135   -0.000065550    0.000007769
      2        6          -0.000047989    0.000063013    0.000038776
      3        1          -0.000020293    0.000058675    0.000023713
      4        1          -0.000008878    0.000000773   -0.000084454
      5        6           0.000412949   -0.000912317   -0.000621641
      6        1          -0.000245211    0.000530790    0.000171345
      7        8          -0.000020735    0.000397290    0.000463620
      8        1           0.000080337    0.000012296   -0.000089350
      9        6          -0.000346530    0.000312421   -0.000077697
     10        1           0.000022381   -0.000119215   -0.000073028
     11        6           0.000809889    0.000083568    0.000816995
     12        1          -0.000525567   -0.000099564   -0.000367420
     13        6          -0.000099088   -0.000008709   -0.000094917
     14        1          -0.000028915   -0.000038651   -0.000042902
     15        1           0.000072251    0.000025992   -0.000028343
     16        1           0.000038692   -0.000053292    0.000052669
     17        8          -0.000250447   -0.000136921   -0.000367117
     18        8           0.000168667   -0.000264872   -0.000225958
     19        1          -0.000018658    0.000087476    0.000285818
     20        1           0.000047278    0.000126797    0.000212121
 -------------------------------------------------------------------
 Cartesian Forces:  Max     0.000912317 RMS     0.000280618

 GradGradGradGradGradGradGradGradGradGradGradGradGradGradGradGradGradGrad
 Berny optimization.
 Using GEDIIS/GDIIS optimizer.
 FormGI is forming the generalized inverse of G from B-inverse, IUseBI=4.
 Internal  Forces:  Max     0.000453032 RMS     0.000116172
 Search for a local minimum.
 Step number   7 out of a maximum of  111
 All quantities printed in internal units (Hartrees-Bohrs-Radians)
 Mixed Optimization -- En-DIIS/RFO-DIIS
 Swapping is turned off.
 Update second derivatives using D2CorX and points    1    2    3    4    5
                                                      6    7
 DE= -2.42D-05 DEPred=-5.73D-06 R= 4.22D+00
 TightC=F SS=  1.41D+00  RLast= 2.89D-02 DXNew= 5.0454D-01 8.6564D-02
 Trust test= 4.22D+00 RLast= 2.89D-02 DXMaxT set to 3.00D-01
 ITU=  1  1  1  1  1  1  0
     Eigenvalues ---    0.00212   0.00283   0.00327   0.00409   0.00433
     Eigenvalues ---    0.01577   0.02198   0.02790   0.03455   0.03958
     Eigenvalues ---    0.04269   0.04297   0.04915   0.05613   0.05634
     Eigenvalues ---    0.05642   0.05657   0.05762   0.06019   0.06649
     Eigenvalues ---    0.09417   0.09577   0.10413   0.10770   0.12812
     Eigenvalues ---    0.14423   0.15820   0.15999   0.16000   0.16001
     Eigenvalues ---    0.16004   0.16060   0.16425   0.17293   0.18618
     Eigenvalues ---    0.20547   0.27129   0.29554   0.29781   0.30728
     Eigenvalues ---    0.31968   0.32633   0.33563   0.34058   0.34121
     Eigenvalues ---    0.34148   0.34185   0.34334   0.34459   0.35976
     Eigenvalues ---    0.42150   0.44680   0.51012   0.54382
 En-DIIS/RFO-DIIS/Sim-DIIS IScMMF=       -3 using points:     7    6    5    4    3    2
 RFO step:  Lambda=-3.37754470D-05.
 DidBck=F Rises=F RFO-DIIS coefs:    1.23867    0.67448   -2.00000    0.66641    0.71635
                  RFO-DIIS coefs:   -0.29591
 Iteration  1 RMS(Cart)=  0.00988493 RMS(Int)=  0.00013501
 Iteration  2 RMS(Cart)=  0.00015502 RMS(Int)=  0.00009691
 Iteration  3 RMS(Cart)=  0.00000004 RMS(Int)=  0.00009691
 Variable       Old X    -DE/DX   Delta X   Delta X   Delta X     New X
                                 (Linear)    (Quad)   (Total)
    R1        2.05933  -0.00008  -0.00041   0.00017  -0.00024   2.05909
    R2        2.06055  -0.00007  -0.00020   0.00001  -0.00019   2.06035
    R3        2.05856  -0.00008  -0.00040   0.00010  -0.00030   2.05826
    R4        2.86940  -0.00012  -0.00042  -0.00048  -0.00091   2.86850
    R5        2.10329  -0.00029  -0.00134   0.00029  -0.00114   2.10215
    R6        2.55867   0.00044   0.00277   0.00057   0.00338   2.56205
    R7        2.08634  -0.00021  -0.00107  -0.00035  -0.00142   2.08491
    R8        4.30092  -0.00009   0.00393  -0.01186  -0.00802   4.29290
    R9        4.27610   0.00028   0.00991  -0.00451   0.00544   4.28154
   R10        2.07273  -0.00011  -0.00074  -0.00006  -0.00080   2.07193
   R11        2.06002  -0.00009  -0.00048   0.00005  -0.00043   2.05959
   R12        2.91032  -0.00025  -0.00047  -0.00145  -0.00184   2.90848
   R13        2.65464   0.00004   0.00224  -0.00006   0.00214   2.65678
   R14        2.10676  -0.00018  -0.00149   0.00025  -0.00113   2.10562
   R15        2.87818  -0.00009   0.00007  -0.00054  -0.00047   2.87772
   R16        2.55596   0.00045   0.00258   0.00002   0.00261   2.55857
   R17        2.05968  -0.00006  -0.00014  -0.00001  -0.00015   2.05953
   R18        2.06069  -0.00008  -0.00044   0.00015  -0.00029   2.06039
   R19        2.05615  -0.00008  -0.00040   0.00012  -0.00028   2.05588
   R20        1.81954  -0.00026  -0.00026   0.00007  -0.00018   1.81935
    A1        1.89168  -0.00001  -0.00028   0.00009  -0.00019   1.89149
    A2        1.89260   0.00001   0.00008   0.00020   0.00028   1.89288
    A3        1.92975  -0.00001  -0.00028   0.00012  -0.00017   1.92959
    A4        1.89488   0.00000  -0.00014   0.00022   0.00007   1.89495
    A5        1.92634   0.00002   0.00056  -0.00053   0.00003   1.92637
    A6        1.92761  -0.00001   0.00005  -0.00007  -0.00002   1.92759
    A7        1.94509   0.00009   0.00069  -0.00009   0.00058   1.94567
    A8        2.02058   0.00000  -0.00095  -0.00092  -0.00199   2.01859
    A9        1.96232  -0.00003   0.00055   0.00043   0.00100   1.96332
   A10        1.82122  -0.00015  -0.00237  -0.00181  -0.00406   1.81716
   A11        1.78307   0.00009   0.00309   0.00161   0.00466   1.78773
   A12        1.91182   0.00001  -0.00072   0.00093   0.00026   1.91208
   A13        2.62830   0.00033   0.00143   0.01048   0.01201   2.64031
   A14        1.84769  -0.00019   0.00000  -0.01807  -0.01764   1.83005
   A15        1.88960   0.00002   0.00084   0.00037   0.00121   1.89081
   A16        1.89903   0.00001   0.00067   0.00015   0.00074   1.89977
   A17        1.93799  -0.00004  -0.00119  -0.00015  -0.00140   1.93659
   A18        1.91348   0.00004   0.00087   0.00011   0.00099   1.91447
   A19        1.88513  -0.00006  -0.00084  -0.00024  -0.00107   1.88406
   A20        1.93794   0.00003  -0.00028  -0.00022  -0.00042   1.93752
   A21        1.83050   0.00018   0.00187   0.00238   0.00454   1.83504
   A22        1.98348   0.00001   0.00144  -0.00086   0.00047   1.98395
   A23        1.94187   0.00001  -0.00064   0.00003  -0.00064   1.94123
   A24        1.89266  -0.00011  -0.00047  -0.00059  -0.00120   1.89146
   A25        1.79552   0.00001   0.00021  -0.00037  -0.00018   1.79534
   A26        2.00074  -0.00007  -0.00216  -0.00029  -0.00240   1.99834
   A27        2.44541  -0.00027  -0.00059  -0.01447  -0.01473   2.43068
   A28        1.92516  -0.00001   0.00034  -0.00074  -0.00040   1.92476
   A29        1.92445   0.00000  -0.00014   0.00033   0.00019   1.92463
   A30        1.92470  -0.00001   0.00019  -0.00058  -0.00039   1.92432
   A31        1.89533   0.00000  -0.00026   0.00040   0.00013   1.89546
   A32        1.89865   0.00001  -0.00019   0.00026   0.00007   1.89872
   A33        1.89488   0.00001   0.00005   0.00036   0.00042   1.89530
   A34        1.78004  -0.00016   0.00164  -0.01507  -0.01322   1.76682
   A35        1.93828   0.00010   0.00050  -0.00062   0.00012   1.93840
   A36        1.85619  -0.00012  -0.00089  -0.00178  -0.00258   1.85361
    D1        3.11043   0.00009   0.00268   0.00149   0.00413   3.11456
    D2       -1.09527  -0.00004  -0.00060  -0.00162  -0.00220  -1.09746
    D3        1.12042  -0.00005  -0.00194  -0.00072  -0.00266   1.11775
    D4        1.01756   0.00010   0.00284   0.00165   0.00446   1.02202
    D5        3.09505  -0.00004  -0.00043  -0.00146  -0.00187   3.09318
    D6       -0.97246  -0.00005  -0.00178  -0.00056  -0.00233  -0.97479
    D7       -1.07792   0.00009   0.00263   0.00177   0.00436  -1.07356
    D8        0.99957  -0.00004  -0.00065  -0.00135  -0.00196   0.99761
    D9       -3.06793  -0.00005  -0.00199  -0.00045  -0.00243  -3.07036
   D10        2.69225  -0.00002   0.00411   0.00427   0.00845   2.70070
   D11        0.49950   0.00003   0.00644   0.00666   0.01324   0.51274
   D12       -1.49186   0.00004   0.00689   0.00567   0.01264  -1.47922
   D13       -2.93212   0.00000   0.00064  -0.00879  -0.00809  -2.94021
   D14       -0.78785  -0.00001  -0.00081  -0.01080  -0.01155  -0.79940
   D15        1.11029   0.00003   0.00131  -0.00945  -0.00806   1.10223
   D16       -0.59055   0.00010  -0.00625   0.00654   0.00051  -0.59003
   D17        1.38105  -0.00008  -0.00562  -0.00340  -0.00903   1.37202
   D18        1.65780   0.00008  -0.00356   0.02864   0.02542   1.68322
   D19        3.00585  -0.00003   0.00376  -0.00433  -0.00063   3.00522
   D20        0.94163  -0.00002   0.00234  -0.00468  -0.00233   0.93930
   D21       -1.34812   0.00007   0.00470  -0.00352   0.00122  -1.34690
   D22        0.94231  -0.00009   0.00188  -0.00493  -0.00311   0.93920
   D23       -1.12190  -0.00007   0.00045  -0.00528  -0.00481  -1.12671
   D24        2.87153   0.00001   0.00282  -0.00412  -0.00126   2.87027
   D25       -1.13932  -0.00006   0.00253  -0.00456  -0.00215  -1.14147
   D26        3.07965  -0.00004   0.00110  -0.00491  -0.00386   3.07580
   D27        0.78989   0.00004   0.00347  -0.00375  -0.00030   0.78959
   D28       -2.83819  -0.00003  -0.00166   0.00038  -0.00128  -2.83948
   D29        1.41295  -0.00002  -0.00316   0.00828   0.00519   1.41814
   D30       -0.76883  -0.00006  -0.00185   0.00060  -0.00128  -0.77010
   D31       -2.80087  -0.00005  -0.00334   0.00850   0.00519  -2.79567
   D32        1.32971  -0.00003  -0.00149   0.00044  -0.00099   1.32872
   D33       -0.70233  -0.00002  -0.00298   0.00834   0.00548  -0.69685
   D34       -0.46590  -0.00003   0.00263  -0.01744  -0.01475  -0.48065
   D35        1.65884   0.00002   0.00514  -0.01743  -0.01229   1.64655
   D36       -2.49855  -0.00011   0.00254  -0.01824  -0.01573  -2.51429
   D37        0.99220   0.00006  -0.00160   0.00089  -0.00063   0.99157
   D38       -1.10104   0.00006  -0.00140   0.00066  -0.00066  -1.10170
   D39        3.08975   0.00006  -0.00150   0.00037  -0.00104   3.08870
   D40       -1.03586  -0.00009  -0.00448  -0.00117  -0.00575  -1.04161
   D41       -3.12910  -0.00009  -0.00428  -0.00140  -0.00578  -3.13488
   D42        1.06168  -0.00009  -0.00438  -0.00170  -0.00616   1.05552
   D43       -3.03056   0.00001  -0.00321  -0.00016  -0.00337  -3.03393
   D44        1.15938   0.00002  -0.00301  -0.00039  -0.00340   1.15599
   D45       -0.93302   0.00001  -0.00311  -0.00069  -0.00378  -0.93680
         Item               Value     Threshold  Converged?
 Maximum Force            0.000453     0.000450     NO 
 RMS     Force            0.000116     0.000300     YES
 Maximum Displacement     0.038447     0.001800     NO 
 RMS     Displacement     0.009986     0.001200     NO 
 Predicted change in Energy=-1.601681D-05
 GradGradGradGradGradGradGradGradGradGradGradGradGradGradGradGradGradGrad

                          Input orientation:                          
 ---------------------------------------------------------------------
 Center     Atomic      Atomic             Coordinates (Angstroms)
 Number     Number       Type             X           Y           Z
 ---------------------------------------------------------------------
      1          1           0        4.192360    0.946010   -0.109062
      2          6           0        3.620744    0.058298    0.160193
      3          1           0        4.126345   -0.814607   -0.253501
      4          1           0        3.610356   -0.028922    1.245829
      5          6           0        2.204441    0.152899   -0.377663
      6          1           0        1.614882   -0.758710   -0.135083
      7          8           0        1.456455    1.171031    0.114330
      8          1           0       -1.978154   -1.197243    1.377262
      9          6           0       -1.105797   -0.788139    0.854040
     10          1           0       -0.462982   -0.301794    1.587598
     11          6           0       -1.586002    0.245092   -0.180691
     12          1           0       -0.656695    0.722034   -0.568584
     13          6           0       -2.473999    1.332996    0.408303
     14          1           0       -1.955488    1.846898    1.217524
     15          1           0       -3.392033    0.898072    0.804326
     16          1           0       -2.736703    2.060156   -0.357074
     17          8           0       -2.094755   -0.361281   -1.279158
     18          8           0       -0.363545   -1.810968    0.238035
     19          1           0       -0.812743   -2.007190   -0.590594
     20          1           0        2.172035    0.170207   -1.480340
 ---------------------------------------------------------------------
                    Distance matrix (angstroms):
                    1          2          3          4          5
     1  H    0.000000
     2  C    1.089622   0.000000
     3  H    1.767766   1.090293   0.000000
     4  H    1.767754   1.089183   1.769615   0.000000
     5  C    2.157080   1.517944   2.155272   2.155314   0.000000
     6  H    3.090330   2.185903   2.514874   2.534053   1.112409
     7  O    2.754217   2.434014   3.347592   2.712833   1.355778
     8  H    6.699099   5.865603   6.330143   5.710839   4.732520
     9  C    5.657323   4.851605   5.348146   4.792912   3.655177
    10  H    5.109587   4.340964   4.971373   4.096748   3.344270
    11  C    5.821158   5.221236   5.810265   5.395570   3.796677
    12  H    4.875927   4.389550   5.033689   4.697207   2.923434
    13  C    6.697593   6.231557   6.972426   6.290917   4.888576
    14  H    6.353539   5.950748   6.799722   5.873510   4.766473
    15  H    7.639345   7.092191   7.783205   7.077266   5.768267
    16  H    7.022446   6.685218   7.441534   6.871587   5.296505
    17  O    6.527323   5.908867   6.321357   6.247744   4.422687
    18  O    5.336448   4.401679   4.625306   4.470260   3.290959
    19  H    5.831322   4.948306   5.092197   5.181679   3.716816
    20  H    2.562028   2.191491   2.508849   3.088757   1.103289
                    6          7          8          9         10
     6  H    0.000000
     7  O    1.952231   0.000000
     8  H    3.922934   4.358928   0.000000
     9  C    2.895052   3.309177   1.096419   0.000000
    10  H    2.737503   2.832661   1.772517   1.089886   0.000000
    11  C    3.354901   3.193892   2.159012   1.539101   2.164972
    12  H    2.746014   2.265695   3.035819   2.122775   2.394759
    13  C    4.624873   3.944759   2.754425   2.563176   2.847361
    14  H    4.622368   3.648999   3.048413   2.792403   2.642235
    15  H    5.356922   4.904940   2.591845   2.841242   3.260757
    16  H    5.189564   4.312232   3.767488   3.498490   3.811871
    17  O    3.902341   4.111068   2.787292   2.389723   3.299168
    18  O    2.271704   3.495715   2.069169   1.405909   2.027021
    19  H    2.767590   3.968282   2.426243   1.912834   2.788410
    20  H    1.727143   2.014118   5.221099   4.136658   4.071651
                   11         12         13         14         15
    11  C    0.000000
    12  H    1.114247   0.000000
    13  C    1.522822   2.151784   0.000000
    14  H    2.158080   2.478379   1.089857   0.000000
    15  H    2.158330   3.065607   1.090312   1.770498   0.000000
    16  H    2.156312   2.482285   1.087923   1.770631   1.768826
    17  O    1.353937   1.935588   2.421141   3.335996   2.758587
    18  O    2.428398   2.674448   3.790451   4.107757   4.102600
    19  H    2.416346   2.733770   3.861918   4.407851   4.127843
    20  H    3.977127   3.022834   5.148269   5.208283   6.058740
                   16         17         18         19         20
    16  H    0.000000
    17  O    2.669399   0.000000
    18  O    4.579480   2.720396   0.000000
    19  H    4.505492   2.196973   0.962760   0.000000
    20  H    5.378600   4.304468   3.647881   3.800211   0.000000
 Stoichiometry    C5H12O3(3)
 Framework group  C1[X(C5H12O3)]
 Deg. of freedom    54
 Full point group                 C1      NOp   1
 Largest Abelian subgroup         C1      NOp   1
 Largest concise Abelian subgroup C1      NOp   1
                         Standard orientation:                         
 ---------------------------------------------------------------------
 Center     Atomic      Atomic             Coordinates (Angstroms)
 Number     Number       Type             X           Y           Z
 ---------------------------------------------------------------------
      1          1           0        4.205215   -0.906612    0.187119
      2          6           0        3.627952   -0.030418   -0.106699
      3          1           0        4.119406    0.855726    0.295744
      4          1           0        3.630202    0.035250   -1.193898
      5          6           0        2.206097   -0.129211    0.415530
      6          1           0        1.610317    0.771211    0.147686
      7          8           0        1.474750   -1.164628   -0.065277
      8          1           0       -1.967890    1.142174   -1.416996
      9          6           0       -1.097984    0.752630   -0.875099
     10          1           0       -0.441138    0.258662   -1.590920
     11          6           0       -1.580456   -0.264954    0.173984
     12          1           0       -0.651227   -0.724393    0.582634
     13          6           0       -2.449873   -1.373506   -0.404128
     14          1           0       -1.916091   -1.897818   -1.196567
     15          1           0       -3.367301   -0.956116   -0.819932
     16          1           0       -2.714646   -2.088132    0.372262
     17          8           0       -2.109031    0.357616    1.253873
     18          8           0       -0.373963    1.795130   -0.270477
     19          1           0       -0.835435    2.002951    0.548523
     20          1           0        2.160131   -0.125097    1.517853
 ---------------------------------------------------------------------
 Rotational constants (GHZ):           2.9058999           0.8776729           0.7809384
 Standard basis: Aug-CC-pVTZ (5D, 7F)
 There are   740 symmetry adapted cartesian basis functions of A   symmetry.
 There are   644 symmetry adapted basis functions of A   symmetry.
   644 basis functions,   900 primitive gaussians,   740 cartesian basis functions
    34 alpha electrons       32 beta electrons
       nuclear repulsion energy       389.4553235586 Hartrees.
 NAtoms=   20 NActive=   20 NUniq=   20 SFac= 1.00D+00 NAtFMM=   60 NAOKFM=F Big=F
 Integral buffers will be    131072 words long.
 Raffenetti 2 integral format.
 Two-electron integral symmetry is turned on.
 Nuclear repulsion after empirical dispersion term =      389.4453469805 Hartrees.
 One-electron integrals computed using PRISM.
 NBasis=   644 RedAO= T EigKep=  6.94D-06  NBF=   644
 NBsUse=   644 1.00D-06 EigRej= -1.00D+00 NBFU=   644
 Initial guess from the checkpoint file:  "Reverse-wb-opt.chk"
 B after Tr=     0.000000    0.000000    0.000000
         Rot=    0.999999    0.000832    0.000454   -0.000450 Ang=   0.12 deg.
 Initial guess <Sx>= 0.0000 <Sy>= 0.0000 <Sz>= 1.0000 <S**2>= 2.0096 S= 1.0032
 ExpMin= 2.53D-02 ExpMax= 1.53D+04 ExpMxC= 5.22D+02 IAcc=3 IRadAn=         7 AccDes= 0.00D+00
 Harris functional with IExCor= 4639 and IRadAn=       7 diagonalized for initial guess.
 HarFok:  IExCor= 4639 AccDes= 0.00D+00 IRadAn=         7 IDoV= 1 UseB2=F ITyADJ=14
 ICtDFT=  3500011 ScaDFX=  1.000000  1.000000  1.000000  1.000000
 FoFCou: FMM=F IPFlag=           0 FMFlag=      100000 FMFlg1=           0
         NFxFlg=           0 DoJE=T BraDBF=F KetDBF=T FulRan=T
         wScrn=  0.000000 ICntrl=       500 IOpCl=  0 I1Cent=   200000004 NGrid=           0
         NMat0=    1 NMatS0=      1 NMatT0=    0 NMatD0=    1 NMtDS0=    0 NMtDT0=    0
 Petite list used in FoFCou.
 Requested convergence on RMS density matrix=1.00D-08 within 128 cycles.
 Requested convergence on MAX density matrix=1.00D-06.
 Requested convergence on             energy=1.00D-06.
 No special actions if energy rises.
 SCF Done:  E(UwB97XD) =  -423.312073507     A.U. after   20 cycles
            NFock= 20  Conv=0.84D-08     -V/T= 2.0059
 <Sx>= 0.0000 <Sy>= 0.0000 <Sz>= 1.0000 <S**2>= 2.0096 S= 1.0032
 <L.S>=  0.00000000000    
 Annihilation of the first spin contaminant:
 S**2 before annihilation     2.0096,   after     2.0001
 Calling FoFJK, ICntrl=      2127 FMM=F ISym2X=0 I1Cent= 0 IOpClX= 1 NMat=1 NMatS=1 NMatT=0.
 ***** Axes restored to original set *****
 -------------------------------------------------------------------
 Center     Atomic                   Forces (Hartrees/Bohr)
 Number     Number              X              Y              Z
 -------------------------------------------------------------------
      1        1          -0.000000737   -0.000000178    0.000000344
      2        6           0.000071492   -0.000091333   -0.000000875
      3        1           0.000021823   -0.000000063    0.000002253
      4        1          -0.000001990    0.000002518    0.000001795
      5        6          -0.000154114    0.000318340    0.000067904
      6        1          -0.000218640    0.000075663    0.000029853
      7        8           0.000425353   -0.000102680    0.000102778
      8        1          -0.000089959    0.000042172    0.000063355
      9        6           0.000318762   -0.000241734   -0.000329746
     10        1          -0.000028038    0.000026563    0.000091815
     11        6           0.000039089   -0.000140533    0.000163724
     12        1          -0.000321673   -0.000153200   -0.000280085
     13        6          -0.000009783    0.000076740    0.000036842
     14        1          -0.000010744    0.000004747   -0.000001636
     15        1           0.000008336   -0.000009481   -0.000005450
     16        1          -0.000018171    0.000014289    0.000016298
     17        8           0.000063435    0.000069482   -0.000013926
     18        8          -0.000133747    0.000296392   -0.000013058
     19        1           0.000006157   -0.000146828    0.000096987
     20        1           0.000033149   -0.000040876   -0.000029174
 -------------------------------------------------------------------
 Cartesian Forces:  Max     0.000425353 RMS     0.000135659

 GradGradGradGradGradGradGradGradGradGradGradGradGradGradGradGradGradGrad
 Berny optimization.
 Using GEDIIS/GDIIS optimizer.
 FormGI is forming the generalized inverse of G from B-inverse, IUseBI=4.
 Internal  Forces:  Max     0.000331682 RMS     0.000071425
 Search for a local minimum.
 Step number   8 out of a maximum of  111
 All quantities printed in internal units (Hartrees-Bohrs-Radians)
 Mixed Optimization -- En-DIIS/RFO-DIIS
 Swapping is turned off.
 Update second derivatives using D2CorX and points    1    2    3    4    5
                                                      6    7    8
 DE= -2.09D-05 DEPred=-1.60D-05 R= 1.31D+00
 TightC=F SS=  1.41D+00  RLast= 5.88D-02 DXNew= 5.0454D-01 1.7631D-01
 Trust test= 1.31D+00 RLast= 5.88D-02 DXMaxT set to 3.00D-01
 ITU=  1  1  1  1  1  1  1  0
     Eigenvalues ---    0.00207   0.00278   0.00325   0.00409   0.00424
     Eigenvalues ---    0.01362   0.01995   0.02557   0.03388   0.04045
     Eigenvalues ---    0.04228   0.04325   0.05163   0.05614   0.05637
     Eigenvalues ---    0.05642   0.05658   0.05752   0.06276   0.06471
     Eigenvalues ---    0.09448   0.09546   0.10464   0.11274   0.12799
     Eigenvalues ---    0.14301   0.15839   0.15998   0.16000   0.16002
     Eigenvalues ---    0.16005   0.16061   0.16575   0.17137   0.18630
     Eigenvalues ---    0.20585   0.26887   0.29550   0.29795   0.31693
     Eigenvalues ---    0.31869   0.32715   0.33713   0.34064   0.34122
     Eigenvalues ---    0.34151   0.34185   0.34335   0.34608   0.35597
     Eigenvalues ---    0.42854   0.45537   0.51247   0.52831
 En-DIIS/RFO-DIIS/Sim-DIIS IScMMF=       -3 using points:     8    7    6    5    4    3    2
 RFO step:  Lambda=-1.23645524D-05.
 DidBck=F Rises=F RFO-DIIS coefs:    1.41989   -0.97397    1.80346   -1.99702   -0.05395
                  RFO-DIIS coefs:    1.04734   -0.24575
 Iteration  1 RMS(Cart)=  0.00507380 RMS(Int)=  0.00009603
 Iteration  2 RMS(Cart)=  0.00004252 RMS(Int)=  0.00009262
 Iteration  3 RMS(Cart)=  0.00000001 RMS(Int)=  0.00009262
 Variable       Old X    -DE/DX   Delta X   Delta X   Delta X     New X
                                 (Linear)    (Quad)   (Total)
    R1        2.05909   0.00000  -0.00044   0.00033  -0.00011   2.05897
    R2        2.06035   0.00001  -0.00020   0.00009  -0.00011   2.06024
    R3        2.05826   0.00000  -0.00043   0.00031  -0.00012   2.05814
    R4        2.86850   0.00009  -0.00075   0.00048  -0.00027   2.86823
    R5        2.10215   0.00002  -0.00090   0.00076  -0.00024   2.10191
    R6        2.56205  -0.00027   0.00241  -0.00141   0.00102   2.56307
    R7        2.08491   0.00003  -0.00100   0.00055  -0.00046   2.08446
    R8        4.29290  -0.00009  -0.00386  -0.00025  -0.00422   4.28868
    R9        4.28154   0.00033   0.00045   0.00598   0.00649   4.28803
   R10        2.07193   0.00009  -0.00079   0.00060  -0.00020   2.07173
   R11        2.05959   0.00006  -0.00043   0.00031  -0.00012   2.05947
   R12        2.90848  -0.00005  -0.00009  -0.00078  -0.00081   2.90767
   R13        2.65678  -0.00030   0.00277  -0.00211   0.00063   2.65742
   R14        2.10562   0.00001  -0.00150   0.00108  -0.00030   2.10532
   R15        2.87772   0.00010  -0.00031   0.00007  -0.00024   2.87748
   R16        2.55857  -0.00004   0.00206  -0.00119   0.00087   2.55944
   R17        2.05953   0.00000  -0.00027   0.00021  -0.00006   2.05947
   R18        2.06039  -0.00001  -0.00054   0.00042  -0.00012   2.06027
   R19        2.05588   0.00000  -0.00022   0.00005  -0.00017   2.05570
   R20        1.81935  -0.00006   0.00013  -0.00016  -0.00004   1.81932
    A1        1.89149  -0.00001  -0.00002  -0.00004  -0.00006   1.89143
    A2        1.89288   0.00000   0.00016  -0.00006   0.00010   1.89299
    A3        1.92959  -0.00001  -0.00033   0.00019  -0.00013   1.92945
    A4        1.89495  -0.00001   0.00011  -0.00004   0.00007   1.89502
    A5        1.92637   0.00003   0.00017  -0.00020  -0.00003   1.92634
    A6        1.92759  -0.00001  -0.00008   0.00013   0.00005   1.92764
    A7        1.94567  -0.00002   0.00070  -0.00080  -0.00012   1.94555
    A8        2.01859   0.00007  -0.00073   0.00027  -0.00055   2.01804
    A9        1.96332  -0.00005   0.00048  -0.00021   0.00029   1.96361
   A10        1.81716  -0.00006  -0.00243   0.00082  -0.00150   1.81565
   A11        1.78773   0.00001   0.00272  -0.00118   0.00152   1.78925
   A12        1.91208   0.00003  -0.00054   0.00099   0.00049   1.91257
   A13        2.64031   0.00022   0.00492   0.00116   0.00617   2.64649
   A14        1.83005  -0.00011  -0.00785  -0.00206  -0.00949   1.82056
   A15        1.89081  -0.00003   0.00102  -0.00076   0.00026   1.89108
   A16        1.89977  -0.00004   0.00015   0.00025   0.00033   1.90010
   A17        1.93659   0.00001  -0.00100   0.00041  -0.00064   1.93595
   A18        1.91447  -0.00003   0.00091  -0.00066   0.00027   1.91474
   A19        1.88406   0.00003  -0.00046   0.00064   0.00019   1.88425
   A20        1.93752   0.00004  -0.00056   0.00008  -0.00039   1.93712
   A21        1.83504   0.00007   0.00085   0.00073   0.00189   1.83692
   A22        1.98395  -0.00005   0.00175  -0.00173  -0.00007   1.98388
   A23        1.94123   0.00003  -0.00033  -0.00005  -0.00041   1.94082
   A24        1.89146  -0.00002  -0.00081   0.00055  -0.00041   1.89105
   A25        1.79534  -0.00004   0.00058  -0.00066  -0.00011   1.79522
   A26        1.99834   0.00003  -0.00197   0.00128  -0.00064   1.99770
   A27        2.43068  -0.00013  -0.00700  -0.00088  -0.00752   2.42316
   A28        1.92476   0.00001  -0.00037   0.00028  -0.00009   1.92467
   A29        1.92463  -0.00003  -0.00029   0.00028  -0.00001   1.92462
   A30        1.92432   0.00004   0.00043  -0.00067  -0.00024   1.92407
   A31        1.89546   0.00000   0.00011  -0.00001   0.00010   1.89556
   A32        1.89872  -0.00002   0.00002   0.00006   0.00008   1.89881
   A33        1.89530  -0.00001   0.00011   0.00006   0.00017   1.89546
   A34        1.76682  -0.00012  -0.00640  -0.00007  -0.00630   1.76052
   A35        1.93840   0.00006  -0.00013   0.00057   0.00057   1.93897
   A36        1.85361   0.00009  -0.00233   0.00200  -0.00024   1.85337
    D1        3.11456   0.00001   0.00231  -0.00089   0.00140   3.11596
    D2       -1.09746  -0.00003  -0.00087  -0.00023  -0.00107  -1.09853
    D3        1.11775   0.00003  -0.00183   0.00122  -0.00060   1.11715
    D4        1.02202   0.00001   0.00244  -0.00083   0.00157   1.02359
    D5        3.09318  -0.00003  -0.00074  -0.00017  -0.00089   3.09229
    D6       -0.97479   0.00003  -0.00170   0.00127  -0.00043  -0.97521
    D7       -1.07356   0.00000   0.00225  -0.00075   0.00147  -1.07208
    D8        0.99761  -0.00004  -0.00093  -0.00009  -0.00100   0.99661
    D9       -3.07036   0.00003  -0.00189   0.00136  -0.00053  -3.07089
   D10        2.70070   0.00007   0.00269   0.00060   0.00335   2.70405
   D11        0.51274   0.00004   0.00478   0.00020   0.00509   0.51783
   D12       -1.47922   0.00002   0.00522  -0.00073   0.00453  -1.47470
   D13       -2.94021   0.00005  -0.00442   0.00098  -0.00340  -2.94361
   D14       -0.79940   0.00003  -0.00575   0.00073  -0.00499  -0.80439
   D15        1.10223   0.00003  -0.00401   0.00017  -0.00378   1.09845
   D16       -0.59003   0.00003   0.00132   0.00048   0.00202  -0.58802
   D17        1.37202   0.00009  -0.00407   0.00293  -0.00118   1.37084
   D18        1.68322   0.00001   0.01224  -0.00014   0.01241   1.69563
   D19        3.00522  -0.00005  -0.00008  -0.00022  -0.00037   3.00485
   D20        0.93930  -0.00004  -0.00064  -0.00042  -0.00105   0.93825
   D21       -1.34690  -0.00005   0.00088  -0.00063   0.00029  -1.34661
   D22        0.93920   0.00002  -0.00191   0.00094  -0.00104   0.93816
   D23       -1.12671   0.00003  -0.00248   0.00074  -0.00172  -1.12843
   D24        2.87027   0.00002  -0.00095   0.00053  -0.00038   2.86989
   D25       -1.14147  -0.00003  -0.00159   0.00052  -0.00121  -1.14268
   D26        3.07580  -0.00002  -0.00215   0.00032  -0.00189   3.07391
   D27        0.78959  -0.00003  -0.00062   0.00011  -0.00054   0.78905
   D28       -2.83948  -0.00001  -0.00097   0.00055  -0.00039  -2.83987
   D29        1.41814  -0.00006   0.00246  -0.00078   0.00171   1.41984
   D30       -0.77010  -0.00001  -0.00059   0.00026  -0.00033  -0.77043
   D31       -2.79567  -0.00006   0.00284  -0.00107   0.00177  -2.79390
   D32        1.32872   0.00000  -0.00009  -0.00010  -0.00011   1.32861
   D33       -0.69685  -0.00005   0.00334  -0.00143   0.00199  -0.69486
   D34       -0.48065  -0.00003  -0.00616  -0.00085  -0.00698  -0.48763
   D35        1.64655  -0.00006  -0.00400  -0.00219  -0.00623   1.64033
   D36       -2.51429  -0.00006  -0.00636  -0.00081  -0.00721  -2.52150
   D37        0.99157   0.00000  -0.00108   0.00115   0.00016   0.99173
   D38       -1.10170   0.00001  -0.00079   0.00080   0.00010  -1.10160
   D39        3.08870   0.00001  -0.00101   0.00097   0.00005   3.08875
   D40       -1.04161  -0.00004  -0.00268   0.00090  -0.00187  -1.04348
   D41       -3.13488  -0.00003  -0.00239   0.00055  -0.00193  -3.13681
   D42        1.05552  -0.00003  -0.00261   0.00073  -0.00198   1.05354
   D43       -3.03393   0.00002  -0.00175   0.00064  -0.00111  -3.03504
   D44        1.15599   0.00003  -0.00146   0.00029  -0.00117   1.15482
   D45       -0.93680   0.00003  -0.00168   0.00046  -0.00122  -0.93802
         Item               Value     Threshold  Converged?
 Maximum Force            0.000332     0.000450     YES
 RMS     Force            0.000071     0.000300     YES
 Maximum Displacement     0.019992     0.001800     NO 
 RMS     Displacement     0.005097     0.001200     NO 
 Predicted change in Energy=-4.950281D-06
 GradGradGradGradGradGradGradGradGradGradGradGradGradGradGradGradGradGrad

                          Input orientation:                          
 ---------------------------------------------------------------------
 Center     Atomic      Atomic             Coordinates (Angstroms)
 Number     Number       Type             X           Y           Z
 ---------------------------------------------------------------------
      1          1           0        4.190495    0.944179   -0.107238
      2          6           0        3.617487    0.056649    0.159404
      3          1           0        4.120076   -0.815483   -0.259405
      4          1           0        3.609338   -0.035432    1.244593
      5          6           0        2.200364    0.157018   -0.374835
      6          1           0        1.608902   -0.753588   -0.133708
      7          8           0        1.455783    1.174589    0.124909
      8          1           0       -1.974825   -1.195305    1.379573
      9          6           0       -1.102947   -0.787906    0.854446
     10          1           0       -0.458393   -0.301023    1.586025
     11          6           0       -1.583168    0.243299   -0.181660
     12          1           0       -0.655147    0.720022   -0.572434
     13          6           0       -2.470684    1.332269    0.405759
     14          1           0       -1.951665    1.847497    1.213768
     15          1           0       -3.388547    0.898184    0.802925
     16          1           0       -2.733426    2.057943   -0.360884
     17          8           0       -2.094002   -0.365622   -1.278318
     18          8           0       -0.363061   -1.813265    0.239036
     19          1           0       -0.813147   -2.009106   -0.589179
     20          1           0        2.165288    0.179921   -1.477086
 ---------------------------------------------------------------------
                    Distance matrix (angstroms):
                    1          2          3          4          5
     1  H    0.000000
     2  C    1.089562   0.000000
     3  H    1.767632   1.090234   0.000000
     4  H    1.767718   1.089120   1.769561   0.000000
     5  C    2.156815   1.517802   2.155081   2.155177   0.000000
     6  H    3.089941   2.185592   2.515080   2.533220   1.112282
     7  O    2.754202   2.433916   3.347618   2.712128   1.356317
     8  H    6.693218   5.859195   6.322843   5.704945   4.726408
     9  C    5.652033   4.845498   5.340543   4.787908   3.649092
    10  H    5.101943   4.333126   4.963130   4.090666   3.335230
    11  C    5.816524   5.215168   5.801211   5.392031   3.789442
    12  H    4.873079   4.385323   5.025785   4.696608   2.917184
    13  C    6.692166   6.225250   6.963721   6.288157   4.879471
    14  H    6.347217   5.944264   6.791740   5.871211   4.756125
    15  H    7.633635   7.085677   7.774614   7.073691   5.759546
    16  H    7.017513   6.679070   7.432185   6.869529   5.287343
    17  O    6.525481   5.904783   6.313107   6.245173   4.419391
    18  O    5.334630   4.398601   4.619798   4.466743   3.290897
    19  H    5.830145   4.945527   5.086274   5.178464   3.717430
    20  H    2.561647   2.191387   2.508939   3.088559   1.103048
                    6          7          8          9         10
     6  H    0.000000
     7  O    1.951459   0.000000
     8  H    3.915129   4.354268   0.000000
     9  C    2.886477   3.306162   1.096314   0.000000
    10  H    2.726904   2.824245   1.772549   1.089822   0.000000
    11  C    3.344457   3.193197   2.158802   1.538672   2.164743
    12  H    2.736773   2.269128   3.036505   2.123761   2.395870
    13  C    4.613550   3.939655   2.753692   2.562649   2.847804
    14  H    4.610745   3.639934   3.047403   2.791913   2.642834
    15  H    5.346038   4.899351   2.591105   2.840690   3.261463
    16  H    5.178043   4.308803   3.766734   3.497763   3.811948
    17  O    3.895144   4.116099   2.786927   2.389393   3.299068
    18  O    2.269470   3.499784   2.068933   1.406244   2.027399
    19  H    2.765882   3.974151   2.426470   1.912947   2.788353
    20  H    1.727909   2.014734   5.214622   4.129660   4.061731
                   11         12         13         14         15
    11  C    0.000000
    12  H    1.114088   0.000000
    13  C    1.522696   2.151252   0.000000
    14  H    2.157883   2.478442   1.089825   0.000000
    15  H    2.158165   3.065099   1.090249   1.770485   0.000000
    16  H    2.155956   2.480732   1.087831   1.770583   1.768806
    17  O    1.354399   1.935768   2.420917   3.335962   2.757649
    18  O    2.427983   2.676069   3.790021   4.107912   4.101645
    19  H    2.415022   2.733749   3.860326   4.406838   4.125890
    20  H    3.966493   3.010807   5.134710   5.193342   6.046440
                   16         17         18         19         20
    16  H    0.000000
    17  O    2.669122   0.000000
    18  O    4.578732   2.719226   0.000000
    19  H    4.503384   2.194662   0.962741   0.000000
    20  H    5.363793   4.298683   3.648344   3.801486   0.000000
 Stoichiometry    C5H12O3(3)
 Framework group  C1[X(C5H12O3)]
 Deg. of freedom    54
 Full point group                 C1      NOp   1
 Largest Abelian subgroup         C1      NOp   1
 Largest concise Abelian subgroup C1      NOp   1
                         Standard orientation:                         
 ---------------------------------------------------------------------
 Center     Atomic      Atomic             Coordinates (Angstroms)
 Number     Number       Type             X           Y           Z
 ---------------------------------------------------------------------
      1          1           0        4.203750   -0.901347    0.191336
      2          6           0        3.624581   -0.026196   -0.101615
      3          1           0        4.111881    0.860228    0.305081
      4          1           0        3.629882    0.042829   -1.188532
      5          6           0        2.201657   -0.131291    0.416038
      6          1           0        1.603442    0.767259    0.147861
      7          8           0        1.475086   -1.167563   -0.071641
      8          1           0       -1.964453    1.136284   -1.421272
      9          6           0       -1.095207    0.749975   -0.876222
     10          1           0       -0.435620    0.255067   -1.588770
     11          6           0       -1.577780   -0.264472    0.175221
     12          1           0       -0.649843   -0.722291    0.588171
     13          6           0       -2.445307   -1.375595   -0.400457
     14          1           0       -1.909905   -1.901875   -1.190452
     15          1           0       -3.362532   -0.960422   -0.818756
     16          1           0       -2.710216   -2.087831    0.377951
     17          8           0       -2.109881    0.361668    1.251888
     18          8           0       -0.374959    1.796424   -0.273140
     19          1           0       -0.838181    2.004617    0.544755
     20          1           0        2.152146   -0.131287    1.517974
 ---------------------------------------------------------------------
 Rotational constants (GHZ):           2.9027606           0.8794714           0.7819766
 Standard basis: Aug-CC-pVTZ (5D, 7F)
 There are   740 symmetry adapted cartesian basis functions of A   symmetry.
 There are   644 symmetry adapted basis functions of A   symmetry.
   644 basis functions,   900 primitive gaussians,   740 cartesian basis functions
    34 alpha electrons       32 beta electrons
       nuclear repulsion energy       389.5602490825 Hartrees.
 NAtoms=   20 NActive=   20 NUniq=   20 SFac= 1.00D+00 NAtFMM=   60 NAOKFM=F Big=F
 Integral buffers will be    131072 words long.
 Raffenetti 2 integral format.
 Two-electron integral symmetry is turned on.
 Nuclear repulsion after empirical dispersion term =      389.5502542244 Hartrees.
 One-electron integrals computed using PRISM.
 NBasis=   644 RedAO= T EigKep=  6.93D-06  NBF=   644
 NBsUse=   644 1.00D-06 EigRej= -1.00D+00 NBFU=   644
 Initial guess from the checkpoint file:  "Reverse-wb-opt.chk"
 B after Tr=     0.000000    0.000000    0.000000
         Rot=    1.000000    0.000584    0.000232   -0.000218 Ang=   0.08 deg.
 Initial guess <Sx>= 0.0000 <Sy>= 0.0000 <Sz>= 1.0000 <S**2>= 2.0096 S= 1.0032
 Requested convergence on RMS density matrix=1.00D-08 within 128 cycles.
 Requested convergence on MAX density matrix=1.00D-06.
 Requested convergence on             energy=1.00D-06.
 No special actions if energy rises.
 SCF Done:  E(UwB97XD) =  -423.312079243     A.U. after   20 cycles
            NFock= 20  Conv=0.36D-08     -V/T= 2.0059
 <Sx>= 0.0000 <Sy>= 0.0000 <Sz>= 1.0000 <S**2>= 2.0095 S= 1.0032
 <L.S>=  0.00000000000    
 Annihilation of the first spin contaminant:
 S**2 before annihilation     2.0095,   after     2.0001
 Calling FoFJK, ICntrl=      2127 FMM=F ISym2X=0 I1Cent= 0 IOpClX= 1 NMat=1 NMatS=1 NMatT=0.
 ***** Axes restored to original set *****
 -------------------------------------------------------------------
 Center     Atomic                   Forces (Hartrees/Bohr)
 Number     Number              X              Y              Z
 -------------------------------------------------------------------
      1        1           0.000024441    0.000030485   -0.000002779
      2        6           0.000098568   -0.000123712   -0.000017193
      3        1           0.000043031   -0.000031421   -0.000009664
      4        1          -0.000003087    0.000001259    0.000035634
      5        6          -0.000333533    0.000665253    0.000308112
      6        1          -0.000201321   -0.000066206   -0.000023206
      7        8           0.000552986   -0.000260472   -0.000032365
      8        1          -0.000139872    0.000079425    0.000100741
      9        6           0.000480704   -0.000479782   -0.000452111
     10        1          -0.000001732    0.000034789    0.000123097
     11        6          -0.000204071   -0.000199356   -0.000024576
     12        1          -0.000278778   -0.000188914   -0.000220173
     13        6           0.000007720    0.000111504    0.000052541
     14        1           0.000000275    0.000015558    0.000009521
     15        1          -0.000019274   -0.000018957    0.000005990
     16        1          -0.000052547    0.000068363   -0.000005277
     17        8           0.000131160    0.000166205    0.000060753
     18        8          -0.000111800    0.000439494    0.000117366
     19        1          -0.000017098   -0.000164182    0.000075826
     20        1           0.000024227   -0.000079335   -0.000102237
 -------------------------------------------------------------------
 Cartesian Forces:  Max     0.000665253 RMS     0.000200165

 GradGradGradGradGradGradGradGradGradGradGradGradGradGradGradGradGradGrad
 Berny optimization.
 Using GEDIIS/GDIIS optimizer.
 FormGI is forming the generalized inverse of G from B-inverse, IUseBI=4.
 Internal  Forces:  Max     0.000489748 RMS     0.000095273
 Search for a local minimum.
 Step number   9 out of a maximum of  111
 All quantities printed in internal units (Hartrees-Bohrs-Radians)
 Mixed Optimization -- En-DIIS/RFO-DIIS
 Swapping is turned off.
 Update second derivatives using D2CorX and points    1    2    3    4    5
                                                      6    7    8    9
 DE= -5.74D-06 DEPred=-4.95D-06 R= 1.16D+00
 TightC=F SS=  1.41D+00  RLast= 2.74D-02 DXNew= 5.0454D-01 8.2308D-02
 Trust test= 1.16D+00 RLast= 2.74D-02 DXMaxT set to 3.00D-01
 ITU=  1  1  1  1  1  1  1  1  0
     Eigenvalues ---    0.00194   0.00272   0.00324   0.00409   0.00436
     Eigenvalues ---    0.00916   0.01828   0.02447   0.03426   0.04106
     Eigenvalues ---    0.04221   0.04333   0.05300   0.05612   0.05638
     Eigenvalues ---    0.05642   0.05658   0.05745   0.06205   0.06544
     Eigenvalues ---    0.09442   0.09773   0.10495   0.11181   0.12751
     Eigenvalues ---    0.14385   0.15815   0.16000   0.16000   0.16000
     Eigenvalues ---    0.16024   0.16090   0.16541   0.17072   0.18528
     Eigenvalues ---    0.20596   0.27305   0.29544   0.29781   0.31761
     Eigenvalues ---    0.32080   0.32944   0.33733   0.34077   0.34124
     Eigenvalues ---    0.34154   0.34185   0.34343   0.34466   0.36286
     Eigenvalues ---    0.43175   0.49200   0.51437   0.53530
 En-DIIS/RFO-DIIS/Sim-DIIS IScMMF=       -3 using points:     9    8    7    6    5    4    3    2
 RFO step:  Lambda=-1.43188707D-05.
 DIIS inversion failure, remove point   8.
 DIIS inversion failure, remove point   7.
 DIIS inversion failure, remove point   6.
 RFO-DIIS uses    5 points instead of    8
 DidBck=F Rises=F RFO-DIIS coefs:    2.01477   -0.60128   -0.48668    0.02359    0.04961
                  RFO-DIIS coefs:    0.00000    0.00000    0.00000
 Iteration  1 RMS(Cart)=  0.00830335 RMS(Int)=  0.00008483
 Iteration  2 RMS(Cart)=  0.00012619 RMS(Int)=  0.00004007
 Iteration  3 RMS(Cart)=  0.00000002 RMS(Int)=  0.00004007
 Variable       Old X    -DE/DX   Delta X   Delta X   Delta X     New X
                                 (Linear)    (Quad)   (Total)
    R1        2.05897   0.00004  -0.00023   0.00014  -0.00009   2.05888
    R2        2.06024   0.00005  -0.00021   0.00013  -0.00008   2.06016
    R3        2.05814   0.00004  -0.00026   0.00013  -0.00013   2.05801
    R4        2.86823   0.00016  -0.00062   0.00045  -0.00017   2.86806
    R5        2.10191   0.00010  -0.00074   0.00058  -0.00011   2.10180
    R6        2.56307  -0.00049   0.00229  -0.00123   0.00107   2.56414
    R7        2.08446   0.00010  -0.00105   0.00043  -0.00061   2.08384
    R8        4.28868  -0.00009  -0.00638  -0.00080  -0.00713   4.28155
    R9        4.28803   0.00035   0.01045   0.00724   0.01764   4.30567
   R10        2.07173   0.00013  -0.00051   0.00038  -0.00013   2.07160
   R11        2.05947   0.00010  -0.00029   0.00024  -0.00005   2.05942
   R12        2.90767   0.00009  -0.00164   0.00051  -0.00111   2.90656
   R13        2.65742  -0.00042   0.00134  -0.00099   0.00033   2.65775
   R14        2.10532   0.00003  -0.00084   0.00014  -0.00074   2.10458
   R15        2.87748   0.00019  -0.00040   0.00037  -0.00002   2.87745
   R16        2.55944  -0.00017   0.00191  -0.00065   0.00126   2.56070
   R17        2.05947   0.00001  -0.00014   0.00004  -0.00010   2.05937
   R18        2.06027   0.00003  -0.00026   0.00012  -0.00014   2.06013
   R19        2.05570   0.00006  -0.00031   0.00020  -0.00011   2.05559
   R20        1.81932  -0.00002  -0.00020   0.00003  -0.00017   1.81915
    A1        1.89143  -0.00002  -0.00015   0.00004  -0.00012   1.89132
    A2        1.89299   0.00000   0.00021  -0.00008   0.00013   1.89311
    A3        1.92945   0.00000  -0.00020   0.00005  -0.00015   1.92930
    A4        1.89502  -0.00001   0.00009   0.00004   0.00012   1.89515
    A5        1.92634   0.00004   0.00003   0.00002   0.00005   1.92639
    A6        1.92764  -0.00001   0.00003  -0.00006  -0.00003   1.92761
    A7        1.94555  -0.00005   0.00008  -0.00061  -0.00048   1.94507
    A8        2.01804   0.00009  -0.00131   0.00079  -0.00054   2.01750
    A9        1.96361  -0.00005   0.00066  -0.00038   0.00028   1.96389
   A10        1.81565  -0.00002  -0.00310   0.00076  -0.00237   1.81328
   A11        1.78925   0.00000   0.00339  -0.00114   0.00221   1.79146
   A12        1.91257   0.00003   0.00058   0.00043   0.00103   1.91360
   A13        2.64649   0.00016   0.01048   0.00048   0.01088   2.65737
   A14        1.82056  -0.00004  -0.01548  -0.00075  -0.01637   1.80418
   A15        1.89108  -0.00002   0.00065  -0.00071  -0.00007   1.89101
   A16        1.90010  -0.00009   0.00056  -0.00066  -0.00010   1.90000
   A17        1.93595   0.00004  -0.00110   0.00081  -0.00024   1.93571
   A18        1.91474  -0.00004   0.00062  -0.00035   0.00028   1.91502
   A19        1.88425  -0.00002  -0.00026  -0.00007  -0.00036   1.88389
   A20        1.93712   0.00013  -0.00043   0.00093   0.00047   1.93760
   A21        1.83692  -0.00001   0.00368  -0.00113   0.00246   1.83938
   A22        1.98388  -0.00003   0.00011  -0.00012  -0.00002   1.98386
   A23        1.94082   0.00006  -0.00061   0.00077   0.00019   1.94102
   A24        1.89105   0.00001  -0.00080   0.00007  -0.00065   1.89040
   A25        1.79522  -0.00005  -0.00031  -0.00049  -0.00082   1.79440
   A26        1.99770   0.00001  -0.00161   0.00066  -0.00096   1.99674
   A27        2.42316  -0.00008  -0.01249  -0.00005  -0.01270   2.41046
   A28        1.92467   0.00000  -0.00020  -0.00007  -0.00027   1.92440
   A29        1.92462  -0.00003   0.00004  -0.00018  -0.00014   1.92448
   A30        1.92407   0.00009  -0.00035   0.00041   0.00006   1.92413
   A31        1.89556   0.00000   0.00012   0.00000   0.00012   1.89568
   A32        1.89881  -0.00004   0.00009  -0.00003   0.00006   1.89887
   A33        1.89546  -0.00003   0.00032  -0.00014   0.00018   1.89565
   A34        1.76052  -0.00010  -0.01039   0.00083  -0.00969   1.75083
   A35        1.93897   0.00006   0.00078   0.00108   0.00187   1.94083
   A36        1.85337   0.00008  -0.00105   0.00074  -0.00031   1.85305
    D1        3.11596  -0.00001   0.00307  -0.00086   0.00221   3.11817
    D2       -1.09853  -0.00002  -0.00188   0.00024  -0.00165  -1.10018
    D3        1.11715   0.00005  -0.00161   0.00119  -0.00041   1.11674
    D4        1.02359  -0.00002   0.00337  -0.00095   0.00242   1.02601
    D5        3.09229  -0.00003  -0.00159   0.00015  -0.00144   3.09085
    D6       -0.97521   0.00005  -0.00131   0.00110  -0.00020  -0.97542
    D7       -1.07208  -0.00002   0.00323  -0.00097   0.00225  -1.06983
    D8        0.99661  -0.00003  -0.00173   0.00013  -0.00161   0.99501
    D9       -3.07089   0.00004  -0.00146   0.00108  -0.00037  -3.07126
   D10        2.70405   0.00009   0.00679  -0.00145   0.00538   2.70943
   D11        0.51783   0.00003   0.01040  -0.00256   0.00788   0.52571
   D12       -1.47470   0.00001   0.00960  -0.00287   0.00677  -1.46792
   D13       -2.94361   0.00005  -0.00586   0.00108  -0.00473  -2.94834
   D14       -0.80439   0.00002  -0.00882   0.00135  -0.00738  -0.81177
   D15        1.09845   0.00002  -0.00620   0.00057  -0.00558   1.09287
   D16       -0.58802   0.00004   0.00146   0.00320   0.00473  -0.58329
   D17        1.37084   0.00010  -0.00459   0.00484   0.00026   1.37110
   D18        1.69563  -0.00004   0.02042   0.00063   0.02102   1.71666
   D19        3.00485  -0.00006  -0.00014  -0.00002  -0.00012   3.00473
   D20        0.93825  -0.00005  -0.00159   0.00068  -0.00091   0.93735
   D21       -1.34661  -0.00010   0.00113  -0.00084   0.00029  -1.34632
   D22        0.93816   0.00004  -0.00162   0.00143  -0.00014   0.93802
   D23       -1.12843   0.00005  -0.00307   0.00214  -0.00093  -1.12936
   D24        2.86989   0.00001  -0.00034   0.00061   0.00026   2.87016
   D25       -1.14268   0.00001  -0.00142   0.00115  -0.00018  -1.14286
   D26        3.07391   0.00002  -0.00287   0.00186  -0.00097   3.07294
   D27        0.78905  -0.00003  -0.00015   0.00033   0.00023   0.78928
   D28       -2.83987   0.00000  -0.00101   0.00063  -0.00036  -2.84023
   D29        1.41984  -0.00006   0.00286  -0.00116   0.00171   1.42155
   D30       -0.77043  -0.00002  -0.00102   0.00019  -0.00080  -0.77123
   D31       -2.79390  -0.00007   0.00285  -0.00160   0.00127  -2.79263
   D32        1.32861   0.00000  -0.00068   0.00028  -0.00039   1.32822
   D33       -0.69486  -0.00006   0.00319  -0.00151   0.00167  -0.69319
   D34       -0.48763  -0.00004  -0.01168  -0.00126  -0.01289  -0.50052
   D35        1.64033  -0.00007  -0.00992  -0.00200  -0.01187   1.62845
   D36       -2.52150  -0.00008  -0.01232  -0.00146  -0.01372  -2.53522
   D37        0.99173  -0.00004  -0.00019   0.00003  -0.00019   0.99155
   D38       -1.10160  -0.00002  -0.00023   0.00019  -0.00007  -1.10167
   D39        3.08875  -0.00002  -0.00043   0.00021  -0.00024   3.08851
   D40       -1.04348  -0.00002  -0.00429   0.00146  -0.00280  -1.04628
   D41       -3.13681   0.00000  -0.00433   0.00161  -0.00269  -3.13950
   D42        1.05354   0.00000  -0.00453   0.00164  -0.00286   1.05068
   D43       -3.03504   0.00003  -0.00247   0.00165  -0.00082  -3.03586
   D44        1.15482   0.00005  -0.00251   0.00180  -0.00071   1.15411
   D45       -0.93802   0.00005  -0.00271   0.00183  -0.00088  -0.93890
         Item               Value     Threshold  Converged?
 Maximum Force            0.000490     0.000450     NO 
 RMS     Force            0.000095     0.000300     YES
 Maximum Displacement     0.032695     0.001800     NO 
 RMS     Displacement     0.008367     0.001200     NO 
 Predicted change in Energy=-6.846655D-06
 GradGradGradGradGradGradGradGradGradGradGradGradGradGradGradGradGradGrad

                          Input orientation:                          
 ---------------------------------------------------------------------
 Center     Atomic      Atomic             Coordinates (Angstroms)
 Number     Number       Type             X           Y           Z
 ---------------------------------------------------------------------
      1          1           0        4.188896    0.940559   -0.103898
      2          6           0        3.612901    0.053682    0.158246
      3          1           0        4.110002   -0.817425   -0.269051
      4          1           0        3.608234   -0.046547    1.242664
      5          6           0        2.194409    0.164602   -0.369987
      6          1           0        1.599396   -0.744265   -0.131316
      7          8           0        1.456002    1.181236    0.142211
      8          1           0       -1.969673   -1.192266    1.382927
      9          6           0       -1.098612   -0.787832    0.854306
     10          1           0       -0.451620   -0.299455    1.582691
     11          6           0       -1.580001    0.239928   -0.183804
     12          1           0       -0.654234    0.715674   -0.579966
     13          6           0       -2.465773    1.331276    0.401802
     14          1           0       -1.944790    1.848459    1.207225
     15          1           0       -3.383054    0.898894    0.801954
     16          1           0       -2.729363    2.054776   -0.366518
     17          8           0       -2.094917   -0.372271   -1.277544
     18          8           0       -0.361363   -1.816679    0.241152
     19          1           0       -0.812887   -2.013886   -0.585851
     20          1           0        2.155166    0.196381   -1.471553
 ---------------------------------------------------------------------
                    Distance matrix (angstroms):
                    1          2          3          4          5
     1  H    0.000000
     2  C    1.089514   0.000000
     3  H    1.767486   1.090192   0.000000
     4  H    1.767704   1.089050   1.769550   0.000000
     5  C    2.156592   1.517713   2.155009   2.155024   0.000000
     6  H    3.089481   2.185124   2.515445   2.531810   1.112224
     7  O    2.754487   2.433896   3.347760   2.711190   1.356885
     8  H    6.684875   5.849560   6.311258   5.696085   4.717348
     9  C    5.644752   4.836424   5.328458   4.780661   3.640056
    10  H    5.090835   4.321352   4.950317   4.081911   3.321110
    11  C    5.811836   5.207487   5.788039   5.388382   3.779750
    12  H    4.871665   4.380825   5.014480   4.698041   2.909044
    13  C    6.685282   6.216256   6.950379   6.284823   4.865602
    14  H    6.337620   5.933760   6.778409   5.867570   4.738770
    15  H    7.626055   7.076166   7.761359   7.068677   5.746366
    16  H    7.012328   6.671137   7.418622   6.868053   5.274116
    17  O    6.525892   5.901027   6.302083   6.243675   4.417036
    18  O    5.331630   4.393165   4.609981   4.460280   3.291039
    19  H    5.829138   4.941266   5.076093   5.173026   3.719709
    20  H    2.561315   2.191255   2.509023   3.088267   1.102722
                    6          7          8          9         10
     6  H    0.000000
     7  O    1.950111   0.000000
     8  H    3.902805   4.348349   0.000000
     9  C    2.872733   3.303084   1.096245   0.000000
    10  H    2.709676   2.811842   1.772428   1.089796   0.000000
    11  C    3.328657   3.195256   2.158163   1.538083   2.164413
    12  H    2.722418   2.278461   3.037032   2.124886   2.397629
    13  C    4.595398   3.933220   2.752632   2.562130   2.847910
    14  H    4.590770   3.625580   3.045898   2.791165   2.642738
    15  H    5.328768   4.891977   2.590004   2.840151   3.261732
    16  H    5.160243   4.305712   3.765762   3.497167   3.811814
    17  O    3.885894   4.127726   2.786787   2.389582   3.299496
    18  O    2.265697   3.507150   2.068864   1.406421   2.027274
    19  H    2.763629   3.985817   2.426787   1.912825   2.787895
    20  H    1.729141   2.015689   5.204871   4.118903   4.045935
                   11         12         13         14         15
    11  C    0.000000
    12  H    1.113698   0.000000
    13  C    1.522684   2.150467   0.000000
    14  H    2.157638   2.478465   1.089774   0.000000
    15  H    2.157997   3.064267   1.090175   1.770458   0.000000
    16  H    2.155942   2.478894   1.087772   1.770533   1.768813
    17  O    1.355063   1.935409   2.420705   3.335905   2.756713
    18  O    2.428024   2.678212   3.789982   4.107770   4.101152
    19  H    2.414495   2.734173   3.859741   4.406136   4.125051
    20  H    3.951160   2.992878   5.113758   5.168641   6.027788
                   16         17         18         19         20
    16  H    0.000000
    17  O    2.668904   0.000000
    18  O    4.578738   2.719920   0.000000
    19  H    4.502776   2.194753   0.962651   0.000000
    20  H    5.341662   4.292343   3.649478   3.805139   0.000000
 Stoichiometry    C5H12O3(3)
 Framework group  C1[X(C5H12O3)]
 Deg. of freedom    54
 Full point group                 C1      NOp   1
 Largest Abelian subgroup         C1      NOp   1
 Largest concise Abelian subgroup C1      NOp   1
                         Standard orientation:                         
 ---------------------------------------------------------------------
 Center     Atomic      Atomic             Coordinates (Angstroms)
 Number     Number       Type             X           Y           Z
 ---------------------------------------------------------------------
      1          1           0        4.202828   -0.891864    0.198254
      2          6           0        3.619854   -0.018737   -0.093003
      3          1           0        4.099696    0.868338    0.320964
      4          1           0        3.630106    0.056167   -1.179426
      5          6           0        2.195132   -0.135401    0.416907
      6          1           0        1.592521    0.760012    0.148320
      7          8           0        1.477100   -1.173003   -0.082040
      8          1           0       -1.958865    1.127150   -1.427991
      9          6           0       -1.090832    0.746256   -0.877362
     10          1           0       -0.427053    0.249348   -1.584564
     11          6           0       -1.574861   -0.263123    0.177422
     12          1           0       -0.649274   -0.717689    0.598114
     13          6           0       -2.438210   -1.378998   -0.395307
     14          1           0       -1.898911   -1.908100   -1.180683
     15          1           0       -3.354715   -0.967765   -0.818846
     16          1           0       -2.704232   -2.087725    0.385836
     17          8           0       -2.113569    0.367747    1.248865
     18          8           0       -0.375614    1.798400   -0.277800
     19          1           0       -0.841821    2.009026    0.537666
     20          1           0        2.139874   -0.142039    1.518224
 ---------------------------------------------------------------------
 Rotational constants (GHZ):           2.8969645           0.8817423           0.7831175
 Standard basis: Aug-CC-pVTZ (5D, 7F)
 There are   740 symmetry adapted cartesian basis functions of A   symmetry.
 There are   644 symmetry adapted basis functions of A   symmetry.
   644 basis functions,   900 primitive gaussians,   740 cartesian basis functions
    34 alpha electrons       32 beta electrons
       nuclear repulsion energy       389.6596851384 Hartrees.
 NAtoms=   20 NActive=   20 NUniq=   20 SFac= 1.00D+00 NAtFMM=   60 NAOKFM=F Big=F
 Integral buffers will be    131072 words long.
 Raffenetti 2 integral format.
 Two-electron integral symmetry is turned on.
 Nuclear repulsion after empirical dispersion term =      389.6496620360 Hartrees.
 One-electron integrals computed using PRISM.
 NBasis=   644 RedAO= T EigKep=  6.93D-06  NBF=   644
 NBsUse=   644 1.00D-06 EigRej= -1.00D+00 NBFU=   644
 Initial guess from the checkpoint file:  "Reverse-wb-opt.chk"
 B after Tr=     0.000000    0.000000    0.000000
         Rot=    0.999999    0.000849    0.000456   -0.000358 Ang=   0.12 deg.
 Initial guess <Sx>= 0.0000 <Sy>= 0.0000 <Sz>= 1.0000 <S**2>= 2.0095 S= 1.0032
 ExpMin= 2.53D-02 ExpMax= 1.53D+04 ExpMxC= 5.22D+02 IAcc=3 IRadAn=         7 AccDes= 0.00D+00
 Harris functional with IExCor= 4639 and IRadAn=       7 diagonalized for initial guess.
 HarFok:  IExCor= 4639 AccDes= 0.00D+00 IRadAn=         7 IDoV= 1 UseB2=F ITyADJ=14
 ICtDFT=  3500011 ScaDFX=  1.000000  1.000000  1.000000  1.000000
 FoFCou: FMM=F IPFlag=           0 FMFlag=      100000 FMFlg1=           0
         NFxFlg=           0 DoJE=T BraDBF=F KetDBF=T FulRan=T
         wScrn=  0.000000 ICntrl=       500 IOpCl=  0 I1Cent=   200000004 NGrid=           0
         NMat0=    1 NMatS0=      1 NMatT0=    0 NMatD0=    1 NMtDS0=    0 NMtDT0=    0
 Petite list used in FoFCou.
 Requested convergence on RMS density matrix=1.00D-08 within 128 cycles.
 Requested convergence on MAX density matrix=1.00D-06.
 Requested convergence on             energy=1.00D-06.
 No special actions if energy rises.
 SCF Done:  E(UwB97XD) =  -423.312087989     A.U. after   20 cycles
            NFock= 20  Conv=0.76D-08     -V/T= 2.0059
 <Sx>= 0.0000 <Sy>= 0.0000 <Sz>= 1.0000 <S**2>= 2.0095 S= 1.0032
 <L.S>=  0.00000000000    
 Annihilation of the first spin contaminant:
 S**2 before annihilation     2.0095,   after     2.0001
 Calling FoFJK, ICntrl=      2127 FMM=F ISym2X=0 I1Cent= 0 IOpClX= 1 NMat=1 NMatS=1 NMatT=0.
 ***** Axes restored to original set *****
 -------------------------------------------------------------------
 Center     Atomic                   Forces (Hartrees/Bohr)
 Number     Number              X              Y              Z
 -------------------------------------------------------------------
      1        1           0.000042908    0.000057934   -0.000004585
      2        6           0.000121185   -0.000153967   -0.000032568
      3        1           0.000048608   -0.000055615   -0.000019870
      4        1           0.000002839   -0.000000526    0.000071265
      5        6          -0.000517949    0.001014248    0.000629650
      6        1          -0.000133284   -0.000239470   -0.000125633
      7        8           0.000660738   -0.000410244   -0.000196067
      8        1          -0.000164451    0.000066652    0.000120738
      9        6           0.000576324   -0.000620139   -0.000349983
     10        1          -0.000015701    0.000090412    0.000142250
     11        6          -0.000515578   -0.000193704   -0.000355028
     12        1          -0.000136494   -0.000154349   -0.000153861
     13        6           0.000060099    0.000104598    0.000094849
     14        1           0.000011572    0.000035473    0.000030355
     15        1          -0.000054982   -0.000026477    0.000020987
     16        1          -0.000064452    0.000082036   -0.000027636
     17        8           0.000239657    0.000198187    0.000227938
     18        8          -0.000117177    0.000573652    0.000140167
     19        1          -0.000045499   -0.000240039   -0.000012119
     20        1           0.000001638   -0.000128660   -0.000200851
 -------------------------------------------------------------------
 Cartesian Forces:  Max     0.001014248 RMS     0.000275748

 GradGradGradGradGradGradGradGradGradGradGradGradGradGradGradGradGradGrad
 Berny optimization.
 Using GEDIIS/GDIIS optimizer.
 FormGI is forming the generalized inverse of G from B-inverse, IUseBI=4.
 Internal  Forces:  Max     0.000699710 RMS     0.000119350
 Search for a local minimum.
 Step number  10 out of a maximum of  111
 All quantities printed in internal units (Hartrees-Bohrs-Radians)
 Mixed Optimization -- En-DIIS/RFO-DIIS
 Swapping is turned off.
 Update second derivatives using D2CorX and points    1    2    3    4    5
                                                      6    7    8    9   10
 DE= -8.75D-06 DEPred=-6.85D-06 R= 1.28D+00
 TightC=F SS=  1.41D+00  RLast= 4.79D-02 DXNew= 5.0454D-01 1.4381D-01
 Trust test= 1.28D+00 RLast= 4.79D-02 DXMaxT set to 3.00D-01
 ITU=  1  1  1  1  1  1  1  1  1  0
     Eigenvalues ---    0.00189   0.00269   0.00323   0.00408   0.00437
     Eigenvalues ---    0.00610   0.01779   0.02431   0.03437   0.04122
     Eigenvalues ---    0.04174   0.04343   0.05322   0.05606   0.05637
     Eigenvalues ---    0.05644   0.05659   0.05707   0.06112   0.06679
     Eigenvalues ---    0.09436   0.09750   0.10493   0.10813   0.12756
     Eigenvalues ---    0.14310   0.15771   0.15999   0.16000   0.16001
     Eigenvalues ---    0.16024   0.16091   0.16426   0.17092   0.18348
     Eigenvalues ---    0.20533   0.27413   0.29536   0.29765   0.31463
     Eigenvalues ---    0.32113   0.33029   0.33669   0.34071   0.34123
     Eigenvalues ---    0.34152   0.34185   0.34338   0.34391   0.37005
     Eigenvalues ---    0.42657   0.49960   0.50888   0.55604
 En-DIIS/RFO-DIIS/Sim-DIIS IScMMF=       -3 using points:    10    9    8    7    6    5    4    3    2
 RFO step:  Lambda=-1.47609929D-05.
 DIIS inversion failure, remove point   9.
 DIIS inversion failure, remove point   8.
 DIIS inversion failure, remove point   7.
 DIIS inversion failure, remove point   6.
 RFO-DIIS uses    5 points instead of    9
 DidBck=F Rises=F RFO-DIIS coefs:    1.99373   -2.00000    0.17245    1.48363   -0.64981
                  RFO-DIIS coefs:    0.00000    0.00000    0.00000    0.00000
 Iteration  1 RMS(Cart)=  0.00934486 RMS(Int)=  0.00010535
 Iteration  2 RMS(Cart)=  0.00015236 RMS(Int)=  0.00004249
 Iteration  3 RMS(Cart)=  0.00000002 RMS(Int)=  0.00004249
 Variable       Old X    -DE/DX   Delta X   Delta X   Delta X     New X
                                 (Linear)    (Quad)   (Total)
    R1        2.05888   0.00007   0.00025  -0.00026   0.00000   2.05888
    R2        2.06016   0.00007   0.00023  -0.00024  -0.00002   2.06015
    R3        2.05801   0.00007   0.00025  -0.00030  -0.00004   2.05796
    R4        2.86806   0.00022   0.00043  -0.00004   0.00039   2.86845
    R5        2.10180   0.00017   0.00056  -0.00033   0.00018   2.10198
    R6        2.56414  -0.00070  -0.00076   0.00042  -0.00034   2.56380
    R7        2.08384   0.00020   0.00056  -0.00073  -0.00016   2.08368
    R8        4.28155  -0.00008   0.00220  -0.00849  -0.00635   4.27520
    R9        4.30567   0.00033   0.00705   0.03529   0.04240   4.34807
   R10        2.07160   0.00016   0.00039  -0.00018   0.00021   2.07181
   R11        2.05942   0.00013   0.00022  -0.00009   0.00013   2.05954
   R12        2.90656   0.00020   0.00085  -0.00164  -0.00079   2.90577
   R13        2.65775  -0.00041  -0.00035  -0.00025  -0.00060   2.65715
   R14        2.10458   0.00014   0.00035  -0.00108  -0.00069   2.10390
   R15        2.87745   0.00021   0.00023   0.00003   0.00026   2.87771
   R16        2.56070  -0.00036  -0.00030   0.00114   0.00084   2.56154
   R17        2.05937   0.00004   0.00016  -0.00021  -0.00005   2.05932
   R18        2.06013   0.00006   0.00023  -0.00027  -0.00004   2.06009
   R19        2.05559   0.00009   0.00030  -0.00036  -0.00006   2.05553
   R20        1.81915   0.00008   0.00040  -0.00065  -0.00025   1.81890
    A1        1.89132  -0.00001   0.00012  -0.00022  -0.00010   1.89122
    A2        1.89311  -0.00001  -0.00009   0.00012   0.00003   1.89314
    A3        1.92930   0.00001   0.00007  -0.00020  -0.00013   1.92917
    A4        1.89515  -0.00001   0.00009   0.00006   0.00015   1.89530
    A5        1.92639   0.00003  -0.00021   0.00028   0.00007   1.92646
    A6        1.92761   0.00000   0.00002  -0.00004  -0.00001   1.92759
    A7        1.94507  -0.00009  -0.00029  -0.00111  -0.00145   1.94361
    A8        2.01750   0.00010   0.00054  -0.00017   0.00037   2.01787
    A9        1.96389  -0.00003  -0.00035   0.00015  -0.00020   1.96369
   A10        1.81328   0.00004   0.00099  -0.00243  -0.00140   1.81188
   A11        1.79146  -0.00004  -0.00116   0.00221   0.00108   1.79254
   A12        1.91360   0.00002   0.00015   0.00143   0.00157   1.91517
   A13        2.65737   0.00008  -0.00175   0.01464   0.01296   2.67032
   A14        1.80418   0.00000   0.00295  -0.02121  -0.01808   1.78610
   A15        1.89101  -0.00003  -0.00030  -0.00037  -0.00067   1.89034
   A16        1.90000  -0.00008  -0.00033  -0.00022  -0.00056   1.89945
   A17        1.93571   0.00005   0.00051  -0.00013   0.00035   1.93606
   A18        1.91502  -0.00006  -0.00005  -0.00024  -0.00029   1.91474
   A19        1.88389   0.00002  -0.00004   0.00015   0.00013   1.88402
   A20        1.93760   0.00009   0.00020   0.00077   0.00099   1.93859
   A21        1.83938  -0.00006  -0.00109   0.00293   0.00195   1.84133
   A22        1.98386  -0.00004  -0.00003  -0.00028  -0.00033   1.98353
   A23        1.94102   0.00003   0.00007   0.00009   0.00012   1.94114
   A24        1.89040   0.00004   0.00044  -0.00064  -0.00028   1.89012
   A25        1.79440  -0.00005   0.00008  -0.00126  -0.00117   1.79323
   A26        1.99674   0.00006   0.00042  -0.00064  -0.00020   1.99654
   A27        2.41046  -0.00001   0.00282  -0.01628  -0.01325   2.39722
   A28        1.92440   0.00001  -0.00003  -0.00005  -0.00008   1.92432
   A29        1.92448  -0.00002  -0.00007  -0.00019  -0.00027   1.92421
   A30        1.92413   0.00008   0.00012   0.00010   0.00022   1.92435
   A31        1.89568   0.00000   0.00007  -0.00001   0.00007   1.89574
   A32        1.89887  -0.00004   0.00006   0.00000   0.00005   1.89892
   A33        1.89565  -0.00003  -0.00015   0.00016   0.00001   1.89566
   A34        1.75083  -0.00006   0.00375  -0.00993  -0.00609   1.74474
   A35        1.94083   0.00007   0.00119   0.00426   0.00547   1.94631
   A36        1.85305   0.00013   0.00023   0.00140   0.00166   1.85471
    D1        3.11817  -0.00005  -0.00101   0.00234   0.00132   3.11950
    D2       -1.10018   0.00000   0.00046  -0.00182  -0.00135  -1.10153
    D3        1.11674   0.00008   0.00084   0.00020   0.00103   1.11777
    D4        1.02601  -0.00006  -0.00107   0.00256   0.00149   1.02750
    D5        3.09085  -0.00001   0.00041  -0.00160  -0.00119   3.08966
    D6       -0.97542   0.00007   0.00078   0.00042   0.00119  -0.97423
    D7       -1.06983  -0.00006  -0.00106   0.00233   0.00127  -1.06856
    D8        0.99501  -0.00001   0.00041  -0.00183  -0.00141   0.99360
    D9       -3.07126   0.00007   0.00078   0.00019   0.00097  -3.07029
   D10        2.70943   0.00010  -0.00271   0.00463   0.00189   2.71132
   D11        0.52571   0.00001  -0.00387   0.00707   0.00319   0.52889
   D12       -1.46792  -0.00001  -0.00395   0.00556   0.00157  -1.46635
   D13       -2.94834   0.00006   0.00257  -0.00365  -0.00112  -2.94946
   D14       -0.81177   0.00003   0.00327  -0.00691  -0.00374  -0.81551
   D15        1.09287   0.00001   0.00248  -0.00500  -0.00257   1.09030
   D16       -0.58329   0.00001   0.00196   0.00908   0.01102  -0.57227
   D17        1.37110   0.00015   0.00454   0.00729   0.01181   1.38291
   D18        1.71666  -0.00005  -0.00651   0.02506   0.01861   1.73527
   D19        3.00473  -0.00004   0.00042   0.00178   0.00216   3.00689
   D20        0.93735  -0.00004   0.00061   0.00082   0.00142   0.93877
   D21       -1.34632  -0.00012  -0.00001   0.00188   0.00188  -1.34444
   D22        0.93802   0.00007   0.00102   0.00249   0.00347   0.94149
   D23       -1.12936   0.00008   0.00120   0.00153   0.00273  -1.12663
   D24        2.87016   0.00000   0.00058   0.00259   0.00318   2.87334
   D25       -1.14286   0.00003   0.00098   0.00197   0.00287  -1.13999
   D26        3.07294   0.00004   0.00116   0.00101   0.00213   3.07507
   D27        0.78928  -0.00004   0.00054   0.00207   0.00258   0.79186
   D28       -2.84023   0.00002   0.00015  -0.00039  -0.00025  -2.84048
   D29        1.42155  -0.00007  -0.00285  -0.00147  -0.00431   1.41724
   D30       -0.77123   0.00003   0.00005  -0.00082  -0.00079  -0.77201
   D31       -2.79263  -0.00006  -0.00295  -0.00190  -0.00485  -2.79748
   D32        1.32822   0.00002   0.00009  -0.00056  -0.00046   1.32776
   D33       -0.69319  -0.00007  -0.00291  -0.00163  -0.00452  -0.69771
   D34       -0.50052  -0.00003   0.00447  -0.01577  -0.01135  -0.51186
   D35        1.62845  -0.00008   0.00405  -0.01479  -0.01078   1.61767
   D36       -2.53522  -0.00002   0.00479  -0.01648  -0.01175  -2.54697
   D37        0.99155  -0.00005   0.00068  -0.00012   0.00059   0.99214
   D38       -1.10167  -0.00004   0.00065   0.00004   0.00073  -1.10094
   D39        3.08851  -0.00003   0.00080  -0.00009   0.00075   3.08926
   D40       -1.04628   0.00002   0.00176  -0.00317  -0.00145  -1.04773
   D41       -3.13950   0.00003   0.00174  -0.00301  -0.00131  -3.14081
   D42        1.05068   0.00003   0.00189  -0.00314  -0.00129   1.04939
   D43       -3.03586   0.00002   0.00113  -0.00085   0.00028  -3.03558
   D44        1.15411   0.00003   0.00111  -0.00069   0.00042   1.15453
   D45       -0.93890   0.00003   0.00126  -0.00082   0.00044  -0.93846
         Item               Value     Threshold  Converged?
 Maximum Force            0.000700     0.000450     NO 
 RMS     Force            0.000119     0.000300     YES
 Maximum Displacement     0.037016     0.001800     NO 
 RMS     Displacement     0.009368     0.001200     NO 
 Predicted change in Energy=-5.621480D-06
 GradGradGradGradGradGradGradGradGradGradGradGradGradGradGradGradGradGrad

                          Input orientation:                          
 ---------------------------------------------------------------------
 Center     Atomic      Atomic             Coordinates (Angstroms)
 Number     Number       Type             X           Y           Z
 ---------------------------------------------------------------------
      1          1           0        4.194545    0.932473   -0.099072
      2          6           0        3.612394    0.047889    0.157150
      3          1           0        4.101092   -0.823197   -0.279752
      4          1           0        3.610575   -0.062002    1.240618
      5          6           0        2.192874    0.175014   -0.365229
      6          1           0        1.592180   -0.731316   -0.130735
      7          8           0        1.463627    1.191642    0.159472
      8          1           0       -1.965235   -1.190114    1.385435
      9          6           0       -1.095660   -0.786443    0.853571
     10          1           0       -0.448716   -0.293982    1.579344
     11          6           0       -1.581087    0.236716   -0.186583
     12          1           0       -0.658437    0.712011   -0.589482
     13          6           0       -2.465567    1.329682    0.398310
     14          1           0       -1.941767    1.850447    1.199549
     15          1           0       -3.380670    0.897795    0.803889
     16          1           0       -2.733145    2.049917   -0.371650
     17          8           0       -2.100067   -0.380079   -1.276364
     18          8           0       -0.357494   -1.816113    0.243632
     19          1           0       -0.811022   -2.021467   -0.580133
     20          1           0        2.150301    0.215969   -1.466281
 ---------------------------------------------------------------------
                    Distance matrix (angstroms):
                    1          2          3          4          5
     1  H    0.000000
     2  C    1.089512   0.000000
     3  H    1.767415   1.090183   0.000000
     4  H    1.767702   1.089028   1.769619   0.000000
     5  C    2.156681   1.517920   2.155233   2.155179   0.000000
     6  H    3.088931   2.184331   2.515013   2.530317   1.112319
     7  O    2.755345   2.434210   3.347943   2.711068   1.356704
     8  H    6.682217   5.843911   6.301413   5.690630   4.713626
     9  C    5.643444   4.831862   5.319023   4.777370   3.636526
    10  H    5.087351   4.316495   4.943386   4.080000   3.313506
    11  C    5.818046   5.208268   5.780939   5.392540   3.778690
    12  H    4.882677   4.386174   5.010581   4.708803   2.910091
    13  C    6.690460   6.216331   6.943751   6.290133   4.859766
    14  H    6.339039   5.931654   6.771474   5.872619   4.727670
    15  H    7.628920   7.074148   7.753249   7.070322   5.740526
    16  H    7.022525   6.674849   7.414178   6.877673   5.270765
    17  O    6.536891   5.905111   6.296346   6.248824   4.423532
    18  O    5.328530   4.386570   4.597696   4.451568   3.292366
    19  H    5.832056   4.938870   5.065071   5.167703   3.727479
    20  H    2.561557   2.191232   2.508646   3.088199   1.102636
                    6          7          8          9         10
     6  H    0.000000
     7  O    1.948978   0.000000
     8  H    3.894159   4.351189   0.000000
     9  C    2.862932   3.308254   1.096354   0.000000
    10  H    2.698312   2.807164   1.772141   1.089863   0.000000
    11  C    3.318106   3.209660   2.157465   1.537665   2.163886
    12  H    2.712733   2.300898   3.037450   2.125777   2.399960
    13  C    4.581802   3.938866   2.752112   2.561619   2.845841
    14  H    4.574269   3.621117   3.046328   2.790840   2.640458
    15  H    5.315709   4.895797   2.588632   2.839084   3.258530
    16  H    5.147983   4.316436   3.764949   3.496779   3.810361
    17  O    3.881819   4.151126   2.785590   2.389683   3.299915
    18  O    2.262336   3.517123   2.068917   1.406106   2.027148
    19  H    2.764386   4.005635   2.426276   1.913586   2.789052
    20  H    1.729893   2.016565   5.200673   4.113733   4.036183
                   11         12         13         14         15
    11  C    0.000000
    12  H    1.113335   0.000000
    13  C    1.522820   2.150110   0.000000
    14  H    2.157679   2.478630   1.089746   0.000000
    15  H    2.157907   3.063748   1.090153   1.770462   0.000000
    16  H    2.156197   2.478277   1.087738   1.770517   1.768776
    17  O    1.355506   1.934622   2.421034   3.336232   2.756874
    18  O    2.428244   2.678816   3.789976   4.106988   4.101070
    19  H    2.418113   2.737749   3.863298   4.408806   4.128038
    20  H    3.944783   2.983931   5.101304   5.150067   6.017491
                   16         17         18         19         20
    16  H    0.000000
    17  O    2.669115   0.000000
    18  O    4.579135   2.721973   0.000000
    19  H    4.507127   2.200120   0.962521   0.000000
    20  H    5.330068   4.296158   3.652697   3.815863   0.000000
 Stoichiometry    C5H12O3(3)
 Framework group  C1[X(C5H12O3)]
 Deg. of freedom    54
 Full point group                 C1      NOp   1
 Largest Abelian subgroup         C1      NOp   1
 Largest concise Abelian subgroup C1      NOp   1
                         Standard orientation:                         
 ---------------------------------------------------------------------
 Center     Atomic      Atomic             Coordinates (Angstroms)
 Number     Number       Type             X           Y           Z
 ---------------------------------------------------------------------
      1          1           0        4.208593   -0.877305    0.203937
      2          6           0        3.618696   -0.007935   -0.084599
      3          1           0        4.088186    0.880957    0.337245
      4          1           0        3.633196    0.073873   -1.170452
      5          6           0        2.192646   -0.141509    0.418013
      6          1           0        1.583555    0.749899    0.150330
      7          8           0        1.486096   -1.181540   -0.091663
      8          1           0       -1.954381    1.119160   -1.434325
      9          6           0       -1.088234    0.741670   -0.878194
     10          1           0       -0.422767    0.239778   -1.580376
     11          6           0       -1.576669   -0.260997    0.180344
     12          1           0       -0.654359   -0.712666    0.610292
     13          6           0       -2.436383   -1.381077   -0.390002
     14          1           0       -1.892403   -1.914947   -1.168857
     15          1           0       -3.350510   -0.972761   -0.821376
     16          1           0       -2.706716   -2.084867    0.394074
     17          8           0       -2.121890    0.376388    1.245179
     18          8           0       -0.374348    1.797066   -0.283517
     19          1           0       -0.844130    2.017235    0.527209
     20          1           0        2.132532   -0.154582    1.518931
 ---------------------------------------------------------------------
 Rotational constants (GHZ):           2.8930451           0.8811221           0.7820797
 Standard basis: Aug-CC-pVTZ (5D, 7F)
 There are   740 symmetry adapted cartesian basis functions of A   symmetry.
 There are   644 symmetry adapted basis functions of A   symmetry.
   644 basis functions,   900 primitive gaussians,   740 cartesian basis functions
    34 alpha electrons       32 beta electrons
       nuclear repulsion energy       389.5268318380 Hartrees.
 NAtoms=   20 NActive=   20 NUniq=   20 SFac= 1.00D+00 NAtFMM=   60 NAOKFM=F Big=F
 Integral buffers will be    131072 words long.
 Raffenetti 2 integral format.
 Two-electron integral symmetry is turned on.
 Nuclear repulsion after empirical dispersion term =      389.5167962357 Hartrees.
 One-electron integrals computed using PRISM.
 NBasis=   644 RedAO= T EigKep=  6.96D-06  NBF=   644
 NBsUse=   644 1.00D-06 EigRej= -1.00D+00 NBFU=   644
 Initial guess from the checkpoint file:  "Reverse-wb-opt.chk"
 B after Tr=     0.000000    0.000000    0.000000
         Rot=    0.999999    0.001166    0.000498   -0.000314 Ang=   0.15 deg.
 Initial guess <Sx>= 0.0000 <Sy>= 0.0000 <Sz>= 1.0000 <S**2>= 2.0095 S= 1.0032
 ExpMin= 2.53D-02 ExpMax= 1.53D+04 ExpMxC= 5.22D+02 IAcc=3 IRadAn=         7 AccDes= 0.00D+00
 Harris functional with IExCor= 4639 and IRadAn=       7 diagonalized for initial guess.
 HarFok:  IExCor= 4639 AccDes= 0.00D+00 IRadAn=         7 IDoV= 1 UseB2=F ITyADJ=14
 ICtDFT=  3500011 ScaDFX=  1.000000  1.000000  1.000000  1.000000
 FoFCou: FMM=F IPFlag=           0 FMFlag=      100000 FMFlg1=           0
         NFxFlg=           0 DoJE=T BraDBF=F KetDBF=T FulRan=T
         wScrn=  0.000000 ICntrl=       500 IOpCl=  0 I1Cent=   200000004 NGrid=           0
         NMat0=    1 NMatS0=      1 NMatT0=    0 NMatD0=    1 NMtDS0=    0 NMtDT0=    0
 Petite list used in FoFCou.
 Requested convergence on RMS density matrix=1.00D-08 within 128 cycles.
 Requested convergence on MAX density matrix=1.00D-06.
 Requested convergence on             energy=1.00D-06.
 No special actions if energy rises.
 Restarting incremental Fock formation.
 SCF Done:  E(UwB97XD) =  -423.312103287     A.U. after   21 cycles
            NFock= 21  Conv=0.78D-08     -V/T= 2.0059
 <Sx>= 0.0000 <Sy>= 0.0000 <Sz>= 1.0000 <S**2>= 2.0095 S= 1.0032
 <L.S>=  0.00000000000    
 Annihilation of the first spin contaminant:
 S**2 before annihilation     2.0095,   after     2.0001
 Calling FoFJK, ICntrl=      2127 FMM=F ISym2X=0 I1Cent= 0 IOpClX= 1 NMat=1 NMatS=1 NMatT=0.
 ***** Axes restored to original set *****
 -------------------------------------------------------------------
 Center     Atomic                   Forces (Hartrees/Bohr)
 Number     Number              X              Y              Z
 -------------------------------------------------------------------
      1        1           0.000049681    0.000065238   -0.000003605
      2        6           0.000080353   -0.000093062   -0.000042818
      3        1           0.000031702   -0.000063021   -0.000024443
      4        1           0.000004065   -0.000003479    0.000081277
      5        6          -0.000422994    0.000886319    0.000710339
      6        1          -0.000092017   -0.000314769   -0.000195744
      7        8           0.000479238   -0.000361727   -0.000239427
      8        1          -0.000114947    0.000044341    0.000076786
      9        6           0.000395404   -0.000508510   -0.000125180
     10        1           0.000011855    0.000051850    0.000080413
     11        6          -0.000570306   -0.000102259   -0.000486247
     12        1           0.000031500   -0.000089673   -0.000077623
     13        6           0.000074585    0.000037262    0.000079651
     14        1           0.000024685    0.000032380    0.000029856
     15        1          -0.000068311   -0.000020986    0.000027728
     16        1          -0.000059423    0.000080430   -0.000049528
     17        8           0.000213931    0.000190479    0.000273744
     18        8           0.000076018    0.000448648    0.000136186
     19        1          -0.000121036   -0.000163387   -0.000037464
     20        1          -0.000023984   -0.000116075   -0.000213901
 -------------------------------------------------------------------
 Cartesian Forces:  Max     0.000886319 RMS     0.000246176

 GradGradGradGradGradGradGradGradGradGradGradGradGradGradGradGradGradGrad
 Berny optimization.
 Using GEDIIS/GDIIS optimizer.
 FormGI is forming the generalized inverse of G from B-inverse, IUseBI=4.
 Internal  Forces:  Max     0.000597722 RMS     0.000102355
 Search for a local minimum.
 Step number  11 out of a maximum of  111
 All quantities printed in internal units (Hartrees-Bohrs-Radians)
 Mixed Optimization -- En-DIIS/RFO-DIIS
 Swapping is turned off.
 Update second derivatives using D2CorX and points    1    2    3    4    5
                                                      6    7    8    9   10
                                                     11
 DE= -1.53D-05 DEPred=-5.62D-06 R= 2.72D+00
 TightC=F SS=  1.41D+00  RLast= 6.14D-02 DXNew= 5.0454D-01 1.8418D-01
 Trust test= 2.72D+00 RLast= 6.14D-02 DXMaxT set to 3.00D-01
 ITU=  1  1  1  1  1  1  1  1  1  1  0
     Eigenvalues ---    0.00164   0.00245   0.00328   0.00407   0.00441
     Eigenvalues ---    0.00508   0.01740   0.02401   0.03448   0.04044
     Eigenvalues ---    0.04166   0.04342   0.05017   0.05622   0.05639
     Eigenvalues ---    0.05645   0.05658   0.05722   0.05989   0.06537
     Eigenvalues ---    0.09431   0.09690   0.10413   0.10836   0.12764
     Eigenvalues ---    0.14329   0.15789   0.15999   0.16000   0.16001
     Eigenvalues ---    0.16027   0.16082   0.16366   0.17227   0.18235
     Eigenvalues ---    0.20494   0.27759   0.29522   0.29739   0.30922
     Eigenvalues ---    0.32116   0.32963   0.33570   0.34062   0.34122
     Eigenvalues ---    0.34149   0.34185   0.34348   0.34392   0.36755
     Eigenvalues ---    0.41523   0.47270   0.50880   0.53951
 En-DIIS/RFO-DIIS/Sim-DIIS IScMMF=       -3 using points:    11   10    9    8    7    6    5    4    3    2
 RFO step:  Lambda=-1.48361575D-05.
 DIIS inversion failure, remove point  10.
 DIIS inversion failure, remove point   9.
 DIIS inversion failure, remove point   8.
 DIIS inversion failure, remove point   7.
 DIIS inversion failure, remove point   6.
 RFO-DIIS uses    5 points instead of   10
 DidBck=F Rises=F RFO-DIIS coefs:    1.06921    2.04886   -1.78438   -2.00000    1.66631
                  RFO-DIIS coefs:    0.00000    0.00000    0.00000    0.00000    0.00000
 Iteration  1 RMS(Cart)=  0.00959289 RMS(Int)=  0.00015580
 Iteration  2 RMS(Cart)=  0.00014692 RMS(Int)=  0.00010350
 Iteration  3 RMS(Cart)=  0.00000005 RMS(Int)=  0.00010350
 Variable       Old X    -DE/DX   Delta X   Delta X   Delta X     New X
                                 (Linear)    (Quad)   (Total)
    R1        2.05888   0.00008   0.00017   0.00011   0.00028   2.05916
    R2        2.06015   0.00007   0.00011   0.00007   0.00018   2.06033
    R3        2.05796   0.00008   0.00018   0.00007   0.00025   2.05821
    R4        2.86845   0.00017   0.00109  -0.00004   0.00105   2.86950
    R5        2.10198   0.00018   0.00160  -0.00034   0.00118   2.10316
    R6        2.56380  -0.00060  -0.00305   0.00027  -0.00275   2.56105
    R7        2.08368   0.00021   0.00091   0.00004   0.00095   2.08463
    R8        4.27520  -0.00009  -0.00359  -0.00458  -0.00828   4.26691
    R9        4.34807   0.00019   0.03339   0.01258   0.04610   4.39417
   R10        2.07181   0.00011   0.00101  -0.00037   0.00064   2.07245
   R11        2.05954   0.00008   0.00058  -0.00022   0.00036   2.05991
   R12        2.90577   0.00028   0.00039   0.00078   0.00113   2.90689
   R13        2.65715  -0.00027  -0.00269   0.00086  -0.00186   2.65530
   R14        2.10390   0.00016   0.00018  -0.00009   0.00019   2.10409
   R15        2.87771   0.00014   0.00067  -0.00016   0.00051   2.87822
   R16        2.56154  -0.00039  -0.00134   0.00041  -0.00093   2.56061
   R17        2.05932   0.00005   0.00002   0.00006   0.00008   2.05940
   R18        2.06009   0.00008   0.00015   0.00010   0.00025   2.06034
   R19        2.05553   0.00010   0.00016   0.00012   0.00028   2.05581
   R20        1.81890   0.00012  -0.00008   0.00009   0.00000   1.81890
    A1        1.89122   0.00000   0.00005   0.00006   0.00011   1.89133
    A2        1.89314  -0.00001  -0.00017   0.00003  -0.00014   1.89300
    A3        1.92917   0.00002  -0.00010   0.00018   0.00009   1.92926
    A4        1.89530   0.00000   0.00017  -0.00001   0.00016   1.89546
    A5        1.92646   0.00000   0.00005  -0.00027  -0.00022   1.92624
    A6        1.92759   0.00000  -0.00001   0.00002   0.00000   1.92759
    A7        1.94361  -0.00008  -0.00213   0.00025  -0.00203   1.94158
    A8        2.01787   0.00006   0.00200  -0.00031   0.00171   2.01958
    A9        1.96369   0.00000  -0.00100   0.00011  -0.00087   1.96282
   A10        1.81188   0.00007   0.00115   0.00019   0.00147   1.81335
   A11        1.79254  -0.00006  -0.00251   0.00012  -0.00230   1.79024
   A12        1.91517  -0.00001   0.00202  -0.00030   0.00168   1.91685
   A13        2.67032   0.00000   0.00599   0.00469   0.01093   2.68125
   A14        1.78610   0.00003  -0.00971  -0.00664  -0.01598   1.77012
   A15        1.89034  -0.00001  -0.00212   0.00100  -0.00112   1.88922
   A16        1.89945  -0.00006  -0.00137   0.00044  -0.00096   1.89849
   A17        1.93606   0.00005   0.00162  -0.00019   0.00140   1.93746
   A18        1.91474  -0.00003  -0.00098   0.00009  -0.00088   1.91386
   A19        1.88402   0.00000   0.00111  -0.00101   0.00012   1.88414
   A20        1.93859   0.00005   0.00164  -0.00030   0.00136   1.93995
   A21        1.84133  -0.00008  -0.00159   0.00022  -0.00114   1.84019
   A22        1.98353  -0.00001  -0.00087   0.00033  -0.00057   1.98296
   A23        1.94114   0.00002   0.00135  -0.00058   0.00071   1.94185
   A24        1.89012   0.00004   0.00048  -0.00031   0.00004   1.89016
   A25        1.79323  -0.00002  -0.00155   0.00085  -0.00071   1.79252
   A26        1.99654   0.00004   0.00173  -0.00039   0.00140   1.99794
   A27        2.39722   0.00001  -0.00578  -0.00615  -0.01136   2.38586
   A28        1.92432   0.00000   0.00005  -0.00022  -0.00017   1.92415
   A29        1.92421   0.00000  -0.00063   0.00039  -0.00023   1.92398
   A30        1.92435   0.00006   0.00070  -0.00017   0.00053   1.92488
   A31        1.89574   0.00000   0.00007   0.00004   0.00011   1.89585
   A32        1.89892  -0.00002   0.00005   0.00000   0.00004   1.89897
   A33        1.89566  -0.00003  -0.00025  -0.00003  -0.00028   1.89538
   A34        1.74474  -0.00002  -0.00101  -0.00227  -0.00319   1.74155
   A35        1.94631   0.00009   0.00431   0.00281   0.00737   1.95367
   A36        1.85471   0.00003   0.00367  -0.00173   0.00207   1.85678
    D1        3.11950  -0.00007  -0.00164  -0.00012  -0.00176   3.11773
    D2       -1.10153   0.00002  -0.00028   0.00009  -0.00017  -1.10170
    D3        1.11777   0.00006   0.00343  -0.00050   0.00292   1.12069
    D4        1.02750  -0.00007  -0.00167  -0.00014  -0.00182   1.02568
    D5        3.08966   0.00001  -0.00032   0.00007  -0.00023   3.08943
    D6       -0.97423   0.00005   0.00340  -0.00052   0.00287  -0.97136
    D7       -1.06856  -0.00007  -0.00192   0.00004  -0.00188  -1.07045
    D8        0.99360   0.00001  -0.00056   0.00025  -0.00029   0.99331
    D9       -3.07029   0.00006   0.00316  -0.00034   0.00281  -3.06748
   D10        2.71132   0.00004  -0.00144  -0.00587  -0.00738   2.70394
   D11        0.52889  -0.00004  -0.00345  -0.00576  -0.00925   0.51964
   D12       -1.46635  -0.00003  -0.00509  -0.00554  -0.01075  -1.47710
   D13       -2.94946   0.00002   0.00226  -0.00028   0.00186  -2.94760
   D14       -0.81551   0.00002   0.00170  -0.00001   0.00138  -0.81413
   D15        1.09030  -0.00002   0.00016   0.00009   0.00012   1.09042
   D16       -0.57227   0.00001   0.01060   0.00992   0.02048  -0.55179
   D17        1.38291   0.00007   0.01603   0.00782   0.02380   1.40671
   D18        1.73527  -0.00003   0.00760   0.00960   0.01731   1.75258
   D19        3.00689  -0.00002   0.00082   0.00192   0.00269   3.00958
   D20        0.93877  -0.00002   0.00172   0.00197   0.00369   0.94246
   D21       -1.34444  -0.00008  -0.00120   0.00276   0.00159  -1.34286
   D22        0.94149   0.00004   0.00477   0.00040   0.00511   0.94661
   D23       -1.12663   0.00005   0.00566   0.00045   0.00612  -1.12051
   D24        2.87334  -0.00001   0.00275   0.00124   0.00401   2.87735
   D25       -1.13999   0.00004   0.00300   0.00178   0.00468  -1.13531
   D26        3.07507   0.00004   0.00389   0.00184   0.00569   3.08076
   D27        0.79186  -0.00002   0.00098   0.00263   0.00358   0.79544
   D28       -2.84048   0.00003   0.00123   0.00011   0.00130  -2.83918
   D29        1.41724  -0.00007  -0.00476  -0.00145  -0.00615   1.41108
   D30       -0.77201   0.00004   0.00027   0.00060   0.00082  -0.77119
   D31       -2.79748  -0.00005  -0.00572  -0.00096  -0.00663  -2.80412
   D32        1.32776   0.00003   0.00075  -0.00012   0.00064   1.32840
   D33       -0.69771  -0.00006  -0.00524  -0.00168  -0.00682  -0.70453
   D34       -0.51186  -0.00003  -0.00583  -0.00649  -0.01240  -0.52426
   D35        1.61767  -0.00006  -0.00749  -0.00613  -0.01369   1.60398
   D36       -2.54697  -0.00001  -0.00606  -0.00629  -0.01243  -2.55941
   D37        0.99214  -0.00004   0.00075   0.00076   0.00160   0.99374
   D38       -1.10094  -0.00004   0.00103   0.00060   0.00172  -1.09922
   D39        3.08926  -0.00004   0.00129   0.00050   0.00188   3.09114
   D40       -1.04773   0.00004   0.00292   0.00050   0.00332  -1.04441
   D41       -3.14081   0.00004   0.00320   0.00034   0.00345  -3.13736
   D42        1.04939   0.00004   0.00346   0.00024   0.00361   1.05300
   D43       -3.03558   0.00001   0.00351  -0.00013   0.00339  -3.03219
   D44        1.15453   0.00001   0.00380  -0.00029   0.00351   1.15804
   D45       -0.93846   0.00002   0.00406  -0.00039   0.00367  -0.93479
         Item               Value     Threshold  Converged?
 Maximum Force            0.000598     0.000450     NO 
 RMS     Force            0.000102     0.000300     YES
 Maximum Displacement     0.034389     0.001800     NO 
 RMS     Displacement     0.009622     0.001200     NO 
 Predicted change in Energy=-4.445342D-06
 GradGradGradGradGradGradGradGradGradGradGradGradGradGradGradGradGradGrad

                          Input orientation:                          
 ---------------------------------------------------------------------
 Center     Atomic      Atomic             Coordinates (Angstroms)
 Number     Number       Type             X           Y           Z
 ---------------------------------------------------------------------
      1          1           0        4.201531    0.924137   -0.091382
      2          6           0        3.612246    0.042144    0.158002
      3          1           0        4.092582   -0.829225   -0.287760
      4          1           0        3.611513   -0.077362    1.240585
      5          6           0        2.192365    0.185979   -0.360666
      6          1           0        1.586425   -0.719520   -0.133616
      7          8           0        1.471596    1.202152    0.172807
      8          1           0       -1.959499   -1.188918    1.388156
      9          6           0       -1.092403   -0.785269    0.851548
     10          1           0       -0.445700   -0.287033    1.573875
     11          6           0       -1.585256    0.233226   -0.190570
     12          1           0       -0.664707    0.706878   -0.600432
     13          6           0       -2.466122    1.328610    0.395959
     14          1           0       -1.936108    1.853939    1.190158
     15          1           0       -3.377430    0.897703    0.811366
     16          1           0       -2.741264    2.044815   -0.375305
     17          8           0       -2.109000   -0.387791   -1.275051
     18          8           0       -0.352090   -1.813813    0.244584
     19          1           0       -0.808741   -2.029982   -0.574677
     20          1           0        2.148782    0.234167   -1.461890
 ---------------------------------------------------------------------
                    Distance matrix (angstroms):
                    1          2          3          4          5
     1  H    0.000000
     2  C    1.089661   0.000000
     3  H    1.767686   1.090280   0.000000
     4  H    1.767839   1.089159   1.769905   0.000000
     5  C    2.157345   1.518476   2.155639   2.155768   0.000000
     6  H    3.089040   2.183832   2.513289   2.530174   1.112944
     7  O    2.756742   2.434793   3.347862   2.712296   1.355252
     8  H    6.679245   5.837219   6.290131   5.682738   4.710275
     9  C    5.642421   4.826939   5.308863   4.772768   3.633522
    10  H    5.082988   4.310450   4.935146   4.076276   3.305386
    11  C    5.828730   5.212681   5.777205   5.399174   3.781743
    12  H    4.897612   4.394248   5.008910   4.721275   2.914049
    13  C    6.697663   6.217569   6.938322   6.295061   4.855881
    14  H    6.338571   5.927240   6.762301   5.874399   4.715022
    15  H    7.632581   7.072088   7.745414   7.069675   5.736098
    16  H    7.038390   6.682978   7.414124   6.890030   5.272208
    17  O    6.553245   5.913640   6.295175   6.256921   4.434755
    18  O    5.323974   4.378131   4.583439   4.440431   3.292377
    19  H    5.836370   4.937170   5.054415   5.162030   3.736699
    20  H    2.562836   2.191495   2.507537   3.088690   1.103139
                    6          7          8          9         10
     6  H    0.000000
     7  O    1.949334   0.000000
     8  H    3.887119   4.355078   0.000000
     9  C    2.854994   3.314306   1.096693   0.000000
    10  H    2.689257   2.802979   1.771856   1.090056   0.000000
    11  C    3.312179   3.227260   2.157528   1.538261   2.163914
    12  H    2.705572   2.325293   3.037270   2.125482   2.400715
    13  C    4.571479   3.946063   2.753011   2.561864   2.842514
    14  H    4.558871   3.615560   3.049382   2.791400   2.636724
    15  H    5.305493   4.900357   2.587896   2.838196   3.252700
    16  H    5.140900   4.331132   3.765366   3.497612   3.808731
    17  O    3.881891   4.176707   2.785108   2.390373   3.300470
    18  O    2.257953   3.525199   2.069302   1.405123   2.026533
    19  H    2.765622   4.025588   2.425766   1.914129   2.790331
    20  H    1.729184   2.016881   5.198644   4.110538   4.027265
                   11         12         13         14         15
    11  C    0.000000
    12  H    1.113438   0.000000
    13  C    1.523091   2.150451   0.000000
    14  H    2.157827   2.477584   1.089788   0.000000
    15  H    2.158076   3.064058   1.090287   1.770672   0.000000
    16  H    2.156928   2.480494   1.087889   1.770701   1.768830
    17  O    1.355017   1.933751   2.421951   3.336541   2.759447
    18  O    2.429080   2.676876   3.790365   4.105561   4.101980
    19  H    2.423350   2.740768   3.869002   4.412532   4.134079
    20  H    3.944528   2.980149   5.093795   5.132577   6.012237
                   16         17         18         19         20
    16  H    0.000000
    17  O    2.669621   0.000000
    18  O    4.580549   2.725723   0.000000
    19  H    4.514240   2.208616   0.962522   0.000000
    20  H    5.326506   4.307023   3.655221   3.828898   0.000000
 Stoichiometry    C5H12O3(3)
 Framework group  C1[X(C5H12O3)]
 Deg. of freedom    54
 Full point group                 C1      NOp   1
 Largest Abelian subgroup         C1      NOp   1
 Largest concise Abelian subgroup C1      NOp   1
                         Standard orientation:                         
 ---------------------------------------------------------------------
 Center     Atomic      Atomic             Coordinates (Angstroms)
 Number     Number       Type             X           Y           Z
 ---------------------------------------------------------------------
      1          1           0        4.215916   -0.862836    0.207247
      2          6           0        3.618276    0.002473   -0.078107
      3          1           0        4.077494    0.893585    0.350553
      4          1           0        3.635439    0.090691   -1.163552
      5          6           0        2.191492   -0.148073    0.419277
      6          1           0        1.576447    0.741118    0.155265
      7          8           0        1.495642   -1.190122   -0.097090
      8          1           0       -1.947807    1.112094   -1.442140
      9          6           0       -1.084725    0.737409   -0.878726
     10          1           0       -0.417710    0.228514   -1.574671
     11          6           0       -1.581304   -0.258044    0.183690
     12          1           0       -0.661445   -0.705530    0.623417
     13          6           0       -2.435072   -1.383243   -0.386235
     14          1           0       -1.883008   -1.923075   -1.155288
     15          1           0       -3.344959   -0.978497   -0.830095
     16          1           0       -2.713553   -2.081042    0.400547
     17          8           0       -2.133788    0.385891    1.240185
     18          8           0       -0.370854    1.794241   -0.288925
     19          1           0       -0.845457    2.026923    0.515475
     20          1           0        2.128633   -0.165152    1.520491
 ---------------------------------------------------------------------
 Rotational constants (GHZ):           2.8905162           0.8797486           0.7804666
 Standard basis: Aug-CC-pVTZ (5D, 7F)
 There are   740 symmetry adapted cartesian basis functions of A   symmetry.
 There are   644 symmetry adapted basis functions of A   symmetry.
   644 basis functions,   900 primitive gaussians,   740 cartesian basis functions
    34 alpha electrons       32 beta electrons
       nuclear repulsion energy       389.3457256702 Hartrees.
 NAtoms=   20 NActive=   20 NUniq=   20 SFac= 1.00D+00 NAtFMM=   60 NAOKFM=F Big=F
 Integral buffers will be    131072 words long.
 Raffenetti 2 integral format.
 Two-electron integral symmetry is turned on.
 Nuclear repulsion after empirical dispersion term =      389.3356812252 Hartrees.
 One-electron integrals computed using PRISM.
 NBasis=   644 RedAO= T EigKep=  7.03D-06  NBF=   644
 NBsUse=   644 1.00D-06 EigRej= -1.00D+00 NBFU=   644
 Initial guess from the checkpoint file:  "Reverse-wb-opt.chk"
 B after Tr=     0.000000    0.000000    0.000000
         Rot=    0.999999    0.001377    0.000646   -0.000221 Ang=   0.18 deg.
 Initial guess <Sx>= 0.0000 <Sy>= 0.0000 <Sz>= 1.0000 <S**2>= 2.0095 S= 1.0032
 ExpMin= 2.53D-02 ExpMax= 1.53D+04 ExpMxC= 5.22D+02 IAcc=3 IRadAn=         7 AccDes= 0.00D+00
 Harris functional with IExCor= 4639 and IRadAn=       7 diagonalized for initial guess.
 HarFok:  IExCor= 4639 AccDes= 0.00D+00 IRadAn=         7 IDoV= 1 UseB2=F ITyADJ=14
 ICtDFT=  3500011 ScaDFX=  1.000000  1.000000  1.000000  1.000000
 FoFCou: FMM=F IPFlag=           0 FMFlag=      100000 FMFlg1=           0
         NFxFlg=           0 DoJE=T BraDBF=F KetDBF=T FulRan=T
         wScrn=  0.000000 ICntrl=       500 IOpCl=  0 I1Cent=   200000004 NGrid=           0
         NMat0=    1 NMatS0=      1 NMatT0=    0 NMatD0=    1 NMtDS0=    0 NMtDT0=    0
 Petite list used in FoFCou.
 Requested convergence on RMS density matrix=1.00D-08 within 128 cycles.
 Requested convergence on MAX density matrix=1.00D-06.
 Requested convergence on             energy=1.00D-06.
 No special actions if energy rises.
 Restarting incremental Fock formation.
 SCF Done:  E(UwB97XD) =  -423.312114611     A.U. after   21 cycles
            NFock= 21  Conv=0.22D-08     -V/T= 2.0059
 <Sx>= 0.0000 <Sy>= 0.0000 <Sz>= 1.0000 <S**2>= 2.0095 S= 1.0032
 <L.S>=  0.00000000000    
 Annihilation of the first spin contaminant:
 S**2 before annihilation     2.0095,   after     2.0001
 Calling FoFJK, ICntrl=      2127 FMM=F ISym2X=0 I1Cent= 0 IOpClX= 1 NMat=1 NMatS=1 NMatT=0.
 ***** Axes restored to original set *****
 -------------------------------------------------------------------
 Center     Atomic                   Forces (Hartrees/Bohr)
 Number     Number              X              Y              Z
 -------------------------------------------------------------------
      1        1          -0.000002160   -0.000006116    0.000004824
      2        6          -0.000028025    0.000045960   -0.000018474
      3        1          -0.000002565   -0.000005674    0.000007841
      4        1           0.000000580   -0.000003938    0.000000524
      5        6           0.000055900   -0.000058830    0.000220593
      6        1          -0.000021944   -0.000071758   -0.000142690
      7        8          -0.000013115    0.000019286   -0.000031831
      8        1           0.000038008   -0.000006560   -0.000066744
      9        6          -0.000148958    0.000092099    0.000246538
     10        1          -0.000002303   -0.000009112   -0.000043122
     11        6          -0.000028820    0.000092597   -0.000094913
     12        1          -0.000015069   -0.000022975   -0.000036021
     13        6           0.000016340   -0.000060693    0.000004114
     14        1           0.000001529    0.000002960   -0.000004095
     15        1          -0.000005340    0.000015006    0.000004493
     16        1           0.000003232   -0.000008094   -0.000011028
     17        8           0.000037696   -0.000004074    0.000102309
     18        8           0.000255398    0.000025738   -0.000164746
     19        1          -0.000123165   -0.000047438    0.000040599
     20        1          -0.000017219    0.000011615   -0.000018170
 -------------------------------------------------------------------
 Cartesian Forces:  Max     0.000255398 RMS     0.000074750

 GradGradGradGradGradGradGradGradGradGradGradGradGradGradGradGradGradGrad
 Berny optimization.
 Using GEDIIS/GDIIS optimizer.
 FormGI is forming the generalized inverse of G from B-inverse, IUseBI=4.
 Internal  Forces:  Max     0.000159029 RMS     0.000034285
 Search for a local minimum.
 Step number  12 out of a maximum of  111
 All quantities printed in internal units (Hartrees-Bohrs-Radians)
 Mixed Optimization -- En-DIIS/RFO-DIIS
 Swapping is turned off.
 Update second derivatives using D2CorX and points    1    2    3    4    5
                                                      6    7    8    9   10
                                                     11   12
 DE= -1.13D-05 DEPred=-4.45D-06 R= 2.55D+00
 TightC=F SS=  1.41D+00  RLast= 7.26D-02 DXNew= 5.0454D-01 2.1788D-01
 Trust test= 2.55D+00 RLast= 7.26D-02 DXMaxT set to 3.00D-01
 ITU=  1  1  1  1  1  1  1  1  1  1  1  0
     Eigenvalues ---    0.00155   0.00226   0.00328   0.00408   0.00425
     Eigenvalues ---    0.00567   0.01679   0.02377   0.03449   0.03731
     Eigenvalues ---    0.04140   0.04314   0.04675   0.05622   0.05642
     Eigenvalues ---    0.05645   0.05659   0.05815   0.05903   0.06359
     Eigenvalues ---    0.09393   0.09667   0.10447   0.10948   0.12761
     Eigenvalues ---    0.14315   0.15887   0.16000   0.16000   0.16006
     Eigenvalues ---    0.16013   0.16095   0.16370   0.17274   0.18273
     Eigenvalues ---    0.20578   0.27015   0.29517   0.29727   0.30628
     Eigenvalues ---    0.31980   0.32585   0.33612   0.34057   0.34123
     Eigenvalues ---    0.34150   0.34186   0.34347   0.34432   0.35592
     Eigenvalues ---    0.40854   0.44915   0.51069   0.52749
 En-DIIS/RFO-DIIS/Sim-DIIS IScMMF=       -3 using points:    12   11   10    9    8    7    6    5    4    3
 RFO step:  Lambda=-2.30550519D-06.
 DIIS inversion failure, remove point  10.
 DIIS inversion failure, remove point   9.
 DIIS inversion failure, remove point   8.
 DIIS inversion failure, remove point   7.
 DIIS inversion failure, remove point   6.
 RFO-DIIS uses    5 points instead of   10
 DidBck=F Rises=F RFO-DIIS coefs:    1.94819   -1.45623   -0.62425    2.93258   -1.80030
                  RFO-DIIS coefs:    0.00000    0.00000    0.00000    0.00000    0.00000
 Iteration  1 RMS(Cart)=  0.00387170 RMS(Int)=  0.00002680
 Iteration  2 RMS(Cart)=  0.00002263 RMS(Int)=  0.00002092
 Iteration  3 RMS(Cart)=  0.00000000 RMS(Int)=  0.00002092
 Variable       Old X    -DE/DX   Delta X   Delta X   Delta X     New X
                                 (Linear)    (Quad)   (Total)
    R1        2.05916  -0.00001   0.00017  -0.00013   0.00003   2.05919
    R2        2.06033   0.00000   0.00007  -0.00002   0.00005   2.06038
    R3        2.05821   0.00000   0.00019  -0.00013   0.00005   2.05827
    R4        2.86950  -0.00004   0.00051  -0.00045   0.00006   2.86956
    R5        2.10316  -0.00003   0.00072  -0.00053   0.00019   2.10335
    R6        2.56105   0.00002  -0.00181   0.00128  -0.00054   2.56052
    R7        2.08463   0.00002   0.00086  -0.00055   0.00031   2.08494
    R8        4.26691  -0.00006  -0.00416  -0.00054  -0.00468   4.26223
    R9        4.39417   0.00001   0.01388  -0.00204   0.01183   4.40599
   R10        2.07245  -0.00006   0.00029  -0.00045  -0.00016   2.07229
   R11        2.05991  -0.00003   0.00012  -0.00022  -0.00010   2.05981
   R12        2.90689   0.00001   0.00127  -0.00072   0.00055   2.90744
   R13        2.65530   0.00016  -0.00069   0.00096   0.00028   2.65557
   R14        2.10409  -0.00001   0.00083  -0.00094  -0.00013   2.10397
   R15        2.87822  -0.00005  -0.00005  -0.00010  -0.00015   2.87808
   R16        2.56061  -0.00009  -0.00115   0.00078  -0.00037   2.56024
   R17        2.05940   0.00000   0.00010  -0.00010   0.00001   2.05941
   R18        2.06034   0.00000   0.00021  -0.00016   0.00005   2.06039
   R19        2.05581   0.00000   0.00012  -0.00002   0.00009   2.05591
   R20        1.81890   0.00003   0.00025  -0.00013   0.00012   1.81902
    A1        1.89133   0.00000   0.00018  -0.00007   0.00011   1.89145
    A2        1.89300   0.00000  -0.00011   0.00007  -0.00004   1.89297
    A3        1.92926   0.00001   0.00008   0.00002   0.00010   1.92936
    A4        1.89546   0.00000   0.00006  -0.00011  -0.00005   1.89541
    A5        1.92624   0.00000  -0.00035   0.00025  -0.00010   1.92614
    A6        1.92759   0.00000   0.00013  -0.00016  -0.00003   1.92756
    A7        1.94158   0.00001  -0.00087   0.00091   0.00007   1.94165
    A8        2.01958   0.00000   0.00105  -0.00080   0.00027   2.01985
    A9        1.96282   0.00002  -0.00051   0.00034  -0.00018   1.96264
   A10        1.81335   0.00002   0.00208  -0.00093   0.00110   1.81445
   A11        1.79024  -0.00002  -0.00249   0.00145  -0.00106   1.78918
   A12        1.91685  -0.00004   0.00050  -0.00077  -0.00027   1.91658
   A13        2.68125  -0.00003   0.00257   0.00014   0.00263   2.68388
   A14        1.77012   0.00002  -0.00452   0.00100  -0.00361   1.76651
   A15        1.88922   0.00001  -0.00017   0.00072   0.00055   1.88977
   A16        1.89849   0.00001   0.00007  -0.00007   0.00002   1.89851
   A17        1.93746   0.00002   0.00028  -0.00015   0.00013   1.93759
   A18        1.91386   0.00003  -0.00052   0.00061   0.00008   1.91394
   A19        1.88414   0.00002   0.00079  -0.00083  -0.00004   1.88410
   A20        1.93995  -0.00008  -0.00046  -0.00025  -0.00071   1.93924
   A21        1.84019   0.00000  -0.00146   0.00027  -0.00123   1.83896
   A22        1.98296   0.00002  -0.00049   0.00078   0.00031   1.98326
   A23        1.94185  -0.00005  -0.00035  -0.00008  -0.00043   1.94141
   A24        1.89016   0.00000   0.00018   0.00018   0.00038   1.89054
   A25        1.79252   0.00001   0.00065  -0.00017   0.00048   1.79301
   A26        1.99794   0.00002   0.00137  -0.00096   0.00039   1.99834
   A27        2.38586  -0.00005  -0.00319  -0.00081  -0.00409   2.38176
   A28        1.92415   0.00000   0.00003  -0.00012  -0.00009   1.92407
   A29        1.92398   0.00003   0.00006   0.00017   0.00022   1.92420
   A30        1.92488  -0.00002  -0.00012   0.00003  -0.00008   1.92479
   A31        1.89585  -0.00001   0.00011  -0.00005   0.00006   1.89591
   A32        1.89897   0.00001   0.00009  -0.00009   0.00000   1.89897
   A33        1.89538   0.00000  -0.00017   0.00006  -0.00012   1.89526
   A34        1.74155   0.00001  -0.00029   0.00024  -0.00008   1.74147
   A35        1.95367   0.00010   0.00311   0.00048   0.00354   1.95722
   A36        1.85678  -0.00005   0.00103  -0.00163  -0.00061   1.85617
    D1        3.11773  -0.00001  -0.00234   0.00110  -0.00123   3.11650
    D2       -1.10170   0.00002   0.00046   0.00000   0.00045  -1.10125
    D3        1.12069  -0.00001   0.00163  -0.00148   0.00015   1.12084
    D4        1.02568  -0.00002  -0.00239   0.00101  -0.00137   1.02430
    D5        3.08943   0.00002   0.00040  -0.00009   0.00031   3.08974
    D6       -0.97136  -0.00001   0.00158  -0.00157   0.00000  -0.97136
    D7       -1.07045  -0.00001  -0.00233   0.00109  -0.00123  -1.07167
    D8        0.99331   0.00002   0.00047   0.00000   0.00045   0.99376
    D9       -3.06748  -0.00001   0.00164  -0.00149   0.00015  -3.06733
   D10        2.70394  -0.00005  -0.00803  -0.00398  -0.01200   2.69194
   D11        0.51964  -0.00007  -0.01015  -0.00292  -0.01308   0.50656
   D12       -1.47710  -0.00003  -0.01052  -0.00229  -0.01279  -1.48990
   D13       -2.94760  -0.00001   0.00156   0.00042   0.00198  -2.94562
   D14       -0.81413   0.00002   0.00258   0.00041   0.00303  -0.81110
   D15        1.09042  -0.00001   0.00092   0.00131   0.00225   1.09267
   D16       -0.55179  -0.00001   0.01209   0.00237   0.01446  -0.53733
   D17        1.40671  -0.00003   0.01414   0.00082   0.01497   1.42168
   D18        1.75258   0.00004   0.00549   0.00101   0.00644   1.75903
   D19        3.00958   0.00004   0.00091   0.00077   0.00169   3.01127
   D20        0.94246   0.00002   0.00191  -0.00005   0.00186   0.94432
   D21       -1.34286   0.00002   0.00075   0.00068   0.00142  -1.34143
   D22        0.94661   0.00000   0.00137  -0.00041   0.00097   0.94757
   D23       -1.12051  -0.00001   0.00237  -0.00124   0.00113  -1.11938
   D24        2.87735  -0.00001   0.00121  -0.00050   0.00070   2.87805
   D25       -1.13531   0.00001   0.00101   0.00037   0.00140  -1.13390
   D26        3.08076   0.00000   0.00201  -0.00045   0.00157   3.08233
   D27        0.79544   0.00000   0.00085   0.00028   0.00114   0.79658
   D28       -2.83918   0.00004   0.00106  -0.00054   0.00051  -2.83866
   D29        1.41108  -0.00006  -0.00250  -0.00062  -0.00313   1.40795
   D30       -0.77119   0.00007   0.00150  -0.00026   0.00124  -0.76995
   D31       -2.80412  -0.00003  -0.00207  -0.00033  -0.00241  -2.80652
   D32        1.32840   0.00007   0.00108  -0.00018   0.00089   1.32929
   D33       -0.70453  -0.00003  -0.00248  -0.00026  -0.00276  -0.70729
   D34       -0.52426  -0.00001  -0.00396  -0.00023  -0.00419  -0.52845
   D35        1.60398   0.00001  -0.00527   0.00094  -0.00432   1.59966
   D36       -2.55941   0.00004  -0.00327  -0.00017  -0.00343  -2.56284
   D37        0.99374   0.00002   0.00171  -0.00029   0.00140   0.99513
   D38       -1.09922   0.00001   0.00151  -0.00026   0.00123  -1.09799
   D39        3.09114   0.00001   0.00177  -0.00046   0.00129   3.09243
   D40       -1.04441   0.00001   0.00369  -0.00121   0.00250  -1.04191
   D41       -3.13736   0.00000   0.00349  -0.00118   0.00233  -3.13503
   D42        1.05300   0.00000   0.00375  -0.00138   0.00239   1.05539
   D43       -3.03219  -0.00001   0.00201  -0.00057   0.00143  -3.03076
   D44        1.15804  -0.00002   0.00181  -0.00054   0.00127   1.15931
   D45       -0.93479  -0.00002   0.00207  -0.00074   0.00133  -0.93346
         Item               Value     Threshold  Converged?
 Maximum Force            0.000159     0.000450     YES
 RMS     Force            0.000034     0.000300     YES
 Maximum Displacement     0.013391     0.001800     NO 
 RMS     Displacement     0.003883     0.001200     NO 
 Predicted change in Energy=-6.239235D-07
 GradGradGradGradGradGradGradGradGradGradGradGradGradGradGradGradGradGrad

                          Input orientation:                          
 ---------------------------------------------------------------------
 Center     Atomic      Atomic             Coordinates (Angstroms)
 Number     Number       Type             X           Y           Z
 ---------------------------------------------------------------------
      1          1           0        4.202464    0.922185   -0.085542
      2          6           0        3.611239    0.040264    0.159542
      3          1           0        4.090436   -0.830269   -0.289133
      4          1           0        3.608992   -0.083616    1.241660
      5          6           0        2.192194    0.188701   -0.360208
      6          1           0        1.584631   -0.717199   -0.138656
      7          8           0        1.472638    1.204013    0.175809
      8          1           0       -1.955370   -1.188591    1.390201
      9          6           0       -1.090090   -0.784330    0.851302
     10          1           0       -0.442159   -0.284284    1.571197
     11          6           0       -1.586775    0.232091   -0.191451
     12          1           0       -0.667019    0.704551   -0.604279
     13          6           0       -2.466114    1.328484    0.395281
     14          1           0       -1.933227    1.856633    1.185682
     15          1           0       -3.375531    0.898331    0.815651
     16          1           0       -2.744881    2.042134   -0.377119
     17          8           0       -2.113138   -0.391719   -1.272811
     18          8           0       -0.349733   -1.812427    0.243296
     19          1           0       -0.810004   -2.031366   -0.573274
     20          1           0        2.150168    0.241253   -1.461457
 ---------------------------------------------------------------------
                    Distance matrix (angstroms):
                    1          2          3          4          5
     1  H    0.000000
     2  C    1.089678   0.000000
     3  H    1.767793   1.090305   0.000000
     4  H    1.767854   1.089187   1.769917   0.000000
     5  C    2.157459   1.518507   2.155614   2.155795   0.000000
     6  H    3.089248   2.183990   2.512865   2.530759   1.113047
     7  O    2.756752   2.434788   3.347737   2.712570   1.354967
     8  H    6.674737   5.831959   6.284929   5.674959   4.707776
     9  C    5.639238   4.822964   5.304767   4.767048   3.631519
    10  H    5.076700   4.304433   4.929843   4.069483   3.300584
    11  C    5.831187   5.213381   5.776580   5.399026   3.782984
    12  H    4.901870   4.396385   5.008829   4.723661   2.915609
    13  C    6.698224   6.216857   6.936641   6.294228   4.854864
    14  H    6.335292   5.923957   6.758627   5.872299   4.710719
    15  H    7.631431   7.069775   7.742692   7.066065   5.734613
    16  H    7.043076   6.685488   7.414850   6.892820   5.273539
    17  O    6.559176   5.916649   6.296370   6.257816   4.439101
    18  O    5.320595   4.373645   4.578561   4.433624   3.290915
    19  H    5.838337   4.937211   5.053482   5.158996   3.739958
    20  H    2.562954   2.191521   2.507418   3.088778   1.103303
                    6          7          8          9         10
     6  H    0.000000
     7  O    1.949997   0.000000
     8  H    3.884742   4.353222   0.000000
     9  C    2.852832   3.313212   1.096608   0.000000
    10  H    2.686799   2.797961   1.772099   1.090004   0.000000
    11  C    3.310854   3.231025   2.157736   1.538552   2.164190
    12  H    2.703351   2.331552   3.036740   2.124729   2.400219
    13  C    4.569293   3.946825   2.754341   2.562300   2.842568
    14  H    4.555635   3.611880   3.052164   2.792378   2.637315
    15  H    5.303192   4.899754   2.588863   2.838285   3.251784
    16  H    5.139597   4.335394   3.766210   3.498036   3.809289
    17  O    3.881461   4.183617   2.784157   2.390110   3.300317
    18  O    2.255476   3.524840   2.069452   1.405269   2.026594
    19  H    2.765900   4.029796   2.424328   1.913887   2.790405
    20  H    1.728660   2.016579   5.199216   4.110954   4.024095
                   11         12         13         14         15
    11  C    0.000000
    12  H    1.113371   0.000000
    13  C    1.523013   2.150617   0.000000
    14  H    2.157698   2.476800   1.089791   0.000000
    15  H    2.158189   3.064276   1.090313   1.770736   0.000000
    16  H    2.156835   2.481580   1.087938   1.770746   1.768815
    17  O    1.354819   1.933908   2.422028   3.336411   2.760351
    18  O    2.428854   2.674740   3.790447   4.105794   4.102591
    19  H    2.423303   2.739826   3.869029   4.412719   4.134509
    20  H    3.946864   2.980929   5.093094   5.127466   6.012514
                   16         17         18         19         20
    16  H    0.000000
    17  O    2.669270   0.000000
    18  O    4.580315   2.725177   0.000000
    19  H    4.513937   2.208156   0.962585   0.000000
    20  H    5.327332   4.314164   3.656951   3.836181   0.000000
 Stoichiometry    C5H12O3(3)
 Framework group  C1[X(C5H12O3)]
 Deg. of freedom    54
 Full point group                 C1      NOp   1
 Largest Abelian subgroup         C1      NOp   1
 Largest concise Abelian subgroup C1      NOp   1
                         Standard orientation:                         
 ---------------------------------------------------------------------
 Center     Atomic      Atomic             Coordinates (Angstroms)
 Number     Number       Type             X           Y           Z
 ---------------------------------------------------------------------
      1          1           0        4.217101   -0.859822    0.205493
      2          6           0        3.617411    0.004929   -0.077309
      3          1           0        4.075022    0.896060    0.353090
      4          1           0        3.633561    0.095774   -1.162581
      5          6           0        2.191272   -0.149682    0.420772
      6          1           0        1.574449    0.739495    0.160453
      7          8           0        1.497176   -1.191906   -0.096853
      8          1           0       -1.942986    1.109020   -1.446507
      9          6           0       -1.081981    0.734854   -0.879746
     10          1           0       -0.413267    0.223275   -1.572000
     11          6           0       -1.582802   -0.256971    0.184493
     12          1           0       -0.663954   -0.702285    0.628351
     13          6           0       -2.434470   -1.384257   -0.384241
     14          1           0       -1.879025   -1.927857   -1.148194
     15          1           0       -3.342206   -0.981294   -0.834149
     16          1           0       -2.716914   -2.078324    0.404495
     17          8           0       -2.138604    0.391189    1.236399
     18          8           0       -0.368629    1.792368   -0.290191
     19          1           0       -0.847333    2.028866    0.510735
     20          1           0        2.129434   -0.169349    1.522165
 ---------------------------------------------------------------------
 Rotational constants (GHZ):           2.8920886           0.8796411           0.7802244
 Standard basis: Aug-CC-pVTZ (5D, 7F)
 There are   740 symmetry adapted cartesian basis functions of A   symmetry.
 There are   644 symmetry adapted basis functions of A   symmetry.
   644 basis functions,   900 primitive gaussians,   740 cartesian basis functions
    34 alpha electrons       32 beta electrons
       nuclear repulsion energy       389.3428295536 Hartrees.
 NAtoms=   20 NActive=   20 NUniq=   20 SFac= 1.00D+00 NAtFMM=   60 NAOKFM=F Big=F
 Integral buffers will be    131072 words long.
 Raffenetti 2 integral format.
 Two-electron integral symmetry is turned on.
 Nuclear repulsion after empirical dispersion term =      389.3327826144 Hartrees.
 One-electron integrals computed using PRISM.
 NBasis=   644 RedAO= T EigKep=  7.04D-06  NBF=   644
 NBsUse=   644 1.00D-06 EigRej= -1.00D+00 NBFU=   644
 Initial guess from the checkpoint file:  "Reverse-wb-opt.chk"
 B after Tr=     0.000000    0.000000    0.000000
         Rot=    1.000000    0.000822    0.000282    0.000021 Ang=   0.10 deg.
 Initial guess <Sx>= 0.0000 <Sy>= 0.0000 <Sz>= 1.0000 <S**2>= 2.0095 S= 1.0032
 Requested convergence on RMS density matrix=1.00D-08 within 128 cycles.
 Requested convergence on MAX density matrix=1.00D-06.
 Requested convergence on             energy=1.00D-06.
 No special actions if energy rises.
 SCF Done:  E(UwB97XD) =  -423.312117204     A.U. after   20 cycles
            NFock= 20  Conv=0.37D-08     -V/T= 2.0059
 <Sx>= 0.0000 <Sy>= 0.0000 <Sz>= 1.0000 <S**2>= 2.0095 S= 1.0032
 <L.S>=  0.00000000000    
 Annihilation of the first spin contaminant:
 S**2 before annihilation     2.0095,   after     2.0001
 Calling FoFJK, ICntrl=      2127 FMM=F ISym2X=0 I1Cent= 0 IOpClX= 1 NMat=1 NMatS=1 NMatT=0.
 ***** Axes restored to original set *****
 -------------------------------------------------------------------
 Center     Atomic                   Forces (Hartrees/Bohr)
 Number     Number              X              Y              Z
 -------------------------------------------------------------------
      1        1          -0.000011536   -0.000016657    0.000001859
      2        6          -0.000038919    0.000028326   -0.000004432
      3        1           0.000002567    0.000011151    0.000015911
      4        1          -0.000000024   -0.000003917   -0.000013669
      5        6           0.000134365   -0.000196949    0.000036163
      6        1          -0.000004652    0.000000990   -0.000072990
      7        8          -0.000136434    0.000063514    0.000019893
      8        1           0.000026943   -0.000017420   -0.000024742
      9        6          -0.000106115    0.000098060    0.000097501
     10        1          -0.000009922   -0.000002791   -0.000020027
     11        6           0.000114067    0.000045968    0.000127323
     12        1          -0.000036551    0.000033476   -0.000087100
     13        6           0.000002437   -0.000027145   -0.000014792
     14        1          -0.000008324   -0.000000548   -0.000003950
     15        1           0.000013996    0.000007189   -0.000003430
     16        1           0.000013655   -0.000020797    0.000010109
     17        8          -0.000027418   -0.000026360   -0.000015157
     18        8           0.000100969    0.000044487   -0.000136515
     19        1          -0.000036393   -0.000060302    0.000060612
     20        1           0.000007286    0.000039725    0.000027434
 -------------------------------------------------------------------
 Cartesian Forces:  Max     0.000196949 RMS     0.000059065

 GradGradGradGradGradGradGradGradGradGradGradGradGradGradGradGradGradGrad
 Berny optimization.
 Using GEDIIS/GDIIS optimizer.
 FormGI is forming the generalized inverse of G from B-inverse, IUseBI=4.
 Internal  Forces:  Max     0.000132526 RMS     0.000030547
 Search for a local minimum.
 Step number  13 out of a maximum of  111
 All quantities printed in internal units (Hartrees-Bohrs-Radians)
 Mixed Optimization -- En-DIIS/RFO-DIIS
 Swapping is turned off.
 Update second derivatives using D2CorX and points    1    2    3    4    5
                                                      6    7    8    9   10
                                                     11   12   13
 DE= -2.59D-06 DEPred=-6.24D-07 R= 4.16D+00
 TightC=F SS=  1.41D+00  RLast= 3.62D-02 DXNew= 5.0454D-01 1.0874D-01
 Trust test= 4.16D+00 RLast= 3.62D-02 DXMaxT set to 3.00D-01
 ITU=  1  1  1  1  1  1  1  1  1  1  1  1  0
     Eigenvalues ---    0.00080   0.00193   0.00325   0.00408   0.00419
     Eigenvalues ---    0.00550   0.01575   0.02188   0.03397   0.03754
     Eigenvalues ---    0.04128   0.04303   0.04776   0.05411   0.05631
     Eigenvalues ---    0.05644   0.05657   0.05663   0.05900   0.06317
     Eigenvalues ---    0.09133   0.09496   0.10308   0.10709   0.12839
     Eigenvalues ---    0.14350   0.15593   0.15993   0.16000   0.16003
     Eigenvalues ---    0.16033   0.16086   0.16403   0.17030   0.18723
     Eigenvalues ---    0.20621   0.26932   0.29512   0.29729   0.30634
     Eigenvalues ---    0.31972   0.32622   0.33486   0.34062   0.34123
     Eigenvalues ---    0.34150   0.34185   0.34342   0.34372   0.35867
     Eigenvalues ---    0.40861   0.45647   0.50730   0.52980
 En-DIIS/RFO-DIIS/Sim-DIIS IScMMF=       -3 using points:    13   12   11   10    9    8    7    6    5    4
 RFO step:  Lambda=-3.74769307D-06.
 DIIS inversion failure, remove point  10.
 DIIS inversion failure, remove point   9.
 DIIS inversion failure, remove point   8.
 DIIS inversion failure, remove point   7.
 DIIS inversion failure, remove point   6.
 RFO-DIIS uses    5 points instead of   10
 DidBck=F Rises=F RFO-DIIS coefs:    2.66045   -1.57946   -0.26247    0.25117   -0.06970
                  RFO-DIIS coefs:    0.00000    0.00000    0.00000    0.00000    0.00000
 Iteration  1 RMS(Cart)=  0.00635604 RMS(Int)=  0.00004450
 Iteration  2 RMS(Cart)=  0.00005821 RMS(Int)=  0.00001566
 Iteration  3 RMS(Cart)=  0.00000000 RMS(Int)=  0.00001566
 Variable       Old X    -DE/DX   Delta X   Delta X   Delta X     New X
                                 (Linear)    (Quad)   (Total)
    R1        2.05919  -0.00002   0.00007  -0.00009  -0.00002   2.05917
    R2        2.06038  -0.00001   0.00009  -0.00008   0.00001   2.06039
    R3        2.05827  -0.00001   0.00011  -0.00008   0.00002   2.05829
    R4        2.86956  -0.00005   0.00010  -0.00022  -0.00012   2.86944
    R5        2.10335  -0.00006   0.00038  -0.00036   0.00002   2.10337
    R6        2.56052   0.00013  -0.00098   0.00081  -0.00017   2.56035
    R7        2.08494  -0.00003   0.00058  -0.00035   0.00023   2.08517
    R8        4.26223  -0.00004  -0.00779   0.00019  -0.00760   4.25463
    R9        4.40599  -0.00003   0.01691  -0.00210   0.01480   4.42080
   R10        2.07229  -0.00003  -0.00026   0.00004  -0.00022   2.07207
   R11        2.05981  -0.00002  -0.00016   0.00000  -0.00016   2.05965
   R12        2.90744  -0.00004   0.00107  -0.00066   0.00041   2.90785
   R13        2.65557   0.00010   0.00044   0.00010   0.00054   2.65611
   R14        2.10397  -0.00002  -0.00012  -0.00015  -0.00027   2.10370
   R15        2.87808  -0.00005  -0.00025  -0.00013  -0.00038   2.87770
   R16        2.56024   0.00003  -0.00076   0.00060  -0.00017   2.56007
   R17        2.05941  -0.00001   0.00002  -0.00003  -0.00001   2.05939
   R18        2.06039  -0.00002   0.00010  -0.00010   0.00000   2.06040
   R19        2.05591  -0.00002   0.00018  -0.00016   0.00002   2.05593
   R20        1.81902  -0.00002   0.00023  -0.00016   0.00008   1.81910
    A1        1.89145  -0.00001   0.00021  -0.00011   0.00010   1.89154
    A2        1.89297   0.00000  -0.00007   0.00005  -0.00001   1.89295
    A3        1.92936   0.00000   0.00019  -0.00012   0.00007   1.92943
    A4        1.89541  -0.00001  -0.00009  -0.00005  -0.00014   1.89526
    A5        1.92614   0.00002  -0.00019   0.00025   0.00006   1.92620
    A6        1.92756   0.00000  -0.00005  -0.00002  -0.00007   1.92749
    A7        1.94165   0.00001   0.00019   0.00003   0.00023   1.94188
    A8        2.01985   0.00001   0.00048  -0.00043   0.00007   2.01992
    A9        1.96264   0.00001  -0.00031   0.00020  -0.00012   1.96252
   A10        1.81445  -0.00002   0.00203  -0.00079   0.00120   1.81565
   A11        1.78918   0.00002  -0.00198   0.00124  -0.00074   1.78844
   A12        1.91658  -0.00002  -0.00052  -0.00012  -0.00064   1.91594
   A13        2.68388  -0.00002   0.00366   0.00036   0.00394   2.68782
   A14        1.76651   0.00005  -0.00515   0.00096  -0.00427   1.76224
   A15        1.88977   0.00001   0.00094  -0.00021   0.00074   1.89051
   A16        1.89851   0.00000   0.00005   0.00031   0.00037   1.89887
   A17        1.93759  -0.00001   0.00024  -0.00027  -0.00001   1.93758
   A18        1.91394   0.00001   0.00013  -0.00015  -0.00002   1.91392
   A19        1.88410   0.00000  -0.00010  -0.00003  -0.00014   1.88397
   A20        1.93924  -0.00001  -0.00122   0.00033  -0.00090   1.93834
   A21        1.83896   0.00004  -0.00232   0.00110  -0.00124   1.83772
   A22        1.98326  -0.00001   0.00052  -0.00021   0.00031   1.98357
   A23        1.94141  -0.00002  -0.00067   0.00012  -0.00055   1.94086
   A24        1.89054  -0.00001   0.00064  -0.00017   0.00048   1.89103
   A25        1.79301  -0.00001   0.00090  -0.00020   0.00070   1.79371
   A26        1.99834   0.00001   0.00074  -0.00049   0.00024   1.99858
   A27        2.38176  -0.00011  -0.00620  -0.00116  -0.00735   2.37442
   A28        1.92407   0.00001  -0.00016   0.00015  -0.00001   1.92405
   A29        1.92420   0.00000   0.00039  -0.00018   0.00022   1.92442
   A30        1.92479  -0.00002  -0.00013  -0.00009  -0.00022   1.92457
   A31        1.89591   0.00000   0.00011  -0.00004   0.00007   1.89599
   A32        1.89897   0.00000   0.00000   0.00002   0.00003   1.89900
   A33        1.89526   0.00001  -0.00021   0.00014  -0.00008   1.89518
   A34        1.74147  -0.00001   0.00004  -0.00021  -0.00024   1.74123
   A35        1.95722   0.00008   0.00562   0.00007   0.00570   1.96292
   A36        1.85617   0.00002  -0.00117   0.00098  -0.00019   1.85598
    D1        3.11650   0.00002  -0.00227   0.00112  -0.00114   3.11536
    D2       -1.10125   0.00000   0.00087  -0.00020   0.00066  -1.10059
    D3        1.12084  -0.00002   0.00027  -0.00057  -0.00030   1.12054
    D4        1.02430   0.00001  -0.00253   0.00117  -0.00135   1.02295
    D5        3.08974   0.00000   0.00061  -0.00014   0.00046   3.09020
    D6       -0.97136  -0.00002   0.00001  -0.00051  -0.00050  -0.97186
    D7       -1.07167   0.00002  -0.00226   0.00109  -0.00116  -1.07284
    D8        0.99376   0.00000   0.00088  -0.00022   0.00064   0.99440
    D9       -3.06733  -0.00002   0.00028  -0.00059  -0.00032  -3.06765
   D10        2.69194  -0.00005  -0.02049  -0.00140  -0.02190   2.67004
   D11        0.50656  -0.00005  -0.02250  -0.00038  -0.02290   0.48366
   D12       -1.48990  -0.00002  -0.02193  -0.00043  -0.02236  -1.51225
   D13       -2.94562   0.00000   0.00331   0.00085   0.00417  -2.94145
   D14       -0.81110   0.00000   0.00531   0.00006   0.00538  -0.80573
   D15        1.09267   0.00000   0.00382   0.00105   0.00485   1.09752
   D16       -0.53733  -0.00002   0.02399  -0.00038   0.02361  -0.51372
   D17        1.42168   0.00002   0.02465   0.00065   0.02530   1.44697
   D18        1.75903  -0.00001   0.01019  -0.00016   0.00999   1.76902
   D19        3.01127   0.00002   0.00263   0.00068   0.00332   3.01459
   D20        0.94432   0.00001   0.00306   0.00029   0.00336   0.94768
   D21       -1.34143   0.00002   0.00217   0.00107   0.00325  -1.33819
   D22        0.94757   0.00001   0.00138   0.00083   0.00222   0.94979
   D23       -1.11938   0.00000   0.00182   0.00045   0.00226  -1.11712
   D24        2.87805   0.00001   0.00093   0.00123   0.00215   2.88020
   D25       -1.13390   0.00001   0.00218   0.00076   0.00296  -1.13094
   D26        3.08233   0.00000   0.00262   0.00037   0.00300   3.08533
   D27        0.79658   0.00001   0.00173   0.00115   0.00289   0.79947
   D28       -2.83866   0.00005   0.00098   0.00002   0.00099  -2.83767
   D29        1.40795  -0.00003  -0.00480  -0.00031  -0.00510   1.40286
   D30       -0.76995   0.00006   0.00221  -0.00041   0.00180  -0.76815
   D31       -2.80652  -0.00003  -0.00357  -0.00073  -0.00429  -2.81081
   D32        1.32929   0.00006   0.00158  -0.00041   0.00115   1.33044
   D33       -0.70729  -0.00002  -0.00420  -0.00074  -0.00494  -0.71222
   D34       -0.52845   0.00000  -0.00680  -0.00049  -0.00730  -0.53574
   D35        1.59966   0.00000  -0.00716  -0.00022  -0.00737   1.59229
   D36       -2.56284   0.00000  -0.00553  -0.00097  -0.00650  -2.56934
   D37        0.99513   0.00002   0.00233  -0.00063   0.00170   0.99683
   D38       -1.09799   0.00002   0.00205  -0.00057   0.00148  -1.09651
   D39        3.09243   0.00002   0.00215  -0.00057   0.00158   3.09401
   D40       -1.04191  -0.00001   0.00449  -0.00176   0.00273  -1.03917
   D41       -3.13503  -0.00002   0.00420  -0.00169   0.00252  -3.13251
   D42        1.05539  -0.00002   0.00430  -0.00169   0.00261   1.05800
   D43       -3.03076   0.00000   0.00255  -0.00113   0.00142  -3.02934
   D44        1.15931  -0.00001   0.00226  -0.00106   0.00120   1.16051
   D45       -0.93346   0.00000   0.00236  -0.00106   0.00130  -0.93216
         Item               Value     Threshold  Converged?
 Maximum Force            0.000133     0.000450     YES
 RMS     Force            0.000031     0.000300     YES
 Maximum Displacement     0.020060     0.001800     NO 
 RMS     Displacement     0.006384     0.001200     NO 
 Predicted change in Energy=-1.887998D-06
 GradGradGradGradGradGradGradGradGradGradGradGradGradGradGradGradGradGrad

                          Input orientation:                          
 ---------------------------------------------------------------------
 Center     Atomic      Atomic             Coordinates (Angstroms)
 Number     Number       Type             X           Y           Z
 ---------------------------------------------------------------------
      1          1           0        4.202308    0.920046   -0.074927
      2          6           0        3.608452    0.037912    0.162876
      3          1           0        4.087461   -0.831021   -0.289096
      4          1           0        3.602154   -0.092321    1.244244
      5          6           0        2.191564    0.192235   -0.360840
      6          1           0        1.581577   -0.714111   -0.147883
      7          8           0        1.472411    1.206207    0.178025
      8          1           0       -1.948229   -1.188184    1.393502
      9          6           0       -1.086122   -0.782953    0.850501
     10          1           0       -0.435933   -0.280149    1.566296
     11          6           0       -1.588874    0.230239   -0.192808
     12          1           0       -0.670850    0.700518   -0.611555
     13          6           0       -2.464736    1.328601    0.394923
     14          1           0       -1.926782    1.860571    1.179298
     15          1           0       -3.371186    0.900054    0.823270
     16          1           0       -2.748966    2.038576   -0.378887
     17          8           0       -2.121165   -0.397680   -1.268765
     18          8           0       -0.346034   -1.810611    0.240767
     19          1           0       -0.811921   -2.034756   -0.571241
     20          1           0        2.153592    0.251665   -1.462010
 ---------------------------------------------------------------------
                    Distance matrix (angstroms):
                    1          2          3          4          5
     1  H    0.000000
     2  C    1.089667   0.000000
     3  H    1.767850   1.090309   0.000000
     4  H    1.767847   1.089200   1.769839   0.000000
     5  C    2.157440   1.518442   2.155603   2.155697   0.000000
     6  H    3.089340   2.184109   2.512581   2.531278   1.113058
     7  O    2.756485   2.434710   3.347684   2.712712   1.354879
     8  H    6.665585   5.821894   6.276006   5.659500   4.703313
     9  C    5.632417   4.815151   5.297825   4.755202   3.627887
    10  H    5.064322   4.292761   4.920064   4.055261   3.292527
    11  C    5.833312   5.213032   5.775493   5.395919   3.784362
    12  H    4.907528   4.399002   5.009103   4.725584   2.917983
    13  C    6.696056   6.213159   6.932758   6.288683   4.852179
    14  H    6.326407   5.915574   6.750701   5.864055   4.702781
    15  H    7.626597   7.063622   7.737273   7.056168   5.731258
    16  H    7.047249   6.686772   7.414808   6.892895   5.274290
    17  O    6.568711   5.921811   6.300363   6.258182   4.446567
    18  O    5.314468   4.365898   4.571240   4.421276   3.288271
    19  H    5.841205   4.937062   5.052972   5.152970   3.744954
    20  H    2.562805   2.191475   2.507546   3.088765   1.103426
                    6          7          8          9         10
     6  H    0.000000
     7  O    1.950835   0.000000
     8  H    3.880740   4.348709   0.000000
     9  C    2.849233   3.309845   1.096490   0.000000
    10  H    2.682737   2.788966   1.772406   1.089918   0.000000
    11  C    3.308410   3.234424   2.158110   1.538770   2.164305
    12  H    2.699925   2.339386   3.036305   2.123852   2.399985
    13  C    4.565081   3.945017   2.756474   2.562575   2.841872
    14  H    4.549613   3.603506   3.056345   2.793391   2.637249
    15  H    5.298918   4.895969   2.590504   2.838093   3.249720
    16  H    5.136561   4.338550   3.767562   3.498210   3.809245
    17  O    3.881599   4.192785   2.782529   2.389777   3.300210
    18  O    2.251454   3.523049   2.069599   1.405555   2.026677
    19  H    2.766255   4.035271   2.422415   1.914039   2.790891
    20  H    1.728252   2.016153   5.201158   4.112650   4.019838
                   11         12         13         14         15
    11  C    0.000000
    12  H    1.113229   0.000000
    13  C    1.522814   2.150701   0.000000
    14  H    2.157507   2.475932   1.089784   0.000000
    15  H    2.158171   3.064368   1.090314   1.770777   0.000000
    16  H    2.156507   2.482559   1.087949   1.770766   1.768777
    17  O    1.354732   1.934264   2.421971   3.336239   2.761028
    18  O    2.428519   2.671652   3.790424   4.105749   4.103481
    19  H    2.424267   2.739206   3.870070   4.413714   4.136134
    20  H    3.951884   2.983658   5.092833   5.120013   6.013824
                   16         17         18         19         20
    16  H    0.000000
    17  O    2.668587   0.000000
    18  O    4.579770   2.725096   0.000000
    19  H    4.514552   2.209226   0.962625   0.000000
    20  H    5.329285   4.328110   3.660678   3.849085   0.000000
 Stoichiometry    C5H12O3(3)
 Framework group  C1[X(C5H12O3)]
 Deg. of freedom    54
 Full point group                 C1      NOp   1
 Largest Abelian subgroup         C1      NOp   1
 Largest concise Abelian subgroup C1      NOp   1
                         Standard orientation:                         
 ---------------------------------------------------------------------
 Center     Atomic      Atomic             Coordinates (Angstroms)
 Number     Number       Type             X           Y           Z
 ---------------------------------------------------------------------
      1          1           0        4.217737   -0.856234    0.200591
      2          6           0        3.615203    0.008063   -0.077469
      3          1           0        4.071938    0.898851    0.354577
      4          1           0        3.628028    0.102715   -1.162473
      5          6           0        2.190888   -0.151602    0.424027
      6          1           0        1.571372    0.737448    0.169688
      7          8           0        1.497999   -1.194005   -0.094624
      8          1           0       -1.934508    1.104483   -1.453344
      9          6           0       -1.077066    0.731038   -0.880961
     10          1           0       -0.405403    0.215503   -1.567265
     11          6           0       -1.584524   -0.255348    0.185501
     12          1           0       -0.667760   -0.696974    0.636931
     13          6           0       -2.431827   -1.386183   -0.382172
     14          1           0       -1.870580   -1.934897   -1.138177
     15          1           0       -3.336195   -0.986391   -0.841597
     16          1           0       -2.720210   -2.074889    0.409125
     17          8           0       -2.147272    0.398887    1.229814
     18          8           0       -0.364842    1.789770   -0.291547
     19          1           0       -0.849871    2.032918    0.503609
     20          1           0        2.132336   -0.175555    1.525638
 ---------------------------------------------------------------------
 Rotational constants (GHZ):           2.8946620           0.8799067           0.7801549
 Standard basis: Aug-CC-pVTZ (5D, 7F)
 There are   740 symmetry adapted cartesian basis functions of A   symmetry.
 There are   644 symmetry adapted basis functions of A   symmetry.
   644 basis functions,   900 primitive gaussians,   740 cartesian basis functions
    34 alpha electrons       32 beta electrons
       nuclear repulsion energy       389.3693838667 Hartrees.
 NAtoms=   20 NActive=   20 NUniq=   20 SFac= 1.00D+00 NAtFMM=   60 NAOKFM=F Big=F
 Integral buffers will be    131072 words long.
 Raffenetti 2 integral format.
 Two-electron integral symmetry is turned on.
 Nuclear repulsion after empirical dispersion term =      389.3593312793 Hartrees.
 One-electron integrals computed using PRISM.
 NBasis=   644 RedAO= T EigKep=  7.07D-06  NBF=   644
 NBsUse=   644 1.00D-06 EigRej= -1.00D+00 NBFU=   644
 Initial guess from the checkpoint file:  "Reverse-wb-opt.chk"
 B after Tr=     0.000000    0.000000    0.000000
         Rot=    0.999999    0.001234    0.000491    0.000022 Ang=   0.15 deg.
 Initial guess <Sx>= 0.0000 <Sy>= 0.0000 <Sz>= 1.0000 <S**2>= 2.0095 S= 1.0032
 ExpMin= 2.53D-02 ExpMax= 1.53D+04 ExpMxC= 5.22D+02 IAcc=3 IRadAn=         7 AccDes= 0.00D+00
 Harris functional with IExCor= 4639 and IRadAn=       7 diagonalized for initial guess.
 HarFok:  IExCor= 4639 AccDes= 0.00D+00 IRadAn=         7 IDoV= 1 UseB2=F ITyADJ=14
 ICtDFT=  3500011 ScaDFX=  1.000000  1.000000  1.000000  1.000000
 FoFCou: FMM=F IPFlag=           0 FMFlag=      100000 FMFlg1=           0
         NFxFlg=           0 DoJE=T BraDBF=F KetDBF=T FulRan=T
         wScrn=  0.000000 ICntrl=       500 IOpCl=  0 I1Cent=   200000004 NGrid=           0
         NMat0=    1 NMatS0=      1 NMatT0=    0 NMatD0=    1 NMtDS0=    0 NMtDT0=    0
 Petite list used in FoFCou.
 Requested convergence on RMS density matrix=1.00D-08 within 128 cycles.
 Requested convergence on MAX density matrix=1.00D-06.
 Requested convergence on             energy=1.00D-06.
 No special actions if energy rises.
 SCF Done:  E(UwB97XD) =  -423.312119919     A.U. after   20 cycles
            NFock= 20  Conv=0.81D-08     -V/T= 2.0059
 <Sx>= 0.0000 <Sy>= 0.0000 <Sz>= 1.0000 <S**2>= 2.0095 S= 1.0032
 <L.S>=  0.00000000000    
 Annihilation of the first spin contaminant:
 S**2 before annihilation     2.0095,   after     2.0001
 Calling FoFJK, ICntrl=      2127 FMM=F ISym2X=0 I1Cent= 0 IOpClX= 1 NMat=1 NMatS=1 NMatT=0.
 ***** Axes restored to original set *****
 -------------------------------------------------------------------
 Center     Atomic                   Forces (Hartrees/Bohr)
 Number     Number              X              Y              Z
 -------------------------------------------------------------------
      1        1          -0.000007415   -0.000012743   -0.000001210
      2        6          -0.000025118   -0.000002774    0.000024652
      3        1           0.000007151    0.000015165    0.000010876
      4        1           0.000000755   -0.000001791   -0.000015099
      5        6           0.000152774   -0.000191916   -0.000126738
      6        1           0.000001344    0.000048433    0.000007849
      7        8          -0.000216756    0.000027315    0.000042123
      8        1           0.000001733   -0.000006109    0.000022095
      9        6          -0.000007133    0.000025775   -0.000152405
     10        1          -0.000002697   -0.000001270    0.000018475
     11        6           0.000224920   -0.000055798    0.000342338
     12        1          -0.000058533    0.000091981   -0.000148064
     13        6          -0.000022676    0.000035453   -0.000014380
     14        1          -0.000012578   -0.000001851   -0.000002176
     15        1           0.000016549   -0.000001711   -0.000006256
     16        1           0.000007156   -0.000009083    0.000021354
     17        8          -0.000066997   -0.000035604   -0.000125614
     18        8          -0.000059102    0.000062880   -0.000038620
     19        1           0.000030616   -0.000034084    0.000086515
     20        1           0.000036008    0.000047731    0.000054285
 -------------------------------------------------------------------
 Cartesian Forces:  Max     0.000342338 RMS     0.000082604

 GradGradGradGradGradGradGradGradGradGradGradGradGradGradGradGradGradGrad
 Berny optimization.
 Using GEDIIS/GDIIS optimizer.
 FormGI is forming the generalized inverse of G from B-inverse, IUseBI=4.
 Internal  Forces:  Max     0.000168441 RMS     0.000042657
 Search for a local minimum.
 Step number  14 out of a maximum of  111
 All quantities printed in internal units (Hartrees-Bohrs-Radians)
 Mixed Optimization -- En-DIIS/RFO-DIIS
 Swapping is turned off.
 Update second derivatives using D2CorX and points    1    2    3    4    5
                                                      6    7    8    9   10
                                                     11   12   13   14
 DE= -2.72D-06 DEPred=-1.89D-06 R= 1.44D+00
 TightC=F SS=  1.41D+00  RLast= 6.01D-02 DXNew= 5.0454D-01 1.8033D-01
 Trust test= 1.44D+00 RLast= 6.01D-02 DXMaxT set to 3.00D-01
 ITU=  1  1  1  1  1  1  1  1  1  1  1  1  1  0
     Eigenvalues ---    0.00049   0.00187   0.00324   0.00390   0.00408
     Eigenvalues ---    0.00474   0.01561   0.02162   0.03334   0.03821
     Eigenvalues ---    0.04157   0.04287   0.04556   0.05593   0.05636
     Eigenvalues ---    0.05644   0.05657   0.05690   0.05901   0.06431
     Eigenvalues ---    0.08778   0.09440   0.10404   0.11004   0.12978
     Eigenvalues ---    0.14337   0.15650   0.15993   0.16000   0.16003
     Eigenvalues ---    0.16031   0.16078   0.16452   0.17046   0.19647
     Eigenvalues ---    0.21701   0.27283   0.29534   0.29723   0.30265
     Eigenvalues ---    0.31949   0.32659   0.33607   0.34059   0.34122
     Eigenvalues ---    0.34150   0.34186   0.34354   0.34424   0.35800
     Eigenvalues ---    0.40521   0.46929   0.51125   0.53829
 En-DIIS/RFO-DIIS/Sim-DIIS IScMMF=       -3 using points:    14   13   12   11   10    9    8    7    6    5
 RFO step:  Lambda=-3.10548224D-06.
 DIIS inversion failure, remove point  10.
 DIIS inversion failure, remove point   9.
 DIIS inversion failure, remove point   8.
 DIIS inversion failure, remove point   7.
 RFO-DIIS uses    6 points instead of   10
 DidBck=F Rises=F RFO-DIIS coefs:    2.59595   -2.00000    0.29355    0.03387    0.03183
                  RFO-DIIS coefs:    0.04481    0.00000    0.00000    0.00000    0.00000
 Iteration  1 RMS(Cart)=  0.00794377 RMS(Int)=  0.00004770
 Iteration  2 RMS(Cart)=  0.00007248 RMS(Int)=  0.00001774
 Iteration  3 RMS(Cart)=  0.00000000 RMS(Int)=  0.00001774
 Variable       Old X    -DE/DX   Delta X   Delta X   Delta X     New X
                                 (Linear)    (Quad)   (Total)
    R1        2.05917  -0.00001  -0.00007   0.00004  -0.00003   2.05914
    R2        2.06039  -0.00001  -0.00002   0.00002  -0.00001   2.06038
    R3        2.05829  -0.00001   0.00000   0.00001   0.00001   2.05830
    R4        2.86944  -0.00002  -0.00036   0.00018  -0.00018   2.86926
    R5        2.10337  -0.00005  -0.00018   0.00004  -0.00017   2.10320
    R6        2.56035   0.00016   0.00023   0.00009   0.00031   2.56066
    R7        2.08517  -0.00005   0.00018  -0.00011   0.00007   2.08524
    R8        4.25463   0.00000  -0.00852   0.00071  -0.00783   4.24680
    R9        4.42080  -0.00006   0.00971  -0.00055   0.00919   4.42998
   R10        2.07207   0.00001  -0.00037   0.00016  -0.00021   2.07185
   R11        2.05965   0.00001  -0.00027   0.00014  -0.00012   2.05952
   R12        2.90785  -0.00008   0.00042  -0.00032   0.00012   2.90797
   R13        2.65611  -0.00004   0.00099  -0.00057   0.00043   2.65655
   R14        2.10370  -0.00002  -0.00031   0.00003  -0.00026   2.10343
   R15        2.87770   0.00002  -0.00062   0.00042  -0.00020   2.87750
   R16        2.56007   0.00014  -0.00013   0.00029   0.00016   2.56023
   R17        2.05939  -0.00001  -0.00002   0.00000  -0.00002   2.05937
   R18        2.06040  -0.00002  -0.00003   0.00002  -0.00001   2.06038
   R19        2.05593  -0.00002  -0.00003   0.00003   0.00000   2.05593
   R20        1.81910  -0.00008   0.00010  -0.00019  -0.00009   1.81901
    A1        1.89154  -0.00001   0.00011  -0.00008   0.00003   1.89158
    A2        1.89295   0.00000   0.00000  -0.00001  -0.00001   1.89294
    A3        1.92943  -0.00001   0.00007   0.00000   0.00007   1.92950
    A4        1.89526  -0.00001  -0.00024   0.00004  -0.00020   1.89506
    A5        1.92620   0.00002   0.00015   0.00002   0.00017   1.92638
    A6        1.92749   0.00000  -0.00010   0.00003  -0.00007   1.92742
    A7        1.94188  -0.00001   0.00070  -0.00043   0.00031   1.94219
    A8        2.01992   0.00003  -0.00019  -0.00004  -0.00021   2.01970
    A9        1.96252  -0.00001  -0.00002   0.00005   0.00003   1.96255
   A10        1.81565  -0.00006   0.00153  -0.00066   0.00081   1.81646
   A11        1.78844   0.00006  -0.00068   0.00068   0.00000   1.78844
   A12        1.91594  -0.00001  -0.00127   0.00043  -0.00084   1.91510
   A13        2.68782  -0.00001   0.00254   0.00044   0.00287   2.69069
   A14        1.76224   0.00011  -0.00147   0.00083  -0.00067   1.76157
   A15        1.89051   0.00000   0.00113  -0.00057   0.00056   1.89107
   A16        1.89887  -0.00004   0.00073  -0.00029   0.00044   1.89932
   A17        1.93758  -0.00002  -0.00025   0.00019  -0.00007   1.93751
   A18        1.91392   0.00000   0.00005  -0.00008  -0.00005   1.91388
   A19        1.88397  -0.00004  -0.00021  -0.00025  -0.00045   1.88352
   A20        1.93834   0.00010  -0.00140   0.00096  -0.00042   1.93792
   A21        1.83772   0.00007  -0.00161   0.00070  -0.00090   1.83682
   A22        1.98357  -0.00003   0.00046  -0.00013   0.00034   1.98391
   A23        1.94086   0.00002  -0.00080   0.00043  -0.00038   1.94048
   A24        1.89103  -0.00001   0.00067  -0.00025   0.00040   1.89142
   A25        1.79371  -0.00003   0.00113  -0.00065   0.00048   1.79419
   A26        1.99858   0.00000   0.00013  -0.00011   0.00002   1.99859
   A27        2.37442  -0.00017  -0.00723  -0.00112  -0.00834   2.36608
   A28        1.92405   0.00001   0.00005   0.00000   0.00005   1.92410
   A29        1.92442  -0.00002   0.00031  -0.00017   0.00014   1.92456
   A30        1.92457   0.00001  -0.00040   0.00030  -0.00010   1.92447
   A31        1.89599   0.00000   0.00007  -0.00005   0.00001   1.89600
   A32        1.89900  -0.00001   0.00003  -0.00005  -0.00002   1.89897
   A33        1.89518   0.00000  -0.00005  -0.00003  -0.00008   1.89510
   A34        1.74123  -0.00003   0.00090  -0.00062   0.00027   1.74150
   A35        1.96292   0.00005   0.00635   0.00005   0.00639   1.96931
   A36        1.85598   0.00004  -0.00039   0.00017  -0.00023   1.85575
    D1        3.11536   0.00004  -0.00133   0.00088  -0.00044   3.11492
    D2       -1.10059  -0.00002   0.00107  -0.00034   0.00071  -1.09987
    D3        1.12054  -0.00002  -0.00092   0.00028  -0.00064   1.11990
    D4        1.02295   0.00005  -0.00162   0.00097  -0.00063   1.02232
    D5        3.09020  -0.00002   0.00079  -0.00026   0.00051   3.09071
    D6       -0.97186  -0.00002  -0.00120   0.00036  -0.00084  -0.97270
    D7       -1.07284   0.00004  -0.00135   0.00089  -0.00045  -1.07329
    D8        0.99440  -0.00002   0.00105  -0.00034   0.00070   0.99510
    D9       -3.06765  -0.00002  -0.00094   0.00028  -0.00066  -3.06831
   D10        2.67004  -0.00004  -0.02967  -0.00103  -0.03070   2.63934
   D11        0.48366  -0.00003  -0.03084  -0.00030  -0.03115   0.45251
   D12       -1.51225  -0.00002  -0.02975  -0.00078  -0.03052  -1.54277
   D13       -2.94145   0.00000   0.00594   0.00095   0.00690  -2.93455
   D14       -0.80573  -0.00003   0.00782  -0.00009   0.00776  -0.79797
   D15        1.09752   0.00000   0.00727   0.00053   0.00780   1.10532
   D16       -0.51372  -0.00002   0.02853   0.00012   0.02863  -0.48509
   D17        1.44697   0.00003   0.03078   0.00001   0.03080   1.47777
   D18        1.76902  -0.00006   0.00906  -0.00041   0.00862   1.77764
   D19        3.01459   0.00000   0.00416  -0.00048   0.00366   3.01826
   D20        0.94768  -0.00001   0.00413  -0.00056   0.00357   0.95125
   D21       -1.33819   0.00001   0.00427  -0.00068   0.00359  -1.33459
   D22        0.94979   0.00002   0.00233   0.00043   0.00275   0.95254
   D23       -1.11712   0.00001   0.00231   0.00035   0.00266  -1.11446
   D24        2.88020   0.00003   0.00245   0.00023   0.00268   2.88288
   D25       -1.13094   0.00001   0.00343   0.00019   0.00360  -1.12734
   D26        3.08533   0.00000   0.00341   0.00011   0.00351   3.08884
   D27        0.79947   0.00002   0.00355  -0.00001   0.00353   0.80300
   D28       -2.83767   0.00006   0.00127   0.00030   0.00156  -2.83611
   D29        1.40286   0.00000  -0.00593   0.00045  -0.00549   1.39737
   D30       -0.76815   0.00003   0.00238  -0.00043   0.00193  -0.76622
   D31       -2.81081  -0.00003  -0.00483  -0.00029  -0.00512  -2.81593
   D32        1.33044   0.00006   0.00147  -0.00012   0.00133   1.33177
   D33       -0.71222   0.00000  -0.00574   0.00003  -0.00571  -0.71793
   D34       -0.53574   0.00000  -0.00713  -0.00018  -0.00734  -0.54308
   D35        1.59229   0.00000  -0.00714  -0.00007  -0.00723   1.58506
   D36       -2.56934  -0.00003  -0.00609  -0.00066  -0.00677  -2.57611
   D37        0.99683   0.00002   0.00193  -0.00059   0.00135   0.99818
   D38       -1.09651   0.00002   0.00162  -0.00041   0.00121  -1.09529
   D39        3.09401   0.00002   0.00174  -0.00046   0.00129   3.09529
   D40       -1.03917  -0.00004   0.00322  -0.00122   0.00200  -1.03717
   D41       -3.13251  -0.00004   0.00291  -0.00104   0.00186  -3.13065
   D42        1.05800  -0.00004   0.00303  -0.00109   0.00194   1.05994
   D43       -3.02934   0.00001   0.00133  -0.00019   0.00113  -3.02821
   D44        1.16051   0.00001   0.00102  -0.00002   0.00100   1.16151
   D45       -0.93216   0.00001   0.00114  -0.00006   0.00107  -0.93109
         Item               Value     Threshold  Converged?
 Maximum Force            0.000168     0.000450     YES
 RMS     Force            0.000043     0.000300     YES
 Maximum Displacement     0.027190     0.001800     NO 
 RMS     Displacement     0.007973     0.001200     NO 
 Predicted change in Energy=-1.370105D-06
 GradGradGradGradGradGradGradGradGradGradGradGradGradGradGradGradGradGrad

                          Input orientation:                          
 ---------------------------------------------------------------------
 Center     Atomic      Atomic             Coordinates (Angstroms)
 Number     Number       Type             X           Y           Z
 ---------------------------------------------------------------------
      1          1           0        4.200280    0.919211   -0.060539
      2          6           0        3.604154    0.036256    0.168293
      3          1           0        4.085714   -0.830597   -0.284956
      4          1           0        3.590324   -0.099928    1.248861
      5          6           0        2.191064    0.194494   -0.364166
      6          1           0        1.578923   -0.712525   -0.160950
      7          8           0        1.469388    1.206728    0.175003
      8          1           0       -1.939132   -1.187510    1.397427
      9          6           0       -1.081048   -0.781477    0.848908
     10          1           0       -0.427552   -0.275915    1.559632
     11          6           0       -1.591260    0.228390   -0.194093
     12          1           0       -0.675776    0.696218   -0.620702
     13          6           0       -2.462329    1.329190    0.395919
     14          1           0       -1.918040    1.864722    1.173453
     15          1           0       -3.365261    0.902620    0.833552
     16          1           0       -2.752929    2.035667   -0.378727
     17          8           0       -2.131744   -0.403481   -1.263737
     18          8           0       -0.341999   -1.808919    0.237027
     19          1           0       -0.814721   -2.038997   -0.569293
     20          1           0        2.160664    0.260692   -1.465221
 ---------------------------------------------------------------------
                    Distance matrix (angstroms):
                    1          2          3          4          5
     1  H    0.000000
     2  C    1.089651   0.000000
     3  H    1.767856   1.090306   0.000000
     4  H    1.767828   1.089203   1.769712   0.000000
     5  C    2.157395   1.518346   2.155640   2.155566   0.000000
     6  H    3.089362   2.184178   2.512632   2.531516   1.112967
     7  O    2.756070   2.434600   3.347748   2.712727   1.355042
     8  H    6.652542   5.808303   6.265506   5.637356   4.698049
     9  C    5.622442   4.804481   5.289942   4.737740   3.623642
    10  H    5.046792   4.276438   4.907112   4.033717   3.283204
    11  C    5.834124   5.211579   5.775616   5.388758   3.786297
    12  H    4.913190   4.401803   5.011555   4.725328   2.921697
    13  C    6.690799   6.206908   6.928574   6.277299   4.849673
    14  H    6.312731   5.903242   6.740680   5.848727   4.694537
    15  H    7.618207   7.054495   7.731244   7.039726   5.727890
    16  H    7.049456   6.686507   7.415612   6.888154   5.275718
    17  O    6.579645   5.928288   6.308504   6.256785   4.455724
    18  O    5.306933   4.356778   4.564452   4.405408   3.285042
    19  H    5.844661   4.937324   5.055230   5.144909   3.750374
    20  H    2.562580   2.191439   2.507939   3.088724   1.103463
                    6          7          8          9         10
     6  H    0.000000
     7  O    1.951511   0.000000
     8  H    3.876965   4.341048   0.000000
     9  C    2.846052   3.303305   1.096377   0.000000
    10  H    2.678987   2.777374   1.772622   1.089852   0.000000
    11  C    3.307035   3.234337   2.158408   1.538831   2.164276
    12  H    2.698074   2.344247   3.036008   2.123107   2.400107
    13  C    4.561845   3.939822   2.758720   2.562821   2.840934
    14  H    4.544402   3.592287   3.060511   2.794325   2.636857
    15  H    5.295535   4.888762   2.592382   2.837965   3.247502
    16  H    5.134679   4.338400   3.769066   3.498367   3.808940
    17  O    3.883388   4.198916   2.780935   2.389585   3.300297
    18  O    2.247311   3.518394   2.069664   1.405784   2.026500
    19  H    2.766913   4.038051   2.420189   1.914048   2.791178
    20  H    1.728206   2.015734   5.205801   4.117038   4.017032
                   11         12         13         14         15
    11  C    0.000000
    12  H    1.113090   0.000000
    13  C    1.522707   2.150801   0.000000
    14  H    2.157440   2.475402   1.089771   0.000000
    15  H    2.158176   3.064439   1.090308   1.770768   0.000000
    16  H    2.156343   2.483392   1.087950   1.770741   1.768719
    17  O    1.354815   1.934599   2.421962   3.336212   2.761537
    18  O    2.428404   2.668861   3.790617   4.105659   4.104680
    19  H    2.425867   2.739225   3.871812   4.415144   4.138398
    20  H    3.961532   2.991369   5.096822   5.115793   6.019325
                   16         17         18         19         20
    16  H    0.000000
    17  O    2.668062   0.000000
    18  O    4.579582   2.725938   0.000000
    19  H    4.516176   2.211722   0.962577   0.000000
    20  H    5.336141   4.348159   3.666641   3.865769   0.000000
 Stoichiometry    C5H12O3(3)
 Framework group  C1[X(C5H12O3)]
 Deg. of freedom    54
 Full point group                 C1      NOp   1
 Largest Abelian subgroup         C1      NOp   1
 Largest concise Abelian subgroup C1      NOp   1
                         Standard orientation:                         
 ---------------------------------------------------------------------
 Center     Atomic      Atomic             Coordinates (Angstroms)
 Number     Number       Type             X           Y           Z
 ---------------------------------------------------------------------
      1          1           0        4.216982   -0.855182    0.190583
      2          6           0        3.612040    0.009547   -0.080764
      3          1           0        4.070908    0.899296    0.351154
      4          1           0        3.617937    0.107822   -1.165509
      5          6           0        2.191095   -0.152853    0.429056
      6          1           0        1.569254    0.736554    0.182144
      7          8           0        1.496168   -1.194740   -0.088328
      8          1           0       -1.923520    1.100226   -1.460759
      9          6           0       -1.070524    0.727415   -0.881575
     10          1           0       -0.395080    0.208047   -1.561141
     11          6           0       -1.586048   -0.253663    0.186002
     12          1           0       -0.672255   -0.691539    0.646671
     13          6           0       -2.427925   -1.388230   -0.382011
     14          1           0       -1.859841   -1.941631   -1.129426
     15          1           0       -3.328311   -0.991763   -0.852000
     16          1           0       -2.723172   -2.071931    0.411095
     17          8           0       -2.157717    0.406228    1.221986
     18          8           0       -0.359934    1.787308   -0.291730
     19          1           0       -0.852341    2.037636    0.496575
     20          1           0        2.139487   -0.181195    1.530946
 ---------------------------------------------------------------------
 Rotational constants (GHZ):           2.8982748           0.8805700           0.7804044
 Standard basis: Aug-CC-pVTZ (5D, 7F)
 There are   740 symmetry adapted cartesian basis functions of A   symmetry.
 There are   644 symmetry adapted basis functions of A   symmetry.
   644 basis functions,   900 primitive gaussians,   740 cartesian basis functions
    34 alpha electrons       32 beta electrons
       nuclear repulsion energy       389.4315538222 Hartrees.
 NAtoms=   20 NActive=   20 NUniq=   20 SFac= 1.00D+00 NAtFMM=   60 NAOKFM=F Big=F
 Integral buffers will be    131072 words long.
 Raffenetti 2 integral format.
 Two-electron integral symmetry is turned on.
 Nuclear repulsion after empirical dispersion term =      389.4214954832 Hartrees.
 One-electron integrals computed using PRISM.
 NBasis=   644 RedAO= T EigKep=  7.10D-06  NBF=   644
 NBsUse=   644 1.00D-06 EigRej= -1.00D+00 NBFU=   644
 Initial guess from the checkpoint file:  "Reverse-wb-opt.chk"
 B after Tr=     0.000000    0.000000    0.000000
         Rot=    0.999999    0.001210    0.000571    0.000102 Ang=   0.15 deg.
 Initial guess <Sx>= 0.0000 <Sy>= 0.0000 <Sz>= 1.0000 <S**2>= 2.0095 S= 1.0032
 ExpMin= 2.53D-02 ExpMax= 1.53D+04 ExpMxC= 5.22D+02 IAcc=3 IRadAn=         7 AccDes= 0.00D+00
 Harris functional with IExCor= 4639 and IRadAn=       7 diagonalized for initial guess.
 HarFok:  IExCor= 4639 AccDes= 0.00D+00 IRadAn=         7 IDoV= 1 UseB2=F ITyADJ=14
 ICtDFT=  3500011 ScaDFX=  1.000000  1.000000  1.000000  1.000000
 FoFCou: FMM=F IPFlag=           0 FMFlag=      100000 FMFlg1=           0
         NFxFlg=           0 DoJE=T BraDBF=F KetDBF=T FulRan=T
         wScrn=  0.000000 ICntrl=       500 IOpCl=  0 I1Cent=   200000004 NGrid=           0
         NMat0=    1 NMatS0=      1 NMatT0=    0 NMatD0=    1 NMtDS0=    0 NMtDT0=    0
 Petite list used in FoFCou.
 Requested convergence on RMS density matrix=1.00D-08 within 128 cycles.
 Requested convergence on MAX density matrix=1.00D-06.
 Requested convergence on             energy=1.00D-06.
 No special actions if energy rises.
 Restarting incremental Fock formation.
 SCF Done:  E(UwB97XD) =  -423.312123135     A.U. after   21 cycles
            NFock= 21  Conv=0.40D-08     -V/T= 2.0059
 <Sx>= 0.0000 <Sy>= 0.0000 <Sz>= 1.0000 <S**2>= 2.0095 S= 1.0032
 <L.S>=  0.00000000000    
 Annihilation of the first spin contaminant:
 S**2 before annihilation     2.0095,   after     2.0001
 Calling FoFJK, ICntrl=      2127 FMM=F ISym2X=0 I1Cent= 0 IOpClX= 1 NMat=1 NMatS=1 NMatT=0.
 ***** Axes restored to original set *****
 -------------------------------------------------------------------
 Center     Atomic                   Forces (Hartrees/Bohr)
 Number     Number              X              Y              Z
 -------------------------------------------------------------------
      1        1          -0.000003409   -0.000004355   -0.000004136
      2        6           0.000004257   -0.000040273    0.000049363
      3        1           0.000006061    0.000012775   -0.000000921
      4        1          -0.000000844    0.000001678   -0.000010868
      5        6           0.000118396   -0.000025707   -0.000193195
      6        1          -0.000007947    0.000055452    0.000069147
      7        8          -0.000198858   -0.000075820    0.000025806
      8        1          -0.000031621    0.000007743    0.000061973
      9        6           0.000111327   -0.000019152   -0.000274186
     10        1          -0.000013481    0.000016935    0.000056169
     11        6           0.000255516   -0.000143414    0.000405234
     12        1          -0.000083825    0.000135456   -0.000193109
     13        6          -0.000030025    0.000060794    0.000001065
     14        1          -0.000006088   -0.000004543    0.000001385
     15        1           0.000011240   -0.000011105   -0.000006058
     16        1           0.000006236   -0.000006442    0.000018919
     17        8          -0.000060085   -0.000025956   -0.000142769
     18        8          -0.000207035    0.000078074    0.000044716
     19        1           0.000071595   -0.000039527    0.000034008
     20        1           0.000058589    0.000027389    0.000057456
 -------------------------------------------------------------------
 Cartesian Forces:  Max     0.000405234 RMS     0.000101313

 GradGradGradGradGradGradGradGradGradGradGradGradGradGradGradGradGradGrad
 Berny optimization.
 Using GEDIIS/GDIIS optimizer.
 FormGI is forming the generalized inverse of G from B-inverse, IUseBI=4.
 Internal  Forces:  Max     0.000208372 RMS     0.000051069
 Search for a local minimum.
 Step number  15 out of a maximum of  111
 All quantities printed in internal units (Hartrees-Bohrs-Radians)
 Mixed Optimization -- En-DIIS/RFO-DIIS
 Swapping is turned off.
 Update second derivatives using D2CorX and points    1    2    3    4    5
                                                      6    7    8    9   10
                                                     11   12   13   14   15
 DE= -3.22D-06 DEPred=-1.37D-06 R= 2.35D+00
 TightC=F SS=  1.41D+00  RLast= 7.41D-02 DXNew= 5.0454D-01 2.2239D-01
 Trust test= 2.35D+00 RLast= 7.41D-02 DXMaxT set to 3.00D-01
 ITU=  1  1  1  1  1  1  1  1  1  1  1  1  1  1  0
     Eigenvalues ---    0.00026   0.00182   0.00325   0.00369   0.00403
     Eigenvalues ---    0.00426   0.01544   0.02171   0.03233   0.03829
     Eigenvalues ---    0.04182   0.04244   0.04445   0.05625   0.05641
     Eigenvalues ---    0.05646   0.05657   0.05725   0.05982   0.06530
     Eigenvalues ---    0.08233   0.09423   0.10421   0.11320   0.13159
     Eigenvalues ---    0.14448   0.15660   0.15993   0.16000   0.16003
     Eigenvalues ---    0.16028   0.16082   0.16464   0.17092   0.20143
     Eigenvalues ---    0.22266   0.26861   0.29538   0.29705   0.30879
     Eigenvalues ---    0.31852   0.32597   0.33894   0.34055   0.34123
     Eigenvalues ---    0.34152   0.34187   0.34356   0.34782   0.35211
     Eigenvalues ---    0.41167   0.46461   0.52088   0.53204
 En-DIIS/RFO-DIIS/Sim-DIIS IScMMF=       -3 using points:    15   14   13   12   11   10    9    8    7    6
 RFO step:  Lambda=-5.62401612D-06.
 DIIS inversion failure, remove point  10.
 DIIS inversion failure, remove point   9.
 DIIS inversion failure, remove point   8.
 DIIS inversion failure, remove point   7.
 DIIS inversion failure, remove point   6.
 DIIS inversion failure, remove point   5.
 DIIS inversion failure, remove point   4.
 RFO-DIIS uses    3 points instead of   10
 DidBck=F Rises=F RFO-DIIS coefs:    2.40364   -2.00000    0.59636    0.00000    0.00000
                  RFO-DIIS coefs:    0.00000    0.00000    0.00000    0.00000    0.00000
 Iteration  1 RMS(Cart)=  0.01532805 RMS(Int)=  0.00014037
 Iteration  2 RMS(Cart)=  0.00023492 RMS(Int)=  0.00004776
 Iteration  3 RMS(Cart)=  0.00000003 RMS(Int)=  0.00004776
 Variable       Old X    -DE/DX   Delta X   Delta X   Delta X     New X
                                 (Linear)    (Quad)   (Total)
    R1        2.05914   0.00000  -0.00003  -0.00001  -0.00004   2.05911
    R2        2.06038  -0.00001  -0.00001   0.00001  -0.00001   2.06037
    R3        2.05830  -0.00001   0.00000   0.00001   0.00000   2.05830
    R4        2.86926   0.00002  -0.00018   0.00000  -0.00018   2.86908
    R5        2.10320   0.00000  -0.00025   0.00009  -0.00019   2.10301
    R6        2.56066   0.00007   0.00053   0.00001   0.00053   2.56118
    R7        2.08524  -0.00006  -0.00004   0.00000  -0.00005   2.08520
    R8        4.24680   0.00004  -0.00646  -0.00522  -0.01170   4.23510
    R9        4.42998  -0.00007   0.00407   0.00731   0.01138   4.44137
   R10        2.07185   0.00005  -0.00017   0.00000  -0.00016   2.07169
   R11        2.05952   0.00004  -0.00008   0.00000  -0.00008   2.05945
   R12        2.90797  -0.00011  -0.00008  -0.00031  -0.00036   2.90760
   R13        2.65655  -0.00012   0.00029   0.00006   0.00036   2.65691
   R14        2.10343  -0.00001  -0.00021  -0.00014  -0.00032   2.10311
   R15        2.87750   0.00004  -0.00006  -0.00018  -0.00024   2.87726
   R16        2.56023   0.00015   0.00032   0.00009   0.00041   2.56064
   R17        2.05937   0.00000  -0.00003  -0.00001  -0.00004   2.05933
   R18        2.06038  -0.00001  -0.00002   0.00002   0.00000   2.06038
   R19        2.05593  -0.00002  -0.00001  -0.00002  -0.00003   2.05590
   R20        1.81901  -0.00005  -0.00017   0.00002  -0.00015   1.81885
    A1        1.89158  -0.00001  -0.00001   0.00002   0.00001   1.89159
    A2        1.89294   0.00000  -0.00001   0.00001   0.00000   1.89294
    A3        1.92950  -0.00001   0.00006   0.00003   0.00009   1.92959
    A4        1.89506   0.00000  -0.00020  -0.00006  -0.00025   1.89481
    A5        1.92638   0.00001   0.00020   0.00005   0.00025   1.92663
    A6        1.92742   0.00000  -0.00005  -0.00005  -0.00010   1.92732
    A7        1.94219  -0.00002   0.00029  -0.00022   0.00018   1.94237
    A8        2.01970   0.00005  -0.00034  -0.00005  -0.00033   2.01937
    A9        1.96255  -0.00003   0.00011  -0.00001   0.00008   1.96263
   A10        1.81646  -0.00009   0.00042   0.00017   0.00045   1.81691
   A11        1.78844   0.00008   0.00043   0.00025   0.00067   1.78911
   A12        1.91510   0.00001  -0.00080  -0.00010  -0.00089   1.91422
   A13        2.69069   0.00000   0.00168   0.00242   0.00381   2.69450
   A14        1.76157   0.00014   0.00161   0.00111   0.00253   1.76411
   A15        1.89107  -0.00001   0.00035   0.00001   0.00035   1.89142
   A16        1.89932  -0.00006   0.00040   0.00001   0.00043   1.89974
   A17        1.93751  -0.00001  -0.00009   0.00014   0.00007   1.93758
   A18        1.91388  -0.00001  -0.00006   0.00000  -0.00006   1.91382
   A19        1.88352  -0.00003  -0.00055   0.00022  -0.00034   1.88318
   A20        1.93792   0.00012  -0.00006  -0.00037  -0.00045   1.93747
   A21        1.83682   0.00011  -0.00052   0.00005  -0.00048   1.83634
   A22        1.98391  -0.00007   0.00029  -0.00013   0.00017   1.98408
   A23        1.94048   0.00003  -0.00021  -0.00026  -0.00047   1.94001
   A24        1.89142  -0.00002   0.00027   0.00024   0.00053   1.89196
   A25        1.79419  -0.00005   0.00026   0.00010   0.00035   1.79454
   A26        1.99859   0.00001  -0.00012   0.00005  -0.00007   1.99853
   A27        2.36608  -0.00021  -0.00732  -0.00806  -0.01538   2.35070
   A28        1.92410   0.00001   0.00008  -0.00004   0.00004   1.92414
   A29        1.92456  -0.00003   0.00007   0.00007   0.00014   1.92470
   A30        1.92447   0.00001  -0.00001  -0.00017  -0.00018   1.92429
   A31        1.89600   0.00001  -0.00003   0.00008   0.00005   1.89605
   A32        1.89897   0.00000  -0.00005   0.00007   0.00002   1.89900
   A33        1.89510   0.00001  -0.00007   0.00000  -0.00008   1.89502
   A34        1.74150  -0.00006   0.00052  -0.00038  -0.00005   1.74146
   A35        1.96931   0.00003   0.00557   0.00548   0.01108   1.98039
   A36        1.85575   0.00009  -0.00021   0.00074   0.00053   1.85629
    D1        3.11492   0.00005   0.00007   0.00022   0.00033   3.11525
    D2       -1.09987  -0.00004   0.00061   0.00024   0.00081  -1.09906
    D3        1.11990  -0.00001  -0.00072   0.00005  -0.00067   1.11923
    D4        1.02232   0.00006  -0.00009   0.00015   0.00010   1.02242
    D5        3.09071  -0.00004   0.00045   0.00017   0.00058   3.09129
    D6       -0.97270   0.00000  -0.00088  -0.00002  -0.00090  -0.97360
    D7       -1.07329   0.00005   0.00006   0.00022   0.00032  -1.07297
    D8        0.99510  -0.00005   0.00060   0.00024   0.00080   0.99590
    D9       -3.06831  -0.00001  -0.00073   0.00005  -0.00068  -3.06899
   D10        2.63934  -0.00002  -0.03003  -0.02860  -0.05861   2.58073
   D11        0.45251  -0.00002  -0.03006  -0.02852  -0.05860   0.39391
   D12       -1.54277  -0.00003  -0.02950  -0.02857  -0.05805  -1.60081
   D13       -2.93455   0.00002   0.00721   0.00772   0.01496  -2.91959
   D14       -0.79797  -0.00004   0.00768   0.00755   0.01531  -0.78266
   D15        1.10532   0.00001   0.00806   0.00787   0.01593   1.12125
   D16       -0.48509  -0.00004   0.02610   0.02459   0.05073  -0.43436
   D17        1.47777   0.00004   0.02814   0.02721   0.05536   1.53313
   D18        1.77764  -0.00008   0.00614   0.00554   0.01157   1.78921
   D19        3.01826  -0.00002   0.00316   0.00243   0.00561   3.02387
   D20        0.95125  -0.00002   0.00301   0.00217   0.00518   0.95643
   D21       -1.33459  -0.00001   0.00311   0.00245   0.00556  -1.32903
   D22        0.95254   0.00003   0.00253   0.00241   0.00496   0.95751
   D23       -1.11446   0.00003   0.00238   0.00215   0.00453  -1.10993
   D24        2.88288   0.00004   0.00248   0.00244   0.00491   2.88779
   D25       -1.12734   0.00000   0.00329   0.00237   0.00570  -1.12164
   D26        3.08884   0.00000   0.00314   0.00211   0.00527   3.09411
   D27        0.80300   0.00001   0.00324   0.00239   0.00565   0.80865
   D28       -2.83611   0.00005   0.00159   0.00183   0.00341  -2.83270
   D29        1.39737   0.00002  -0.00466  -0.00429  -0.00894   1.38843
   D30       -0.76622   0.00001   0.00163   0.00205   0.00367  -0.76255
   D31       -2.81593  -0.00002  -0.00462  -0.00407  -0.00867  -2.82460
   D32        1.33177   0.00006   0.00118   0.00197   0.00312   1.33489
   D33       -0.71793   0.00003  -0.00507  -0.00415  -0.00922  -0.72716
   D34       -0.54308   0.00001  -0.00595  -0.00522  -0.01117  -0.55425
   D35        1.58506  -0.00002  -0.00575  -0.00521  -0.01096   1.57410
   D36       -2.57611  -0.00004  -0.00563  -0.00498  -0.01060  -2.58671
   D37        0.99818   0.00002   0.00088   0.00118   0.00206   1.00024
   D38       -1.09529   0.00003   0.00082   0.00106   0.00188  -1.09342
   D39        3.09529   0.00003   0.00087   0.00113   0.00200   3.09729
   D40       -1.03717  -0.00006   0.00118   0.00103   0.00221  -1.03497
   D41       -3.13065  -0.00005   0.00112   0.00091   0.00203  -3.12862
   D42        1.05994  -0.00005   0.00117   0.00098   0.00215   1.06209
   D43       -3.02821   0.00001   0.00075   0.00072   0.00147  -3.02674
   D44        1.16151   0.00002   0.00068   0.00060   0.00129   1.16279
   D45       -0.93109   0.00002   0.00073   0.00067   0.00141  -0.92968
         Item               Value     Threshold  Converged?
 Maximum Force            0.000208     0.000450     YES
 RMS     Force            0.000051     0.000300     YES
 Maximum Displacement     0.052556     0.001800     NO 
 RMS     Displacement     0.015405     0.001200     NO 
 Predicted change in Energy=-2.572774D-06
 GradGradGradGradGradGradGradGradGradGradGradGradGradGradGradGradGradGrad

                          Input orientation:                          
 ---------------------------------------------------------------------
 Center     Atomic      Atomic             Coordinates (Angstroms)
 Number     Number       Type             X           Y           Z
 ---------------------------------------------------------------------
      1          1           0        4.195482    0.918259   -0.032727
      2          6           0        3.595411    0.033861    0.179530
      3          1           0        4.083311   -0.829504   -0.273589
      4          1           0        3.565248   -0.111567    1.258561
      5          6           0        2.190617    0.197679   -0.372556
      6          1           0        1.574768   -0.710311   -0.186116
      7          8           0        1.462114    1.206705    0.164142
      8          1           0       -1.921837   -1.185059    1.404818
      9          6           0       -1.071186   -0.778559    0.845352
     10          1           0       -0.411223   -0.268229    1.546567
     11          6           0       -1.595360    0.225334   -0.196209
     12          1           0       -0.685517    0.689404   -0.638264
     13          6           0       -2.457495    1.330105    0.399157
     14          1           0       -1.901508    1.871324    1.164349
     15          1           0       -3.353600    0.906691    0.853561
     16          1           0       -2.760026    2.030861   -0.376095
     17          8           0       -2.151456   -0.413158   -1.254129
     18          8           0       -0.335506   -1.806174    0.229278
     19          1           0       -0.820201   -2.046852   -0.566676
     20          1           0        2.176683    0.274032   -1.473261
 ---------------------------------------------------------------------
                    Distance matrix (angstroms):
                    1          2          3          4          5
     1  H    0.000000
     2  C    1.089632   0.000000
     3  H    1.767844   1.090303   0.000000
     4  H    1.767813   1.089205   1.769550   0.000000
     5  C    2.157360   1.518250   2.155734   2.155408   0.000000
     6  H    3.089322   2.184145   2.512896   2.531323   1.112868
     7  O    2.755586   2.434493   3.347898   2.712704   1.355321
     8  H    6.626619   5.781620   6.245420   5.593020   4.688635
     9  C    5.602499   4.783354   5.274795   4.702354   3.616033
    10  H    5.012350   4.244192   4.881478   3.989964   3.266447
    11  C    5.834442   5.207873   5.776328   5.372311   3.790182
    12  H    4.923738   4.407365   5.018146   4.723187   2.929939
    13  C    6.679688   6.194042   6.920884   6.252233   4.845913
    14  H    6.286064   5.878968   6.721621   5.816025   4.680668
    15  H    7.600939   7.035973   7.719617   7.005093   5.722273
    16  H    7.052295   6.684931   7.417779   6.875404   5.279151
    17  O    6.599099   5.939839   6.325118   6.251821   4.472571
    18  O    5.293489   4.340543   4.553318   4.375728   3.280080
    19  H    5.850988   4.937998   5.060857   5.129228   3.760403
    20  H    2.562365   2.191390   2.508432   3.088632   1.103439
                    6          7          8          9         10
     6  H    0.000000
     7  O    1.952004   0.000000
     8  H    3.870750   4.325614   0.000000
     9  C    2.840714   3.289822   1.096290   0.000000
    10  H    2.672412   2.756070   1.772745   1.089812   0.000000
    11  C    3.305335   3.231267   2.158491   1.538638   2.164036
    12  H    2.696762   2.350271   3.035833   2.122444   2.401204
    13  C    4.556861   3.928587   2.761220   2.562695   2.838741
    14  H    4.535757   3.571567   3.065896   2.795187   2.635285
    15  H    5.290032   4.874055   2.594079   2.837172   3.243189
    16  H    5.132304   4.335615   3.770458   3.498135   3.807797
    17  O    3.887634   4.206345   2.778229   2.389209   3.300502
    18  O    2.241119   3.509005   2.069813   1.405975   2.026391
    19  H    2.768943   4.040878   2.417245   1.914519   2.792232
    20  H    1.728576   2.015336   5.216335   4.127053   4.013810
                   11         12         13         14         15
    11  C    0.000000
    12  H    1.112918   0.000000
    13  C    1.522582   2.150964   0.000000
    14  H    2.157343   2.474870   1.089751   0.000000
    15  H    2.158165   3.064543   1.090307   1.770785   0.000000
    16  H    2.156092   2.484316   1.087933   1.770727   1.768656
    17  O    1.355031   1.934918   2.421979   3.336220   2.762157
    18  O    2.428023   2.665154   3.790507   4.104962   4.105881
    19  H    2.429186   2.740504   3.875230   4.417893   4.142294
    20  H    3.982655   3.010307   5.108507   5.112727   6.033109
                   16         17         18         19         20
    16  H    0.000000
    17  O    2.667307   0.000000
    18  O    4.579040   2.727392   0.000000
    19  H    4.519622   2.216707   0.962495   0.000000
    20  H    5.353627   4.387828   3.679265   3.897399   0.000000
 Stoichiometry    C5H12O3(3)
 Framework group  C1[X(C5H12O3)]
 Deg. of freedom    54
 Full point group                 C1      NOp   1
 Largest Abelian subgroup         C1      NOp   1
 Largest concise Abelian subgroup C1      NOp   1
                         Standard orientation:                         
 ---------------------------------------------------------------------
 Center     Atomic      Atomic             Coordinates (Angstroms)
 Number     Number       Type             X           Y           Z
 ---------------------------------------------------------------------
      1          1           0        4.214834   -0.854585    0.168390
      2          6           0        3.605666    0.011161   -0.089865
      3          1           0        4.070372    0.898995    0.339739
      4          1           0        3.596027    0.114974   -1.174069
      5          6           0        2.192252   -0.154555    0.439175
      6          1           0        1.566398    0.735484    0.205485
      7          8           0        1.491061   -1.195043   -0.073280
      8          1           0       -1.902814    1.092097   -1.473831
      9          6           0       -1.057931    0.721137   -0.881873
     10          1           0       -0.375436    0.195415   -1.549336
     11          6           0       -1.588266   -0.250911    0.186432
     12          1           0       -0.680836   -0.682883    0.664509
     13          6           0       -2.420312   -1.391480   -0.383705
     14          1           0       -1.839925   -1.952199   -1.116032
     15          1           0       -3.313116   -1.000373   -0.872281
     16          1           0       -2.728184   -2.067138    0.411468
     17          8           0       -2.176459    0.418118    1.207480
     18          8           0       -0.351530    1.783331   -0.290683
     19          1           0       -0.856616    2.046104    0.485357
     20          1           0        2.156275   -0.189251    1.541481
 ---------------------------------------------------------------------
 Rotational constants (GHZ):           2.9053980           0.8820385           0.7811169
 Standard basis: Aug-CC-pVTZ (5D, 7F)
 There are   740 symmetry adapted cartesian basis functions of A   symmetry.
 There are   644 symmetry adapted basis functions of A   symmetry.
   644 basis functions,   900 primitive gaussians,   740 cartesian basis functions
    34 alpha electrons       32 beta electrons
       nuclear repulsion energy       389.5755672374 Hartrees.
 NAtoms=   20 NActive=   20 NUniq=   20 SFac= 1.00D+00 NAtFMM=   60 NAOKFM=F Big=F
 Integral buffers will be    131072 words long.
 Raffenetti 2 integral format.
 Two-electron integral symmetry is turned on.
 Nuclear repulsion after empirical dispersion term =      389.5654991649 Hartrees.
 One-electron integrals computed using PRISM.
 NBasis=   644 RedAO= T EigKep=  7.14D-06  NBF=   644
 NBsUse=   644 1.00D-06 EigRej= -1.00D+00 NBFU=   644
 Initial guess from the checkpoint file:  "Reverse-wb-opt.chk"
 B after Tr=     0.000000    0.000000    0.000000
         Rot=    0.999997    0.002024    0.001006    0.000199 Ang=   0.26 deg.
 Initial guess <Sx>= 0.0000 <Sy>= 0.0000 <Sz>= 1.0000 <S**2>= 2.0095 S= 1.0032
 ExpMin= 2.53D-02 ExpMax= 1.53D+04 ExpMxC= 5.22D+02 IAcc=3 IRadAn=         7 AccDes= 0.00D+00
 Harris functional with IExCor= 4639 and IRadAn=       7 diagonalized for initial guess.
 HarFok:  IExCor= 4639 AccDes= 0.00D+00 IRadAn=         7 IDoV= 1 UseB2=F ITyADJ=14
 ICtDFT=  3500011 ScaDFX=  1.000000  1.000000  1.000000  1.000000
 FoFCou: FMM=F IPFlag=           0 FMFlag=      100000 FMFlg1=           0
         NFxFlg=           0 DoJE=T BraDBF=F KetDBF=T FulRan=T
         wScrn=  0.000000 ICntrl=       500 IOpCl=  0 I1Cent=   200000004 NGrid=           0
         NMat0=    1 NMatS0=      1 NMatT0=    0 NMatD0=    1 NMtDS0=    0 NMtDT0=    0
 Petite list used in FoFCou.
 Requested convergence on RMS density matrix=1.00D-08 within 128 cycles.
 Requested convergence on MAX density matrix=1.00D-06.
 Requested convergence on             energy=1.00D-06.
 No special actions if energy rises.
 Restarting incremental Fock formation.
 SCF Done:  E(UwB97XD) =  -423.312127620     A.U. after   22 cycles
            NFock= 22  Conv=0.20D-08     -V/T= 2.0059
 <Sx>= 0.0000 <Sy>= 0.0000 <Sz>= 1.0000 <S**2>= 2.0095 S= 1.0032
 <L.S>=  0.00000000000    
 Annihilation of the first spin contaminant:
 S**2 before annihilation     2.0095,   after     2.0001
 Calling FoFJK, ICntrl=      2127 FMM=F ISym2X=0 I1Cent= 0 IOpClX= 1 NMat=1 NMatS=1 NMatT=0.
 ***** Axes restored to original set *****
 -------------------------------------------------------------------
 Center     Atomic                   Forces (Hartrees/Bohr)
 Number     Number              X              Y              Z
 -------------------------------------------------------------------
      1        1           0.000000466    0.000007638   -0.000008033
      2        6           0.000035570   -0.000084966    0.000080112
      3        1          -0.000000247    0.000008783   -0.000016467
      4        1          -0.000001295    0.000005736   -0.000003116
      5        6           0.000050696    0.000227331   -0.000226281
      6        1          -0.000005144    0.000049031    0.000128049
      7        8          -0.000107490   -0.000201811   -0.000012203
      8        1          -0.000048948    0.000014920    0.000091055
      9        6           0.000215835   -0.000080597   -0.000384434
     10        1          -0.000025068   -0.000003373    0.000076451
     11        6           0.000228922   -0.000202822    0.000399705
     12        1          -0.000121233    0.000172137   -0.000215477
     13        6          -0.000039555    0.000095166    0.000005939
     14        1           0.000002394   -0.000006129    0.000004532
     15        1           0.000006213   -0.000017346   -0.000006648
     16        1          -0.000003169    0.000009055    0.000014049
     17        8          -0.000054167   -0.000004155   -0.000149346
     18        8          -0.000300175   -0.000000244    0.000186154
     19        1           0.000090874    0.000021554   -0.000009588
     20        1           0.000075520   -0.000009911    0.000045548
 -------------------------------------------------------------------
 Cartesian Forces:  Max     0.000399705 RMS     0.000124670

 GradGradGradGradGradGradGradGradGradGradGradGradGradGradGradGradGradGrad
 Berny optimization.
 Using GEDIIS/GDIIS optimizer.
 FormGI is forming the generalized inverse of G from B-inverse, IUseBI=4.
 Internal  Forces:  Max     0.000211920 RMS     0.000060550
 Search for a local minimum.
 Step number  16 out of a maximum of  111
 All quantities printed in internal units (Hartrees-Bohrs-Radians)
 Mixed Optimization -- En-DIIS/RFO-DIIS
 Swapping is turned off.
 Update second derivatives using D2CorX and points    3    4    5    6    7
                                                      8    9   10   11   12
                                                     13   14   15   16
 DE= -4.49D-06 DEPred=-2.57D-06 R= 1.74D+00
 TightC=F SS=  1.41D+00  RLast= 1.35D-01 DXNew= 5.0454D-01 4.0574D-01
 Trust test= 1.74D+00 RLast= 1.35D-01 DXMaxT set to 4.06D-01
 ITU=  1  1  1  1  1  1  1  1  1  1  1  1  1  1  1  0
     Eigenvalues ---    0.00023   0.00172   0.00326   0.00370   0.00398
     Eigenvalues ---    0.00414   0.01528   0.02238   0.03137   0.03798
     Eigenvalues ---    0.04053   0.04263   0.04510   0.05631   0.05641
     Eigenvalues ---    0.05650   0.05656   0.05763   0.06008   0.06676
     Eigenvalues ---    0.07911   0.09411   0.10415   0.11230   0.13039
     Eigenvalues ---    0.14400   0.15624   0.15996   0.16000   0.16005
     Eigenvalues ---    0.16024   0.16088   0.16462   0.17239   0.19916
     Eigenvalues ---    0.21915   0.26379   0.29533   0.29711   0.31477
     Eigenvalues ---    0.31900   0.32560   0.33959   0.34064   0.34129
     Eigenvalues ---    0.34153   0.34189   0.34355   0.34700   0.35538
     Eigenvalues ---    0.41687   0.45587   0.52637   0.53232
 En-DIIS/RFO-DIIS/Sim-DIIS IScMMF=       -3 using points:    16   15   14   13   12   11   10    9    8    7
 RFO step:  Lambda=-3.43279827D-06.
 DIIS inversion failure, remove point  10.
 DIIS inversion failure, remove point   9.
 DIIS inversion failure, remove point   8.
 DIIS inversion failure, remove point   7.
 DIIS inversion failure, remove point   6.
 DIIS inversion failure, remove point   5.
 RFO-DIIS uses    4 points instead of   10
 DidBck=T Rises=F RFO-DIIS coefs:    0.34202    1.78006   -2.00000    0.87792    0.00000
                  RFO-DIIS coefs:    0.00000    0.00000    0.00000    0.00000    0.00000
 Iteration  1 RMS(Cart)=  0.00999161 RMS(Int)=  0.00004726
 Iteration  2 RMS(Cart)=  0.00008487 RMS(Int)=  0.00002117
 Iteration  3 RMS(Cart)=  0.00000000 RMS(Int)=  0.00002117
 Variable       Old X    -DE/DX   Delta X   Delta X   Delta X     New X
                                 (Linear)    (Quad)   (Total)
    R1        2.05911   0.00001   0.00001  -0.00002  -0.00001   2.05909
    R2        2.06037   0.00000  -0.00001   0.00000  -0.00001   2.06037
    R3        2.05830   0.00000  -0.00001   0.00001  -0.00001   2.05829
    R4        2.86908   0.00006   0.00002  -0.00006  -0.00004   2.86904
    R5        2.10301   0.00008  -0.00009   0.00001  -0.00010   2.10291
    R6        2.56118  -0.00007   0.00014   0.00024   0.00038   2.56156
    R7        2.08520  -0.00005  -0.00010  -0.00007  -0.00017   2.08503
    R8        4.23510   0.00010   0.00559  -0.00805  -0.00248   4.23262
    R9        4.44137  -0.00003  -0.01018   0.01066   0.00048   4.44185
   R10        2.07169   0.00008   0.00007  -0.00003   0.00003   2.07172
[truncated: 438,229 more chars]
