# Supplementary material for: Computational Investigation of Substituent Effects on the Alcohol + Carbonyl Channel of Peroxy Radical Self- and Cross-Reactions
Source: J Phys Chem A. 2023 Feb 8;127(7):1686–96. doi: 10.1021/acs.jpca.2c08927 (PMC9969516; doi:10.1021/acs.jpca.2c08927)
Supplement: Supplementary file 2 — jp2c08927_si_002.zip [file jp2c08927_si_002.zip › EtO--OiPrOH/Forward-IRC-wb-TS2-opt.log]

 Entering Gaussian System, Link 0=/appl/soft/chem/gaussian/G16RevB.01/g16/g16
 Initial command:
 /appl/soft/chem/gaussian/G16RevB.01/g16/l1.exe "/scratch/kurten/scratch_galib/third-paper/EtO-O-iPrOH/ts-calc/eto-iproh-set2/eto-iproh-ts-set2/wb-ts/irc-cal/eto-iproh-ts-set2-M0004-copt-TS-opt-IRC/Forward-b3lyp-opt/Forward-wb-opt/10731235.GAUSS_SCRDIR/Gau-79735.inp" -scrdir="/scratch/kurten/scratch_galib/third-paper/EtO-O-iPrOH/ts-calc/eto-iproh-set2/eto-iproh-ts-set2/wb-ts/irc-cal/eto-iproh-ts-set2-M0004-copt-TS-opt-IRC/Forward-b3lyp-opt/Forward-wb-opt/10731235.GAUSS_SCRDIR/"
 Entering Link 1 = /appl/soft/chem/gaussian/G16RevB.01/g16/l1.exe PID=     79739.
  
 Copyright (c) 1988-2017, Gaussian, Inc.  All Rights Reserved.
  
 This is part of the Gaussian(R) 16 program.  It is based on
 the Gaussian(R) 09 system (copyright 2009, Gaussian, Inc.),
 the Gaussian(R) 03 system (copyright 2003, Gaussian, Inc.),
 the Gaussian(R) 98 system (copyright 1998, Gaussian, Inc.),
 the Gaussian(R) 94 system (copyright 1995, Gaussian, Inc.),
 the Gaussian 92(TM) system (copyright 1992, Gaussian, Inc.),
 the Gaussian 90(TM) system (copyright 1990, Gaussian, Inc.),
 the Gaussian 88(TM) system (copyright 1988, Gaussian, Inc.),
 the Gaussian 86(TM) system (copyright 1986, Carnegie Mellon
 University), and the Gaussian 82(TM) system (copyright 1983,
 Carnegie Mellon University). Gaussian is a federally registered
 trademark of Gaussian, Inc.
  
 This software contains proprietary and confidential information,
 including trade secrets, belonging to Gaussian, Inc.
  
 This software is provided under written license and may be
 used, copied, transmitted, or stored only in accord with that
 written license.
  
 The following legend is applicable only to US Government
 contracts under FAR:
  
                    RESTRICTED RIGHTS LEGEND
  
 Use, reproduction and disclosure by the US Government is
 subject to restrictions as set forth in subparagraphs (a)
 and (c) of the Commercial Computer Software - Restricted
 Rights clause in FAR 52.227-19.
  
 Gaussian, Inc.
 340 Quinnipiac St., Bldg. 40, Wallingford CT 06492
  
  
 ---------------------------------------------------------------
 Warning -- This program may not be used in any manner that
 competes with the business of Gaussian, Inc. or will provide
 assistance to any competitor of Gaussian, Inc.  The licensee
 of this program is prohibited from giving any competitor of
 Gaussian, Inc. access to this program.  By using this program,
 the user acknowledges that Gaussian, Inc. is engaged in the
 business of creating and licensing software in the field of
 computational chemistry and represents and warrants to the
 licensee that it is not a competitor of Gaussian, Inc. and that
 it will not use this program in any manner prohibited above.
 ---------------------------------------------------------------
  

 Cite this work as:
 Gaussian 16, Revision B.01,
 M. J. Frisch, G. W. Trucks, H. B. Schlegel, G. E. Scuseria, 
 M. A. Robb, J. R. Cheeseman, G. Scalmani, V. Barone, 
 G. A. Petersson, H. Nakatsuji, X. Li, M. Caricato, A. V. Marenich, 
 J. Bloino, B. G. Janesko, R. Gomperts, B. Mennucci, H. P. Hratchian, 
 J. V. Ortiz, A. F. Izmaylov, J. L. Sonnenberg, D. Williams-Young, 
 F. Ding, F. Lipparini, F. Egidi, J. Goings, B. Peng, A. Petrone, 
 T. Henderson, D. Ranasinghe, V. G. Zakrzewski, J. Gao, N. Rega, 
 G. Zheng, W. Liang, M. Hada, M. Ehara, K. Toyota, R. Fukuda, 
 J. Hasegawa, M. Ishida, T. Nakajima, Y. Honda, O. Kitao, H. Nakai, 
 T. Vreven, K. Throssell, J. A. Montgomery, Jr., J. E. Peralta, 
 F. Ogliaro, M. J. Bearpark, J. J. Heyd, E. N. Brothers, K. N. Kudin, 
 V. N. Staroverov, T. A. Keith, R. Kobayashi, J. Normand, 
 K. Raghavachari, A. P. Rendell, J. C. Burant, S. S. Iyengar, 
 J. Tomasi, M. Cossi, J. M. Millam, M. Klene, C. Adamo, R. Cammi, 
 J. W. Ochterski, R. L. Martin, K. Morokuma, O. Farkas, 
 J. B. Foresman, and D. J. Fox, Gaussian, Inc., Wallingford CT, 2016.
 
 ******************************************
 Gaussian 16:  ES64L-G16RevB.01 20-Dec-2017
                22-Feb-2022 
 ******************************************
 %mem=12GB
 %NprocShared=16
 Will use up to   16 processors via shared memory.
 %chk=Forward-wb-opt
 ----------------------------------------------------------------------
 #wB97XD Aug-cc-pVTZ Opt Integral(Grid=SuperFineGrid) Freq MaxDisk=32GB
 ----------------------------------------------------------------------
 1/18=20,19=15,26=5,38=1/1,3;
 2/9=110,12=2,17=6,18=5,40=1/2;
 3/5=16,6=1,7=10,11=2,25=1,30=1,71=1,74=-58,75=-7/1,2,3;
 4//1;
 5/5=2,38=5/2;
 6/7=2,8=2,9=2,10=2,28=1/1;
 7//1,2,3,16;
 1/18=20,19=15,26=5/3(2);
 2/9=110/2;
 99//99;
 2/9=110/2;
 3/5=16,6=1,7=10,11=2,25=1,30=1,71=1,74=-58,75=-7/1,2,3;
 4/5=5,16=3,69=1/1;
 5/5=2,38=5/2;
 7//1,2,3,16;
 1/18=20,19=15,26=5/3(-5);
 2/9=110/2;
 6/7=2,8=2,9=2,10=2,19=2,28=1/1;
 99/9=1/99;
 --------------
 Forward-wb-opt
 --------------
 Symbolic Z-matrix:
 Charge =  0 Multiplicity = 3
 H                     2.8441   -1.79023   0.41011 
 C                     3.40955  -0.92213   0.04789 
 H                     4.33957  -0.86507   0.62738 
 H                     3.66502  -1.0912   -1.00391 
 C                     2.6067    0.36314   0.20787 
 H                     2.35503   0.53882   1.26336 
 H                     3.17835   1.22474  -0.14942 
 O                     1.40674   0.36053  -0.58436 
 H                    -2.73522   1.36386   0.00614 
 C                    -1.76127   1.00671  -0.34963 
 H                    -1.77746   0.90565  -1.44542 
 C                    -1.53471  -0.47618   0.16908 
 C                    -2.17613  -1.54235  -0.72274 
 H                    -1.82838  -1.41176  -1.75198 
 H                    -3.27554  -1.4665   -0.70268 
 H                    -1.89952  -2.54237  -0.37686 
 O                    -1.73144  -0.61376   1.43955 
 O                    -0.80264   1.91488   0.08372 
 H                     0.07887   1.61291  -0.23586 
 H                     0.80904  -0.34721  -0.26697 
 
 Add virtual bond connecting atoms H19        and O8         Dist= 3.51D+00.

 GradGradGradGradGradGradGradGradGradGradGradGradGradGradGradGradGradGrad
 Berny optimization.
 Initialization pass.
                           ----------------------------
                           !    Initial Parameters    !
                           ! (Angstroms and Degrees)  !
 --------------------------                            --------------------------
 ! Name  Definition              Value          Derivative Info.                !
 --------------------------------------------------------------------------------
 ! R1    R(1,2)                  1.0975         estimate D2E/DX2                !
 ! R2    R(2,3)                  1.0973         estimate D2E/DX2                !
 ! R3    R(2,4)                  1.0955         estimate D2E/DX2                !
 ! R4    R(2,5)                  1.5238         estimate D2E/DX2                !
 ! R5    R(5,6)                  1.0992         estimate D2E/DX2                !
 ! R6    R(5,7)                  1.094          estimate D2E/DX2                !
 ! R7    R(5,8)                  1.4379         estimate D2E/DX2                !
 ! R8    R(8,19)                 1.8583         estimate D2E/DX2                !
 ! R9    R(8,20)                 0.9792         estimate D2E/DX2                !
 ! R10   R(9,10)                 1.0967         estimate D2E/DX2                !
 ! R11   R(10,11)                1.1006         estimate D2E/DX2                !
 ! R12   R(10,12)                1.5872         estimate D2E/DX2                !
 ! R13   R(10,18)                1.3898         estimate D2E/DX2                !
 ! R14   R(12,13)                1.5308         estimate D2E/DX2                !
 ! R15   R(12,17)                1.293          estimate D2E/DX2                !
 ! R16   R(13,14)                1.0942         estimate D2E/DX2                !
 ! R17   R(13,15)                1.1022         estimate D2E/DX2                !
 ! R18   R(13,16)                1.0937         estimate D2E/DX2                !
 ! R19   R(18,19)                0.9851         estimate D2E/DX2                !
 ! A1    A(1,2,3)              107.6687         estimate D2E/DX2                !
 ! A2    A(1,2,4)              108.3575         estimate D2E/DX2                !
 ! A3    A(1,2,5)              111.1644         estimate D2E/DX2                !
 ! A4    A(3,2,4)              108.5071         estimate D2E/DX2                !
 ! A5    A(3,2,5)              110.3192         estimate D2E/DX2                !
 ! A6    A(4,2,5)              110.7217         estimate D2E/DX2                !
 ! A7    A(2,5,6)              110.8694         estimate D2E/DX2                !
 ! A8    A(2,5,7)              110.7742         estimate D2E/DX2                !
 ! A9    A(2,5,8)              112.3526         estimate D2E/DX2                !
 ! A10   A(6,5,7)              107.9008         estimate D2E/DX2                !
 ! A11   A(6,5,8)              109.7717         estimate D2E/DX2                !
 ! A12   A(7,5,8)              104.9254         estimate D2E/DX2                !
 ! A13   A(5,8,19)             119.4576         estimate D2E/DX2                !
 ! A14   A(5,8,20)             109.3969         estimate D2E/DX2                !
 ! A15   A(19,8,20)             89.4358         estimate D2E/DX2                !
 ! A16   A(9,10,11)            109.8672         estimate D2E/DX2                !
 ! A17   A(9,10,12)            108.9657         estimate D2E/DX2                !
 ! A18   A(9,10,18)            107.3742         estimate D2E/DX2                !
 ! A19   A(11,10,12)           103.9865         estimate D2E/DX2                !
 ! A20   A(11,10,18)           112.3713         estimate D2E/DX2                !
 ! A21   A(12,10,18)           114.2135         estimate D2E/DX2                !
 ! A22   A(10,12,13)           113.6082         estimate D2E/DX2                !
 ! A23   A(10,12,17)           113.5038         estimate D2E/DX2                !
 ! A24   A(13,12,17)           115.7584         estimate D2E/DX2                !
 ! A25   A(12,13,14)           109.3715         estimate D2E/DX2                !
 ! A26   A(12,13,15)           111.0636         estimate D2E/DX2                !
 ! A27   A(12,13,16)           110.2794         estimate D2E/DX2                !
 ! A28   A(14,13,15)           109.0205         estimate D2E/DX2                !
 ! A29   A(14,13,16)           109.039          estimate D2E/DX2                !
 ! A30   A(15,13,16)           108.0253         estimate D2E/DX2                !
 ! A31   A(10,18,19)           108.4075         estimate D2E/DX2                !
 ! A32   A(8,19,18)            155.0785         estimate D2E/DX2                !
 ! D1    D(1,2,5,6)             59.8945         estimate D2E/DX2                !
 ! D2    D(1,2,5,7)            179.6601         estimate D2E/DX2                !
 ! D3    D(1,2,5,8)            -63.3496         estimate D2E/DX2                !
 ! D4    D(3,2,5,6)            -59.474          estimate D2E/DX2                !
 ! D5    D(3,2,5,7)             60.2916         estimate D2E/DX2                !
 ! D6    D(3,2,5,8)            177.2819         estimate D2E/DX2                !
 ! D7    D(4,2,5,6)           -179.605          estimate D2E/DX2                !
 ! D8    D(4,2,5,7)            -59.8394         estimate D2E/DX2                !
 ! D9    D(4,2,5,8)             57.151          estimate D2E/DX2                !
 ! D10   D(2,5,8,19)           164.9257         estimate D2E/DX2                !
 ! D11   D(2,5,8,20)            64.1554         estimate D2E/DX2                !
 ! D12   D(6,5,8,19)            41.0686         estimate D2E/DX2                !
 ! D13   D(6,5,8,20)           -59.7017         estimate D2E/DX2                !
 ! D14   D(7,5,8,19)           -74.6433         estimate D2E/DX2                !
 ! D15   D(7,5,8,20)          -175.4136         estimate D2E/DX2                !
 ! D16   D(5,8,19,18)         -109.3383         estimate D2E/DX2                !
 ! D17   D(20,8,19,18)           2.7402         estimate D2E/DX2                !
 ! D18   D(9,10,12,13)          84.2737         estimate D2E/DX2                !
 ! D19   D(9,10,12,17)         -50.7381         estimate D2E/DX2                !
 ! D20   D(11,10,12,13)        -32.8508         estimate D2E/DX2                !
 ! D21   D(11,10,12,17)       -167.8626         estimate D2E/DX2                !
 ! D22   D(18,10,12,13)       -155.6764         estimate D2E/DX2                !
 ! D23   D(18,10,12,17)         69.3118         estimate D2E/DX2                !
 ! D24   D(9,10,18,19)        -179.4409         estimate D2E/DX2                !
 ! D25   D(11,10,18,19)        -58.5204         estimate D2E/DX2                !
 ! D26   D(12,10,18,19)         59.6222         estimate D2E/DX2                !
 ! D27   D(10,12,13,14)         54.1421         estimate D2E/DX2                !
 ! D28   D(10,12,13,15)        -66.23           estimate D2E/DX2                !
 ! D29   D(10,12,13,16)        174.0466         estimate D2E/DX2                !
 ! D30   D(17,12,13,14)       -171.8987         estimate D2E/DX2                !
 ! D31   D(17,12,13,15)         67.7293         estimate D2E/DX2                !
 ! D32   D(17,12,13,16)        -51.9942         estimate D2E/DX2                !
 ! D33   D(10,18,19,8)         -43.0106         estimate D2E/DX2                !
 --------------------------------------------------------------------------------
 Trust Radius=3.00D-01 FncErr=1.00D-07 GrdErr=1.00D-07 EigMax=2.50D+02 EigMin=1.00D-04
 Number of steps in this run=     94 maximum allowed number of steps=    120.
 GradGradGradGradGradGradGradGradGradGradGradGradGradGradGradGradGradGrad

                          Input orientation:                          
 ---------------------------------------------------------------------
 Center     Atomic      Atomic             Coordinates (Angstroms)
 Number     Number       Type             X           Y           Z
 ---------------------------------------------------------------------
      1          1           0        2.844100   -1.790230    0.410110
      2          6           0        3.409550   -0.922130    0.047890
      3          1           0        4.339570   -0.865070    0.627380
      4          1           0        3.665020   -1.091200   -1.003910
      5          6           0        2.606700    0.363140    0.207870
      6          1           0        2.355030    0.538820    1.263360
      7          1           0        3.178350    1.224740   -0.149420
      8          8           0        1.406740    0.360530   -0.584360
      9          1           0       -2.735220    1.363860    0.006140
     10          6           0       -1.761270    1.006710   -0.349630
     11          1           0       -1.777460    0.905650   -1.445420
     12          6           0       -1.534710   -0.476180    0.169080
     13          6           0       -2.176130   -1.542350   -0.722740
     14          1           0       -1.828380   -1.411760   -1.751980
     15          1           0       -3.275540   -1.466500   -0.702680
     16          1           0       -1.899520   -2.542370   -0.376860
     17          8           0       -1.731440   -0.613760    1.439550
     18          8           0       -0.802640    1.914880    0.083720
     19          1           0        0.078870    1.612910   -0.235860
     20          1           0        0.809040   -0.347210   -0.266970
 ---------------------------------------------------------------------
                    Distance matrix (angstroms):
                    1          2          3          4          5
     1  H    0.000000
     2  C    1.097513   0.000000
     3  H    1.771880   1.097270   0.000000
     4  H    1.778203   1.095506   1.779680   0.000000
     5  C    2.175836   1.523837   2.165024   2.168769   0.000000
     6  H    2.528181   2.173420   2.512723   3.084405   1.099209
     7  H    3.084614   2.168279   2.513793   2.516064   1.093981
     8  O    2.771415   2.460936   3.401750   2.717236   1.437894
     9  H    6.421860   6.556347   7.443569   6.928968   5.438588
    10  C    5.441462   5.533157   6.455878   5.854394   4.450185
    11  H    5.663001   5.698757   6.697015   5.814029   4.716836
    12  C    4.578078   4.965810   5.904950   5.365757   4.225783
    13  C    5.152427   5.672598   6.688489   5.865290   5.231863
    14  H    5.162358   5.560142   6.633538   5.553360   5.163450
    15  H    6.228410   6.749083   7.753753   6.957224   6.227153
    16  H    4.866926   5.567029   6.538201   5.784738   5.393507
    17  O    4.835224   5.334940   6.130248   5.943082   4.614199
    18  O    5.208943   5.078627   5.870776   5.493582   3.747921
    19  H    4.432283   4.195280   5.003912   4.556598   2.854601
    20  H    2.584998   2.681850   3.678680   3.041911   1.990390
                    6          7          8          9         10
     6  H    0.000000
     7  H    1.773214   0.000000
     8  O    2.084493   2.018572   0.000000
     9  H    5.307724   5.917251   4.302464   0.000000
    10  C    4.445738   4.948481   3.241749   1.096680   0.000000
    11  H    4.954748   5.132396   3.343308   1.798412   1.100559
    12  C    4.166263   5.020708   3.149585   2.203071   1.587247
    13  C    5.367241   6.054415   4.059194   3.047934   2.609411
    14  H    5.513434   5.881044   3.869154   3.408432   2.796442
    15  H    6.292054   7.014383   5.027503   2.967374   2.921374
    16  H    5.503204   6.326738   4.404684   4.012944   3.551876
    17  O    4.249555   5.478225   3.859226   2.640685   2.414121
    18  O    3.640875   4.047089   2.782750   2.011096   1.389797
    19  H    2.929545   3.124888   1.858264   2.835435   1.940757
    20  H    2.348839   2.845782   0.979223   3.945140   2.906273
                   11         12         13         14         15
    11  H    0.000000
    12  C    2.138923   0.000000
    13  C    2.583391   1.530843   0.000000
    14  H    2.338153   2.156855   1.094221   0.000000
    15  H    2.902241   2.184305   1.102206   1.788379   0.000000
    16  H    3.611864   2.168012   1.093703   1.781655   1.776819
    17  O    3.260947   1.292952   2.394896   3.291210   2.774988
    18  O    2.075353   2.502075   3.806480   3.935539   4.262322
    19  H    2.325772   2.670564   3.908675   3.883922   4.577418
    20  H    3.106185   2.387454   3.247665   3.208505   4.257517
                   16         17         18         19         20
    16  H    0.000000
    17  O    2.654644   0.000000
    18  O    4.613281   3.015786   0.000000
    19  H    4.604374   3.322993   0.985077   0.000000
    20  H    3.488137   3.072019   2.799562   2.091934   0.000000
 Stoichiometry    C5H12O3(3)
 Framework group  C1[X(C5H12O3)]
 Deg. of freedom    54
 Full point group                 C1      NOp   1
 Largest Abelian subgroup         C1      NOp   1
 Largest concise Abelian subgroup C1      NOp   1
                         Standard orientation:                         
 ---------------------------------------------------------------------
 Center     Atomic      Atomic             Coordinates (Angstroms)
 Number     Number       Type             X           Y           Z
 ---------------------------------------------------------------------
      1          1           0        2.844102   -1.790227    0.410110
      2          6           0        3.409551   -0.922126    0.047890
      3          1           0        4.339571   -0.865065    0.627380
      4          1           0        3.665021   -1.091196   -1.003910
      5          6           0        2.606700    0.363143    0.207870
      6          1           0        2.355030    0.538823    1.263360
      7          1           0        3.178349    1.224744   -0.149420
      8          8           0        1.406740    0.360532   -0.584360
      9          1           0       -2.735221    1.363857    0.006140
     10          6           0       -1.761271    1.006708   -0.349630
     11          1           0       -1.777461    0.905648   -1.445420
     12          6           0       -1.534709   -0.476181    0.169080
     13          6           0       -2.176128   -1.542352   -0.722740
     14          1           0       -1.828378   -1.411762   -1.751980
     15          1           0       -3.275538   -1.466503   -0.702680
     16          1           0       -1.899517   -2.542372   -0.376860
     17          8           0       -1.731439   -0.613762    1.439550
     18          8           0       -0.802642    1.914879    0.083720
     19          1           0        0.078869    1.612910   -0.235860
     20          1           0        0.809041   -0.347209   -0.266970
 ---------------------------------------------------------------------
 Rotational constants (GHZ):           2.5127754           0.8790076           0.7611258
 Standard basis: Aug-CC-pVTZ (5D, 7F)
 There are   740 symmetry adapted cartesian basis functions of A   symmetry.
 There are   644 symmetry adapted basis functions of A   symmetry.
   644 basis functions,   900 primitive gaussians,   740 cartesian basis functions
    34 alpha electrons       32 beta electrons
       nuclear repulsion energy       384.6230518017 Hartrees.
 NAtoms=   20 NActive=   20 NUniq=   20 SFac= 1.00D+00 NAtFMM=   60 NAOKFM=F Big=F
 Integral buffers will be    131072 words long.
 Raffenetti 2 integral format.
 Two-electron integral symmetry is turned on.
 Nuclear repulsion after empirical dispersion term =      384.6136953761 Hartrees.
 One-electron integrals computed using PRISM.
 NBasis=   644 RedAO= T EigKep=  9.64D-06  NBF=   644
 NBsUse=   644 1.00D-06 EigRej= -1.00D+00 NBFU=   644
 ExpMin= 2.53D-02 ExpMax= 1.53D+04 ExpMxC= 5.22D+02 IAcc=3 IRadAn=         7 AccDes= 0.00D+00
 Harris functional with IExCor= 4639 and IRadAn=       7 diagonalized for initial guess.
 HarFok:  IExCor= 4639 AccDes= 0.00D+00 IRadAn=         7 IDoV= 1 UseB2=F ITyADJ=14
 ICtDFT=  3500011 ScaDFX=  1.000000  1.000000  1.000000  1.000000
 FoFCou: FMM=F IPFlag=           0 FMFlag=      100000 FMFlg1=           0
         NFxFlg=           0 DoJE=T BraDBF=F KetDBF=T FulRan=T
         wScrn=  0.000000 ICntrl=       500 IOpCl=  0 I1Cent=   200000004 NGrid=           0
         NMat0=    1 NMatS0=      1 NMatT0=    0 NMatD0=    1 NMtDS0=    0 NMtDT0=    0
 Petite list used in FoFCou.
 Initial guess <Sx>= 0.0000 <Sy>= 0.0000 <Sz>= 1.0000 <S**2>= 2.0000 S= 1.0000
 Requested convergence on RMS density matrix=1.00D-08 within 128 cycles.
 Requested convergence on MAX density matrix=1.00D-06.
 Requested convergence on             energy=1.00D-06.
 No special actions if energy rises.
 SCF Done:  E(UwB97XD) =  -423.332203931     A.U. after   19 cycles
            NFock= 19  Conv=0.77D-08     -V/T= 2.0065
 <Sx>= 0.0000 <Sy>= 0.0000 <Sz>= 1.0000 <S**2>= 2.0080 S= 1.0027
 <L.S>=  0.00000000000    
 Annihilation of the first spin contaminant:
 S**2 before annihilation     2.0080,   after     2.0000

 **********************************************************************

            Population analysis using the SCF Density.

 **********************************************************************

 Orbital symmetries:
 Alpha Orbitals:
       Occupied  (A) (A) (A) (A) (A) (A) (A) (A) (A) (A) (A) (A)
                 (A) (A) (A) (A) (A) (A) (A) (A) (A) (A) (A) (A)
                 (A) (A) (A) (A) (A) (A) (A) (A) (A) (A)
       Virtual   (A) (A) (A) (A) (A) (A) (A) (A) (A) (A) (A) (A)
                 (A) (A) (A) (A) (A) (A) (A) (A) (A) (A) (A) (A)
                 (A) (A) (A) (A) (A) (A) (A) (A) (A) (A) (A) (A)
                 (A) (A) (A) (A) (A) (A) (A) (A) (A) (A) (A) (A)
                 (A) (A) (A) (A) (A) (A) (A) (A) (A) (A) (A) (A)
                 (A) (A) (A) (A) (A) (A) (A) (A) (A) (A) (A) (A)
                 (A) (A) (A) (A) (A) (A) (A) (A) (A) (A) (A) (A)
                 (A) (A) (A) (A) (A) (A) (A) (A) (A) (A) (A) (A)
                 (A) (A) (A) (A) (A) (A) (A) (A) (A) (A) (A) (A)
                 (A) (A) (A) (A) (A) (A) (A) (A) (A) (A) (A) (A)
                 (A) (A) (A) (A) (A) (A) (A) (A) (A) (A) (A) (A)
                 (A) (A) (A) (A) (A) (A) (A) (A) (A) (A) (A) (A)
                 (A) (A) (A) (A) (A) (A) (A) (A) (A) (A) (A) (A)
                 (A) (A) (A) (A) (A) (A) (A) (A) (A) (A) (A) (A)
                 (A) (A) (A) (A) (A) (A) (A) (A) (A) (A) (A) (A)
                 (A) (A) (A) (A) (A) (A) (A) (A) (A) (A) (A) (A)
                 (A) (A) (A) (A) (A) (A) (A) (A) (A) (A) (A) (A)
                 (A) (A) (A) (A) (A) (A) (A) (A) (A) (A) (A) (A)
                 (A) (A) (A) (A) (A) (A) (A) (A) (A) (A) (A) (A)
                 (A) (A) (A) (A) (A) (A) (A) (A) (A) (A) (A) (A)
                 (A) (A) (A) (A) (A) (A) (A) (A) (A) (A) (A) (A)
                 (A) (A) (A) (A) (A) (A) (A) (A) (A) (A) (A) (A)
                 (A) (A) (A) (A) (A) (A) (A) (A) (A) (A) (A) (A)
                 (A) (A) (A) (A) (A) (A) (A) (A) (A) (A) (A) (A)
                 (A) (A) (A) (A) (A) (A) (A) (A) (A) (A) (A) (A)
                 (A) (A) (A) (A) (A) (A) (A) (A) (A) (A) (A) (A)
                 (A) (A) (A) (A) (A) (A) (A) (A) (A) (A) (A) (A)
                 (A) (A) (A) (A) (A) (A) (A) (A) (A) (A) (A) (A)
                 (A) (A) (A) (A) (A) (A) (A) (A) (A) (A) (A) (A)
                 (A) (A) (A) (A) (A) (A) (A) (A) (A) (A) (A) (A)
                 (A) (A) (A) (A) (A) (A) (A) (A) (A) (A) (A) (A)
                 (A) (A) (A) (A) (A) (A) (A) (A) (A) (A) (A) (A)
                 (A) (A) (A) (A) (A) (A) (A) (A) (A) (A) (A) (A)
                 (A) (A) (A) (A) (A) (A) (A) (A) (A) (A) (A) (A)
                 (A) (A) (A) (A) (A) (A) (A) (A) (A) (A) (A) (A)
                 (A) (A) (A) (A) (A) (A) (A) (A) (A) (A) (A) (A)
                 (A) (A) (A) (A) (A) (A) (A) (A) (A) (A) (A) (A)
                 (A) (A) (A) (A) (A) (A) (A) (A) (A) (A) (A) (A)
                 (A) (A) (A) (A) (A) (A) (A) (A) (A) (A) (A) (A)
                 (A) (A) (A) (A) (A) (A) (A) (A) (A) (A) (A) (A)
                 (A) (A) (A) (A) (A) (A) (A) (A) (A) (A) (A) (A)
                 (A) (A) (A) (A) (A) (A) (A) (A) (A) (A) (A) (A)
                 (A) (A) (A) (A) (A) (A) (A) (A) (A) (A) (A) (A)
                 (A) (A) (A) (A) (A) (A) (A) (A) (A) (A) (A) (A)
                 (A) (A) (A) (A) (A) (A) (A) (A) (A) (A) (A) (A)
                 (A) (A) (A) (A) (A) (A) (A) (A) (A) (A) (A) (A)
                 (A) (A) (A) (A) (A) (A) (A) (A) (A) (A) (A) (A)
                 (A) (A) (A) (A) (A) (A) (A) (A) (A) (A) (A) (A)
                 (A) (A) (A) (A) (A) (A) (A) (A) (A) (A) (A) (A)
                 (A) (A) (A) (A) (A) (A) (A) (A) (A) (A) (A) (A)
                 (A) (A) (A) (A) (A) (A) (A) (A) (A) (A)
 Beta  Orbitals:
       Occupied  (A) (A) (A) (A) (A) (A) (A) (A) (A) (A) (A) (A)
                 (A) (A) (A) (A) (A) (A) (A) (A) (A) (A) (A) (A)
                 (A) (A) (A) (A) (A) (A) (A) (A)
       Virtual   (A) (A) (A) (A) (A) (A) (A) (A) (A) (A) (A) (A)
                 (A) (A) (A) (A) (A) (A) (A) (A) (A) (A) (A) (A)
                 (A) (A) (A) (A) (A) (A) (A) (A) (A) (A) (A) (A)
                 (A) (A) (A) (A) (A) (A) (A) (A) (A) (A) (A) (A)
                 (A) (A) (A) (A) (A) (A) (A) (A) (A) (A) (A) (A)
                 (A) (A) (A) (A) (A) (A) (A) (A) (A) (A) (A) (A)
                 (A) (A) (A) (A) (A) (A) (A) (A) (A) (A) (A) (A)
                 (A) (A) (A) (A) (A) (A) (A) (A) (A) (A) (A) (A)
                 (A) (A) (A) (A) (A) (A) (A) (A) (A) (A) (A) (A)
                 (A) (A) (A) (A) (A) (A) (A) (A) (A) (A) (A) (A)
                 (A) (A) (A) (A) (A) (A) (A) (A) (A) (A) (A) (A)
                 (A) (A) (A) (A) (A) (A) (A) (A) (A) (A) (A) (A)
                 (A) (A) (A) (A) (A) (A) (A) (A) (A) (A) (A) (A)
                 (A) (A) (A) (A) (A) (A) (A) (A) (A) (A) (A) (A)
                 (A) (A) (A) (A) (A) (A) (A) (A) (A) (A) (A) (A)
                 (A) (A) (A) (A) (A) (A) (A) (A) (A) (A) (A) (A)
                 (A) (A) (A) (A) (A) (A) (A) (A) (A) (A) (A) (A)
                 (A) (A) (A) (A) (A) (A) (A) (A) (A) (A) (A) (A)
                 (A) (A) (A) (A) (A) (A) (A) (A) (A) (A) (A) (A)
                 (A) (A) (A) (A) (A) (A) (A) (A) (A) (A) (A) (A)
                 (A) (A) (A) (A) (A) (A) (A) (A) (A) (A) (A) (A)
                 (A) (A) (A) (A) (A) (A) (A) (A) (A) (A) (A) (A)
                 (A) (A) (A) (A) (A) (A) (A) (A) (A) (A) (A) (A)
                 (A) (A) (A) (A) (A) (A) (A) (A) (A) (A) (A) (A)
                 (A) (A) (A) (A) (A) (A) (A) (A) (A) (A) (A) (A)
                 (A) (A) (A) (A) (A) (A) (A) (A) (A) (A) (A) (A)
                 (A) (A) (A) (A) (A) (A) (A) (A) (A) (A) (A) (A)
                 (A) (A) (A) (A) (A) (A) (A) (A) (A) (A) (A) (A)
                 (A) (A) (A) (A) (A) (A) (A) (A) (A) (A) (A) (A)
                 (A) (A) (A) (A) (A) (A) (A) (A) (A) (A) (A) (A)
                 (A) (A) (A) (A) (A) (A) (A) (A) (A) (A) (A) (A)
                 (A) (A) (A) (A) (A) (A) (A) (A) (A) (A) (A) (A)
                 (A) (A) (A) (A) (A) (A) (A) (A) (A) (A) (A) (A)
                 (A) (A) (A) (A) (A) (A) (A) (A) (A) (A) (A) (A)
                 (A) (A) (A) (A) (A) (A) (A) (A) (A) (A) (A) (A)
                 (A) (A) (A) (A) (A) (A) (A) (A) (A) (A) (A) (A)
                 (A) (A) (A) (A) (A) (A) (A) (A) (A) (A) (A) (A)
                 (A) (A) (A) (A) (A) (A) (A) (A) (A) (A) (A) (A)
                 (A) (A) (A) (A) (A) (A) (A) (A) (A) (A) (A) (A)
                 (A) (A) (A) (A) (A) (A) (A) (A) (A) (A) (A) (A)
                 (A) (A) (A) (A) (A) (A) (A) (A) (A) (A) (A) (A)
                 (A) (A) (A) (A) (A) (A) (A) (A) (A) (A) (A) (A)
                 (A) (A) (A) (A) (A) (A) (A) (A) (A) (A) (A) (A)
                 (A) (A) (A) (A) (A) (A) (A) (A) (A) (A) (A) (A)
                 (A) (A) (A) (A) (A) (A) (A) (A) (A) (A) (A) (A)
                 (A) (A) (A) (A) (A) (A) (A) (A) (A) (A) (A) (A)
                 (A) (A) (A) (A) (A) (A) (A) (A) (A) (A) (A) (A)
                 (A) (A) (A) (A) (A) (A) (A) (A) (A) (A) (A) (A)
                 (A) (A) (A) (A) (A) (A) (A) (A) (A) (A) (A) (A)
                 (A) (A) (A) (A) (A) (A) (A) (A) (A) (A) (A) (A)
                 (A) (A) (A) (A) (A) (A) (A) (A) (A) (A) (A) (A)
 The electronic state is 3-A.
 Alpha  occ. eigenvalues --  -19.32100 -19.26811 -19.25241 -10.36055 -10.35180
 Alpha  occ. eigenvalues --  -10.34203 -10.31175 -10.28564  -1.17847  -1.13631
 Alpha  occ. eigenvalues --   -1.12392  -0.87049  -0.85520  -0.79408  -0.72878
 Alpha  occ. eigenvalues --   -0.67008  -0.61131  -0.60328  -0.58110  -0.56556
 Alpha  occ. eigenvalues --   -0.55130  -0.53558  -0.52574  -0.51670  -0.50029
 Alpha  occ. eigenvalues --   -0.48011  -0.47480  -0.46522  -0.45379  -0.42536
 Alpha  occ. eigenvalues --   -0.41065  -0.37642  -0.35886  -0.26002
 Alpha virt. eigenvalues --    0.02722   0.03450   0.03964   0.04256   0.05043
 Alpha virt. eigenvalues --    0.05121   0.05397   0.06348   0.06837   0.07489
 Alpha virt. eigenvalues --    0.07854   0.08577   0.09712   0.10778   0.11083
 Alpha virt. eigenvalues --    0.11673   0.12208   0.12514   0.12748   0.12994
 Alpha virt. eigenvalues --    0.13371   0.13506   0.13715   0.14001   0.14354
 Alpha virt. eigenvalues --    0.14918   0.15633   0.16301   0.16612   0.17700
 Alpha virt. eigenvalues --    0.17962   0.18736   0.18751   0.19644   0.20886
 Alpha virt. eigenvalues --    0.21279   0.21726   0.22067   0.22555   0.23070
 Alpha virt. eigenvalues --    0.24107   0.24432   0.25230   0.25725   0.25938
 Alpha virt. eigenvalues --    0.26509   0.26889   0.26979   0.27509   0.28290
 Alpha virt. eigenvalues --    0.28677   0.28952   0.29666   0.29874   0.31157
 Alpha virt. eigenvalues --    0.31563   0.32460   0.32821   0.33147   0.33317
 Alpha virt. eigenvalues --    0.33616   0.33915   0.34312   0.34763   0.34874
 Alpha virt. eigenvalues --    0.35752   0.36882   0.36980   0.37283   0.37947
 Alpha virt. eigenvalues --    0.38131   0.38489   0.38644   0.38760   0.39009
 Alpha virt. eigenvalues --    0.39334   0.39739   0.40007   0.40664   0.40884
 Alpha virt. eigenvalues --    0.41826   0.42037   0.42404   0.43106   0.43282
 Alpha virt. eigenvalues --    0.43788   0.44291   0.44676   0.45436   0.45520
 Alpha virt. eigenvalues --    0.46808   0.47374   0.47924   0.48406   0.48469
 Alpha virt. eigenvalues --    0.48995   0.49618   0.50080   0.50853   0.51139
 Alpha virt. eigenvalues --    0.51673   0.52163   0.52726   0.52830   0.53627
 Alpha virt. eigenvalues --    0.54245   0.54733   0.55041   0.55605   0.56844
 Alpha virt. eigenvalues --    0.57141   0.57759   0.58121   0.58427   0.58943
 Alpha virt. eigenvalues --    0.59556   0.61280   0.62308   0.63255   0.64028
 Alpha virt. eigenvalues --    0.65507   0.65658   0.66286   0.68038   0.69291
 Alpha virt. eigenvalues --    0.70318   0.70698   0.71517   0.71869   0.72625
 Alpha virt. eigenvalues --    0.73088   0.73794   0.74042   0.74596   0.75038
 Alpha virt. eigenvalues --    0.75766   0.76690   0.76951   0.77759   0.78082
 Alpha virt. eigenvalues --    0.79108   0.79426   0.80039   0.80557   0.81277
 Alpha virt. eigenvalues --    0.81597   0.81983   0.82269   0.83385   0.84150
 Alpha virt. eigenvalues --    0.84749   0.84998   0.85789   0.87349   0.87677
 Alpha virt. eigenvalues --    0.88436   0.88534   0.89436   0.90252   0.90589
 Alpha virt. eigenvalues --    0.91194   0.91921   0.92564   0.92945   0.93382
 Alpha virt. eigenvalues --    0.94576   0.94986   0.95339   0.95526   0.96197
 Alpha virt. eigenvalues --    0.97232   0.97525   0.97736   0.98804   1.00088
 Alpha virt. eigenvalues --    1.00674   1.01324   1.01794   1.02392   1.02680
 Alpha virt. eigenvalues --    1.03258   1.04374   1.04647   1.04964   1.06483
 Alpha virt. eigenvalues --    1.07305   1.07817   1.08063   1.08691   1.08936
 Alpha virt. eigenvalues --    1.09391   1.10009   1.10487   1.11796   1.12489
 Alpha virt. eigenvalues --    1.12796   1.13701   1.14081   1.15021   1.16223
 Alpha virt. eigenvalues --    1.16551   1.17038   1.18631   1.18758   1.19710
 Alpha virt. eigenvalues --    1.20168   1.20732   1.21334   1.22213   1.22510
 Alpha virt. eigenvalues --    1.23306   1.23885   1.24190   1.24783   1.26182
 Alpha virt. eigenvalues --    1.26576   1.27563   1.28220   1.28717   1.29602
 Alpha virt. eigenvalues --    1.31459   1.32459   1.32906   1.33756   1.35321
 Alpha virt. eigenvalues --    1.35680   1.36454   1.37259   1.37847   1.38726
 Alpha virt. eigenvalues --    1.39400   1.40354   1.41699   1.41762   1.42722
 Alpha virt. eigenvalues --    1.43659   1.44116   1.45218   1.45873   1.47286
 Alpha virt. eigenvalues --    1.47897   1.49189   1.50095   1.50616   1.50967
 Alpha virt. eigenvalues --    1.51728   1.52544   1.52822   1.53914   1.54407
 Alpha virt. eigenvalues --    1.55143   1.55570   1.55963   1.56843   1.57753
 Alpha virt. eigenvalues --    1.58524   1.59246   1.59449   1.59984   1.60360
 Alpha virt. eigenvalues --    1.60882   1.62348   1.62859   1.63541   1.63907
 Alpha virt. eigenvalues --    1.65109   1.65556   1.65826   1.66448   1.67222
 Alpha virt. eigenvalues --    1.67483   1.68531   1.69132   1.71029   1.71224
 Alpha virt. eigenvalues --    1.71873   1.72586   1.73272   1.74376   1.75578
 Alpha virt. eigenvalues --    1.76420   1.76847   1.77711   1.78473   1.79351
 Alpha virt. eigenvalues --    1.80199   1.80505   1.82696   1.83254   1.83598
 Alpha virt. eigenvalues --    1.84774   1.85594   1.86425   1.86613   1.89244
 Alpha virt. eigenvalues --    1.90409   1.91704   1.92942   1.93955   1.94796
 Alpha virt. eigenvalues --    1.95984   1.96496   1.96862   1.98220   2.01087
 Alpha virt. eigenvalues --    2.02530   2.03745   2.04300   2.05616   2.06995
 Alpha virt. eigenvalues --    2.07615   2.09546   2.09736   2.10099   2.11024
 Alpha virt. eigenvalues --    2.12066   2.12638   2.14301   2.15652   2.17378
 Alpha virt. eigenvalues --    2.18437   2.19627   2.21828   2.22714   2.24456
 Alpha virt. eigenvalues --    2.24978   2.26616   2.27398   2.28508   2.29820
 Alpha virt. eigenvalues --    2.31019   2.35813   2.37704   2.39154   2.40399
 Alpha virt. eigenvalues --    2.42850   2.44493   2.45889   2.46679   2.48954
 Alpha virt. eigenvalues --    2.49842   2.51519   2.53265   2.54663   2.55190
 Alpha virt. eigenvalues --    2.56896   2.58607   2.62749   2.65181   2.65288
 Alpha virt. eigenvalues --    2.67676   2.69557   2.70699   2.72286   2.73747
 Alpha virt. eigenvalues --    2.75698   2.77888   2.79711   2.82219   2.82589
 Alpha virt. eigenvalues --    2.85024   2.87041   2.87560   2.90336   2.91708
 Alpha virt. eigenvalues --    2.92852   2.94301   2.95575   2.97391   2.98186
 Alpha virt. eigenvalues --    2.99536   3.02177   3.03542   3.05526   3.08738
 Alpha virt. eigenvalues --    3.09198   3.13285   3.13867   3.16422   3.19388
 Alpha virt. eigenvalues --    3.21294   3.21746   3.23389   3.26632   3.27624
 Alpha virt. eigenvalues --    3.29330   3.31816   3.34161   3.35053   3.36624
 Alpha virt. eigenvalues --    3.37738   3.38722   3.39380   3.40859   3.41802
 Alpha virt. eigenvalues --    3.42031   3.43079   3.45137   3.46187   3.47093
 Alpha virt. eigenvalues --    3.48851   3.49389   3.50502   3.51426   3.52217
 Alpha virt. eigenvalues --    3.53286   3.55992   3.56388   3.57980   3.59265
 Alpha virt. eigenvalues --    3.61284   3.61663   3.64605   3.65372   3.67269
 Alpha virt. eigenvalues --    3.68868   3.69374   3.69953   3.70286   3.71231
 Alpha virt. eigenvalues --    3.72156   3.73563   3.74976   3.75698   3.76731
 Alpha virt. eigenvalues --    3.78738   3.80273   3.81823   3.83581   3.83818
 Alpha virt. eigenvalues --    3.85122   3.85250   3.88143   3.89957   3.90709
 Alpha virt. eigenvalues --    3.92933   3.93957   3.95070   3.96504   3.96911
 Alpha virt. eigenvalues --    3.97826   3.99421   3.99936   4.00769   4.02025
 Alpha virt. eigenvalues --    4.04344   4.05095   4.05698   4.08432   4.10207
 Alpha virt. eigenvalues --    4.12099   4.13070   4.13980   4.15349   4.17406
 Alpha virt. eigenvalues --    4.20340   4.21593   4.22722   4.23519   4.25211
 Alpha virt. eigenvalues --    4.28271   4.28606   4.30335   4.31505   4.31979
 Alpha virt. eigenvalues --    4.34689   4.36970   4.37852   4.40240   4.40677
 Alpha virt. eigenvalues --    4.41228   4.42826   4.45831   4.46478   4.48433
 Alpha virt. eigenvalues --    4.49407   4.50807   4.52684   4.55061   4.55645
 Alpha virt. eigenvalues --    4.56756   4.57696   4.57996   4.58964   4.60308
 Alpha virt. eigenvalues --    4.62872   4.63788   4.66675   4.67131   4.69122
 Alpha virt. eigenvalues --    4.70439   4.70886   4.72510   4.73538   4.75605
 Alpha virt. eigenvalues --    4.77822   4.78290   4.80552   4.81379   4.83861
 Alpha virt. eigenvalues --    4.84963   4.86791   4.88771   4.90927   4.91407
 Alpha virt. eigenvalues --    4.93582   4.94603   4.96771   4.97154   4.98492
 Alpha virt. eigenvalues --    5.01930   5.02509   5.05412   5.06726   5.09021
 Alpha virt. eigenvalues --    5.09310   5.10840   5.12063   5.13700   5.14069
 Alpha virt. eigenvalues --    5.15546   5.17485   5.20644   5.21830   5.23541
 Alpha virt. eigenvalues --    5.26571   5.27358   5.30320   5.32061   5.33974
 Alpha virt. eigenvalues --    5.34825   5.35541   5.36527   5.39211   5.41911
 Alpha virt. eigenvalues --    5.43374   5.45140   5.47515   5.49867   5.54295
 Alpha virt. eigenvalues --    5.56052   5.67874   5.69383   5.69946   5.75997
 Alpha virt. eigenvalues --    5.77084   5.80140   5.81399   5.83511   5.86381
 Alpha virt. eigenvalues --    5.87091   5.91320   5.92463   5.93122   5.93343
 Alpha virt. eigenvalues --    5.98497   6.02202   6.11067   6.26834   6.28746
 Alpha virt. eigenvalues --    6.32914   6.37618   6.42772   6.46327   6.47012
 Alpha virt. eigenvalues --    6.49367   6.53044   6.56061   6.58392   6.59992
 Alpha virt. eigenvalues --    6.62162   6.63455   6.67447   6.72621   6.75434
 Alpha virt. eigenvalues --    6.79414   6.82372   6.83251   6.90469   6.93939
 Alpha virt. eigenvalues --    6.98502   7.00378   7.04086   7.07549   7.10211
 Alpha virt. eigenvalues --    7.12310   7.14039   7.15650   7.21697   7.26712
 Alpha virt. eigenvalues --    7.30658   7.32026   7.35143   7.42220   7.46445
 Alpha virt. eigenvalues --    7.52560   7.64028   7.65073   7.84122   7.89425
 Alpha virt. eigenvalues --    8.16243   8.30036  14.38068  15.58400  15.74877
 Alpha virt. eigenvalues --   15.91409  16.75670  16.90127  17.71215  17.97982
  Beta  occ. eigenvalues --  -19.29781 -19.26744 -19.25120 -10.35823 -10.34298
  Beta  occ. eigenvalues --  -10.34201 -10.30985 -10.28563  -1.13708  -1.12575
  Beta  occ. eigenvalues --   -1.10992  -0.85490  -0.84821  -0.78188  -0.72803
  Beta  occ. eigenvalues --   -0.64225  -0.60154  -0.59566  -0.55088  -0.54448
  Beta  occ. eigenvalues --   -0.53667  -0.52856  -0.51111  -0.50410  -0.48854
  Beta  occ. eigenvalues --   -0.47675  -0.46414  -0.43429  -0.42327  -0.41540
  Beta  occ. eigenvalues --   -0.37470  -0.36322
  Beta virt. eigenvalues --   -0.08951   0.01446   0.03133   0.03802   0.04259
  Beta virt. eigenvalues --    0.04703   0.05332   0.05513   0.05881   0.06518
  Beta virt. eigenvalues --    0.07305   0.07693   0.08071   0.09101   0.10046
  Beta virt. eigenvalues --    0.11079   0.11337   0.11909   0.12384   0.12752
  Beta virt. eigenvalues --    0.13000   0.13336   0.13641   0.13787   0.14143
  Beta virt. eigenvalues --    0.14412   0.14866   0.15250   0.15837   0.16540
  Beta virt. eigenvalues --    0.16979   0.17981   0.18326   0.18882   0.18939
  Beta virt. eigenvalues --    0.19787   0.21093   0.21661   0.21896   0.22550
  Beta virt. eigenvalues --    0.22657   0.23258   0.24445   0.24604   0.25480
  Beta virt. eigenvalues --    0.26010   0.26223   0.26875   0.27281   0.27372
  Beta virt. eigenvalues --    0.27973   0.28572   0.29176   0.29511   0.30031
  Beta virt. eigenvalues --    0.30551   0.31604   0.31727   0.32696   0.33099
  Beta virt. eigenvalues --    0.33292   0.33524   0.33887   0.34117   0.34401
  Beta virt. eigenvalues --    0.35020   0.35307   0.35933   0.37029   0.37114
  Beta virt. eigenvalues --    0.37517   0.38101   0.38415   0.38616   0.38812
  Beta virt. eigenvalues --    0.39242   0.39306   0.39541   0.39976   0.40307
  Beta virt. eigenvalues --    0.40996   0.41336   0.42095   0.42332   0.42638
  Beta virt. eigenvalues --    0.43291   0.43680   0.44358   0.44422   0.45014
  Beta virt. eigenvalues --    0.45675   0.45963   0.47091   0.47478   0.48072
  Beta virt. eigenvalues --    0.48518   0.48645   0.49121   0.49726   0.50239
  Beta virt. eigenvalues --    0.51065   0.51333   0.51757   0.52328   0.52977
  Beta virt. eigenvalues --    0.53000   0.53737   0.54409   0.54885   0.55136
  Beta virt. eigenvalues --    0.55811   0.56989   0.57226   0.57982   0.58361
  Beta virt. eigenvalues --    0.58618   0.59115   0.59807   0.61340   0.62818
  Beta virt. eigenvalues --    0.63608   0.64301   0.65817   0.66037   0.66558
  Beta virt. eigenvalues --    0.68313   0.69520   0.70428   0.70945   0.71843
  Beta virt. eigenvalues --    0.72183   0.72766   0.73344   0.73959   0.74418
  Beta virt. eigenvalues --    0.74775   0.75184   0.75962   0.76795   0.77042
  Beta virt. eigenvalues --    0.77913   0.78257   0.79301   0.79534   0.80129
  Beta virt. eigenvalues --    0.80642   0.81375   0.81721   0.82186   0.82480
  Beta virt. eigenvalues --    0.83540   0.84240   0.84847   0.85147   0.85887
  Beta virt. eigenvalues --    0.87476   0.87718   0.88542   0.88768   0.89564
  Beta virt. eigenvalues --    0.90490   0.90807   0.91275   0.92006   0.92855
  Beta virt. eigenvalues --    0.93095   0.93587   0.94680   0.95103   0.95449
  Beta virt. eigenvalues --    0.95685   0.96334   0.97427   0.97686   0.97894
  Beta virt. eigenvalues --    0.99146   1.00312   1.00820   1.01450   1.02108
  Beta virt. eigenvalues --    1.02561   1.02865   1.03361   1.04586   1.04838
  Beta virt. eigenvalues --    1.05028   1.06629   1.07397   1.07904   1.08146
  Beta virt. eigenvalues --    1.08743   1.08997   1.09520   1.10288   1.10566
  Beta virt. eigenvalues --    1.11919   1.12548   1.12919   1.13902   1.14216
  Beta virt. eigenvalues --    1.15077   1.16298   1.16689   1.17245   1.18757
  Beta virt. eigenvalues --    1.19025   1.19850   1.20297   1.20772   1.21421
  Beta virt. eigenvalues --    1.22256   1.22571   1.23385   1.24061   1.24318
  Beta virt. eigenvalues --    1.25002   1.26215   1.26643   1.27765   1.28350
  Beta virt. eigenvalues --    1.28912   1.29729   1.31596   1.32564   1.33027
  Beta virt. eigenvalues --    1.34109   1.35404   1.35903   1.36740   1.37435
  Beta virt. eigenvalues --    1.37975   1.38852   1.39796   1.41168   1.41805
  Beta virt. eigenvalues --    1.42044   1.42954   1.43742   1.44552   1.45458
  Beta virt. eigenvalues --    1.46068   1.47575   1.48010   1.49358   1.50242
  Beta virt. eigenvalues --    1.50754   1.51316   1.51864   1.52738   1.52974
  Beta virt. eigenvalues --    1.54058   1.54629   1.55287   1.55721   1.56065
  Beta virt. eigenvalues --    1.56926   1.57899   1.58617   1.59482   1.59650
  Beta virt. eigenvalues --    1.60165   1.60556   1.61133   1.62479   1.63023
  Beta virt. eigenvalues --    1.63848   1.64075   1.65309   1.65888   1.65940
  Beta virt. eigenvalues --    1.66570   1.67551   1.68002   1.68789   1.69431
  Beta virt. eigenvalues --    1.71247   1.71469   1.72059   1.72766   1.73608
  Beta virt. eigenvalues --    1.74531   1.75771   1.76600   1.77062   1.78029
  Beta virt. eigenvalues --    1.78847   1.79679   1.80403   1.80701   1.82951
  Beta virt. eigenvalues --    1.83632   1.83794   1.84979   1.85750   1.86628
  Beta virt. eigenvalues --    1.86949   1.89720   1.90631   1.92289   1.93246
  Beta virt. eigenvalues --    1.94251   1.95036   1.96443   1.96816   1.97225
  Beta virt. eigenvalues --    1.98652   2.01263   2.02931   2.04117   2.04544
  Beta virt. eigenvalues --    2.05723   2.07268   2.07717   2.09669   2.09898
  Beta virt. eigenvalues --    2.10396   2.11317   2.12442   2.12939   2.14731
  Beta virt. eigenvalues --    2.15882   2.17605   2.18943   2.20445   2.22154
  Beta virt. eigenvalues --    2.23205   2.24617   2.25511   2.27302   2.28000
  Beta virt. eigenvalues --    2.28742   2.30178   2.31882   2.36175   2.38769
  Beta virt. eigenvalues --    2.39636   2.41313   2.43512   2.45858   2.46236
  Beta virt. eigenvalues --    2.47642   2.49296   2.50948   2.52254   2.54127
  Beta virt. eigenvalues --    2.55113   2.55763   2.57390   2.59101   2.62949
  Beta virt. eigenvalues --    2.65522   2.66008   2.68337   2.69796   2.70884
  Beta virt. eigenvalues --    2.72650   2.74260   2.76214   2.78348   2.80343
  Beta virt. eigenvalues --    2.82736   2.84002   2.85925   2.87413   2.88259
  Beta virt. eigenvalues --    2.90924   2.92205   2.93005   2.94711   2.96516
  Beta virt. eigenvalues --    2.97933   2.98896   2.99970   3.02715   3.04255
  Beta virt. eigenvalues --    3.06147   3.09199   3.09685   3.13692   3.14607
  Beta virt. eigenvalues --    3.17170   3.19590   3.21801   3.22140   3.23812
  Beta virt. eigenvalues --    3.26870   3.28225   3.29714   3.32237   3.34449
  Beta virt. eigenvalues --    3.35716   3.37262   3.38319   3.38926   3.39682
  Beta virt. eigenvalues --    3.41144   3.41948   3.42434   3.43559   3.45532
  Beta virt. eigenvalues --    3.47020   3.47759   3.49425   3.49794   3.50724
  Beta virt. eigenvalues --    3.52031   3.52654   3.54073   3.56867   3.57773
  Beta virt. eigenvalues --    3.58473   3.59681   3.61784   3.61906   3.64799
  Beta virt. eigenvalues --    3.66326   3.68301   3.69016   3.70153   3.70815
  Beta virt. eigenvalues --    3.70913   3.71808   3.72465   3.74010   3.75833
  Beta virt. eigenvalues --    3.76331   3.76917   3.79216   3.80994   3.82590
  Beta virt. eigenvalues --    3.84073   3.84548   3.85712   3.86213   3.88648
  Beta virt. eigenvalues --    3.90546   3.91152   3.93128   3.94535   3.95407
  Beta virt. eigenvalues --    3.96760   3.97394   3.98084   3.99958   4.00410
  Beta virt. eigenvalues --    4.01650   4.02564   4.04831   4.05492   4.06307
  Beta virt. eigenvalues --    4.08741   4.11009   4.12641   4.13354   4.14617
  Beta virt. eigenvalues --    4.16017   4.18129   4.20610   4.22308   4.23607
  Beta virt. eigenvalues --    4.23756   4.25667   4.28826   4.29082   4.30425
  Beta virt. eigenvalues --    4.31644   4.32420   4.35470   4.37220   4.39082
  Beta virt. eigenvalues --    4.40768   4.41214   4.41844   4.43276   4.45921
  Beta virt. eigenvalues --    4.46762   4.48862   4.49651   4.51257   4.53125
  Beta virt. eigenvalues --    4.55360   4.55925   4.56985   4.57893   4.58465
  Beta virt. eigenvalues --    4.59402   4.60540   4.63195   4.64288   4.67070
  Beta virt. eigenvalues --    4.67708   4.69634   4.70913   4.71249   4.73128
  Beta virt. eigenvalues --    4.73748   4.76069   4.78018   4.79114   4.80836
  Beta virt. eigenvalues --    4.82147   4.84641   4.85355   4.87517   4.89132
  Beta virt. eigenvalues --    4.91188   4.91806   4.93685   4.94718   4.97020
  Beta virt. eigenvalues --    4.97626   4.98878   5.02256   5.03148   5.06213
  Beta virt. eigenvalues --    5.07134   5.09330   5.09599   5.11381   5.12495
  Beta virt. eigenvalues --    5.14248   5.14768   5.16158   5.17848   5.20990
  Beta virt. eigenvalues --    5.22242   5.24036   5.27111   5.27724   5.30496
  Beta virt. eigenvalues --    5.32131   5.34172   5.35005   5.36056   5.37113
  Beta virt. eigenvalues --    5.39506   5.42247   5.43701   5.45589   5.47673
  Beta virt. eigenvalues --    5.49919   5.54748   5.56173   5.68478   5.69452
  Beta virt. eigenvalues --    5.70346   5.76029   5.77593   5.80750   5.81654
  Beta virt. eigenvalues --    5.84241   5.86486   5.87870   5.92434   5.92558
  Beta virt. eigenvalues --    5.93238   5.93838   5.98803   6.02384   6.11095
  Beta virt. eigenvalues --    6.32406   6.33074   6.35352   6.38029   6.42998
  Beta virt. eigenvalues --    6.46983   6.47284   6.49704   6.53529   6.56126
  Beta virt. eigenvalues --    6.59801   6.61711   6.64711   6.66149   6.68069
  Beta virt. eigenvalues --    6.72949   6.77718   6.79868   6.83268   6.86796
  Beta virt. eigenvalues --    6.94663   6.98750   7.00545   7.03458   7.05212
  Beta virt. eigenvalues --    7.07903   7.11469   7.12865   7.15652   7.16342
  Beta virt. eigenvalues --    7.22171   7.27832   7.32205   7.35984   7.36687
  Beta virt. eigenvalues --    7.43302   7.50980   7.53607   7.64299   7.65254
  Beta virt. eigenvalues --    7.84265   7.89597   8.16420   8.30199  14.41560
  Beta virt. eigenvalues --   15.58978  15.75664  15.92034  16.75676  16.90519
  Beta virt. eigenvalues --   17.71225  17.98459
          Condensed to atoms (all electrons):
               1          2          3          4          5          6
     1  H    0.345251   0.372156  -0.005171   0.009602   0.009341  -0.002012
     2  C    0.372156   5.676985   0.426196   0.394028   0.055691  -0.008450
     3  H   -0.005171   0.426196   0.370712   0.001377  -0.035034  -0.002030
     4  H    0.009602   0.394028   0.001377   0.348774   0.000569   0.001081
     5  C    0.009341   0.055691  -0.035034   0.000569   5.256074   0.404187
     6  H   -0.002012  -0.008450  -0.002030   0.001081   0.404187   0.365643
     7  H    0.000386  -0.017088  -0.003515  -0.003583   0.395956  -0.002569
     8  O    0.002187  -0.012280  -0.001497   0.004057   0.065734  -0.040425
     9  H    0.000008  -0.000329  -0.000017   0.000010   0.000995   0.000095
    10  C   -0.000198  -0.002818  -0.000224   0.000152   0.011287   0.000765
    11  H   -0.000145  -0.000530  -0.000005   0.000048   0.001222  -0.000009
    12  C    0.000226  -0.001977   0.000487  -0.001026  -0.012681  -0.000717
    13  C    0.000753   0.002635   0.000154   0.000273  -0.003928  -0.000337
    14  H    0.000052   0.000096   0.000007   0.000030  -0.000373   0.000023
    15  H    0.000031   0.000289   0.000025  -0.000002  -0.000368  -0.000152
    16  H    0.000226   0.000115  -0.000035   0.000019  -0.000769   0.000071
    17  O   -0.000777   0.000946  -0.000055   0.000027   0.005780  -0.000488
    18  O    0.000441  -0.003246  -0.000329  -0.000100   0.009778  -0.003199
    19  H    0.000024   0.000649   0.000190  -0.000042  -0.008447   0.005058
    20  H   -0.013209  -0.013931   0.001186  -0.002729   0.019921   0.009379
               7          8          9         10         11         12
     1  H    0.000386   0.002187   0.000008  -0.000198  -0.000145   0.000226
     2  C   -0.017088  -0.012280  -0.000329  -0.002818  -0.000530  -0.001977
     3  H   -0.003515  -0.001497  -0.000017  -0.000224  -0.000005   0.000487
     4  H   -0.003583   0.004057   0.000010   0.000152   0.000048  -0.001026
     5  C    0.395956   0.065734   0.000995   0.011287   0.001222  -0.012681
     6  H   -0.002569  -0.040425   0.000095   0.000765  -0.000009  -0.000717
     7  H    0.359669  -0.014310   0.000132   0.001375   0.000061  -0.001166
     8  O   -0.014310   8.618206   0.003137  -0.000645  -0.004328  -0.037159
     9  H    0.000132   0.003137   0.400636   0.378638  -0.028257  -0.031004
    10  C    0.001375  -0.000645   0.378638   5.337295   0.341853  -0.056218
    11  H    0.000061  -0.004328  -0.028257   0.341853   0.365027   0.037853
    12  C   -0.001166  -0.037159  -0.031004  -0.056218   0.037853   6.017652
    13  C   -0.000449  -0.001423  -0.033522   0.036752   0.006738  -0.208121
    14  H   -0.000074   0.001527  -0.000616   0.006715  -0.001650  -0.025259
    15  H   -0.000038  -0.000507  -0.011776  -0.020914  -0.004461  -0.021455
    16  H   -0.000052  -0.001406  -0.001141   0.004714   0.001257  -0.047205
    17  O    0.000583   0.014033   0.028647   0.096458   0.000788  -0.430733
    18  O    0.001128  -0.049827  -0.010200  -0.026841  -0.034473   0.047405
    19  H   -0.000518  -0.030132  -0.017984   0.071297   0.028239  -0.032770
    20  H   -0.005008   0.077947   0.000456   0.004433  -0.002902   0.051098
              13         14         15         16         17         18
     1  H    0.000753   0.000052   0.000031   0.000226  -0.000777   0.000441
     2  C    0.002635   0.000096   0.000289   0.000115   0.000946  -0.003246
     3  H    0.000154   0.000007   0.000025  -0.000035  -0.000055  -0.000329
     4  H    0.000273   0.000030  -0.000002   0.000019   0.000027  -0.000100
     5  C   -0.003928  -0.000373  -0.000368  -0.000769   0.005780   0.009778
     6  H   -0.000337   0.000023  -0.000152   0.000071  -0.000488  -0.003199
     7  H   -0.000449  -0.000074  -0.000038  -0.000052   0.000583   0.001128
     8  O   -0.001423   0.001527  -0.000507  -0.001406   0.014033  -0.049827
     9  H   -0.033522  -0.000616  -0.011776  -0.001141   0.028647  -0.010200
    10  C    0.036752   0.006715  -0.020914   0.004714   0.096458  -0.026841
    11  H    0.006738  -0.001650  -0.004461   0.001257   0.000788  -0.034473
    12  C   -0.208121  -0.025259  -0.021455  -0.047205  -0.430733   0.047405
    13  C    5.828425   0.388314   0.402922   0.423957   0.044751   0.004392
    14  H    0.388314   0.351214  -0.003623   0.004905   0.002022   0.000092
    15  H    0.402922  -0.003623   0.395111  -0.012051   0.006978   0.002420
    16  H    0.423957   0.004905  -0.012051   0.358381  -0.002598   0.001059
    17  O    0.044751   0.002022   0.006978  -0.002598   8.964436  -0.022620
    18  O    0.004392   0.000092   0.002420   0.001059  -0.022620   8.702144
    19  H    0.009110   0.000973   0.000288   0.000751   0.002912   0.082117
    20  H   -0.025926  -0.004554   0.000039  -0.001605   0.012247   0.004481
              19         20
     1  H    0.000024  -0.013209
     2  C    0.000649  -0.013931
     3  H    0.000190   0.001186
     4  H   -0.000042  -0.002729
     5  C   -0.008447   0.019921
     6  H    0.005058   0.009379
     7  H   -0.000518  -0.005008
     8  O   -0.030132   0.077947
     9  H   -0.017984   0.000456
    10  C    0.071297   0.004433
    11  H    0.028239  -0.002902
    12  C   -0.032770   0.051098
    13  C    0.009110  -0.025926
    14  H    0.000973  -0.004554
    15  H    0.000288   0.000039
    16  H    0.000751  -0.001605
    17  O    0.002912   0.012247
    18  O    0.082117   0.004481
    19  H    0.563800   0.001050
    20  H    0.001050   0.613165
          Atomic-Atomic Spin Densities.
               1          2          3          4          5          6
     1  H    0.000080   0.000041  -0.000925  -0.000122   0.000925  -0.000086
     2  C    0.000041   0.001349  -0.000294  -0.000370  -0.001258   0.000225
     3  H   -0.000925  -0.000294   0.002025   0.000221  -0.000489   0.000182
     4  H   -0.000122  -0.000370   0.000221   0.000059   0.000008  -0.000018
     5  C    0.000925  -0.001258  -0.000489   0.000008   0.006738   0.000307
     6  H   -0.000086   0.000225   0.000182  -0.000018   0.000307   0.000584
     7  H    0.000309  -0.000039  -0.000792   0.000238  -0.000634  -0.001106
     8  O   -0.000784   0.000590  -0.000023  -0.000320  -0.000027   0.000061
     9  H   -0.000022  -0.000018   0.000006   0.000010   0.000364   0.000080
    10  C   -0.000051   0.000214  -0.000061   0.000053   0.000942   0.000214
    11  H    0.000043   0.000103  -0.000009  -0.000014  -0.000536  -0.000100
    12  C    0.000483  -0.001535   0.000313   0.000213  -0.002823   0.000449
    13  C   -0.000103   0.000170  -0.000017  -0.000163   0.000515  -0.000188
    14  H   -0.000020  -0.000066  -0.000017   0.000018   0.000409   0.000107
    15  H   -0.000003  -0.000013   0.000008  -0.000005  -0.000128  -0.000069
    16  H    0.000004   0.000034   0.000000  -0.000040   0.000112  -0.000013
    17  O   -0.000022   0.000311  -0.000066   0.000029   0.000345   0.000076
    18  O    0.000003  -0.000128   0.000008  -0.000026  -0.000165   0.000033
    19  H   -0.000058  -0.000089   0.000002  -0.000049   0.000723   0.000206
    20  H    0.000722   0.000504   0.000167   0.000239  -0.003714  -0.000990
               7          8          9         10         11         12
     1  H    0.000309  -0.000784  -0.000022  -0.000051   0.000043   0.000483
     2  C   -0.000039   0.000590  -0.000018   0.000214   0.000103  -0.001535
     3  H   -0.000792  -0.000023   0.000006  -0.000061  -0.000009   0.000313
     4  H    0.000238  -0.000320   0.000010   0.000053  -0.000014   0.000213
     5  C   -0.000634  -0.000027   0.000364   0.000942  -0.000536  -0.002823
     6  H   -0.001106   0.000061   0.000080   0.000214  -0.000100   0.000449
     7  H    0.003554  -0.000032   0.000023   0.000263  -0.000036  -0.000865
     8  O   -0.000032   0.032760   0.000683   0.007352  -0.000115  -0.040515
     9  H    0.000023   0.000683   0.017396   0.018741  -0.005246  -0.012741
    10  C    0.000263   0.007352   0.018741   0.175889  -0.011001  -0.049345
    11  H   -0.000036  -0.000115  -0.005246  -0.011001   0.010656   0.002553
    12  C   -0.000865  -0.040515  -0.012741  -0.049345   0.002553   1.147429
    13  C    0.000070   0.002916  -0.008798   0.004230   0.008181  -0.074250
    14  H    0.000021   0.001114   0.002337   0.008846  -0.003640   0.002435
    15  H   -0.000003  -0.000550  -0.003017  -0.005600   0.000523  -0.020169
    16  H    0.000004   0.000207  -0.001155  -0.000668   0.001562   0.003507
    17  O    0.000046   0.006516   0.011748   0.014635  -0.006028  -0.342015
    18  O   -0.000122  -0.000920  -0.007086  -0.014547   0.005411  -0.002668
    19  H   -0.000181   0.000301   0.001503   0.002863  -0.002470   0.003261
    20  H    0.000000   0.003569   0.001041  -0.001444  -0.001790   0.023458
              13         14         15         16         17         18
     1  H   -0.000103  -0.000020  -0.000003   0.000004  -0.000022   0.000003
     2  C    0.000170  -0.000066  -0.000013   0.000034   0.000311  -0.000128
     3  H   -0.000017  -0.000017   0.000008   0.000000  -0.000066   0.000008
     4  H   -0.000163   0.000018  -0.000005  -0.000040   0.000029  -0.000026
     5  C    0.000515   0.000409  -0.000128   0.000112   0.000345  -0.000165
     6  H   -0.000188   0.000107  -0.000069  -0.000013   0.000076   0.000033
     7  H    0.000070   0.000021  -0.000003   0.000004   0.000046  -0.000122
     8  O    0.002916   0.001114  -0.000550   0.000207   0.006516  -0.000920
     9  H   -0.008798   0.002337  -0.003017  -0.001155   0.011748  -0.007086
    10  C    0.004230   0.008846  -0.005600  -0.000668   0.014635  -0.014547
    11  H    0.008181  -0.003640   0.000523   0.001562  -0.006028   0.005411
    12  C   -0.074250   0.002435  -0.020169   0.003507  -0.342015  -0.002668
    13  C    0.161391  -0.016818   0.027711   0.002081   0.028821   0.001325
    14  H   -0.016818   0.015755  -0.007681  -0.001468  -0.003229  -0.000518
    15  H    0.027711  -0.007681   0.027335  -0.000939   0.008074   0.000186
    16  H    0.002081  -0.001468  -0.000939   0.002517  -0.000416   0.000179
    17  O    0.028821  -0.003229   0.008074  -0.000416   1.248748   0.005183
    18  O    0.001325  -0.000518   0.000186   0.000179   0.005183   0.064150
    19  H   -0.002478   0.000278  -0.000204  -0.000198   0.003760  -0.002657
    20  H   -0.002042  -0.000873   0.000657  -0.000262  -0.007234   0.000406
              19         20
     1  H   -0.000058   0.000722
     2  C   -0.000089   0.000504
     3  H    0.000002   0.000167
     4  H   -0.000049   0.000239
     5  C    0.000723  -0.003714
     6  H    0.000206  -0.000990
     7  H   -0.000181   0.000000
     8  O    0.000301   0.003569
     9  H    0.001503   0.001041
    10  C    0.002863  -0.001444
    11  H   -0.002470  -0.001790
    12  C    0.003261   0.023458
    13  C   -0.002478  -0.002042
    14  H    0.000278  -0.000873
    15  H   -0.000204   0.000657
    16  H   -0.000198  -0.000262
    17  O    0.003760  -0.007234
    18  O   -0.002657   0.000406
    19  H   -0.000029   0.001106
    20  H    0.001106  -0.015145
 Mulliken charges and spin densities:
               1          2
     1  H    0.280827   0.000414
     2  C   -0.869137  -0.000270
     3  H    0.247578   0.000238
     4  H    0.247436  -0.000040
     5  C   -0.174936   0.001615
     6  H    0.274086  -0.000046
     7  H    0.289080   0.000719
     8  O   -0.592892   0.012782
     9  H    0.322093   0.015847
    10  C   -0.183877   0.151524
    11  H    0.293673  -0.001952
    12  C    0.752771   0.637177
    13  C   -0.875471   0.132553
    14  H    0.280181  -0.003011
    15  H    0.267241   0.026110
    16  H    0.271407   0.005047
    17  O   -0.723336   0.969281
    18  O   -0.704622   0.048046
    19  H    0.323435   0.005590
    20  H    0.274463  -0.001624
 Sum of Mulliken charges =   0.00000   2.00000
 Mulliken charges and spin densities with hydrogens summed into heavy atoms:
               1          2
     2  C   -0.093297   0.000341
     5  C    0.388231   0.002288
     8  O   -0.318429   0.011158
    10  C    0.431889   0.165419
    12  C    0.752771   0.637177
    13  C   -0.056642   0.160699
    17  O   -0.723336   0.969281
    18  O   -0.381187   0.053636
 Electronic spatial extent (au):  <R**2>=           1604.8495
 Charge=              0.0000 electrons
 Dipole moment (field-independent basis, Debye):
    X=              0.7408    Y=             -1.9766    Z=             -1.4699  Tot=              2.5722
 Quadrupole moment (field-independent basis, Debye-Ang):
   XX=            -42.5566   YY=            -53.0454   ZZ=            -53.5286
   XY=              1.8007   XZ=              5.8555   YZ=              0.5247
 Traceless Quadrupole moment (field-independent basis, Debye-Ang):
   XX=              7.1536   YY=             -3.3352   ZZ=             -3.8184
   XY=              1.8007   XZ=              5.8555   YZ=              0.5247
 Octapole moment (field-independent basis, Debye-Ang**2):
  XXX=              5.3098  YYY=             -9.4706  ZZZ=             -2.4452  XYY=              1.6453
  XXY=              5.0235  XXZ=             -2.7043  XZZ=              2.2459  YZZ=              3.1254
  YYZ=             -1.4120  XYZ=             -1.4234
 Hexadecapole moment (field-independent basis, Debye-Ang**3):
 XXXX=          -1396.5475 YYYY=           -453.1795 ZZZZ=           -195.8973 XXXY=              3.7511
 XXXZ=              7.0460 YYYX=             24.5352 YYYZ=             -8.6168 ZZZX=              0.5405
 ZZZY=              0.9990 XXYY=           -311.5031 XXZZ=           -287.4547 YYZZ=           -106.2004
 XXYZ=              3.3391 YYXZ=             -2.8760 ZZXY=             -3.4282
 N-N= 3.846136953761D+02 E-N=-1.759704820799D+03  KE= 4.205926932951D+02
                          Isotropic Fermi Contact Couplings
        Atom                 a.u.       MegaHertz       Gauss      10(-4) cm-1
     1  H(1)               0.00008       0.17993       0.06420       0.06002
     2  C(13)             -0.00004      -0.02065      -0.00737      -0.00689
     3  H(1)               0.00011       0.25251       0.09010       0.08423
     4  H(1)               0.00000       0.00462       0.00165       0.00154
     5  C(13)              0.00005       0.02687       0.00959       0.00896
     6  H(1)               0.00000      -0.00895      -0.00319      -0.00299
     7  H(1)               0.00041       0.90779       0.32392       0.30280
     8  O(17)              0.02963      -8.97979      -3.20421      -2.99534
     9  H(1)               0.00729      16.29446       5.81427       5.43525
    10  C(13)              0.04613      25.93161       9.25304       8.64985
    11  H(1)               0.00696      15.54681       5.54749       5.18586
    12  C(13)              0.09721      54.63932      19.49667      18.22571
    13  C(13)              0.06761      38.00541      13.56127      12.67724
    14  H(1)               0.00285       6.37612       2.27516       2.12685
    15  H(1)               0.01634      36.52736      13.03387      12.18422
    16  H(1)               0.00273       6.09461       2.17471       2.03294
    17  O(17)              0.06084     -18.44156      -6.58041      -6.15144
    18  O(17)              0.02093      -6.34352      -2.26353      -2.11597
    19  H(1)              -0.00010      -0.23048      -0.08224      -0.07688
    20  H(1)              -0.00197      -4.40744      -1.57269      -1.47017
 --------------------------------------------------------
       Center         ----  Spin Dipole Couplings  ----
                      3XX-RR        3YY-RR        3ZZ-RR
 --------------------------------------------------------
     1   Atom        0.004902     -0.002032     -0.002869
     2   Atom        0.004585     -0.002188     -0.002397
     3   Atom        0.002786     -0.001394     -0.001393
     4   Atom        0.003097     -0.001660     -0.001437
     5   Atom        0.009312     -0.005115     -0.004197
     6   Atom        0.006406     -0.003572     -0.002833
     7   Atom        0.003665     -0.001449     -0.002215
     8   Atom        0.039960     -0.020395     -0.019564
     9   Atom        0.003527      0.010180     -0.013707
    10   Atom       -0.128034      0.174276     -0.046242
    11   Atom       -0.021366     -0.001063      0.022429
    12   Atom        0.743116     -0.337558     -0.405558
    13   Atom       -0.048443      0.012596      0.035847
    14   Atom       -0.014456     -0.010727      0.025184
    15   Atom        0.015040     -0.010229     -0.004810
    16   Atom       -0.019753      0.028901     -0.009149
    17   Atom       -0.368944      2.437381     -2.068437
    18   Atom       -0.105349      0.143954     -0.038605
    19   Atom        0.006265      0.005839     -0.012104
    20   Atom        0.037618     -0.015425     -0.022193
 --------------------------------------------------------
                        XY            XZ            YZ
 --------------------------------------------------------
     1   Atom       -0.002476     -0.000144     -0.000139
     2   Atom       -0.000586     -0.000429     -0.000014
     3   Atom       -0.000369      0.000148     -0.000053
     4   Atom       -0.000763     -0.001426      0.000201
     5   Atom        0.002942      0.002081      0.000447
     6   Atom        0.002801      0.002236      0.000558
     7   Atom        0.002294     -0.000530     -0.000474
     8   Atom        0.052804     -0.052883     -0.030953
     9   Atom       -0.022096     -0.002496     -0.010042
    10   Atom       -0.043163      0.022713     -0.153982
    11   Atom       -0.004797      0.002459     -0.013558
    12   Atom       -0.168796     -0.120016      0.004359
    13   Atom        0.075014      0.078359      0.117567
    14   Atom        0.006068      0.000947      0.012474
    15   Atom        0.009976      0.013143      0.011055
    16   Atom        0.005514      0.004034      0.012891
    17   Atom        0.450237      0.057518      0.437040
    18   Atom       -0.008033      0.019253     -0.105612
    19   Atom        0.011234     -0.009128     -0.005776
    20   Atom        0.015453     -0.016700     -0.005147
 --------------------------------------------------------


 ---------------------------------------------------------------------------------
              Anisotropic Spin Dipole Couplings in Principal Axis System
 ---------------------------------------------------------------------------------

       Atom             a.u.   MegaHertz   Gauss  10(-4) cm-1        Axes

              Baa    -0.0030    -1.614    -0.576    -0.538  0.2096  0.6272  0.7501
     1 H(1)   Bbb    -0.0027    -1.425    -0.508    -0.475  0.2218  0.7167 -0.6612
              Bcc     0.0057     3.039     1.084     1.014  0.9523 -0.3050 -0.0111
 
              Baa    -0.0024    -0.327    -0.117    -0.109  0.0793  0.2434  0.9667
     2 C(13)  Bbb    -0.0022    -0.299    -0.107    -0.100  0.0674  0.9662 -0.2488
              Bcc     0.0047     0.625     0.223     0.209  0.9946 -0.0849 -0.0602
 
              Baa    -0.0015    -0.776    -0.277    -0.259  0.0506  0.8126  0.5806
     3 H(1)   Bbb    -0.0014    -0.731    -0.261    -0.244 -0.0801 -0.5761  0.8134
              Bcc     0.0028     1.507     0.538     0.503  0.9955 -0.0876  0.0360
 
              Baa    -0.0019    -0.989    -0.353    -0.330  0.3023  0.2345  0.9239
     4 H(1)   Bbb    -0.0018    -0.946    -0.338    -0.316  0.0722  0.9608 -0.2675
              Bcc     0.0036     1.935     0.690     0.645  0.9505 -0.1476 -0.2735
 
              Baa    -0.0057    -0.764    -0.273    -0.255 -0.1881  0.9816 -0.0319
     5 C(13)  Bbb    -0.0045    -0.605    -0.216    -0.202 -0.1496  0.0035  0.9887
              Bcc     0.0102     1.369     0.489     0.457  0.9707  0.1907  0.1462
 
              Baa    -0.0043    -2.297    -0.820    -0.766 -0.2580  0.9658  0.0260
     6 H(1)   Bbb    -0.0033    -1.782    -0.636    -0.594 -0.2010 -0.0800  0.9763
              Bcc     0.0076     4.079     1.455     1.361  0.9450  0.2466  0.2148
 
              Baa    -0.0026    -1.364    -0.487    -0.455 -0.2059  0.7132  0.6700
     7 H(1)   Bbb    -0.0021    -1.094    -0.390    -0.365  0.3098 -0.6019  0.7360
              Bcc     0.0046     2.458     0.877     0.820  0.9282  0.3591 -0.0970
 
              Baa    -0.0511     3.698     1.320     1.234 -0.3370  0.8897  0.3080
     8 O(17)  Bbb    -0.0505     3.653     1.303     1.218  0.5397 -0.0855  0.8375
              Bcc     0.1016    -7.351    -2.623    -2.452  0.7715  0.4485 -0.4513
 
              Baa    -0.0234   -12.485    -4.455    -4.165  0.5009  0.5334  0.6816
     9 H(1)   Bbb    -0.0066    -3.546    -1.265    -1.183 -0.5977 -0.3563  0.7182
              Bcc     0.0300    16.032     5.720     5.348 -0.6259  0.7671 -0.1404
 
              Baa    -0.1342   -18.008    -6.426    -6.007  0.9908  0.0866 -0.1043
    10 C(13)  Bbb    -0.1253   -16.820    -6.002    -5.611  0.0527  0.4625  0.8851
              Bcc     0.2595    34.828    12.427    11.617 -0.1249  0.8824 -0.4536
 
              Baa    -0.0225   -11.979    -4.274    -3.996  0.9735  0.2282  0.0156
    11 H(1)   Bbb    -0.0065    -3.483    -1.243    -1.162 -0.2127  0.8779  0.4291
              Bcc     0.0290    15.462     5.517     5.158  0.0842 -0.4210  0.9031
 
              Baa    -0.4208   -56.471   -20.150   -18.837  0.1309  0.2148  0.9678
    12 C(13)  Bbb    -0.3600   -48.314   -17.239   -16.116  0.1226  0.9653 -0.2308
              Bcc     0.7809   104.785    37.390    34.952  0.9838 -0.1489 -0.1001
 
              Baa    -0.0989   -13.277    -4.738    -4.429  0.8021 -0.5948  0.0525
    13 C(13)  Bbb    -0.0925   -12.406    -4.427    -4.138 -0.4322 -0.5177  0.7384
              Bcc     0.1914    25.683     9.164     8.567  0.4120  0.6150  0.6724
 
              Baa    -0.0201   -10.740    -3.832    -3.582  0.7057 -0.6868  0.1743
    14 H(1)   Bbb    -0.0091    -4.874    -1.739    -1.626  0.7057  0.6594 -0.2591
              Bcc     0.0293    15.613     5.571     5.208  0.0630  0.3059  0.9500
 
              Baa    -0.0189   -10.087    -3.599    -3.365  0.0120  0.7813 -0.6240
    15 H(1)   Bbb    -0.0080    -4.250    -1.517    -1.418 -0.5826  0.5126  0.6307
              Bcc     0.0269    14.337     5.116     4.782  0.8127  0.3560  0.4614
 
              Baa    -0.0211   -11.283    -4.026    -3.764  0.9570 -0.0312 -0.2883
    16 H(1)   Bbb    -0.0125    -6.665    -2.378    -2.223  0.2638 -0.3187  0.9104
              Bcc     0.0336    17.948     6.404     5.987  0.1203  0.9474  0.2967
 
              Baa    -2.1106   152.718    54.494    50.941 -0.0084 -0.0948  0.9955
    17 O(17)  Bbb    -0.4393    31.790    11.344    10.604  0.9881 -0.1537 -0.0063
              Bcc     2.5499  -184.509   -65.837   -61.545  0.1536  0.9836  0.0950
 
              Baa    -0.1136     8.222     2.934     2.743  0.8826 -0.1545 -0.4440
    18 O(17)  Bbb    -0.0794     5.747     2.051     1.917  0.4673  0.3916  0.7926
              Bcc     0.1931   -13.969    -4.985    -4.660 -0.0514  0.9071 -0.4178
 
              Baa    -0.0159    -8.505    -3.035    -2.837  0.3501  0.0672  0.9343
    19 H(1)   Bbb    -0.0048    -2.544    -0.908    -0.849 -0.6250  0.7597  0.1796
              Bcc     0.0207    11.049     3.942     3.685  0.6977  0.6468 -0.3080
 
              Baa    -0.0267   -14.246    -5.083    -4.752  0.2159  0.1449  0.9656
    20 H(1)   Bbb    -0.0195   -10.430    -3.722    -3.479 -0.2819  0.9561 -0.0804
              Bcc     0.0462    24.676     8.805     8.231  0.9348  0.2549 -0.2473
 

 ---------------------------------------------------------------------------------

 Calling FoFJK, ICntrl=      2127 FMM=F ISym2X=0 I1Cent= 0 IOpClX= 1 NMat=1 NMatS=1 NMatT=0.
 ***** Axes restored to original set *****
 -------------------------------------------------------------------
 Center     Atomic                   Forces (Hartrees/Bohr)
 Number     Number              X              Y              Z
 -------------------------------------------------------------------
      1        1           0.001512656    0.003558011   -0.001268038
      2        6          -0.000122639    0.000247931    0.000212848
      3        1          -0.003705847    0.000165669   -0.002185223
      4        1          -0.001098076    0.000957516    0.003739379
      5        6          -0.004654437   -0.000950292   -0.002803642
      6        1           0.000987092   -0.000787204   -0.003579011
      7        1          -0.001332883   -0.002922696    0.001332993
      8        8           0.000397807   -0.008909600    0.007228276
      9        1           0.002436590   -0.002031386   -0.001137374
     10        6           0.004792447   -0.000281089    0.001968235
     11        1          -0.000349457    0.000119817    0.003440799
     12        6          -0.004748360    0.002191811    0.002783736
     13        6          -0.000173100   -0.000514454    0.001267955
     14        1          -0.000755425    0.000147756    0.004039347
     15        1           0.004450749    0.000366042    0.000163217
     16        1          -0.000719092    0.003519320   -0.001083144
     17        8           0.001635967    0.001388716   -0.010029571
     18        8           0.005751206   -0.007248662   -0.005108538
     19        1          -0.011384431    0.002325964    0.004151728
     20        1           0.007079233    0.008656829   -0.003133973
 -------------------------------------------------------------------
 Cartesian Forces:  Max     0.011384431 RMS     0.003834681

 GradGradGradGradGradGradGradGradGradGradGradGradGradGradGradGradGradGrad
 Berny optimization.
 FormGI is forming the generalized inverse of G from B-inverse, IUseBI=4.
 Internal  Forces:  Max     0.012942916 RMS     0.003341660
 Search for a local minimum.
 Step number   1 out of a maximum of   94
 All quantities printed in internal units (Hartrees-Bohrs-Radians)
 Mixed Optimization -- RFO/linear search
 Second derivative matrix not updated -- first step.
 ITU=  0
     Eigenvalues ---    0.00230   0.00230   0.00358   0.00451   0.01191
     Eigenvalues ---    0.01226   0.01827   0.01995   0.04082   0.04326
     Eigenvalues ---    0.05440   0.05497   0.05586   0.05670   0.05851
     Eigenvalues ---    0.07088   0.07222   0.07486   0.09648   0.11802
     Eigenvalues ---    0.12885   0.12899   0.14217   0.16000   0.16000
     Eigenvalues ---    0.16000   0.16000   0.16000   0.16000   0.16000
     Eigenvalues ---    0.16000   0.18908   0.21974   0.22221   0.24712
     Eigenvalues ---    0.25000   0.25000   0.29346   0.30000   0.33439
     Eigenvalues ---    0.33620   0.33770   0.33959   0.33986   0.34052
     Eigenvalues ---    0.34184   0.34329   0.34357   0.34388   0.39876
     Eigenvalues ---    0.47354   0.50411   0.51536   0.69189
 RFO step:  Lambda=-2.90645456D-03 EMin= 2.30000000D-03
 Linear search not attempted -- first point.
 Iteration  1 RMS(Cart)=  0.19657846 RMS(Int)=  0.00751861
 Iteration  2 RMS(Cart)=  0.01691303 RMS(Int)=  0.00004120
 Iteration  3 RMS(Cart)=  0.00008751 RMS(Int)=  0.00001820
 Iteration  4 RMS(Cart)=  0.00000000 RMS(Int)=  0.00001820
 Variable       Old X    -DE/DX   Delta X   Delta X   Delta X     New X
                                 (Linear)    (Quad)   (Total)
    R1        2.07400  -0.00401   0.00000  -0.01171  -0.01171   2.06228
    R2        2.07354  -0.00429   0.00000  -0.01251  -0.01251   2.06103
    R3        2.07021  -0.00399   0.00000  -0.01159  -0.01159   2.05862
    R4        2.87964  -0.00601   0.00000  -0.01984  -0.01984   2.85980
    R5        2.07720  -0.00379   0.00000  -0.01112  -0.01112   2.06608
    R6        2.06732  -0.00343   0.00000  -0.00991  -0.00991   2.05741
    R7        2.71723  -0.00953   0.00000  -0.02372  -0.02372   2.69350
    R8        3.51161  -0.00059   0.00000  -0.01028  -0.01028   3.50133
    R9        1.85046  -0.01159   0.00000  -0.02237  -0.02237   1.82809
   R10        2.07242  -0.00319   0.00000  -0.00930  -0.00930   2.06312
   R11        2.07976  -0.00343   0.00000  -0.01012  -0.01012   2.06964
   R12        2.99946  -0.00761   0.00000  -0.03044  -0.03044   2.96902
   R13        2.62634  -0.00818   0.00000  -0.01717  -0.01717   2.60917
   R14        2.89287  -0.00618   0.00000  -0.02086  -0.02086   2.87202
   R15        2.44333  -0.01025   0.00000  -0.01476  -0.01476   2.42857
   R16        2.06778  -0.00402   0.00000  -0.01162  -0.01162   2.05616
   R17        2.08287  -0.00441   0.00000  -0.01308  -0.01308   2.06979
   R18        2.06680  -0.00374   0.00000  -0.01079  -0.01079   2.05601
   R19        1.86153  -0.01294   0.00000  -0.02553  -0.02553   1.83600
    A1        1.87917   0.00060   0.00000   0.00389   0.00389   1.88306
    A2        1.89120   0.00053   0.00000   0.00273   0.00272   1.89392
    A3        1.94018  -0.00079   0.00000  -0.00505  -0.00506   1.93513
    A4        1.89381   0.00038   0.00000   0.00264   0.00264   1.89645
    A5        1.92543  -0.00032   0.00000  -0.00167  -0.00167   1.92376
    A6        1.93246  -0.00033   0.00000  -0.00214  -0.00215   1.93031
    A7        1.93504   0.00009   0.00000  -0.00241  -0.00242   1.93261
    A8        1.93338   0.00002   0.00000  -0.00005  -0.00004   1.93333
    A9        1.96092  -0.00116   0.00000  -0.00550  -0.00551   1.95541
   A10        1.88322  -0.00009   0.00000   0.00095   0.00095   1.88417
   A11        1.91588   0.00042   0.00000   0.00070   0.00067   1.91655
   A12        1.83129   0.00080   0.00000   0.00704   0.00704   1.83833
   A13        2.08493  -0.00017   0.00000  -0.00384  -0.00387   2.08106
   A14        1.90934  -0.00078   0.00000  -0.01111  -0.01116   1.89818
   A15        1.56095  -0.00016   0.00000  -0.00843  -0.00852   1.55243
   A16        1.91754  -0.00029   0.00000  -0.00008  -0.00011   1.91743
   A17        1.90181   0.00009   0.00000  -0.00181  -0.00179   1.90002
   A18        1.87403   0.00172   0.00000   0.01095   0.01093   1.88496
   A19        1.81491   0.00044   0.00000  -0.00083  -0.00083   1.81407
   A20        1.96125   0.00113   0.00000   0.00559   0.00555   1.96680
   A21        1.99340  -0.00314   0.00000  -0.01425  -0.01425   1.97915
   A22        1.98284   0.00170   0.00000   0.00743   0.00743   1.99027
   A23        1.98101  -0.00099   0.00000  -0.00340  -0.00340   1.97761
   A24        2.02036  -0.00035   0.00000  -0.00016  -0.00016   2.02020
   A25        1.90889  -0.00113   0.00000  -0.00782  -0.00784   1.90106
   A26        1.93843  -0.00072   0.00000  -0.00431  -0.00432   1.93410
   A27        1.92474   0.00008   0.00000   0.00123   0.00123   1.92597
   A28        1.90277   0.00072   0.00000   0.00302   0.00299   1.90576
   A29        1.90309   0.00050   0.00000   0.00281   0.00281   1.90590
   A30        1.88540   0.00061   0.00000   0.00539   0.00539   1.89078
   A31        1.89207  -0.00680   0.00000  -0.04175  -0.04175   1.85032
   A32        2.70663  -0.00357   0.00000  -0.01410  -0.01410   2.69253
    D1        1.04536  -0.00001   0.00000   0.00148   0.00148   1.04684
    D2        3.13566  -0.00005   0.00000   0.00106   0.00106   3.13672
    D3       -1.10566   0.00022   0.00000   0.00636   0.00635  -1.09931
    D4       -1.03802  -0.00004   0.00000   0.00095   0.00095  -1.03706
    D5        1.05229  -0.00008   0.00000   0.00053   0.00053   1.05281
    D6        3.09415   0.00019   0.00000   0.00583   0.00582   3.09997
    D7       -3.13470  -0.00009   0.00000   0.00012   0.00013  -3.13457
    D8       -1.04439  -0.00013   0.00000  -0.00030  -0.00030  -1.04470
    D9        0.99747   0.00014   0.00000   0.00499   0.00499   1.00246
   D10        2.87850  -0.00059   0.00000  -0.01896  -0.01894   2.85956
   D11        1.11972   0.00020   0.00000   0.00041   0.00039   1.12011
   D12        0.71678  -0.00019   0.00000  -0.01245  -0.01243   0.70435
   D13       -1.04199   0.00060   0.00000   0.00692   0.00690  -1.03509
   D14       -1.30277  -0.00070   0.00000  -0.01760  -0.01759  -1.32036
   D15       -3.06155   0.00008   0.00000   0.00177   0.00174  -3.05980
   D16       -1.90831   0.00106   0.00000   0.11287   0.11286  -1.79545
   D17        0.04783   0.00002   0.00000   0.09394   0.09395   0.14177
   D18        1.47085  -0.00004   0.00000  -0.01087  -0.01089   1.45996
   D19       -0.88555  -0.00025   0.00000  -0.01487  -0.01488  -0.90043
   D20       -0.57335   0.00002   0.00000  -0.00953  -0.00952  -0.58287
   D21       -2.92975  -0.00018   0.00000  -0.01353  -0.01351  -2.94327
   D22       -2.71707   0.00015   0.00000  -0.00754  -0.00755  -2.72462
   D23        1.20972  -0.00006   0.00000  -0.01154  -0.01154   1.19818
   D24       -3.13183  -0.00123   0.00000  -0.02932  -0.02938   3.12197
   D25       -1.02137   0.00025   0.00000  -0.01869  -0.01864  -1.04002
   D26        1.04060  -0.00057   0.00000  -0.02578  -0.02576   1.01484
   D27        0.94496   0.00000   0.00000   0.00622   0.00623   0.95119
   D28       -1.15593   0.00030   0.00000   0.01029   0.01028  -1.14565
   D29        3.03769  -0.00005   0.00000   0.00553   0.00553   3.04321
   D30       -3.00020  -0.00005   0.00000   0.00892   0.00894  -2.99126
   D31        1.18210   0.00025   0.00000   0.01299   0.01299   1.19508
   D32       -0.90747  -0.00010   0.00000   0.00823   0.00824  -0.89924
   D33       -0.75068   0.00173   0.00000   0.11427   0.11427  -0.63641
         Item               Value     Threshold  Converged?
 Maximum Force            0.012943     0.000450     NO 
 RMS     Force            0.003342     0.000300     NO 
 Maximum Displacement     0.644774     0.001800     NO 
 RMS     Displacement     0.210075     0.001200     NO 
 Predicted change in Energy=-1.521330D-03
 GradGradGradGradGradGradGradGradGradGradGradGradGradGradGradGradGradGrad

                          Input orientation:                          
 ---------------------------------------------------------------------
 Center     Atomic      Atomic             Coordinates (Angstroms)
 Number     Number       Type             X           Y           Z
 ---------------------------------------------------------------------
      1          1           0        2.557194   -1.840489    0.198062
      2          6           0        3.200162   -0.980898    0.001438
      3          1           0        4.059608   -1.045486    0.669798
      4          1           0        3.553371   -1.041260   -1.027317
      5          6           0        2.453680    0.315014    0.232904
      6          1           0        2.104312    0.381043    1.266799
      7          1           0        3.098049    1.171357    0.041039
      8          8           0        1.352469    0.464619   -0.659591
      9          1           0       -2.710514    1.307059   -0.011107
     10          6           0       -1.716549    1.026645   -0.365134
     11          1           0       -1.733876    0.887996   -1.451389
     12          6           0       -1.362027   -0.398692    0.192722
     13          6           0       -1.920039   -1.544074   -0.635852
     14          1           0       -1.595847   -1.423893   -1.667530
     15          1           0       -3.014741   -1.552379   -0.601075
     16          1           0       -1.558320   -2.497221   -0.255856
     17          8           0       -1.519581   -0.500820    1.464076
     18          8           0       -0.829619    2.007252    0.032527
     19          1           0        0.044495    1.720945   -0.280361
     20          1           0        0.708434   -0.234237   -0.478885
 ---------------------------------------------------------------------
                    Distance matrix (angstroms):
                    1          2          3          4          5
     1  H    0.000000
     2  C    1.091314   0.000000
     3  H    1.764033   1.090653   0.000000
     4  H    1.769941   1.089375   1.771015   0.000000
     5  C    2.158268   1.513341   2.149614   2.153360   0.000000
     6  H    2.506493   2.157987   2.492905   3.063607   1.093323
     7  H    3.064050   2.155041   2.496864   2.498876   1.088737
     8  O    2.738696   2.437304   3.372876   2.692000   1.425341
     9  H    6.139997   6.338060   7.199490   6.766354   5.264276
    10  C    5.177115   5.323406   6.223246   5.699717   4.272573
    11  H    5.345896   5.472496   6.465465   5.644188   4.549811
    12  C    4.176014   4.603164   5.480882   5.105147   3.882088
    13  C    4.563868   5.190354   6.140805   5.510380   4.831187
    14  H    4.571841   5.097392   6.131106   5.202954   4.799387
    15  H    5.636318   6.270138   7.205447   6.601744   5.838348
    16  H    4.192230   5.000859   5.875839   5.370695   4.923789
    17  O    4.474103   4.964450   5.661704   5.677496   4.238889
    18  O    5.128646   5.016886   5.799126   5.443096   3.699172
    19  H    4.384787   4.163845   4.967602   4.527685   2.836240
    20  H    2.540908   2.645170   3.634276   3.007612   1.963213
                    6          7          8          9         10
     6  H    0.000000
     7  H    1.764821   0.000000
     8  O    2.069596   2.009331   0.000000
     9  H    5.066863   5.810382   4.199770   0.000000
    10  C    4.204638   4.833867   3.133918   1.091758   0.000000
    11  H    4.730458   5.065090   3.214299   1.789929   1.095204
    12  C    3.711756   4.730786   2.973252   2.183931   1.571138
    13  C    4.849903   5.745690   3.839885   3.023924   2.592931
    14  H    5.055616   5.629138   3.643485   3.382945   2.777758
    15  H    5.782022   6.722890   4.810844   2.935473   2.896953
    16  H    4.900792   5.935351   4.172312   3.982462   3.529109
    17  O    3.734864   5.113093   3.700095   2.619717   2.391225
    18  O    3.574343   4.015640   2.760480   2.007472   1.380713
    19  H    2.903771   3.119220   1.852826   2.798906   1.894865
    20  H    2.318287   2.820687   0.967385   3.779367   2.735563
                   11         12         13         14         15
    11  H    0.000000
    12  C    2.120598   0.000000
    13  C    2.571910   1.519806   0.000000
    14  H    2.326070   2.136877   1.088073   0.000000
    15  H    2.884281   2.166234   1.095285   1.779633   0.000000
    16  H    3.594414   2.154896   1.087992   1.773771   1.770047
    17  O    3.236459   1.285144   2.378748   3.265706   2.757921
    18  O    2.066984   2.469350   3.774608   3.905132   4.224593
    19  H    2.286420   2.587465   3.827025   3.808539   4.491818
    20  H    2.858330   2.182867   2.940950   2.852695   3.951514
                   16         17         18         19         20
    16  H    0.000000
    17  O    2.635391   0.000000
    18  O    4.572138   2.969142   0.000000
    19  H    4.512488   3.228875   0.971569   0.000000
    20  H    3.210765   2.968201   2.766120   2.074358   0.000000
 Stoichiometry    C5H12O3(3)
 Framework group  C1[X(C5H12O3)]
 Deg. of freedom    54
 Full point group                 C1      NOp   1
 Largest Abelian subgroup         C1      NOp   1
 Largest concise Abelian subgroup C1      NOp   1
                         Standard orientation:                         
 ---------------------------------------------------------------------
 Center     Atomic      Atomic             Coordinates (Angstroms)
 Number     Number       Type             X           Y           Z
 ---------------------------------------------------------------------
      1          1           0        2.620328   -1.752968    0.185075
      2          6           0        3.223041   -0.858221    0.020356
      3          1           0        4.076752   -0.899897    0.697825
      4          1           0        3.590745   -0.872771   -1.004983
      5          6           0        2.411852    0.393225    0.277368
      6          1           0        2.047650    0.413476    1.308048
      7          1           0        3.016066    1.284664    0.117336
      8          8           0        1.315163    0.514376   -0.624958
      9          1           0       -2.791229    1.141485   -0.006620
     10          6           0       -1.780755    0.919313   -0.355211
     11          1           0       -1.778652    0.810331   -1.444977
     12          6           0       -1.363961   -0.502268    0.168110
     13          6           0       -1.855982   -1.649680   -0.698593
     14          1           0       -1.525993   -1.485285   -1.722304
     15          1           0       -2.949320   -1.711734   -0.678295
     16          1           0       -1.452857   -2.594498   -0.340074
     17          8           0       -1.531193   -0.647285    1.434048
     18          8           0       -0.947196    1.930082    0.080559
     19          1           0       -0.056618    1.695099   -0.228631
     20          1           0        0.703765   -0.219493   -0.471778
 ---------------------------------------------------------------------
 Rotational constants (GHZ):           2.4408549           0.9965284           0.8409245
 Standard basis: Aug-CC-pVTZ (5D, 7F)
 There are   740 symmetry adapted cartesian basis functions of A   symmetry.
 There are   644 symmetry adapted basis functions of A   symmetry.
   644 basis functions,   900 primitive gaussians,   740 cartesian basis functions
    34 alpha electrons       32 beta electrons
       nuclear repulsion energy       393.2681447589 Hartrees.
 NAtoms=   20 NActive=   20 NUniq=   20 SFac= 1.00D+00 NAtFMM=   60 NAOKFM=F Big=F
 Integral buffers will be    131072 words long.
 Raffenetti 2 integral format.
 Two-electron integral symmetry is turned on.
 Nuclear repulsion after empirical dispersion term =      393.2582389883 Hartrees.
 One-electron integrals computed using PRISM.
 NBasis=   644 RedAO= T EigKep=  7.49D-06  NBF=   644
 NBsUse=   644 1.00D-06 EigRej= -1.00D+00 NBFU=   644
 Initial guess from the checkpoint file:  "Forward-wb-opt.chk"
 B after Tr=     0.000000    0.000000    0.000000
         Rot=    0.999710   -0.003826    0.000696   -0.023761 Ang=  -2.76 deg.
 Initial guess <Sx>= 0.0000 <Sy>= 0.0000 <Sz>= 1.0000 <S**2>= 2.0080 S= 1.0027
 ExpMin= 2.53D-02 ExpMax= 1.53D+04 ExpMxC= 5.22D+02 IAcc=3 IRadAn=         7 AccDes= 0.00D+00
 Harris functional with IExCor= 4639 and IRadAn=       7 diagonalized for initial guess.
 HarFok:  IExCor= 4639 AccDes= 0.00D+00 IRadAn=         7 IDoV= 1 UseB2=F ITyADJ=14
 ICtDFT=  3500011 ScaDFX=  1.000000  1.000000  1.000000  1.000000
 FoFCou: FMM=F IPFlag=           0 FMFlag=      100000 FMFlg1=           0
         NFxFlg=           0 DoJE=T BraDBF=F KetDBF=T FulRan=T
         wScrn=  0.000000 ICntrl=       500 IOpCl=  0 I1Cent=   200000004 NGrid=           0
         NMat0=    1 NMatS0=      1 NMatT0=    0 NMatD0=    1 NMtDS0=    0 NMtDT0=    0
 Petite list used in FoFCou.
 Requested convergence on RMS density matrix=1.00D-08 within 128 cycles.
 Requested convergence on MAX density matrix=1.00D-06.
 Requested convergence on             energy=1.00D-06.
 No special actions if energy rises.
 SCF Done:  E(UwB97XD) =  -423.333101407     A.U. after   17 cycles
            NFock= 17  Conv=0.26D-08     -V/T= 2.0058
 <Sx>= 0.0000 <Sy>= 0.0000 <Sz>= 1.0000 <S**2>= 2.0078 S= 1.0026
 <L.S>=  0.00000000000    
 Annihilation of the first spin contaminant:
 S**2 before annihilation     2.0078,   after     2.0000
 Calling FoFJK, ICntrl=      2127 FMM=F ISym2X=0 I1Cent= 0 IOpClX= 1 NMat=1 NMatS=1 NMatT=0.
 ***** Axes restored to original set *****
 -------------------------------------------------------------------
 Center     Atomic                   Forces (Hartrees/Bohr)
 Number     Number              X              Y              Z
 -------------------------------------------------------------------
      1        1          -0.000092116   -0.000037683    0.000005962
      2        6           0.000767095   -0.000266532    0.000423033
      3        1           0.000059083   -0.000296953   -0.000085376
      4        1           0.000042038   -0.000080902   -0.000037342
      5        6          -0.002783314    0.000719446   -0.001877107
      6        1           0.000105415    0.000197962    0.000498059
      7        1           0.000473166    0.000060404    0.000454385
      8        8           0.004435360    0.000466972   -0.002262890
      9        1          -0.000581390   -0.000439724   -0.000432292
     10        6           0.000433025   -0.000535142    0.002357879
     11        1          -0.000669693    0.000450413   -0.000616871
     12        6          -0.003726952   -0.000575996    0.001105812
     13        6          -0.000102258   -0.000719109    0.000447077
     14        1          -0.000117570   -0.000174766   -0.000339773
     15        1          -0.000016148   -0.000064354   -0.000186975
     16        1          -0.000109566   -0.000016558   -0.000140470
     17        8           0.001085931    0.000008305   -0.001530579
     18        8           0.000033274   -0.001150499   -0.002028469
     19        1           0.001925803    0.002752074    0.001933077
     20        1          -0.001161184   -0.000297357    0.002312860
 -------------------------------------------------------------------
 Cartesian Forces:  Max     0.004435360 RMS     0.001247948

 GradGradGradGradGradGradGradGradGradGradGradGradGradGradGradGradGradGrad
 Berny optimization.
 Using GEDIIS/GDIIS optimizer.
 FormGI is forming the generalized inverse of G from B-inverse, IUseBI=4.
 Internal  Forces:  Max     0.011605822 RMS     0.001721075
 Search for a local minimum.
 Step number   2 out of a maximum of   94
 All quantities printed in internal units (Hartrees-Bohrs-Radians)
 Mixed Optimization -- RFO/linear search
 Update second derivatives using D2CorX and points    1    2
 DE= -8.97D-04 DEPred=-1.52D-03 R= 5.90D-01
 TightC=F SS=  1.41D+00  RLast= 2.17D-01 DXNew= 5.0454D-01 6.5019D-01
 Trust test= 5.90D-01 RLast= 2.17D-01 DXMaxT set to 5.05D-01
 ITU=  1  0
 Use linear search instead of GDIIS.
     Eigenvalues ---    0.00227   0.00264   0.00358   0.00451   0.01188
     Eigenvalues ---    0.01463   0.01825   0.01963   0.03982   0.04361
     Eigenvalues ---    0.05453   0.05524   0.05623   0.05694   0.05964
     Eigenvalues ---    0.07108   0.07278   0.07521   0.09570   0.11678
     Eigenvalues ---    0.12836   0.12850   0.14129   0.15845   0.16000
     Eigenvalues ---    0.16000   0.16000   0.16000   0.16000   0.16000
     Eigenvalues ---    0.18321   0.19032   0.21700   0.22157   0.24644
     Eigenvalues ---    0.24971   0.26542   0.29623   0.30833   0.33333
     Eigenvalues ---    0.33665   0.33802   0.33924   0.33971   0.34105
     Eigenvalues ---    0.34145   0.34316   0.34345   0.34432   0.38571
     Eigenvalues ---    0.48259   0.50951   0.51716   0.67709
 RFO step:  Lambda=-1.14424052D-03 EMin= 2.26520805D-03
 Quartic linear search produced a step of -0.28269.
 Iteration  1 RMS(Cart)=  0.19065392 RMS(Int)=  0.00820155
 Iteration  2 RMS(Cart)=  0.01199550 RMS(Int)=  0.00005620
 Iteration  3 RMS(Cart)=  0.00008136 RMS(Int)=  0.00004288
 Iteration  4 RMS(Cart)=  0.00000001 RMS(Int)=  0.00004288
 Variable       Old X    -DE/DX   Delta X   Delta X   Delta X     New X
                                 (Linear)    (Quad)   (Total)
    R1        2.06228   0.00009   0.00331  -0.00844  -0.00512   2.05716
    R2        2.06103   0.00001   0.00354  -0.00917  -0.00564   2.05540
    R3        2.05862   0.00005   0.00328  -0.00841  -0.00513   2.05349
    R4        2.85980   0.00092   0.00561  -0.01241  -0.00680   2.85300
    R5        2.06608   0.00045   0.00314  -0.00723  -0.00408   2.06200
    R6        2.05741   0.00025   0.00280  -0.00677  -0.00397   2.05344
    R7        2.69350  -0.00152   0.00671  -0.02016  -0.01345   2.68005
    R8        3.50133   0.00110   0.00291   0.00615   0.00905   3.51039
    R9        1.82809   0.00142   0.00632  -0.01440  -0.00808   1.82001
   R10        2.06312   0.00028   0.00263  -0.00626  -0.00363   2.05949
   R11        2.06964   0.00057   0.00286  -0.00624  -0.00338   2.06626
   R12        2.96902   0.00050   0.00861  -0.02106  -0.01245   2.95657
   R13        2.60917   0.00372   0.00485  -0.00693  -0.00208   2.60709
   R14        2.87202   0.00098   0.00590  -0.01297  -0.00707   2.86494
   R15        2.42857  -0.00165   0.00417  -0.01250  -0.00833   2.42024
   R16        2.05616   0.00027   0.00328  -0.00798  -0.00470   2.05146
   R17        2.06979   0.00001   0.00370  -0.00960  -0.00590   2.06389
   R18        2.05601  -0.00007   0.00305  -0.00809  -0.00503   2.05097
   R19        1.83600   0.00201   0.00722  -0.01584  -0.00862   1.82738
    A1        1.88306  -0.00014  -0.00110   0.00230   0.00121   1.88427
    A2        1.89392  -0.00002  -0.00077   0.00141   0.00064   1.89456
    A3        1.93513  -0.00018   0.00143  -0.00484  -0.00341   1.93171
    A4        1.89645  -0.00020  -0.00075   0.00159   0.00084   1.89729
    A5        1.92376   0.00047   0.00047   0.00112   0.00159   1.92536
    A6        1.93031   0.00006   0.00061  -0.00137  -0.00076   1.92955
    A7        1.93261  -0.00018   0.00068  -0.00377  -0.00309   1.92952
    A8        1.93333  -0.00025   0.00001  -0.00082  -0.00082   1.93251
    A9        1.95541   0.00034   0.00156  -0.00227  -0.00071   1.95470
   A10        1.88417  -0.00012  -0.00027  -0.00183  -0.00210   1.88207
   A11        1.91655  -0.00008  -0.00019   0.00018  -0.00001   1.91655
   A12        1.83833   0.00030  -0.00199   0.00910   0.00711   1.84544
   A13        2.08106  -0.00100   0.00109  -0.01100  -0.00999   2.07107
   A14        1.89818  -0.00063   0.00316  -0.01875  -0.01577   1.88241
   A15        1.55243  -0.00052   0.00241  -0.01909  -0.01693   1.53550
   A16        1.91743  -0.00022   0.00003  -0.00848  -0.00846   1.90897
   A17        1.90002  -0.00211   0.00051  -0.01031  -0.00982   1.89020
   A18        1.88496  -0.00162  -0.00309   0.00238  -0.00066   1.88430
   A19        1.81407  -0.00085   0.00024   0.00036   0.00052   1.81460
   A20        1.96680  -0.00138  -0.00157   0.00389   0.00227   1.96906
   A21        1.97915   0.00609   0.00403   0.01098   0.01498   1.99413
   A22        1.99027   0.00058  -0.00210   0.00980   0.00766   1.99793
   A23        1.97761   0.00011   0.00096   0.00118   0.00209   1.97970
   A24        2.02020  -0.00034   0.00005   0.00189   0.00188   2.02209
   A25        1.90106   0.00034   0.00222  -0.00440  -0.00218   1.89887
   A26        1.93410   0.00012   0.00122  -0.00279  -0.00156   1.93254
   A27        1.92597   0.00016  -0.00035   0.00180   0.00146   1.92742
   A28        1.90576  -0.00029  -0.00085   0.00060  -0.00025   1.90551
   A29        1.90590  -0.00020  -0.00079   0.00137   0.00057   1.90647
   A30        1.89078  -0.00014  -0.00152   0.00351   0.00199   1.89278
   A31        1.85032   0.01161   0.01180   0.02078   0.03258   1.88290
   A32        2.69253   0.00308   0.00399  -0.00159   0.00240   2.69493
    D1        1.04684   0.00019  -0.00042   0.00576   0.00534   1.05218
    D2        3.13672  -0.00024  -0.00030   0.00047   0.00017   3.13689
    D3       -1.09931   0.00019  -0.00180   0.00989   0.00809  -1.09121
    D4       -1.03706   0.00019  -0.00027   0.00526   0.00499  -1.03207
    D5        1.05281  -0.00025  -0.00015  -0.00003  -0.00018   1.05264
    D6        3.09997   0.00018  -0.00165   0.00939   0.00774   3.10772
    D7       -3.13457   0.00009  -0.00004   0.00343   0.00339  -3.13118
    D8       -1.04470  -0.00034   0.00009  -0.00186  -0.00177  -1.04647
    D9        1.00246   0.00009  -0.00141   0.00756   0.00615   1.00861
   D10        2.85956  -0.00086   0.00535  -0.03463  -0.02922   2.83034
   D11        1.12011   0.00060  -0.00011   0.00537   0.00519   1.12531
   D12        0.70435  -0.00081   0.00351  -0.02832  -0.02475   0.67960
   D13       -1.03509   0.00065  -0.00195   0.01167   0.00966  -1.02543
   D14       -1.32036  -0.00079   0.00497  -0.03115  -0.02611  -1.34647
   D15       -3.05980   0.00068  -0.00049   0.00885   0.00830  -3.05150
   D16       -1.79545  -0.00068  -0.03190  -0.08447  -0.11644  -1.91189
   D17        0.14177  -0.00191  -0.02656  -0.11972  -0.14622  -0.00444
   D18        1.45996  -0.00097   0.00308  -0.10016  -0.09704   1.36292
   D19       -0.90043  -0.00119   0.00421  -0.11471  -0.11047  -1.01090
   D20       -0.58287   0.00067   0.00269  -0.08592  -0.08322  -0.66609
   D21       -2.94327   0.00045   0.00382  -0.10047  -0.09665  -3.03992
   D22       -2.72462  -0.00056   0.00213  -0.09724  -0.09513  -2.81975
   D23        1.19818  -0.00078   0.00326  -0.11179  -0.10857   1.08961
   D24        3.12197   0.00078   0.00831  -0.02154  -0.01321   3.10877
   D25       -1.04002  -0.00150   0.00527  -0.02809  -0.02286  -1.06288
   D26        1.01484   0.00069   0.00728  -0.01717  -0.00988   1.00496
   D27        0.95119  -0.00025  -0.00176   0.00569   0.00393   0.95512
   D28       -1.14565  -0.00018  -0.00291   0.00949   0.00658  -1.13907
   D29        3.04321  -0.00019  -0.00156   0.00572   0.00415   3.04737
   D30       -2.99126   0.00019  -0.00253   0.02041   0.01789  -2.97337
   D31        1.19508   0.00027  -0.00367   0.02420   0.02054   1.21562
   D32       -0.89924   0.00025  -0.00233   0.02044   0.01811  -0.88112
   D33       -0.63641  -0.00324  -0.03230  -0.06447  -0.09677  -0.73318
         Item               Value     Threshold  Converged?
 Maximum Force            0.011606     0.000450     NO 
 RMS     Force            0.001721     0.000300     NO 
 Maximum Displacement     0.629024     0.001800     NO 
 RMS     Displacement     0.194778     0.001200     NO 
 Predicted change in Energy=-8.829369D-04
 GradGradGradGradGradGradGradGradGradGradGradGradGradGradGradGradGradGrad

                          Input orientation:                          
 ---------------------------------------------------------------------
 Center     Atomic      Atomic             Coordinates (Angstroms)
 Number     Number       Type             X           Y           Z
 ---------------------------------------------------------------------
      1          1           0        2.741393   -1.756621    0.435884
      2          6           0        3.339585   -0.920687    0.077506
      3          1           0        4.249099   -0.879639    0.672589
      4          1           0        3.609072   -1.107490   -0.958499
      5          6           0        2.573684    0.374506    0.200741
      6          1           0        2.312232    0.567333    1.242420
      7          1           0        3.171901    1.210092   -0.152403
      8          8           0        1.401319    0.376350   -0.597323
      9          1           0       -2.700954    1.282151    0.024419
     10          6           0       -1.724978    0.986637   -0.360142
     11          1           0       -1.767990    0.926403   -1.451052
     12          6           0       -1.445398   -0.485848    0.088677
     13          6           0       -2.167827   -1.539245   -0.727960
     14          1           0       -1.928712   -1.393556   -1.776815
     15          1           0       -3.248572   -1.459779   -0.591965
     16          1           0       -1.855727   -2.533568   -0.424887
     17          8           0       -1.476332   -0.645577    1.359038
     18          8           0       -0.795730    1.902143    0.088944
     19          1           0        0.073957    1.622321   -0.227985
     20          1           0        0.810639   -0.303444   -0.255916
 ---------------------------------------------------------------------
                    Distance matrix (angstroms):
                    1          2          3          4          5
     1  H    0.000000
     2  C    1.088602   0.000000
     3  H    1.760200   1.087669   0.000000
     4  H    1.765939   1.086658   1.766918   0.000000
     5  C    2.150609   1.509740   2.145352   2.147598   0.000000
     6  H    2.497087   2.150973   2.483927   3.054648   1.091163
     7  H    3.054963   2.149696   2.491574   2.492408   1.086636
     8  O    2.722660   2.427875   3.361553   2.684475   1.418221
     9  H    6.246805   6.429885   7.307304   6.818573   5.355064
    10  C    5.301659   5.429477   6.343431   5.761553   4.378103
    11  H    5.576170   5.642301   6.631516   5.769933   4.677942
    12  C    4.389149   4.804714   5.737885   5.199104   4.111665
    13  C    5.049973   5.600267   6.601027   5.797597   5.196813
    14  H    5.180514   5.605093   6.665511   5.605223   5.225738
    15  H    6.084757   6.643992   7.625663   6.876462   6.155620
    16  H    4.741105   5.463062   6.419410   5.672959   5.335540
    17  O    4.458232   4.991099   5.771183   5.607644   4.334150
    18  O    5.100799   5.006928   5.790445   5.436663   3.701233
    19  H    4.355822   4.150246   4.950015   4.525766   2.826567
    20  H    2.513587   2.624448   3.607926   2.995220   1.943317
                    6          7          8          9         10
     6  H    0.000000
     7  H    1.760029   0.000000
     8  O    2.061769   2.006998   0.000000
     9  H    5.208313   5.875958   4.246843   0.000000
    10  C    4.363838   4.906374   3.194125   1.089837   0.000000
    11  H    4.902237   5.115612   3.328052   1.781570   1.093418
    12  C    4.069410   4.924813   3.052504   2.169417   1.564550
    13  C    5.328321   6.033475   4.052823   2.968261   2.590654
    14  H    5.562955   5.952642   3.951313   3.316656   2.777371
    15  H    6.196507   6.967345   4.999288   2.863214   2.891373
    16  H    5.455949   6.274255   4.371007   3.933954   3.523227
    17  O    3.979694   5.228196   3.626645   2.645193   2.383596
    18  O    3.573744   4.034759   2.761526   2.004603   1.379612
    19  H    2.878361   3.126164   1.857617   2.807055   1.912518
    20  H    2.293043   2.806611   0.963110   3.863157   2.846845
                   11         12         13         14         15
    11  H    0.000000
    12  C    2.114069   0.000000
    13  C    2.600414   1.516063   0.000000
    14  H    2.348226   2.130161   1.085586   0.000000
    15  H    2.936668   2.159457   1.092162   1.774904   0.000000
    16  H    3.610002   2.150645   1.085328   1.769933   1.766622
    17  O    3.233078   1.280737   2.373262   3.255410   2.758655
    18  O    2.066142   2.474787   3.793829   3.953016   4.216941
    19  H    2.317965   2.617842   3.907822   3.937648   4.546540
    20  H    3.096805   2.289480   3.259033   3.317457   4.234057
                   16         17         18         19         20
    16  H    0.000000
    17  O    2.625040   0.000000
    18  O    4.589460   2.926984   0.000000
    19  H    4.586269   3.172602   0.967006   0.000000
    20  H    3.480159   2.820526   2.750266   2.062050   0.000000
 Stoichiometry    C5H12O3(3)
 Framework group  C1[X(C5H12O3)]
 Deg. of freedom    54
 Full point group                 C1      NOp   1
 Largest Abelian subgroup         C1      NOp   1
 Largest concise Abelian subgroup C1      NOp   1
                         Standard orientation:                         
 ---------------------------------------------------------------------
 Center     Atomic      Atomic             Coordinates (Angstroms)
 Number     Number       Type             X           Y           Z
 ---------------------------------------------------------------------
      1          1           0        2.715215   -1.761274    0.392629
      2          6           0        3.308482   -0.926478    0.023571
      3          1           0        4.230024   -0.889143    0.600103
      4          1           0        3.556294   -1.112264   -1.018014
      5          6           0        2.549101    0.370744    0.164537
      6          1           0        2.309455    0.562520    1.211642
      7          1           0        3.142497    1.205183   -0.199290
      8          8           0        1.360763    0.377427   -0.609516
      9          1           0       -2.725309    1.294197    0.097044
     10          6           0       -1.758236    0.996487   -0.307782
     11          1           0       -1.823597    0.938284   -1.397691
     12          6           0       -1.473971   -0.477595    0.132777
     13          6           0       -2.215983   -1.527437   -0.670775
     14          1           0       -1.997809   -1.380621   -1.724028
     15          1           0       -3.293499   -1.445032   -0.512697
     16          1           0       -1.900745   -2.523200   -0.375787
     17          8           0       -1.479546   -0.639450    1.403234
     18          8           0       -0.817331    1.908472    0.123857
     19          1           0        0.044897    1.626648   -0.211163
     20          1           0        0.775127   -0.301222   -0.257315
 ---------------------------------------------------------------------
 Rotational constants (GHZ):           2.5613919           0.9302836           0.7962263
 Standard basis: Aug-CC-pVTZ (5D, 7F)
 There are   740 symmetry adapted cartesian basis functions of A   symmetry.
 There are   644 symmetry adapted basis functions of A   symmetry.
   644 basis functions,   900 primitive gaussians,   740 cartesian basis functions
    34 alpha electrons       32 beta electrons
       nuclear repulsion energy       390.6652209124 Hartrees.
 NAtoms=   20 NActive=   20 NUniq=   20 SFac= 1.00D+00 NAtFMM=   60 NAOKFM=F Big=F
 Integral buffers will be    131072 words long.
 Raffenetti 2 integral format.
 Two-electron integral symmetry is turned on.
 Nuclear repulsion after empirical dispersion term =      390.6557102919 Hartrees.
 One-electron integrals computed using PRISM.
 NBasis=   644 RedAO= T EigKep=  8.61D-06  NBF=   644
 NBsUse=   644 1.00D-06 EigRej= -1.00D+00 NBFU=   644
 Initial guess from the checkpoint file:  "Forward-wb-opt.chk"
 B after Tr=     0.000000    0.000000    0.000000
         Rot=    0.999665    0.000145   -0.012046    0.022890 Ang=   2.96 deg.
 Initial guess <Sx>= 0.0000 <Sy>= 0.0000 <Sz>= 1.0000 <S**2>= 2.0083 S= 1.0028
 ExpMin= 2.53D-02 ExpMax= 1.53D+04 ExpMxC= 5.22D+02 IAcc=3 IRadAn=         7 AccDes= 0.00D+00
 Harris functional with IExCor= 4639 and IRadAn=       7 diagonalized for initial guess.
 HarFok:  IExCor= 4639 AccDes= 0.00D+00 IRadAn=         7 IDoV= 1 UseB2=F ITyADJ=14
 ICtDFT=  3500011 ScaDFX=  1.000000  1.000000  1.000000  1.000000
 FoFCou: FMM=F IPFlag=           0 FMFlag=      100000 FMFlg1=           0
         NFxFlg=           0 DoJE=T BraDBF=F KetDBF=T FulRan=T
         wScrn=  0.000000 ICntrl=       500 IOpCl=  0 I1Cent=   200000004 NGrid=           0
         NMat0=    1 NMatS0=      1 NMatT0=    0 NMatD0=    1 NMtDS0=    0 NMtDT0=    0
 Petite list used in FoFCou.
 Requested convergence on RMS density matrix=1.00D-08 within 128 cycles.
 Requested convergence on MAX density matrix=1.00D-06.
 Requested convergence on             energy=1.00D-06.
 No special actions if energy rises.
 SCF Done:  E(UwB97XD) =  -423.332954136     A.U. after   17 cycles
            NFock= 17  Conv=0.49D-08     -V/T= 2.0056
 <Sx>= 0.0000 <Sy>= 0.0000 <Sz>= 1.0000 <S**2>= 2.0077 S= 1.0026
 <L.S>=  0.00000000000    
 Annihilation of the first spin contaminant:
 S**2 before annihilation     2.0077,   after     2.0000
 Calling FoFJK, ICntrl=      2127 FMM=F ISym2X=0 I1Cent= 0 IOpClX= 1 NMat=1 NMatS=1 NMatT=0.
 ***** Axes restored to original set *****
 -------------------------------------------------------------------
 Center     Atomic                   Forces (Hartrees/Bohr)
 Number     Number              X              Y              Z
 -------------------------------------------------------------------
      1        1          -0.000788107   -0.001697108    0.000537587
      2        6           0.000838201   -0.000391700    0.000328569
      3        1           0.001696881   -0.000301672    0.000993365
      4        1           0.000530100   -0.000543144   -0.001718897
      5        6           0.000516952    0.001430203   -0.000016534
      6        1           0.000121678    0.000849689    0.002096951
      7        1           0.001227834    0.001407346   -0.000280639
      8        8           0.001412663    0.001297452   -0.001333075
      9        1          -0.001976558    0.001067370    0.000700129
     10        6           0.000626564   -0.001652206   -0.000062111
     11        1          -0.000187904    0.000228435   -0.001788963
     12        6           0.002153637    0.001132437   -0.003239517
     13        6           0.000611086    0.000803607   -0.000192543
     14        1           0.000292667   -0.000008319   -0.001798878
     15        1          -0.002176773   -0.000111093    0.000160984
     16        1           0.000443215   -0.001445558    0.000369457
     17        8          -0.000985530   -0.001277581    0.006767283
     18        8          -0.003143135    0.002273147    0.001398451
     19        1           0.003392645   -0.000519522   -0.001066234
     20        1          -0.004606116   -0.002541785   -0.001855384
 -------------------------------------------------------------------
 Cartesian Forces:  Max     0.006767283 RMS     0.001722849

 GradGradGradGradGradGradGradGradGradGradGradGradGradGradGradGradGradGrad
 Berny optimization.
 Using GEDIIS/GDIIS optimizer.
 FormGI is forming the generalized inverse of G from B-inverse, IUseBI=4.
 Internal  Forces:  Max     0.006895576 RMS     0.001640262
 Search for a local minimum.
 Step number   3 out of a maximum of   94
 All quantities printed in internal units (Hartrees-Bohrs-Radians)
 Mixed Optimization -- RFO/linear search
 Update second derivatives using D2CorX and points    1    3    2
 DE=  1.47D-04 DEPred=-8.83D-04 R=-1.67D-01
 Trust test=-1.67D-01 RLast= 3.33D-01 DXMaxT set to 2.52D-01
 ITU= -1  1  0
 Use linear search instead of GDIIS.
     Eigenvalues ---    0.00223   0.00357   0.00405   0.00450   0.01178
     Eigenvalues ---    0.01791   0.01864   0.02566   0.04369   0.04549
     Eigenvalues ---    0.05414   0.05482   0.05642   0.05693   0.05815
     Eigenvalues ---    0.07110   0.07297   0.07459   0.09538   0.11786
     Eigenvalues ---    0.12661   0.12858   0.14080   0.15912   0.16000
     Eigenvalues ---    0.16000   0.16000   0.16000   0.16000   0.16004
     Eigenvalues ---    0.17193   0.19211   0.21967   0.22604   0.24380
     Eigenvalues ---    0.25001   0.25135   0.29120   0.30084   0.33258
     Eigenvalues ---    0.33592   0.33720   0.33823   0.33971   0.34112
     Eigenvalues ---    0.34131   0.34276   0.34351   0.34378   0.39181
     Eigenvalues ---    0.47544   0.49571   0.51188   0.69457
 RFO step:  Lambda=-8.79796110D-04 EMin= 2.23233632D-03
 Quartic linear search produced a step of -0.56902.
 Iteration  1 RMS(Cart)=  0.12077872 RMS(Int)=  0.00789032
 Iteration  2 RMS(Cart)=  0.01421112 RMS(Int)=  0.00006298
 Iteration  3 RMS(Cart)=  0.00010623 RMS(Int)=  0.00002993
 Iteration  4 RMS(Cart)=  0.00000001 RMS(Int)=  0.00002993
 Variable       Old X    -DE/DX   Delta X   Delta X   Delta X     New X
                                 (Linear)    (Quad)   (Total)
    R1        2.05716   0.00191   0.00292   0.00177   0.00469   2.06185
    R2        2.05540   0.00195   0.00321   0.00158   0.00479   2.06018
    R3        2.05349   0.00186   0.00292   0.00162   0.00454   2.05803
    R4        2.85300   0.00366   0.00387   0.00634   0.01021   2.86321
    R5        2.06200   0.00212   0.00232   0.00300   0.00532   2.06732
    R6        2.05344   0.00185   0.00226   0.00219   0.00445   2.05789
    R7        2.68005   0.00452   0.00766  -0.00001   0.00765   2.68770
    R8        3.51039   0.00126  -0.00515   0.02472   0.01956   3.52995
    R9        1.82001   0.00396   0.00460   0.00395   0.00855   1.82856
   R10        2.05949   0.00231   0.00207   0.00293   0.00499   2.06449
   R11        2.06626   0.00178   0.00192   0.00293   0.00485   2.07111
   R12        2.95657   0.00151   0.00708   0.00188   0.00897   2.96554
   R13        2.60709   0.00135   0.00118   0.00643   0.00762   2.61471
   R14        2.86494   0.00171   0.00403   0.00367   0.00769   2.87264
   R15        2.42024   0.00690   0.00474   0.00130   0.00604   2.42628
   R16        2.05146   0.00180   0.00267   0.00205   0.00472   2.05618
   R17        2.06389   0.00217   0.00336   0.00185   0.00521   2.06910
   R18        2.05097   0.00155   0.00286   0.00098   0.00384   2.05481
   R19        1.82738   0.00496   0.00491   0.00567   0.01058   1.83795
    A1        1.88427  -0.00039  -0.00069  -0.00136  -0.00204   1.88222
    A2        1.89456  -0.00032  -0.00036  -0.00149  -0.00185   1.89271
    A3        1.93171   0.00037   0.00194  -0.00065   0.00129   1.93301
    A4        1.89729  -0.00029  -0.00048  -0.00097  -0.00145   1.89584
    A5        1.92536   0.00044  -0.00091   0.00383   0.00292   1.92827
    A6        1.92955   0.00016   0.00043   0.00050   0.00094   1.93049
    A7        1.92952  -0.00029   0.00176  -0.00280  -0.00105   1.92847
    A8        1.93251  -0.00028   0.00047  -0.00225  -0.00178   1.93073
    A9        1.95470   0.00075   0.00040   0.00379   0.00419   1.95889
   A10        1.88207  -0.00017   0.00120  -0.00526  -0.00407   1.87800
   A11        1.91655   0.00009   0.00000   0.00158   0.00158   1.91813
   A12        1.84544  -0.00012  -0.00405   0.00494   0.00090   1.84634
   A13        2.07107  -0.00083   0.00568  -0.01046  -0.00472   2.06636
   A14        1.88241   0.00350   0.00897   0.00283   0.01191   1.89432
   A15        1.53550  -0.00112   0.00963  -0.01432  -0.00450   1.53100
   A16        1.90897  -0.00021   0.00482  -0.01018  -0.00536   1.90361
   A17        1.89020  -0.00026   0.00559  -0.01166  -0.00604   1.88416
   A18        1.88430   0.00011   0.00038  -0.00641  -0.00604   1.87826
   A19        1.81460   0.00112  -0.00030   0.00509   0.00479   1.81939
   A20        1.96906  -0.00048  -0.00129  -0.00107  -0.00241   1.96665
   A21        1.99413  -0.00028  -0.00853   0.02295   0.01442   2.00855
   A22        1.99793  -0.00114  -0.00436   0.00225  -0.00209   1.99584
   A23        1.97970   0.00074  -0.00119   0.00387   0.00271   1.98241
   A24        2.02209   0.00006  -0.00107   0.00064  -0.00040   2.02169
   A25        1.89887   0.00033   0.00124   0.00201   0.00325   1.90212
   A26        1.93254   0.00037   0.00089   0.00125   0.00214   1.93468
   A27        1.92742  -0.00009  -0.00083   0.00067  -0.00016   1.92727
   A28        1.90551  -0.00022   0.00014  -0.00182  -0.00168   1.90383
   A29        1.90647  -0.00021  -0.00033  -0.00137  -0.00170   1.90478
   A30        1.89278  -0.00019  -0.00113  -0.00083  -0.00196   1.89081
   A31        1.88290   0.00082  -0.01854   0.05801   0.03947   1.92237
   A32        2.69493   0.00160  -0.00136   0.01182   0.01046   2.70538
    D1        1.05218   0.00037  -0.00304   0.00663   0.00359   1.05577
    D2        3.13689  -0.00021  -0.00010  -0.00320  -0.00330   3.13359
    D3       -1.09121  -0.00006  -0.00461   0.00395  -0.00066  -1.09187
    D4       -1.03207   0.00034  -0.00284   0.00627   0.00343  -1.02864
    D5        1.05264  -0.00024   0.00010  -0.00356  -0.00345   1.04918
    D6        3.10772  -0.00009  -0.00441   0.00359  -0.00082   3.10690
    D7       -3.13118   0.00032  -0.00193   0.00467   0.00274  -3.12844
    D8       -1.04647  -0.00026   0.00101  -0.00516  -0.00415  -1.05062
    D9        1.00861  -0.00011  -0.00350   0.00199  -0.00151   1.00710
   D10        2.83034   0.00015   0.01663  -0.02072  -0.00413   2.82620
   D11        1.12531  -0.00026  -0.00296  -0.00094  -0.00384   1.12146
   D12        0.67960  -0.00006   0.01408  -0.02089  -0.00685   0.67275
   D13       -1.02543  -0.00046  -0.00550  -0.00111  -0.00656  -1.03199
   D14       -1.34647   0.00016   0.01486  -0.01816  -0.00335  -1.34982
   D15       -3.05150  -0.00025  -0.00473   0.00162  -0.00306  -3.05456
   D16       -1.91189   0.00005   0.06625   0.11213   0.17841  -1.73348
   D17       -0.00444   0.00332   0.08320   0.10565   0.18882   0.18438
   D18        1.36292   0.00044   0.05522   0.03256   0.08775   1.45068
   D19       -1.01090   0.00078   0.06286   0.02482   0.08767  -0.92323
   D20       -0.66609   0.00025   0.04735   0.04681   0.09419  -0.57190
   D21       -3.03992   0.00058   0.05500   0.03907   0.09411  -2.94581
   D22       -2.81975   0.00022   0.05413   0.03090   0.08501  -2.73474
   D23        1.08961   0.00055   0.06178   0.02316   0.08493   1.17453
   D24        3.10877   0.00136   0.00751   0.03142   0.03891  -3.13551
   D25       -1.06288   0.00087   0.01301   0.01359   0.02663  -1.03625
   D26        1.00496   0.00179   0.00562   0.03608   0.04170   1.04667
   D27        0.95512   0.00010  -0.00223  -0.00468  -0.00691   0.94820
   D28       -1.13907  -0.00007  -0.00374  -0.00448  -0.00822  -1.14729
   D29        3.04737   0.00000  -0.00236  -0.00470  -0.00706   3.04031
   D30       -2.97337   0.00004  -0.01018   0.00472  -0.00545  -2.97883
   D31        1.21562  -0.00012  -0.01169   0.00493  -0.00676   1.20886
   D32       -0.88112  -0.00006  -0.01031   0.00471  -0.00560  -0.88672
   D33       -0.73318   0.00398   0.05506  -0.01759   0.03748  -0.69570
         Item               Value     Threshold  Converged?
 Maximum Force            0.006896     0.000450     NO 
 RMS     Force            0.001640     0.000300     NO 
 Maximum Displacement     0.494237     0.001800     NO 
 RMS     Displacement     0.129254     0.001200     NO 
 Predicted change in Energy=-6.159386D-04
 GradGradGradGradGradGradGradGradGradGradGradGradGradGradGradGradGradGrad

                          Input orientation:                          
 ---------------------------------------------------------------------
 Center     Atomic      Atomic             Coordinates (Angstroms)
 Number     Number       Type             X           Y           Z
 ---------------------------------------------------------------------
      1          1           0        2.708297   -1.802277    0.213923
      2          6           0        3.336665   -0.928145    0.036419
      3          1           0        4.173806   -0.971414    0.733455
      4          1           0        3.726309   -0.984359   -0.979000
      5          6           0        2.547179    0.349766    0.234709
      6          1           0        2.167947    0.410633    1.259046
      7          1           0        3.178349    1.220799    0.064926
      8          8           0        1.470867    0.466100   -0.687714
      9          1           0       -2.697071    1.322877    0.016180
     10          6           0       -1.727270    0.990180   -0.361060
     11          1           0       -1.787623    0.872075   -1.448988
     12          6           0       -1.473951   -0.464006    0.171723
     13          6           0       -2.130824   -1.557712   -0.654797
     14          1           0       -1.821066   -1.451552   -1.692442
     15          1           0       -3.221976   -1.486967   -0.597946
     16          1           0       -1.832271   -2.538411   -0.292239
     17          8           0       -1.598623   -0.573618    1.444880
     18          8           0       -0.784757    1.927800    0.022351
     19          1           0        0.095468    1.669349   -0.300701
     20          1           0        0.841205   -0.248640   -0.517455
 ---------------------------------------------------------------------
                    Distance matrix (angstroms):
                    1          2          3          4          5
     1  H    0.000000
     2  C    1.091082   0.000000
     3  H    1.762942   1.090201   0.000000
     4  H    1.768729   1.089063   1.770006   0.000000
     5  C    2.158165   1.515144   2.154108   2.154838   0.000000
     6  H    2.506238   2.157092   2.491941   3.063224   1.093978
     7  H    3.063027   2.154956   2.498733   2.500553   1.088990
     8  O    2.736734   2.439157   3.375211   2.697350   1.422268
     9  H    6.246894   6.439990   7.279232   6.897357   5.338245
    10  C    5.272824   5.429678   6.314153   5.832854   4.363026
    11  H    5.489146   5.630768   6.610609   5.837010   4.679546
    12  C    4.391349   4.834848   5.698261   5.351415   4.103131
    13  C    4.922558   5.546852   6.482234   5.894052   5.129660
    14  H    4.926699   5.464897   6.484906   5.612543   5.102962
    15  H    5.993888   6.612902   7.532332   6.976854   6.111469
    16  H    4.627618   5.423916   6.291303   5.812446   5.272459
    17  O    4.644826   5.144561   5.829692   5.865049   4.416427
    18  O    5.113863   5.014253   5.787786   5.461968   3.692843
    19  H    4.375375   4.167251   4.967490   4.548106   2.835288
    20  H    2.536677   2.644962   3.632274   3.012994   1.958108
                    6          7          8          9         10
     6  H    0.000000
     7  H    1.761590   0.000000
     8  O    2.068543   2.012841   0.000000
     9  H    5.103460   5.876509   4.312916   0.000000
    10  C    4.258326   4.929477   3.257215   1.092479   0.000000
    11  H    4.815902   5.203308   3.370773   1.782424   1.095983
    12  C    3.900089   4.949128   3.205571   2.170983   1.569295
    13  C    5.100648   6.035349   4.131474   3.011418   2.596323
    14  H    5.300117   5.934977   3.940012   3.374053   2.782703
    15  H    6.008376   6.981085   5.083828   2.923679   2.902847
    16  H    5.206255   6.274196   4.482656   3.968948   3.530824
    17  O    3.897478   5.286176   3.879528   2.616193   2.392370
    18  O    3.542551   4.025900   2.780036   2.005721   1.383643
    19  H    2.883114   3.136724   1.867970   2.831736   1.946095
    20  H    2.313189   2.821464   0.967634   3.908175   2.855906
                   11         12         13         14         15
    11  H    0.000000
    12  C    2.123725   0.000000
    13  C    2.579223   1.520135   0.000000
    14  H    2.336586   2.137953   1.088084   0.000000
    15  H    2.889069   2.166663   1.094920   1.778123   0.000000
    16  H    3.601594   2.155646   1.087360   1.772556   1.769258
    17  O    3.240405   1.283934   2.379143   3.265430   2.764529
    18  O    2.070056   2.493600   3.797265   3.928673   4.240925
    19  H    2.345258   2.690254   3.936456   3.917917   4.588695
    20  H    3.005743   2.425139   3.250460   3.148854   4.248456
                   16         17         18         19         20
    16  H    0.000000
    17  O    2.632979   0.000000
    18  O    4.598184   2.990496   0.000000
    19  H    4.628336   3.308761   0.972602   0.000000
    20  H    3.527215   3.147877   2.769844   2.069249   0.000000
 Stoichiometry    C5H12O3(3)
 Framework group  C1[X(C5H12O3)]
 Deg. of freedom    54
 Full point group                 C1      NOp   1
 Largest Abelian subgroup         C1      NOp   1
 Largest concise Abelian subgroup C1      NOp   1
                         Standard orientation:                         
 ---------------------------------------------------------------------
 Center     Atomic      Atomic             Coordinates (Angstroms)
 Number     Number       Type             X           Y           Z
 ---------------------------------------------------------------------
      1          1           0        2.681107   -1.828378    0.163165
      2          6           0        3.311625   -0.948754    0.024715
      3          1           0        4.145327   -1.022028    0.723363
      4          1           0        3.706082   -0.963871   -0.990289
      5          6           0        2.523095    0.321263    0.271575
      6          1           0        2.139015    0.340645    1.295730
      7          1           0        3.156373    1.197469    0.140726
      8          8           0        1.451423    0.477200   -0.650404
      9          1           0       -2.718585    1.311368    0.068239
     10          6           0       -1.747471    0.992812   -0.317728
     11          1           0       -1.802747    0.919594   -1.409865
     12          6           0       -1.498892   -0.482455    0.156065
     13          6           0       -2.153395   -1.540181   -0.717806
     14          1           0       -1.838475   -1.392014   -1.748727
     15          1           0       -3.244702   -1.469991   -0.663293
     16          1           0       -1.858055   -2.535446   -0.394425
     17          8           0       -1.629870   -0.644058    1.423036
     18          8           0       -0.805424    1.912303    0.108361
     19          1           0        0.075964    1.665855   -0.220841
     20          1           0        0.819882   -0.242867   -0.512652
 ---------------------------------------------------------------------
 Rotational constants (GHZ):           2.4829061           0.9147326           0.7863661
 Standard basis: Aug-CC-pVTZ (5D, 7F)
 There are   740 symmetry adapted cartesian basis functions of A   symmetry.
 There are   644 symmetry adapted basis functions of A   symmetry.
   644 basis functions,   900 primitive gaussians,   740 cartesian basis functions
    34 alpha electrons       32 beta electrons
       nuclear repulsion energy       387.7919700230 Hartrees.
 NAtoms=   20 NActive=   20 NUniq=   20 SFac= 1.00D+00 NAtFMM=   60 NAOKFM=F Big=F
 Integral buffers will be    131072 words long.
 Raffenetti 2 integral format.
 Two-electron integral symmetry is turned on.
 Nuclear repulsion after empirical dispersion term =      387.7824691190 Hartrees.
 One-electron integrals computed using PRISM.
 NBasis=   644 RedAO= T EigKep=  8.29D-06  NBF=   644
 NBsUse=   644 1.00D-06 EigRej= -1.00D+00 NBFU=   644
 Lowest energy guess from the checkpoint file:  "Forward-wb-opt.chk"
 B after Tr=     0.000000    0.000000    0.000000
         Rot=    0.999672   -0.009308   -0.001519    0.023799 Ang=  -2.93 deg.
 B after Tr=     0.000000    0.000000    0.000000
         Rot=    0.999904   -0.009165    0.010303    0.000931 Ang=  -1.58 deg.
 Initial guess <Sx>= 0.0000 <Sy>= 0.0000 <Sz>= 1.0000 <S**2>= 2.0078 S= 1.0026
 Requested convergence on RMS density matrix=1.00D-08 within 128 cycles.
 Requested convergence on MAX density matrix=1.00D-06.
 Requested convergence on             energy=1.00D-06.
 No special actions if energy rises.
 SCF Done:  E(UwB97XD) =  -423.333082902     A.U. after   15 cycles
            NFock= 15  Conv=0.79D-08     -V/T= 2.0059
 <Sx>= 0.0000 <Sy>= 0.0000 <Sz>= 1.0000 <S**2>= 2.0078 S= 1.0026
 <L.S>=  0.00000000000    
 Annihilation of the first spin contaminant:
 S**2 before annihilation     2.0078,   after     2.0000
 Calling FoFJK, ICntrl=      2127 FMM=F ISym2X=0 I1Cent= 0 IOpClX= 1 NMat=1 NMatS=1 NMatT=0.
 ***** Axes restored to original set *****
 -------------------------------------------------------------------
 Center     Atomic                   Forces (Hartrees/Bohr)
 Number     Number              X              Y              Z
 -------------------------------------------------------------------
      1        1          -0.000136949   -0.000273806    0.000045781
      2        6          -0.000221947    0.000028572   -0.000142998
      3        1           0.000086455    0.000137354    0.000185734
      4        1           0.000126370   -0.000052546   -0.000278126
      5        6          -0.000047340   -0.000192746    0.001251842
      6        1          -0.000023606    0.000171484    0.000141461
      7        1          -0.000163553    0.000146446   -0.000443453
      8        8          -0.001177053   -0.001704747   -0.001429984
      9        1          -0.000027687    0.000797798    0.000032443
     10        6           0.001924946   -0.000122636   -0.000327625
     11        1           0.000452897   -0.000062200    0.000006498
     12        6           0.002699906    0.001858491   -0.002627096
     13        6           0.000303047    0.000610796    0.000411339
     14        1          -0.000003227    0.000012638   -0.000159631
     15        1          -0.000434788   -0.000070302   -0.000015715
     16        1           0.000070143   -0.000236929    0.000155284
     17        8           0.000176612   -0.000102631    0.001044983
     18        8          -0.001077862    0.000457387    0.001435778
     19        1          -0.003273759   -0.002265730    0.000060317
     20        1           0.000747395    0.000863307    0.000653166
 -------------------------------------------------------------------
 Cartesian Forces:  Max     0.003273759 RMS     0.000948436

 GradGradGradGradGradGradGradGradGradGradGradGradGradGradGradGradGradGrad
 Berny optimization.
 Using GEDIIS/GDIIS optimizer.
 FormGI is forming the generalized inverse of G from B-inverse, IUseBI=4.
 Internal  Forces:  Max     0.011805389 RMS     0.001757043
 Search for a local minimum.
 Step number   4 out of a maximum of   94
 All quantities printed in internal units (Hartrees-Bohrs-Radians)
 Mixed Optimization -- RFO/linear search
 Update second derivatives using D2CorX and points    1    3    4    2
 DE=  1.85D-05 DEPred=-6.16D-04 R=-3.00D-02
 Trust test=-3.00D-02 RLast= 1.57D-01 DXMaxT set to 1.26D-01
 ITU= -1 -1  1  0
 Use linear search instead of GDIIS.
 Energy rises -- skip Quadratic/GDIIS search.
 Quartic linear search produced a step of -0.53240.
 Iteration  1 RMS(Cart)=  0.07109024 RMS(Int)=  0.00051960
 Iteration  2 RMS(Cart)=  0.00122077 RMS(Int)=  0.00001734
 Iteration  3 RMS(Cart)=  0.00000042 RMS(Int)=  0.00001734
 Variable       Old X    -DE/DX   Delta X   Delta X   Delta X     New X
                                 (Linear)    (Quad)   (Total)
    R1        2.06185   0.00031   0.00023   0.00000   0.00023   2.06208
    R2        2.06018   0.00018   0.00045   0.00000   0.00045   2.06064
    R3        2.05803   0.00031   0.00031   0.00000   0.00031   2.05834
    R4        2.86321   0.00008  -0.00181   0.00000  -0.00181   2.86139
    R5        2.06732   0.00015  -0.00066   0.00000  -0.00066   2.06666
    R6        2.05789   0.00009  -0.00026   0.00000  -0.00026   2.05764
    R7        2.68770   0.00021   0.00309   0.00000   0.00309   2.69079
    R8        3.52995  -0.00003  -0.01524   0.00000  -0.01524   3.51472
    R9        1.82856  -0.00101  -0.00025   0.00000  -0.00025   1.82831
   R10        2.06449   0.00028  -0.00073   0.00000  -0.00073   2.06376
   R11        2.07111  -0.00002  -0.00078   0.00000  -0.00078   2.07032
   R12        2.96554  -0.00187   0.00185   0.00000   0.00185   2.96739
   R13        2.61471  -0.00493  -0.00295   0.00000  -0.00295   2.61176
   R14        2.87264  -0.00041  -0.00033   0.00000  -0.00033   2.87231
   R15        2.42628   0.00103   0.00122   0.00000   0.00122   2.42750
   R16        2.05618   0.00015  -0.00001   0.00000  -0.00001   2.05617
   R17        2.06910   0.00043   0.00037   0.00000   0.00037   2.06947
   R18        2.05481   0.00028   0.00064   0.00000   0.00064   2.05545
   R19        1.83795  -0.00288  -0.00104   0.00000  -0.00104   1.83691
    A1        1.88222   0.00006   0.00045   0.00000   0.00045   1.88267
    A2        1.89271  -0.00005   0.00064   0.00000   0.00064   1.89335
    A3        1.93301   0.00010   0.00113   0.00000   0.00113   1.93413
    A4        1.89584   0.00007   0.00032   0.00000   0.00033   1.89617
    A5        1.92827  -0.00028  -0.00240   0.00000  -0.00240   1.92587
    A6        1.93049   0.00010  -0.00009   0.00000  -0.00009   1.93039
    A7        1.92847   0.00003   0.00221   0.00000   0.00221   1.93068
    A8        1.93073   0.00022   0.00139   0.00000   0.00140   1.93212
    A9        1.95889  -0.00003  -0.00185   0.00000  -0.00185   1.95704
   A10        1.87800   0.00003   0.00328   0.00000   0.00329   1.88129
   A11        1.91813   0.00010  -0.00084   0.00000  -0.00084   1.91729
   A12        1.84634  -0.00036  -0.00426   0.00000  -0.00426   1.84208
   A13        2.06636  -0.00129   0.00783   0.00000   0.00785   2.07420
   A14        1.89432  -0.00033   0.00205   0.00000   0.00211   1.89643
   A15        1.53100   0.00007   0.01141   0.00000   0.01146   1.54246
   A16        1.90361  -0.00011   0.00736   0.00000   0.00737   1.91098
   A17        1.88416   0.00313   0.00844   0.00000   0.00843   1.89259
   A18        1.87826   0.00081   0.00357   0.00000   0.00354   1.88180
   A19        1.81939   0.00022  -0.00283   0.00000  -0.00277   1.81662
   A20        1.96665   0.00136   0.00008   0.00000   0.00015   1.96681
   A21        2.00855  -0.00516  -0.01565   0.00000  -0.01562   1.99292
   A22        1.99584   0.00011  -0.00297   0.00000  -0.00296   1.99288
   A23        1.98241   0.00004  -0.00256   0.00000  -0.00255   1.97987
   A24        2.02169  -0.00012  -0.00079   0.00000  -0.00078   2.02091
   A25        1.90212   0.00005  -0.00057   0.00000  -0.00057   1.90156
   A26        1.93468   0.00015  -0.00031   0.00000  -0.00031   1.93438
   A27        1.92727  -0.00011  -0.00069   0.00000  -0.00069   1.92658
   A28        1.90383  -0.00007   0.00103   0.00000   0.00103   1.90486
   A29        1.90478   0.00003   0.00060   0.00000   0.00060   1.90537
   A30        1.89081  -0.00005  -0.00002   0.00000  -0.00002   1.89080
   A31        1.92237  -0.01181  -0.03836   0.00000  -0.03836   1.88401
   A32        2.70538  -0.00491  -0.00684   0.00000  -0.00684   2.69854
    D1        1.05577  -0.00005  -0.00475   0.00000  -0.00475   1.05102
    D2        3.13359   0.00014   0.00166   0.00000   0.00166   3.13525
    D3       -1.09187  -0.00019  -0.00396   0.00000  -0.00396  -1.09583
    D4       -1.02864  -0.00002  -0.00448   0.00000  -0.00448  -1.03313
    D5        1.04918   0.00018   0.00193   0.00000   0.00193   1.05111
    D6        3.10690  -0.00015  -0.00369   0.00000  -0.00369   3.10321
    D7       -3.12844   0.00001  -0.00326   0.00000  -0.00326  -3.13170
    D8       -1.05062   0.00021   0.00315   0.00000   0.00315  -1.04747
    D9        1.00710  -0.00012  -0.00247   0.00000  -0.00247   1.00463
   D10        2.82620  -0.00041   0.01776   0.00000   0.01775   2.84396
   D11        1.12146   0.00023  -0.00072   0.00000  -0.00071   1.12076
   D12        0.67275  -0.00050   0.01683   0.00000   0.01682   0.68957
   D13       -1.03199   0.00014  -0.00165   0.00000  -0.00164  -1.03363
   D14       -1.34982  -0.00039   0.01569   0.00000   0.01567  -1.33415
   D15       -3.05456   0.00025  -0.00279   0.00000  -0.00279  -3.05735
   D16       -1.73348  -0.00036  -0.03299   0.00000  -0.03296  -1.76644
   D17        0.18438  -0.00090  -0.02268   0.00000  -0.02272   0.16166
   D18        1.45068   0.00023   0.00494   0.00000   0.00493   1.45561
   D19       -0.92323   0.00025   0.01214   0.00000   0.01213  -0.91110
   D20       -0.57190  -0.00112  -0.00584   0.00000  -0.00587  -0.57777
   D21       -2.94581  -0.00110   0.00136   0.00000   0.00134  -2.94448
   D22       -2.73474   0.00021   0.00539   0.00000   0.00542  -2.72932
   D23        1.17453   0.00023   0.01259   0.00000   0.01263   1.18716
   D24       -3.13551  -0.00151  -0.01368   0.00000  -0.01368   3.13399
   D25       -1.03625  -0.00028  -0.00200   0.00000  -0.00199  -1.03824
   D26        1.04667  -0.00278  -0.01694   0.00000  -0.01696   1.02971
   D27        0.94820  -0.00003   0.00159   0.00000   0.00159   0.94979
   D28       -1.14729  -0.00006   0.00087   0.00000   0.00087  -1.14642
   D29        3.04031  -0.00002   0.00155   0.00000   0.00155   3.04186
   D30       -2.97883   0.00003  -0.00662   0.00000  -0.00662  -2.98545
   D31        1.20886   0.00000  -0.00733   0.00000  -0.00733   1.20152
   D32       -0.88672   0.00004  -0.00666   0.00000  -0.00666  -0.89339
   D33       -0.69570  -0.00110   0.03157   0.00000   0.03157  -0.66413
         Item               Value     Threshold  Converged?
 Maximum Force            0.011805     0.000450     NO 
 RMS     Force            0.001757     0.000300     NO 
 Maximum Displacement     0.273207     0.001800     NO 
 RMS     Displacement     0.071800     0.001200     NO 
 Predicted change in Energy=-2.568874D-04
 GradGradGradGradGradGradGradGradGradGradGradGradGradGradGradGradGradGrad

                          Input orientation:                          
 ---------------------------------------------------------------------
 Center     Atomic      Atomic             Coordinates (Angstroms)
 Number     Number       Type             X           Y           Z
 ---------------------------------------------------------------------
      1          1           0        2.628100   -1.822739    0.208016
      2          6           0        3.264569   -0.956527    0.020097
      3          1           0        4.113502   -1.010795    0.702321
      4          1           0        3.635255   -1.015760   -1.002402
      5          6           0        2.497888    0.331379    0.235157
      6          1           0        2.134135    0.395759    1.264508
      7          1           0        3.136432    1.194410    0.053374
      8          8           0        1.408463    0.464968   -0.671931
      9          1           0       -2.704718    1.316054   -0.000266
     10          6           0       -1.721502    1.010576   -0.364466
     11          1           0       -1.758460    0.881041   -1.451722
     12          6           0       -1.414941   -0.429377    0.181722
     13          6           0       -2.019515   -1.551295   -0.646570
     14          1           0       -1.701132   -1.438016   -1.680840
     15          1           0       -3.113347   -1.522126   -0.602342
     16          1           0       -1.687696   -2.518037   -0.274560
     17          8           0       -1.557954   -0.534434    1.453985
     18          8           0       -0.808202    1.971091    0.027258
     19          1           0        0.068910    1.697453   -0.290046
     20          1           0        0.770874   -0.241145   -0.496023
 ---------------------------------------------------------------------
                    Distance matrix (angstroms):
                    1          2          3          4          5
     1  H    0.000000
     2  C    1.091206   0.000000
     3  H    1.763523   1.090441   0.000000
     4  H    1.769375   1.089229   1.770544   0.000000
     5  C    2.158220   1.514184   2.151716   2.154051   0.000000
     6  H    2.506374   2.157572   2.492457   3.063433   1.093629
     7  H    3.063577   2.155008   2.497745   2.499668   1.088855
     8  O    2.737777   2.438172   3.373972   2.694507   1.423904
     9  H    6.191474   6.387286   7.238507   6.829120   5.300200
    10  C    5.222494   5.373853   6.266678   5.762625   4.315566
    11  H    5.413600   5.547408   6.534439   5.735146   4.611311
    12  C    4.276485   4.711881   5.583257   5.220198   3.986457
    13  C    4.733320   5.359080   6.302820   5.691206   4.972809
    14  H    4.738991   5.270978   6.298567   5.395888   4.943033
    15  H    5.806139   6.433129   7.361451   6.779386   5.968488
    16  H    4.398001   5.200968   6.072889   5.578566   5.089017
    17  O    4.553594   5.048855   5.740848   5.764974   4.322619
    18  O    5.121912   5.015821   5.794008   5.452135   3.696229
    19  H    4.380556   4.165578   4.967708   4.537377   2.835830
    20  H    2.538976   2.645122   3.633395   3.010171   1.960864
                    6          7          8          9         10
     6  H    0.000000
     7  H    1.763317   0.000000
     8  O    2.069102   2.010978   0.000000
     9  H    5.085380   5.842662   4.253673   0.000000
    10  C    4.230543   4.879335   3.192006   1.092095   0.000000
    11  H    4.771341   5.130642   3.287946   1.786439   1.095569
    12  C    3.801212   4.834062   3.082237   2.177883   1.570276
    13  C    4.969511   5.883248   3.977058   3.018097   2.594529
    14  H    5.171757   5.774010   3.782701   3.378819   2.780083
    15  H    5.890626   6.846113   4.939651   2.929973   2.899724
    16  H    5.046318   6.096065   4.317687   3.976157   3.529920
    17  O    3.812176   5.194986   3.783907   2.618056   2.391771
    18  O    3.559466   4.020454   2.769634   2.006640   1.382083
    19  H    2.894166   3.127408   1.859908   2.814685   1.919092
    20  H    2.315944   2.821085   0.967502   3.840622   2.792141
                   11         12         13         14         15
    11  H    0.000000
    12  C    2.122108   0.000000
    13  C    2.575399   1.519960   0.000000
    14  H    2.331053   2.137381   1.088078   0.000000
    15  H    2.886585   2.166435   1.095115   1.778927   0.000000
    16  H    3.597839   2.155247   1.087697   1.773203   1.769678
    17  O    3.238349   1.284578   2.378944   3.265591   2.761025
    18  O    2.068473   2.480773   3.785304   3.916239   4.232334
    19  H    2.314153   2.635865   3.878530   3.859861   4.537618
    20  H    2.927489   2.296205   3.086329   2.991171   4.091379
                   16         17         18         19         20
    16  H    0.000000
    17  O    2.634270   0.000000
    18  O    4.584416   2.979150   0.000000
    19  H    4.566866   3.266444   0.972052   0.000000
    20  H    3.358250   3.051555   2.767903   2.072038   0.000000
 Stoichiometry    C5H12O3(3)
 Framework group  C1[X(C5H12O3)]
 Deg. of freedom    54
 Full point group                 C1      NOp   1
 Largest Abelian subgroup         C1      NOp   1
 Largest concise Abelian subgroup C1      NOp   1
                         Standard orientation:                         
 ---------------------------------------------------------------------
 Center     Atomic      Atomic             Coordinates (Angstroms)
 Number     Number       Type             X           Y           Z
 ---------------------------------------------------------------------
      1          1           0        2.646356   -1.791443    0.176802
      2          6           0        3.263694   -0.904891    0.023016
      3          1           0        4.108448   -0.962095    0.710170
      4          1           0        3.643447   -0.921410   -0.997736
      5          6           0        2.465325    0.356967    0.274159
      6          1           0        2.092329    0.378561    1.301988
      7          1           0        3.084764    1.240185    0.126418
      8          8           0        1.379999    0.495322   -0.637119
      9          1           0       -2.757053    1.227714    0.027812
     10          6           0       -1.764181    0.957474   -0.338038
     11          1           0       -1.789801    0.863390   -1.429259
     12          6           0       -1.428013   -0.492351    0.162726
     13          6           0       -1.999712   -1.599819   -0.707305
     14          1           0       -1.676213   -1.444792   -1.734548
     15          1           0       -3.094233   -1.597577   -0.671318
     16          1           0       -1.648095   -2.570436   -0.364737
     17          8           0       -1.578203   -0.643011    1.429567
     18          8           0       -0.876729    1.925386    0.092926
     19          1           0        0.008966    1.682931   -0.225892
     20          1           0        0.757869   -0.230889   -0.490046
 ---------------------------------------------------------------------
 Rotational constants (GHZ):           2.4568949           0.9572152           0.8146560
 Standard basis: Aug-CC-pVTZ (5D, 7F)
 There are   740 symmetry adapted cartesian basis functions of A   symmetry.
 There are   644 symmetry adapted basis functions of A   symmetry.
   644 basis functions,   900 primitive gaussians,   740 cartesian basis functions
    34 alpha electrons       32 beta electrons
       nuclear repulsion energy       390.6154940095 Hartrees.
 NAtoms=   20 NActive=   20 NUniq=   20 SFac= 1.00D+00 NAtFMM=   60 NAOKFM=F Big=F
 Integral buffers will be    131072 words long.
 Raffenetti 2 integral format.
 Two-electron integral symmetry is turned on.
 Nuclear repulsion after empirical dispersion term =      390.6057865137 Hartrees.
 One-electron integrals computed using PRISM.
 NBasis=   644 RedAO= T EigKep=  7.85D-06  NBF=   644
 NBsUse=   644 1.00D-06 EigRej= -1.00D+00 NBFU=   644
 Lowest energy guess from the checkpoint file:  "Forward-wb-opt.chk"
 B after Tr=     0.000000    0.000000    0.000000
         Rot=    0.999919   -0.004015   -0.000757    0.012016 Ang=  -1.45 deg.
 B after Tr=     0.000000    0.000000    0.000000
         Rot=    0.999916    0.005294    0.000749   -0.011790 Ang=   1.48 deg.
 Initial guess <Sx>= 0.0000 <Sy>= 0.0000 <Sz>= 1.0000 <S**2>= 2.0078 S= 1.0026
 Requested convergence on RMS density matrix=1.00D-08 within 128 cycles.
 Requested convergence on MAX density matrix=1.00D-06.
 Requested convergence on             energy=1.00D-06.
 No special actions if energy rises.
 SCF Done:  E(UwB97XD) =  -423.333431706     A.U. after   12 cycles
            NFock= 12  Conv=0.40D-08     -V/T= 2.0059
 <Sx>= 0.0000 <Sy>= 0.0000 <Sz>= 1.0000 <S**2>= 2.0078 S= 1.0026
 <L.S>=  0.00000000000    
 Annihilation of the first spin contaminant:
 S**2 before annihilation     2.0078,   after     2.0000
 Calling FoFJK, ICntrl=      2127 FMM=F ISym2X=0 I1Cent= 0 IOpClX= 1 NMat=1 NMatS=1 NMatT=0.
 ***** Axes restored to original set *****
 -------------------------------------------------------------------
 Center     Atomic                   Forces (Hartrees/Bohr)
 Number     Number              X              Y              Z
 -------------------------------------------------------------------
      1        1          -0.000114801   -0.000144554    0.000024495
      2        6           0.000300859   -0.000122601    0.000168287
      3        1           0.000076999   -0.000091664    0.000041139
      4        1           0.000080046   -0.000067425   -0.000150465
      5        6          -0.001491329    0.000251074   -0.000411492
      6        1           0.000049290    0.000188107    0.000327528
      7        1           0.000163408    0.000104114    0.000031621
      8        8           0.001485474   -0.000666986   -0.001741440
      9        1          -0.000340625    0.000150505   -0.000216938
     10        6           0.001247363   -0.000335310    0.001124128
     11        1          -0.000136458    0.000229267   -0.000310645
     12        6          -0.000404532    0.000742659   -0.000665969
     13        6           0.000127029   -0.000084338    0.000425815
     14        1          -0.000068404   -0.000082055   -0.000245899
     15        1          -0.000209730   -0.000067004   -0.000101989
     16        1          -0.000026251   -0.000113276   -0.000002645
     17        8           0.000648185   -0.000049484   -0.000386804
     18        8          -0.000492210   -0.000428578   -0.000462649
     19        1          -0.000587938    0.000345134    0.001073765
     20        1          -0.000306376    0.000242415    0.001480157
 -------------------------------------------------------------------
 Cartesian Forces:  Max     0.001741440 RMS     0.000555409

 GradGradGradGradGradGradGradGradGradGradGradGradGradGradGradGradGradGrad
 Berny optimization.
 Using GEDIIS/GDIIS optimizer.
 FormGI is forming the generalized inverse of G from B-inverse, IUseBI=4.
 Internal  Forces:  Max     0.002031945 RMS     0.000520339
 Search for a local minimum.
 Step number   5 out of a maximum of   94
 All quantities printed in internal units (Hartrees-Bohrs-Radians)
 Mixed Optimization -- En-DIIS/RFO-DIIS
 Update second derivatives using D2CorX and points    1    3    4    2    5
 ITU=  0 -1 -1  1  0
 Use linear search instead of GDIIS.
     Eigenvalues ---    0.00223   0.00358   0.00400   0.00450   0.01149
     Eigenvalues ---    0.01723   0.01941   0.03110   0.04358   0.04665
     Eigenvalues ---    0.05462   0.05479   0.05627   0.05682   0.06091
     Eigenvalues ---    0.07108   0.07277   0.07488   0.09572   0.11807
     Eigenvalues ---    0.12830   0.12879   0.14422   0.15856   0.16000
     Eigenvalues ---    0.16000   0.16000   0.16000   0.16017   0.16073
     Eigenvalues ---    0.19074   0.20109   0.21979   0.23245   0.24728
     Eigenvalues ---    0.25081   0.29374   0.30358   0.33464   0.33653
     Eigenvalues ---    0.33801   0.33964   0.33980   0.34113   0.34241
     Eigenvalues ---    0.34344   0.34365   0.35150   0.37469   0.39786
     Eigenvalues ---    0.49725   0.51734   0.55633   0.70794
 RFO step:  Lambda=-3.18010705D-04 EMin= 2.23031882D-03
 Quartic linear search produced a step of -0.00190.
 Iteration  1 RMS(Cart)=  0.05276778 RMS(Int)=  0.00106079
 Iteration  2 RMS(Cart)=  0.00132474 RMS(Int)=  0.00001095
 Iteration  3 RMS(Cart)=  0.00000096 RMS(Int)=  0.00001094
 Variable       Old X    -DE/DX   Delta X   Delta X   Delta X     New X
                                 (Linear)    (Quad)   (Total)
    R1        2.06208   0.00019   0.00000   0.00006   0.00006   2.06214
    R2        2.06064   0.00009   0.00000  -0.00022  -0.00022   2.06041
    R3        2.05834   0.00017   0.00000   0.00000   0.00000   2.05834
    R4        2.86139   0.00052   0.00000   0.00155   0.00155   2.86294
    R5        2.06666   0.00030   0.00000   0.00064   0.00064   2.06730
    R6        2.05764   0.00017   0.00000   0.00029   0.00029   2.05793
    R7        2.69079  -0.00071   0.00001  -0.00206  -0.00206   2.68873
    R8        3.51472   0.00043  -0.00003   0.01095   0.01092   3.52564
    R9        1.82831   0.00029   0.00000  -0.00073  -0.00073   1.82759
   R10        2.06376   0.00028   0.00000   0.00094   0.00094   2.06470
   R11        2.07032   0.00029   0.00000   0.00054   0.00054   2.07086
   R12        2.96739  -0.00064   0.00000  -0.00439  -0.00439   2.96301
   R13        2.61176  -0.00072   0.00000  -0.00195  -0.00196   2.60980
   R14        2.87231   0.00029   0.00000  -0.00071  -0.00071   2.87160
   R15        2.42750  -0.00045   0.00000  -0.00024  -0.00024   2.42727
   R16        2.05617   0.00021   0.00000   0.00006   0.00006   2.05623
   R17        2.06947   0.00020   0.00000   0.00009   0.00009   2.06956
   R18        2.05545   0.00009   0.00000  -0.00031  -0.00031   2.05514
   R19        1.83691  -0.00060   0.00000  -0.00158  -0.00158   1.83533
    A1        1.88267  -0.00004   0.00000  -0.00030  -0.00030   1.88237
    A2        1.89335  -0.00003   0.00000  -0.00052  -0.00052   1.89284
    A3        1.93413  -0.00005   0.00000  -0.00062  -0.00062   1.93352
    A4        1.89617  -0.00007   0.00000  -0.00018  -0.00018   1.89598
    A5        1.92587   0.00012   0.00000   0.00133   0.00133   1.92720
    A6        1.93039   0.00008   0.00000   0.00026   0.00026   1.93065
    A7        1.93068  -0.00008   0.00000  -0.00132  -0.00132   1.92936
    A8        1.93212  -0.00003   0.00000  -0.00099  -0.00099   1.93113
    A9        1.95704   0.00018   0.00000   0.00143   0.00143   1.95847
   A10        1.88129  -0.00005   0.00001  -0.00260  -0.00260   1.87869
   A11        1.91729   0.00001   0.00000   0.00148   0.00148   1.91877
   A12        1.84208  -0.00002  -0.00001   0.00199   0.00199   1.84406
   A13        2.07420  -0.00114   0.00001  -0.00891  -0.00891   2.06529
   A14        1.89643  -0.00046   0.00000  -0.00049  -0.00055   1.89588
   A15        1.54246  -0.00026   0.00002  -0.01032  -0.01034   1.53211
   A16        1.91098  -0.00021   0.00001  -0.00316  -0.00315   1.90783
   A17        1.89259   0.00071   0.00001   0.00170   0.00171   1.89430
   A18        1.88180  -0.00022   0.00001   0.00072   0.00072   1.88252
   A19        1.81662  -0.00035   0.00000   0.00029   0.00028   1.81690
   A20        1.96681   0.00004   0.00000  -0.00066  -0.00066   1.96615
   A21        1.99292   0.00006  -0.00003   0.00097   0.00095   1.99387
   A22        1.99288   0.00040   0.00000   0.00236   0.00235   1.99523
   A23        1.97987   0.00006   0.00000   0.00217   0.00216   1.98202
   A24        2.02091  -0.00024   0.00000   0.00055   0.00054   2.02145
   A25        1.90156   0.00020   0.00000   0.00035   0.00034   1.90190
   A26        1.93438   0.00012   0.00000   0.00045   0.00045   1.93482
   A27        1.92658   0.00004   0.00000   0.00026   0.00026   1.92684
   A28        1.90486  -0.00018   0.00000  -0.00068  -0.00068   1.90418
   A29        1.90537  -0.00009   0.00000  -0.00038  -0.00038   1.90500
   A30        1.89080  -0.00009   0.00000  -0.00003  -0.00003   1.89077
   A31        1.88401  -0.00112  -0.00006  -0.00201  -0.00207   1.88193
   A32        2.69854  -0.00196  -0.00001  -0.00398  -0.00399   2.69455
    D1        1.05102   0.00008  -0.00001   0.00455   0.00454   1.05556
    D2        3.13525  -0.00006   0.00000  -0.00019  -0.00019   3.13507
    D3       -1.09583   0.00001  -0.00001   0.00257   0.00257  -1.09326
    D4       -1.03313   0.00009  -0.00001   0.00446   0.00446  -1.02867
    D5        1.05111  -0.00005   0.00000  -0.00028  -0.00027   1.05084
    D6        3.10321   0.00002  -0.00001   0.00249   0.00248   3.10569
    D7       -3.13170   0.00006  -0.00001   0.00366   0.00365  -3.12805
    D8       -1.04747  -0.00008   0.00001  -0.00108  -0.00107  -1.04854
    D9        1.00463  -0.00002   0.00000   0.00169   0.00168   1.00631
   D10        2.84396  -0.00065   0.00003  -0.01829  -0.01826   2.82570
   D11        1.12076   0.00043   0.00000  -0.00162  -0.00163   1.11913
   D12        0.68957  -0.00067   0.00003  -0.01867  -0.01864   0.67093
   D13       -1.03363   0.00041   0.00000  -0.00200  -0.00201  -1.03565
   D14       -1.33415  -0.00061   0.00003  -0.01742  -0.01739  -1.35154
   D15       -3.05735   0.00048   0.00000  -0.00075  -0.00076  -3.05811
   D16       -1.76644  -0.00048  -0.00006  -0.04062  -0.04072  -1.80716
   D17        0.16166  -0.00136  -0.00004  -0.04871  -0.04870   0.11296
   D18        1.45561  -0.00035   0.00001  -0.03857  -0.03856   1.41705
   D19       -0.91110  -0.00048   0.00002  -0.04432  -0.04430  -0.95540
   D20       -0.57777  -0.00025  -0.00001  -0.03585  -0.03586  -0.61363
   D21       -2.94448  -0.00038   0.00000  -0.04160  -0.04160  -2.98608
   D22       -2.72932  -0.00009   0.00001  -0.03581  -0.03580  -2.76512
   D23        1.18716  -0.00022   0.00002  -0.04156  -0.04154   1.14562
   D24        3.13399  -0.00057  -0.00002  -0.01468  -0.01470   3.11929
   D25       -1.03824  -0.00097   0.00000  -0.01856  -0.01856  -1.05681
   D26        1.02971  -0.00135  -0.00003  -0.01797  -0.01800   1.01171
   D27        0.94979  -0.00016   0.00000  -0.00073  -0.00073   0.94907
   D28       -1.14642  -0.00013   0.00000  -0.00039  -0.00038  -1.14680
   D29        3.04186  -0.00012   0.00000  -0.00081  -0.00081   3.04105
   D30       -2.98545   0.00013  -0.00001   0.00592   0.00591  -2.97953
   D31        1.20152   0.00015  -0.00001   0.00627   0.00625   1.20778
   D32       -0.89339   0.00016  -0.00001   0.00584   0.00583  -0.88756
   D33       -0.66413  -0.00203   0.00005  -0.01639  -0.01634  -0.68047
         Item               Value     Threshold  Converged?
 Maximum Force            0.002032     0.000450     NO 
 RMS     Force            0.000520     0.000300     NO 
 Maximum Displacement     0.165884     0.001800     NO 
 RMS     Displacement     0.052767     0.001200     NO 
 Predicted change in Energy=-1.615558D-04
 GradGradGradGradGradGradGradGradGradGradGradGradGradGradGradGradGradGrad

                          Input orientation:                          
 ---------------------------------------------------------------------
 Center     Atomic      Atomic             Coordinates (Angstroms)
 Number     Number       Type             X           Y           Z
 ---------------------------------------------------------------------
      1          1           0        2.645951   -1.805075    0.295053
      2          6           0        3.278838   -0.950665    0.049620
      3          1           0        4.144327   -0.974508    0.712316
      4          1           0        3.623924   -1.061049   -0.977583
      5          6           0        2.518125    0.348361    0.220169
      6          1           0        2.183955    0.464500    1.255353
      7          1           0        3.153667    1.199739   -0.018958
      8          8           0        1.405546    0.439952   -0.661975
      9          1           0       -2.703021    1.299141    0.022246
     10          6           0       -1.722447    1.004188   -0.358848
     11          1           0       -1.772245    0.904844   -1.449053
     12          6           0       -1.408716   -0.447742    0.143104
     13          6           0       -2.060916   -1.548067   -0.677298
     14          1           0       -1.788914   -1.418254   -1.722833
     15          1           0       -3.151383   -1.510275   -0.583319
     16          1           0       -1.722067   -2.524570   -0.339132
     17          8           0       -1.488617   -0.578599    1.418374
     18          8           0       -0.806686    1.954810    0.047342
     19          1           0        0.068037    1.681548   -0.274293
     20          1           0        0.773301   -0.255800   -0.435016
 ---------------------------------------------------------------------
                    Distance matrix (angstroms):
                    1          2          3          4          5
     1  H    0.000000
     2  C    1.091237   0.000000
     3  H    1.763259   1.090324   0.000000
     4  H    1.769070   1.089227   1.770329   0.000000
     5  C    2.158526   1.515005   2.153305   2.154957   0.000000
     6  H    2.507307   2.157604   2.491725   3.063791   1.093967
     7  H    3.063541   2.155135   2.498703   2.500253   1.089008
     8  O    2.737637   2.439140   3.374951   2.697000   1.422814
     9  H    6.190483   6.391010   7.247886   6.826448   5.310699
    10  C    5.234735   5.385271   6.283444   5.764696   4.329876
    11  H    5.468640   5.585908   6.573378   5.762435   4.637160
    12  C    4.278524   4.715382   5.606940   5.192259   4.007469
    13  C    4.813119   5.422017   6.384750   5.713559   5.036815
    14  H    4.887691   5.389094   6.428858   5.475565   5.044480
    15  H    5.870905   6.485485   7.429206   6.801620   6.020253
    16  H    4.472074   5.257123   6.158150   5.579348   5.152260
    17  O    4.456539   4.973986   5.690810   5.666695   4.283565
    18  O    5.110655   5.013312   5.790995   5.456755   3.696609
    19  H    4.373367   4.164458   4.964290   4.545414   2.832810
    20  H    2.537730   2.644887   3.632730   3.011454   1.959258
                    6          7          8          9         10
     6  H    0.000000
     7  H    1.762040   0.000000
     8  O    2.069462   2.011634   0.000000
     9  H    5.108788   5.857677   4.252845   0.000000
    10  C    4.261090   4.891856   3.192897   1.092591   0.000000
    11  H    4.812404   5.137776   3.306656   1.785087   1.095853
    12  C    3.869957   4.853431   3.058795   2.177483   1.567955
    13  C    5.079812   5.930912   3.996100   3.001375   2.594220
    14  H    5.310183   5.846896   3.844858   3.356357   2.780845
    15  H    5.978820   6.885952   4.957336   2.908703   2.900823
    16  H    5.170487   6.143758   4.321410   3.964042   3.528814
    17  O    3.821310   5.174863   3.706950   2.636258   2.391320
    18  O    3.553062   4.032236   2.773427   2.006643   1.381046
    19  H    2.880648   3.133440   1.865688   2.812994   1.916194
    20  H    2.316490   2.820964   0.967117   3.835589   2.796807
                   11         12         13         14         15
    11  H    0.000000
    12  C    2.120520   0.000000
    13  C    2.587607   1.519585   0.000000
    14  H    2.339235   2.137327   1.088108   0.000000
    15  H    2.912785   2.166461   1.095162   1.778562   0.000000
    16  H    3.604903   2.154984   1.087535   1.772859   1.769567
    17  O    3.240862   1.284454   2.378914   3.265330   2.763980
    18  O    2.067348   2.478682   3.790559   3.933936   4.231093
    19  H    2.317319   2.624671   3.889122   3.892983   4.543996
    20  H    2.975763   2.265450   3.124330   3.094304   4.122966
                   16         17         18         19         20
    16  H    0.000000
    17  O    2.632514   0.000000
    18  O    4.588260   2.960222   0.000000
    19  H    4.571664   3.224369   0.971216   0.000000
    20  H    3.373925   2.942027   2.759678   2.067981   0.000000
 Stoichiometry    C5H12O3(3)
 Framework group  C1[X(C5H12O3)]
 Deg. of freedom    54
 Full point group                 C1      NOp   1
 Largest Abelian subgroup         C1      NOp   1
 Largest concise Abelian subgroup C1      NOp   1
                         Standard orientation:                         
 ---------------------------------------------------------------------
 Center     Atomic      Atomic             Coordinates (Angstroms)
 Number     Number       Type             X           Y           Z
 ---------------------------------------------------------------------
      1          1           0        2.647042   -1.783150    0.252450
      2          6           0        3.264692   -0.912723    0.025154
      3          1           0        4.133476   -0.938270    0.683461
      4          1           0        3.606846   -0.992543   -1.005853
      5          6           0        2.483551    0.369062    0.230302
      6          1           0        2.152254    0.454623    1.269381
      7          1           0        3.103935    1.236349    0.009226
      8          8           0        1.365599    0.463548   -0.644715
      9          1           0       -2.753347    1.237976    0.077258
     10          6           0       -1.769816    0.968553   -0.314959
     11          1           0       -1.822958    0.894767   -1.407033
     12          6           0       -1.430008   -0.489700    0.150351
     13          6           0       -2.067804   -1.580507   -0.693744
     14          1           0       -1.802750   -1.420998   -1.736952
     15          1           0       -3.158303   -1.563013   -0.594328
     16          1           0       -1.711432   -2.559164   -0.380756
     17          8           0       -1.501921   -0.652630    1.422398
     18          8           0       -0.867933    1.924080    0.110323
     19          1           0        0.009678    1.673154   -0.221485
     20          1           0        0.745900   -0.247832   -0.432045
 ---------------------------------------------------------------------
 Rotational constants (GHZ):           2.4780635           0.9562350           0.8134102
 Standard basis: Aug-CC-pVTZ (5D, 7F)
 There are   740 symmetry adapted cartesian basis functions of A   symmetry.
 There are   644 symmetry adapted basis functions of A   symmetry.
   644 basis functions,   900 primitive gaussians,   740 cartesian basis functions
    34 alpha electrons       32 beta electrons
       nuclear repulsion energy       390.8352973929 Hartrees.
 NAtoms=   20 NActive=   20 NUniq=   20 SFac= 1.00D+00 NAtFMM=   60 NAOKFM=F Big=F
 Integral buffers will be    131072 words long.
 Raffenetti 2 integral format.
 Two-electron integral symmetry is turned on.
 Nuclear repulsion after empirical dispersion term =      390.8256286512 Hartrees.
 One-electron integrals computed using PRISM.
 NBasis=   644 RedAO= T EigKep=  7.97D-06  NBF=   644
 NBsUse=   644 1.00D-06 EigRej= -1.00D+00 NBFU=   644
 Initial guess from the checkpoint file:  "Forward-wb-opt.chk"
 B after Tr=     0.000000    0.000000    0.000000
         Rot=    0.999981    0.000462   -0.005667    0.002289 Ang=   0.70 deg.
 Initial guess <Sx>= 0.0000 <Sy>= 0.0000 <Sz>= 1.0000 <S**2>= 2.0079 S= 1.0026
 ExpMin= 2.53D-02 ExpMax= 1.53D+04 ExpMxC= 5.22D+02 IAcc=3 IRadAn=         7 AccDes= 0.00D+00
 Harris functional with IExCor= 4639 and IRadAn=       7 diagonalized for initial guess.
 HarFok:  IExCor= 4639 AccDes= 0.00D+00 IRadAn=         7 IDoV= 1 UseB2=F ITyADJ=14
 ICtDFT=  3500011 ScaDFX=  1.000000  1.000000  1.000000  1.000000
 FoFCou: FMM=F IPFlag=           0 FMFlag=      100000 FMFlg1=           0
         NFxFlg=           0 DoJE=T BraDBF=F KetDBF=T FulRan=T
         wScrn=  0.000000 ICntrl=       500 IOpCl=  0 I1Cent=   200000004 NGrid=           0
         NMat0=    1 NMatS0=      1 NMatT0=    0 NMatD0=    1 NMtDS0=    0 NMtDT0=    0
 Petite list used in FoFCou.
 Requested convergence on RMS density matrix=1.00D-08 within 128 cycles.
 Requested convergence on MAX density matrix=1.00D-06.
 Requested convergence on             energy=1.00D-06.
 No special actions if energy rises.
 SCF Done:  E(UwB97XD) =  -423.333615524     A.U. after   16 cycles
            NFock= 16  Conv=0.51D-08     -V/T= 2.0059
 <Sx>= 0.0000 <Sy>= 0.0000 <Sz>= 1.0000 <S**2>= 2.0078 S= 1.0026
 <L.S>=  0.00000000000    
 Annihilation of the first spin contaminant:
 S**2 before annihilation     2.0078,   after     2.0000
 Calling FoFJK, ICntrl=      2127 FMM=F ISym2X=0 I1Cent= 0 IOpClX= 1 NMat=1 NMatS=1 NMatT=0.
 ***** Axes restored to original set *****
 -------------------------------------------------------------------
 Center     Atomic                   Forces (Hartrees/Bohr)
 Number     Number              X              Y              Z
 -------------------------------------------------------------------
      1        1          -0.000100269   -0.000140742    0.000028805
      2        6          -0.000077977   -0.000039954    0.000043407
      3        1           0.000102963    0.000038181    0.000109914
      4        1           0.000059669   -0.000031142   -0.000175174
      5        6          -0.000512166    0.000233252    0.000146393
      6        1          -0.000030787    0.000090943    0.000180259
      7        1           0.000111892    0.000081868   -0.000145826
      8        8           0.001960555   -0.000066503   -0.001151393
      9        1          -0.000194735    0.000082316    0.000035787
     10        6           0.000168134   -0.000621390    0.000142182
     11        1          -0.000113653    0.000017375   -0.000209201
     12        6           0.000224518    0.000522131   -0.000929596
     13        6           0.000011455    0.000066603    0.000160971
     14        1           0.000044573    0.000027556   -0.000125694
     15        1          -0.000161321   -0.000012190    0.000005660
     16        1           0.000030278   -0.000161156    0.000049890
     17        8          -0.000116185   -0.000264250    0.000797608
     18        8          -0.000287925    0.000104463    0.000041567
     19        1           0.000138434    0.000455285    0.000579952
     20        1          -0.001257454   -0.000382647    0.000414490
 -------------------------------------------------------------------
 Cartesian Forces:  Max     0.001960555 RMS     0.000424273

 GradGradGradGradGradGradGradGradGradGradGradGradGradGradGradGradGradGrad
 Berny optimization.
 Using GEDIIS/GDIIS optimizer.
 FormGI is forming the generalized inverse of G from B-inverse, IUseBI=4.
 Internal  Forces:  Max     0.001194588 RMS     0.000269750
 Search for a local minimum.
 Step number   6 out of a maximum of   94
 All quantities printed in internal units (Hartrees-Bohrs-Radians)
 Mixed Optimization -- En-DIIS/RFO-DIIS
 Swapping is turned off.
 Update second derivatives using D2CorX and points    1    3    4    2    5
                                                      6
 DE= -1.84D-04 DEPred=-1.62D-04 R= 1.14D+00
 TightC=F SS=  1.41D+00  RLast= 1.27D-01 DXNew= 2.1213D-01 3.8222D-01
 Trust test= 1.14D+00 RLast= 1.27D-01 DXMaxT set to 2.12D-01
 ITU=  1  0 -1 -1  1  0
     Eigenvalues ---    0.00222   0.00357   0.00410   0.00450   0.00977
     Eigenvalues ---    0.01611   0.01923   0.03004   0.04073   0.04346
     Eigenvalues ---    0.05475   0.05520   0.05630   0.05675   0.06098
     Eigenvalues ---    0.07103   0.07273   0.07479   0.09581   0.11772
     Eigenvalues ---    0.12671   0.12879   0.14470   0.15616   0.16000
     Eigenvalues ---    0.16000   0.16000   0.16006   0.16012   0.16107
     Eigenvalues ---    0.19109   0.20136   0.21996   0.23097   0.24777
     Eigenvalues ---    0.25058   0.29362   0.30420   0.33447   0.33640
     Eigenvalues ---    0.33799   0.33966   0.33985   0.34116   0.34228
     Eigenvalues ---    0.34344   0.34361   0.34967   0.36322   0.39919
     Eigenvalues ---    0.49765   0.51620   0.55707   0.71294
 En-DIIS/RFO-DIIS/Sim-DIIS IScMMF=       -3 using points:     6    5
 RFO step:  Lambda=-8.98488834D-05.
 DidBck=F Rises=F RFO-DIIS coefs:    1.29773   -0.29773
 Iteration  1 RMS(Cart)=  0.02982305 RMS(Int)=  0.00030638
 Iteration  2 RMS(Cart)=  0.00061928 RMS(Int)=  0.00004005
 Iteration  3 RMS(Cart)=  0.00000012 RMS(Int)=  0.00004005
 Variable       Old X    -DE/DX   Delta X   Delta X   Delta X     New X
                                 (Linear)    (Quad)   (Total)
    R1        2.06214   0.00017   0.00002   0.00023   0.00024   2.06238
    R2        2.06041   0.00015  -0.00007  -0.00002  -0.00009   2.06033
    R3        2.05834   0.00019   0.00000   0.00024   0.00024   2.05858
    R4        2.86294   0.00014   0.00046   0.00066   0.00112   2.86407
    R5        2.06730   0.00019   0.00019   0.00064   0.00083   2.06813
    R6        2.05793   0.00016   0.00009   0.00039   0.00048   2.05841
    R7        2.68873  -0.00025  -0.00061  -0.00283  -0.00345   2.68528
    R8        3.52564   0.00044   0.00325   0.01621   0.01947   3.54510
    R9        1.82759   0.00119  -0.00022   0.00220   0.00199   1.82957
   R10        2.06470   0.00021   0.00028   0.00086   0.00114   2.06584
   R11        2.07086   0.00021   0.00016   0.00077   0.00093   2.07180
   R12        2.96301  -0.00017  -0.00131  -0.00339  -0.00470   2.95831
   R13        2.60980   0.00033  -0.00058   0.00058   0.00000   2.60980
   R14        2.87160   0.00004  -0.00021  -0.00066  -0.00087   2.87073
   R15        2.42727   0.00083  -0.00007   0.00075   0.00068   2.42795
   R16        2.05623   0.00014   0.00002   0.00012   0.00014   2.05637
   R17        2.06956   0.00016   0.00003   0.00011   0.00013   2.06969
   R18        2.05514   0.00017  -0.00009   0.00006  -0.00003   2.05511
   R19        1.83533   0.00028  -0.00047  -0.00027  -0.00074   1.83459
    A1        1.88237   0.00002  -0.00009   0.00010   0.00001   1.88238
    A2        1.89284  -0.00001  -0.00015  -0.00017  -0.00033   1.89251
    A3        1.93352   0.00002  -0.00018  -0.00041  -0.00060   1.93292
    A4        1.89598   0.00002  -0.00005   0.00014   0.00008   1.89606
    A5        1.92720  -0.00007   0.00040   0.00009   0.00048   1.92768
    A6        1.93065   0.00003   0.00008   0.00026   0.00034   1.93099
    A7        1.92936  -0.00002  -0.00039  -0.00106  -0.00145   1.92791
    A8        1.93113   0.00003  -0.00030  -0.00026  -0.00055   1.93058
    A9        1.95847  -0.00002   0.00043   0.00031   0.00073   1.95920
   A10        1.87869   0.00001  -0.00077  -0.00090  -0.00168   1.87701
   A11        1.91877   0.00003   0.00044   0.00086   0.00130   1.92007
   A12        1.84406  -0.00003   0.00059   0.00110   0.00169   1.84575
   A13        2.06529  -0.00089  -0.00265  -0.01381  -0.01651   2.04879
   A14        1.89588   0.00037  -0.00016  -0.00111  -0.00149   1.89439
   A15        1.53211  -0.00043  -0.00308  -0.01609  -0.01934   1.51277
   A16        1.90783  -0.00006  -0.00094  -0.00330  -0.00424   1.90359
   A17        1.89430   0.00008   0.00051  -0.00091  -0.00040   1.89391
   A18        1.88252  -0.00002   0.00021  -0.00043  -0.00022   1.88230
   A19        1.81690   0.00001   0.00008   0.00078   0.00086   1.81776
   A20        1.96615   0.00004  -0.00020   0.00039   0.00019   1.96634
   A21        1.99387  -0.00004   0.00028   0.00317   0.00345   1.99732
   A22        1.99523   0.00001   0.00070   0.00097   0.00167   1.99689
   A23        1.98202   0.00017   0.00064   0.00150   0.00214   1.98417
   A24        2.02145  -0.00020   0.00016  -0.00176  -0.00161   2.01985
   A25        1.90190  -0.00003   0.00010  -0.00036  -0.00025   1.90165
   A26        1.93482   0.00003   0.00013   0.00023   0.00037   1.93519
   A27        1.92684   0.00003   0.00008   0.00048   0.00056   1.92740
   A28        1.90418   0.00000  -0.00020  -0.00027  -0.00047   1.90371
   A29        1.90500   0.00000  -0.00011  -0.00009  -0.00020   1.90479
   A30        1.89077  -0.00003  -0.00001  -0.00001  -0.00002   1.89075
   A31        1.88193  -0.00032  -0.00062   0.00425   0.00363   1.88556
   A32        2.69455  -0.00103  -0.00119  -0.00523  -0.00642   2.68813
    D1        1.05556  -0.00001   0.00135   0.00215   0.00350   1.05905
    D2        3.13507   0.00001  -0.00006   0.00018   0.00013   3.13519
    D3       -1.09326  -0.00002   0.00076   0.00158   0.00235  -1.09092
    D4       -1.02867   0.00000   0.00133   0.00223   0.00355  -1.02512
    D5        1.05084   0.00002  -0.00008   0.00026   0.00018   1.05102
    D6        3.10569  -0.00001   0.00074   0.00167   0.00241   3.10810
    D7       -3.12805   0.00000   0.00109   0.00183   0.00292  -3.12513
    D8       -1.04854   0.00002  -0.00032  -0.00014  -0.00045  -1.04899
    D9        1.00631  -0.00001   0.00050   0.00127   0.00177   1.00808
   D10        2.82570  -0.00044  -0.00544  -0.02800  -0.03341   2.79229
   D11        1.11913   0.00022  -0.00049  -0.00218  -0.00269   1.11643
   D12        0.67093  -0.00042  -0.00555  -0.02748  -0.03301   0.63792
   D13       -1.03565   0.00025  -0.00060  -0.00166  -0.00229  -1.03793
   D14       -1.35154  -0.00043  -0.00518  -0.02744  -0.03259  -1.38412
   D15       -3.05811   0.00023  -0.00023  -0.00162  -0.00187  -3.05998
   D16       -1.80716   0.00000  -0.01212   0.02914   0.01686  -1.79030
   D17        0.11296   0.00004  -0.01450   0.01672   0.00238   0.11534
   D18        1.41705  -0.00007  -0.01148  -0.00067  -0.01215   1.40490
   D19       -0.95540   0.00004  -0.01319  -0.00066  -0.01385  -0.96925
   D20       -0.61363  -0.00004  -0.01068   0.00313  -0.00754  -0.62117
   D21       -2.98608   0.00008  -0.01239   0.00314  -0.00925  -2.99532
   D22       -2.76512  -0.00006  -0.01066   0.00020  -0.01045  -2.77557
   D23        1.14562   0.00005  -0.01237   0.00022  -0.01216   1.13346
   D24        3.11929  -0.00004  -0.00438  -0.00607  -0.01045   3.10884
   D25       -1.05681  -0.00011  -0.00553  -0.01025  -0.01578  -1.07258
   D26        1.01171  -0.00011  -0.00536  -0.00665  -0.01201   0.99970
   D27        0.94907  -0.00002  -0.00022   0.00132   0.00110   0.95017
   D28       -1.14680  -0.00002  -0.00011   0.00173   0.00162  -1.14518
   D29        3.04105  -0.00002  -0.00024   0.00127   0.00103   3.04208
   D30       -2.97953   0.00003   0.00176   0.00282   0.00457  -2.97496
   D31        1.20778   0.00003   0.00186   0.00323   0.00509   1.21287
   D32       -0.88756   0.00003   0.00174   0.00277   0.00451  -0.88305
   D33       -0.68047   0.00020  -0.00487   0.01830   0.01344  -0.66704
         Item               Value     Threshold  Converged?
 Maximum Force            0.001195     0.000450     NO 
 RMS     Force            0.000270     0.000300     YES
 Maximum Displacement     0.124053     0.001800     NO 
 RMS     Displacement     0.030021     0.001200     NO 
 Predicted change in Energy=-4.487792D-05
 GradGradGradGradGradGradGradGradGradGradGradGradGradGradGradGradGradGrad

                          Input orientation:                          
 ---------------------------------------------------------------------
 Center     Atomic      Atomic             Coordinates (Angstroms)
 Number     Number       Type             X           Y           Z
 ---------------------------------------------------------------------
      1          1           0        2.603899   -1.799902    0.307177
      2          6           0        3.254309   -0.957481    0.065566
      3          1           0        4.106887   -0.988014    0.744451
      4          1           0        3.616535   -1.083346   -0.954063
      5          6           0        2.509422    0.354544    0.209691
      6          1           0        2.161300    0.485780    1.238922
      7          1           0        3.162326    1.194074   -0.025675
      8          8           0        1.414291    0.453318   -0.690391
      9          1           0       -2.694254    1.281761    0.051651
     10          6           0       -1.716825    1.000797   -0.349307
     11          1           0       -1.788704    0.913404   -1.439800
     12          6           0       -1.381822   -0.451432    0.129748
     13          6           0       -2.049163   -1.549522   -0.680562
     14          1           0       -1.806096   -1.410330   -1.732077
     15          1           0       -3.137047   -1.519096   -0.557608
     16          1           0       -1.695812   -2.526565   -0.359271
     17          8           0       -1.422970   -0.596372    1.405699
     18          8           0       -0.804823    1.958414    0.048820
     19          1           0        0.069838    1.695837   -0.280608
     20          1           0        0.769371   -0.233388   -0.467093
 ---------------------------------------------------------------------
                    Distance matrix (angstroms):
                    1          2          3          4          5
     1  H    0.000000
     2  C    1.091367   0.000000
     3  H    1.763333   1.090278   0.000000
     4  H    1.769071   1.089355   1.770448   0.000000
     5  C    2.158719   1.515599   2.154142   2.155819   0.000000
     6  H    2.507664   2.157413   2.490357   3.064156   1.094407
     7  H    3.063743   2.155452   2.499359   2.500971   1.089262
     8  O    2.736294   2.438747   3.374356   2.698284   1.420991
     9  H    6.134522   6.356084   7.203289   6.814049   5.288001
    10  C    5.190717   5.359025   6.250384   5.757961   4.311761
    11  H    5.450589   5.585546   6.568435   5.782696   4.637568
    12  C    4.211392   4.664109   5.549028   5.153401   3.974640
    13  C    4.763329   5.388324   6.343730   5.691420   5.019832
    14  H    4.874257   5.389276   6.424556   5.487910   5.050638
    15  H    5.812500   6.446176   7.379159   6.779227   5.998490
    16  H    4.411316   5.210202   6.103824   5.536939   5.129181
    17  O    4.344066   4.878862   5.583006   5.585896   4.218813
    18  O    5.080460   4.997927   5.769769   5.459532   3.685444
    19  H    4.357424   4.159422   4.954954   4.555926   2.826841
    20  H    2.533565   2.642528   3.629919   3.010965   1.957416
                    6          7          8          9         10
     6  H    0.000000
     7  H    1.761516   0.000000
     8  O    2.069136   2.011515   0.000000
     9  H    5.061581   5.857747   4.256418   0.000000
    10  C    4.222271   4.893691   3.196868   1.093195   0.000000
    11  H    4.791758   5.156668   3.321517   1.783293   1.096348
    12  C    3.829144   4.835404   3.051139   2.175439   1.565468
    13  C    5.055182   5.925860   4.000873   2.994736   2.593126
    14  H    5.306816   5.863442   3.863831   3.349308   2.780927
    15  H    5.943023   6.879414   4.962129   2.900355   2.900047
    16  H    5.148374   6.128291   4.319964   3.958420   3.527438
    17  O    3.747781   5.126351   3.680421   2.641399   2.391097
    18  O    3.518932   4.040797   2.781406   2.006942   1.381044
    19  H    2.854369   3.143285   1.875988   2.814615   1.918323
    20  H    2.316281   2.821122   0.968168   3.815950   2.778175
                   11         12         13         14         15
    11  H    0.000000
    12  C    2.119390   0.000000
    13  C    2.590422   1.519127   0.000000
    14  H    2.342108   2.136793   1.088182   0.000000
    15  H    2.917764   2.166374   1.095232   1.778380   0.000000
    16  H    3.606877   2.154972   1.087519   1.772777   1.769601
    17  O    3.241921   1.284816   2.377624   3.264192   2.764788
    18  O    2.067863   2.479281   3.792887   3.939870   4.230850
    19  H    2.325963   2.624209   3.896470   3.908217   4.549354
    20  H    2.967329   2.243077   3.117998   3.101356   4.113555
                   16         17         18         19         20
    16  H    0.000000
    17  O    2.629678   0.000000
    18  O    4.590799   2.958067   0.000000
    19  H    4.577377   3.213460   0.970825   0.000000
    20  H    3.368592   2.906109   2.747408   2.060590   0.000000
 Stoichiometry    C5H12O3(3)
 Framework group  C1[X(C5H12O3)]
 Deg. of freedom    54
 Full point group                 C1      NOp   1
 Largest Abelian subgroup         C1      NOp   1
 Largest concise Abelian subgroup C1      NOp   1
                         Standard orientation:                         
 ---------------------------------------------------------------------
 Center     Atomic      Atomic             Coordinates (Angstroms)
 Number     Number       Type             X           Y           Z
 ---------------------------------------------------------------------
      1          1           0        2.596584   -1.780055    0.252936
      2          6           0        3.231419   -0.920450    0.031251
      3          1           0        4.089512   -0.956608    0.702874
      4          1           0        3.587880   -1.010833   -0.994156
      5          6           0        2.466509    0.374469    0.218700
      6          1           0        2.124136    0.470173    1.253760
      7          1           0        3.103933    1.231046    0.003156
      8          8           0        1.363119    0.481247   -0.670313
      9          1           0       -2.752543    1.220407    0.124710
     10          6           0       -1.773768    0.967216   -0.291186
     11          1           0       -1.852504    0.910215   -1.383217
     12          6           0       -1.411674   -0.492564    0.143117
     13          6           0       -2.067289   -1.577569   -0.693950
     14          1           0       -1.834501   -1.404073   -1.742687
     15          1           0       -3.154558   -1.568553   -0.562419
     16          1           0       -1.695741   -2.557564   -0.403679
     17          8           0       -1.440779   -0.674980    1.414584
     18          8           0       -0.874388    1.927752    0.128061
     19          1           0        0.001881    1.689186   -0.215071
     20          1           0        0.731113   -0.222111   -0.462453
 ---------------------------------------------------------------------
 Rotational constants (GHZ):           2.4651844           0.9703961           0.8220339
 Standard basis: Aug-CC-pVTZ (5D, 7F)
 There are   740 symmetry adapted cartesian basis functions of A   symmetry.
 There are   644 symmetry adapted basis functions of A   symmetry.
   644 basis functions,   900 primitive gaussians,   740 cartesian basis functions
    34 alpha electrons       32 beta electrons
       nuclear repulsion energy       391.5097660557 Hartrees.
 NAtoms=   20 NActive=   20 NUniq=   20 SFac= 1.00D+00 NAtFMM=   60 NAOKFM=F Big=F
 Integral buffers will be    131072 words long.
 Raffenetti 2 integral format.
 Two-electron integral symmetry is turned on.
 Nuclear repulsion after empirical dispersion term =      391.5000416320 Hartrees.
 One-electron integrals computed using PRISM.
 NBasis=   644 RedAO= T EigKep=  7.83D-06  NBF=   644
 NBsUse=   644 1.00D-06 EigRej= -1.00D+00 NBFU=   644
 Initial guess from the checkpoint file:  "Forward-wb-opt.chk"
 B after Tr=     0.000000    0.000000    0.000000
         Rot=    0.999991   -0.003287   -0.002387   -0.000749 Ang=  -0.47 deg.
 Initial guess <Sx>= 0.0000 <Sy>= 0.0000 <Sz>= 1.0000 <S**2>= 2.0078 S= 1.0026
 ExpMin= 2.53D-02 ExpMax= 1.53D+04 ExpMxC= 5.22D+02 IAcc=3 IRadAn=         7 AccDes= 0.00D+00
 Harris functional with IExCor= 4639 and IRadAn=       7 diagonalized for initial guess.
 HarFok:  IExCor= 4639 AccDes= 0.00D+00 IRadAn=         7 IDoV= 1 UseB2=F ITyADJ=14
 ICtDFT=  3500011 ScaDFX=  1.000000  1.000000  1.000000  1.000000
 FoFCou: FMM=F IPFlag=           0 FMFlag=      100000 FMFlg1=           0
         NFxFlg=           0 DoJE=T BraDBF=F KetDBF=T FulRan=T
         wScrn=  0.000000 ICntrl=       500 IOpCl=  0 I1Cent=   200000004 NGrid=           0
         NMat0=    1 NMatS0=      1 NMatT0=    0 NMatD0=    1 NMtDS0=    0 NMtDT0=    0
 Petite list used in FoFCou.
 Requested convergence on RMS density matrix=1.00D-08 within 128 cycles.
 Requested convergence on MAX density matrix=1.00D-06.
 Requested convergence on             energy=1.00D-06.
 No special actions if energy rises.
 SCF Done:  E(UwB97XD) =  -423.333688621     A.U. after   16 cycles
            NFock= 16  Conv=0.49D-08     -V/T= 2.0059
 <Sx>= 0.0000 <Sy>= 0.0000 <Sz>= 1.0000 <S**2>= 2.0077 S= 1.0026
 <L.S>=  0.00000000000    
 Annihilation of the first spin contaminant:
 S**2 before annihilation     2.0077,   after     2.0000
 Calling FoFJK, ICntrl=      2127 FMM=F ISym2X=0 I1Cent= 0 IOpClX= 1 NMat=1 NMatS=1 NMatT=0.
 ***** Axes restored to original set *****
 -------------------------------------------------------------------
 Center     Atomic                   Forces (Hartrees/Bohr)
 Number     Number              X              Y              Z
 -------------------------------------------------------------------
      1        1          -0.000063970   -0.000084448    0.000035556
      2        6          -0.000253715    0.000022367   -0.000046841
      3        1           0.000114983    0.000068713    0.000124698
      4        1           0.000033486    0.000007004   -0.000119968
      5        6           0.000485454    0.000113763    0.000996972
      6        1          -0.000087507    0.000018484    0.000009125
      7        1           0.000021676   -0.000004570   -0.000247667
      8        8           0.000675592   -0.000221587   -0.001340415
      9        1           0.000126863    0.000124442    0.000146056
     10        6          -0.000718396   -0.000350791   -0.000618026
     11        1           0.000121656   -0.000034948   -0.000002747
     12        6           0.000591908    0.000383247   -0.000920087
     13        6          -0.000093255   -0.000018406   -0.000080124
     14        1           0.000058858    0.000033107   -0.000080419
     15        1          -0.000097866    0.000016276    0.000057940
     16        1           0.000053972   -0.000139416    0.000061130
     17        8          -0.000187592   -0.000252719    0.001193491
     18        8          -0.000174108    0.000226747    0.000587928
     19        1           0.000125151    0.000266414    0.000158987
     20        1          -0.000733188   -0.000173680    0.000084410
 -------------------------------------------------------------------
 Cartesian Forces:  Max     0.001340415 RMS     0.000384720

 GradGradGradGradGradGradGradGradGradGradGradGradGradGradGradGradGradGrad
 Berny optimization.
 Using GEDIIS/GDIIS optimizer.
 FormGI is forming the generalized inverse of G from B-inverse, IUseBI=4.
 Internal  Forces:  Max     0.001219763 RMS     0.000274611
 Search for a local minimum.
 Step number   7 out of a maximum of   94
 All quantities printed in internal units (Hartrees-Bohrs-Radians)
 Mixed Optimization -- En-DIIS/RFO-DIIS
 Swapping is turned off.
 Update second derivatives using D2CorX and points    1    3    4    2    5
                                                      6    7
 DE= -7.31D-05 DEPred=-4.49D-05 R= 1.63D+00
 TightC=F SS=  1.41D+00  RLast= 7.93D-02 DXNew= 3.5676D-01 2.3801D-01
 Trust test= 1.63D+00 RLast= 7.93D-02 DXMaxT set to 2.38D-01
 ITU=  1  1  0 -1 -1  1  0
     Eigenvalues ---    0.00215   0.00352   0.00384   0.00449   0.00480
     Eigenvalues ---    0.01565   0.01900   0.02414   0.04149   0.04340
     Eigenvalues ---    0.05503   0.05585   0.05640   0.05673   0.06187
     Eigenvalues ---    0.07099   0.07273   0.07888   0.09599   0.11640
     Eigenvalues ---    0.12060   0.12881   0.14456   0.15455   0.15994
     Eigenvalues ---    0.16000   0.16000   0.16011   0.16014   0.16227
     Eigenvalues ---    0.19149   0.20078   0.22015   0.24084   0.24472
     Eigenvalues ---    0.25045   0.29336   0.30665   0.33068   0.33512
     Eigenvalues ---    0.33746   0.33929   0.33974   0.34035   0.34150
     Eigenvalues ---    0.34277   0.34345   0.34372   0.36369   0.41775
     Eigenvalues ---    0.49533   0.51352   0.55081   0.70659
 En-DIIS/RFO-DIIS/Sim-DIIS IScMMF=       -3 using points:     7    6    5
 RFO step:  Lambda=-1.75968702D-04.
 DidBck=F Rises=F RFO-DIIS coefs:    2.72425   -2.00000    0.27575
 Iteration  1 RMS(Cart)=  0.08296683 RMS(Int)=  0.00190119
 Iteration  2 RMS(Cart)=  0.00492300 RMS(Int)=  0.00032432
 Iteration  3 RMS(Cart)=  0.00000724 RMS(Int)=  0.00032429
 Iteration  4 RMS(Cart)=  0.00000000 RMS(Int)=  0.00032429
 Variable       Old X    -DE/DX   Delta X   Delta X   Delta X     New X
                                 (Linear)    (Quad)   (Total)
    R1        2.06238   0.00011   0.00040   0.00025   0.00066   2.06304
    R2        2.06033   0.00017  -0.00009   0.00051   0.00043   2.06075
    R3        2.05858   0.00012   0.00042   0.00025   0.00066   2.05925
    R4        2.86407  -0.00009   0.00151  -0.00009   0.00142   2.86548
    R5        2.06813   0.00004   0.00126   0.00025   0.00150   2.06963
    R6        2.05841   0.00006   0.00075   0.00017   0.00092   2.05933
    R7        2.68528   0.00066  -0.00537   0.00245  -0.00293   2.68236
    R8        3.54510   0.00042   0.03055   0.02515   0.05570   3.60080
    R9        1.82957   0.00063   0.00362   0.00070   0.00432   1.83389
   R10        2.06584  -0.00003   0.00171  -0.00023   0.00147   2.06731
   R11        2.07180   0.00000   0.00146  -0.00015   0.00131   2.07311
   R12        2.95831   0.00012  -0.00690  -0.00159  -0.00849   2.94982
   R13        2.60980   0.00033   0.00053   0.00080   0.00133   2.61112
   R14        2.87073   0.00013  -0.00130   0.00088  -0.00042   2.87032
   R15        2.42795   0.00122   0.00125   0.00279   0.00403   2.43198
   R16        2.05637   0.00010   0.00022   0.00034   0.00056   2.05693
   R17        2.06969   0.00010   0.00021   0.00018   0.00039   2.07008
   R18        2.05511   0.00016   0.00003   0.00034   0.00037   2.05548
   R19        1.83459   0.00040  -0.00084   0.00054  -0.00030   1.83429
    A1        1.88238   0.00004   0.00010   0.00016   0.00027   1.88264
    A2        1.89251   0.00001  -0.00042   0.00033  -0.00009   1.89242
    A3        1.93292   0.00003  -0.00086  -0.00035  -0.00121   1.93171
    A4        1.89606   0.00005   0.00019   0.00024   0.00043   1.89649
    A5        1.92768  -0.00011   0.00047  -0.00022   0.00025   1.92793
    A6        1.93099  -0.00001   0.00051  -0.00012   0.00039   1.93138
    A7        1.92791   0.00000  -0.00214  -0.00073  -0.00287   1.92504
    A8        1.93058   0.00005  -0.00068  -0.00017  -0.00086   1.92972
    A9        1.95920  -0.00003   0.00087   0.00031   0.00118   1.96038
   A10        1.87701   0.00007  -0.00218   0.00114  -0.00105   1.87597
   A11        1.92007   0.00000   0.00184   0.00013   0.00197   1.92204
   A12        1.84575  -0.00009   0.00236  -0.00063   0.00174   1.84749
   A13        2.04879  -0.00096  -0.02601  -0.02279  -0.04908   1.99971
   A14        1.89439   0.00030  -0.00242  -0.00294  -0.00712   1.88727
   A15        1.51277  -0.00021  -0.03049  -0.01803  -0.04993   1.46284
   A16        1.90359   0.00008  -0.00644   0.00202  -0.00443   1.89916
   A17        1.89391   0.00020  -0.00116   0.00182   0.00066   1.89457
   A18        1.88230   0.00005  -0.00057  -0.00209  -0.00267   1.87964
   A19        1.81776   0.00015   0.00141   0.00197   0.00337   1.82113
   A20        1.96634   0.00012   0.00051  -0.00032   0.00017   1.96651
   A21        1.99732  -0.00058   0.00569  -0.00298   0.00270   2.00002
   A22        1.99689  -0.00005   0.00222   0.00126   0.00348   2.00037
   A23        1.98417   0.00011   0.00310   0.00169   0.00479   1.98896
   A24        2.01985  -0.00011  -0.00292  -0.00138  -0.00431   2.01554
   A25        1.90165  -0.00004  -0.00053   0.00013  -0.00041   1.90124
   A26        1.93519  -0.00005   0.00051  -0.00063  -0.00012   1.93507
   A27        1.92740  -0.00001   0.00090   0.00008   0.00098   1.92838
   A28        1.90371   0.00006  -0.00063   0.00034  -0.00029   1.90342
   A29        1.90479   0.00002  -0.00025  -0.00003  -0.00028   1.90451
   A30        1.89075   0.00002  -0.00002   0.00012   0.00010   1.89086
   A31        1.88556  -0.00072   0.00683  -0.00180   0.00503   1.89059
   A32        2.68813  -0.00079  -0.00997  -0.00727  -0.01724   2.67089
    D1        1.05905  -0.00006   0.00478  -0.00126   0.00352   1.06257
    D2        3.13519   0.00006   0.00027  -0.00041  -0.00014   3.13505
    D3       -1.09092  -0.00004   0.00334  -0.00111   0.00223  -1.08869
    D4       -1.02512  -0.00005   0.00490  -0.00109   0.00380  -1.02131
    D5        1.05102   0.00006   0.00039  -0.00025   0.00015   1.05117
    D6        3.10810  -0.00003   0.00346  -0.00095   0.00252   3.11062
    D7       -3.12513  -0.00004   0.00402  -0.00116   0.00286  -3.12228
    D8       -1.04899   0.00008  -0.00049  -0.00032  -0.00080  -1.04979
    D9        1.00808  -0.00001   0.00259  -0.00102   0.00157   1.00965
   D10        2.79229  -0.00033  -0.05258  -0.03929  -0.09163   2.70066
   D11        1.11643   0.00013  -0.00419  -0.00723  -0.01167   1.10477
   D12        0.63792  -0.00031  -0.05177  -0.03866  -0.09020   0.54772
   D13       -1.03793   0.00015  -0.00339  -0.00660  -0.01023  -1.04817
   D14       -1.38412  -0.00034  -0.05139  -0.03973  -0.09088  -1.47501
   D15       -3.05998   0.00012  -0.00301  -0.00767  -0.01092  -3.07090
   D16       -1.79030   0.00008   0.04030   0.01606   0.05506  -1.73524
   D17        0.11534   0.00020   0.01754   0.00049   0.01932   0.13466
   D18        1.40490   0.00014  -0.01031   0.00258  -0.00772   1.39718
   D19       -0.96925   0.00024  -0.01166   0.00147  -0.01020  -0.97946
   D20       -0.62117  -0.00012  -0.00312  -0.00152  -0.00462  -0.62579
   D21       -2.99532  -0.00002  -0.00447  -0.00263  -0.00710  -3.00243
   D22       -2.77557  -0.00003  -0.00815  -0.00073  -0.00888  -2.78445
   D23        1.13346   0.00008  -0.00951  -0.00184  -0.01136   1.12210
   D24        3.10884  -0.00003  -0.01396  -0.00495  -0.01891   3.08993
   D25       -1.07258   0.00018  -0.02208  -0.00403  -0.02611  -1.09869
   D26        0.99970   0.00005  -0.01575  -0.00383  -0.01958   0.98013
   D27        0.95017   0.00001   0.00210  -0.00082   0.00129   0.95146
   D28       -1.14518  -0.00001   0.00290  -0.00093   0.00198  -1.14320
   D29        3.04208   0.00001   0.00201  -0.00073   0.00128   3.04336
   D30       -2.97496   0.00000   0.00626   0.00173   0.00798  -2.96698
   D31        1.21287  -0.00001   0.00706   0.00162   0.00867   1.22155
   D32       -0.88305   0.00000   0.00616   0.00182   0.00798  -0.87507
   D33       -0.66704   0.00039   0.02767   0.00544   0.03311  -0.63393
         Item               Value     Threshold  Converged?
 Maximum Force            0.001220     0.000450     NO 
 RMS     Force            0.000275     0.000300     YES
 Maximum Displacement     0.280379     0.001800     NO 
 RMS     Displacement     0.085385     0.001200     NO 
 Predicted change in Energy=-8.813118D-05
 GradGradGradGradGradGradGradGradGradGradGradGradGradGradGradGradGradGrad

                          Input orientation:                          
 ---------------------------------------------------------------------
 Center     Atomic      Atomic             Coordinates (Angstroms)
 Number     Number       Type             X           Y           Z
 ---------------------------------------------------------------------
      1          1           0        2.464060   -1.787015    0.326484
      2          6           0        3.165473   -0.981659    0.100082
      3          1           0        3.981138   -1.035589    0.821873
      4          1           0        3.571063   -1.148401   -0.897492
      5          6           0        2.476185    0.366669    0.178869
      6          1           0        2.088089    0.536502    1.188822
      7          1           0        3.179486    1.169543   -0.040942
      8          8           0        1.431606    0.494610   -0.773655
      9          1           0       -2.668046    1.241389    0.129142
     10          6           0       -1.701095    0.995971   -0.319811
     11          1           0       -1.822387    0.932139   -1.408256
     12          6           0       -1.306679   -0.451644    0.110883
     13          6           0       -1.983830   -1.554749   -0.683913
     14          1           0       -1.797184   -1.391931   -1.743837
     15          1           0       -3.064910   -1.555871   -0.507136
     16          1           0       -1.589291   -2.527206   -0.397933
     17          8           0       -1.274600   -0.627248    1.385394
     18          8           0       -0.801645    1.973927    0.059425
     19          1           0        0.071075    1.739954   -0.295264
     20          1           0        0.752154   -0.166911   -0.567464
 ---------------------------------------------------------------------
                    Distance matrix (angstroms):
                    1          2          3          4          5
     1  H    0.000000
     2  C    1.091713   0.000000
     3  H    1.763967   1.090504   0.000000
     4  H    1.769577   1.089706   1.771187   0.000000
     5  C    2.158772   1.516349   2.155149   2.157023   0.000000
     6  H    2.506734   2.156600   2.487922   3.064444   1.095202
     7  H    3.063996   2.155865   2.499941   2.501974   1.089750
     8  O    2.735339   2.439074   3.374512   2.700388   1.419442
     9  H    5.962271   6.242814   7.062304   6.759553   5.218306
    10  C    5.050863   5.269802   6.141534   5.720813   4.253747
    11  H    5.364397   5.551257   6.521222   5.803347   4.616973
    12  C    4.006017   4.503463   5.367262   5.029380   3.870958
    13  C    4.567118   5.240077   6.173958   5.573829   4.932339
    14  H    4.754001   5.310022   6.332366   5.440008   5.005113
    15  H    5.596236   6.286184   7.189141   6.659922   5.905125
    16  H    4.183576   5.024392   5.894279   5.364692   5.023476
    17  O    4.055112   4.635934   5.301611   5.381786   4.063491
    18  O    4.988069   4.947239   5.702064   5.457582   3.652631
    19  H    4.307256   4.139901   4.923436   4.577684   2.809852
    20  H    2.520813   2.633162   3.620938   3.003080   1.952948
                    6          7          8          9         10
     6  H    0.000000
     7  H    1.761876   0.000000
     8  O    2.069793   2.011836   0.000000
     9  H    4.923475   5.850445   4.263785   0.000000
    10  C    4.104266   4.891621   3.204864   1.093975   0.000000
    11  H    4.710963   5.190823   3.344043   1.781675   1.097041
    12  C    3.696328   4.772523   3.029193   2.172559   1.560978
    13  C    4.945806   5.873245   3.984109   2.991253   2.592042
    14  H    5.235905   5.850491   3.863338   3.346763   2.781935
    15  H    5.814439   6.829180   4.949158   2.896034   2.899480
    16  H    5.042541   6.044388   4.289331   3.955228   3.525817
    17  O    3.563795   5.010167   3.639177   2.647954   2.392584
    18  O    3.419400   4.062821   2.805319   2.006221   1.381747
    19  H    2.778337   3.170531   1.905462   2.816286   1.922159
    20  H    2.316043   2.820510   0.970454   3.763819   2.726180
                   11         12         13         14         15
    11  H    0.000000
    12  C    2.118631   0.000000
    13  C    2.595255   1.518906   0.000000
    14  H    2.348308   2.136521   1.088478   0.000000
    15  H    2.923367   2.166251   1.095439   1.778605   0.000000
    16  H    3.611393   2.155626   1.087713   1.773000   1.769992
    17  O    3.245957   1.286951   2.375983   3.263422   2.765722
    18  O    2.069136   2.478125   3.794952   3.946119   4.231174
    19  H    2.340195   2.620355   3.902402   3.923959   4.554311
    20  H    2.922859   2.186326   3.070059   3.063275   4.062367
                   16         17         18         19         20
    16  H    0.000000
    17  O    2.624715   0.000000
    18  O    4.592359   2.957700   0.000000
    19  H    4.579957   3.199858   0.970664   0.000000
    20  H    3.328978   2.851893   2.718542   2.043061   0.000000
 Stoichiometry    C5H12O3(3)
 Framework group  C1[X(C5H12O3)]
 Deg. of freedom    54
 Full point group                 C1      NOp   1
 Largest Abelian subgroup         C1      NOp   1
 Largest concise Abelian subgroup C1      NOp   1
                         Standard orientation:                         
 ---------------------------------------------------------------------
 Center     Atomic      Atomic             Coordinates (Angstroms)
 Number     Number       Type             X           Y           Z
 ---------------------------------------------------------------------
      1          1           0        2.444852   -1.763546    0.258760
      2          6           0        3.127249   -0.935272    0.058423
      3          1           0        3.950840   -1.000650    0.770198
      4          1           0        3.526468   -1.053727   -0.948579
      5          6           0        2.411065    0.394079    0.197057
      6          1           0        2.029393    0.515498    1.216396
      7          1           0        3.095464    1.219651    0.003190
      8          8           0        1.354846    0.537738   -0.740268
      9          1           0       -2.750372    1.161755    0.228059
     10          6           0       -1.782974    0.954730   -0.238916
     11          1           0       -1.913511    0.931612   -1.327918
     12          6           0       -1.354577   -0.500228    0.130171
     13          6           0       -2.016508   -1.584909   -0.701929
     14          1           0       -1.843589   -1.376264   -1.756135
     15          1           0       -3.095563   -1.615771   -0.515719
     16          1           0       -1.599208   -2.559442   -0.458485
     17          8           0       -1.306476   -0.725564    1.396327
     18          8           0       -0.900263    1.935554    0.170999
     19          1           0       -0.026391    1.734239   -0.200495
     20          1           0        0.691238   -0.145582   -0.554584
 ---------------------------------------------------------------------
 Rotational constants (GHZ):           2.4184641           1.0159923           0.8504990
 Standard basis: Aug-CC-pVTZ (5D, 7F)
 There are   740 symmetry adapted cartesian basis functions of A   symmetry.
 There are   644 symmetry adapted basis functions of A   symmetry.
   644 basis functions,   900 primitive gaussians,   740 cartesian basis functions
    34 alpha electrons       32 beta electrons
       nuclear repulsion energy       393.5042084627 Hartrees.
 NAtoms=   20 NActive=   20 NUniq=   20 SFac= 1.00D+00 NAtFMM=   60 NAOKFM=F Big=F
 Integral buffers will be    131072 words long.
 Raffenetti 2 integral format.
 Two-electron integral symmetry is turned on.
 Nuclear repulsion after empirical dispersion term =      393.4942724792 Hartrees.
 One-electron integrals computed using PRISM.
 NBasis=   644 RedAO= T EigKep=  7.42D-06  NBF=   644
 NBsUse=   644 1.00D-06 EigRej= -1.00D+00 NBFU=   644
 Initial guess from the checkpoint file:  "Forward-wb-opt.chk"
 B after Tr=     0.000000    0.000000    0.000000
         Rot=    0.999959   -0.007147   -0.003809   -0.004128 Ang=  -1.04 deg.
 Initial guess <Sx>= 0.0000 <Sy>= 0.0000 <Sz>= 1.0000 <S**2>= 2.0077 S= 1.0026
 ExpMin= 2.53D-02 ExpMax= 1.53D+04 ExpMxC= 5.22D+02 IAcc=3 IRadAn=         7 AccDes= 0.00D+00
 Harris functional with IExCor= 4639 and IRadAn=       7 diagonalized for initial guess.
 HarFok:  IExCor= 4639 AccDes= 0.00D+00 IRadAn=         7 IDoV= 1 UseB2=F ITyADJ=14
 ICtDFT=  3500011 ScaDFX=  1.000000  1.000000  1.000000  1.000000
 FoFCou: FMM=F IPFlag=           0 FMFlag=      100000 FMFlg1=           0
         NFxFlg=           0 DoJE=T BraDBF=F KetDBF=T FulRan=T
         wScrn=  0.000000 ICntrl=       500 IOpCl=  0 I1Cent=   200000004 NGrid=           0
         NMat0=    1 NMatS0=      1 NMatT0=    0 NMatD0=    1 NMtDS0=    0 NMtDT0=    0
 Petite list used in FoFCou.
 Requested convergence on RMS density matrix=1.00D-08 within 128 cycles.
 Requested convergence on MAX density matrix=1.00D-06.
 Requested convergence on             energy=1.00D-06.
 No special actions if energy rises.
 SCF Done:  E(UwB97XD) =  -423.333810800     A.U. after   16 cycles
            NFock= 16  Conv=0.95D-08     -V/T= 2.0059
 <Sx>= 0.0000 <Sy>= 0.0000 <Sz>= 1.0000 <S**2>= 2.0077 S= 1.0026
 <L.S>=  0.00000000000    
 Annihilation of the first spin contaminant:
 S**2 before annihilation     2.0077,   after     2.0000
 Calling FoFJK, ICntrl=      2127 FMM=F ISym2X=0 I1Cent= 0 IOpClX= 1 NMat=1 NMatS=1 NMatT=0.
 ***** Axes restored to original set *****
 -------------------------------------------------------------------
 Center     Atomic                   Forces (Hartrees/Bohr)
 Number     Number              X              Y              Z
 -------------------------------------------------------------------
      1        1           0.000058485    0.000058009    0.000035789
      2        6          -0.000424339    0.000068775   -0.000192629
      3        1          -0.000002782    0.000070490    0.000012630
      4        1          -0.000018709    0.000054474    0.000060689
      5        6           0.001555942    0.000054659    0.001866485
      6        1          -0.000170676   -0.000032332   -0.000340002
      7        1          -0.000165827   -0.000151339   -0.000266183
      8        8          -0.001127011   -0.000453216   -0.001109004
      9        1           0.000464329    0.000060843    0.000083286
     10        6          -0.001771372    0.000157233   -0.001052389
     11        1           0.000418595   -0.000127440    0.000331780
     12        6           0.000575783   -0.000225762   -0.000045326
     13        6          -0.000220533   -0.000171764   -0.000271750
     14        1           0.000049087    0.000031736    0.000099778
     15        1           0.000111028    0.000038020    0.000066537
     16        1           0.000041702    0.000024313    0.000025218
     17        8          -0.000139145    0.000032946    0.000351993
     18        8           0.000799587    0.000212681    0.001034958
     19        1          -0.000444887    0.000268445   -0.000341220
     20        1           0.000410744    0.000029228   -0.000350640
 -------------------------------------------------------------------
 Cartesian Forces:  Max     0.001866485 RMS     0.000533388

 GradGradGradGradGradGradGradGradGradGradGradGradGradGradGradGradGradGrad
 Berny optimization.
 Using GEDIIS/GDIIS optimizer.
 FormGI is forming the generalized inverse of G from B-inverse, IUseBI=4.
 Internal  Forces:  Max     0.001390656 RMS     0.000276042
 Search for a local minimum.
 Step number   8 out of a maximum of   94
 All quantities printed in internal units (Hartrees-Bohrs-Radians)
 Mixed Optimization -- En-DIIS/RFO-DIIS
 Swapping is turned off.
 Update second derivatives using D2CorX and points    1    3    4    2    5
                                                      6    7    8
 DE= -1.22D-04 DEPred=-8.81D-05 R= 1.39D+00
 TightC=F SS=  1.41D+00  RLast= 2.01D-01 DXNew= 4.0029D-01 6.0303D-01
 Trust test= 1.39D+00 RLast= 2.01D-01 DXMaxT set to 4.00D-01
 ITU=  1  1  1  0 -1 -1  1  0
     Eigenvalues ---    0.00208   0.00287   0.00359   0.00452   0.00454
     Eigenvalues ---    0.01763   0.01894   0.02368   0.03815   0.04338
     Eigenvalues ---    0.05556   0.05623   0.05673   0.05690   0.06027
     Eigenvalues ---    0.07094   0.07275   0.07801   0.09633   0.11455
     Eigenvalues ---    0.11955   0.12888   0.14433   0.15709   0.15993
     Eigenvalues ---    0.16000   0.16002   0.16013   0.16023   0.16335
     Eigenvalues ---    0.19333   0.20104   0.22036   0.23838   0.24536
     Eigenvalues ---    0.25071   0.29105   0.30885   0.32061   0.33488
     Eigenvalues ---    0.33692   0.33845   0.33973   0.34012   0.34149
     Eigenvalues ---    0.34295   0.34345   0.34365   0.37921   0.41576
     Eigenvalues ---    0.50423   0.53256   0.54622   0.69428
 En-DIIS/RFO-DIIS/Sim-DIIS IScMMF=       -3 using points:     8    7    6    5
 RFO step:  Lambda=-6.71818742D-05.
 DidBck=F Rises=F RFO-DIIS coefs:    1.59509   -0.62642   -0.15637    0.18770
 Iteration  1 RMS(Cart)=  0.04765449 RMS(Int)=  0.00059807
 Iteration  2 RMS(Cart)=  0.00144305 RMS(Int)=  0.00020770
 Iteration  3 RMS(Cart)=  0.00000078 RMS(Int)=  0.00020770
 Variable       Old X    -DE/DX   Delta X   Delta X   Delta X     New X
                                 (Linear)    (Quad)   (Total)
    R1        2.06304  -0.00007   0.00037  -0.00015   0.00022   2.06326
    R2        2.06075   0.00000   0.00030  -0.00006   0.00024   2.06099
    R3        2.05925  -0.00007   0.00039  -0.00018   0.00021   2.05946
    R4        2.86548  -0.00040   0.00052  -0.00056  -0.00005   2.86544
    R5        2.06963  -0.00026   0.00075  -0.00059   0.00016   2.06979
    R6        2.05933  -0.00016   0.00048  -0.00039   0.00009   2.05942
    R7        2.68236   0.00139  -0.00125   0.00322   0.00198   2.68433
    R8        3.60080   0.00035   0.03048   0.00532   0.03580   3.63661
    R9        1.83389  -0.00038   0.00264  -0.00127   0.00137   1.83526
   R10        2.06731  -0.00036   0.00067  -0.00076  -0.00010   2.06722
   R11        2.07311  -0.00037   0.00065  -0.00096  -0.00031   2.07280
   R12        2.94982   0.00042  -0.00408   0.00135  -0.00273   2.94709
   R13        2.61112   0.00055   0.00116   0.00071   0.00187   2.61299
   R14        2.87032   0.00011  -0.00009   0.00038   0.00029   2.87061
   R15        2.43198   0.00034   0.00242  -0.00029   0.00213   2.43412
   R16        2.05693  -0.00008   0.00032  -0.00019   0.00013   2.05705
   R17        2.07008  -0.00010   0.00021  -0.00020   0.00001   2.07009
   R18        2.05548   0.00000   0.00028  -0.00009   0.00018   2.05566
   R19        1.83429  -0.00006   0.00014  -0.00062  -0.00048   1.83381
    A1        1.88264   0.00003   0.00021  -0.00023  -0.00002   1.88262
    A2        1.89242   0.00004   0.00005   0.00036   0.00041   1.89283
    A3        1.93171   0.00003  -0.00059   0.00027  -0.00031   1.93139
    A4        1.89649   0.00005   0.00029  -0.00016   0.00012   1.89661
    A5        1.92793  -0.00011  -0.00012  -0.00025  -0.00036   1.92756
    A6        1.93138  -0.00003   0.00017   0.00001   0.00018   1.93156
    A7        1.92504   0.00012  -0.00142   0.00096  -0.00046   1.92459
    A8        1.92972   0.00012  -0.00031   0.00112   0.00081   1.93053
    A9        1.96038  -0.00014   0.00041  -0.00088  -0.00047   1.95991
   A10        1.87597   0.00009  -0.00008   0.00137   0.00129   1.87726
   A11        1.92204  -0.00010   0.00086  -0.00167  -0.00081   1.92123
   A12        1.84749  -0.00009   0.00061  -0.00088  -0.00027   1.84722
   A13        1.99971  -0.00113  -0.02702  -0.00578  -0.03293   1.96677
   A14        1.88727   0.00005  -0.00409   0.00138  -0.00382   1.88345
   A15        1.46284   0.00033  -0.02717   0.00441  -0.02363   1.43921
   A16        1.89916   0.00023  -0.00191   0.00295   0.00104   1.90020
   A17        1.89457   0.00019   0.00009   0.00150   0.00159   1.89616
   A18        1.87964   0.00011  -0.00171   0.00046  -0.00125   1.87839
   A19        1.82113   0.00010   0.00192  -0.00065   0.00127   1.82240
   A20        1.96651   0.00012   0.00022  -0.00092  -0.00071   1.96580
   A21        2.00002  -0.00071   0.00132  -0.00299  -0.00167   1.99835
   A22        2.00037   0.00007   0.00158   0.00060   0.00218   2.00255
   A23        1.98896  -0.00014   0.00238  -0.00095   0.00143   1.99039
   A24        2.01554   0.00004  -0.00261   0.00050  -0.00211   2.01343
   A25        1.90124  -0.00007  -0.00030  -0.00015  -0.00045   1.90079
   A26        1.93507  -0.00009  -0.00017  -0.00018  -0.00034   1.93473
   A27        1.92838  -0.00005   0.00052  -0.00042   0.00010   1.92848
   A28        1.90342   0.00010  -0.00003   0.00047   0.00044   1.90386
   A29        1.90451   0.00005  -0.00009   0.00006  -0.00003   1.90449
   A30        1.89086   0.00006   0.00007   0.00023   0.00029   1.89115
   A31        1.89059  -0.00050   0.00327  -0.00276   0.00051   1.89110
   A32        2.67089  -0.00001  -0.00931   0.00070  -0.00861   2.66227
    D1        1.06257  -0.00016   0.00113  -0.00360  -0.00247   1.06010
    D2        3.13505   0.00010  -0.00005  -0.00060  -0.00065   3.13440
    D3       -1.08869  -0.00003   0.00077  -0.00153  -0.00076  -1.08945
    D4       -1.02131  -0.00015   0.00132  -0.00333  -0.00201  -1.02333
    D5        1.05117   0.00011   0.00013  -0.00032  -0.00019   1.05098
    D6        3.11062  -0.00001   0.00096  -0.00125  -0.00030   3.11032
    D7       -3.12228  -0.00012   0.00092  -0.00297  -0.00205  -3.12432
    D8       -1.04979   0.00015  -0.00026   0.00004  -0.00022  -1.05002
    D9        1.00965   0.00002   0.00056  -0.00089  -0.00033   1.00932
   D10        2.70066  -0.00008  -0.05005  -0.00438  -0.05427   2.64639
   D11        1.10477  -0.00010  -0.00655  -0.00814  -0.01486   1.08991
   D12        0.54772  -0.00007  -0.04914  -0.00377  -0.05275   0.49497
   D13       -1.04817  -0.00009  -0.00564  -0.00754  -0.01334  -1.06151
   D14       -1.47501  -0.00008  -0.04980  -0.00408  -0.05372  -1.52873
   D15       -3.07090  -0.00010  -0.00630  -0.00785  -0.01431  -3.08521
   D16       -1.73524   0.00004   0.03988  -0.00222   0.03682  -1.69841
   D17        0.13466   0.00021   0.02056   0.00111   0.02252   0.15718
   D18        1.39718   0.00025   0.00302   0.00440   0.00743   1.40461
   D19       -0.97946   0.00026   0.00268   0.00401   0.00669  -0.97277
   D20       -0.62579  -0.00015   0.00422   0.00067   0.00489  -0.62090
   D21       -3.00243  -0.00014   0.00387   0.00028   0.00415  -2.99828
   D22       -2.78445   0.00006   0.00176   0.00412   0.00589  -2.77856
   D23        1.12210   0.00007   0.00142   0.00374   0.00515   1.12724
   D24        3.08993   0.00003  -0.00817   0.00636  -0.00181   3.08811
   D25       -1.09869   0.00046  -0.01156   0.00978  -0.00178  -1.10048
   D26        0.98013   0.00017  -0.00790   0.00603  -0.00186   0.97826
   D27        0.95146   0.00005   0.00087  -0.00199  -0.00112   0.95034
   D28       -1.14320   0.00002   0.00120  -0.00237  -0.00117  -1.14437
   D29        3.04336   0.00004   0.00088  -0.00226  -0.00138   3.04199
   D30       -2.96698  -0.00004   0.00350  -0.00225   0.00125  -2.96573
   D31        1.22155  -0.00007   0.00383  -0.00262   0.00120   1.22275
   D32       -0.87507  -0.00005   0.00351  -0.00252   0.00099  -0.87408
   D33       -0.63393   0.00005   0.02235  -0.02273  -0.00038  -0.63431
         Item               Value     Threshold  Converged?
 Maximum Force            0.001391     0.000450     NO 
 RMS     Force            0.000276     0.000300     YES
 Maximum Displacement     0.152332     0.001800     NO 
 RMS     Displacement     0.048452     0.001200     NO 
 Predicted change in Energy=-3.367588D-05
 GradGradGradGradGradGradGradGradGradGradGradGradGradGradGradGradGradGrad

                          Input orientation:                          
 ---------------------------------------------------------------------
 Center     Atomic      Atomic             Coordinates (Angstroms)
 Number     Number       Type             X           Y           Z
 ---------------------------------------------------------------------
      1          1           0        2.383449   -1.773588    0.349743
      2          6           0        3.112379   -0.993460    0.121375
      3          1           0        3.910420   -1.053943    0.862286
      4          1           0        3.534608   -1.193469   -0.863217
      5          6           0        2.460098    0.374957    0.156120
      6          1           0        2.053575    0.576350    1.153031
      7          1           0        3.189929    1.153550   -0.064780
      8          8           0        1.440020    0.510716   -0.823062
      9          1           0       -2.651639    1.222767    0.177857
     10          6           0       -1.693071    0.993694   -0.296846
     11          1           0       -1.838080    0.943124   -1.382919
     12          6           0       -1.270151   -0.452295    0.106139
     13          6           0       -1.943421   -1.556775   -0.690338
     14          1           0       -1.778994   -1.377058   -1.751280
     15          1           0       -3.020822   -1.578254   -0.493495
     16          1           0       -1.527229   -2.526012   -0.424456
     17          8           0       -1.211403   -0.646580    1.378125
     18          8           0       -0.795969    1.978047    0.074924
     19          1           0        0.071373    1.758762   -0.301012
     20          1           0        0.745588   -0.138053   -0.622927
 ---------------------------------------------------------------------
                    Distance matrix (angstroms):
                    1          2          3          4          5
     1  H    0.000000
     2  C    1.091829   0.000000
     3  H    1.764151   1.090631   0.000000
     4  H    1.770022   1.089818   1.771458   0.000000
     5  C    2.158613   1.516325   2.154961   2.157216   0.000000
     6  H    2.505254   2.156312   2.488023   3.064470   1.095286
     7  H    3.064372   2.156460   2.500317   2.502959   1.089797
     8  O    2.735612   2.439526   3.375119   2.700585   1.420488
     9  H    5.861723   6.175658   6.979432   6.722476   5.181613
    10  C    4.969300   5.216899   6.077459   5.695006   4.223367
    11  H    5.310739   5.524519   6.486484   5.805248   4.600630
    12  C    3.892807   4.415842   5.269920   4.957288   3.821204
    13  C    4.455399   5.151439   6.077083   5.492785   4.882526
    14  H    4.679472   5.251620   6.269334   5.390429   4.967658
    15  H    5.473147   6.191623   7.082030   6.577113   5.854700
    16  H    4.056961   4.916565   5.778470   5.252655   4.965025
    17  O    3.905211   4.516064   5.163826   5.277056   4.002094
    18  O    4.925341   4.909907   5.653582   5.449084   3.630215
    19  H    4.271613   4.123209   4.899271   4.585383   2.798195
    20  H    2.510708   2.624387   3.613984   2.991702   1.951830
                    6          7          8          9         10
     6  H    0.000000
     7  H    1.762816   0.000000
     8  O    2.070193   2.012562   0.000000
     9  H    4.848491   5.847014   4.272064   0.000000
    10  C    4.039019   4.891124   3.213476   1.093924   0.000000
    11  H    4.659458   5.202177   3.353559   1.782161   1.096877
    12  C    3.633353   4.743444   3.022554   2.172438   1.559533
    13  C    4.891239   5.838533   3.967343   2.996863   2.592760
    14  H    5.190319   5.825671   3.845430   3.352934   2.782665
    15  H    5.753509   6.798527   4.936752   2.903915   2.901122
    16  H    4.993524   5.993340   4.264408   3.959851   3.525921
    17  O    3.493753   4.969322   3.635189   2.647524   2.393331
    18  O    3.353650   4.072676   2.821185   2.006129   1.382734
    19  H    2.727905   3.185510   1.924409   2.816275   1.923177
    20  H    2.318455   2.820384   0.971180   3.746229   2.708179
                   11         12         13         14         15
    11  H    0.000000
    12  C    2.118262   0.000000
    13  C    2.596202   1.519060   0.000000
    14  H    2.349985   2.136378   1.088546   0.000000
    15  H    2.923576   2.166146   1.095445   1.778943   0.000000
    16  H    3.612505   2.155904   1.087810   1.773117   1.770263
    17  O    3.247037   1.288079   2.375467   3.263270   2.764954
    18  O    2.069388   2.476365   3.794369   3.944374   4.233242
    19  H    2.341324   2.618060   3.899200   3.919248   4.553504
    20  H    2.902046   2.166446   3.041067   3.030152   4.034448
                   16         17         18         19         20
    16  H    0.000000
    17  O    2.623225   0.000000
    18  O    4.590280   2.959660   0.000000
    19  H    4.574939   3.201670   0.970410   0.000000
    20  H    3.302641   2.844754   2.709477   2.038652   0.000000
 Stoichiometry    C5H12O3(3)
 Framework group  C1[X(C5H12O3)]
 Deg. of freedom    54
 Full point group                 C1      NOp   1
 Largest Abelian subgroup         C1      NOp   1
 Largest concise Abelian subgroup C1      NOp   1
                         Standard orientation:                         
 ---------------------------------------------------------------------
 Center     Atomic      Atomic             Coordinates (Angstroms)
 Number     Number       Type             X           Y           Z
 ---------------------------------------------------------------------
      1          1           0        2.357456   -1.749485    0.284143
      2          6           0        3.066754   -0.943883    0.084163
      3          1           0        3.872239   -1.017990    0.815722
      4          1           0        3.484946   -1.091728   -0.911307
      5          6           0        2.384305    0.406584    0.182872
      6          1           0        1.981889    0.555640    1.190590
      7          1           0        3.094601    1.210352   -0.009720
      8          8           0        1.353128    0.561069   -0.781802
      9          1           0       -2.744770    1.136181    0.279804
     10          6           0       -1.785394    0.949589   -0.211573
     11          1           0       -1.938491    0.942465   -1.297689
     12          6           0       -1.326769   -0.502392    0.125412
     13          6           0       -1.981897   -1.586643   -0.712890
     14          1           0       -1.830590   -1.357794   -1.766297
     15          1           0       -3.056828   -1.641065   -0.509023
     16          1           0       -1.541846   -2.556696   -0.492246
     17          8           0       -1.252838   -0.749787    1.387345
     18          8           0       -0.907429    1.937202    0.195554
     19          1           0       -0.038630    1.754066   -0.196040
     20          1           0        0.675134   -0.111331   -0.604618
 ---------------------------------------------------------------------
 Rotational constants (GHZ):           2.3924089           1.0405006           0.8665171
 Standard basis: Aug-CC-pVTZ (5D, 7F)
 There are   740 symmetry adapted cartesian basis functions of A   symmetry.
 There are   644 symmetry adapted basis functions of A   symmetry.
   644 basis functions,   900 primitive gaussians,   740 cartesian basis functions
    34 alpha electrons       32 beta electrons
       nuclear repulsion energy       394.4900232224 Hartrees.
 NAtoms=   20 NActive=   20 NUniq=   20 SFac= 1.00D+00 NAtFMM=   60 NAOKFM=F Big=F
 Integral buffers will be    131072 words long.
 Raffenetti 2 integral format.
 Two-electron integral symmetry is turned on.
 Nuclear repulsion after empirical dispersion term =      394.4799542473 Hartrees.
 One-electron integrals computed using PRISM.
 NBasis=   644 RedAO= T EigKep=  7.23D-06  NBF=   644
 NBsUse=   644 1.00D-06 EigRej= -1.00D+00 NBFU=   644
 Initial guess from the checkpoint file:  "Forward-wb-opt.chk"
 B after Tr=     0.000000    0.000000    0.000000
         Rot=    0.999993   -0.003117   -0.001010   -0.001746 Ang=  -0.43 deg.
 Initial guess <Sx>= 0.0000 <Sy>= 0.0000 <Sz>= 1.0000 <S**2>= 2.0077 S= 1.0025
 ExpMin= 2.53D-02 ExpMax= 1.53D+04 ExpMxC= 5.22D+02 IAcc=3 IRadAn=         7 AccDes= 0.00D+00
 Harris functional with IExCor= 4639 and IRadAn=       7 diagonalized for initial guess.
 HarFok:  IExCor= 4639 AccDes= 0.00D+00 IRadAn=         7 IDoV= 1 UseB2=F ITyADJ=14
 ICtDFT=  3500011 ScaDFX=  1.000000  1.000000  1.000000  1.000000
 FoFCou: FMM=F IPFlag=           0 FMFlag=      100000 FMFlg1=           0
         NFxFlg=           0 DoJE=T BraDBF=F KetDBF=T FulRan=T
         wScrn=  0.000000 ICntrl=       500 IOpCl=  0 I1Cent=   200000004 NGrid=           0
         NMat0=    1 NMatS0=      1 NMatT0=    0 NMatD0=    1 NMtDS0=    0 NMtDT0=    0
 Petite list used in FoFCou.
 Requested convergence on RMS density matrix=1.00D-08 within 128 cycles.
 Requested convergence on MAX density matrix=1.00D-06.
 Requested convergence on             energy=1.00D-06.
 No special actions if energy rises.
 SCF Done:  E(UwB97XD) =  -423.333864139     A.U. after   16 cycles
            NFock= 16  Conv=0.55D-08     -V/T= 2.0059
 <Sx>= 0.0000 <Sy>= 0.0000 <Sz>= 1.0000 <S**2>= 2.0077 S= 1.0025
 <L.S>=  0.00000000000    
 Annihilation of the first spin contaminant:
 S**2 before annihilation     2.0077,   after     2.0000
 Calling FoFJK, ICntrl=      2127 FMM=F ISym2X=0 I1Cent= 0 IOpClX= 1 NMat=1 NMatS=1 NMatT=0.
 ***** Axes restored to original set *****
 -------------------------------------------------------------------
 Center     Atomic                   Forces (Hartrees/Bohr)
 Number     Number              X              Y              Z
 -------------------------------------------------------------------
      1        1           0.000084405    0.000124868    0.000028117
      2        6          -0.000321606    0.000105384   -0.000140373
      3        1          -0.000046758    0.000028392   -0.000050993
      4        1          -0.000040479    0.000073296    0.000116385
      5        6           0.001019420   -0.000034251    0.001421706
      6        1          -0.000086496   -0.000025030   -0.000327773
      7        1          -0.000198084   -0.000180745   -0.000204422
      8        8          -0.001282785   -0.000326417   -0.000606286
      9        1           0.000443985    0.000029720   -0.000017152
     10        6          -0.001409705    0.000313574   -0.000779947
     11        1           0.000321833   -0.000111546    0.000290140
     12        6           0.000267308   -0.000583905    0.000549076
     13        6          -0.000177629   -0.000140076   -0.000227209
     14        1           0.000015602    0.000004310    0.000126649
     15        1           0.000159096    0.000019048    0.000024576
     16        1           0.000008346    0.000083678    0.000001361
     17        8          -0.000053277    0.000233973   -0.000374915
     18        8           0.000949003    0.000094474    0.000967737
     19        1          -0.000529621    0.000296281   -0.000463106
     20        1           0.000877439   -0.000005027   -0.000333571
 -------------------------------------------------------------------
 Cartesian Forces:  Max     0.001421706 RMS     0.000466571

 GradGradGradGradGradGradGradGradGradGradGradGradGradGradGradGradGradGrad
 Berny optimization.
 Using GEDIIS/GDIIS optimizer.
 FormGI is forming the generalized inverse of G from B-inverse, IUseBI=4.
 Internal  Forces:  Max     0.001106987 RMS     0.000243976
 Search for a local minimum.
 Step number   9 out of a maximum of   94
 All quantities printed in internal units (Hartrees-Bohrs-Radians)
 Mixed Optimization -- En-DIIS/RFO-DIIS
 Swapping is turned off.
 Update second derivatives using D2CorX and points    1    3    4    2    5
                                                      6    7    8    9
 DE= -5.33D-05 DEPred=-3.37D-05 R= 1.58D+00
 TightC=F SS=  1.41D+00  RLast= 1.20D-01 DXNew= 6.7320D-01 3.5973D-01
 Trust test= 1.58D+00 RLast= 1.20D-01 DXMaxT set to 4.00D-01
 ITU=  1  1  1  1  0 -1 -1  1  0
     Eigenvalues ---    0.00157   0.00246   0.00358   0.00450   0.00479
     Eigenvalues ---    0.01809   0.01974   0.02433   0.03956   0.04345
     Eigenvalues ---    0.05368   0.05623   0.05678   0.05699   0.06020
     Eigenvalues ---    0.07094   0.07277   0.07504   0.09579   0.11142
     Eigenvalues ---    0.11933   0.12889   0.14363   0.15598   0.15993
     Eigenvalues ---    0.16000   0.16004   0.16014   0.16083   0.16183
     Eigenvalues ---    0.19450   0.20092   0.22020   0.22896   0.24617
     Eigenvalues ---    0.25049   0.29064   0.30818   0.32472   0.33465
     Eigenvalues ---    0.33667   0.33822   0.33973   0.34024   0.34149
     Eigenvalues ---    0.34304   0.34349   0.34367   0.37985   0.39352
     Eigenvalues ---    0.50481   0.53338   0.54935   0.71952
 En-DIIS/RFO-DIIS/Sim-DIIS IScMMF=       -3 using points:     9    8    7    6    5
 RFO step:  Lambda=-7.46053206D-05.
 DidBck=F Rises=F RFO-DIIS coefs:    1.99935   -0.62821   -0.85780    0.46406    0.02260
 Iteration  1 RMS(Cart)=  0.05899047 RMS(Int)=  0.00097275
 Iteration  2 RMS(Cart)=  0.00205885 RMS(Int)=  0.00023919
 Iteration  3 RMS(Cart)=  0.00000166 RMS(Int)=  0.00023919
 Iteration  4 RMS(Cart)=  0.00000000 RMS(Int)=  0.00023919
 Variable       Old X    -DE/DX   Delta X   Delta X   Delta X     New X
                                 (Linear)    (Quad)   (Total)
    R1        2.06326  -0.00014   0.00034  -0.00026   0.00008   2.06334
    R2        2.06099  -0.00007   0.00045  -0.00025   0.00019   2.06119
    R3        2.05946  -0.00013   0.00034  -0.00026   0.00008   2.05954
    R4        2.86544  -0.00044  -0.00010  -0.00057  -0.00067   2.86477
    R5        2.06979  -0.00027   0.00030  -0.00043  -0.00013   2.06966
    R6        2.05942  -0.00022   0.00019  -0.00042  -0.00023   2.05919
    R7        2.68433   0.00087   0.00261   0.00063   0.00325   2.68758
    R8        3.63661   0.00019   0.04673  -0.00144   0.04529   3.68190
    R9        1.83526  -0.00069   0.00203  -0.00134   0.00068   1.83595
   R10        2.06722  -0.00039  -0.00013  -0.00050  -0.00062   2.06659
   R11        2.07280  -0.00032  -0.00029  -0.00046  -0.00075   2.07205
   R12        2.94709   0.00044  -0.00349   0.00119  -0.00230   2.94479
   R13        2.61299   0.00049   0.00240   0.00031   0.00271   2.61570
   R14        2.87061   0.00006   0.00057  -0.00016   0.00041   2.87102
   R15        2.43412  -0.00041   0.00330  -0.00145   0.00185   2.43596
   R16        2.05705  -0.00012   0.00027  -0.00025   0.00002   2.05707
   R17        2.07009  -0.00015   0.00009  -0.00024  -0.00015   2.06994
   R18        2.05566  -0.00007   0.00034  -0.00023   0.00011   2.05577
   R19        1.83381  -0.00026  -0.00020  -0.00093  -0.00113   1.83268
    A1        1.88262   0.00001   0.00008  -0.00023  -0.00015   1.88247
    A2        1.89283   0.00006   0.00054   0.00027   0.00081   1.89364
    A3        1.93139  -0.00002  -0.00046  -0.00012  -0.00058   1.93082
    A4        1.89661   0.00002   0.00024  -0.00019   0.00006   1.89666
    A5        1.92756  -0.00003  -0.00054   0.00031  -0.00023   1.92734
    A6        1.93156  -0.00004   0.00015  -0.00005   0.00011   1.93167
    A7        1.92459   0.00008  -0.00079   0.00064  -0.00015   1.92443
    A8        1.93053   0.00010   0.00078   0.00068   0.00146   1.93199
    A9        1.95991  -0.00009  -0.00042  -0.00041  -0.00083   1.95908
   A10        1.87726   0.00007   0.00178   0.00035   0.00214   1.87940
   A11        1.92123  -0.00007  -0.00074  -0.00052  -0.00126   1.91997
   A12        1.84722  -0.00009  -0.00049  -0.00076  -0.00126   1.84596
   A13        1.96677  -0.00111  -0.04289  -0.00197  -0.04497   1.92180
   A14        1.88345  -0.00019  -0.00572   0.00140  -0.00559   1.87786
   A15        1.43921   0.00056  -0.03250   0.00856  -0.02492   1.41429
   A16        1.90020   0.00018   0.00153   0.00065   0.00217   1.90237
   A17        1.89616   0.00009   0.00199   0.00025   0.00224   1.89840
   A18        1.87839  -0.00001  -0.00215   0.00014  -0.00200   1.87639
   A19        1.82240   0.00000   0.00210  -0.00067   0.00142   1.82383
   A20        1.96580   0.00007  -0.00072  -0.00006  -0.00078   1.96502
   A21        1.99835  -0.00031  -0.00237  -0.00025  -0.00262   1.99573
   A22        2.00255   0.00013   0.00261   0.00053   0.00314   2.00569
   A23        1.99039  -0.00023   0.00212  -0.00113   0.00099   1.99139
   A24        2.01343   0.00012  -0.00294   0.00117  -0.00178   2.01165
   A25        1.90079  -0.00003  -0.00048  -0.00004  -0.00052   1.90027
   A26        1.93473  -0.00004  -0.00057   0.00030  -0.00027   1.93446
   A27        1.92848  -0.00005   0.00018  -0.00035  -0.00017   1.92830
   A28        1.90386   0.00006   0.00058   0.00009   0.00067   1.90453
   A29        1.90449   0.00003  -0.00002  -0.00003  -0.00006   1.90443
   A30        1.89115   0.00004   0.00034   0.00003   0.00037   1.89152
   A31        1.89110  -0.00009   0.00065  -0.00069  -0.00004   1.89106
   A32        2.66227   0.00023  -0.01179   0.00205  -0.00975   2.65253
    D1        1.06010  -0.00012  -0.00297  -0.00168  -0.00465   1.05545
    D2        3.13440   0.00008  -0.00076  -0.00041  -0.00117   3.13323
    D3       -1.08945  -0.00003  -0.00113  -0.00119  -0.00232  -1.09176
    D4       -1.02333  -0.00011  -0.00243  -0.00151  -0.00395  -1.02727
    D5        1.05098   0.00009  -0.00022  -0.00025  -0.00047   1.05051
    D6        3.11032  -0.00002  -0.00059  -0.00102  -0.00161   3.10870
    D7       -3.12432  -0.00009  -0.00249  -0.00145  -0.00394  -3.12826
    D8       -1.05002   0.00011  -0.00028  -0.00018  -0.00046  -1.05048
    D9        1.00932   0.00000  -0.00065  -0.00096  -0.00160   1.00772
   D10        2.64639   0.00002  -0.07157   0.00237  -0.06901   2.57738
   D11        1.08991  -0.00019  -0.01783  -0.00725  -0.02527   1.06464
   D12        0.49497   0.00002  -0.06971   0.00221  -0.06731   0.42766
   D13       -1.06151  -0.00018  -0.01597  -0.00741  -0.02357  -1.08508
   D14       -1.52873   0.00003  -0.07117   0.00247  -0.06851  -1.59724
   D15       -3.08521  -0.00017  -0.01743  -0.00715  -0.02477  -3.10998
   D16       -1.69841   0.00001   0.04995   0.00556   0.05451  -1.64391
   D17        0.15718   0.00004   0.02961   0.01051   0.04113   0.19831
   D18        1.40461   0.00018   0.01134  -0.00285   0.00850   1.41311
   D19       -0.97277   0.00011   0.01064  -0.00401   0.00663  -0.96614
   D20       -0.62090  -0.00007   0.00765  -0.00337   0.00428  -0.61662
   D21       -2.99828  -0.00014   0.00695  -0.00453   0.00241  -2.99587
   D22       -2.77856   0.00003   0.00849  -0.00265   0.00584  -2.77273
   D23        1.12724  -0.00004   0.00778  -0.00382   0.00396   1.13121
   D24        3.08811   0.00006  -0.00341   0.00633   0.00292   3.09103
   D25       -1.10048   0.00032  -0.00338   0.00719   0.00381  -1.09667
   D26        0.97826   0.00015  -0.00288   0.00607   0.00319   0.98145
   D27        0.95034   0.00005  -0.00116  -0.00191  -0.00307   0.94727
   D28       -1.14437   0.00002  -0.00121  -0.00219  -0.00340  -1.14777
   D29        3.04199   0.00003  -0.00138  -0.00219  -0.00357   3.03841
   D30       -2.96573  -0.00004   0.00185  -0.00176   0.00009  -2.96564
   D31        1.22275  -0.00006   0.00180  -0.00203  -0.00024   1.22251
   D32       -0.87408  -0.00005   0.00163  -0.00204  -0.00041  -0.87449
   D33       -0.63431  -0.00033   0.00574  -0.02886  -0.02313  -0.65744
         Item               Value     Threshold  Converged?
 Maximum Force            0.001107     0.000450     NO 
 RMS     Force            0.000244     0.000300     YES
 Maximum Displacement     0.178634     0.001800     NO 
 RMS     Displacement     0.059939     0.001200     NO 
 Predicted change in Energy=-3.773352D-05
 GradGradGradGradGradGradGradGradGradGradGradGradGradGradGradGradGradGrad

                          Input orientation:                          
 ---------------------------------------------------------------------
 Center     Atomic      Atomic             Coordinates (Angstroms)
 Number     Number       Type             X           Y           Z
 ---------------------------------------------------------------------
      1          1           0        2.288920   -1.746994    0.392377
      2          6           0        3.050033   -1.001347    0.153842
      3          1           0        3.828321   -1.062306    0.915583
      4          1           0        3.487519   -1.250778   -0.812692
      5          6           0        2.445499    0.388575    0.125087
      6          1           0        2.020046    0.637447    1.103122
      7          1           0        3.205877    1.134545   -0.104579
      8          8           0        1.453953    0.523678   -0.885484
      9          1           0       -2.625489    1.199389    0.244465
     10          6           0       -1.681035    0.988076   -0.264755
     11          1           0       -1.857570    0.958688   -1.346532
     12          6           0       -1.229544   -0.459044    0.096288
     13          6           0       -1.905941   -1.559054   -0.704129
     14          1           0       -1.773513   -1.354884   -1.765133
     15          1           0       -2.976835   -1.603119   -0.478145
     16          1           0       -1.465904   -2.525952   -0.469765
     17          8           0       -1.133450   -0.679884    1.362647
     18          8           0       -0.781228    1.974420    0.100484
     19          1           0        0.074934    1.773167   -0.308204
     20          1           0        0.746066   -0.112142   -0.689207
 ---------------------------------------------------------------------
                    Distance matrix (angstroms):
                    1          2          3          4          5
     1  H    0.000000
     2  C    1.091871   0.000000
     3  H    1.764171   1.090733   0.000000
     4  H    1.770610   1.089861   1.771610   0.000000
     5  C    2.157919   1.515972   2.154562   2.157015   0.000000
     6  H    2.502600   2.155841   2.488812   3.064182   1.095216
     7  H    3.064481   2.157105   2.500864   2.504099   1.089676
     8  O    2.736064   2.439953   3.375916   2.699885   1.422206
     9  H    5.731881   6.087939   6.871486   6.670064   5.136787
    10  C    4.865488   5.149373   5.995854   5.659210   4.188038
    11  H    5.247657   5.493399   6.444450   5.808330   4.583349
    12  C    3.758466   4.314184   5.159182   4.868651   3.771634
    13  C    4.339874   5.060517   5.979297   5.403354   4.838996
    14  H    4.616488   5.203274   6.217104   5.347564   4.940915
    15  H    5.339165   6.089719   6.967432   6.482587   5.807963
    16  H    3.930491   4.806973   5.664827   5.126408   4.913999
    17  O    3.713860   4.366472   4.996527   5.139199   3.934721
    18  O    4.833211   4.851453   5.579787   5.427521   3.595452
    19  H    4.217118   4.094220   4.860605   4.587428   2.779283
    20  H    2.494587   2.609537   3.602563   2.971078   1.949837
                    6          7          8          9         10
     6  H    0.000000
     7  H    1.764041   0.000000
     8  O    2.070738   2.013011   0.000000
     9  H    4.757527   5.842163   4.286632   0.000000
    10  C    3.961317   4.891730   3.229415   1.093595   0.000000
    11  H    4.597816   5.216500   3.371644   1.782949   1.096481
    12  C    3.574331   4.717291   3.021717   2.172790   1.558318
    13  C    4.848108   5.809099   3.957215   3.004427   2.594514
    14  H    5.156294   5.809392   3.836576   3.359860   2.783730
    15  H    5.699944   6.772023   4.931640   2.915418   2.904983
    16  H    4.963155   5.946271   4.242479   3.966475   3.526571
    17  O    3.427427   4.926932   3.632810   2.647296   2.393821
    18  O    3.261888   4.079761   2.841271   2.005667   1.384170
    19  H    2.658038   3.201892   1.948377   2.815483   1.923975
    20  H    2.323220   2.818988   0.971543   3.736206   2.698418
                   11         12         13         14         15
    11  H    0.000000
    12  C    2.118045   0.000000
    13  C    2.598855   1.519278   0.000000
    14  H    2.352639   2.136194   1.088554   0.000000
    15  H    2.927407   2.166082   1.095365   1.779309   0.000000
    16  H    3.614532   2.156013   1.087866   1.773133   1.770481
    17  O    3.247910   1.289057   2.375131   3.263175   2.763865
    18  O    2.069802   2.474419   3.794446   3.943276   4.237250
    19  H    2.340101   2.616876   3.896706   3.914602   4.554282
    20  H    2.890964   2.154154   3.021079   3.008373   4.015913
                   16         17         18         19         20
    16  H    0.000000
    17  O    2.622255   0.000000
    18  O    4.587735   2.960143   0.000000
    19  H    4.569760   3.204589   0.969815   0.000000
    20  H    3.281378   2.839897   2.703697   2.037148   0.000000
 Stoichiometry    C5H12O3(3)
 Framework group  C1[X(C5H12O3)]
 Deg. of freedom    54
 Full point group                 C1      NOp   1
 Largest Abelian subgroup         C1      NOp   1
 Largest concise Abelian subgroup C1      NOp   1
                         Standard orientation:                         
 ---------------------------------------------------------------------
 Center     Atomic      Atomic             Coordinates (Angstroms)
 Number     Number       Type             X           Y           Z
 ---------------------------------------------------------------------
      1          1           0        2.245739   -1.730782    0.330741
      2          6           0        2.990009   -0.959861    0.121157
      3          1           0        3.775305   -1.039632    0.873915
      4          1           0        3.424764   -1.156257   -0.858748
      5          6           0        2.357800    0.417447    0.159956
      6          1           0        1.935177    0.613005    1.151241
      7          1           0        3.101398    1.188274   -0.040748
      8          8           0        1.355871    0.578267   -0.836511
      9          1           0       -2.727188    1.119485    0.351310
     10          6           0       -1.782751    0.950624   -0.173545
     11          1           0       -1.967148    0.966840   -1.254288
     12          6           0       -1.299808   -0.501992    0.118047
     13          6           0       -1.960498   -1.577943   -0.726952
     14          1           0       -1.840476   -1.323166   -1.778444
     15          1           0       -3.028501   -1.653832   -0.495791
     16          1           0       -1.499532   -2.545408   -0.539944
     17          8           0       -1.189419   -0.778135    1.372330
     18          8           0       -0.899859    1.937322    0.230010
     19          1           0       -0.043105    1.772160   -0.193350
     20          1           0        0.662305   -0.079969   -0.664506
 ---------------------------------------------------------------------
 Rotational constants (GHZ):           2.3662807           1.0683112           0.8853876
 Standard basis: Aug-CC-pVTZ (5D, 7F)
 There are   740 symmetry adapted cartesian basis functions of A   symmetry.
 There are   644 symmetry adapted basis functions of A   symmetry.
   644 basis functions,   900 primitive gaussians,   740 cartesian basis functions
    34 alpha electrons       32 beta electrons
       nuclear repulsion energy       395.6040617848 Hartrees.
 NAtoms=   20 NActive=   20 NUniq=   20 SFac= 1.00D+00 NAtFMM=   60 NAOKFM=F Big=F
 Integral buffers will be    131072 words long.
 Raffenetti 2 integral format.
 Two-electron integral symmetry is turned on.
 Nuclear repulsion after empirical dispersion term =      395.5938273823 Hartrees.
 One-electron integrals computed using PRISM.
 NBasis=   644 RedAO= T EigKep=  7.03D-06  NBF=   644
 NBsUse=   644 1.00D-06 EigRej= -1.00D+00 NBFU=   644
 Initial guess from the checkpoint file:  "Forward-wb-opt.chk"
 B after Tr=     0.000000    0.000000    0.000000
         Rot=    0.999991   -0.003835   -0.001642    0.000097 Ang=  -0.48 deg.
 Initial guess <Sx>= 0.0000 <Sy>= 0.0000 <Sz>= 1.0000 <S**2>= 2.0076 S= 1.0025
 ExpMin= 2.53D-02 ExpMax= 1.53D+04 ExpMxC= 5.22D+02 IAcc=3 IRadAn=         7 AccDes= 0.00D+00
 Harris functional with IExCor= 4639 and IRadAn=       7 diagonalized for initial guess.
 HarFok:  IExCor= 4639 AccDes= 0.00D+00 IRadAn=         7 IDoV= 1 UseB2=F ITyADJ=14
 ICtDFT=  3500011 ScaDFX=  1.000000  1.000000  1.000000  1.000000
 FoFCou: FMM=F IPFlag=           0 FMFlag=      100000 FMFlg1=           0
         NFxFlg=           0 DoJE=T BraDBF=F KetDBF=T FulRan=T
         wScrn=  0.000000 ICntrl=       500 IOpCl=  0 I1Cent=   200000004 NGrid=           0
         NMat0=    1 NMatS0=      1 NMatT0=    0 NMatD0=    1 NMtDS0=    0 NMtDT0=    0
 Petite list used in FoFCou.
 Requested convergence on RMS density matrix=1.00D-08 within 128 cycles.
 Requested convergence on MAX density matrix=1.00D-06.
 Requested convergence on             energy=1.00D-06.
 No special actions if energy rises.
 SCF Done:  E(UwB97XD) =  -423.333911483     A.U. after   16 cycles
            NFock= 16  Conv=0.69D-08     -V/T= 2.0059
 <Sx>= 0.0000 <Sy>= 0.0000 <Sz>= 1.0000 <S**2>= 2.0076 S= 1.0025
 <L.S>=  0.00000000000    
 Annihilation of the first spin contaminant:
 S**2 before annihilation     2.0076,   after     2.0000
 Calling FoFJK, ICntrl=      2127 FMM=F ISym2X=0 I1Cent= 0 IOpClX= 1 NMat=1 NMatS=1 NMatT=0.
 ***** Axes restored to original set *****
 -------------------------------------------------------------------
 Center     Atomic                   Forces (Hartrees/Bohr)
 Number     Number              X              Y              Z
 -------------------------------------------------------------------
      1        1           0.000088775    0.000144638    0.000015638
      2        6          -0.000145626    0.000092053   -0.000032879
      3        1          -0.000082994   -0.000013766   -0.000099565
      4        1          -0.000044251    0.000077071    0.000128461
      5        6           0.000268756    0.000003001    0.000553262
      6        1           0.000024133   -0.000010718   -0.000208864
      7        1          -0.000130689   -0.000152703   -0.000064962
      8        8          -0.001256929   -0.000229323    0.000244461
      9        1           0.000254928   -0.000023717   -0.000102180
     10        6          -0.000668745    0.000441163   -0.000318230
     11        1           0.000148881   -0.000083665    0.000170683
     12        6           0.000019281   -0.000841037    0.000932387
     13        6          -0.000078566    0.000010060   -0.000126140
     14        1          -0.000020946   -0.000022325    0.000118886
     15        1           0.000152388   -0.000005408   -0.000023827
     16        1          -0.000021062    0.000111494   -0.000016267
     17        8          -0.000028524    0.000396592   -0.000903387
     18        8           0.000807822   -0.000110941    0.000744890
     19        1          -0.000415793    0.000341024   -0.000581248
     20        1           0.001129162   -0.000123493   -0.000431120
 -------------------------------------------------------------------
 Cartesian Forces:  Max     0.001256929 RMS     0.000389155

 GradGradGradGradGradGradGradGradGradGradGradGradGradGradGradGradGradGrad
 Berny optimization.
 Using GEDIIS/GDIIS optimizer.
 FormGI is forming the generalized inverse of G from B-inverse, IUseBI=4.
 Internal  Forces:  Max     0.000957571 RMS     0.000237869
 Search for a local minimum.
 Step number  10 out of a maximum of   94
 All quantities printed in internal units (Hartrees-Bohrs-Radians)
 Mixed Optimization -- En-DIIS/RFO-DIIS
 Swapping is turned off.
 Update second derivatives using D2CorX and points    4    5    6    7    8
                                                      9   10
 DE= -4.73D-05 DEPred=-3.77D-05 R= 1.25D+00
 TightC=F SS=  1.41D+00  RLast= 1.62D-01 DXNew= 6.7320D-01 4.8573D-01
 Trust test= 1.25D+00 RLast= 1.62D-01 DXMaxT set to 4.86D-01
 ITU=  1  1  1  1  1  0 -1 -1  1  0
     Eigenvalues ---    0.00130   0.00241   0.00358   0.00450   0.00518
     Eigenvalues ---    0.01624   0.01854   0.02676   0.04339   0.04365
     Eigenvalues ---    0.05193   0.05624   0.05684   0.05758   0.06053
     Eigenvalues ---    0.07096   0.07276   0.07441   0.09545   0.10911
     Eigenvalues ---    0.11908   0.12882   0.14179   0.15168   0.15994
     Eigenvalues ---    0.16000   0.16006   0.16011   0.16065   0.16253
     Eigenvalues ---    0.19365   0.19984   0.22027   0.22756   0.24469
     Eigenvalues ---    0.25070   0.29041   0.30685   0.30777   0.33475
     Eigenvalues ---    0.33668   0.33818   0.33969   0.33974   0.34131
     Eigenvalues ---    0.34274   0.34343   0.34370   0.36739   0.39347
     Eigenvalues ---    0.49960   0.51443   0.55492   0.72683
 En-DIIS/RFO-DIIS/Sim-DIIS IScMMF=       -3 using points:    10    9    8    7    6    5
 RFO step:  Lambda=-5.39421154D-05.
 DidBck=F Rises=F RFO-DIIS coefs:    1.60555   -2.00000    1.31718    0.29805   -0.35849
                  RFO-DIIS coefs:    0.13772
 Iteration  1 RMS(Cart)=  0.03468314 RMS(Int)=  0.00050362
 Iteration  2 RMS(Cart)=  0.00086680 RMS(Int)=  0.00032373
 Iteration  3 RMS(Cart)=  0.00000034 RMS(Int)=  0.00032373
 Variable       Old X    -DE/DX   Delta X   Delta X   Delta X     New X
                                 (Linear)    (Quad)   (Total)
    R1        2.06334  -0.00016  -0.00026  -0.00002  -0.00028   2.06306
    R2        2.06119  -0.00013  -0.00024   0.00010  -0.00014   2.06104
    R3        2.05954  -0.00015  -0.00024   0.00000  -0.00025   2.05929
    R4        2.86477  -0.00035  -0.00042  -0.00100  -0.00142   2.86335
    R5        2.06966  -0.00020  -0.00032  -0.00030  -0.00062   2.06904
    R6        2.05919  -0.00018  -0.00027  -0.00027  -0.00054   2.05865
    R7        2.68758   0.00018  -0.00104   0.00427   0.00323   2.69081
    R8        3.68190   0.00000  -0.02401   0.04645   0.02244   3.70434
    R9        1.83595  -0.00083  -0.00129  -0.00032  -0.00161   1.83434
   R10        2.06659  -0.00027  -0.00023  -0.00083  -0.00106   2.06553
   R11        2.07205  -0.00019   0.00001  -0.00099  -0.00098   2.07107
   R12        2.94479   0.00033   0.00264  -0.00132   0.00131   2.94611
   R13        2.61570   0.00024  -0.00079   0.00277   0.00198   2.61768
   R14        2.87102  -0.00006  -0.00022   0.00030   0.00008   2.87109
   R15        2.43596  -0.00096  -0.00198   0.00141  -0.00057   2.43539
   R16        2.05707  -0.00012  -0.00019  -0.00005  -0.00023   2.05684
   R17        2.06994  -0.00015  -0.00012  -0.00022  -0.00034   2.06960
   R18        2.05577  -0.00011  -0.00018   0.00008  -0.00011   2.05566
   R19        1.83268  -0.00032   0.00006  -0.00105  -0.00099   1.83170
    A1        1.88247   0.00000  -0.00004  -0.00030  -0.00034   1.88214
    A2        1.89364   0.00006  -0.00007   0.00115   0.00108   1.89472
    A3        1.93082  -0.00006   0.00013  -0.00062  -0.00048   1.93033
    A4        1.89666  -0.00001  -0.00013  -0.00003  -0.00015   1.89651
    A5        1.92734   0.00005   0.00027  -0.00019   0.00009   1.92742
    A6        1.93167  -0.00004  -0.00018   0.00000  -0.00018   1.93149
    A7        1.92443   0.00002   0.00063  -0.00037   0.00026   1.92469
    A8        1.93199   0.00004  -0.00016   0.00150   0.00133   1.93332
    A9        1.95908  -0.00004   0.00002  -0.00090  -0.00087   1.95820
   A10        1.87940   0.00002  -0.00044   0.00227   0.00182   1.88122
   A11        1.91997  -0.00001   0.00030  -0.00149  -0.00120   1.91877
   A12        1.84596  -0.00004  -0.00042  -0.00088  -0.00129   1.84467
   A13        1.92180  -0.00095   0.02007  -0.04943  -0.02921   1.89259
   A14        1.87786  -0.00024   0.00224  -0.00311   0.00083   1.87869
   A15        1.41429   0.00072   0.01888  -0.01763   0.00255   1.41684
   A16        1.90237   0.00007  -0.00030   0.00298   0.00269   1.90506
   A17        1.89840  -0.00003  -0.00124   0.00263   0.00140   1.89979
   A18        1.87639  -0.00005   0.00059  -0.00135  -0.00077   1.87562
   A19        1.82383  -0.00008  -0.00102   0.00094  -0.00008   1.82374
   A20        1.96502   0.00002   0.00064  -0.00111  -0.00048   1.96454
   A21        1.99573   0.00007   0.00117  -0.00359  -0.00242   1.99331
   A22        2.00569   0.00006  -0.00136   0.00254   0.00118   2.00687
   A23        1.99139  -0.00025  -0.00159   0.00013  -0.00146   1.98993
   A24        2.01165   0.00021   0.00177  -0.00096   0.00083   2.01248
   A25        1.90027   0.00001   0.00024  -0.00032  -0.00008   1.90019
   A26        1.93446   0.00001   0.00034  -0.00015   0.00019   1.93465
   A27        1.92830  -0.00004  -0.00023  -0.00043  -0.00066   1.92764
   A28        1.90453   0.00000  -0.00020   0.00066   0.00046   1.90499
   A29        1.90443   0.00001   0.00003  -0.00008  -0.00005   1.90438
   A30        1.89152   0.00001  -0.00019   0.00035   0.00015   1.89168
   A31        1.89106   0.00020  -0.00003  -0.00121  -0.00124   1.88982
   A32        2.65253   0.00026   0.00657  -0.01027  -0.00370   2.64883
    D1        1.05545  -0.00005   0.00051  -0.00564  -0.00513   1.05032
    D2        3.13323   0.00002   0.00026  -0.00211  -0.00185   3.13138
    D3       -1.09176  -0.00002  -0.00035  -0.00280  -0.00316  -1.09492
    D4       -1.02727  -0.00004   0.00030  -0.00476  -0.00446  -1.03173
    D5        1.05051   0.00003   0.00005  -0.00123  -0.00118   1.04933
    D6        3.10870  -0.00001  -0.00056  -0.00192  -0.00249   3.10622
    D7       -3.12826  -0.00003   0.00039  -0.00460  -0.00421  -3.13247
    D8       -1.05048   0.00004   0.00014  -0.00107  -0.00093  -1.05141
    D9        1.00772   0.00000  -0.00047  -0.00177  -0.00224   1.00548
   D10        2.57738   0.00015   0.03610  -0.06966  -0.03383   2.54356
   D11        1.06464  -0.00028   0.00594  -0.03445  -0.02823   1.03641
   D12        0.42766   0.00016   0.03505  -0.06747  -0.03268   0.39498
   D13       -1.08508  -0.00027   0.00489  -0.03225  -0.02709  -1.11217
   D14       -1.59724   0.00016   0.03565  -0.06891  -0.03353  -1.63077
   D15       -3.10998  -0.00027   0.00549  -0.03370  -0.02794  -3.13792
   D16       -1.64391  -0.00004  -0.01326   0.06787   0.05598  -1.58793
   D17        0.19831   0.00000  -0.00075   0.06168   0.05955   0.25786
   D18        1.41311   0.00007  -0.00199   0.00969   0.00769   1.42080
   D19       -0.96614  -0.00005  -0.00148   0.00818   0.00670  -0.95944
   D20       -0.61662   0.00003  -0.00059   0.00459   0.00399  -0.61263
   D21       -2.99587  -0.00008  -0.00009   0.00308   0.00300  -2.99287
   D22       -2.77273   0.00003  -0.00137   0.00750   0.00613  -2.76660
   D23        1.13121  -0.00009  -0.00086   0.00599   0.00514   1.13635
   D24        3.09103   0.00007   0.00548   0.00638   0.01186   3.10289
   D25       -1.09667   0.00014   0.00589   0.00851   0.01440  -1.08227
   D26        0.98145   0.00010   0.00587   0.00630   0.01217   0.99363
   D27        0.94727   0.00004  -0.00005  -0.00537  -0.00543   0.94183
   D28       -1.14777   0.00003  -0.00017  -0.00589  -0.00607  -1.15383
   D29        3.03841   0.00003  -0.00001  -0.00594  -0.00595   3.03247
   D30       -2.96564  -0.00004  -0.00211  -0.00334  -0.00544  -2.97108
   D31        1.22251  -0.00006  -0.00223  -0.00385  -0.00607   1.21644
   D32       -0.87449  -0.00005  -0.00206  -0.00390  -0.00596  -0.88045
   D33       -0.65744  -0.00055  -0.01081  -0.04833  -0.05914  -0.71658
         Item               Value     Threshold  Converged?
 Maximum Force            0.000958     0.000450     NO 
 RMS     Force            0.000238     0.000300     YES
 Maximum Displacement     0.088938     0.001800     NO 
 RMS     Displacement     0.034638     0.001200     NO 
 Predicted change in Energy=-1.893970D-05
 GradGradGradGradGradGradGradGradGradGradGradGradGradGradGradGradGradGrad

                          Input orientation:                          
 ---------------------------------------------------------------------
 Center     Atomic      Atomic             Coordinates (Angstroms)
 Number     Number       Type             X           Y           Z
 ---------------------------------------------------------------------
      1          1           0        2.262684   -1.724117    0.433540
      2          6           0        3.034486   -0.994543    0.180749
      3          1           0        3.804532   -1.042097    0.951658
      4          1           0        3.478694   -1.276136   -0.773661
      5          6           0        2.446104    0.399776    0.106090
      6          1           0        2.009960    0.679714    1.070556
      7          1           0        3.215993    1.131537   -0.135919
      8          8           0        1.467367    0.516322   -0.921543
      9          1           0       -2.605787    1.191419    0.291529
     10          6           0       -1.674679    0.982760   -0.241595
     11          1           0       -1.872407    0.971011   -1.319510
     12          6           0       -1.220819   -0.471921    0.087696
     13          6           0       -1.911621   -1.557952   -0.719557
     14          1           0       -1.800438   -1.333835   -1.778844
     15          1           0       -2.977497   -1.608478   -0.473013
     16          1           0       -1.465083   -2.527912   -0.511926
     17          8           0       -1.104541   -0.712341    1.348476
     18          8           0       -0.760663    1.958638    0.120437
     19          1           0        0.081276    1.764578   -0.318885
     20          1           0        0.763100   -0.123945   -0.731008
 ---------------------------------------------------------------------
                    Distance matrix (angstroms):
                    1          2          3          4          5
     1  H    0.000000
     2  C    1.091723   0.000000
     3  H    1.763772   1.090657   0.000000
     4  H    1.771073   1.089730   1.771347   0.000000
     5  C    2.156800   1.515221   2.153907   2.156127   0.000000
     6  H    2.499612   2.155121   2.489831   3.063276   1.094888
     7  H    3.063958   2.157183   2.500777   2.504519   1.089390
     8  O    2.736484   2.440005   3.376372   2.698186   1.423916
     9  H    5.676489   6.050073   6.820305   6.651644   5.116902
    10  C    4.825538   5.124875   5.962018   5.651810   4.176315
    11  H    5.237927   5.494705   6.437271   5.829400   4.583468
    12  C    3.717848   4.288289   5.130857   4.845010   3.769154
    13  C    4.333828   5.058850   5.977748   5.397948   4.848109
    14  H    4.642836   5.227965   6.241510   5.374287   4.958982
    15  H    5.319277   6.078509   6.953157   6.471726   5.812391
    16  H    3.928898   4.803867   5.667324   5.106503   4.924498
    17  O    3.633043   4.309846   4.936112   5.082064   3.922678
    18  O    4.775075   4.809166   5.525971   5.406970   3.565615
    19  H    4.182783   4.072325   4.832633   4.582053   2.763276
    20  H    2.483037   2.597776   3.595091   2.950223   1.951286
                    6          7          8          9         10
     6  H    0.000000
     7  H    1.764721   0.000000
     8  O    2.071125   2.013302   0.000000
     9  H    4.708912   5.837758   4.303241   0.000000
    10  C    3.923027   4.894076   3.248438   1.093033   0.000000
    11  H    4.568374   5.226708   3.393997   1.783780   1.095963
    12  C    3.567942   4.722964   3.036698   2.174025   1.559013
    13  C    4.857000   5.819485   3.970009   3.010515   2.596114
    14  H    5.166488   5.825963   3.851830   3.363322   2.783085
    15  H    5.700277   6.780902   4.946996   2.926109   2.909537
    16  H    4.986886   5.953605   4.246694   3.972425   3.527298
    17  O    3.422744   4.926492   3.643804   2.644840   2.393063
    18  O    3.196049   4.069842   2.851336   2.005587   1.385218
    19  H    2.612910   3.203228   1.960252   2.814503   1.923693
    20  H    2.333701   2.819051   0.970689   3.758346   2.721597
                   11         12         13         14         15
    11  H    0.000000
    12  C    2.118219   0.000000
    13  C    2.599449   1.519318   0.000000
    14  H    2.351273   2.136077   1.088430   0.000000
    15  H    2.931134   2.166119   1.095184   1.779352   0.000000
    16  H    3.613941   2.155530   1.087809   1.772954   1.770387
    17  O    3.246759   1.288755   2.375541   3.263535   2.762037
    18  O    2.069983   2.473951   3.794298   3.940657   4.241562
    19  H    2.334069   2.619674   3.895046   3.908004   4.556024
    20  H    2.913960   2.174235   3.034904   3.022172   4.032675
                   16         17         18         19         20
    16  H    0.000000
    17  O    2.624383   0.000000
    18  O    4.585327   2.959808   0.000000
    19  H    4.566614   3.212691   0.969291   0.000000
    20  H    3.285095   2.856317   2.717345   2.049694   0.000000
 Stoichiometry    C5H12O3(3)
 Framework group  C1[X(C5H12O3)]
 Deg. of freedom    54
 Full point group                 C1      NOp   1
 Largest Abelian subgroup         C1      NOp   1
 Largest concise Abelian subgroup C1      NOp   1
                         Standard orientation:                         
 ---------------------------------------------------------------------
 Center     Atomic      Atomic             Coordinates (Angstroms)
 Number     Number       Type             X           Y           Z
 ---------------------------------------------------------------------
      1          1           0        2.198481   -1.723938    0.374004
      2          6           0        2.959964   -0.974882    0.148355
      3          1           0        3.737061   -1.048457    0.910089
      4          1           0        3.399075   -1.207887   -0.821389
      5          6           0        2.355560    0.414559    0.141747
      6          1           0        1.924617    0.645548    1.121397
      7          1           0        3.115199    1.165290   -0.073017
      8          8           0        1.366831    0.566280   -0.871629
      9          1           0       -2.703014    1.139102    0.403566
     10          6           0       -1.774252    0.965461   -0.145952
     11          1           0       -1.981059    1.000245   -1.221664
     12          6           0       -1.301509   -0.497341    0.113363
     13          6           0       -1.987128   -1.553563   -0.736724
     14          1           0       -1.887507   -1.280475   -1.785619
     15          1           0       -3.050229   -1.627396   -0.484152
     16          1           0       -1.528115   -2.526749   -0.576899
     17          8           0       -1.171785   -0.793228    1.360966
     18          8           0       -0.868032    1.934355    0.252595
     19          1           0       -0.027787    1.770030   -0.201841
     20          1           0        0.671353   -0.089975   -0.704664
 ---------------------------------------------------------------------
 Rotational constants (GHZ):           2.3626066           1.0727012           0.8902419
 Standard basis: Aug-CC-pVTZ (5D, 7F)
 There are   740 symmetry adapted cartesian basis functions of A   symmetry.
 There are   644 symmetry adapted basis functions of A   symmetry.
   644 basis functions,   900 primitive gaussians,   740 cartesian basis functions
    34 alpha electrons       32 beta electrons
       nuclear repulsion energy       395.7286525153 Hartrees.
 NAtoms=   20 NActive=   20 NUniq=   20 SFac= 1.00D+00 NAtFMM=   60 NAOKFM=F Big=F
 Integral buffers will be    131072 words long.
 Raffenetti 2 integral format.
 Two-electron integral symmetry is turned on.
 Nuclear repulsion after empirical dispersion term =      395.7183665299 Hartrees.
 One-electron integrals computed using PRISM.
 NBasis=   644 RedAO= T EigKep=  7.01D-06  NBF=   644
 NBsUse=   644 1.00D-06 EigRej= -1.00D+00 NBFU=   644
 Initial guess from the checkpoint file:  "Forward-wb-opt.chk"
 B after Tr=     0.000000    0.000000    0.000000
         Rot=    0.999989   -0.002206   -0.001256    0.003851 Ang=  -0.53 deg.
 Initial guess <Sx>= 0.0000 <Sy>= 0.0000 <Sz>= 1.0000 <S**2>= 2.0076 S= 1.0025
 ExpMin= 2.53D-02 ExpMax= 1.53D+04 ExpMxC= 5.22D+02 IAcc=3 IRadAn=         7 AccDes= 0.00D+00
 Harris functional with IExCor= 4639 and IRadAn=       7 diagonalized for initial guess.
 HarFok:  IExCor= 4639 AccDes= 0.00D+00 IRadAn=         7 IDoV= 1 UseB2=F ITyADJ=14
 ICtDFT=  3500011 ScaDFX=  1.000000  1.000000  1.000000  1.000000
 FoFCou: FMM=F IPFlag=           0 FMFlag=      100000 FMFlg1=           0
         NFxFlg=           0 DoJE=T BraDBF=F KetDBF=T FulRan=T
         wScrn=  0.000000 ICntrl=       500 IOpCl=  0 I1Cent=   200000004 NGrid=           0
         NMat0=    1 NMatS0=      1 NMatT0=    0 NMatD0=    1 NMtDS0=    0 NMtDT0=    0
 Petite list used in FoFCou.
 Requested convergence on RMS density matrix=1.00D-08 within 128 cycles.
 Requested convergence on MAX density matrix=1.00D-06.
 Requested convergence on             energy=1.00D-06.
 No special actions if energy rises.
 SCF Done:  E(UwB97XD) =  -423.333968984     A.U. after   15 cycles
            NFock= 15  Conv=0.69D-08     -V/T= 2.0059
 <Sx>= 0.0000 <Sy>= 0.0000 <Sz>= 1.0000 <S**2>= 2.0076 S= 1.0025
 <L.S>=  0.00000000000    
 Annihilation of the first spin contaminant:
 S**2 before annihilation     2.0076,   after     2.0000
 Calling FoFJK, ICntrl=      2127 FMM=F ISym2X=0 I1Cent= 0 IOpClX= 1 NMat=1 NMatS=1 NMatT=0.
 ***** Axes restored to original set *****
 -------------------------------------------------------------------
 Center     Atomic                   Forces (Hartrees/Bohr)
 Number     Number              X              Y              Z
 -------------------------------------------------------------------
      1        1           0.000037447    0.000051108   -0.000006220
      2        6           0.000046276    0.000015646    0.000054618
      3        1          -0.000051826   -0.000026457   -0.000061648
      4        1          -0.000009088    0.000008319    0.000054140
      5        6          -0.000690358   -0.000073219   -0.000238104
      6        1           0.000044248    0.000054465   -0.000015756
      7        1          -0.000041456   -0.000045642   -0.000020144
      8        8          -0.000665142    0.000138164    0.000529853
      9        1          -0.000012433   -0.000030161   -0.000073289
     10        6           0.000360882    0.000369464    0.000058162
     11        1          -0.000054618   -0.000012437   -0.000001851
     12        6          -0.000050634   -0.000574360    0.000624612
     13        6           0.000053985    0.000129715   -0.000011640
     14        1          -0.000037486   -0.000027549    0.000042301
     15        1           0.000033309   -0.000025638   -0.000034960
     16        1          -0.000036748    0.000039799   -0.000014818
     17        8           0.000017128    0.000308128   -0.000690153
     18        8           0.000231906   -0.000337612    0.000356966
     19        1          -0.000053364    0.000221596   -0.000482847
     20        1           0.000877969   -0.000183329   -0.000069220
 -------------------------------------------------------------------
 Cartesian Forces:  Max     0.000877969 RMS     0.000267809

 GradGradGradGradGradGradGradGradGradGradGradGradGradGradGradGradGradGrad
 Berny optimization.
 Using GEDIIS/GDIIS optimizer.
 FormGI is forming the generalized inverse of G from B-inverse, IUseBI=4.
 Internal  Forces:  Max     0.000742590 RMS     0.000202709
 Search for a local minimum.
 Step number  11 out of a maximum of   94
 All quantities printed in internal units (Hartrees-Bohrs-Radians)
 Mixed Optimization -- En-DIIS/RFO-DIIS
 Swapping is turned off.
 Update second derivatives using D2CorX and points    7    8    9   10   11
 DE= -5.75D-05 DEPred=-1.89D-05 R= 3.04D+00
 TightC=F SS=  1.41D+00  RLast= 1.35D-01 DXNew= 8.1689D-01 4.0522D-01
 Trust test= 3.04D+00 RLast= 1.35D-01 DXMaxT set to 4.86D-01
 ITU=  1  1  1  1  1  1  0 -1 -1  1  0
     Eigenvalues ---    0.00080   0.00259   0.00356   0.00449   0.00505
     Eigenvalues ---    0.01228   0.01847   0.02580   0.04130   0.04371
     Eigenvalues ---    0.05432   0.05623   0.05684   0.05723   0.06072
     Eigenvalues ---    0.07099   0.07282   0.07598   0.09445   0.09946
     Eigenvalues ---    0.11888   0.12875   0.13489   0.14666   0.15997
     Eigenvalues ---    0.16001   0.16004   0.16016   0.16031   0.16240
     Eigenvalues ---    0.19134   0.19988   0.22077   0.23271   0.25063
     Eigenvalues ---    0.25503   0.28959   0.30684   0.30865   0.33487
     Eigenvalues ---    0.33691   0.33863   0.33973   0.34007   0.34153
     Eigenvalues ---    0.34287   0.34345   0.34374   0.37074   0.43387
     Eigenvalues ---    0.50013   0.51305   0.55908   0.70821
 En-DIIS/RFO-DIIS/Sim-DIIS IScMMF=       -3 using points:    11   10    9    8    7    6    5
 RFO step:  Lambda=-7.00705916D-05.
 DIIS inversion failure, remove point   7.
 DIIS inversion failure, remove point   6.
 RFO-DIIS uses    5 points instead of    7
 DidBck=T Rises=F RFO-DIIS coefs:    0.37324    1.43604   -2.00000    0.99622    0.19451
                  RFO-DIIS coefs:    0.00000    0.00000
 Iteration  1 RMS(Cart)=  0.05061144 RMS(Int)=  0.00098232
 Iteration  2 RMS(Cart)=  0.00166851 RMS(Int)=  0.00047819
 Iteration  3 RMS(Cart)=  0.00000124 RMS(Int)=  0.00047819
 Iteration  4 RMS(Cart)=  0.00000000 RMS(Int)=  0.00047819
 Variable       Old X    -DE/DX   Delta X   Delta X   Delta X     New X
                                 (Linear)    (Quad)   (Total)
    R1        2.06306  -0.00006  -0.00015  -0.00023  -0.00038   2.06268
    R2        2.06104  -0.00008  -0.00013  -0.00023  -0.00036   2.06069
    R3        2.05929  -0.00005  -0.00016  -0.00015  -0.00031   2.05898
    R4        2.86335  -0.00003   0.00013  -0.00137  -0.00124   2.86212
    R5        2.06904  -0.00002  -0.00020  -0.00030  -0.00050   2.06854
    R6        2.05865  -0.00006  -0.00013  -0.00045  -0.00058   2.05807
    R7        2.69081  -0.00062  -0.00118   0.00238   0.00119   2.69201
    R8        3.70434  -0.00035  -0.03088   0.04810   0.01722   3.72156
    R9        1.83434  -0.00053  -0.00091  -0.00173  -0.00264   1.83170
   R10        2.06553  -0.00003  -0.00001  -0.00093  -0.00094   2.06459
   R11        2.07107   0.00001   0.00012  -0.00093  -0.00080   2.07027
   R12        2.94611   0.00012   0.00222  -0.00046   0.00175   2.94786
   R13        2.61768  -0.00028  -0.00153   0.00292   0.00140   2.61908
   R14        2.87109  -0.00008   0.00002  -0.00033  -0.00031   2.87078
   R15        2.43539  -0.00073  -0.00147  -0.00012  -0.00159   2.43380
   R16        2.05684  -0.00005  -0.00010  -0.00023  -0.00034   2.05650
   R17        2.06960  -0.00004   0.00000  -0.00036  -0.00036   2.06924
   R18        2.05566  -0.00005  -0.00014  -0.00007  -0.00021   2.05546
   R19        1.83170  -0.00036   0.00034  -0.00211  -0.00177   1.82993
    A1        1.88214  -0.00001   0.00006  -0.00060  -0.00054   1.88159
    A2        1.89472   0.00001  -0.00049   0.00158   0.00109   1.89581
    A3        1.93033  -0.00003   0.00044  -0.00110  -0.00066   1.92967
    A4        1.89651  -0.00003  -0.00009  -0.00026  -0.00035   1.89616
    A5        1.92742   0.00004   0.00015   0.00027   0.00041   1.92784
    A6        1.93149   0.00001  -0.00009   0.00014   0.00005   1.93154
    A7        1.92469  -0.00002   0.00082  -0.00055   0.00027   1.92496
    A8        1.93332  -0.00001  -0.00045   0.00163   0.00118   1.93450
    A9        1.95820   0.00009   0.00020  -0.00035  -0.00015   1.95805
   A10        1.88122   0.00000  -0.00075   0.00213   0.00137   1.88260
   A11        1.91877  -0.00001   0.00031  -0.00128  -0.00097   1.91780
   A12        1.84467  -0.00005  -0.00022  -0.00150  -0.00172   1.84295
   A13        1.89259  -0.00074   0.03068  -0.06980  -0.03891   1.85368
   A14        1.87869  -0.00048   0.00089  -0.00469  -0.00130   1.87739
   A15        1.41684   0.00060   0.01609  -0.00825   0.00966   1.42650
   A16        1.90506  -0.00004  -0.00031   0.00184   0.00154   1.90660
   A17        1.89979  -0.00001  -0.00109   0.00218   0.00110   1.90089
   A18        1.87562  -0.00003   0.00086  -0.00144  -0.00058   1.87504
   A19        1.82374  -0.00007  -0.00097   0.00067  -0.00029   1.82345
   A20        1.96454   0.00002   0.00048  -0.00056  -0.00008   1.96446
   A21        1.99331   0.00013   0.00086  -0.00235  -0.00148   1.99183
   A22        2.00687  -0.00005  -0.00147   0.00232   0.00085   2.00772
   A23        1.98993  -0.00014  -0.00092  -0.00132  -0.00225   1.98768
   A24        2.01248   0.00019   0.00139   0.00062   0.00203   2.01452
   A25        1.90019   0.00004   0.00024  -0.00006   0.00018   1.90037
   A26        1.93465   0.00004   0.00009   0.00047   0.00056   1.93521
   A27        1.92764   0.00001  -0.00003  -0.00050  -0.00053   1.92711
   A28        1.90499  -0.00004  -0.00021   0.00029   0.00008   1.90507
   A29        1.90438  -0.00002   0.00007  -0.00023  -0.00016   1.90422
   A30        1.89168  -0.00003  -0.00017   0.00002  -0.00014   1.89153
   A31        1.88982  -0.00025  -0.00084  -0.00237  -0.00321   1.88662
   A32        2.64883  -0.00048   0.00804  -0.01585  -0.00781   2.64102
    D1        1.05032   0.00002   0.00171  -0.00591  -0.00420   1.04612
    D2        3.13138   0.00000   0.00101  -0.00257  -0.00156   3.12982
    D3       -1.09492  -0.00002   0.00057  -0.00361  -0.00304  -1.09796
    D4       -1.03173   0.00002   0.00126  -0.00463  -0.00337  -1.03510
    D5        1.04933   0.00000   0.00056  -0.00129  -0.00073   1.04860
    D6        3.10622  -0.00001   0.00012  -0.00233  -0.00221   3.10401
    D7       -3.13247   0.00002   0.00133  -0.00457  -0.00323  -3.13570
    D8       -1.05141   0.00000   0.00064  -0.00123  -0.00059  -1.05200
    D9        1.00548  -0.00002   0.00019  -0.00226  -0.00207   1.00341
   D10        2.54356   0.00011   0.04779  -0.08690  -0.03950   2.50406
   D11        1.03641  -0.00017   0.01720  -0.05564  -0.03805   0.99836
   D12        0.39498   0.00008   0.04637  -0.08502  -0.03904   0.35594
   D13       -1.11217  -0.00020   0.01578  -0.05376  -0.03759  -1.14975
   D14       -1.63077   0.00012   0.04722  -0.08607  -0.03924  -1.67001
   D15       -3.13792  -0.00016   0.01663  -0.05481  -0.03779   3.10748
   D16       -1.58793   0.00014  -0.04553   0.13858   0.09515  -1.49278
   D17        0.25786  -0.00014  -0.03461   0.13583   0.09913   0.35699
   D18        1.42080  -0.00003  -0.00529   0.00000  -0.00530   1.41550
   D19       -0.95944  -0.00012  -0.00481  -0.00210  -0.00691  -0.96635
   D20       -0.61263   0.00005  -0.00396  -0.00346  -0.00743  -0.62006
   D21       -2.99287  -0.00003  -0.00349  -0.00557  -0.00904  -3.00191
   D22       -2.76660   0.00000  -0.00440  -0.00181  -0.00622  -2.77282
   D23        1.13635  -0.00008  -0.00393  -0.00392  -0.00784   1.12851
   D24        3.10289  -0.00002   0.00077   0.01024   0.01101   3.11390
   D25       -1.08227  -0.00007   0.00126   0.01123   0.01249  -1.06979
   D26        0.99363  -0.00006   0.00098   0.00999   0.01097   1.00460
   D27        0.94183   0.00002   0.00200  -0.00845  -0.00646   0.93538
   D28       -1.15383   0.00003   0.00206  -0.00907  -0.00702  -1.16086
   D29        3.03247   0.00003   0.00223  -0.00908  -0.00686   3.02561
   D30       -2.97108  -0.00004   0.00044  -0.00717  -0.00672  -2.97780
   D31        1.21644  -0.00003   0.00050  -0.00778  -0.00728   1.20916
   D32       -0.88045  -0.00003   0.00067  -0.00779  -0.00712  -0.88757
   D33       -0.71658  -0.00036   0.01237  -0.09771  -0.08534  -0.80192
         Item               Value     Threshold  Converged?
 Maximum Force            0.000743     0.000450     NO 
 RMS     Force            0.000203     0.000300     YES
 Maximum Displacement     0.143562     0.001800     NO 
 RMS     Displacement     0.050590     0.001200     NO 
 Predicted change in Energy=-3.191261D-05
 GradGradGradGradGradGradGradGradGradGradGradGradGradGradGradGradGradGrad

                          Input orientation:                          
 ---------------------------------------------------------------------
 Center     Atomic      Atomic             Coordinates (Angstroms)
 Number     Number       Type             X           Y           Z
 ---------------------------------------------------------------------
      1          1           0        2.216684   -1.695622    0.469474
      2          6           0        3.004534   -0.983980    0.215943
      3          1           0        3.753780   -1.019982    1.007433
      4          1           0        3.469370   -1.297749   -0.718205
      5          6           0        2.437076    0.414370    0.087420
      6          1           0        1.977098    0.725582    1.030695
      7          1           0        3.221601    1.130187   -0.153889
      8          8           0        1.488407    0.514849   -0.970534
      9          1           0       -2.567543    1.173230    0.354355
     10          6           0       -1.656624    0.973581   -0.214855
     11          1           0       -1.889704    0.986302   -1.285237
     12          6           0       -1.195171   -0.489764    0.066384
     13          6           0       -1.920976   -1.557724   -0.733922
     14          1           0       -1.857212   -1.309488   -1.791565
     15          1           0       -2.974583   -1.615968   -0.441470
     16          1           0       -1.464893   -2.531254   -0.568635
     17          8           0       -1.028571   -0.752972    1.316057
     18          8           0       -0.726543    1.938559    0.138192
     19          1           0        0.093946    1.755569   -0.342456
     20          1           0        0.789984   -0.135247   -0.799915
 ---------------------------------------------------------------------
                    Distance matrix (angstroms):
                    1          2          3          4          5
     1  H    0.000000
     2  C    1.091522   0.000000
     3  H    1.763109   1.090468   0.000000
     4  H    1.771470   1.089567   1.770838   0.000000
     5  C    2.155598   1.514566   2.153485   2.155461   0.000000
     6  H    2.496918   2.154542   2.490810   3.062580   1.094623
     7  H    3.063272   2.157220   2.501021   2.504938   1.089084
     8  O    2.736821   2.439848   3.376385   2.696923   1.424548
     9  H    5.579641   5.976685   6.722783   6.610631   5.068859
    10  C    4.753469   5.073858   5.894129   5.629220   4.142761
    11  H    5.209044   5.485355   6.413300   5.853041   4.575185
    12  C    3.641061   4.231328   5.065454   4.798579   3.743143
    13  C    4.311311   5.048967   5.960230   5.396634   4.853491
    14  H    4.675256   5.269973   6.277056   5.433665   4.994315
    15  H    5.271187   6.048259   6.908356   6.457737   5.804140
    16  H    3.915350   4.794309   5.657074   5.088307   4.932796
    17  O    3.483815   4.186831   4.799732   4.966536   3.857842
    18  O    4.688241   4.740065   5.438919   5.367755   3.512010
    19  H    4.132308   4.035897   4.787512   4.566993   2.733837
    20  H    2.466088   2.580028   3.582366   2.921848   1.949963
                    6          7          8          9         10
     6  H    0.000000
     7  H    1.765143   0.000000
     8  O    2.070784   2.012340   0.000000
     9  H    4.616447   5.811570   4.317352   0.000000
    10  C    3.849264   4.881119   3.266911   1.092535   0.000000
    11  H    4.514828   5.236992   3.425337   1.784004   1.095539
    12  C    3.531324   4.709632   3.047299   2.175289   1.559940
    13  C    4.849983   5.831586   3.996927   3.010068   2.597464
    14  H    5.177701   5.867566   3.898135   3.357593   2.781843
    15  H    5.671795   6.783565   4.973787   2.928932   2.914470
    16  H    5.001214   5.961661   4.261719   3.973783   3.527860
    17  O    3.361785   4.875550   3.629194   2.646424   2.391470
    18  O    3.094761   4.040621   2.856961   2.005426   1.385957
    19  H    2.548073   3.195135   1.969363   2.812150   1.921532
    20  H    2.345506   2.816280   0.969293   3.783840   2.749125
                   11         12         13         14         15
    11  H    0.000000
    12  C    2.118496   0.000000
    13  C    2.603266   1.519151   0.000000
    14  H    2.351185   2.135935   1.088253   0.000000
    15  H    2.942909   2.166231   1.094992   1.779102   0.000000
    16  H    3.614856   2.154921   1.087700   1.772621   1.770051
    17  O    3.245513   1.287912   2.376221   3.263996   2.760548
    18  O    2.070239   2.474171   3.796215   3.943626   4.245510
    19  H    2.327117   2.621163   3.897572   3.911714   4.559927
    20  H    2.945189   2.194766   3.062205   3.061022   4.061155
                   16         17         18         19         20
    16  H    0.000000
    17  O    2.627686   0.000000
    18  O    4.585194   2.953460   0.000000
    19  H    4.567056   3.209905   0.968355   0.000000
    20  H    3.298305   2.857633   2.735064   2.066138   0.000000
 Stoichiometry    C5H12O3(3)
 Framework group  C1[X(C5H12O3)]
 Deg. of freedom    54
 Full point group                 C1      NOp   1
 Largest Abelian subgroup         C1      NOp   1
 Largest concise Abelian subgroup C1      NOp   1
                         Standard orientation:                         
 ---------------------------------------------------------------------
 Center     Atomic      Atomic             Coordinates (Angstroms)
 Number     Number       Type             X           Y           Z
 ---------------------------------------------------------------------
      1          1           0        2.119351   -1.719112    0.404237
      2          6           0        2.905151   -0.997105    0.174794
      3          1           0        3.664349   -1.071596    0.954019
      4          1           0        3.357508   -1.266578   -0.779100
      5          6           0        2.338545    0.406423    0.120230
      6          1           0        1.891156    0.672902    1.083056
      7          1           0        3.121182    1.132022   -0.096765
      8          8           0        1.376660    0.558229   -0.919515
      9          1           0       -2.660938    1.157409    0.487008
     10          6           0       -1.757690    0.984046   -0.102670
     11          1           0       -2.004355    1.047971   -1.168163
     12          6           0       -1.295249   -0.491552    0.102688
     13          6           0       -2.033046   -1.519378   -0.738175
     14          1           0       -1.982319   -1.221148   -1.783536
     15          1           0       -3.082945   -1.590278   -0.435364
     16          1           0       -1.576597   -2.500191   -0.625252
     17          8           0       -1.113212   -0.814140    1.336186
     18          8           0       -0.821506    1.930065    0.283962
     19          1           0       -0.007523    1.769230   -0.215312
     20          1           0        0.679333   -0.098457   -0.771099
 ---------------------------------------------------------------------
 Rotational constants (GHZ):           2.3620566           1.0879382           0.9022487
 Standard basis: Aug-CC-pVTZ (5D, 7F)
 There are   740 symmetry adapted cartesian basis functions of A   symmetry.
 There are   644 symmetry adapted basis functions of A   symmetry.
   644 basis functions,   900 primitive gaussians,   740 cartesian basis functions
    34 alpha electrons       32 beta electrons
       nuclear repulsion energy       396.5486829681 Hartrees.
 NAtoms=   20 NActive=   20 NUniq=   20 SFac= 1.00D+00 NAtFMM=   60 NAOKFM=F Big=F
 Integral buffers will be    131072 words long.
 Raffenetti 2 integral format.
 Two-electron integral symmetry is turned on.
 Nuclear repulsion after empirical dispersion term =      396.5382771779 Hartrees.
 One-electron integrals computed using PRISM.
 NBasis=   644 RedAO= T EigKep=  6.92D-06  NBF=   644
 NBsUse=   644 1.00D-06 EigRej= -1.00D+00 NBFU=   644
 Initial guess from the checkpoint file:  "Forward-wb-opt.chk"
 B after Tr=     0.000000    0.000000    0.000000
         Rot=    0.999972   -0.003959   -0.003428    0.005400 Ang=  -0.86 deg.
 Initial guess <Sx>= 0.0000 <Sy>= 0.0000 <Sz>= 1.0000 <S**2>= 2.0077 S= 1.0026
 ExpMin= 2.53D-02 ExpMax= 1.53D+04 ExpMxC= 5.22D+02 IAcc=3 IRadAn=         7 AccDes= 0.00D+00
 Harris functional with IExCor= 4639 and IRadAn=       7 diagonalized for initial guess.
 HarFok:  IExCor= 4639 AccDes= 0.00D+00 IRadAn=         7 IDoV= 1 UseB2=F ITyADJ=14
 ICtDFT=  3500011 ScaDFX=  1.000000  1.000000  1.000000  1.000000
 FoFCou: FMM=F IPFlag=           0 FMFlag=      100000 FMFlg1=           0
         NFxFlg=           0 DoJE=T BraDBF=F KetDBF=T FulRan=T
         wScrn=  0.000000 ICntrl=       500 IOpCl=  0 I1Cent=   200000004 NGrid=           0
         NMat0=    1 NMatS0=      1 NMatT0=    0 NMatD0=    1 NMtDS0=    0 NMtDT0=    0
 Petite list used in FoFCou.
 Requested convergence on RMS density matrix=1.00D-08 within 128 cycles.
 Requested convergence on MAX density matrix=1.00D-06.
 Requested convergence on             energy=1.00D-06.
 No special actions if energy rises.
 SCF Done:  E(UwB97XD) =  -423.334014735     A.U. after   15 cycles
            NFock= 15  Conv=0.73D-08     -V/T= 2.0059
 <Sx>= 0.0000 <Sy>= 0.0000 <Sz>= 1.0000 <S**2>= 2.0076 S= 1.0025
 <L.S>=  0.00000000000    
 Annihilation of the first spin contaminant:
 S**2 before annihilation     2.0076,   after     2.0000
 Calling FoFJK, ICntrl=      2127 FMM=F ISym2X=0 I1Cent= 0 IOpClX= 1 NMat=1 NMatS=1 NMatT=0.
 ***** Axes restored to original set *****
 -------------------------------------------------------------------
 Center     Atomic                   Forces (Hartrees/Bohr)
 Number     Number              X              Y              Z
 -------------------------------------------------------------------
      1        1          -0.000059927   -0.000057698    0.000000019
      2        6           0.000154696   -0.000049145    0.000096539
      3        1           0.000007737    0.000001951    0.000026227
      4        1           0.000040374   -0.000056033   -0.000061870
      5        6          -0.000913149   -0.000000863   -0.000616690
      6        1           0.000049866    0.000044010    0.000188235
      7        1           0.000154941    0.000070846    0.000087746
      8        8          -0.000180479    0.000571239    0.000351647
      9        1          -0.000277102   -0.000063805    0.000053404
     10        6           0.000960400    0.000259906    0.000322745
     11        1          -0.000197242    0.000031423   -0.000159274
     12        6          -0.000048857   -0.000048474   -0.000102003
     13        6           0.000113084    0.000233515    0.000057482
     14        1          -0.000027990   -0.000000813   -0.000055986
     15        1          -0.000104763   -0.000020155   -0.000001405
     16        1          -0.000008170   -0.000049497    0.000004756
     17        8           0.000023599   -0.000016640    0.000103905
     18        8          -0.000678857   -0.000596921   -0.000016465
     19        1           0.000849977    0.000161945   -0.000472125
     20        1           0.000141863   -0.000414792    0.000193113
 -------------------------------------------------------------------
 Cartesian Forces:  Max     0.000960400 RMS     0.000294448

 GradGradGradGradGradGradGradGradGradGradGradGradGradGradGradGradGradGrad
 Berny optimization.
 Using GEDIIS/GDIIS optimizer.
 FormGI is forming the generalized inverse of G from B-inverse, IUseBI=4.
 Internal  Forces:  Max     0.000766307 RMS     0.000182075
 Search for a local minimum.
 Step number  12 out of a maximum of   94
 All quantities printed in internal units (Hartrees-Bohrs-Radians)
 Mixed Optimization -- En-DIIS/RFO-DIIS
 Swapping is turned off.
 Update second derivatives using D2CorX and points    8    9   10   11   12
 DE= -4.58D-05 DEPred=-3.19D-05 R= 1.43D+00
 TightC=F SS=  1.41D+00  RLast= 1.95D-01 DXNew= 8.1689D-01 5.8604D-01
 Trust test= 1.43D+00 RLast= 1.95D-01 DXMaxT set to 5.86D-01
 ITU=  1  1  1  1  1  1  1  0 -1 -1  1  0
     Eigenvalues ---    0.00095   0.00258   0.00353   0.00435   0.00456
     Eigenvalues ---    0.01160   0.01862   0.02479   0.04122   0.04374
     Eigenvalues ---    0.05600   0.05626   0.05683   0.05806   0.06104
     Eigenvalues ---    0.07098   0.07283   0.07615   0.09144   0.09734
     Eigenvalues ---    0.11879   0.12872   0.12992   0.14623   0.15996
     Eigenvalues ---    0.16001   0.16005   0.16020   0.16029   0.16200
     Eigenvalues ---    0.19222   0.20068   0.22065   0.23269   0.25055
     Eigenvalues ---    0.26138   0.28947   0.30726   0.30915   0.33483
     Eigenvalues ---    0.33690   0.33848   0.33973   0.34002   0.34150
     Eigenvalues ---    0.34289   0.34351   0.34370   0.37487   0.42193
     Eigenvalues ---    0.50930   0.53159   0.54711   0.70042
 En-DIIS/RFO-DIIS/Sim-DIIS IScMMF=       -3 using points:    12   11   10    9    8    7    6    5
 RFO step:  Lambda=-2.05074189D-05.
 DIIS inversion failure, remove point   8.
 DIIS inversion failure, remove point   7.
 DIIS inversion failure, remove point   6.
 RFO-DIIS uses    5 points instead of    8
 DidBck=F Rises=F RFO-DIIS coefs:    1.50653   -0.93481   -1.17946    3.00000   -1.39226
                  RFO-DIIS coefs:    0.00000    0.00000    0.00000
 Iteration  1 RMS(Cart)=  0.02113680 RMS(Int)=  0.00022647
 Iteration  2 RMS(Cart)=  0.00023512 RMS(Int)=  0.00015009
 Iteration  3 RMS(Cart)=  0.00000004 RMS(Int)=  0.00015009
 Variable       Old X    -DE/DX   Delta X   Delta X   Delta X     New X
                                 (Linear)    (Quad)   (Total)
    R1        2.06268   0.00008   0.00010   0.00012   0.00023   2.06291
    R2        2.06069   0.00002  -0.00009   0.00011   0.00001   2.06070
    R3        2.05898   0.00009   0.00011   0.00016   0.00027   2.05925
    R4        2.86212   0.00021   0.00099  -0.00040   0.00059   2.86270
    R5        2.06854   0.00015   0.00044   0.00001   0.00045   2.06899
    R6        2.05807   0.00014   0.00043   0.00002   0.00045   2.05852
    R7        2.69201  -0.00058  -0.00325   0.00157  -0.00167   2.69033
    R8        3.72156  -0.00058  -0.02386   0.00381  -0.02005   3.70150
    R9        1.83170   0.00021   0.00016  -0.00029  -0.00012   1.83158
   R10        2.06459   0.00025   0.00084  -0.00007   0.00077   2.06537
   R11        2.07027   0.00020   0.00078  -0.00014   0.00064   2.07091
   R12        2.94786  -0.00011   0.00022   0.00042   0.00064   2.94850
   R13        2.61908  -0.00057  -0.00191   0.00025  -0.00165   2.61742
   R14        2.87078  -0.00010  -0.00045  -0.00006  -0.00050   2.87028
   R15        2.43380   0.00011  -0.00057   0.00029  -0.00027   2.43353
   R16        2.05650   0.00005   0.00008   0.00004   0.00012   2.05662
   R17        2.06924   0.00010   0.00022   0.00012   0.00035   2.06958
   R18        2.05546   0.00004   0.00003   0.00010   0.00013   2.05558
   R19        1.82993   0.00026   0.00067   0.00018   0.00085   1.83078
    A1        1.88159   0.00000   0.00009  -0.00018  -0.00009   1.88150
    A2        1.89581  -0.00003  -0.00065   0.00062  -0.00003   1.89578
    A3        1.92967  -0.00001   0.00036  -0.00053  -0.00016   1.92951
    A4        1.89616  -0.00001  -0.00003   0.00001  -0.00003   1.89614
    A5        1.92784  -0.00001   0.00003  -0.00023  -0.00019   1.92764
    A6        1.93154   0.00005   0.00018   0.00032   0.00050   1.93203
    A7        1.92496  -0.00007  -0.00037  -0.00046  -0.00082   1.92414
    A8        1.93450  -0.00008  -0.00119   0.00030  -0.00089   1.93362
    A9        1.95805   0.00007   0.00099  -0.00026   0.00072   1.95877
   A10        1.88260  -0.00002  -0.00172   0.00086  -0.00085   1.88174
   A11        1.91780   0.00004   0.00092  -0.00019   0.00074   1.91854
   A12        1.84295   0.00006   0.00132  -0.00019   0.00113   1.84407
   A13        1.85368  -0.00039   0.01925  -0.02532  -0.00616   1.84751
   A14        1.87739  -0.00044   0.00265  -0.00590  -0.00401   1.87338
   A15        1.42650   0.00033   0.01096   0.00205   0.01237   1.43886
   A16        1.90660  -0.00008  -0.00241   0.00090  -0.00151   1.90509
   A17        1.90089  -0.00012  -0.00142  -0.00002  -0.00144   1.89945
   A18        1.87504   0.00003   0.00152  -0.00063   0.00089   1.87593
   A19        1.82345  -0.00004  -0.00063   0.00010  -0.00053   1.82292
   A20        1.96446  -0.00002   0.00043   0.00011   0.00055   1.96501
   A21        1.99183   0.00021   0.00216  -0.00037   0.00180   1.99362
   A22        2.00772  -0.00028  -0.00209  -0.00066  -0.00275   2.00498
   A23        1.98768   0.00011  -0.00012  -0.00072  -0.00083   1.98685
   A24        2.01452   0.00011   0.00059   0.00017   0.00075   2.01526
   A25        1.90037   0.00003   0.00034   0.00005   0.00039   1.90076
   A26        1.93521   0.00003   0.00016   0.00003   0.00020   1.93541
   A27        1.92711   0.00003   0.00043  -0.00029   0.00014   1.92725
   A28        1.90507  -0.00004  -0.00062   0.00018  -0.00044   1.90463
   A29        1.90422  -0.00001   0.00000   0.00004   0.00004   1.90426
   A30        1.89153  -0.00003  -0.00033  -0.00001  -0.00034   1.89120
   A31        1.88662   0.00006  -0.00032   0.00166   0.00134   1.88796
   A32        2.64102  -0.00077   0.00131  -0.00609  -0.00479   2.63623
    D1        1.04612   0.00006   0.00410  -0.00190   0.00220   1.04832
    D2        3.12982  -0.00006   0.00098  -0.00093   0.00005   3.12987
    D3       -1.09796   0.00001   0.00249  -0.00115   0.00134  -1.09662
    D4       -1.03510   0.00007   0.00374  -0.00120   0.00255  -1.03255
    D5        1.04860  -0.00005   0.00062  -0.00023   0.00039   1.04899
    D6        3.10401   0.00002   0.00212  -0.00044   0.00169   3.10570
    D7       -3.13570   0.00006   0.00364  -0.00126   0.00238  -3.13332
    D8       -1.05200  -0.00006   0.00052  -0.00029   0.00023  -1.05177
    D9        1.00341   0.00001   0.00203  -0.00050   0.00152   1.00493
   D10        2.50406   0.00007   0.02987  -0.02589   0.00414   2.50820
   D11        0.99836  -0.00005   0.01277  -0.01895  -0.00633   0.99203
   D12        0.35594   0.00008   0.02899  -0.02498   0.00416   0.36010
   D13       -1.14975  -0.00005   0.01188  -0.01805  -0.00631  -1.15607
   D14       -1.67001   0.00005   0.02983  -0.02579   0.00419  -1.66582
   D15        3.10748  -0.00007   0.01273  -0.01886  -0.00628   3.10119
   D16       -1.49278   0.00023  -0.01215   0.05629   0.04352  -1.44926
   D17        0.35699  -0.00012  -0.01007   0.05238   0.04293   0.39992
   D18        1.41550  -0.00011  -0.00930   0.00018  -0.00911   1.40639
   D19       -0.96635  -0.00008  -0.00772   0.00148  -0.00625  -0.97260
   D20       -0.62006   0.00006  -0.00555  -0.00090  -0.00644  -0.62650
   D21       -3.00191   0.00009  -0.00396   0.00039  -0.00358  -3.00549
   D22       -2.77282  -0.00002  -0.00696  -0.00089  -0.00784  -2.78066
   D23        1.12851   0.00001  -0.00538   0.00041  -0.00498   1.12353
   D24        3.11390  -0.00006  -0.00672   0.00359  -0.00313   3.11077
   D25       -1.06979  -0.00015  -0.00845   0.00436  -0.00409  -1.07387
   D26        1.00460  -0.00006  -0.00738   0.00430  -0.00308   1.00152
   D27        0.93538   0.00001   0.00243  -0.00103   0.00141   0.93679
   D28       -1.16086   0.00002   0.00288  -0.00130   0.00159  -1.15926
   D29        3.02561   0.00003   0.00290  -0.00112   0.00179   3.02740
   D30       -2.97780  -0.00002   0.00052  -0.00274  -0.00223  -2.98002
   D31        1.20916  -0.00001   0.00097  -0.00301  -0.00205   1.20711
   D32       -0.88757  -0.00001   0.00099  -0.00283  -0.00185  -0.88941
   D33       -0.80192   0.00000   0.01875  -0.04094  -0.02219  -0.82411
         Item               Value     Threshold  Converged?
 Maximum Force            0.000766     0.000450     NO 
 RMS     Force            0.000182     0.000300     YES
 Maximum Displacement     0.078378     0.001800     NO 
 RMS     Displacement     0.021196     0.001200     NO 
 Predicted change in Energy=-3.913240D-06
 GradGradGradGradGradGradGradGradGradGradGradGradGradGradGradGradGradGrad

                          Input orientation:                          
 ---------------------------------------------------------------------
 Center     Atomic      Atomic             Coordinates (Angstroms)
 Number     Number       Type             X           Y           Z
 ---------------------------------------------------------------------
      1          1           0        2.201040   -1.698068    0.450727
      2          6           0        2.991901   -0.982187    0.218917
      3          1           0        3.725502   -1.023321    1.024694
      4          1           0        3.475938   -1.286719   -0.708678
      5          6           0        2.423086    0.416097    0.092014
      6          1           0        1.946156    0.717693    1.030258
      7          1           0        3.210987    1.135524   -0.127661
      8          8           0        1.493915    0.524221   -0.981191
      9          1           0       -2.548546    1.165887    0.368311
     10          6           0       -1.644398    0.970672   -0.213874
     11          1           0       -1.893821    0.984560   -1.280899
     12          6           0       -1.176874   -0.492963    0.057548
     13          6           0       -1.921782   -1.557843   -0.728679
     14          1           0       -1.879369   -1.308875   -1.787287
     15          1           0       -2.969548   -1.613632   -0.414859
     16          1           0       -1.465350   -2.532976   -0.573689
     17          8           0       -0.987095   -0.756063    1.303785
     18          8           0       -0.712978    1.937354    0.127348
     19          1           0        0.103058    1.756971   -0.362682
     20          1           0        0.798840   -0.133853   -0.828833
 ---------------------------------------------------------------------
                    Distance matrix (angstroms):
                    1          2          3          4          5
     1  H    0.000000
     2  C    1.091642   0.000000
     3  H    1.763152   1.090476   0.000000
     4  H    1.771665   1.089709   1.770943   0.000000
     5  C    2.155846   1.514877   2.153625   2.156198   0.000000
     6  H    2.497343   2.154402   2.489424   3.062972   1.094862
     7  H    3.063294   2.157038   2.500652   2.505002   1.089321
     8  O    2.736600   2.439976   3.376157   2.698552   1.423664
     9  H    5.546854   5.944164   6.677360   6.593147   5.035439
    10  C    4.727712   5.049380   5.860536   5.617695   4.116497
    11  H    5.192582   5.476113   6.397197   5.858367   4.565493
    12  C    3.607931   4.200484   5.024932   4.781821   3.713124
    13  C    4.290492   5.037221   5.937326   5.404562   4.842298
    14  H    4.670109   5.278338   6.277209   5.462894   5.001842
    15  H    5.243219   6.028206   6.873462   6.460457   5.784222
    16  H    3.897295   4.785421   5.637271   5.097814   4.925457
    17  O    3.432096   4.130433   4.728413   4.924457   3.804167
    18  O    4.670371   4.717863   5.410261   5.351692   3.485738
    19  H    4.123161   4.023265   4.772519   4.556324   2.717945
    20  H    2.459717   2.574290   3.576600   2.917258   1.946427
                    6          7          8          9         10
     6  H    0.000000
     7  H    1.764980   0.000000
     8  O    2.070719   2.012596   0.000000
     9  H    4.565238   5.780928   4.309800   0.000000
    10  C    3.808404   4.858948   3.261457   1.092945   0.000000
    11  H    4.489776   5.235629   3.431980   1.783658   1.095877
    12  C    3.487861   4.683973   3.040848   2.174819   1.560281
    13  C    4.820049   5.827586   4.008208   3.002486   2.595256
    14  H    5.165286   5.885675   3.922891   3.349455   2.779780
    15  H    5.629173   6.770477   4.981330   2.918274   2.911192
    16  H    4.977737   5.960281   4.274313   3.967652   3.526623
    17  O    3.294046   4.821933   3.607721   2.647099   2.391014
    18  O    3.061668   4.013161   2.845379   2.005625   1.385082
    19  H    2.533257   3.178153   1.958752   2.813313   1.921982
    20  H    2.344714   2.814500   0.969228   3.785163   2.750920
                   11         12         13         14         15
    11  H    0.000000
    12  C    2.118614   0.000000
    13  C    2.601834   1.518884   0.000000
    14  H    2.348719   2.136031   1.088318   0.000000
    15  H    2.942417   2.166275   1.095176   1.779025   0.000000
    16  H    3.613418   2.154838   1.087767   1.772754   1.770038
    17  O    3.245383   1.287767   2.376426   3.264427   2.760305
    18  O    2.070112   2.475179   3.796102   3.945161   4.242122
    19  H    2.329649   2.622408   3.901528   3.919047   4.561206
    20  H    2.950531   2.195012   3.072387   3.077680   4.069628
                   16         17         18         19         20
    16  H    0.000000
    17  O    2.628888   0.000000
    18  O    4.587086   2.951887   0.000000
    19  H    4.572534   3.206383   0.968805   0.000000
    20  H    3.308692   2.850398   2.736745   2.068000   0.000000
 Stoichiometry    C5H12O3(3)
 Framework group  C1[X(C5H12O3)]
 Deg. of freedom    54
 Full point group                 C1      NOp   1
 Largest Abelian subgroup         C1      NOp   1
 Largest concise Abelian subgroup C1      NOp   1
                         Standard orientation:                         
 ---------------------------------------------------------------------
 Center     Atomic      Atomic             Coordinates (Angstroms)
 Number     Number       Type             X           Y           Z
 ---------------------------------------------------------------------
      1          1           0        2.093458   -1.728640    0.373502
      2          6           0        2.883844   -1.004366    0.167590
      3          1           0        3.629622   -1.090884    0.958455
      4          1           0        3.352112   -1.261017   -0.782316
      5          6           0        2.319414    0.400754    0.123906
      6          1           0        1.858404    0.653882    1.084176
      7          1           0        3.107044    1.127935   -0.069655
      8          8           0        1.374256    0.569073   -0.927362
      9          1           0       -2.643939    1.153016    0.517455
     10          6           0       -1.749785    0.985661   -0.088359
     11          1           0       -2.015609    1.057062   -1.149107
     12          6           0       -1.284691   -0.492016    0.097746
     13          6           0       -2.046434   -1.510942   -0.732040
     14          1           0       -2.019276   -1.206308   -1.776500
     15          1           0       -3.089464   -1.579469   -0.405231
     16          1           0       -1.592040   -2.494589   -0.636124
     17          8           0       -1.076850   -0.821567    1.325159
     18          8           0       -0.808873    1.929460    0.288974
     19          1           0       -0.001328    1.772349   -0.222660
     20          1           0        0.678674   -0.093610   -0.799218
 ---------------------------------------------------------------------
 Rotational constants (GHZ):           2.3644454           1.0998980           0.9095998
 Standard basis: Aug-CC-pVTZ (5D, 7F)
 There are   740 symmetry adapted cartesian basis functions of A   symmetry.
 There are   644 symmetry adapted basis functions of A   symmetry.
   644 basis functions,   900 primitive gaussians,   740 cartesian basis functions
    34 alpha electrons       32 beta electrons
       nuclear repulsion energy       397.2894090713 Hartrees.
 NAtoms=   20 NActive=   20 NUniq=   20 SFac= 1.00D+00 NAtFMM=   60 NAOKFM=F Big=F
 Integral buffers will be    131072 words long.
 Raffenetti 2 integral format.
 Two-electron integral symmetry is turned on.
 Nuclear repulsion after empirical dispersion term =      397.2789294540 Hartrees.
 One-electron integrals computed using PRISM.
 NBasis=   644 RedAO= T EigKep=  6.84D-06  NBF=   644
 NBsUse=   644 1.00D-06 EigRej= -1.00D+00 NBFU=   644
 Initial guess from the checkpoint file:  "Forward-wb-opt.chk"
 B after Tr=     0.000000    0.000000    0.000000
         Rot=    0.999995   -0.002511   -0.001793    0.001012 Ang=  -0.37 deg.
 Initial guess <Sx>= 0.0000 <Sy>= 0.0000 <Sz>= 1.0000 <S**2>= 2.0077 S= 1.0026
 ExpMin= 2.53D-02 ExpMax= 1.53D+04 ExpMxC= 5.22D+02 IAcc=3 IRadAn=         7 AccDes= 0.00D+00
 Harris functional with IExCor= 4639 and IRadAn=       7 diagonalized for initial guess.
 HarFok:  IExCor= 4639 AccDes= 0.00D+00 IRadAn=         7 IDoV= 1 UseB2=F ITyADJ=14
 ICtDFT=  3500011 ScaDFX=  1.000000  1.000000  1.000000  1.000000
 FoFCou: FMM=F IPFlag=           0 FMFlag=      100000 FMFlg1=           0
         NFxFlg=           0 DoJE=T BraDBF=F KetDBF=T FulRan=T
         wScrn=  0.000000 ICntrl=       500 IOpCl=  0 I1Cent=   200000004 NGrid=           0
         NMat0=    1 NMatS0=      1 NMatT0=    0 NMatD0=    1 NMtDS0=    0 NMtDT0=    0
 Petite list used in FoFCou.
 Requested convergence on RMS density matrix=1.00D-08 within 128 cycles.
 Requested convergence on MAX density matrix=1.00D-06.
 Requested convergence on             energy=1.00D-06.
 No special actions if energy rises.
 SCF Done:  E(UwB97XD) =  -423.334042360     A.U. after   15 cycles
            NFock= 15  Conv=0.75D-08     -V/T= 2.0059
 <Sx>= 0.0000 <Sy>= 0.0000 <Sz>= 1.0000 <S**2>= 2.0077 S= 1.0025
 <L.S>=  0.00000000000    
 Annihilation of the first spin contaminant:
 S**2 before annihilation     2.0077,   after     2.0000
 Calling FoFJK, ICntrl=      2127 FMM=F ISym2X=0 I1Cent= 0 IOpClX= 1 NMat=1 NMatS=1 NMatT=0.
 ***** Axes restored to original set *****
 -------------------------------------------------------------------
 Center     Atomic                   Forces (Hartrees/Bohr)
 Number     Number              X              Y              Z
 -------------------------------------------------------------------
      1        1          -0.000016925   -0.000009283    0.000006862
      2        6           0.000047368   -0.000034889   -0.000026098
      3        1          -0.000014719    0.000016331    0.000009275
      4        1          -0.000000831   -0.000014673   -0.000004407
      5        6          -0.000028655    0.000142002    0.000037713
      6        1          -0.000011166   -0.000009116    0.000027856
      7        1           0.000029021    0.000016966    0.000041370
      8        8          -0.000282685    0.000249105    0.000033723
      9        1          -0.000060179   -0.000052719    0.000020446
     10        6           0.000403792    0.000305001    0.000090468
     11        1          -0.000073695    0.000004412   -0.000039582
     12        6          -0.000131216    0.000017489   -0.000029436
     13        6           0.000007776   -0.000014048   -0.000024773
     14        1           0.000000577   -0.000006069   -0.000005754
     15        1          -0.000006010    0.000016059    0.000005631
     16        1          -0.000014510   -0.000013618   -0.000007165
     17        8           0.000066176   -0.000071383    0.000104959
     18        8          -0.000450131   -0.000341034    0.000024372
     19        1           0.000615348    0.000040192   -0.000268256
     20        1          -0.000079337   -0.000240724    0.000002797
 -------------------------------------------------------------------
 Cartesian Forces:  Max     0.000615348 RMS     0.000148850

 GradGradGradGradGradGradGradGradGradGradGradGradGradGradGradGradGradGrad
 Berny optimization.
 Using GEDIIS/GDIIS optimizer.
 FormGI is forming the generalized inverse of G from B-inverse, IUseBI=4.
 Internal  Forces:  Max     0.000368084 RMS     0.000095396
 Search for a local minimum.
 Step number  13 out of a maximum of   94
 All quantities printed in internal units (Hartrees-Bohrs-Radians)
 Mixed Optimization -- En-DIIS/RFO-DIIS
 Swapping is turned off.
 Update second derivatives using D2CorX and points    9   10   11   12   13
 DE= -2.76D-05 DEPred=-3.91D-06 R= 7.06D+00
 TightC=F SS=  1.41D+00  RLast= 7.36D-02 DXNew= 9.8560D-01 2.2066D-01
 Trust test= 7.06D+00 RLast= 7.36D-02 DXMaxT set to 5.86D-01
 ITU=  1  1  1  1  1  1  1  1  0 -1 -1  1  0
     Eigenvalues ---    0.00108   0.00245   0.00301   0.00357   0.00450
     Eigenvalues ---    0.01173   0.01821   0.01991   0.04022   0.04370
     Eigenvalues ---    0.04823   0.05622   0.05682   0.05690   0.06084
     Eigenvalues ---    0.07096   0.07269   0.07357   0.07654   0.09585
     Eigenvalues ---    0.11880   0.12644   0.12894   0.14639   0.15987
     Eigenvalues ---    0.15998   0.16002   0.16015   0.16022   0.16207
     Eigenvalues ---    0.19148   0.19933   0.22023   0.22145   0.23673
     Eigenvalues ---    0.25087   0.28915   0.30792   0.31084   0.33460
     Eigenvalues ---    0.33658   0.33829   0.33973   0.33988   0.34139
     Eigenvalues ---    0.34283   0.34344   0.34369   0.36954   0.40362
     Eigenvalues ---    0.49352   0.51313   0.55321   0.70051
 En-DIIS/RFO-DIIS/Sim-DIIS IScMMF=       -3 using points:    13   12   11   10    9    8    7    6    5
 RFO step:  Lambda=-2.70369281D-05.
 DIIS inversion failure, remove point   9.
 DIIS inversion failure, remove point   8.
 DIIS inversion failure, remove point   7.
 DIIS inversion failure, remove point   6.
 RFO-DIIS uses    5 points instead of    9
 DidBck=F Rises=F RFO-DIIS coefs:    1.81381   -0.64474   -0.05729   -0.37303    0.26125
                  RFO-DIIS coefs:    0.00000    0.00000    0.00000    0.00000
 Iteration  1 RMS(Cart)=  0.02087380 RMS(Int)=  0.00018112
 Iteration  2 RMS(Cart)=  0.00033535 RMS(Int)=  0.00008099
 Iteration  3 RMS(Cart)=  0.00000006 RMS(Int)=  0.00008099
 Variable       Old X    -DE/DX   Delta X   Delta X   Delta X     New X
                                 (Linear)    (Quad)   (Total)
    R1        2.06291   0.00002   0.00007   0.00006   0.00013   2.06304
    R2        2.06070   0.00000  -0.00011   0.00005  -0.00007   2.06064
    R3        2.05925   0.00001   0.00012  -0.00001   0.00011   2.05936
    R4        2.86270   0.00004   0.00028  -0.00007   0.00021   2.86292
    R5        2.06899   0.00003   0.00025  -0.00008   0.00017   2.06916
    R6        2.05852   0.00002   0.00027  -0.00004   0.00022   2.05874
    R7        2.69033   0.00006  -0.00164   0.00147  -0.00017   2.69016
    R8        3.70150  -0.00037  -0.02273  -0.00479  -0.02752   3.67399
    R9        1.83158   0.00022  -0.00091   0.00075  -0.00016   1.83142
   R10        2.06537   0.00005   0.00052  -0.00010   0.00042   2.06579
   R11        2.07091   0.00006   0.00047  -0.00007   0.00041   2.07131
   R12        2.94850   0.00005   0.00157   0.00050   0.00206   2.95057
   R13        2.61742  -0.00029  -0.00160  -0.00040  -0.00200   2.61543
   R14        2.87028   0.00004  -0.00056   0.00046  -0.00011   2.87017
   R15        2.43353   0.00013  -0.00104   0.00069  -0.00035   2.43317
   R16        2.05662   0.00000   0.00001  -0.00001   0.00000   2.05663
   R17        2.06958   0.00001   0.00022  -0.00004   0.00018   2.06976
   R18        2.05558   0.00001   0.00003   0.00005   0.00008   2.05566
   R19        1.83078   0.00026   0.00058   0.00068   0.00126   1.83203
    A1        1.88150   0.00001  -0.00017  -0.00003  -0.00020   1.88130
    A2        1.89578  -0.00001   0.00007   0.00009   0.00016   1.89594
    A3        1.92951  -0.00001  -0.00015   0.00002  -0.00013   1.92938
    A4        1.89614   0.00001  -0.00011   0.00023   0.00012   1.89625
    A5        1.92764  -0.00003  -0.00002  -0.00053  -0.00055   1.92710
    A6        1.93203   0.00002   0.00036   0.00022   0.00058   1.93262
    A7        1.92414   0.00000  -0.00055   0.00013  -0.00043   1.92372
    A8        1.93362  -0.00001  -0.00076   0.00045  -0.00031   1.93331
    A9        1.95877  -0.00002   0.00068  -0.00053   0.00015   1.95892
   A10        1.88174  -0.00001  -0.00082   0.00055  -0.00027   1.88148
   A11        1.91854   0.00000   0.00063  -0.00068  -0.00004   1.91849
   A12        1.84407   0.00004   0.00081   0.00012   0.00093   1.84501
   A13        1.84751  -0.00034  -0.00311  -0.00367  -0.00675   1.84077
   A14        1.87338  -0.00003  -0.00193   0.00173   0.00022   1.87360
   A15        1.43886   0.00016   0.01849  -0.00048   0.01829   1.45716
   A16        1.90509  -0.00001  -0.00123   0.00039  -0.00084   1.90425
   A17        1.89945  -0.00011  -0.00142  -0.00057  -0.00199   1.89746
   A18        1.87593  -0.00003   0.00106  -0.00035   0.00071   1.87664
   A19        1.82292  -0.00005  -0.00086   0.00006  -0.00081   1.82212
   A20        1.96501  -0.00002   0.00058   0.00021   0.00079   1.96580
   A21        1.99362   0.00021   0.00162   0.00026   0.00189   1.99551
   A22        2.00498  -0.00010  -0.00278   0.00021  -0.00257   2.00241
   A23        1.98685   0.00009  -0.00148   0.00103  -0.00044   1.98641
   A24        2.01526   0.00000   0.00151  -0.00013   0.00137   2.01664
   A25        1.90076   0.00001   0.00047  -0.00013   0.00034   1.90110
   A26        1.93541  -0.00003   0.00035  -0.00052  -0.00017   1.93524
   A27        1.92725   0.00003   0.00000   0.00030   0.00030   1.92755
   A28        1.90463   0.00000  -0.00047   0.00022  -0.00025   1.90438
   A29        1.90426  -0.00001   0.00002   0.00000   0.00002   1.90428
   A30        1.89120   0.00000  -0.00038   0.00013  -0.00025   1.89095
   A31        1.88796   0.00025   0.00042   0.00098   0.00140   1.88936
   A32        2.63623  -0.00027  -0.00308  -0.00105  -0.00414   2.63210
    D1        1.04832   0.00000   0.00172  -0.00140   0.00032   1.04864
    D2        3.12987  -0.00002  -0.00013  -0.00035  -0.00048   3.12939
    D3       -1.09662   0.00001   0.00083  -0.00025   0.00058  -1.09603
    D4       -1.03255   0.00001   0.00204  -0.00104   0.00100  -1.03156
    D5        1.04899  -0.00001   0.00019   0.00001   0.00019   1.04919
    D6        3.10570   0.00002   0.00114   0.00011   0.00126   3.10696
    D7       -3.13332   0.00000   0.00195  -0.00113   0.00083  -3.13249
    D8       -1.05177  -0.00002   0.00010  -0.00008   0.00002  -1.05175
    D9        1.00493   0.00001   0.00106   0.00003   0.00109   1.00602
   D10        2.50820   0.00003   0.01094  -0.00100   0.00988   2.51807
   D11        0.99203  -0.00003  -0.00814   0.00015  -0.00793   0.98409
   D12        0.36010   0.00005   0.01071  -0.00030   0.01035   0.37045
   D13       -1.15607  -0.00001  -0.00836   0.00084  -0.00746  -1.16353
   D14       -1.66582   0.00004   0.01092  -0.00068   0.01018  -1.65564
   D15        3.10119  -0.00002  -0.00815   0.00047  -0.00763   3.09357
   D16       -1.44926  -0.00003   0.04352  -0.00199   0.04190  -1.40736
   D17        0.39992   0.00000   0.04761  -0.00011   0.04713   0.44705
   D18        1.40639  -0.00005  -0.00967   0.00160  -0.00807   1.39832
   D19       -0.97260  -0.00005  -0.00724   0.00040  -0.00684  -0.97944
   D20       -0.62650   0.00004  -0.00717   0.00138  -0.00579  -0.63229
   D21       -3.00549   0.00004  -0.00473   0.00018  -0.00456  -3.01005
   D22       -2.78066  -0.00002  -0.00827   0.00092  -0.00735  -2.78802
   D23        1.12353  -0.00002  -0.00584  -0.00029  -0.00612   1.11741
   D24        3.11077  -0.00003  -0.00013  -0.00091  -0.00104   3.10973
   D25       -1.07387  -0.00008  -0.00060  -0.00053  -0.00113  -1.07500
   D26        1.00152  -0.00001  -0.00012  -0.00011  -0.00023   1.00129
   D27        0.93679  -0.00002   0.00025   0.00172   0.00198   0.93877
   D28       -1.15926  -0.00001   0.00032   0.00185   0.00217  -1.15709
   D29        3.02740  -0.00001   0.00057   0.00183   0.00240   3.02980
   D30       -2.98002   0.00002  -0.00358   0.00346  -0.00012  -2.98014
   D31        1.20711   0.00003  -0.00352   0.00360   0.00008   1.20719
   D32       -0.88941   0.00003  -0.00327   0.00357   0.00030  -0.88911
   D33       -0.82411  -0.00011  -0.03306  -0.00223  -0.03529  -0.85940
         Item               Value     Threshold  Converged?
 Maximum Force            0.000368     0.000450     YES
 RMS     Force            0.000095     0.000300     YES
 Maximum Displacement     0.068227     0.001800     NO 
 RMS     Displacement     0.021007     0.001200     NO 
 Predicted change in Energy=-1.337272D-05
 GradGradGradGradGradGradGradGradGradGradGradGradGradGradGradGradGradGrad

                          Input orientation:                          
 ---------------------------------------------------------------------
 Center     Atomic      Atomic             Coordinates (Angstroms)
 Number     Number       Type             X           Y           Z
 ---------------------------------------------------------------------
      1          1           0        2.207153   -1.698393    0.442469
      2          6           0        2.994707   -0.974221    0.225288
      3          1           0        3.716556   -1.012126    1.041719
      4          1           0        3.495235   -1.270161   -0.696387
      5          6           0        2.414794    0.419487    0.096929
      6          1           0        1.922222    0.711869    1.030099
      7          1           0        3.199415    1.147078   -0.107669
      8          8           0        1.499393    0.524292   -0.988251
      9          1           0       -2.528613    1.162212    0.383403
     10          6           0       -1.633122    0.967067   -0.212441
     11          1           0       -1.898631    0.985557   -1.275729
     12          6           0       -1.169189   -0.501139    0.046448
     13          6           0       -1.939283   -1.556711   -0.727863
     14          1           0       -1.915473   -1.305405   -1.786503
     15          1           0       -2.981288   -1.603352   -0.393694
     16          1           0       -1.489543   -2.536741   -0.584328
     17          8           0       -0.956819   -0.767952    1.288049
     18          8           0       -0.694407    1.928607    0.118891
     19          1           0        0.115302    1.748022   -0.382737
     20          1           0        0.812252   -0.145508   -0.852421
 ---------------------------------------------------------------------
                    Distance matrix (angstroms):
                    1          2          3          4          5
     1  H    0.000000
     2  C    1.091712   0.000000
     3  H    1.763054   1.090442   0.000000
     4  H    1.771872   1.089767   1.771038   0.000000
     5  C    2.155905   1.514990   2.153306   2.156759   0.000000
     6  H    2.497170   2.154262   2.488359   3.063261   1.094952
     7  H    3.063322   2.157005   2.500138   2.505422   1.089439
     8  O    2.736460   2.440118   3.375969   2.699746   1.423573
     9  H    5.532994   5.924222   6.645545   6.585523   5.007093
    10  C    4.720307   5.037559   5.840306   5.615998   4.096484
    11  H    5.197427   5.480742   6.394656   5.875175   4.561826
    12  C    3.604155   4.194498   5.012203   4.785399   3.700680
    13  C    4.310764   5.058859   5.951178   5.442158   4.852178
    14  H    4.703063   5.316658   6.309089   5.519543   5.027304
    15  H    5.256246   6.040815   6.875396   6.492147   5.783622
    16  H    3.927175   4.817203   5.663210   5.144394   4.944415
    17  O    3.404621   4.097141   4.686229   4.900100   3.767832
    18  O    4.656059   4.695454   5.381089   5.333844   3.456163
    19  H    4.115165   4.008899   4.755683   4.542218   2.698657
    20  H    2.456409   2.571251   3.574042   2.913346   1.946439
                    6          7          8          9         10
     6  H    0.000000
     7  H    1.764977   0.000000
     8  O    2.070678   2.013295   0.000000
     9  H    4.520061   5.749059   4.302698   0.000000
    10  C    3.774852   4.837023   3.257389   1.093167   0.000000
    11  H    4.471092   5.232640   3.441218   1.783480   1.096092
    12  C    3.463492   4.671730   3.040303   2.174467   1.561373
    13  C    4.811249   5.839634   4.027763   2.995790   2.594002
    14  H    5.170159   5.915676   3.955541   3.342688   2.778762
    15  H    5.606411   6.771097   4.995685   2.908115   2.908170
    16  H    4.979959   5.981977   4.297303   3.962123   3.526412
    17  O    3.247351   4.784313   3.589487   2.648481   2.391474
    18  O    3.026136   3.977935   2.830305   2.005402   1.384025
    19  H    2.516879   3.154132   1.944189   2.814326   1.922467
    20  H    2.347554   2.814956   0.969146   3.794571   2.761748
                   11         12         13         14         15
    11  H    0.000000
    12  C    2.119080   0.000000
    13  C    2.600948   1.518828   0.000000
    14  H    2.347271   2.136234   1.088319   0.000000
    15  H    2.941526   2.166172   1.095270   1.778946   0.000000
    16  H    3.612751   2.155037   1.087809   1.772802   1.769988
    17  O    3.245729   1.287580   2.377242   3.265079   2.761272
    18  O    2.069894   2.476758   3.796597   3.947196   4.238785
    19  H    2.331247   2.625422   3.906622   3.926579   4.562970
    20  H    2.967723   2.204665   3.094827   3.107789   4.089827
                   16         17         18         19         20
    16  H    0.000000
    17  O    2.630248   0.000000
    18  O    4.589781   2.950800   0.000000
    19  H    4.579887   3.204855   0.969469   0.000000
    20  H    3.329885   2.845815   2.741427   2.071665   0.000000
 Stoichiometry    C5H12O3(3)
 Framework group  C1[X(C5H12O3)]
 Deg. of freedom    54
 Full point group                 C1      NOp   1
 Largest Abelian subgroup         C1      NOp   1
 Largest concise Abelian subgroup C1      NOp   1
                         Standard orientation:                         
 ---------------------------------------------------------------------
 Center     Atomic      Atomic             Coordinates (Angstroms)
 Number     Number       Type             X           Y           Z
 ---------------------------------------------------------------------
      1          1           0        2.085119   -1.740670    0.352386
      2          6           0        2.876054   -1.012828    0.161327
      3          1           0        3.613097   -1.104442    0.959724
      4          1           0        3.355474   -1.260197   -0.785540
      5          6           0        2.308756    0.391453    0.124428
      6          1           0        1.837474    0.634535    1.082408
      7          1           0        3.097038    1.122014   -0.053816
      8          8           0        1.373734    0.567131   -0.934548
      9          1           0       -2.619939    1.163966    0.551244
     10          6           0       -1.738274    0.994735   -0.072490
     11          1           0       -2.024066    1.076746   -1.127485
     12          6           0       -1.285204   -0.490293    0.092750
     13          6           0       -2.081399   -1.492258   -0.725160
     14          1           0       -2.075354   -1.180871   -1.767964
     15          1           0       -3.117192   -1.547983   -0.373528
     16          1           0       -1.639510   -2.483183   -0.646871
     17          8           0       -1.051758   -0.829927    1.312592
     18          8           0       -0.783069    1.926622    0.294521
     19          1           0        0.014811    1.767344   -0.232630
     20          1           0        0.682199   -0.102727   -0.823582
 ---------------------------------------------------------------------
 Rotational constants (GHZ):           2.3749948           1.1038877           0.9123683
 Standard basis: Aug-CC-pVTZ (5D, 7F)
 There are   740 symmetry adapted cartesian basis functions of A   symmetry.
 There are   644 symmetry adapted basis functions of A   symmetry.
   644 basis functions,   900 primitive gaussians,   740 cartesian basis functions
    34 alpha electrons       32 beta electrons
       nuclear repulsion energy       397.6866085030 Hartrees.
 NAtoms=   20 NActive=   20 NUniq=   20 SFac= 1.00D+00 NAtFMM=   60 NAOKFM=F Big=F
 Integral buffers will be    131072 words long.
 Raffenetti 2 integral format.
 Two-electron integral symmetry is turned on.
 Nuclear repulsion after empirical dispersion term =      397.6760951257 Hartrees.
 One-electron integrals computed using PRISM.
 NBasis=   644 RedAO= T EigKep=  6.86D-06  NBF=   644
 NBsUse=   644 1.00D-06 EigRej= -1.00D+00 NBFU=   644
 Initial guess from the checkpoint file:  "Forward-wb-opt.chk"
 B after Tr=     0.000000    0.000000    0.000000
         Rot=    0.999991   -0.002379   -0.002136    0.002832 Ang=  -0.49 deg.
 Initial guess <Sx>= 0.0000 <Sy>= 0.0000 <Sz>= 1.0000 <S**2>= 2.0077 S= 1.0026
 ExpMin= 2.53D-02 ExpMax= 1.53D+04 ExpMxC= 5.22D+02 IAcc=3 IRadAn=         7 AccDes= 0.00D+00
 Harris functional with IExCor= 4639 and IRadAn=       7 diagonalized for initial guess.
 HarFok:  IExCor= 4639 AccDes= 0.00D+00 IRadAn=         7 IDoV= 1 UseB2=F ITyADJ=14
 ICtDFT=  3500011 ScaDFX=  1.000000  1.000000  1.000000  1.000000
 FoFCou: FMM=F IPFlag=           0 FMFlag=      100000 FMFlg1=           0
         NFxFlg=           0 DoJE=T BraDBF=F KetDBF=T FulRan=T
         wScrn=  0.000000 ICntrl=       500 IOpCl=  0 I1Cent=   200000004 NGrid=           0
         NMat0=    1 NMatS0=      1 NMatT0=    0 NMatD0=    1 NMtDS0=    0 NMtDT0=    0
 Petite list used in FoFCou.
 Requested convergence on RMS density matrix=1.00D-08 within 128 cycles.
 Requested convergence on MAX density matrix=1.00D-06.
 Requested convergence on             energy=1.00D-06.
 No special actions if energy rises.
 SCF Done:  E(UwB97XD) =  -423.334055713     A.U. after   15 cycles
            NFock= 15  Conv=0.63D-08     -V/T= 2.0059
 <Sx>= 0.0000 <Sy>= 0.0000 <Sz>= 1.0000 <S**2>= 2.0077 S= 1.0026
 <L.S>=  0.00000000000    
 Annihilation of the first spin contaminant:
 S**2 before annihilation     2.0077,   after     2.0000
 Calling FoFJK, ICntrl=      2127 FMM=F ISym2X=0 I1Cent= 0 IOpClX= 1 NMat=1 NMatS=1 NMatT=0.
 ***** Axes restored to original set *****
 -------------------------------------------------------------------
 Center     Atomic                   Forces (Hartrees/Bohr)
 Number     Number              X              Y              Z
 -------------------------------------------------------------------
      1        1           0.000010066    0.000023256    0.000000263
      2        6          -0.000021863   -0.000000345   -0.000056117
      3        1           0.000005040    0.000000784    0.000005429
      4        1          -0.000017704    0.000012641    0.000020460
      5        6           0.000182718    0.000013416    0.000356412
      6        1          -0.000039844   -0.000031372   -0.000065278
      7        1          -0.000083592   -0.000005509   -0.000056769
      8        8          -0.000123383    0.000081997   -0.000303862
      9        1           0.000024516   -0.000021376    0.000003451
     10        6          -0.000035921    0.000063557    0.000014212
     11        1           0.000020816   -0.000025252    0.000026365
     12        6           0.000008616    0.000175596   -0.000118587
     13        6          -0.000041118   -0.000104506    0.000016470
     14        1           0.000016369    0.000006374    0.000011199
     15        1           0.000019618    0.000019071    0.000001977
     16        1          -0.000003288    0.000025559   -0.000000156
     17        8           0.000001607   -0.000090123    0.000083886
     18        8          -0.000146156   -0.000034508   -0.000051500
     19        1           0.000294294   -0.000136291    0.000039935
     20        1          -0.000070792    0.000027031    0.000072210
 -------------------------------------------------------------------
 Cartesian Forces:  Max     0.000356412 RMS     0.000093393

 GradGradGradGradGradGradGradGradGradGradGradGradGradGradGradGradGradGrad
 Berny optimization.
 Using GEDIIS/GDIIS optimizer.
 FormGI is forming the generalized inverse of G from B-inverse, IUseBI=4.
 Internal  Forces:  Max     0.000229101 RMS     0.000049362
 Search for a local minimum.
 Step number  14 out of a maximum of   94
 All quantities printed in internal units (Hartrees-Bohrs-Radians)
 Mixed Optimization -- En-DIIS/RFO-DIIS
 Swapping is turned off.
 Update second derivatives using D2CorX and points    9   10   11   12   13
                                                     14
 DE= -1.34D-05 DEPred=-1.34D-05 R= 9.99D-01
 TightC=F SS=  1.41D+00  RLast= 8.47D-02 DXNew= 9.8560D-01 2.5413D-01
 Trust test= 9.99D-01 RLast= 8.47D-02 DXMaxT set to 5.86D-01
 ITU=  1  1  1  1  1  1  1  1  1  0 -1 -1  1  0
     Eigenvalues ---    0.00088   0.00240   0.00330   0.00356   0.00450
     Eigenvalues ---    0.01231   0.01777   0.01984   0.03949   0.04372
     Eigenvalues ---    0.04570   0.05621   0.05672   0.05698   0.06065
     Eigenvalues ---    0.07095   0.07201   0.07277   0.07570   0.09656
     Eigenvalues ---    0.11886   0.12692   0.12890   0.14635   0.15985
     Eigenvalues ---    0.16000   0.16003   0.16015   0.16021   0.16209
     Eigenvalues ---    0.18980   0.19952   0.22075   0.22239   0.23793
     Eigenvalues ---    0.25098   0.28945   0.30790   0.31116   0.33463
     Eigenvalues ---    0.33659   0.33836   0.33976   0.33990   0.34141
     Eigenvalues ---    0.34285   0.34351   0.34369   0.37093   0.40821
     Eigenvalues ---    0.48890   0.51248   0.55082   0.69805
 En-DIIS/RFO-DIIS/Sim-DIIS IScMMF=       -3 using points:    14   13   12   11   10    9    8    7    6    5
 RFO step:  Lambda=-2.85698712D-06.
 DIIS inversion failure, remove point  10.
 DIIS inversion failure, remove point   9.
 DIIS inversion failure, remove point   8.
 DIIS inversion failure, remove point   7.
 RFO-DIIS uses    6 points instead of   10
 DidBck=F Rises=F RFO-DIIS coefs:    1.46308   -0.52094   -0.00813   -0.08102    0.38184
                  RFO-DIIS coefs:   -0.23483    0.00000    0.00000    0.00000    0.00000
 Iteration  1 RMS(Cart)=  0.01137339 RMS(Int)=  0.00007022
 Iteration  2 RMS(Cart)=  0.00006864 RMS(Int)=  0.00006084
 Iteration  3 RMS(Cart)=  0.00000001 RMS(Int)=  0.00006084
 Variable       Old X    -DE/DX   Delta X   Delta X   Delta X     New X
                                 (Linear)    (Quad)   (Total)
    R1        2.06304  -0.00002   0.00013  -0.00015  -0.00002   2.06302
    R2        2.06064   0.00001   0.00006  -0.00001   0.00005   2.06069
    R3        2.05936  -0.00003   0.00011  -0.00015  -0.00004   2.05932
    R4        2.86292  -0.00005   0.00020  -0.00029  -0.00009   2.86283
    R5        2.06916  -0.00005   0.00015  -0.00021  -0.00007   2.06909
    R6        2.05874  -0.00005   0.00014  -0.00026  -0.00011   2.05863
    R7        2.69016   0.00018   0.00023   0.00037   0.00059   2.69076
    R8        3.67399  -0.00018  -0.00538  -0.00118  -0.00657   3.66742
    R9        1.83142   0.00004   0.00051  -0.00033   0.00018   1.83160
   R10        2.06579  -0.00002   0.00022  -0.00014   0.00008   2.06587
   R11        2.07131  -0.00003   0.00017  -0.00017   0.00000   2.07132
   R12        2.95057  -0.00003   0.00007  -0.00022  -0.00015   2.95041
   R13        2.61543  -0.00005  -0.00057   0.00014  -0.00043   2.61500
   R14        2.87017   0.00003   0.00009  -0.00002   0.00006   2.87023
   R15        2.43317   0.00010   0.00048  -0.00018   0.00030   2.43347
   R16        2.05663  -0.00001   0.00005  -0.00005   0.00000   2.05663
   R17        2.06976  -0.00002   0.00010  -0.00010   0.00000   2.06976
   R18        2.05566  -0.00002   0.00008  -0.00014  -0.00006   2.05560
   R19        1.83203   0.00011   0.00053  -0.00002   0.00051   1.83254
    A1        1.88130   0.00000  -0.00003  -0.00001  -0.00004   1.88126
    A2        1.89594   0.00001   0.00004   0.00011   0.00015   1.89609
    A3        1.92938  -0.00001  -0.00007  -0.00020  -0.00027   1.92911
    A4        1.89625   0.00000   0.00011  -0.00003   0.00009   1.89634
    A5        1.92710   0.00000  -0.00034   0.00031  -0.00002   1.92707
    A6        1.93262  -0.00001   0.00029  -0.00018   0.00011   1.93273
    A7        1.92372   0.00002  -0.00024   0.00037   0.00013   1.92385
    A8        1.93331   0.00004  -0.00002   0.00050   0.00047   1.93378
    A9        1.95892   0.00000  -0.00003  -0.00002  -0.00005   1.95887
   A10        1.88148   0.00002   0.00007   0.00047   0.00054   1.88201
   A11        1.91849  -0.00003  -0.00012  -0.00032  -0.00044   1.91805
   A12        1.84501  -0.00006   0.00038  -0.00103  -0.00065   1.84435
   A13        1.84077  -0.00023  -0.00647  -0.00217  -0.00867   1.83210
   A14        1.87360  -0.00003  -0.00101  -0.00032  -0.00164   1.87196
   A15        1.45716   0.00000   0.00089  -0.00014   0.00051   1.45766
   A16        1.90425   0.00002  -0.00029   0.00026  -0.00003   1.90422
   A17        1.89746   0.00000  -0.00059   0.00024  -0.00035   1.89711
   A18        1.87664   0.00002  -0.00004   0.00029   0.00025   1.87689
   A19        1.82212  -0.00002   0.00002  -0.00039  -0.00037   1.82175
   A20        1.96580   0.00002   0.00023   0.00000   0.00023   1.96602
   A21        1.99551  -0.00003   0.00061  -0.00038   0.00023   1.99575
   A22        2.00241   0.00003  -0.00052   0.00024  -0.00029   2.00212
   A23        1.98641   0.00005   0.00044  -0.00010   0.00034   1.98675
   A24        2.01664  -0.00009  -0.00008  -0.00048  -0.00056   2.01608
   A25        1.90110  -0.00002   0.00001  -0.00014  -0.00012   1.90098
   A26        1.93524  -0.00002  -0.00022   0.00007  -0.00015   1.93508
   A27        1.92755   0.00000   0.00022  -0.00019   0.00003   1.92759
   A28        1.90438   0.00002  -0.00001   0.00008   0.00008   1.90445
   A29        1.90428   0.00001   0.00001   0.00002   0.00003   1.90431
   A30        1.89095   0.00002  -0.00002   0.00016   0.00014   1.89108
   A31        1.88936   0.00005   0.00095   0.00018   0.00113   1.89049
   A32        2.63210   0.00002  -0.00287   0.00076  -0.00211   2.62999
    D1        1.04864  -0.00003  -0.00004  -0.00103  -0.00107   1.04757
    D2        3.12939   0.00003  -0.00012   0.00010  -0.00002   3.12937
    D3       -1.09603  -0.00001   0.00031  -0.00087  -0.00056  -1.09659
    D4       -1.03156  -0.00003   0.00027  -0.00109  -0.00083  -1.03238
    D5        1.04919   0.00003   0.00018   0.00005   0.00023   1.04941
    D6        3.10696  -0.00001   0.00062  -0.00093  -0.00032   3.10664
    D7       -3.13249  -0.00003   0.00015  -0.00114  -0.00099  -3.13348
    D8       -1.05175   0.00003   0.00007  -0.00001   0.00006  -1.05169
    D9        1.00602  -0.00001   0.00050  -0.00098  -0.00048   1.00554
   D10        2.51807  -0.00003  -0.00429   0.00000  -0.00424   2.51383
   D11        0.98409   0.00005  -0.00258   0.00089  -0.00174   0.98235
   D12        0.37045  -0.00003  -0.00387  -0.00023  -0.00405   0.36641
   D13       -1.16353   0.00004  -0.00216   0.00066  -0.00155  -1.16508
   D14       -1.65564  -0.00001  -0.00410  -0.00007  -0.00411  -1.65975
   D15        3.09357   0.00007  -0.00239   0.00083  -0.00161   3.09195
   D16       -1.40736   0.00001   0.01518   0.00002   0.01494  -1.39242
   D17        0.44705  -0.00001   0.01371  -0.00026   0.01370   0.46076
   D18        1.39832  -0.00002  -0.00200  -0.00035  -0.00235   1.39597
   D19       -0.97944   0.00002  -0.00178   0.00024  -0.00154  -0.98098
   D20       -0.63229  -0.00002  -0.00140  -0.00056  -0.00196  -0.63425
   D21       -3.01005   0.00001  -0.00118   0.00003  -0.00115  -3.01121
   D22       -2.78802  -0.00001  -0.00207  -0.00005  -0.00213  -2.79014
   D23        1.11741   0.00002  -0.00186   0.00054  -0.00132   1.11609
   D24        3.10973  -0.00003  -0.00208   0.00041  -0.00167   3.10806
   D25       -1.07500   0.00002  -0.00233   0.00093  -0.00141  -1.07641
   D26        1.00129  -0.00002  -0.00169   0.00014  -0.00155   0.99974
   D27        0.93877  -0.00001   0.00134   0.00063   0.00197   0.94073
   D28       -1.15709  -0.00001   0.00147   0.00058   0.00205  -1.15505
   D29        3.02980  -0.00001   0.00150   0.00045   0.00195   3.03175
   D30       -2.98014   0.00002   0.00134   0.00021   0.00155  -2.97860
   D31        1.20719   0.00002   0.00147   0.00015   0.00163   1.20881
   D32       -0.88911   0.00001   0.00150   0.00003   0.00153  -0.88758
   D33       -0.85940   0.00004  -0.00616   0.00007  -0.00610  -0.86550
         Item               Value     Threshold  Converged?
 Maximum Force            0.000229     0.000450     YES
 RMS     Force            0.000049     0.000300     YES
 Maximum Displacement     0.040880     0.001800     NO 
 RMS     Displacement     0.011405     0.001200     NO 
 Predicted change in Energy=-1.306689D-06
 GradGradGradGradGradGradGradGradGradGradGradGradGradGradGradGradGradGrad

                          Input orientation:                          
 ---------------------------------------------------------------------
 Center     Atomic      Atomic             Coordinates (Angstroms)
 Number     Number       Type             X           Y           Z
 ---------------------------------------------------------------------
      1          1           0        2.192806   -1.695231    0.440591
      2          6           0        2.983854   -0.973075    0.229530
      3          1           0        3.698568   -1.011919    1.052205
      4          1           0        3.491577   -1.270789   -0.687600
      5          6           0        2.407952    0.421694    0.095319
      6          1           0        1.907206    0.715462    1.023648
      7          1           0        3.195379    1.147851   -0.103178
      8          8           0        1.502289    0.527744   -0.998290
      9          1           0       -2.516994    1.157402    0.394777
     10          6           0       -1.625982    0.965072   -0.208725
     11          1           0       -1.899977    0.986228   -1.269809
     12          6           0       -1.159156   -0.503555    0.041951
     13          6           0       -1.936886   -1.557162   -0.727457
     14          1           0       -1.921837   -1.304044   -1.785827
     15          1           0       -2.976020   -1.603188   -0.384386
     16          1           0       -1.486897   -2.537832   -0.589413
     17          8           0       -0.935187   -0.774055    1.280876
     18          8           0       -0.685613    1.926251    0.117979
     19          1           0        0.121432    1.747836   -0.389207
     20          1           0        0.814148   -0.142211   -0.867714
 ---------------------------------------------------------------------
                    Distance matrix (angstroms):
                    1          2          3          4          5
     1  H    0.000000
     2  C    1.091702   0.000000
     3  H    1.763039   1.090468   0.000000
     4  H    1.771941   1.089745   1.771096   0.000000
     5  C    2.155660   1.514944   2.153268   2.156781   0.000000
     6  H    2.496591   2.154287   2.488702   3.063298   1.094916
     7  H    3.063323   2.157258   2.500543   2.505813   1.089379
     8  O    2.736569   2.440293   3.376201   2.699725   1.423887
     9  H    5.506527   5.901319   6.615994   6.570433   4.988591
    10  C    4.699146   5.019867   5.818012   5.605160   4.081707
    11  H    5.183296   5.471625   6.381852   5.873836   4.554176
    12  C    3.579756   4.173746   4.987637   4.769718   3.685538
    13  C    4.293921   5.046846   5.934882   5.436158   4.844631
    14  H    4.694705   5.313851   6.303072   5.523791   5.026327
    15  H    5.235057   6.024453   6.852993   6.483228   5.772124
    16  H    3.912940   4.806948   5.649103   5.138117   4.939383
    17  O    3.367340   4.062489   4.645487   4.870101   3.743252
    18  O    4.637295   4.677982   5.359726   5.321555   3.440109
    19  H    4.102910   3.997456   4.742343   4.534205   2.687302
    20  H    2.454432   2.569417   3.572445   2.911144   1.945671
                    6          7          8          9         10
     6  H    0.000000
     7  H    1.765244   0.000000
     8  O    2.070611   2.013035   0.000000
     9  H    4.490471   5.734044   4.300203   0.000000
    10  C    3.750262   4.825979   3.255880   1.093210   0.000000
    11  H    4.452852   5.229703   3.443739   1.783496   1.096093
    12  C    3.442717   4.659418   3.037922   2.174165   1.561292
    13  C    4.796689   5.834977   4.030894   2.994127   2.593725
    14  H    5.160729   5.918530   3.962361   3.341851   2.779149
    15  H    5.586107   6.762652   4.997300   2.904937   2.906788
    16  H    4.970495   5.978661   4.301182   3.960364   3.526273
    17  O    3.219320   4.761397   3.581978   2.649116   2.391793
    18  O    3.001492   3.964457   2.826446   2.005418   1.383797
    19  H    2.500189   3.144988   1.940715   2.815056   1.923214
    20  H    2.346834   2.814078   0.969241   3.792016   2.759452
                   11         12         13         14         15
    11  H    0.000000
    12  C    2.118722   0.000000
    13  C    2.600834   1.518861   0.000000
    14  H    2.347786   2.136174   1.088321   0.000000
    15  H    2.940564   2.166091   1.095270   1.778996   0.000000
    16  H    3.612834   2.155068   1.087777   1.772797   1.770052
    17  O    3.245829   1.287737   2.376985   3.264818   2.761441
    18  O    2.069849   2.476687   3.796657   3.948105   4.237366
    19  H    2.332723   2.625751   3.908209   3.929309   4.563288
    20  H    2.966736   2.202722   3.096763   3.111013   4.090652
                   16         17         18         19         20
    16  H    0.000000
    17  O    2.629310   0.000000
    18  O    4.590261   2.950639   0.000000
    19  H    4.581895   3.203991   0.969738   0.000000
    20  H    3.333356   2.841802   2.738505   2.069083   0.000000
 Stoichiometry    C5H12O3(3)
 Framework group  C1[X(C5H12O3)]
 Deg. of freedom    54
 Full point group                 C1      NOp   1
 Largest Abelian subgroup         C1      NOp   1
 Largest concise Abelian subgroup C1      NOp   1
                         Standard orientation:                         
 ---------------------------------------------------------------------
 Center     Atomic      Atomic             Coordinates (Angstroms)
 Number     Number       Type             X           Y           Z
 ---------------------------------------------------------------------
      1          1           0        2.063500   -1.742169    0.347070
      2          6           0        2.859502   -1.018149    0.162708
      3          1           0        3.590097   -1.114388    0.966505
      4          1           0        3.344687   -1.266709   -0.780880
      5          6           0        2.299293    0.388863    0.123519
      6          1           0        1.821258    0.632734    1.077904
      7          1           0        3.091981    1.116171   -0.047991
      8          8           0        1.373218    0.570583   -0.942697
      9          1           0       -2.608572    1.163742    0.569011
     10          6           0       -1.732506    0.997151   -0.063336
     11          1           0       -2.027549    1.084711   -1.115336
     12          6           0       -1.279956   -0.489228    0.089988
     13          6           0       -2.086756   -1.485849   -0.724113
     14          1           0       -2.089752   -1.170342   -1.765693
     15          1           0       -3.119271   -1.539908   -0.362718
     16          1           0       -1.646932   -2.478263   -0.653908
     17          8           0       -1.034596   -0.835671    1.305736
     18          8           0       -0.773253    1.925954    0.300054
     19          1           0        0.020996    1.768512   -0.233587
     20          1           0        0.679151   -0.097757   -0.837717
 ---------------------------------------------------------------------
 Rotational constants (GHZ):           2.3744575           1.1112339           0.9172299
 Standard basis: Aug-CC-pVTZ (5D, 7F)
 There are   740 symmetry adapted cartesian basis functions of A   symmetry.
 There are   644 symmetry adapted basis functions of A   symmetry.
   644 basis functions,   900 primitive gaussians,   740 cartesian basis functions
    34 alpha electrons       32 beta electrons
       nuclear repulsion energy       398.1072141249 Hartrees.
 NAtoms=   20 NActive=   20 NUniq=   20 SFac= 1.00D+00 NAtFMM=   60 NAOKFM=F Big=F
 Integral buffers will be    131072 words long.
 Raffenetti 2 integral format.
 Two-electron integral symmetry is turned on.
 Nuclear repulsion after empirical dispersion term =      398.0966527743 Hartrees.
 One-electron integrals computed using PRISM.
 NBasis=   644 RedAO= T EigKep=  6.81D-06  NBF=   644
 NBsUse=   644 1.00D-06 EigRej= -1.00D+00 NBFU=   644
 Initial guess from the checkpoint file:  "Forward-wb-opt.chk"
 B after Tr=     0.000000    0.000000    0.000000
         Rot=    0.999998   -0.001371   -0.000792    0.000932 Ang=  -0.21 deg.
 Initial guess <Sx>= 0.0000 <Sy>= 0.0000 <Sz>= 1.0000 <S**2>= 2.0077 S= 1.0026
 ExpMin= 2.53D-02 ExpMax= 1.53D+04 ExpMxC= 5.22D+02 IAcc=3 IRadAn=         7 AccDes= 0.00D+00
 Harris functional with IExCor= 4639 and IRadAn=       7 diagonalized for initial guess.
 HarFok:  IExCor= 4639 AccDes= 0.00D+00 IRadAn=         7 IDoV= 1 UseB2=F ITyADJ=14
 ICtDFT=  3500011 ScaDFX=  1.000000  1.000000  1.000000  1.000000
 FoFCou: FMM=F IPFlag=           0 FMFlag=      100000 FMFlg1=           0
         NFxFlg=           0 DoJE=T BraDBF=F KetDBF=T FulRan=T
         wScrn=  0.000000 ICntrl=       500 IOpCl=  0 I1Cent=   200000004 NGrid=           0
         NMat0=    1 NMatS0=      1 NMatT0=    0 NMatD0=    1 NMtDS0=    0 NMtDT0=    0
 Petite list used in FoFCou.
 Requested convergence on RMS density matrix=1.00D-08 within 128 cycles.
 Requested convergence on MAX density matrix=1.00D-06.
 Requested convergence on             energy=1.00D-06.
 No special actions if energy rises.
 SCF Done:  E(UwB97XD) =  -423.334057250     A.U. after   14 cycles
            NFock= 14  Conv=0.36D-08     -V/T= 2.0059
 <Sx>= 0.0000 <Sy>= 0.0000 <Sz>= 1.0000 <S**2>= 2.0077 S= 1.0026
 <L.S>=  0.00000000000    
 Annihilation of the first spin contaminant:
 S**2 before annihilation     2.0077,   after     2.0000
 Calling FoFJK, ICntrl=      2127 FMM=F ISym2X=0 I1Cent= 0 IOpClX= 1 NMat=1 NMatS=1 NMatT=0.
 ***** Axes restored to original set *****
 -------------------------------------------------------------------
 Center     Atomic                   Forces (Hartrees/Bohr)
 Number     Number              X              Y              Z
 -------------------------------------------------------------------
      1        1           0.000011510    0.000019585    0.000003523
      2        6          -0.000030219    0.000014135   -0.000028080
      3        1          -0.000006322    0.000003235   -0.000012285
      4        1          -0.000004744    0.000014833    0.000009381
      5        6           0.000184451    0.000054673    0.000207470
      6        1           0.000003476   -0.000033996   -0.000032807
      7        1          -0.000023316    0.000000677    0.000006952
      8        8          -0.000119085   -0.000064001   -0.000175353
      9        1           0.000042654    0.000005687   -0.000006330
     10        6          -0.000053963   -0.000015619   -0.000033988
     11        1           0.000010756    0.000001170    0.000012552
     12        6          -0.000008061    0.000060755    0.000038369
     13        6          -0.000028056   -0.000070747   -0.000007702
     14        1           0.000002923   -0.000000139    0.000006764
     15        1           0.000025283    0.000011648   -0.000002548
     16        1           0.000001212    0.000014989   -0.000000055
     17        8          -0.000009570   -0.000026953   -0.000021912
     18        8          -0.000008654    0.000131032   -0.000028866
     19        1           0.000047200   -0.000173615    0.000089885
     20        1          -0.000037474    0.000052651   -0.000024969
 -------------------------------------------------------------------
 Cartesian Forces:  Max     0.000207470 RMS     0.000060294

 GradGradGradGradGradGradGradGradGradGradGradGradGradGradGradGradGradGrad
 Berny optimization.
 Using GEDIIS/GDIIS optimizer.
 FormGI is forming the generalized inverse of G from B-inverse, IUseBI=4.
 Internal  Forces:  Max     0.000251179 RMS     0.000041419
 Search for a local minimum.
 Step number  15 out of a maximum of   94
 All quantities printed in internal units (Hartrees-Bohrs-Radians)
 Mixed Optimization -- En-DIIS/RFO-DIIS
 Swapping is turned off.
 Update second derivatives using D2CorX and points    9   10   11   12   13
                                                     14   15
 DE= -1.54D-06 DEPred=-1.31D-06 R= 1.18D+00
 TightC=F SS=  1.41D+00  RLast= 2.62D-02 DXNew= 9.8560D-01 7.8628D-02
 Trust test= 1.18D+00 RLast= 2.62D-02 DXMaxT set to 5.86D-01
 ITU=  1  1  1  1  1  1  1  1  1  1  0 -1 -1  1  0
     Eigenvalues ---    0.00147   0.00234   0.00285   0.00358   0.00450
     Eigenvalues ---    0.01203   0.01821   0.01984   0.03219   0.04335
     Eigenvalues ---    0.04380   0.05441   0.05622   0.05692   0.06022
     Eigenvalues ---    0.07009   0.07097   0.07273   0.07470   0.09566
     Eigenvalues ---    0.11902   0.12815   0.12901   0.14610   0.15991
     Eigenvalues ---    0.15994   0.16001   0.16015   0.16022   0.16189
     Eigenvalues ---    0.18881   0.20213   0.22124   0.22550   0.24484
     Eigenvalues ---    0.25169   0.28951   0.30781   0.31314   0.33462
     Eigenvalues ---    0.33660   0.33818   0.33970   0.33992   0.34156
     Eigenvalues ---    0.34299   0.34336   0.34369   0.36829   0.40721
     Eigenvalues ---    0.48777   0.51223   0.54944   0.69679
 En-DIIS/RFO-DIIS/Sim-DIIS IScMMF=       -3 using points:    15   14   13   12   11   10    9    8    7    6
 RFO step:  Lambda=-1.80154375D-06.
 DIIS inversion failure, remove point  10.
 DIIS inversion failure, remove point   9.
 DIIS inversion failure, remove point   8.
 RFO-DIIS uses    7 points instead of   10
 DidBck=F Rises=F RFO-DIIS coefs:    1.36963   -0.26526   -0.41226   -0.06670    0.75336
                  RFO-DIIS coefs:   -0.59993    0.22116    0.00000    0.00000    0.00000
 Iteration  1 RMS(Cart)=  0.01906130 RMS(Int)=  0.00011159
 Iteration  2 RMS(Cart)=  0.00018875 RMS(Int)=  0.00003925
 Iteration  3 RMS(Cart)=  0.00000002 RMS(Int)=  0.00003925
 Variable       Old X    -DE/DX   Delta X   Delta X   Delta X     New X
                                 (Linear)    (Quad)   (Total)
    R1        2.06302  -0.00002  -0.00004  -0.00005  -0.00010   2.06292
    R2        2.06069  -0.00001   0.00004  -0.00004   0.00000   2.06068
    R3        2.05932  -0.00001  -0.00008   0.00000  -0.00008   2.05924
    R4        2.86283  -0.00006  -0.00012  -0.00007  -0.00018   2.86265
    R5        2.06909  -0.00004  -0.00016  -0.00005  -0.00021   2.06888
    R6        2.05863  -0.00002  -0.00009  -0.00003  -0.00012   2.05851
    R7        2.69076   0.00020   0.00077  -0.00019   0.00058   2.69134
    R8        3.66742  -0.00004  -0.00709  -0.00070  -0.00779   3.65963
    R9        1.83160  -0.00001   0.00031  -0.00029   0.00002   1.83162
   R10        2.06587  -0.00004  -0.00008  -0.00009  -0.00017   2.06570
   R11        2.07132  -0.00001  -0.00006   0.00001  -0.00005   2.07127
   R12        2.95041   0.00001   0.00031   0.00013   0.00044   2.95085
   R13        2.61500   0.00003  -0.00023   0.00009  -0.00014   2.61486
   R14        2.87023   0.00003   0.00022   0.00011   0.00033   2.87056
   R15        2.43347  -0.00002   0.00013  -0.00023  -0.00010   2.43337
   R16        2.05663  -0.00001   0.00000   0.00000   0.00000   2.05662
   R17        2.06976  -0.00003  -0.00005  -0.00003  -0.00008   2.06968
   R18        2.05560  -0.00001  -0.00004  -0.00001  -0.00005   2.05555
   R19        1.83254   0.00002   0.00059  -0.00036   0.00023   1.83277
    A1        1.88126   0.00000   0.00010  -0.00001   0.00009   1.88135
    A2        1.89609   0.00001  -0.00010   0.00003  -0.00007   1.89602
    A3        1.92911  -0.00001   0.00013   0.00007   0.00019   1.92930
    A4        1.89634   0.00000   0.00011  -0.00012  -0.00001   1.89633
    A5        1.92707   0.00000  -0.00008   0.00009   0.00001   1.92708
    A6        1.93273  -0.00001  -0.00016  -0.00005  -0.00021   1.93252
    A7        1.92385   0.00001   0.00029   0.00021   0.00049   1.92434
    A8        1.93378   0.00001   0.00016   0.00000   0.00015   1.93393
    A9        1.95887  -0.00004  -0.00032   0.00002  -0.00030   1.95857
   A10        1.88201   0.00000   0.00014   0.00000   0.00014   1.88215
   A11        1.91805   0.00001  -0.00020   0.00012  -0.00008   1.91797
   A12        1.84435   0.00001  -0.00006  -0.00037  -0.00042   1.84393
   A13        1.83210  -0.00007   0.01145  -0.00161   0.00988   1.84198
   A14        1.87196   0.00008   0.00269  -0.00076   0.00209   1.87405
   A15        1.45766  -0.00001   0.00115   0.00013   0.00150   1.45917
   A16        1.90422   0.00001   0.00033  -0.00004   0.00030   1.90451
   A17        1.89711   0.00000  -0.00027   0.00017  -0.00010   1.89701
   A18        1.87689  -0.00002   0.00026  -0.00028  -0.00002   1.87687
   A19        1.82175   0.00000  -0.00029   0.00026  -0.00003   1.82171
   A20        1.96602  -0.00001   0.00002   0.00001   0.00003   1.96605
   A21        1.99575   0.00001  -0.00005  -0.00010  -0.00015   1.99559
   A22        2.00212   0.00004  -0.00009   0.00029   0.00020   2.00232
   A23        1.98675   0.00001   0.00040  -0.00014   0.00026   1.98702
   A24        2.01608  -0.00005  -0.00035   0.00005  -0.00029   2.01578
   A25        1.90098   0.00000  -0.00011   0.00008  -0.00004   1.90094
   A26        1.93508  -0.00001  -0.00021   0.00004  -0.00017   1.93491
   A27        1.92759  -0.00001  -0.00001  -0.00001  -0.00003   1.92756
   A28        1.90445   0.00001   0.00013  -0.00007   0.00007   1.90452
   A29        1.90431   0.00000   0.00005   0.00000   0.00005   1.90437
   A30        1.89108   0.00001   0.00016  -0.00003   0.00013   1.89121
   A31        1.89049   0.00001   0.00089  -0.00167  -0.00077   1.88971
   A32        2.62999   0.00025   0.00394   0.00024   0.00418   2.63417
    D1        1.04757  -0.00001  -0.00038   0.00001  -0.00037   1.04720
    D2        3.12937   0.00000   0.00007   0.00015   0.00022   3.12958
    D3       -1.09659   0.00000  -0.00011  -0.00030  -0.00041  -1.09700
    D4       -1.03238  -0.00001  -0.00054  -0.00008  -0.00062  -1.03300
    D5        1.04941   0.00000  -0.00009   0.00006  -0.00003   1.04939
    D6        3.10664   0.00000  -0.00026  -0.00039  -0.00065   3.10599
    D7       -3.13348  -0.00001  -0.00053   0.00006  -0.00047  -3.13396
    D8       -1.05169   0.00001  -0.00007   0.00019   0.00011  -1.05157
    D9        1.00554   0.00000  -0.00025  -0.00026  -0.00051   1.00503
   D10        2.51383   0.00001   0.01544   0.00017   0.01554   2.52938
   D11        0.98235   0.00002   0.00962   0.00070   0.01039   0.99274
   D12        0.36641   0.00002   0.01544  -0.00020   0.01518   0.38158
   D13       -1.16508   0.00003   0.00962   0.00034   0.01002  -1.15506
   D14       -1.65975   0.00001   0.01541  -0.00006   0.01529  -1.64446
   D15        3.09195   0.00002   0.00959   0.00048   0.01013   3.10208
   D16       -1.39242  -0.00007  -0.03000  -0.00003  -0.02991  -1.42233
   D17        0.46076   0.00002  -0.02690  -0.00072  -0.02774   0.43302
   D18        1.39597   0.00001   0.00412   0.00031   0.00443   1.40040
   D19       -0.98098   0.00002   0.00430   0.00006   0.00437  -0.97661
   D20       -0.63425   0.00000   0.00400   0.00015   0.00415  -0.63010
   D21       -3.01121   0.00001   0.00419  -0.00010   0.00409  -3.00712
   D22       -2.79014   0.00000   0.00422   0.00001   0.00423  -2.78591
   D23        1.11609   0.00000   0.00441  -0.00024   0.00417   1.12027
   D24        3.10806   0.00001  -0.00004   0.00050   0.00046   3.10851
   D25       -1.07641   0.00001   0.00055   0.00028   0.00083  -1.07558
   D26        0.99974   0.00002   0.00014   0.00055   0.00069   1.00043
   D27        0.94073  -0.00001   0.00154  -0.00041   0.00112   0.94186
   D28       -1.15505  -0.00001   0.00158  -0.00040   0.00117  -1.15387
   D29        3.03175  -0.00001   0.00153  -0.00038   0.00115   3.03289
   D30       -2.97860   0.00001   0.00168  -0.00024   0.00144  -2.97716
   D31        1.20881   0.00001   0.00172  -0.00023   0.00149   1.21030
   D32       -0.88758   0.00001   0.00167  -0.00021   0.00146  -0.88612
   D33       -0.86550  -0.00002   0.01558  -0.00023   0.01534  -0.85016
         Item               Value     Threshold  Converged?
 Maximum Force            0.000251     0.000450     YES
 RMS     Force            0.000041     0.000300     YES
 Maximum Displacement     0.067334     0.001800     NO 
 RMS     Displacement     0.019100     0.001200     NO 
 Predicted change in Energy=-6.890000D-07
 GradGradGradGradGradGradGradGradGradGradGradGradGradGradGradGradGradGrad

                          Input orientation:                          
 ---------------------------------------------------------------------
 Center     Atomic      Atomic             Coordinates (Angstroms)
 Number     Number       Type             X           Y           Z
 ---------------------------------------------------------------------
      1          1           0        2.221902   -1.702343    0.440084
      2          6           0        3.003725   -0.972514    0.221442
      3          1           0        3.729549   -1.008037    1.034483
      4          1           0        3.501876   -1.262407   -0.703358
      5          6           0        2.414198    0.417603    0.099804
      6          1           0        1.922628    0.704040    1.035167
      7          1           0        3.192520    1.151284   -0.106428
      8          8           0        1.493807    0.519446   -0.982249
      9          1           0       -2.530233    1.167257    0.376786
     10          6           0       -1.633074    0.968306   -0.215195
     11          1           0       -1.894370    0.984341   -1.279542
     12          6           0       -1.174561   -0.500751    0.049378
     13          6           0       -1.943112   -1.555877   -0.727479
     14          1           0       -1.909654   -1.308281   -1.786731
     15          1           0       -2.987872   -1.596496   -0.401371
     16          1           0       -1.498815   -2.537269   -0.576920
     17          8           0       -0.970818   -0.766622    1.292735
     18          8           0       -0.693013    1.927745    0.117145
     19          1           0        0.118833    1.743177   -0.380318
     20          1           0        0.807144   -0.150120   -0.842163
 ---------------------------------------------------------------------
                    Distance matrix (angstroms):
                    1          2          3          4          5
     1  H    0.000000
     2  C    1.091650   0.000000
     3  H    1.763057   1.090467   0.000000
     4  H    1.771817   1.089701   1.771054   0.000000
     5  C    2.155675   1.514847   2.153189   2.156512   0.000000
     6  H    2.496871   2.154472   2.489211   3.063235   1.094802
     7  H    3.063325   2.157235   2.500549   2.505580   1.089315
     8  O    2.736694   2.440218   3.376234   2.699096   1.424194
     9  H    5.551702   5.935270   6.659530   6.592140   5.008602
    10  C    4.735250   5.045526   5.850244   5.619795   4.096695
    11  H    5.207598   5.483937   6.399433   5.873613   4.559336
    12  C    3.623871   4.208353   5.027730   4.797478   3.704741
    13  C    4.328048   5.070696   5.965209   5.452944   4.854397
    14  H    4.709962   5.318532   6.312686   5.519099   5.023284
    15  H    5.278352   6.056111   6.894324   6.505355   5.787066
    16  H    3.946535   4.833084   5.680753   5.162186   4.949838
    17  O    3.434538   4.121535   4.713642   4.922924   3.779392
    18  O    4.666750   4.699813   5.386964   5.333609   3.454792
    19  H    4.119170   4.007454   4.754799   4.536834   2.693764
    20  H    2.460710   2.575375   3.577468   2.918566   1.947366
                    6          7          8          9         10
     6  H    0.000000
     7  H    1.765189   0.000000
     8  O    2.070732   2.012936   0.000000
     9  H    4.525042   5.743140   4.296455   0.000000
    10  C    3.778394   4.830287   3.250728   1.093122   0.000000
    11  H    4.472798   5.223076   3.432820   1.783592   1.096069
    12  C    3.466394   4.671712   3.037308   2.174233   1.561525
    13  C    4.812286   5.838591   4.022969   2.996593   2.594235
    14  H    5.167101   5.908051   3.946051   3.345775   2.780120
    15  H    5.609735   6.770121   4.989998   2.907455   2.906604
    16  H    4.981083   5.986269   4.296927   3.961930   3.526744
    17  O    3.255951   4.792641   3.592199   2.647758   2.392156
    18  O    3.030148   3.968658   2.823854   2.005276   1.383723
    19  H    2.517356   3.142118   1.936593   2.814683   1.922725
    20  H    2.344838   2.815134   0.969252   3.789380   2.756561
                   11         12         13         14         15
    11  H    0.000000
    12  C    2.118880   0.000000
    13  C    2.599973   1.519035   0.000000
    14  H    2.348104   2.136296   1.088319   0.000000
    15  H    2.937287   2.166086   1.095226   1.779001   0.000000
    16  H    3.612739   2.155179   1.087749   1.772806   1.770074
    17  O    3.245832   1.287686   2.376876   3.264646   2.761737
    18  O    2.069783   2.476706   3.796282   3.946749   4.237395
    19  H    2.331828   2.625399   3.905879   3.924812   4.561302
    20  H    2.962512   2.201123   3.090827   3.100731   4.085149
                   16         17         18         19         20
    16  H    0.000000
    17  O    2.628608   0.000000
    18  O    4.589923   2.952761   0.000000
    19  H    4.580137   3.207107   0.969860   0.000000
    20  H    3.329607   2.845876   2.736469   2.066796   0.000000
 Stoichiometry    C5H12O3(3)
 Framework group  C1[X(C5H12O3)]
 Deg. of freedom    54
 Full point group                 C1      NOp   1
 Largest Abelian subgroup         C1      NOp   1
 Largest concise Abelian subgroup C1      NOp   1
                         Standard orientation:                         
 ---------------------------------------------------------------------
 Center     Atomic      Atomic             Coordinates (Angstroms)
 Number     Number       Type             X           Y           Z
 ---------------------------------------------------------------------
      1          1           0        2.101885   -1.743851    0.349918
      2          6           0        2.887079   -1.010180    0.157833
      3          1           0        3.627797   -1.098852    0.953189
      4          1           0        3.364487   -1.251596   -0.791508
      5          6           0        2.310064    0.390127    0.126905
      6          1           0        1.839400    0.627428    1.086465
      7          1           0        3.092036    1.126971   -0.052505
      8          8           0        1.370417    0.562181   -0.929404
      9          1           0       -2.620021    1.169539    0.542688
     10          6           0       -1.736418    0.996168   -0.077074
     11          1           0       -2.017696    1.075311   -1.133476
     12          6           0       -1.288505   -0.489853    0.094609
     13          6           0       -2.082772   -1.491667   -0.725742
     14          1           0       -2.066823   -1.184431   -1.769672
     15          1           0       -3.121522   -1.540916   -0.382094
     16          1           0       -1.646087   -2.484206   -0.639890
     17          8           0       -1.064005   -0.828072    1.316633
     18          8           0       -0.780133    1.926166    0.290774
     19          1           0        0.020124    1.762575   -0.232156
     20          1           0        0.679504   -0.107751   -0.814170
 ---------------------------------------------------------------------
 Rotational constants (GHZ):           2.3780942           1.1007307           0.9106399
 Standard basis: Aug-CC-pVTZ (5D, 7F)
 There are   740 symmetry adapted cartesian basis functions of A   symmetry.
 There are   644 symmetry adapted basis functions of A   symmetry.
   644 basis functions,   900 primitive gaussians,   740 cartesian basis functions
    34 alpha electrons       32 beta electrons
       nuclear repulsion energy       397.5993423215 Hartrees.
 NAtoms=   20 NActive=   20 NUniq=   20 SFac= 1.00D+00 NAtFMM=   60 NAOKFM=F Big=F
 Integral buffers will be    131072 words long.
 Raffenetti 2 integral format.
 Two-electron integral symmetry is turned on.
 Nuclear repulsion after empirical dispersion term =      397.5888482316 Hartrees.
 One-electron integrals computed using PRISM.
 NBasis=   644 RedAO= T EigKep=  6.88D-06  NBF=   644
 NBsUse=   644 1.00D-06 EigRej= -1.00D+00 NBFU=   644
 Initial guess from the checkpoint file:  "Forward-wb-opt.chk"
 B after Tr=     0.000000    0.000000    0.000000
         Rot=    0.999997    0.001845    0.001098   -0.000780 Ang=   0.26 deg.
 Initial guess <Sx>= 0.0000 <Sy>= 0.0000 <Sz>= 1.0000 <S**2>= 2.0077 S= 1.0025
 ExpMin= 2.53D-02 ExpMax= 1.53D+04 ExpMxC= 5.22D+02 IAcc=3 IRadAn=         7 AccDes= 0.00D+00
 Harris functional with IExCor= 4639 and IRadAn=       7 diagonalized for initial guess.
 HarFok:  IExCor= 4639 AccDes= 0.00D+00 IRadAn=         7 IDoV= 1 UseB2=F ITyADJ=14
 ICtDFT=  3500011 ScaDFX=  1.000000  1.000000  1.000000  1.000000
 FoFCou: FMM=F IPFlag=           0 FMFlag=      100000 FMFlg1=           0
         NFxFlg=           0 DoJE=T BraDBF=F KetDBF=T FulRan=T
         wScrn=  0.000000 ICntrl=       500 IOpCl=  0 I1Cent=   200000004 NGrid=           0
         NMat0=    1 NMatS0=      1 NMatT0=    0 NMatD0=    1 NMtDS0=    0 NMtDT0=    0
 Petite list used in FoFCou.
 Requested convergence on RMS density matrix=1.00D-08 within 128 cycles.
 Requested convergence on MAX density matrix=1.00D-06.
 Requested convergence on             energy=1.00D-06.
 No special actions if energy rises.
 SCF Done:  E(UwB97XD) =  -423.334057942     A.U. after   13 cycles
            NFock= 13  Conv=0.80D-08     -V/T= 2.0059
 <Sx>= 0.0000 <Sy>= 0.0000 <Sz>= 1.0000 <S**2>= 2.0077 S= 1.0026
 <L.S>=  0.00000000000    
 Annihilation of the first spin contaminant:
 S**2 before annihilation     2.0077,   after     2.0000
 Calling FoFJK, ICntrl=      2127 FMM=F ISym2X=0 I1Cent= 0 IOpClX= 1 NMat=1 NMatS=1 NMatT=0.
 ***** Axes restored to original set *****
 -------------------------------------------------------------------
 Center     Atomic                   Forces (Hartrees/Bohr)
 Number     Number              X              Y              Z
 -------------------------------------------------------------------
      1        1          -0.000000470   -0.000012352   -0.000008777
      2        6           0.000001832    0.000015471    0.000016025
      3        1           0.000001064   -0.000003046   -0.000002867
      4        1          -0.000005401   -0.000001713    0.000000774
      5        6          -0.000105429    0.000025556   -0.000049533
      6        1          -0.000014988    0.000002854    0.000004950
      7        1           0.000010049    0.000005331    0.000021394
      8        8           0.000127496    0.000045608   -0.000115313
      9        1          -0.000012377   -0.000001966   -0.000012063
     10        6          -0.000052988   -0.000048425    0.000025277
     11        1           0.000008401    0.000002075    0.000001259
     12        6           0.000000304   -0.000007224    0.000040544
     13        6          -0.000001649    0.000006826    0.000006696
     14        1          -0.000002889    0.000000950    0.000002221
     15        1           0.000000111   -0.000002505   -0.000002511
     16        1           0.000003332    0.000002855    0.000003494
     17        8           0.000000365    0.000026415   -0.000061388
     18        8           0.000054161    0.000088081   -0.000028902
     19        1           0.000024195   -0.000129047    0.000089148
     20        1          -0.000035121   -0.000015743    0.000069572
 -------------------------------------------------------------------
 Cartesian Forces:  Max     0.000129047 RMS     0.000041433

 GradGradGradGradGradGradGradGradGradGradGradGradGradGradGradGradGradGrad
 Berny optimization.
 Using GEDIIS/GDIIS optimizer.
 FormGI is forming the generalized inverse of G from B-inverse, IUseBI=4.
 Internal  Forces:  Max     0.000197406 RMS     0.000035090
 Search for a local minimum.
 Step number  16 out of a maximum of   94
 All quantities printed in internal units (Hartrees-Bohrs-Radians)
 Mixed Optimization -- En-DIIS/RFO-DIIS
 Swapping is turned off.
 Update second derivatives using D2CorX and points    9   10   11   12   13
                                                     14   15   16
 DE= -6.92D-07 DEPred=-6.89D-07 R= 1.00D+00
 Trust test= 1.00D+00 RLast= 5.68D-02 DXMaxT set to 5.86D-01
 ITU=  0  1  1  1  1  1  1  1  1  1  1  0 -1 -1  1  0
     Eigenvalues ---    0.00130   0.00233   0.00335   0.00374   0.00447
     Eigenvalues ---    0.01366   0.01847   0.01906   0.02172   0.04246
     Eigenvalues ---    0.04401   0.05348   0.05625   0.05694   0.06019
     Eigenvalues ---    0.07027   0.07098   0.07271   0.07420   0.09497
     Eigenvalues ---    0.11906   0.12549   0.12924   0.14611   0.15959
     Eigenvalues ---    0.16001   0.16005   0.16009   0.16027   0.16184
     Eigenvalues ---    0.18713   0.19924   0.21995   0.22133   0.23697
     Eigenvalues ---    0.25279   0.29107   0.30811   0.30998   0.33465
     Eigenvalues ---    0.33661   0.33824   0.33972   0.33992   0.34153
     Eigenvalues ---    0.34283   0.34367   0.34378   0.36722   0.39917
     Eigenvalues ---    0.49553   0.51339   0.54847   0.70379
 En-DIIS/RFO-DIIS/Sim-DIIS IScMMF=       -3 using points:    16   15   14   13   12   11   10    9    8    7
 RFO step:  Lambda=-2.33990057D-06.
 DIIS inversion failure, remove point  10.
 DIIS inversion failure, remove point   9.
 RFO-DIIS uses    8 points instead of   10
 DidBck=T Rises=F RFO-DIIS coefs:    0.59028    1.11596   -0.76041   -0.13423    0.05212
                  RFO-DIIS coefs:    0.31789   -0.35983    0.17821    0.00000    0.00000
 Iteration  1 RMS(Cart)=  0.00149172 RMS(Int)=  0.00003570
 Iteration  2 RMS(Cart)=  0.00000143 RMS(Int)=  0.00003569
 Iteration  3 RMS(Cart)=  0.00000000 RMS(Int)=  0.00003569
 Variable       Old X    -DE/DX   Delta X   Delta X   Delta X     New X
                                 (Linear)    (Quad)   (Total)
    R1        2.06292   0.00001  -0.00004   0.00002  -0.00002   2.06290
    R2        2.06068   0.00000   0.00002  -0.00003  -0.00001   2.06067
    R3        2.05924   0.00000  -0.00007   0.00004  -0.00003   2.05921
    R4        2.86265   0.00000  -0.00008  -0.00002  -0.00010   2.86254
    R5        2.06888   0.00001  -0.00008   0.00003  -0.00005   2.06883
    R6        2.05851   0.00001  -0.00011   0.00008  -0.00003   2.05848
    R7        2.69134  -0.00009   0.00035  -0.00011   0.00024   2.69158
    R8        3.65963  -0.00003  -0.00252   0.00006  -0.00246   3.65717
    R9        1.83162   0.00005   0.00009  -0.00003   0.00006   1.83168
   R10        2.06570   0.00000   0.00000  -0.00002  -0.00002   2.06568
   R11        2.07127   0.00000  -0.00006   0.00005  -0.00001   2.07126
   R12        2.95085  -0.00003  -0.00011   0.00003  -0.00008   2.95078
   R13        2.61486   0.00005  -0.00014   0.00009  -0.00005   2.61481
   R14        2.87056  -0.00001  -0.00001   0.00006   0.00005   2.87061
   R15        2.43337  -0.00006   0.00010  -0.00011  -0.00001   2.43337
   R16        2.05662   0.00000  -0.00002   0.00001   0.00000   2.05662
   R17        2.06968   0.00000  -0.00003   0.00000  -0.00003   2.06965
   R18        2.05555   0.00000  -0.00006   0.00003  -0.00003   2.05552
   R19        1.83277   0.00000   0.00030  -0.00018   0.00012   1.83289
    A1        1.88135   0.00000   0.00000   0.00002   0.00002   1.88137
    A2        1.89602  -0.00001   0.00003  -0.00001   0.00002   1.89604
    A3        1.92930   0.00001  -0.00013   0.00012  -0.00001   1.92929
    A4        1.89633   0.00000   0.00007  -0.00007   0.00001   1.89634
    A5        1.92708   0.00001   0.00005  -0.00003   0.00002   1.92710
    A6        1.93252   0.00000  -0.00002  -0.00003  -0.00005   1.93247
    A7        1.92434   0.00001   0.00010  -0.00006   0.00004   1.92438
    A8        1.93393  -0.00001   0.00028  -0.00016   0.00012   1.93405
    A9        1.95857  -0.00001  -0.00005  -0.00008  -0.00013   1.95844
   A10        1.88215   0.00000   0.00026  -0.00017   0.00010   1.88225
   A11        1.91797  -0.00001  -0.00027   0.00014  -0.00013   1.91784
   A12        1.84393   0.00002  -0.00033   0.00034   0.00001   1.84394
   A13        1.84198  -0.00020  -0.00064  -0.00119  -0.00179   1.84019
   A14        1.87405  -0.00007   0.00005  -0.00041  -0.00019   1.87386
   A15        1.45917   0.00002   0.00001  -0.00016   0.00002   1.45919
   A16        1.90451  -0.00001   0.00008  -0.00006   0.00002   1.90454
   A17        1.89701   0.00001  -0.00012   0.00011  -0.00002   1.89700
   A18        1.87687   0.00001   0.00027  -0.00023   0.00004   1.87691
   A19        1.82171   0.00001  -0.00033   0.00030  -0.00003   1.82168
   A20        1.96605   0.00001   0.00007  -0.00005   0.00002   1.96607
   A21        1.99559  -0.00003   0.00002  -0.00006  -0.00004   1.99556
   A22        2.00232   0.00001  -0.00009   0.00017   0.00008   2.00240
   A23        1.98702  -0.00001   0.00018  -0.00005   0.00013   1.98714
   A24        2.01578   0.00001  -0.00030   0.00014  -0.00016   2.01562
   A25        1.90094   0.00000  -0.00011   0.00009  -0.00002   1.90092
   A26        1.93491   0.00001  -0.00006   0.00001  -0.00005   1.93486
   A27        1.92756  -0.00001  -0.00002  -0.00002  -0.00004   1.92752
   A28        1.90452   0.00000   0.00008  -0.00006   0.00002   1.90454
   A29        1.90437   0.00000   0.00001   0.00001   0.00003   1.90439
   A30        1.89121   0.00000   0.00011  -0.00004   0.00007   1.89128
   A31        1.88971   0.00005   0.00101  -0.00085   0.00016   1.88988
   A32        2.63417   0.00016   0.00005   0.00056   0.00061   2.63478
    D1        1.04720   0.00000  -0.00057   0.00031  -0.00026   1.04694
    D2        3.12958   0.00000   0.00000  -0.00004  -0.00004   3.12954
    D3       -1.09700   0.00002  -0.00026   0.00023  -0.00003  -1.09703
    D4       -1.03300  -0.00001  -0.00051   0.00022  -0.00029  -1.03329
    D5        1.04939  -0.00001   0.00006  -0.00013  -0.00007   1.04931
    D6        3.10599   0.00001  -0.00020   0.00014  -0.00006   3.10593
    D7       -3.13396   0.00000  -0.00062   0.00034  -0.00028  -3.13424
    D8       -1.05157  -0.00001  -0.00006   0.00000  -0.00006  -1.05163
    D9        1.00503   0.00001  -0.00031   0.00027  -0.00005   1.00498
   D10        2.52938  -0.00002   0.00086   0.00003   0.00085   2.53022
   D11        0.99274   0.00003   0.00070   0.00067   0.00141   0.99415
   D12        0.38158  -0.00002   0.00096   0.00006   0.00098   0.38256
   D13       -1.15506   0.00003   0.00079   0.00071   0.00155  -1.15351
   D14       -1.64446  -0.00002   0.00096   0.00000   0.00092  -1.64354
   D15        3.10208   0.00003   0.00080   0.00065   0.00149   3.10358
   D16       -1.42233   0.00005  -0.00018   0.00028   0.00023  -1.42210
   D17        0.43302  -0.00001   0.00038  -0.00014   0.00011   0.43313
   D18        1.40040  -0.00001  -0.00071   0.00025  -0.00046   1.39994
   D19       -0.97661  -0.00001  -0.00035  -0.00009  -0.00044  -0.97705
   D20       -0.63010  -0.00001  -0.00058   0.00012  -0.00047  -0.63057
   D21       -3.00712  -0.00001  -0.00022  -0.00023  -0.00045  -3.00756
   D22       -2.78591   0.00000  -0.00044  -0.00001  -0.00045  -2.78635
   D23        1.12027  -0.00001  -0.00008  -0.00035  -0.00042   1.11984
   D24        3.10851   0.00000  -0.00059   0.00045  -0.00014   3.10838
   D25       -1.07558   0.00001  -0.00027   0.00020  -0.00007  -1.07565
   D26        1.00043   0.00000  -0.00064   0.00052  -0.00012   1.00031
   D27        0.94186   0.00000   0.00100  -0.00072   0.00028   0.94213
   D28       -1.15387   0.00000   0.00101  -0.00071   0.00030  -1.15358
   D29        3.03289   0.00000   0.00093  -0.00066   0.00027   3.03317
   D30       -2.97716   0.00000   0.00084  -0.00045   0.00039  -2.97677
   D31        1.21030   0.00000   0.00085  -0.00044   0.00041   1.21070
   D32       -0.88612   0.00000   0.00077  -0.00039   0.00038  -0.88574
   D33       -0.85016   0.00002   0.00051  -0.00009   0.00042  -0.84974
         Item               Value     Threshold  Converged?
 Maximum Force            0.000197     0.000450     YES
 RMS     Force            0.000035     0.000300     YES
 Maximum Displacement     0.005179     0.001800     NO 
 RMS     Displacement     0.001492     0.001200     NO 
 Predicted change in Energy=-5.254925D-07
 GradGradGradGradGradGradGradGradGradGradGradGradGradGradGradGradGradGrad

                          Input orientation:                          
 ---------------------------------------------------------------------
 Center     Atomic      Atomic             Coordinates (Angstroms)
 Number     Number       Type             X           Y           Z
 ---------------------------------------------------------------------
      1          1           0        2.222369   -1.702560    0.438647
      2          6           0        3.003810   -0.971892    0.221504
      3          1           0        3.728612   -1.007276    1.035455
      4          1           0        3.503416   -1.260696   -0.702835
      5          6           0        2.413189    0.417710    0.099968
      6          1           0        1.919888    0.703032    1.034730
      7          1           0        3.191015    1.152325   -0.104727
      8          8           0        1.494116    0.519232   -0.983402
      9          1           0       -2.528843    1.167529    0.377118
     10          6           0       -1.631992    0.968147   -0.215165
     11          1           0       -1.893597    0.984409   -1.279427
     12          6           0       -1.174243   -0.501159    0.049104
     13          6           0       -1.944006   -1.555916   -0.727108
     14          1           0       -1.910938   -1.308564   -1.786427
     15          1           0       -2.988596   -1.595646   -0.400401
     16          1           0       -1.500315   -2.537565   -0.576553
     17          8           0       -0.969724   -0.767285    1.292275
     18          8           0       -0.691257    1.926959    0.116970
     19          1           0        0.120471    1.742001   -0.380661
     20          1           0        0.807283   -0.150306   -0.843794
 ---------------------------------------------------------------------
                    Distance matrix (angstroms):
                    1          2          3          4          5
     1  H    0.000000
     2  C    1.091639   0.000000
     3  H    1.763057   1.090462   0.000000
     4  H    1.771809   1.089687   1.771042   0.000000
     5  C    2.155612   1.514793   2.153151   2.156417   0.000000
     6  H    2.496735   2.154436   2.489305   3.063156   1.094776
     7  H    3.063315   2.157259   2.500580   2.505593   1.089299
     8  O    2.736592   2.440169   3.376238   2.698917   1.424322
     9  H    5.551145   5.933934   6.657246   6.591716   5.006268
    10  C    4.734580   5.044312   5.848284   5.619429   4.094604
    11  H    5.206991   5.483110   6.398025   5.873730   4.557662
    12  C    3.623822   4.208021   5.026633   4.798209   3.703590
    13  C    4.328877   5.071669   5.965420   5.455470   4.854318
    14  H    4.710670   5.319763   6.313344   5.521928   5.023603
    15  H    5.279166   6.056795   6.894110   6.507679   5.786472
    16  H    3.947941   4.834808   5.681728   5.165624   4.950439
    17  O    3.434076   4.120362   4.711466   4.922692   3.777554
    18  O    4.665415   4.697635   5.384105   5.331839   3.451913
    19  H    4.117553   4.005179   4.752114   4.534788   2.690967
    20  H    2.461019   2.575770   3.577728   2.919241   1.947374
                    6          7          8          9         10
     6  H    0.000000
     7  H    1.765217   0.000000
     8  O    2.070729   2.013044   0.000000
     9  H    4.520997   5.740138   4.295986   0.000000
    10  C    3.774701   4.827786   3.250271   1.093112   0.000000
    11  H    4.469582   5.221245   3.432290   1.783595   1.096063
    12  C    3.463406   4.670456   3.037664   2.174178   1.561484
    13  C    4.810051   5.838696   4.024004   2.996414   2.594289
    14  H    5.165333   5.908808   3.947161   3.345709   2.780304
    15  H    5.606847   6.769517   4.990722   2.907068   2.906497
    16  H    4.979507   5.987194   4.298389   3.961701   3.526749
    17  O    3.252386   4.790435   3.592260   2.647993   2.392216
    18  O    3.026277   3.965002   2.822829   2.005276   1.383696
    19  H    2.514098   3.138805   1.935293   2.814802   1.922853
    20  H    2.344126   2.815182   0.969284   3.789069   2.756115
                   11         12         13         14         15
    11  H    0.000000
    12  C    2.118814   0.000000
    13  C    2.600163   1.519063   0.000000
    14  H    2.348420   2.136304   1.088316   0.000000
    15  H    2.937412   2.166064   1.095210   1.778997   0.000000
    16  H    3.612894   2.155161   1.087734   1.772808   1.770091
    17  O    3.245862   1.287682   2.376777   3.264547   2.761735
    18  O    2.069770   2.476618   3.796349   3.947043   4.237238
    19  H    2.331994   2.625405   3.906193   3.925398   4.561423
    20  H    2.961774   2.201547   3.091754   3.101426   4.085866
                   16         17         18         19         20
    16  H    0.000000
    17  O    2.628295   0.000000
    18  O    4.589937   2.952598   0.000000
    19  H    4.580394   3.206830   0.969922   0.000000
    20  H    3.330981   2.846261   2.735638   2.065678   0.000000
 Stoichiometry    C5H12O3(3)
 Framework group  C1[X(C5H12O3)]
 Deg. of freedom    54
 Full point group                 C1      NOp   1
 Largest Abelian subgroup         C1      NOp   1
 Largest concise Abelian subgroup C1      NOp   1
                         Standard orientation:                         
 ---------------------------------------------------------------------
 Center     Atomic      Atomic             Coordinates (Angstroms)
 Number     Number       Type             X           Y           Z
 ---------------------------------------------------------------------
      1          1           0        2.101190   -1.744962    0.348002
      2          6           0        2.886389   -1.010858    0.157655
      3          1           0        3.626100   -1.100038    0.953884
      4          1           0        3.365109   -1.251170   -0.791289
      5          6           0        2.308958    0.389230    0.127279
      6          1           0        1.836701    0.625405    1.086304
      7          1           0        3.090823    1.126595   -0.050348
      8          8           0        1.370631    0.561808   -0.930290
      9          1           0       -2.618323    1.171049    0.543674
     10          6           0       -1.735153    0.997028   -0.076505
     11          1           0       -2.016750    1.076855   -1.132765
     12          6           0       -1.288729   -0.489488    0.094397
     13          6           0       -2.084721   -1.490319   -0.725533
     14          1           0       -2.069067   -1.183007   -1.769443
     15          1           0       -3.123286   -1.538316   -0.381203
     16          1           0       -1.649123   -2.483348   -0.640013
     17          8           0       -1.063565   -0.828443    1.316091
     18          8           0       -0.777734    1.925825    0.291326
     19          1           0        0.022292    1.761626   -0.231880
     20          1           0        0.679219   -0.107766   -0.815700
 ---------------------------------------------------------------------
 Rotational constants (GHZ):           2.3786343           1.1010418           0.9109445
 Standard basis: Aug-CC-pVTZ (5D, 7F)
 There are   740 symmetry adapted cartesian basis functions of A   symmetry.
 There are   644 symmetry adapted basis functions of A   symmetry.
   644 basis functions,   900 primitive gaussians,   740 cartesian basis functions
    34 alpha electrons       32 beta electrons
       nuclear repulsion energy       397.6328299000 Hartrees.
 NAtoms=   20 NActive=   20 NUniq=   20 SFac= 1.00D+00 NAtFMM=   60 NAOKFM=F Big=F
 Integral buffers will be    131072 words long.
 Raffenetti 2 integral format.
 Two-electron integral symmetry is turned on.
 Nuclear repulsion after empirical dispersion term =      397.6223323779 Hartrees.
 One-electron integrals computed using PRISM.
 NBasis=   644 RedAO= T EigKep=  6.88D-06  NBF=   644
 NBsUse=   644 1.00D-06 EigRej= -1.00D+00 NBFU=   644
 Initial guess from the checkpoint file:  "Forward-wb-opt.chk"
 B after Tr=     0.000000    0.000000    0.000000
         Rot=    1.000000   -0.000148   -0.000059    0.000251 Ang=  -0.03 deg.
 Initial guess <Sx>= 0.0000 <Sy>= 0.0000 <Sz>= 1.0000 <S**2>= 2.0077 S= 1.0026
 Requested convergence on RMS density matrix=1.00D-08 within 128 cycles.
 Requested convergence on MAX density matrix=1.00D-06.
 Requested convergence on             energy=1.00D-06.
 No special actions if energy rises.
 SCF Done:  E(UwB97XD) =  -423.334058490     A.U. after   11 cycles
            NFock= 11  Conv=0.36D-08     -V/T= 2.0059
 <Sx>= 0.0000 <Sy>= 0.0000 <Sz>= 1.0000 <S**2>= 2.0077 S= 1.0026
 <L.S>=  0.00000000000    
 Annihilation of the first spin contaminant:
 S**2 before annihilation     2.0077,   after     2.0000
 Calling FoFJK, ICntrl=      2127 FMM=F ISym2X=0 I1Cent= 0 IOpClX= 1 NMat=1 NMatS=1 NMatT=0.
 ***** Axes restored to original set *****
 -------------------------------------------------------------------
 Center     Atomic                   Forces (Hartrees/Bohr)
 Number     Number              X              Y              Z
 -------------------------------------------------------------------
      1        1          -0.000002825   -0.000016198   -0.000007818
      2        6           0.000016259    0.000007757    0.000020948
      3        1           0.000003326   -0.000004145    0.000001010
      4        1          -0.000000904   -0.000008254   -0.000004532
      5        6          -0.000151556    0.000016112   -0.000095076
      6        1          -0.000009151    0.000011739    0.000019042
      7        1           0.000012930    0.000007722    0.000016254
      8        8           0.000137133    0.000032532   -0.000061636
      9        1          -0.000020266    0.000004077   -0.000007979
     10        6          -0.000038143   -0.000057469    0.000017714
     11        1           0.000002287    0.000004484   -0.000003982
     12        6           0.000013175   -0.000033402    0.000032124
     13        6           0.000009776    0.000032703    0.000003239
     14        1          -0.000005109    0.000000408   -0.000000793
     15        1          -0.000008201   -0.000007409   -0.000000756
     16        1           0.000003154   -0.000005346    0.000002477
     17        8           0.000001188    0.000035334   -0.000049524
     18        8           0.000070876    0.000116397   -0.000018979
     19        1          -0.000028673   -0.000124719    0.000085150
     20        1          -0.000005275   -0.000012322    0.000053116
 -------------------------------------------------------------------
 Cartesian Forces:  Max     0.000151556 RMS     0.000044117

 GradGradGradGradGradGradGradGradGradGradGradGradGradGradGradGradGradGrad
 Berny optimization.
 Using GEDIIS/GDIIS optimizer.
 FormGI is forming the generalized inverse of G from B-inverse, IUseBI=4.
 Internal  Forces:  Max     0.000160757 RMS     0.000032234
 Search for a local minimum.
 Step number  17 out of a maximum of   94
 All quantities printed in internal units (Hartrees-Bohrs-Radians)
 Mixed Optimization -- En-DIIS/RFO-DIIS
 Swapping is turned off.
 Update second derivatives using D2CorX and points    9   10   11   12   13
                                                     14   15   16   17
 DE= -5.48D-07 DEPred=-5.25D-07 R= 1.04D+00
 Trust test= 1.04D+00 RLast= 4.64D-03 DXMaxT set to 5.86D-01
 ITU=  0  0  1  1  1  1  1  1  1  1  1  1  0 -1 -1  1  0
     Eigenvalues ---    0.00127   0.00223   0.00333   0.00363   0.00447
     Eigenvalues ---    0.01283   0.01803   0.01973   0.02163   0.04252
     Eigenvalues ---    0.04426   0.05316   0.05625   0.05692   0.05977
     Eigenvalues ---    0.06838   0.07099   0.07273   0.07409   0.09498
     Eigenvalues ---    0.11883   0.12413   0.12916   0.14561   0.15877
     Eigenvalues ---    0.16000   0.16002   0.16007   0.16028   0.16187
     Eigenvalues ---    0.17832   0.19704   0.20667   0.22252   0.22965
     Eigenvalues ---    0.25217   0.28962   0.30849   0.31509   0.33463
     Eigenvalues ---    0.33660   0.33853   0.33976   0.33989   0.34151
     Eigenvalues ---    0.34305   0.34361   0.34373   0.37519   0.41184
     Eigenvalues ---    0.49335   0.51338   0.55594   0.69928
 En-DIIS/RFO-DIIS/Sim-DIIS IScMMF=       -3 using points:    17   16   15   14   13   12   11   10    9    8
 RFO step:  Lambda=-1.89520531D-06.
 DIIS inversion failure, remove point  10.
 DIIS inversion failure, remove point   9.
 DIIS inversion failure, remove point   8.
 DIIS inversion failure, remove point   7.
 RFO-DIIS uses    6 points instead of   10
 DidBck=F Rises=F RFO-DIIS coefs:    2.71419   -2.00000    0.27917   -0.01220    0.04586
                  RFO-DIIS coefs:   -0.02702    0.00000    0.00000    0.00000    0.00000
 Iteration  1 RMS(Cart)=  0.00778823 RMS(Int)=  0.00002026
 Iteration  2 RMS(Cart)=  0.00004780 RMS(Int)=  0.00000045
 Iteration  3 RMS(Cart)=  0.00000000 RMS(Int)=  0.00000045
 Variable       Old X    -DE/DX   Delta X   Delta X   Delta X     New X
                                 (Linear)    (Quad)   (Total)
    R1        2.06290   0.00001   0.00000   0.00000  -0.00001   2.06289
    R2        2.06067   0.00000  -0.00002   0.00000  -0.00001   2.06066
    R3        2.05921   0.00001  -0.00002   0.00001  -0.00001   2.05920
    R4        2.86254   0.00003  -0.00011   0.00005  -0.00006   2.86248
    R5        2.06883   0.00002  -0.00001   0.00002   0.00000   2.06883
    R6        2.05848   0.00001  -0.00001  -0.00002  -0.00002   2.05845
    R7        2.69158  -0.00012   0.00020   0.00001   0.00021   2.69179
    R8        3.65717   0.00000  -0.00196   0.00034  -0.00163   3.65554
    R9        1.83168   0.00002   0.00010  -0.00005   0.00004   1.83172
   R10        2.06568   0.00001   0.00003  -0.00001   0.00001   2.06569
   R11        2.07126   0.00000   0.00001  -0.00002  -0.00001   2.07125
   R12        2.95078  -0.00002  -0.00028   0.00005  -0.00023   2.95054
   R13        2.61481   0.00005  -0.00005   0.00016   0.00011   2.61491
   R14        2.87061  -0.00002  -0.00002   0.00001  -0.00001   2.87060
   R15        2.43337  -0.00005   0.00001  -0.00004  -0.00003   2.43334
   R16        2.05662   0.00000   0.00000  -0.00001  -0.00001   2.05661
   R17        2.06965   0.00001  -0.00002   0.00000  -0.00003   2.06962
   R18        2.05552   0.00001  -0.00003   0.00001  -0.00002   2.05550
   R19        1.83289  -0.00002   0.00013  -0.00005   0.00008   1.83297
    A1        1.88137   0.00000   0.00001  -0.00002  -0.00001   1.88136
    A2        1.89604  -0.00001   0.00005  -0.00004   0.00001   1.89605
    A3        1.92929   0.00001  -0.00007   0.00001  -0.00006   1.92923
    A4        1.89634   0.00000   0.00001  -0.00001  -0.00001   1.89633
    A5        1.92710   0.00001   0.00004   0.00002   0.00006   1.92716
    A6        1.93247   0.00000  -0.00003   0.00003   0.00001   1.93247
    A7        1.92438   0.00000  -0.00008   0.00009   0.00001   1.92439
    A8        1.93405  -0.00001   0.00014  -0.00001   0.00013   1.93418
    A9        1.95844   0.00001  -0.00012   0.00005  -0.00007   1.95836
   A10        1.88225   0.00000   0.00010  -0.00001   0.00009   1.88234
   A11        1.91784  -0.00001  -0.00018   0.00003  -0.00015   1.91768
   A12        1.84394   0.00001   0.00016  -0.00016   0.00000   1.84395
   A13        1.84019  -0.00016  -0.00588  -0.00172  -0.00760   1.83259
   A14        1.87386  -0.00007  -0.00102  -0.00006  -0.00109   1.87277
   A15        1.45919   0.00003  -0.00040   0.00006  -0.00035   1.45884
   A16        1.90454  -0.00001  -0.00007   0.00003  -0.00003   1.90450
   A17        1.89700   0.00002   0.00000   0.00021   0.00022   1.89721
   A18        1.87691   0.00002   0.00009   0.00002   0.00011   1.87702
   A19        1.82168   0.00001  -0.00004  -0.00002  -0.00007   1.82161
   A20        1.96607   0.00001   0.00003  -0.00005  -0.00002   1.96604
   A21        1.99556  -0.00004  -0.00001  -0.00018  -0.00019   1.99537
   A22        2.00240   0.00000   0.00005   0.00006   0.00011   2.00251
   A23        1.98714  -0.00002   0.00013  -0.00002   0.00011   1.98726
   A24        2.01562   0.00002  -0.00020   0.00009  -0.00010   2.01552
   A25        1.90092   0.00000  -0.00002   0.00001  -0.00001   1.90091
   A26        1.93486   0.00001  -0.00002   0.00002   0.00000   1.93486
   A27        1.92752   0.00000  -0.00007   0.00000  -0.00007   1.92745
   A28        1.90454  -0.00001   0.00001   0.00000   0.00000   1.90454
   A29        1.90439   0.00000   0.00003   0.00000   0.00003   1.90442
   A30        1.89128   0.00000   0.00007  -0.00002   0.00005   1.89133
   A31        1.88988  -0.00001   0.00050  -0.00043   0.00007   1.88995
   A32        2.63478   0.00015  -0.00018   0.00088   0.00070   2.63548
    D1        1.04694   0.00001  -0.00028  -0.00005  -0.00034   1.04660
    D2        3.12954   0.00000  -0.00012  -0.00001  -0.00013   3.12941
    D3       -1.09703   0.00001   0.00009  -0.00019  -0.00009  -1.09712
    D4       -1.03329   0.00000  -0.00027  -0.00005  -0.00032  -1.03361
    D5        1.04931  -0.00001  -0.00011  -0.00001  -0.00012   1.04919
    D6        3.10593   0.00000   0.00011  -0.00019  -0.00008   3.10585
    D7       -3.13424   0.00000  -0.00029  -0.00007  -0.00036  -3.13459
[truncated: 315,639 more chars]
