# Supplementary material for: Computational Investigation of Substituent Effects on the Alcohol + Carbonyl Channel of Peroxy Radical Self- and Cross-Reactions
Source: J Phys Chem A. 2023 Feb 8;127(7):1686–96. doi: 10.1021/acs.jpca.2c08927 (PMC9969516; doi:10.1021/acs.jpca.2c08927)
Supplement: Supplementary file 2 — jp2c08927_si_002.zip [file jp2c08927_si_002.zip › EtO--OiPrOH/eto-oiproh-Dimer-F12.out]

 Primary working directories    : /run/nvme/job_5172915/data/5172915/molpro.MqTDvJe9YM
 Secondary working directories  : /run/nvme/job_5172915/data/5172915/molpro.MqTDvJe9YM
 Wavefunction directory         : /scratch/kurten/scratch_galib/third-paper/ccsdt-calculation/et-iproh/eto-iproh-11_4_2827-F12/
 Main file repository           : /run/nvme/job_5172915/data/5172915/

 id        : cs

 Nodes       nprocs
 r06c52.bullx    8

 Using customized tuning parameters: mindgm=1; mindgv=20; mindgc=4; mindgr=1; noblas=0; minvec=7
 default implementation of scratch files=sf  


 Variables initialized (934), CPU time= 0.02 sec
 ***,SCI
 memory,2800,m
 geomtyp=xyz
 NOSYM
 geometry={
 20
 eto-iproh-11_4_2827.log,Energy: -265634.0542709
 H         -1.50260       -0.47820        1.43082
 C         -2.49133       -0.64473        1.00746
 H         -2.82597       -1.64584        1.27822
 H         -3.18776        0.07737        1.43249
 C         -2.44543       -0.50747       -0.50619
 H         -1.70046       -1.22756       -0.90623
 H         -3.39652       -0.76316       -0.99299
 O         -1.97036        0.68040       -0.96437
 H          1.27006        1.18523       -1.16290
 C          1.32720        1.12913       -0.07275
 H          2.20187        1.68155        0.27265
 C          1.64870       -0.39124        0.30463
 H          1.56029       -0.39690        1.40200
 C          3.05704       -0.74184       -0.16048
 H          3.80133       -0.14425        0.36714
 H          3.15924       -0.57011       -1.23253
 H          3.25950       -1.79352        0.03578
 O          0.67974       -1.10972       -0.27175
 O          0.21144        1.63453        0.55761
 H         -0.58266        1.37063        0.06758
 }
 BASIS=MINAO
 END
 {rhf;
 wf,charge=0,spin=2}
 BASIS=VDZ-F12
 END
 {rhf;
 wf,charge=0,spin=2}
 rccsd(t)-f12a,gem_beta=0.9
 
 
 Commands  initialized (763), CPU time= 0.02 sec, 617 directives.
 Default parameters read. Elapsed time= 1.58 sec

 Checking input...
 Passed
1


                                         ***  PROGRAM SYSTEM MOLPRO  ***
                                       Copyright, TTI GmbH Stuttgart, 2015
                                    Version 2019.2 linked Sep 26 2019 14:26:04


 **********************************************************************************************************************************
 LABEL *   SCI                                                                           
  64 bit mpp version                                                                     DATE: 11-Mar-21          TIME: 01:39:27  
 **********************************************************************************************************************************

 SHA1:             be6ab392da7e353d2966a12a05a6c018082442e1
 **********************************************************************************************************************************
 SETTING GEOMTYP        =    XYZ

 Variable memory set to 2800000000 words,  buffer space 

 ZSYMEL=NOSYM

 SETTING BASIS          =    MINAO


 Recomputing integrals since basis changed


 Using spherical harmonics

 Library entry H      S MINAO                selected for orbital group  1
 Library entry C      S MINAO                selected for orbital group  2
 Library entry C      P MINAO                selected for orbital group  2
 Library entry O      S MINAO                selected for orbital group  6
 Library entry O      P MINAO                selected for orbital group  6


 PROGRAM * SEWARD (Integral evaluation for generally contracted gaussian basis sets)     Author: Roland Lindh, 1990

 Geometry written to block  1 of record 700


 Point group  C1  


 ATOMIC COORDINATES

 NR  ATOM    CHARGE       X              Y              Z

   1  H       1.00   -2.839502475   -0.903667033    2.703857934
   2  C       6.00   -4.707931386   -1.218363124    1.903823481
   3  H       1.00   -5.340309336   -3.110186845    2.415485727
   4  H       1.00   -6.023993351    0.146208110    2.707013776
   5  C       6.00   -4.621192957   -0.958979316   -0.956560467
   6  H       1.00   -3.213403686   -2.319752201   -1.712526506
   7  H       1.00   -6.418492577   -1.442163389   -1.876479144
   8  O       8.00   -3.723440767    1.285769655   -1.822395183
   9  H       1.00    2.400065562    2.239760095   -2.197562510
  10  C       6.00    2.508044513    2.133746459   -0.137477576
  11  H       1.00    4.160931262    3.177668965    0.515233828
  12  C       6.00    3.115591462   -0.739336449    0.575667269
  13  H       1.00    2.948520775   -0.750032299    2.649396027
  14  C       6.00    5.776968352   -1.401874428   -0.303263248
  15  H       1.00    7.183472609   -0.272592993    0.693794049
  16  H       1.00    5.970098362   -1.077351761   -2.329144140
  17  H       1.00    6.159562303   -3.389261599    0.067614401
  18  O       8.00    1.284522436   -2.097066875   -0.513533074
  19  O       8.00    0.399563692    3.088814042    1.053730184
  20  H       1.00   -1.101067824    2.590115318    0.127707691

 Bond lengths in Bohr (Angstrom)

 1-2  2.056724423  2-3  2.059295296  2-4  2.058928945  2-5  2.873429980  5-6  2.098823034
     ( 1.088371694)     ( 1.089732141)     ( 1.089538276)     ( 1.520553662)     ( 1.110649319)

  5- 7  2.076054707   5- 8  2.567981054   9-10  2.065635080  10-11  2.061029107  10-12  3.021968607
       ( 1.098600839)       ( 1.358917052)       ( 1.093087010)       ( 1.090649635)       ( 1.599156919)

 10-19  2.603232872  12-13  2.080475420  12-14  2.880000413  12-18  2.526381419  14-15  2.060983755
       ( 1.377571511)       ( 1.100940180)       ( 1.524030586)       ( 1.336903473)       ( 1.090625635)

 14-16  2.060778385  14-17  2.057580163  19-20  1.832515490
       ( 1.090516958)       ( 1.088824532)       ( 0.969725436)

 Bond angles

  1-2-3  108.83759151   1-2-4  109.11875810   1-2-5  110.24186663   2-5-6  108.67934488

  2-5-7  113.20078723   2-5-8  115.15668991   3-2-4  108.39976766   3-2-5  109.84854646

  4-2-5  110.35268669   6-5-7  105.67553077   6-5-8  102.16977417   7-5-8  110.89761640

  9-10-11  109.37613093   9-10-12  107.13691708   9-10-19  113.27783279  10-12-13  102.94200862

 10-12-14  109.41915919  10-12-18  105.27725830  10-19-20  109.40144776  11-10-12  104.21639619

 11-10-19  108.59125497  12-10-19  113.80668752  12-14-15  110.91276945  12-14-16  110.51129601

 12-14-17  109.81712731  13-12-14  112.16158532  13-12-18  111.63958603  14-12-18  114.49122402

 15-14-16  108.98631291  15-14-17  108.36952309  16-14-17  108.17223697

 NUCLEAR CHARGE:                   66
 NUMBER OF PRIMITIVE AOS:         260
 NUMBER OF SYMMETRY AOS:          260
 NUMBER OF CONTRACTIONS:           52   (   52A   )
 NUMBER OF CORE ORBITALS:           8   (    8A   )
 NUMBER OF VALENCE ORBITALS:       44   (   44A   )


 NUCLEAR REPULSION ENERGY  397.29983308

 Eigenvalues of metric

         1 0.179E+00 0.184E+00 0.189E+00 0.208E+00 0.223E+00 0.241E+00 0.245E+00 0.247E+00


 Contracted 2-electron integrals neglected if value below      1.0D-11
 AO integral compression algorithm  1   Integral accuracy      1.0D-11

     6.554 MB (compressed) written to integral file ( 87.2%)

     Node minimum: 0.524 MB, node maximum: 2.884 MB


 NUMBER OF SORTED TWO-ELECTRON INTEGRALS:     119024.     BUFFER LENGTH:  32768
 NUMBER OF SEGMENTS:   1  SEGMENT LENGTH:     119024      RECORD LENGTH: 524288

 Memory used in sort:       0.68 MW

 SORT1 READ     1050533. AND WROTE      117775. INTEGRALS IN      1 RECORDS. CPU TIME:     0.04 SEC, REAL TIME:     0.05 SEC
 SORT2 READ      937990. AND WROTE      950131. INTEGRALS IN     16 RECORDS. CPU TIME:     0.01 SEC, REAL TIME:     0.01 SEC

 Node minimum:      118164.  Node maximum:      119370. integrals

 OPERATOR DM      FOR CENTER  0  COORDINATES:    0.000000    0.000000    0.000000


 **********************************************************************************************************************************
 DATASETS  * FILE   NREC   LENGTH (MB)   RECORD NAMES
              1      18       30.42       500      610      700      900      950      970     1000      129      960     1100   
                                          VAR    BASINP    GEOM    SYMINP    ZMAT    AOBASIS   BASIS     P2S    ABASIS      S 
                                         1400     1410     1200     1210     1080     1600     1650     1700   
                                           T        V       H0       H01     AOSYM     SMH    MOLCAS    OPER   

 PROGRAMS   *        TOTAL       INT
 CPU TIMES  *         2.34      2.14
 REAL TIME  *        10.68 SEC
 DISK USED  *        31.04 MB (local),      285.80 MB (total)
 GA USED    *         0.00 MB       (max)       0.00 MB       (current)
 **********************************************************************************************************************************


 PROGRAM * RHF-SCF (OPEN SHELL)       Authors: W. Meyer, H.-J. Werner


 NUMBER OF ELECTRONS:      34+   32-    SPACE SYMMETRY=1    SPIN SYMMETRY: Triplet 
 CONVERGENCE THRESHOLDS:    1.00E-05 (Density)    1.00E-07 (Energy)
 MAX. NUMBER OF ITERATIONS:       60
 INTERPOLATION TYPE:            DIIS
 INTERPOLATION STEPS:              2 (START)      1 (STEP)
 LEVEL SHIFTS:                 -0.60 (CLOSED) -0.30 (OPEN) 


 Orbital guess generated from atomic densities. Full valence occupancy:   33

 Molecular orbital dump at record        2100.2

 Initial alpha occupancy:  34
 Initial beta  occupancy:  32
 Wave function symmetry:    1

 ITERATION    DDIFF          GRAD             ENERGY        2-EL.EN.            DIPOLE MOMENTS         DIIS   ORB.
    1      0.000D+00      0.000D+00      -419.68855148   1084.546986    0.45827   -0.18358    0.54382    0    start
    2      0.000D+00      0.136D-01      -419.95770812   1082.558247   -0.12590   -0.35344   -0.15417    1    diag,B
    3      0.237D-01      0.409D-02      -420.01021717   1081.561698   -0.16676   -0.39738   -0.20200    2    diag,B
    4      0.681D-02      0.302D-02      -420.06177139   1080.686092   -0.16200   -0.46693   -0.16086    3    diag,B
    5      0.108D-01      0.115D-02      -420.06876038   1080.655564   -0.14319   -0.51919   -0.16727    4    diag,B
    6      0.327D-02      0.541D-03      -420.07021680   1080.613039   -0.12269   -0.54195   -0.14927    5    diag,B
    7      0.227D-02      0.161D-03      -420.07030371   1080.607427   -0.12175   -0.55703   -0.15114    6    fixocc
    8      0.472D-03      0.943D-04      -420.07035891   1080.601441   -0.11708   -0.56134   -0.14666    7    diag,B
    9      0.356D-03      0.612D-04      -420.07039504   1080.603612   -0.11600   -0.56170   -0.14668    8    diag,B
   10      0.222D-03      0.520D-04      -420.07045011   1080.603051   -0.11504   -0.56167   -0.14630    9    orth
   11      0.382D-03      0.454D-04      -420.07049602   1080.601584   -0.11532   -0.56143   -0.14507    9    diag,B
   12      0.351D-03      0.427D-04      -420.07055212   1080.603477   -0.11550   -0.56161   -0.14315    9    diag,B
   13      0.447D-03      0.402D-04      -420.07069464   1080.607791   -0.11562   -0.56279   -0.13774    9    diag,B
   14      0.131D-02      0.333D-04      -420.07089563   1080.613101   -0.11417   -0.56615   -0.12451    9    diag,B
   15      0.300D-02      0.206D-04      -420.07091538   1080.615622   -0.11361   -0.56770   -0.12185    9    diag,B
   16      0.573D-03      0.144D-04      -420.07093606   1080.620387   -0.11248   -0.56970   -0.11668    9    diag,B
   17      0.114D-02      0.908D-05      -420.07093736   1080.621872   -0.11217   -0.57013   -0.11594    9    diag,B
   18      0.111D-03      0.779D-05      -420.07093809   1080.621831   -0.11217   -0.57003   -0.11567    9    diag,B
   19      0.618D-04      0.757D-05      -420.07093928   1080.622219   -0.11219   -0.57017   -0.11544    9    diag,B
   20      0.572D-04      0.738D-05      -420.07094380   1080.623480   -0.11261   -0.57053   -0.11480    9    orth
   21      0.225D-03      0.667D-05      -420.07095595   1080.629193   -0.11418   -0.57209   -0.11238    9    diag,B
   22      0.824D-03      0.437D-05      -420.07096032   1080.633398   -0.11526   -0.57313   -0.11054    9    diag,B
   23      0.577D-03      0.264D-05      -420.07096123   1080.635464   -0.11572   -0.57364   -0.10965    9    diag,B
   24      0.271D-03      0.173D-05      -420.07096144   1080.636844   -0.11594   -0.57390   -0.10918    9    diag,B
   25      0.156D-03      0.698D-06      -420.07096144   1080.636935   -0.11602   -0.57391   -0.10921    9    diag,B
   26      0.274D-04      0.419D-06      -420.07096144   1080.636971   -0.11607   -0.57391   -0.10924    9    diag,B
   27      0.142D-04      0.266D-06      -420.07096144   1080.636994   -0.11608   -0.57392   -0.10922    9    diag,B
   28      0.465D-05      0.176D-06      -420.07096144   1080.636998   -0.11608   -0.57393   -0.10922    0    orth

 Final alpha occupancy:  34
 Final beta  occupancy:  32

 !RHF STATE  1.1 Energy              -420.070961444589
 Nuclear energy                       397.29983308
 One-electron energy                -1357.68929370
 Two-electron energy                  540.31849917
 Virial quotient                       -1.00266098
 !RHF STATE  1.1 Dipole moment         -0.11607918    -0.57392697    -0.10921588
 Dipole moment /Debye                  -0.29502453    -1.45868131    -0.27758089

 Orbital energies:

         1.1          2.1          3.1          4.1          5.1          6.1          7.1          8.1          9.1         10.1
    -20.615534   -20.589691   -20.526329   -11.484517   -11.472896   -11.462593   -11.402925   -11.390989    -1.419492    -1.407286

        11.1         12.1         13.1         14.1         15.1         16.1         17.1         18.1         19.1         20.1
     -1.386281    -1.087232    -1.080439    -0.981949    -0.895690    -0.848147    -0.744783    -0.723282    -0.696822    -0.688120

        21.1         22.1         23.1         24.1         25.1         26.1         27.1         28.1         29.1         30.1
     -0.675961    -0.671194    -0.652652    -0.620624    -0.602345    -0.594207    -0.587857    -0.583148    -0.532166    -0.504027

        31.1         32.1         33.1         34.1         35.1         36.1
     -0.498982    -0.473243    -0.635484    -0.614005     0.340140     0.362901


 HOMO     34.1    -0.614005 =     -16.7079eV
 LUMO     35.1     0.340140 =       9.2557eV
 LUMO-HOMO         0.954145 =      25.9636eV


 **********************************************************************************************************************************
 DATASETS  * FILE   NREC   LENGTH (MB)   RECORD NAMES
              1      18       30.42       500      610      700      900      950      970     1000      129      960     1100   
                                          VAR    BASINP    GEOM    SYMINP    ZMAT    AOBASIS   BASIS     P2S    ABASIS      S 
                                         1400     1410     1200     1210     1080     1600     1650     1700   
                                           T        V       H0       H01     AOSYM     SMH    MOLCAS    OPER   

              2       4        3.16       700     1000      520     2100   
                                         GEOM     BASIS   MCVARS     RHF  

 PROGRAMS   *        TOTAL   RHF-SCF       INT
 CPU TIMES  *         2.76      0.42      2.14
 REAL TIME  *        12.89 SEC
 DISK USED  *        34.04 MB (local),      309.75 MB (total)
 SF USED    *         0.01 MB
 GA USED    *         0.00 MB       (max)       0.00 MB       (current)
 **********************************************************************************************************************************
 SETTING BASIS          =    VDZ-F12


 Recomputing integrals since basis changed


 Using spherical harmonics

 Library entry H      S cc-pVDZ-F12          selected for orbital group  1
 Library entry H      P cc-pVDZ-F12          selected for orbital group  1
 Library entry C      S cc-pVDZ-F12          selected for orbital group  2
 Library entry C      P cc-pVDZ-F12          selected for orbital group  2
 Library entry C      D cc-pVDZ-F12          selected for orbital group  2
 Library entry O      S cc-pVDZ-F12          selected for orbital group  6
 Library entry O      P cc-pVDZ-F12          selected for orbital group  6
 Library entry O      D cc-pVDZ-F12          selected for orbital group  6


 PROGRAM * SEWARD (Integral evaluation for generally contracted gaussian basis sets)     Author: Roland Lindh, 1990

 Geometry written to block  1 of record 700


 Point group  C1  


 ATOMIC COORDINATES

 NR  ATOM    CHARGE       X              Y              Z

   1  H       1.00   -2.839502475   -0.903667033    2.703857934
   2  C       6.00   -4.707931386   -1.218363124    1.903823481
   3  H       1.00   -5.340309336   -3.110186845    2.415485727
   4  H       1.00   -6.023993351    0.146208110    2.707013776
   5  C       6.00   -4.621192957   -0.958979316   -0.956560467
   6  H       1.00   -3.213403686   -2.319752201   -1.712526506
   7  H       1.00   -6.418492577   -1.442163389   -1.876479144
   8  O       8.00   -3.723440767    1.285769655   -1.822395183
   9  H       1.00    2.400065562    2.239760095   -2.197562510
  10  C       6.00    2.508044513    2.133746459   -0.137477576
  11  H       1.00    4.160931262    3.177668965    0.515233828
  12  C       6.00    3.115591462   -0.739336449    0.575667269
  13  H       1.00    2.948520775   -0.750032299    2.649396027
  14  C       6.00    5.776968352   -1.401874428   -0.303263248
  15  H       1.00    7.183472609   -0.272592993    0.693794049
  16  H       1.00    5.970098362   -1.077351761   -2.329144140
  17  H       1.00    6.159562303   -3.389261599    0.067614401
  18  O       8.00    1.284522436   -2.097066875   -0.513533074
  19  O       8.00    0.399563692    3.088814042    1.053730184
  20  H       1.00   -1.101067824    2.590115318    0.127707691

 Bond lengths in Bohr (Angstrom)

 1-2  2.056724423  2-3  2.059295296  2-4  2.058928945  2-5  2.873429980  5-6  2.098823034
     ( 1.088371694)     ( 1.089732141)     ( 1.089538276)     ( 1.520553662)     ( 1.110649319)

  5- 7  2.076054707   5- 8  2.567981054   9-10  2.065635080  10-11  2.061029107  10-12  3.021968607
       ( 1.098600839)       ( 1.358917052)       ( 1.093087010)       ( 1.090649635)       ( 1.599156919)

 10-19  2.603232872  12-13  2.080475420  12-14  2.880000413  12-18  2.526381419  14-15  2.060983755
       ( 1.377571511)       ( 1.100940180)       ( 1.524030586)       ( 1.336903473)       ( 1.090625635)

 14-16  2.060778385  14-17  2.057580163  19-20  1.832515490
       ( 1.090516958)       ( 1.088824532)       ( 0.969725436)

 Bond angles

  1-2-3  108.83759151   1-2-4  109.11875810   1-2-5  110.24186663   2-5-6  108.67934488

  2-5-7  113.20078723   2-5-8  115.15668991   3-2-4  108.39976766   3-2-5  109.84854646

  4-2-5  110.35268669   6-5-7  105.67553077   6-5-8  102.16977417   7-5-8  110.89761640

  9-10-11  109.37613093   9-10-12  107.13691708   9-10-19  113.27783279  10-12-13  102.94200862

 10-12-14  109.41915919  10-12-18  105.27725830  10-19-20  109.40144776  11-10-12  104.21639619

 11-10-19  108.59125497  12-10-19  113.80668752  12-14-15  110.91276945  12-14-16  110.51129601

 12-14-17  109.81712731  13-12-14  112.16158532  13-12-18  111.63958603  14-12-18  114.49122402

 15-14-16  108.98631291  15-14-17  108.36952309  16-14-17  108.17223697

 NUCLEAR CHARGE:                   66
 NUMBER OF PRIMITIVE AOS:         460
 NUMBER OF SYMMETRY AOS:          444
 NUMBER OF CONTRACTIONS:          348   (  348A   )
 NUMBER OF CORE ORBITALS:           8   (    8A   )
 NUMBER OF VALENCE ORBITALS:       44   (   44A   )


 NUCLEAR REPULSION ENERGY  397.29983308


 Eigenvalues of metric

         1 0.892E-04 0.147E-03 0.177E-03 0.423E-03 0.488E-03 0.617E-03 0.704E-03 0.724E-03


 Contracted 2-electron integrals neglected if value below      1.0D-11
 AO integral compression algorithm  1   Integral accuracy      1.0D-11

     5749.604 MB (compressed) written to integral file ( 35.9%)

     Node minimum: 337.117 MB, node maximum: 2716.860 MB


 NUMBER OF SORTED TWO-ELECTRON INTEGRALS:  230462760.     BUFFER LENGTH:  32768
 NUMBER OF SEGMENTS:   8  SEGMENT LENGTH:   31996696      RECORD LENGTH: 524288

 Memory used in sort:      32.55 MW

 SORT1 READ  1999510823. AND WROTE   181667968. INTEGRALS IN    524 RECORDS. CPU TIME:    29.23 SEC, REAL TIME:    32.05 SEC
 SORT2 READ  1448839246. AND WROTE  1843853901. INTEGRALS IN  14080 RECORDS. CPU TIME:     3.34 SEC, REAL TIME:     7.60 SEC

 Node minimum:   230455170.  Node maximum:   230508306. integrals

 OPERATOR DM      FOR CENTER  0  COORDINATES:    0.000000    0.000000    0.000000


 **********************************************************************************************************************************
 DATASETS  * FILE   NREC   LENGTH (MB)   RECORD NAMES
              1      18       34.77       500      610      700      900      950      970     1001      129      960     1100   
                                          VAR    BASINP    GEOM    SYMINP    ZMAT    AOBASIS   BASIS     P2S    ABASIS      S 
                                         1400     1410     1200     1210     1080     1600     1650     1700   
                                           T        V       H0       H01     AOSYM     SMH    MOLCAS    OPER   

              2       5        3.26       700     1000      520     2100     1001   
                                         GEOM     BASIS   MCVARS     RHF     BASIS   

 PROGRAMS   *        TOTAL       INT   RHF-SCF       INT
 CPU TIMES  *        69.84     67.07      0.42      2.14
 REAL TIME  *        90.04 SEC
 DISK USED  *        38.12 MB (local),       25.04 GB (total)
 SF USED    *         0.01 MB
 GA USED    *         0.00 MB       (max)       0.00 MB       (current)
 **********************************************************************************************************************************


 PROGRAM * RHF-SCF (OPEN SHELL)       Authors: W. Meyer, H.-J. Werner


 NUMBER OF ELECTRONS:      34+   32-    SPACE SYMMETRY=1    SPIN SYMMETRY: Triplet 
 CONVERGENCE THRESHOLDS:    1.00E-05 (Density)    1.00E-07 (Energy)
 MAX. NUMBER OF ITERATIONS:       60
 INTERPOLATION TYPE:            DIIS
 INTERPOLATION STEPS:              2 (START)      1 (STEP)
 LEVEL SHIFTS:                 -0.60 (CLOSED) -0.30 (OPEN) 


 Molecular orbitals read from record     2100.2  Type=RHF/CANONICAL (state 1.1)

 Present basis size:      348
 Previous basis size:      52
 Previous occupation:      34
 Previous closed-shells:   32
 Previous core-orbitals:    8
 Present occupation:       34
 Present closed-shells:    32
 Present core-orbitals:     8
 Wavefunction symmetry:    1   Triplet 

 Orbital overlap <old|new>:  < 1.1| 1.1> = 1.000000   < 2.1| 2.1> = 1.000000   < 3.1| 3.1> = 1.000000   < 4.1| 4.1> = 1.000000
                             < 5.1| 5.1> = 1.000000   < 6.1| 6.1> = 1.000000   < 7.1| 7.1> = 1.000000   < 8.1| 8.1> = 1.000000
                             < 9.1| 9.1> = 1.000000   <10.1|10.1> = 1.000000   <11.1|11.1> = 1.000000   <12.1|12.1> = 1.000000
                             <13.1|13.1> = 1.000000   <14.1|14.1> = 1.000000   <15.1|15.1> = 1.000000   <16.1|16.1> = 1.000000
                             <17.1|17.1> = 1.000000   <18.1|18.1> = 1.000000   <19.1|19.1> = 1.000000   <20.1|20.1> = 1.000000
                             <21.1|21.1> = 1.000000   <22.1|22.1> = 1.000000   <23.1|23.1> = 1.000000   <24.1|24.1> = 1.000000
                             <25.1|25.1> = 1.000000   <26.1|26.1> = 1.000000   <27.1|27.1> = 1.000000   <28.1|28.1> = 1.000000
                             <29.1|29.1> = 1.000000   <30.1|30.1> = 1.000000   <31.1|31.1> = 1.000000   <32.1|32.1> = 1.000000
                             <33.1|33.1> = 1.000000   <34.1|34.1> = 1.000000


 Molecular orbital dump at record        2101.2

 ITERATION    DDIFF          GRAD             ENERGY        2-EL.EN.            DIPOLE MOMENTS         DIIS   ORB.
    1      0.000D+00      0.000D+00      -420.07096145   1080.636998   -0.11608   -0.57393   -0.10922    0    start
    2      0.000D+00      0.898D-02      -420.81375776   1089.917711   -0.13971   -0.46274   -0.04077    1    diag,B
    3      0.133D-01      0.279D-02      -420.92685993   1090.592264   -0.05135   -0.53675   -0.02017    2    diag,B
    4      0.504D-02      0.926D-03      -420.94541053   1090.756440    0.00132   -0.58821   -0.00376    3    diag,B
    5      0.157D-02      0.375D-03      -420.94951297   1090.890315    0.05084   -0.63028    0.00570    4    diag,B
    6      0.853D-03      0.134D-03      -420.95010935   1090.845574    0.07126   -0.64869    0.00891    5    diag,B
    7      0.382D-03      0.495D-04      -420.95019700   1090.842522    0.07926   -0.65602    0.00862    6    diag,B
    8      0.173D-03      0.163D-04      -420.95021049   1090.837576    0.08070   -0.65743    0.00825    7    orth
    9      0.723D-04      0.807D-05      -420.95021687   1090.836579    0.08098   -0.65753    0.00784    8    diag,B
   10      0.343D-04      0.625D-05      -420.95022212   1090.836426    0.08107   -0.65741    0.00771    9    diag,B
   11      0.155D-04      0.594D-05      -420.95022925   1090.836069    0.08117   -0.65723    0.00754    9    diag,B
   12      0.160D-04      0.579D-05      -420.95024692   1090.834979    0.08144   -0.65687    0.00722    9    diag,B
   13      0.373D-04      0.553D-05      -420.95031327   1090.829158    0.08275   -0.65575    0.00577    9    diag,B
   14      0.160D-03      0.462D-05      -420.95035906   1090.824208    0.08420   -0.65507    0.00443    9    diag,B
   15      0.143D-03      0.382D-05      -420.95039609   1090.818531    0.08622   -0.65468    0.00274    9    diag,B
   16      0.166D-03      0.289D-05      -420.95041150   1090.815317    0.08804   -0.65448    0.00149    9    diag,B
   17      0.113D-03      0.186D-05      -420.95041715   1090.811801    0.08914   -0.65454    0.00049    9    diag,B
   18      0.802D-04      0.163D-05      -420.95041823   1090.811904    0.08983   -0.65438    0.00020    9    orth
   19      0.217D-04      0.125D-05      -420.95041868   1090.811091    0.08999   -0.65439   -0.00003    9    diag,B
   20      0.135D-04      0.101D-05      -420.95041895   1090.810829    0.09005   -0.65437   -0.00016    9    diag,B
   21      0.516D-05      0.953D-06      -420.95041928   1090.810616    0.09007   -0.65434   -0.00031    9    diag,B
   22      0.467D-05      0.903D-06      -420.95042008   1090.810012    0.09009   -0.65430   -0.00066    9    diag,B
   23      0.120D-04      0.850D-06      -420.95042129   1090.809517    0.09019   -0.65419   -0.00124    9    diag,B
   24      0.214D-04      0.631D-06      -420.95042237   1090.808666    0.09031   -0.65405   -0.00208    9    diag,B
   25      0.312D-04      0.357D-06      -420.95042261   1090.808294    0.09040   -0.65400   -0.00252    9    diag,B
   26      0.162D-04      0.197D-06      -420.95042265   1090.808091    0.09046   -0.65397   -0.00271    9    diag,B
   27      0.685D-05      0.111D-06      -420.95042265   1090.808142    0.09048   -0.65393   -0.00270    0    orth

 Final alpha occupancy:  34
 Final beta  occupancy:  32

 !RHF STATE  1.1 Energy              -420.950422654359
 Nuclear energy                       397.29983308
 One-electron energy                -1363.65432658
 Two-electron energy                  545.40407085
 Virial quotient                       -1.00063396
 !RHF STATE  1.1 Dipole moment          0.09047756    -0.65392639    -0.00269732
 Dipole moment /Debye                   0.22995595    -1.66200622    -0.00685546

 Orbital energies:

         1.1          2.1          3.1          4.1          5.1          6.1          7.1          8.1          9.1         10.1
    -20.616185   -20.601293   -20.546355   -11.286618   -11.284743   -11.282622   -11.222125   -11.221622    -1.378459    -1.362118

        11.1         12.1         13.1         14.1         15.1         16.1         17.1         18.1         19.1         20.1
     -1.349676    -1.022696    -1.009739    -0.921369    -0.841136    -0.801039    -0.713748    -0.672870    -0.653832    -0.633647

        21.1         22.1         23.1         24.1         25.1         26.1         27.1         28.1         29.1         30.1
     -0.629612    -0.609509    -0.599386    -0.581003    -0.547498    -0.539049    -0.532282    -0.522127    -0.499976    -0.460158

        31.1         32.1         33.1         34.1         35.1         36.1
     -0.452230    -0.433924    -0.605410    -0.583512     0.051634     0.055920


 HOMO     34.1    -0.583512 =     -15.8782eV
 LUMO     35.1     0.051634 =       1.4050eV
 LUMO-HOMO         0.635146 =      17.2832eV


 **********************************************************************************************************************************
 DATASETS  * FILE   NREC   LENGTH (MB)   RECORD NAMES
              1      18       34.77       500      610      700      900      950      970     1001      129      960     1100   
                                          VAR    BASINP    GEOM    SYMINP    ZMAT    AOBASIS   BASIS     P2S    ABASIS      S 
                                         1400     1410     1200     1210     1080     1600     1650     1700   
                                           T        V       H0       H01     AOSYM     SMH    MOLCAS    OPER   

              2       6        9.15       700     1000      520     2100     1001     2101   
                                         GEOM     BASIS   MCVARS     RHF     BASIS     RHF  

 PROGRAMS   *        TOTAL   RHF-SCF       INT   RHF-SCF       INT
 CPU TIMES  *       151.63     81.79     67.07      0.42      2.14
 REAL TIME  *       178.52 SEC
 DISK USED  *        61.50 MB (local),       25.23 GB (total)
 SF USED    *         0.49 MB
 GA USED    *         0.00 MB       (max)       0.00 MB       (current)
 **********************************************************************************************************************************


 PROGRAM * CCSD (Restricted open-shell coupled cluster)     Authors: C. Hampel, H.-J. Werner, 1991, M. Deegan, P.J. Knowles, 1992

                   Density fitting integral evaluation by F.R. Manby, 2003,2007, G. Knizia, 2010


 Basis set AUG-CC-PVDZ/JKFIT generated.  Number of basis functions:   1072 
 Basis set CC-PVDZ-F12/OPTRI generated.  Number of basis functions:   792 
 Basis set AUG-CC-PVDZ/MP2FIT generated. Number of basis functions:   852 

 Convergence thresholds:  THRVAR = 1.00D-08  THRDEN = 1.00D-06

 CCSD(T)     terms to be evaluated (factor= 1.000)


 Number of core orbitals:           8 (   8 )
 Number of closed-shell orbitals:  24 (  24 )
 Number of active  orbitals:        2 (   2 )
 Number of external orbitals:     314 ( 314 )

 Memory could be reduced to 1359.33 Mwords without degradation in triples

 Number of N-1 electron functions:              50
 Number of N-2 electron functions:            1225
 Number of singly external CSFs:             15800
 Number of doubly external CSFs:          92221914
 Total number of CSFs:                    92237714

 Molecular orbitals read from record     2101.2  Type=RHF/CANONICAL (state 1.1)

 Integral transformation finished. Total CPU: 112.54 sec, npass=  1  Memory used: 641.09 MW

 Geminal basis:    OPTFULL  GEM_TYPE=SLATER  BETA=0.9  NGEM=6

 Optimizing Gaussian exponents for each gem_beta

 Geminal optimization for beta= 0.9000
 Weight function:   m=0, omega= 1.3652

 Augmented Hessian optimization of geminal fit. Trust ratio= 0.40000
 Convergence reached after  14 iterations. Final gradient= 9.47D-17, Step= 1.60D-08, Delta= 1.32D-09

 Alpha:                 0.16713     0.72638     2.57315     8.59263    32.33955   179.26007
 Coeff:                 0.29008     0.30523     0.17630     0.10448     0.06448     0.03994


 WFN_F12=FIX,EG    DECOUPLE_EXPL=F   HYBRID=0    NOX=F   SEMIINT_F12=T   CORE_SINGLES=F

 AO(A)-basis ORBITAL           loaded. Number of functions:     348
 RI(R)-basis CC-PVDZ-F12/OPTRI loaded. Number of functions:     792
 DF-basis AUG-CC-PVDZ/JKFIT    loaded. Number of functions:    1072

 Screening thresholds:   THRAO=  1.00D-10  THRMO=  1.00D-09  THRPROD=  1.00D-09
                         THRSW=  1.00D-05  THROV=  1.00D-12  THRAOF12= 1.00D-08

 CPU time for one-electron matrices              15.24 sec

 Construction of ABS:
 Pseudo-inverse stability          8.71E-12
 Smallest eigenvalue of S          7.19E-05  (threshold= 1.00E-08)
 Ratio eigmin/eigmax               8.91E-06  (threshold= 1.00E-09)
 Smallest eigenvalue of S kept     7.19E-05  (threshold= 7.19E-05, 0 functions deleted, 792 kept)

 Construction of CABS:
 Pseudo-inverse stability          1.05E-10
 Smallest eigenvalue of S          2.40E-06  (threshold= 1.00E-08)
 Ratio eigmin/eigmax               2.40E-06  (threshold= 1.00E-09)
 Smallest eigenvalue of S kept     2.40E-06  (threshold= 2.40E-06, 0 functions deleted, 792 kept)

 CPU time for basis constructions                 0.33 sec
 Fock operators(MO) rebuilt from dump record.
 CPU time for fock operators                      0.44 sec

                                      TOTAL          ALPHA          BETA    
  Singles Contributions MO        -0.007422843   -0.003709694   -0.003713149
  Singles Contributions CABS      -0.018741486   -0.009927984   -0.008813502
  Pure DF-RHF relaxation          -0.018137565

 CPU time for singles                             1.33 sec

 AO(A)-basis ORBITAL           loaded. Number of functions:     348
 RI(R)-basis CC-PVDZ-F12/OPTRI loaded. Number of functions:     792
 DF-basis AUG-CC-PVDZ/MP2FIT   loaded. Number of functions:     852

 Screening thresholds:   THRAO=  1.00D-10  THRMO=  1.00D-09  THRPROD=  1.00D-09
                         THRSW=  1.00D-05  THROV=  1.00D-12  THRAOF12= 1.00D-08

 CPU time for transformed integrals             192.96 sec
 CPU time for F12 matrices                       64.61 sec

 Diagonal F12 ansatz with fixed amplitudes:   TS= 0.5000  TT= 0.2500  TN= 0.3750

 ITER.     SQ.NORM      CORR.ENERGY   TOTAL ENERGY  ENERGY CHANGE      VAR         CPU   MICRO    DIIS
   1      1.39674027    -1.68333712  -422.65189734    -1.7015E+00   3.93E-01      3.25  1  1  1   0  0
   2      1.39711797    -1.68271182  -422.65127204     6.2531E-04   2.48E-04     17.61  0  0  0   1  1
   3      1.39764312    -1.68336356  -422.65192378    -6.5174E-04   2.25E-06     33.99  0  0  0   2  2
   4      1.39765567    -1.68336825  -422.65192847    -4.6928E-06   1.91E-08     53.77  0  0  0   3  3
   5      1.39765743    -1.68336829  -422.65192851    -3.8156E-08   2.32E-10     74.38  0  0  0   4  4

 - - Continuing with F12/conv. amplitude coupling turned on.

   6      1.40034384    -1.69202098  -422.66058120    -8.6527E-03   3.83E-04     91.05  1  1  1   1  1
   7      1.40033843    -1.69202343  -422.66058365    -2.4483E-06   3.91E-08    112.19  1  1  1   2  2
   8      1.40033931    -1.69202286  -422.66058308     5.7050E-07   1.21E-10    132.88  1  1  1   3  3

 CPU time for iterative RMP2-F12                132.88 sec


 DF-RMP2-F12 doubles corrections:
 - - - - - - - - - - - - - - - - 
  Approx.                             TOTAL           A-B            A-A            B-B    
  RMP2-F12/3C(FIX)                -0.298857824   -0.262348890   -0.020730952   -0.015777983
  RMP2-F12/3*C(FIX)               -0.290203256   -0.256104329   -0.019411385   -0.014687541
  RMP2-F12/3*C(DX)                -0.293437626   -0.259227318   -0.019492236   -0.014718072
  RMP2-F12/3*C(FIX,DX)            -0.320765578   -0.285624019   -0.020176267   -0.014965292

 DF-RMP2-F12 doubles energies:
 - - - - - - - - - - - - - - -
  Approx.                             TOTAL           A-B            A-A            B-B    
  RMP2                            -1.385742193   -1.048872066   -0.181957669   -0.154912458
  RMP2-F12/3C(FIX)                -1.684600017   -1.311220956   -0.202688620   -0.170690441
  RMP2-F12/3*C(FIX)               -1.675945448   -1.304976395   -0.201369054   -0.169599999
  RMP2-F12/3*C(DX)                -1.679179819   -1.308099384   -0.201449905   -0.169630530
  RMP2-F12/3*C(FIX,DX)            -1.706507771   -1.334496085   -0.202133936   -0.169877750


  Reference energy                   -420.950422654351
  CABS relaxation correction to RHF    -0.018137564884
  New reference energy               -420.968560219235

  RMP2-F12 singles (MO) energy         -0.007422843243
  RMP2-F12 pair energy                 -1.684600016954
  RMP2-F12 correlation energy          -1.692022860197

 !RMP2-F12/3C(FIX) energy            -422.660583079432

 Starting RMP2 calculation, locsing= 0

 Wavefunction is spin-projected

 ITER.      SQ.NORM     CORR.ENERGY   TOTAL ENERGY   ENERGY CHANGE        DEN1      VAR(S)    VAR(P)  DIIS     TIME
   1      1.39272150    -1.38800786  -422.33843052    -1.38800786    -0.00482310  0.30D-04  0.17D-02  1  1   549.97
   2      1.39689878    -1.39321222  -422.34363488    -0.00520436    -0.00000965  0.10D-05  0.37D-05  2  2   570.08
   3      1.39701374    -1.39328856  -422.34371121    -0.00007634    -0.00000010  0.58D-07  0.25D-07  3  3   591.00
   4      1.39701674    -1.39328918  -422.34371183    -0.00000062    -0.00000000  0.20D-08  0.38D-09  4  4   611.45

 Norm of t1 vector:      0.04995622      S-energy:    -0.00641106      T1 diagnostic:  0.00063599
 Norm of t2 vector:      0.62810916      P-energy:    -1.38687812
                                         Alpha-Beta:  -1.05046452
                                         Alpha-Alpha: -0.18204993
                                         Beta-Beta:   -0.15436368

 Spin contamination <S**2-Sz**2-Sz>     0.00000000
  Reference energy                   -420.950422654350
  CABS singles correction              -0.018137564884
  New reference energy               -420.968560219234
  RHF-RMP2 correlation energy          -1.393289179370
 !RHF-RMP2 energy                    -422.361849398604

  F12/3C(FIX) correction               -0.298857824304
  RHF-RMP2-F12 correlation energy      -1.692147003674
 !RHF-RMP2-F12 total energy          -422.660707222908
 (NB above energy spin projected)

 Starting RCCSD calculation

 ITER.      SQ.NORM     CORR.ENERGY   TOTAL ENERGY   ENERGY CHANGE        DEN1      VAR(S)    VAR(P)  DIIS     TIME
   1      1.41083129    -1.39707474  -422.34749739    -1.39707474    -0.03834366  0.85D-02  0.69D-02  1  1  1238.47
   2      1.44665677    -1.43232777  -422.38275042    -0.03525304    -0.00386435  0.68D-03  0.11D-02  2  2  1842.33
   3      1.46666858    -1.44118216  -422.39160482    -0.00885439    -0.00086188  0.73D-03  0.90D-04  3  3  2451.38
   4      1.47840492    -1.44449110  -422.39491376    -0.00330894    -0.00031550  0.25D-03  0.42D-04  4  4  3054.32
   5      1.49102144    -1.44616905  -422.39659170    -0.00167794    -0.00011070  0.11D-03  0.96D-05  5  5  3662.12
   6      1.50029206    -1.44692336  -422.39734602    -0.00075432    -0.00002458  0.19D-04  0.37D-05  6  6  4280.36
   7      1.50559645    -1.44734196  -422.39776461    -0.00041859    -0.00000579  0.51D-05  0.68D-06  6  1  4895.63
   8      1.50654289    -1.44740279  -422.39782544    -0.00006083    -0.00000202  0.17D-05  0.26D-06  6  2  5503.11
   9      1.50717638    -1.44741955  -422.39784221    -0.00001677    -0.00000071  0.67D-06  0.65D-07  6  1  6106.46
  10      1.50751071    -1.44744284  -422.39786549    -0.00002328    -0.00000025  0.19D-06  0.36D-07  6  3  6714.91
  11      1.50752427    -1.44742591  -422.39784857     0.00001692    -0.00000010  0.10D-06  0.68D-08  6  5  7325.22
  12      1.50759730    -1.44743085  -422.39785350    -0.00000493    -0.00000007  0.74D-07  0.38D-08  6  4  7930.48
  13      1.50765461    -1.44743459  -422.39785725    -0.00000375    -0.00000006  0.60D-07  0.24D-08  6  6  8541.32
  14      1.50770512    -1.44743930  -422.39786195    -0.00000470    -0.00000004  0.47D-07  0.21D-08  6  2  9146.56
  15      1.50774325    -1.44743963  -422.39786229    -0.00000034    -0.00000003  0.25D-07  0.17D-08  6  1  9764.73
  16      1.50775211    -1.44743646  -422.39785911     0.00000318    -0.00000001  0.11D-07  0.13D-08  6  3 10373.41
  17      1.50776486    -1.44743464  -422.39785730     0.00000182    -0.00000001  0.46D-08  0.59D-09  6  5 10978.35
  18      1.50776638    -1.44743346  -422.39785611     0.00000118    -0.00000000  0.12D-08  0.18D-09  6  6 11596.23
  19      1.50778022    -1.44743477  -422.39785742    -0.00000131    -0.00000000  0.29D-09  0.64D-10  6  3 12200.08
  20      1.50778945    -1.44743568  -422.39785833    -0.00000091    -0.00000000  0.12D-09  0.15D-10  6  4 12809.74

 Norm of t1 vector:      0.23498859      S-energy:    -0.00782154      T1 diagnostic:  0.02240674
                                                                       D1 diagnostic:  0.11159990
 Norm of t2 vector:      0.67273309      P-energy:    -1.43961413
                                         Alpha-Beta:  -1.12516537
                                         Alpha-Alpha: -0.16817152
                                         Beta-Beta:   -0.14627725

 Singles amplitudes (print threshold =  0.500E-01):

         I         SYM. A    A   T(IA) [Beta-Beta]

        20         1         1     -0.08337860
        24         1         2     -0.12576118

 Spin contamination <S**2-Sz**2-Sz>     0.00000000

 Memory could be reduced to 1504.39 Mwords without degradation in triples


 RESULTS
 =======

  Reference energy                   -420.950422654350
  CABS relaxation correction to RHF    -0.018137564884
  New reference energy               -420.968560219234

  F12 corrections for ansatz 3C(FIX) added to RCCSD energy. Coupling mode:  7

  RCCSD-F12a singles energy            -0.007821543012
  RCCSD-F12a pair energy               -1.729124201870
  RCCSD-F12a correlation energy        -1.736945744882
  Triples (T) contribution             -0.052770446811
  Total correlation energy             -1.789716191693

  RHF-RCCSD-F12a energy              -422.705505964116
  RHF-RCCSD[T]-F12a energy           -422.761364051258
  RHF-RCCSD-T-F12a energy            -422.757503325520
 !RHF-RCCSD(T)-F12a energy           -422.758276410927

 Program statistics:

 Available memory in ccsd:              2799994298
 Min. memory needed in ccsd:             253637198
 Max. memory used in ccsd:               372828526
 Max. memory used in cckext:             303623695 (20 integral passes)
 Max. memory used in cckint:             641085208 ( 1 integral passes)


 **********************************************************************************************************************************
 DATASETS  * FILE   NREC   LENGTH (MB)   RECORD NAMES
              1      19       34.79       500      610      700      900      950      970     1001      129      960     1100   
                                          VAR    BASINP    GEOM    SYMINP    ZMAT    AOBASIS   BASIS     P2S    ABASIS      S 
                                         1400     1410     1200     1210     1080     1600     1650     1700      960(1)
                                           T        V       H0       H01     AOSYM     SMH    MOLCAS    OPER    ABASIS    

              2       7       10.61       700     1000      520     2100     1001     2101     7360   
                                         GEOM     BASIS   MCVARS     RHF     BASIS     RHF    F12ABS    

 PROGRAMS   *        TOTAL  RCCSD(T)   RHF-SCF       INT   RHF-SCF       INT
 CPU TIMES  *     37680.49  37528.85     81.79     67.07      0.42      2.14
 REAL TIME  *     38586.76 SEC
 DISK USED  *        11.79 GB (local),      119.05 GB (total)
 SF USED    *        83.89 GB
 GA USED    *         4.87 MB       (max)       0.00 MB       (current)
 **********************************************************************************************************************************
 Molecular orbitals read from record     2101.2  Type=RHF/CANONICAL (state 1.1)
 Occupation numbers read from record     2101.2  Type=RHF/RHF (state 1.1)
 Orbital energies read from record       2101.2  Type=RHF/CANONICAL (state 1.1)
 Redundancy group numbers read from rec  2101.2  Type=RHF/RHF (state 1.1)

 RCCSD(T)-F12A/cc-pVDZ-F12 energy=   -422.758276410927

   RCCSD(T)-F12A         RHF-SCF         RHF-SCF
   -422.75827641   -420.95042265   -420.07096144
 **********************************************************************************************************************************
 Molpro calculation terminated
